# Supplementary material for: Trans-genetic effects of circular RNA expression quantitative trait loci and potential causal mechanisms in autism
Source: Mol Psychiatry. 2022 Aug 12;27(11):4695–706. doi: 10.1038/s41380-022-01714-4 (PMC9734057; doi:10.1038/s41380-022-01714-4)
Supplement: Supplementary file 2 — Supplementary Data 1 [file 41380_2022_1714_MOESM2_ESM.xlsx]

## Sheet: Used samples
BrainID	RegionID	ASD.CTL	Age	Sex	RIN	SeqBatch	BrainBank	PMI (*The PMI value is not available. Instead, we used the median value of all available PMI values of brain samples deposited in the original stuay (Parikshak NN, Swarup V, Belgard TG, Irimia M, Ramaswami G, Gandal MJ, Hartl C, Leppa V, Ubieta LT, Huang J et al. 2016. Genome-wide changes in lncRNA, splicing, and regional gene expression patterns in autism. Nature 540: 423-427.)	Detailed_Diagnosis	with genotyping data? (Y: yes)	with small RNA-seq data? (Y: yes)
AN08873	ba41-42-22	ASD	5	0	9.1	batch1	ATP	25.5	Autism - confirmed by ADI-R	Y	-
AN13872	ba41-42-22	ASD	5	1	6.9	batch1	ATP	33	Autism - confirmed by ADI-R	Y	-
UMB5144	ba41-42-22	ASD	7	0	7.7	batch1	NICHD	3	Autism - confirmed by ADI-R	Y	-
AN16641	ba41-42-22	ASD	9	0	4.7	batch1	ATP	27	Autism - confirmed by ADI-R	Y	-
AN06365	ba41-42-22	ASD	10	0	8	batch1	ATP	17.7	Chromosome 15q Duplication Syndrome	Y	-
AN09402	ba41-42-22	ASD	11	0	7.5	batch1	ATP	10.5	Chromosome 15q Duplication Syndrome	Y	-
AN17678	ba41-42-22	ASD	11	0	2.7	batch3	ATP	21.04*	Autism - confirmed by ADI-R	Y	-
AN02987	ba41-42-22	ASD	15	0	8.6	batch1	ATP	30.8	Autism - suspected; seeking records	Y	Y
AN04682	ba41-42-22	ASD	15	0	8.2	batch1	ATP	23.23	Autism - suspected; seeking records	Y	Y
UMB5302	ba41-42-22	ASD	16	0	3.7	batch1	NICHD	20	Autism - supported by records	Y	Y
AN00764	ba41-42-22	ASD	20	0	2.5	batch1	ATP	23.7	Autism - confirmed by ADI-R	Y	Y
AN03935	ba41-42-22	ASD	20	0	7.9	batch1	ATP	28.08	Chromosome 15q Duplication Syndrome	Y	Y
UMB4999	ba41-42-22	ASD	21	0	8.4	batch1	NICHD	14	Autism - Suspected	Y	Y
UMB5176	ba41-42-22	ASD	22	0	5.3	batch2	NICHD	18	Autism - confirmed by ADI-R	Y	-
AN05983	ba41-42-22	ASD	24	0	8.7	batch1	ATP	36.36	Chromosome 15q Duplication Syndrome	Y	Y
AN14829	ba41-42-22	ASD	26	1	6.2	batch1	ATP	28.67	Chromosome 15q Duplication Syndrome	Y	Y
AN00493	ba41-42-22	ASD	27	0	5.7	batch3	ATP	8.3	Autism - confirmed by ADI-R	Y	Y
AN08166	ba41-42-22	ASD	29	0	6.4	batch1	ATP	43.25	Autism - confirmed by ADI-R	Y	Y
UMB5297	ba41-42-22	ASD	33	0	6.7	batch1	NICHD	50	Autism - Suspected	Y	-
AN06420	ba41-42-22	ASD	39	0	3.1	batch1	ATP	13.95	Autism - confirmed by ADI-R	Y	Y
AN11931	ba41-42-22	ASD	39	1	8.5	batch1	ATP	32.83	Chromosome 15q Duplication Syndrome	Y	Y
UMB5115	ba41-42-22	ASD	46	0	8.2	batch1	NICHD	29	Autism - confirmed by ADI-R	Y	Y
AN03632	ba41-42-22	ASD	49	1	8.1	batch1	ATP	21.08	Autism - suspected; no confirmation	Y	Y
AN17254	ba41-42-22	ASD	51	0	8.3	batch1	ATP	22.16	Autism - confirmed by ADI-R	Y	-
UMB5340	ba41-42-22	ASD	53	0	8.2	batch1	NICHD	21.04*	Autism - confirmed by ADI-R	Y	-
AN09714	ba41-42-22	ASD	60	0	7.2	batch1	ATP	26.5	Autism - confirmed by ADI-R	Y	Y
UMB5303	ba41-42-22	ASD	67	0	8.5	batch1	NICHD	16	Autism - supported by records	Y	-
UMB4337	ba41-42-22	CTL	8	0	5.8	batch2	NICHD	16	No Known Disorder	Y	-
UMB5309	ba41-42-22	CTL	14	1	6.6	batch3	NICHD	8	No known disorder	Y	-
AN17425	ba41-42-22	CTL	16	0	6.75	batch1	ATP	26.16	No Known Disorder	Y	Y
AN07444	ba41-42-22	CTL	17	0	8.2	batch1	ATP	30.75	No Known Disorder	Y	Y
AN03217	ba41-42-22	CTL	19	0	6.7	batch1	ATP	18.58	No Known Disorder	Y	Y
UMB4590	ba41-42-22	CTL	20	0	8.3	batch1	NICHD	19	No Known Disorder	Y	Y
AN07176	ba41-42-22	CTL	21	0	6.65	batch1	ATP	29.91	No Known Disorder	Y	Y
UMB5342	ba41-42-22	CTL	23	0	7.7	batch1	NICHD	14	No Known Disorder	Y	Y
AN14757	ba41-42-22	CTL	24	0	5.5	batch1	ATP	21.33	No Known Disorder	Y	Y
AN19760	ba41-42-22	CTL	28	0	6.1	batch1	ATP	23.25	No Known Disorder	Y	-
AN12137	ba41-42-22	CTL	31	0	6.4	batch1	ATP	32.92	No Known Disorder	Y	Y
UMB5079	ba41-42-22	CTL	33	0	7.9	batch1	NICHD	16	No Known Disorder	Y	-
AN08161	ba41-42-22	CTL	36	1	8.1	batch1	ATP	23.83	No Known Disorder	Y	Y
UMB1376	ba41-42-22	CTL	37	0	5	batch2	NICHD	12	No Known Disorder	Y	-
AN08677	ba41-42-22	CTL	38	0	8	batch1	ATP	25.47	No Known Disorder	Y	Y
AN01410	ba41-42-22	CTL	41	0	7.4	batch1	ATP	27.17	No Known Disorder	Y	-
AN04479	ba41-42-22	CTL	44	0	7.05	batch1	ATP	23.26	No Known Disorder	Y	Y
UMB4842	ba41-42-22	CTL	47	0	8.1	batch1	NICHD	12	No Known Disorder	Y	Y
AN19442	ba41-42-22	CTL	50	0	5.5	batch3	ATP	20.4	No Known Disorder	Y	-
AN15088	ba41-42-22	CTL	52	1	4.2	batch2	ATP	17.88	No Known Disorder	Y	-
UMB1578	ba41-42-22	CTL	53	0	8.1	batch1	NICHD	17	No Known Disorder	Y	Y
AN13295	ba41-42-22	CTL	56	0	6.3	batch1	ATP	22.12	No Known Disorder	Y	Y
AN11864	ba41-42-22	CTL	57	0	5.4	batch2	ATP	22.33	No Known Disorder	Y	-
AN10723	ba41-42-22	CTL	60	0	8.7	batch1	ATP	24.23	No Known Disorder	Y	Y
AN03345	ba9	ASD	2	0	6.9	batch1	ATP	4	Autism - confirmed by ADI-R	Y	-
UMB5144	ba9	ASD	7	0	8	batch1	NICHD	3	Autism - confirmed by ADI-R	Y	-
AN16641	ba9	ASD	9	0	5.3	batch1	ATP	27	Autism - confirmed by ADI-R	Y	-
AN09402	ba9	ASD	11	0	6.7	batch2	ATP	10.5	Chromosome 15q Duplication Syndrome	Y	-
AN16115	ba9	ASD	11	1	9.1	batch1	ATP	12.88	Autism - confirmed by ADI-R	Y	-
AN04682	ba9	ASD	15	0	7.8	batch1	ATP	23.23	Autism - suspected; seeking records	Y	Y
AN17138	ba9	ASD	16	0	7.2	batch1	ATP	21.04*	Chromosome 15q Duplication Syndrome	Y	-
AN00764	ba9	ASD	20	0	8.5	batch1	ATP	23.7	Autism - confirmed by ADI-R	Y	Y
AN03935	ba9	ASD	20	0	8	batch1	ATP	28.08	Chromosome 15q Duplication Syndrome	Y	Y
UMB4999	ba9	ASD	21	0	8.2	batch1	NICHD	14	Autism - Suspected	Y	Y
AN09730	ba9	ASD	22	0	3.2	batch1	ATP	25	Autism - confirmed by ADI-R	Y	Y
UMB5176	ba9	ASD	23	0	7.2	batch3	NICHD	18	Autism - confirmed by ADI-R	Y	-
AN05983	ba9	ASD	24	0	7.8	batch2	ATP	36.36	Chromosome 15q Duplication Syndrome	Y	-
AN14829	ba9	ASD	26	1	3.5	batch3	ATP	28.67	Chromosome 15q Duplication Syndrome	Y	Y
AN00493	ba9	ASD	27	0	7.3	batch1	ATP	8.3	Autism - confirmed by ADI-R	Y	Y
AN08166	ba9	ASD	29	0	6.4	batch1	ATP	43.25	Autism - confirmed by ADI-R	Y	Y
AN12457	ba9	ASD	29	1	5.5	batch1	ATP	17.83	Autism - confirmed by ADI-R	Y	Y
AN08792	ba9	ASD	30	0	5.1	batch1	ATP	20.3	Autism - confirmed by ADI-R	Y	Y
AN01971	ba9	ASD	38	0	2.9	batch1	ATP	31.5	Autism - confirmed by ADI-R	Y	Y
AN06420	ba9	ASD	39	0	8	batch1	ATP	13.95	Autism - confirmed by ADI-R	Y	Y
AN11931	ba9	ASD	39	1	7.9	batch2	ATP	32.83	Chromosome 15q Duplication Syndrome	Y	-
AN03632	ba9	ASD	49	1	8	batch1	ATP	21.08	Autism - suspected; no confirmation	Y	Y
UMB5340	ba9	ASD	53	0	8.4	batch1	NICHD	21.04*	Autism - confirmed by ADI-R	Y	-
AN17515	ba9	ASD	54	0	8.1	batch1	ATP	28.25	Autism - confirmed by ADI-R	Y	Y
AN09714	ba9	ASD	60	0	7.6	batch1	ATP	26.5	Autism - confirmed by ADI-R	Y	Y
UMB5303	ba9	ASD	67	0	7.4	batch3	NICHD	16	Autism - supported by records	Y	-
UMB4337	ba9	CTL	8	0	5.8	batch2	NICHD	16	No Known Disorder	Y	-
UMB4787	ba9	CTL	13	0	6.7	batch3	NICHD	15	No known disorder	Y	-
UMB5163	ba9	CTL	15	0	6.7	batch1	NICHD	12	No Known Disorder	Y	Y
UMB5242	ba9	CTL	15	0	8.4	batch1	NICHD	9	No Known Disorder	Y	Y
AN17425	ba9	CTL	16	0	6.55	batch1	ATP	26.16	No Known Disorder	Y	Y
AN00544	ba9	CTL	17	0	7.8	batch1	ATP	28.92	No Known Disorder	Y	Y
AN07444	ba9	CTL	17	0	3.5	batch2	ATP	30.75	No Known Disorder	Y	-
AN03217	ba9	CTL	19	0	7.25	batch1	ATP	18.58	No Known Disorder	Y	Y
AN07176	ba9	CTL	21	0	5.75	batch1	ATP	29.91	No Known Disorder	Y	Y
AN10833	ba9	CTL	22	0	5.1	batch1	ATP	21.47	No Known Disorder	Y	-
AN14757	ba9	CTL	24	0	8.3	batch1	ATP	21.33	No Known Disorder	Y	Y
AN19760	ba9	CTL	28	0	8	batch1	ATP	23.25	No Known Disorder	Y	Y
AN12137	ba9	CTL	31	0	4.6	batch2	ATP	32.92	No Known Disorder	Y	-
AN15566	ba9	CTL	32	1	7.5	batch1	ATP	28.92	No Known Disorder	Y	Y
UMB5079	ba9	CTL	33	0	7.8	batch1	NICHD	16	No Known Disorder	Y	Y
AN08161	ba9	CTL	36	1	8.1	batch1	ATP	23.83	No Known Disorder	Y	Y
AN10028	ba9	CTL	36	0	6.2	batch1	ATP	21.46	No Known Disorder	Y	Y
UMB1376	ba9	CTL	37	0	4.8	batch2	NICHD	12	No Known Disorder	Y	-
AN01410	ba9	CTL	41	0	7.4	batch1	ATP	27.17	No Known Disorder	Y	Y
AN10679	ba9	CTL	41	1	8.4	batch1	ATP	14	No Known Disorder	Y	Y
AN00142	ba9	CTL	44	0	6.2	batch2	ATP	24.61	No Known Disorder	Y	-
AN04479	ba9	CTL	44	0	7.6	batch1	ATP	23.26	No Known Disorder	Y	-
UMB4842	ba9	CTL	47	0	7.9	batch1	NICHD	12	No Known Disorder	Y	Y
AN19442	ba9	CTL	50	0	6.9	batch2	ATP	20.4	No Known Disorder	Y	-
UMB1578	ba9	CTL	53	0	8.1	batch1	NICHD	17	No Known Disorder	Y	Y
AN01125	ba9	CTL	56	0	7	batch1	ATP	24.17	No Known Disorder	Y	Y
AN11864	ba9	CTL	57	0	7.3	batch2	ATP	22.33	No Known Disorder	Y	-
AN10723	ba9	CTL	60	0	8.3	batch1	ATP	24.23	No Known Disorder	Y	Y

## Sheet: Adjusted circRNA expression
circRNAs	Host gene symbol	circRNA_name	AN00493.ba41.42.22	AN00764.ba41.42.22	AN01410.ba41.42.22	AN02987.ba41.42.22	AN03217.ba41.42.22	AN03632.ba41.42.22	AN03935.ba41.42.22	AN04479.ba41.42.22	AN04682.ba41.42.22	AN05983.ba41.42.22	AN06365.ba41.42.22	AN06420.ba41.42.22	AN07176.ba41.42.22	AN07444.ba41.42.22	AN08161.ba41.42.22	AN08166.ba41.42.22	AN08677.ba41.42.22	AN08873.ba41.42.22	AN09402.ba41.42.22	AN09714.ba41.42.22	AN10723.ba41.42.22	AN11864.ba41.42.22	AN11931.ba41.42.22	AN12137.ba41.42.22	AN13295.ba41.42.22	AN13872.ba41.42.22	AN14757.ba41.42.22	AN14829.ba41.42.22	AN15088.ba41.42.22	AN16641.ba41.42.22	AN17254.ba41.42.22	AN17425.ba41.42.22	AN17678.ba41.42.22	AN19442.ba41.42.22	AN19760.ba41.42.22	UMB1376.ba41.42.22	UMB1578.ba41.42.22	UMB4337.ba41.42.22	UMB4590.ba41.42.22	UMB4842.ba41.42.22	UMB4999.ba41.42.22	UMB5079.ba41.42.22	UMB5115.ba41.42.22	UMB5144.ba41.42.22	UMB5176.ba41.42.22	UMB5297.ba41.42.22	UMB5302.ba41.42.22
chr1_100906852_100921841:+	SLC30A7	circSLC30A7_1	-0.0705177	-0.0502655	-0.0539402	-0.0600091	-0.0460241	-0.0555786	-0.0163883	-0.0392759	-0.0452205	-0.0572834	-0.037307	-0.0292168	-0.0473301	-0.055356	-0.0545337	-0.0571457	-0.0184135	-0.053651	-0.037183	-0.0582975	-0.058236	-0.0641574	-0.00733344	-0.0286188	-0.0424287	-0.0498622	-0.0231716	-0.0602645	-0.0609368	-0.0515895	-0.0660273	-0.0344768	-0.0668938	-0.0168946	-0.0511509	-0.0177318	-0.0567498	-0.0291826	-0.000335412	-0.0570626	-0.0330692	-0.0425032	-0.0580013	-0.0139678	-0.0406486	-0.045032	-0.0367686
chr1_100913663_100974902:+	SLC30A7	circSLC30A7_2	-0.0544782	0.0301848	-0.0362195	-0.0058598	-0.00503474	-0.0180423	0.0362047	-0.0144565	0.00236681	-0.030414	-0.0211579	0.0274876	-0.00725563	-0.0232783	-0.0138357	0.0603591	0.110599	0.0635191	-0.0208617	-0.0199837	-0.0216519	0.0356473	0.153754	-0.0093388	-0.00598441	-0.033669	0.0218382	0.0146958	-0.0281586	0.0430049	-0.0284674	0.0374731	-0.0441538	-0.0169367	-0.0173431	-0.00817232	0.0797524	-0.0145455	-0.000470537	0.0888907	0.0512062	0.00262993	-0.0314599	0.120513	0.0276795	0.00569255	-0.0271659
chr1_103565435_103575540:+	AMY2B	circAMY2B	-0.787662	-0.641947	-0.871778	-0.647856	-0.7584	-0.637441	-0.706517	-0.752106	-0.650536	-0.657855	-0.652871	-0.58513	-0.630732	-0.65085	-0.692714	-0.712313	-0.583025	-0.830503	-0.765348	-0.649139	-0.811543	-0.731922	-0.592042	-0.570662	-0.777524	-0.600807	-0.723078	-0.648721	-0.523054	-0.694698	-0.688619	-0.672839	-0.637315	-0.703818	-0.674392	-0.605647	-0.753743	-0.762243	-0.716511	-0.819195	-0.53281	-0.771105	-0.676099	-0.611139	-0.611512	-0.685316	-0.777114
chr1_114463104_114464388:-	TRIM33	circTRIM33	-0.0962517	-0.0819961	-0.0821691	-0.0791206	-0.0776288	-0.106565	-0.0629908	-0.125777	-0.0712126	-0.0635203	-0.057767	-0.0810283	-0.0873311	-0.0630131	-0.094301	-0.0746052	-0.0123505	0.0102277	-0.111377	-0.106303	-0.0759119	-0.01292	-0.019493	-0.0977004	-0.0437177	-0.0888642	-0.0805846	-0.0890355	0.115306	-0.0615944	-0.0922421	-0.0647168	0.0329403	-0.0881375	-0.10369	-0.0960452	-0.0894021	-0.144345	-0.0761579	-0.111938	-0.0927157	-0.0917785	-0.13359	-0.0139246	-0.00731685	-0.0906507	-0.0530879
chr1_117402186_117414831:+	MAN1A2	circMAN1A2_1	-2.77015	-2.57501	-2.47867	-2.59669	-2.51019	-2.48544	-2.52019	-2.61189	-2.71162	-2.44907	-2.59532	-2.53091	-2.57916	-2.94815	-2.5026	-2.60387	-2.37986	-2.72391	-2.59835	-2.65849	-2.4341	-2.31492	-2.13072	-2.45523	-2.52888	-2.44143	-2.32798	-2.9955	-2.34916	-2.42738	-2.68816	-2.47067	-2.41542	-2.6309	-2.50345	-2.48937	-2.56507	-2.58822	-2.63628	-2.69731	-2.43232	-2.59462	-2.53632	-2.51529	-2.53212	-2.56358	-2.73519
chr1_117402186_117420649:+	MAN1A2	circMAN1A2_2	-7.0027	-6.08846	-7.46142	-8.0026	-6.58682	-6.35308	-6.82137	-7.62401	-6.93214	-6.29963	-6.46897	-6.16229	-6.37018	-6.45632	-6.69396	-6.17866	-5.76786	-8.04012	-6.54803	-6.82477	-6.05584	-5.98553	-4.46437	-6.28066	-6.99722	-6.18005	-5.82075	-7.33986	-5.8044	-6.14725	-6.9173	-6.39402	-7.39564	-6.82454	-6.69545	-7.62023	-6.68649	-6.14546	-7.47456	-6.47633	-6.13636	-6.81843	-7.3596	-7.28042	-5.8355	-6.4439	-6.63823
chr1_117402186_117466427:+	MAN1A2	circMAN1A2_3	-0.398478	-0.412718	-0.410344	-0.48714	-0.41452	-0.418525	-0.394656	-0.428382	-0.429048	-0.367976	-0.433728	-0.370912	-0.40055	-0.381075	-0.442501	-0.407055	-0.362202	-0.474453	-0.432873	-0.417536	-0.360162	-0.41534	-0.294614	-0.422213	-0.364218	-0.419892	-0.440384	-0.491106	-0.422979	-0.398253	-0.454972	-0.408979	-0.431209	-0.420699	-0.426184	-0.440257	-0.425556	-0.346554	-0.42399	-0.43044	-0.42745	-0.437085	-0.44724	-0.414269	-0.432915	-0.449084	-0.438141
chr1_117460489_117502970:+	MAN1A2	circMAN1A2_4	-0.100102	-0.0915507	-0.107312	-0.111652	-0.104415	-0.0993817	-0.103954	-0.108748	-0.106468	-0.0831005	-0.0965473	-0.0733879	-0.101496	-0.0792935	-0.0859334	-0.105988	-0.0783058	-0.111677	-0.0950149	-0.106523	-0.0687226	-0.106825	-0.0864088	-0.101139	-0.110184	-0.0997006	-0.0991456	-0.116896	-0.0539378	-0.0745204	-0.101208	-0.0863226	-0.0929367	-0.077845	-0.107482	-0.1011	-0.0382115	-0.0704205	-0.0969522	-0.0460716	-0.0995089	-0.10899	-0.0927752	-0.060851	-0.0472181	-0.0479825	-0.0979379
chr1_12001401_12002103:+	MFN2	circMFN2	-0.0711163	-0.0794611	-0.0763562	-0.0867765	-0.0846712	-0.089219	-0.0890742	-0.0976132	-0.085547	-0.0845656	-0.0534119	-0.0777443	-0.0824419	-0.0800119	-0.0706347	-0.0547302	-0.100678	-0.0713698	-0.0974986	-0.0800396	-0.0506795	-0.0131955	-0.0874288	-0.0768056	-0.0988167	-0.0967923	-0.0884693	-0.0598212	-0.0705851	-0.100372	-0.0945033	-0.063793	-0.100431	-0.102146	-0.0832092	-0.0800619	-0.0747175	-0.081441	-0.10276	-0.0817043	-0.0652014	-0.102279	-0.107495	-0.101524	-0.100608	-0.0923922	-0.099053
chr1_1223244_1223968:-	SDF4	circSDF4	0.0070117	0.0341895	0.0136431	0.0230598	0.0104633	0.0177076	-0.0208823	-0.00542772	-0.0254583	-0.0193695	0.0151075	0.0636947	0.0130179	0.0708325	-0.0131941	-0.00603592	-0.0283237	0.0165598	-0.0168419	0.00309627	0.0385103	0.00638033	0.0287889	0.0307378	0.000834414	0.0128197	0.0177558	0.0383382	-0.0101107	0.0291887	-0.023586	0.040561	0.03121	0.0669431	0.0380902	0.000362198	0.0203452	-0.00291519	0.00216514	-0.0252721	0.01836	-0.0105692	0.0466943	-0.00029472	0.0375461	0.00884595	0.000708227
chr1_147252623_147259918:+	CHD1L	circCHD1L	-0.00719244	0.0168327	0.0108869	-0.0113345	0.00657972	0.0303218	-0.0105211	-0.00493394	0.00750387	0.0717077	-0.0114122	0.0292591	0.000725043	0.00562034	0.0175367	-0.00689549	0.00548626	-0.0142776	-0.0103535	-0.00473732	0.0219628	0.0289995	0.0154868	0.063903	0.015563	-0.00339643	0.0168131	-0.000659343	0.0240831	0.073544	-0.00785654	0.0171943	0.0241367	0.0730542	0.0359581	0.0192045	-0.00642038	0.0216462	0.00437359	-0.00716145	-0.00818205	-0.00720824	0.0283599	0.0301077	-0.000552974	-0.000150584	0.00210392
chr1_151315573_151316509:-	PI4KB	circPI4KB	0.0906644	0.096587	0.056331	0.0449184	0.0457746	0.074595	0.0436596	0.0667598	0.0554092	0.0414551	0.045705	0.057332	0.0482424	0.0621215	0.0728367	0.0906888	0.046507	0.0866326	0.0461899	0.0477596	0.0854797	0.055558	0.0876521	0.0563042	0.0837487	0.0498277	0.0568615	0.0778972	0.0551595	0.0609163	0.0494273	0.052898	0.0567631	0.0641114	0.0602304	0.0729614	0.0901481	0.0218295	0.0561319	0.0482841	0.0641759	0.045585	0.077203	0.0705969	0.0678749	0.0365094	0.0392668
chr1_155395459_155459898:-	ASH1L	circASH1L_1	0.15184	0.135226	0.13747	0.130254	0.155086	0.135581	0.142428	0.145598	0.172647	0.130108	0.155768	0.134348	0.149368	0.147827	0.129685	0.130403	0.123773	0.17612	0.146813	0.149333	0.137324	0.138175	0.158461	0.14527	0.138493	0.164269	0.129404	0.161836	0.173652	0.155027	0.136896	0.143921	0.124753	0.116761	0.143578	0.191632	0.15691	0.141005	0.172975	0.149218	0.135869	0.132944	0.134574	0.135349	0.134567	0.145071	0.164951
chr1_155438327_155439068:-	ASH1L	circASH1L_2	-0.0585655	0.0202989	-0.0288949	0.035996	-0.00658403	0.0487256	-0.0138732	-0.0347219	-0.0233053	-0.0337017	-0.00447477	0.0031726	-0.027957	0.0789739	0.0098866	0.0320898	0.013939	0.00582075	-0.0282495	-0.0514272	0.154256	-0.0205551	0.0431568	-0.00408736	0.00485718	-0.0380437	0.054649	-0.0100577	-0.00220332	0.0525583	-0.0420858	0.00767638	-0.0450113	-0.0591151	-0.0161999	-0.0393771	-0.0300687	-0.0433892	0.000874769	-0.0416141	-0.0474756	-0.0248275	-0.0242089	0.0413049	0.0388886	-0.027446	-0.00392438
chr1_155853276_155853806:-	GON4L	circGON4L	-0.179274	-0.146367	-0.180678	-0.134487	-0.162231	-0.147255	-0.172005	-0.177971	-0.172874	-0.177291	-0.116664	-0.172646	-0.173124	-0.144453	-0.181894	-0.175986	-0.180815	-0.143557	-0.168789	-0.182808	-0.0684529	-0.0980485	-0.180837	-0.134932	-0.15722	-0.175171	-0.156158	-0.13536	-0.106732	-0.16784	-0.143823	-0.153146	-0.155375	-0.165239	-0.165341	-0.126075	-0.137279	-0.176464	-0.151454	-0.175182	-0.13903	-0.180616	-0.181746	-0.136825	-0.0860477	-0.169305	-0.119474
chr1_169230718_169287408:-	NME7	circNME7	-0.0446622	-0.0673958	-0.0789707	0.0183003	-0.0498325	-0.0789656	-0.0646589	-0.051284	-0.0339371	-0.0422895	-0.0728745	-0.0677505	-0.0320206	-0.0406271	-0.0483409	-0.0779789	-0.0395323	-0.0755193	-0.0783703	-0.0806064	0.0572971	-0.0431467	-0.047662	-0.0667132	-0.0548114	-0.0632728	-0.0190537	-0.0735066	-0.0415797	0.0265469	-0.0913098	-0.0275969	0.0282859	-0.0809742	-0.0761515	-0.0629573	-0.0841424	-0.064565	-0.0599464	-0.0648516	-0.0152189	-0.076805	-0.0652227	0.00714986	0.00363841	-0.0592318	-0.0354584
chr1_172131175_172253682:+	DNM3	circDNM3	-0.00726781	-0.0189127	-0.0478156	-0.0480357	0.0235748	0.00914526	-0.0353946	-0.033596	-0.0460952	0.0321668	-0.0446411	-0.032296	-0.00387725	-0.0209582	0.0012665	-0.0486539	-0.00735514	-0.0163642	-0.0288594	0.0599295	-0.0340167	-0.0390309	-0.0573944	-0.00647997	-0.0456662	-0.0351424	-0.0360095	-0.0489449	0.00990322	0.000203374	-0.0218134	-0.0384239	-0.0236387	-0.0323043	-0.0388662	0.00342436	-0.0373376	-0.0204472	-0.0436537	-0.0489289	-0.0311279	-0.0461683	-0.0470173	-0.0449464	-0.0410533	-0.011853	-0.040416
chr1_176081152_176136547:-	RFWD2	circRFWD2	0.0246162	0.022292	0.0195765	0.0536656	-0.000329949	0.0504281	0.0235266	0.0105143	-0.00739727	-0.00814356	0.00681322	0.0193103	0.0332813	0.0202395	0.0242522	0.0388548	0.00115059	0.0228937	0.0196552	-0.00807976	0.0198193	-0.00912537	0.0639812	-0.00165483	0.000170309	-0.00184674	0.0205884	0.00568447	0.0602691	0.00777187	-0.00617919	0.0455076	0.0547738	-0.0168832	0.014195	0.0154279	0.0366187	-0.0193181	0.00759462	0.00840148	-0.000593716	0.00797708	0.0210449	0.0122073	0.0649051	0.0377559	0.0107832
chr1_178456721_178467421:+	RASAL2	circRASAL2	-0.0481076	-0.0460205	-0.0396784	0.0110007	-0.031176	0.00914162	-0.0475813	-0.0437564	-0.0480661	-0.0492343	-0.0462598	-0.0393613	-0.00950851	-0.0497191	-0.0576222	-0.0473555	-0.0141256	-0.045463	-0.0498868	-0.0472248	-0.0207618	-0.0527572	-0.0228685	-0.0216212	-0.00787211	-0.0512668	-0.0197892	-0.0453047	-0.0331883	-0.0255983	-0.050346	-0.0113847	-0.0483487	-0.00142883	-0.050189	-0.0107972	-0.0491311	-0.0226655	-0.0457265	-0.0284977	-0.0444538	-0.0484367	-0.0345369	-0.0175369	-0.0178187	-0.0415487	-0.017264
chr1_179131311_179133374:-	ABL2	circABL2	-0.145706	-0.171653	-0.166277	-0.198139	-0.181023	-0.13161	-0.167755	-0.167036	-0.1608	-0.167598	-0.164473	-0.130897	-0.147414	-0.160504	-0.150645	-0.123773	-0.120617	-0.180709	-0.150881	-0.163441	-0.174824	-0.107322	-0.129578	-0.12995	-0.129279	-0.150859	-0.120169	-0.164469	-0.142557	-0.154293	-0.196856	-0.144182	-0.126828	-0.162089	-0.172063	-0.107679	-0.148445	-0.155902	-0.168953	-0.190871	-0.181021	-0.183149	-0.151467	-0.134469	-0.0920974	-0.129891	-0.145544
chr1_180984677_180993425:-	STX6	circSTX6_1	-0.298732	-0.257533	-0.320061	-0.369639	-0.31058	-0.282812	-0.273661	-0.331864	-0.299923	-0.291196	-0.31242	-0.2243	-0.335825	-0.341836	-0.302346	-0.330661	-0.233415	-0.0925597	-0.263858	-0.305108	-0.256047	-0.221583	-0.255342	-0.316297	-0.311726	-0.311797	-0.322739	-0.280542	-0.271437	-0.329744	-0.281743	-0.331776	-0.36577	-0.287494	-0.347551	-0.305499	-0.254554	-0.205731	-0.273569	-0.291914	-0.217321	-0.246738	-0.298267	-0.343151	-0.111494	-0.268862	-0.250952
chr1_180984677_181005463:-	STX6	circSTX6_2	0.0313818	0.00112812	-0.00461549	0.0216529	0.00891313	0.000160579	-0.00745101	0.000708623	0.0118314	-0.00776392	0.00402636	0.0217331	0.0299568	-0.00754325	0.015735	-0.00136413	-0.00584377	0.00309493	0.0163764	-0.00266788	0.02966	0.0463494	0.00232236	0.0332278	-0.00157997	0.00221473	0.00396331	0.0109679	-0.00703655	0.0160625	-0.00589502	0.0123601	-0.0122485	-0.0124766	-0.0040192	0.0556396	-0.00544854	0.0369423	-0.00869803	-0.00648301	0.00961976	-0.00721199	0.0176516	0.0137664	0.0300622	0.0141156	0.0334975
chr1_197642711_197658369:-	DENND1B	circDENND1B	-0.0977417	-0.0874421	-0.105041	-0.105004	-0.0793241	-0.0827659	-0.0689861	-0.10276	-0.0942859	-0.0833062	-0.096952	-0.103244	-0.0823507	-0.0367166	-0.109208	-0.108546	-0.0978542	-0.108047	-0.0701109	-0.00945525	-0.0893578	-0.0211449	-0.0673772	-0.104755	-0.0649948	-0.0863325	-0.0827813	-0.0919552	-0.107186	-0.0560418	-0.0895571	-0.0663699	-0.0887697	-0.099252	-0.100323	-0.10113	-0.0239731	-0.0933804	-0.0996979	-0.0883959	-0.0463765	-0.102398	-0.0989809	-0.0819759	-0.0717966	-0.0742853	-0.0554149
chr1_200760839_200815644:+	CAMSAP2	circCAMSAP2	-0.18607	-0.232677	-0.220136	-0.194807	-0.22633	-0.200074	-0.244719	-0.232999	-0.22222	-0.191329	-0.242689	-0.198183	-0.225503	-0.170986	-0.250518	-0.154349	-0.130486	-0.187069	-0.2417	-0.213804	-0.192929	-0.182287	-0.158628	-0.196098	-0.203869	-0.219956	-0.182492	-0.184035	-0.182793	-0.202784	-0.21153	-0.162266	-0.229596	-0.206554	-0.224467	-0.232324	-0.209015	-0.22324	-0.17469	-0.210328	-0.201207	-0.215944	-0.18836	-0.197518	-0.189238	-0.22041	-0.177919
chr1_201847279_201848594:+	IPO9	circIPO9	0.0569323	0.0458469	0.0387254	0.0524044	0.0349762	0.0525978	0.0573048	0.0483719	0.0399689	0.0578846	0.0607214	0.0636623	0.080565	0.0566845	0.0863981	0.0930481	0.111139	0.077421	0.0724156	0.0539961	0.070383	0.0758922	0.0756587	0.0774711	0.0517268	0.0709845	0.0606299	0.0414158	0.0674953	0.0410304	0.0499788	0.0477348	0.046191	0.0675383	0.0403871	0.100552	0.0536815	0.0729209	0.0649011	0.0586882	0.0557693	0.0650684	0.0523043	0.0983033	0.0706254	0.0617844	0.0458124
chr1_205001170_205002748:+	NFASC	circNFASC	0.18709	0.332505	0.174813	0.245534	0.23512	0.210783	0.193592	0.229481	0.226833	0.266745	0.242194	0.222687	0.244989	0.209034	0.228632	0.179879	0.272586	0.281456	0.218988	0.258765	0.246919	0.271896	0.307962	0.194234	0.22723	0.220697	0.240354	0.241493	0.200173	0.267578	0.187448	0.260305	0.181007	0.220929	0.230185	0.208046	0.246851	0.265221	0.236109	0.234611	0.228707	0.219377	0.182131	0.215721	0.23844	0.194443	0.22684
chr1_20893517_20942330:-	EIF4G3	circEIF4G3_1	-0.119709	-0.0680782	-0.116363	-0.0908219	-0.100896	-0.078932	-0.112776	-0.11898	-0.110506	-0.0813704	-0.107377	-0.111241	-0.102263	-0.108583	-0.135906	-0.0688175	-0.116694	-0.105684	-0.0904764	-0.112866	-0.142402	-0.0795092	-0.102069	-0.127346	-0.119352	-0.0915953	-0.105925	-0.0822625	-0.143195	-0.120013	-0.119258	-0.0935641	-0.135721	-0.103774	-0.107211	0.0553543	-0.108623	-0.112222	-0.127719	-0.0925214	-0.103103	-0.135482	-0.101342	-0.107005	-0.120525	-0.064663	-0.0904
chr1_20904883_20942330:-	EIF4G3	circEIF4G3_2	-0.0630334	-0.00942101	-0.0291327	-0.04698	-0.0482786	-0.0237224	-0.0257752	-0.0396766	-0.0252983	-0.0264931	-0.0318777	-0.0144717	-0.0318556	-0.02917	-0.0525108	-0.0462162	-0.0479253	-0.0176771	-0.0347197	-0.0450835	-0.0132636	-0.0213509	-0.0465218	-0.0351086	-0.0477991	-0.0490981	-0.0366958	-0.0489796	-0.0102344	-0.0469854	-0.0303147	-0.0490618	-0.0354323	-0.0656611	-0.00382816	-0.0117228	-0.015199	-0.0115568	-0.0446928	-0.0427133	-0.0427375	-0.0451467	-0.0420001	-0.0420655	-0.0463803	-0.0260345	-0.0217342
chr1_21050866_21111383:-	EIF4G3	circEIF4G3_3	0.00525079	0.0136815	0.0127613	0.0229371	0.00283935	0.0423717	0.0374727	0.0208652	0.00366539	0.0145222	-0.00706962	0.0345335	0.0324765	0.0176039	0.0445584	0.0267407	0.0384014	0.0638498	-0.00447446	0.00250769	0.00129277	0.0134366	0.0508789	0.00533536	0.00926953	-0.000357151	0.0133007	0.065978	0.0101566	0.00486656	-0.00188663	0.0213768	0.042174	0.0136325	0.022126	0.00607306	0.0148806	0.0546629	0.00891789	0.0606551	0.0308136	-0.000798324	0.00708172	0.0170176	0.0745926	0.0418994	0.00551327
chr1_211018864_211090690:-	KCNH1,AL590132.1	circKCNH1_1	-0.0450703	-0.00294775	-0.0528864	-0.025094	-0.051157	-0.0476491	-0.0547646	-0.0592065	-0.0409433	0.0659448	-0.0463371	-0.0492007	0.00371539	-0.056939	-0.025741	-0.0627589	-0.0195095	-0.0479588	-0.023536	-0.0462624	0.0271301	-0.0672419	-0.0501065	-0.0403674	-0.0241489	-0.0452414	0.0139752	-0.0135259	-0.0613687	-0.0583785	-0.0475464	-0.0533633	0.00303082	-0.0551903	-0.0438983	-0.00497162	-0.0395935	0.00781228	-0.0513814	-0.0307258	-0.0297699	-0.0144806	-0.00097851	-0.0477195	0.0150019	-0.0280257	-0.0212167
chr1_211082780_211090690:-	KCNH1,AL590132.1	circKCNH1_2	-0.0210376	-0.00763568	-0.0440555	-0.046811	-0.0433147	-0.0459393	-0.0399103	-0.042476	-0.0568056	0.058671	-0.0361368	-0.0558547	-0.0264558	-0.0584512	0.0132689	-0.0442246	-0.0219141	-0.0522846	-0.0560802	-0.0305259	-0.0458101	-0.0544015	-0.0334761	-0.0515823	-0.0037911	-0.0471523	-0.00859722	-0.0385277	-0.0563805	0.0153979	-0.0526171	-0.0531722	-0.0584295	-0.0562941	0.0302176	-0.0328081	-0.0585071	-0.0296851	-0.0412076	-0.0349084	-0.057333	-0.057123	0.0231532	-0.0426821	-0.0574109	-0.0490351	-0.0399827
chr1_211082780_211107377:-	KCNH1,AL590132.1	circKCNH1_3	0.000832506	-0.0532596	-0.062161	-0.0359732	-0.0333472	-0.0161287	-0.0318306	-0.053945	-0.0589531	-0.00904273	-0.0372362	-0.00341952	-0.00518059	-0.0297746	-0.0147082	-0.02156	-0.0685875	-0.0123533	-0.0138981	-0.0515305	-0.038639	0.0417129	0.0520396	-0.023525	-0.0435942	-0.0339771	0.0922856	-0.0336252	-0.00635036	-0.0591341	-0.0550363	0.0138446	-0.056958	-0.0675284	-0.0506657	-0.0122205	0.0361817	-0.0497632	0.00406039	-0.0327477	0.00901319	-0.0244215	-0.0367085	0.0382704	-0.0712356	0.0058419	0.00789848
chr1_211778918_211793190:-	LPGAT1	circLPGAT1	-0.179801	-0.173879	-0.164147	-0.113101	-0.12956	-0.130642	-0.179113	-0.158772	-0.158517	-0.124768	-0.16547	-0.188312	-0.178553	-0.137091	-0.154363	-0.202166	-0.183634	-0.13256	-0.165416	-0.0921002	-0.0428541	-0.159972	-0.191726	-0.168106	-0.163965	-0.133926	-0.152328	-0.19995	-0.19779	-0.068395	-0.154287	-0.134313	-0.134821	-0.0534945	-0.18183	-0.154817	-0.114372	-0.106798	-0.177449	-0.10259	-0.159099	-0.128761	-0.176433	-0.181045	-0.137607	-0.142444	-0.135501
chr1_213077696_213117410:+	RPS6KC1	circRPS6KC1_1	-0.259471	-0.208762	-0.234537	-0.272883	-0.246392	-0.225684	-0.236841	-0.244424	-0.244629	-0.246991	-0.238525	-0.215804	-0.272563	-0.174591	-0.251789	-0.250287	-0.173256	-0.200018	-0.264467	-0.195093	-0.254637	-0.279048	-0.207508	-0.213441	-0.197948	-0.193821	-0.231047	-0.255627	-0.258585	-0.163713	-0.257207	-0.234594	-0.208249	-0.193691	-0.248665	-0.216163	-0.207055	-0.257956	-0.234757	-0.252463	-0.260104	-0.261785	-0.210029	-0.260364	-0.22004	-0.267429	-0.256946
chr1_213077696_213129889:+	RPS6KC1	circRPS6KC1_2	-0.131386	-0.0888874	-0.121171	-0.121398	-0.132317	-0.124191	-0.123509	-0.130741	-0.117145	-0.134717	-0.118634	-0.13017	-0.0915487	-0.0800288	-0.093096	-0.135984	-0.100119	-0.115182	-0.131436	-0.119197	-0.12533	-0.137672	-0.0691001	-0.0961967	-0.0909975	-0.115101	-0.118628	-0.144256	-0.114211	-0.0871038	-0.131497	-0.127537	-0.1308	-0.0633036	-0.133198	-0.133427	-0.138843	-0.126168	-0.121938	-0.112143	-0.132248	-0.123272	-0.125425	-0.092456	-0.132357	-0.1192	-0.106912
chr1_213077696_213167973:+	RPS6KC1	circRPS6KC1_3	-0.144922	-0.110385	-0.0933287	-0.117754	-0.127263	-0.124406	-0.12046	-0.11253	-0.125196	-0.0879528	-0.117377	-0.121533	-0.130796	-0.131236	-0.139871	-0.131551	-0.128414	-0.0827016	-0.118119	-0.132838	-0.113475	-0.101666	-0.0263409	-0.0885468	-0.117351	-0.128523	-0.117927	-0.112606	-0.145066	-0.128036	-0.12571	-0.131138	-0.09112	-0.149422	-0.112061	-0.0953434	-0.0897362	-0.121337	-0.131303	-0.127134	-0.113618	-0.131964	-0.0661151	-0.109761	-0.120226	-0.116259	-0.130511
chr1_213129527_213176492:+	RPS6KC1	circRPS6KC1_4	-0.232631	-0.220909	-0.198051	-0.20624	-0.192683	-0.200603	-0.22072	-0.216244	-0.198136	-0.218572	-0.219145	-0.193149	-0.17656	-0.200425	-0.225785	-0.201604	-0.206281	-0.192425	-0.206202	-0.221963	-0.203586	-0.1704	-0.209527	-0.192009	-0.211563	-0.196925	-0.194	-0.236136	-0.235633	-0.213191	-0.224851	-0.220906	-0.146911	-0.223612	-0.220014	-0.177832	-0.189146	-0.199917	-0.21561	-0.221343	-0.199461	-0.222736	-0.196032	-0.192081	-0.162168	-0.206074	-0.197163
chr1_215169199_215172183:+	KCNK2	circKCNK2	-0.0997853	-0.0672513	-0.0570726	-0.058787	-0.0565163	-0.0107916	0.0401667	-0.0725042	-0.0827617	-0.0905925	-0.052142	-0.0330008	-0.00910176	0.0529578	-0.0757229	-0.0751718	-0.0302353	0.0849072	-0.00524924	-0.0444899	0.016562	-0.0774253	-0.00826277	-0.0516376	-0.0270154	-0.00654546	0.0262891	-0.0744679	-0.0685027	-0.0587283	-0.0723797	-0.0366673	-0.08124	-0.0908518	-0.064847	0.0857808	-0.0514976	-0.0590516	-0.0293014	-0.0830308	0.0123582	-0.0671785	-0.001872	-0.0487486	-0.00282283	-0.0703265	0.00195404
chr1_227193786_227254155:-	CDC42BPA	circCDC42BPA	0.156418	0.16464	0.159393	0.165399	0.174401	0.149474	0.162595	0.166147	0.178887	0.135891	0.163448	0.184835	0.166102	0.218907	0.149544	0.159545	0.201439	0.154839	0.166638	0.198141	0.181546	0.19878	0.17686	0.143108	0.150271	0.132672	0.150331	0.171833	0.148998	0.142012	0.166311	0.146744	0.17131	0.152952	0.147878	0.162891	0.158811	0.157187	0.220891	0.162798	0.140167	0.148795	0.13674	0.195725	0.194938	0.146876	0.148196
chr1_23030469_23050520:+	KDM1A	circKDM1A_1	0.0444809	0.0587968	0.0267698	0.0788676	0.0804802	0.0287822	0.0825918	0.0474019	0.0842517	0.0337603	0.0515397	0.0775956	0.0720612	0.137618	0.0273636	0.0695321	0.104893	0.0938426	0.10965	0.0428966	0.0883371	0.0794004	0.126472	0.045341	0.121158	0.101945	0.0362326	0.0701612	0.0548081	0.0352628	0.00381911	0.0644401	0.0326649	0.00680041	0.0273324	0.0864516	0.0249892	0.115555	0.103343	0.0552352	0.0814464	0.0610956	0.0673277	0.0704157	0.0760332	0.0481485	0.112181
chr1_23050387_23059167:+	KDM1A	circKDM1A_2	0.0717542	0.0538423	0.0280977	0.0601899	0.0518628	0.0390925	0.0381463	0.0443293	0.0276845	0.0752844	0.0313387	0.0772018	0.0445092	0.074054	0.0647814	0.0199835	0.0315845	0.0726788	0.03557	0.0723949	0.0620342	0.0190126	0.0861501	0.0201037	0.0446827	0.071014	0.0938943	0.0386305	0.0241627	0.0481713	0.0274893	0.0769173	0.0310696	0.0702111	0.0239762	0.0308115	0.0192467	0.0552966	0.035932	0.0408859	0.0421797	0.0624856	0.0421524	0.06516	0.0302207	0.0389028	0.0382041
chr1_230663141_230675124:+	COG2	circCOG2	-0.117012	-0.122621	-0.10567	-0.101709	-0.126048	-0.0691863	-0.131202	-0.139577	-0.131851	-0.139214	-0.126528	-0.105207	-0.12039	-0.126799	-0.119427	-0.0905042	-0.127971	-0.101568	-0.0963673	-0.124409	-0.156344	-0.129353	-0.105802	-0.114868	-0.128625	-0.120793	-0.114132	-0.130664	-0.116777	-0.0652795	-0.0769506	-0.107821	-0.0808134	-0.0932685	-0.137697	-0.122829	-0.10377	-0.0881484	-0.127946	-0.115403	-0.120109	-0.125661	-0.122168	-0.0878396	-0.120387	-0.123541	-0.109434
chr1_230943806_230961303:-	TTC13	circTTC13_1	0.0186844	0.0346707	0.0250299	0.0208499	0.0268523	0.016494	0.0225276	0.0238736	0.0192483	0.0206888	0.0226106	0.0346168	0.042718	0.0223621	0.0193878	0.0240703	0.0966294	0.0511318	0.0420885	0.044568	0.0188873	0.0363759	0.0565296	0.0264696	0.0248423	0.0211575	0.0379088	0.0555639	0.0196376	0.0308048	0.0512692	0.0548806	0.0560258	0.0439759	0.0264695	0.024312	0.0216187	0.0456193	0.0620102	0.0239454	0.0258328	0.0232239	0.0539993	0.0401539	0.0409888	0.0483854	0.0327021
chr1_230954333_230961303:-	TTC13	circTTC13_2	-0.153308	-0.157897	-0.14141	-0.195965	-0.216199	-0.220152	-0.171273	-0.193345	-0.148078	-0.194201	-0.181855	-0.216687	-0.212638	-0.172274	-0.206127	-0.211432	-0.216679	-0.169445	-0.232413	-0.215498	-0.22088	-0.142581	-0.17771	-0.157525	-0.197316	-0.210654	-0.181438	-0.216823	-0.177709	-0.173839	-0.198609	-0.216858	-0.230227	-0.226362	-0.198574	-0.162325	-0.200118	-0.187948	-0.193713	-0.160071	-0.225413	-0.211862	-0.187887	-0.218202	-0.223577	-0.189081	-0.171522
chr1_233135013_233208689:-	PCNX2	circPCNX2_1	0.0138745	0.0548694	0.0199829	0.0310105	0.0175125	0.0259458	0.0270569	0.0258917	0.0281358	0.0166128	0.0298329	0.0304211	0.0241831	0.0373384	0.0179912	0.0160516	0.0544084	0.0766621	0.0183468	0.0167623	0.0183096	0.0332551	0.0361249	0.0294365	0.0550698	0.0447101	0.0340566	0.0350845	0.0648409	0.0164789	0.014416	0.0456203	0.0415777	0.0407787	0.0190243	0.0156322	0.0520902	0.0385434	0.0352836	0.0231307	0.0213075	0.0369518	0.0222631	0.0218876	0.0270815	0.0344025	0.0213388
chr1_233135013_233236980:-	PCNX2	circPCNX2_2	-0.016278	-0.00529464	0.000552519	0.0196428	-0.00135582	0.065582	0.0320731	-0.00341219	0.0315369	0.0103058	-0.0104417	0.00536933	0.00824731	0.00921765	-0.00283364	0.0168222	-0.00947022	0.00330136	0.0167908	-0.00784889	0.0596621	0.00657583	0.0180276	0.00370075	0.015966	0.00731596	0.0170065	-0.00155097	-0.00314178	-0.00764173	-0.00915152	0.00935316	-0.0143384	0.0381679	0.0374804	-0.0108407	0.00570737	-0.00303738	0.0293569	-0.00878835	0.0293875	0.00368138	0.0476963	0.0156907	0.0505038	-0.00788965	-0.00612031
chr1_233198939_233236980:-	PCNX2	circPCNX2_3	0.107024	0.0738536	0.0398741	0.0214164	0.0388128	0.0742275	0.0338677	0.0561107	0.0333456	0.0664131	0.017577	0.0357991	0.0590205	0.084226	0.0236611	0.0834599	0.116237	0.0800595	0.0344754	0.0447858	0.0408106	0.0397088	0.0748821	0.0299278	0.0662749	0.0469863	0.0326884	0.0296901	0.0241749	0.0300942	0.0162184	0.0362294	0.0482507	0.0143933	0.0756287	0.0273676	0.0284393	0.0495469	0.0650658	0.0467914	0.0620838	0.0549682	0.0650915	0.0333107	0.0740037	0.0546063	0.0535287
chr1_233198939_233252788:-	PCNX2	circPCNX2_4	0.0671035	0.05122	0.0374037	0.0795742	0.033546	0.0439339	0.0451622	0.0534931	0.0362595	0.0765332	0.0336903	0.0576696	0.051393	0.112792	0.0336275	0.0324423	0.0343976	0.0357502	0.0371488	0.0361881	0.0545403	0.037798	0.0634599	0.0449599	0.0726193	0.0691291	0.02266	0.0327524	0.0355458	0.0713181	0.0340489	0.0612338	0.03841	0.0409624	0.0807964	0.0731084	0.055271	0.0357775	0.0379772	0.0404428	0.059009	0.0406848	0.040453	0.0395408	0.0443766	0.0349443	0.0352926
chr1_233217899_233227371:-	PCNX2	circPCNX2_5	-0.0103417	-0.063637	-0.0690334	-0.0584531	-0.0584107	-0.0656251	-0.0522981	-0.0643006	-0.0770319	-0.0740473	-0.0593492	-0.0576227	-0.0580256	-0.057572	-0.0845093	-0.0680678	-0.0740627	-0.063745	-0.0648561	-0.0481904	-0.0590876	-0.0570259	-0.0676906	-0.0708658	-0.0747092	-0.0690742	-0.0412053	-0.0606844	0.0158333	-0.0665426	-0.0665895	-0.0747382	-0.0762353	-0.0278854	-0.0591944	-0.072362	-0.0557471	-0.0570779	-0.0182362	-0.070715	-0.0685817	-0.0727186	-0.0552131	-0.0443645	-0.0407373	-0.0462205	-0.0573563
chr1_240868587_240870119:-	RGS7	circRGS7	0.000183003	-0.00601068	-0.00292969	0.0102725	-0.00400983	-0.00223939	-0.0189796	-0.00568178	0.0024649	0.0201974	-0.00422403	0.00600433	-0.00635438	-0.0162736	0.0169281	0.0337632	0.00365902	0.0823033	0.0117289	0.00145977	0.0371857	0.0202102	0.0277907	-0.000342757	0.0029839	0.0201494	0.0761186	-0.0106238	0.0190304	-0.011442	-0.0209111	-0.0127892	0.0650244	-0.020946	-0.00959755	-0.00675326	0.0458295	-0.00553333	0.0261338	-0.0107613	0.0231442	0.0151379	0.0175215	0.0375224	-0.0100479	0.0267457	-0.0094182
chr1_243316755_243426558:+	SDCCAG8	circSDCCAG8_1	-0.0746609	-0.0607309	-0.0717767	-0.0554152	-0.0577105	-0.0740974	-0.0516214	-0.0611607	-0.0417759	-0.0524732	-0.043806	-0.0629479	-0.071062	-0.0752775	-0.0757153	-0.0195017	-0.0369707	-0.0626481	-0.0726287	-0.0766017	-0.0274381	-0.0223747	-0.0623779	-0.0708682	-0.0614849	-0.0587078	-0.0252575	-0.0562625	-0.0464755	-0.0442245	-0.0764499	-0.0627454	-0.0673107	-0.0780961	-0.0713111	-0.0136794	-0.0765684	-0.0588985	-0.0754005	-0.0352509	-0.0531408	-0.0760346	-0.074161	-0.00822234	-0.0374564	-0.0554165	-0.0658665
chr1_243415702_243426558:+	SDCCAG8	circSDCCAG8_2	-0.139408	-0.052068	-0.111619	-0.130609	-0.101282	0.0157789	-0.0907918	-0.0935368	-0.0847927	-0.0687383	-0.0959448	-0.045812	-0.0677379	0.00314553	-0.0976932	-0.11958	-0.109137	-0.0589797	-0.100022	-0.107401	-0.00965794	-0.0342614	-0.0441503	-0.083785	-0.0720643	-0.110666	0.0139981	-0.0875253	-0.107169	-0.0982842	-0.115799	-0.00857988	-0.0118424	-0.131033	-0.10885	-0.0855813	-0.109924	-0.044437	-0.0403035	-0.0244871	-0.0734248	-0.0776971	-0.088217	-0.0994136	-0.0294546	-0.0544086	-0.114931
chr1_243545510_243573048:-	AKT3	circAKT3_1	-1.01752	-0.75955	-1.02688	-0.876125	-0.921077	-0.941144	-0.86676	-1.03308	-1.00938	-0.89826	-0.956484	-0.928942	-0.855767	-0.921472	-0.931323	-1.01137	-0.949652	-0.917019	-0.973211	-0.875284	-0.738937	-0.928808	-1.17367	-1.11316	-0.877245	-1.00706	-0.828639	-1.03634	-0.916697	-0.920787	-1.02596	-0.774102	-0.860773	-0.863514	-0.919611	-0.971958	-1.06915	-0.948935	-1.01223	-0.84258	-0.898931	-1.03211	-0.771694	-0.967515	-1.03207	-0.959426	-0.97719
chr1_243545510_243695716:-	AKT3	circAKT3_2	-0.33882	-0.306489	-0.395058	-0.345078	-0.352471	-0.364858	-0.399997	-0.401143	-0.372671	-0.323157	-0.38067	-0.367443	-0.361876	-0.219764	-0.401656	-0.359088	-0.377042	-0.434719	-0.400035	-0.399583	-0.154472	-0.329018	-0.424366	-0.346945	-0.349692	-0.380452	-0.338221	-0.409095	-0.381078	-0.381315	-0.398486	-0.268685	-0.250301	-0.412508	-0.421977	-0.403891	-0.352158	-0.372211	-0.418953	-0.417754	-0.372681	-0.400261	-0.353138	-0.380098	-0.383059	-0.39588	-0.40475
chr1_243545510_243843282:-	AKT3	circAKT3_3	-0.289601	-0.0808958	-0.491637	-0.464293	-0.25431	-0.448304	-0.15198	-0.479552	-0.102394	-0.0558554	-0.245592	-0.104777	-0.105858	-0.50926	-0.493788	-0.565065	-0.473585	-0.473937	-0.4524	-0.186825	0.688238	-0.484726	-0.484414	0.0114806	-0.495733	-0.559067	-0.624072	-0.312274	-0.148019	-0.27448	-0.227974	-0.529034	0.14425	-0.230027	-0.338723	0.0174272	-0.433866	-0.55979	-0.463786	0.0278612	-0.0349996	-0.234236	-0.0273416	-0.435262	-0.120494	-0.345689	-0.438067
chr1_243552729_243843282:-	AKT3	circAKT3_4	-0.262134	-0.177547	-0.232396	-0.198755	-0.234846	-0.258763	-0.234275	-0.249334	-0.221695	-0.279579	-0.249925	-0.241364	-0.261263	-0.235268	-0.249348	-0.148308	-0.1979	-0.193745	-0.222664	-0.190806	-0.21595	-0.238209	-0.166816	-0.264496	-0.205737	-0.226491	-0.187998	-0.245346	-0.199671	-0.244509	-0.262443	-0.234046	-0.237031	-0.230712	-0.256589	-0.247125	-0.229551	-0.227161	-0.242862	-0.186509	-0.212799	-0.245311	-0.250748	-0.186113	-0.133445	-0.247384	-0.245583
chr1_243563720_243695716:-	AKT3	circAKT3_5	-0.0287059	-0.0391747	-0.0417453	-0.0228034	-0.0431728	-0.0127433	-0.036963	-0.0364637	-0.0291097	-0.036828	-0.0248247	-0.0283977	-0.0262285	-0.00491975	-0.0369355	-0.0371602	0.0327912	-0.0262266	-0.0407652	-0.0335578	0.0110671	-0.0462181	-0.0302725	-0.030626	-0.00612487	-0.0331957	-0.00227965	-0.0359011	-0.0179595	-0.0392069	-0.0323613	-0.0260784	-0.0248008	-0.0536902	-0.0129781	0.0304853	-0.0109386	-0.0310386	-0.0426875	-0.0400207	0.0213424	-0.0425048	-0.0350868	0.0361955	-0.0264164	-0.0336032	-0.039399
chr1_243563720_243843282:-	AKT3	circAKT3_6	0.136239	0.160889	0.0999398	0.181726	0.125397	0.176868	0.202144	0.101958	0.0781762	0.182412	0.116728	0.157873	0.0750563	0.0726716	0.174981	0.0858363	0.0793002	0.075232	0.077523	0.17072	0.260097	0.11002	0.105878	0.188607	0.0889125	0.156801	0.198627	0.113733	0.0981487	0.157533	0.147324	0.0739761	0.143268	0.0874312	0.109312	0.0737123	0.0877591	0.045617	0.246543	0.0849156	0.082814	0.0828863	0.0938514	0.157048	0.303134	0.131244	0.12586
chr1_243613671_243695716:-	AKT3	circAKT3_7	-0.137311	-0.13107	-0.237542	-0.159418	-0.214613	-0.159312	-0.203842	-0.209119	-0.219956	0.00126388	-0.181006	-0.168351	-0.0974543	-0.116301	-0.23533	-0.223335	-0.107688	-0.194588	-0.155637	-0.189897	-0.187173	-0.228733	-0.124503	-0.145097	-0.155936	-0.152767	-0.0918647	-0.135351	-0.144132	-0.0943449	-0.172214	-0.167389	-0.128208	-0.120252	-0.222219	-0.189245	-0.217237	-0.176702	-0.233153	-0.199591	-0.10379	-0.200309	-0.240431	-0.133754	-0.171497	-0.170007	-0.180731
chr1_243613671_243843282:-	AKT3	circAKT3_8	-1.46901	-1.40981	-1.38663	-1.16076	-1.28583	-1.51731	-1.377	-1.35595	-1.35252	-1.25157	-1.2969	-1.29527	-1.2533	-1.27658	-1.43839	-1.06923	-1.49785	-1.34668	-1.38294	-1.34726	-1.54235	-1.46041	-1.54008	-1.2138	-1.34014	-1.49444	-1.44688	-1.37975	-1.16995	-1.29095	-1.37879	-1.27295	-1.24657	-1.49548	-1.45827	-1.5045	-1.18285	-1.2815	-1.3611	-1.23668	-1.32474	-1.51274	-1.30225	-1.24693	-1.50393	-1.50518	-1.34408
chr1_243645893_243843282:-	AKT3	circAKT3_9	-0.0100879	-0.00149168	-0.00656213	0.0289158	-0.00287418	0.00504584	0.0289403	0.007855	-0.00168174	-0.00314056	-0.000962199	0.0156766	0.00850281	0.0174219	0.0236986	-0.00362912	0.012625	0.000237662	-0.00101994	0.0686855	0.00707439	-0.0125799	0.00917469	0.0318256	0.0027423	0.0359741	0.0215636	0.00184958	-0.00689948	0.0195218	-0.00862675	0.0350819	-0.00677876	0.0122545	0.026476	0.088662	0.00651168	0.148309	-0.00184365	-0.00687204	0.0572471	-0.00375449	0.0170059	0.000915364	-0.00517829	-0.00299093	0.000209319
chr1_245915530_245929937:-	SMYD3	circSMYD3	0.0704358	0.0554271	0.0652942	0.10761	0.0596885	0.0535741	0.0469293	0.0633154	0.0433623	0.0469276	0.0710302	0.0778813	0.0558841	0.0852087	0.055346	0.0515977	0.0994419	0.0736395	0.0479068	0.0403934	0.0578764	0.0600437	0.0890429	0.0618456	0.0477251	0.0597144	0.0776392	0.0563348	0.0574706	0.0921281	0.0369483	0.0680816	0.0532563	0.0718764	0.0637021	0.0550899	0.0649031	0.0579648	0.0520795	0.0498464	0.071533	0.0668562	0.0529641	0.0778613	0.0591994	0.0561393	0.0573903
chr1_26257597_26259802:+	CEP85	circCEP85	-0.0316449	-0.0262601	-0.00995532	-0.0275285	-0.0324495	0.0222613	-0.0177247	-0.00797298	-0.0181194	-0.00793908	-0.0329074	-0.0169587	-0.00834621	-0.0273895	-0.0290645	0.025659	-0.0107136	-0.0151333	-0.00705948	-0.0355396	0.00371452	0.00557354	-0.0268748	-0.0138306	0.00768012	-0.0226103	-0.0244841	-0.0244646	-0.0215351	0.0125822	-0.0149348	-0.0173453	0.00279571	-0.0288894	0.00351454	-0.0250599	-0.0295006	-0.00376789	-0.0282031	0.0527631	-0.0106865	-0.0151106	-0.0148917	-0.00639813	-0.00739188	-0.00655847	0.009736
chr1_26446316_26447660:+	DHDDS	circDHDDS	-0.340204	-0.341429	-0.394491	-0.437819	-0.340539	-0.368693	-0.37763	-0.367627	-0.358744	-0.42569	-0.387422	-0.36577	-0.369742	-0.345928	-0.337898	-0.361967	-0.359511	-0.362991	-0.389438	-0.345215	-0.344699	-0.295735	-0.278955	-0.349586	-0.385515	-0.428965	-0.35949	-0.413885	-0.317718	-0.391957	-0.36891	-0.350384	-0.3598	-0.311697	-0.377356	-0.353653	-0.386878	-0.374398	-0.348266	-0.381176	-0.300142	-0.40303	-0.387142	-0.375532	-0.37324	-0.40174	-0.318706
chr1_26729651_26732792:+	ARID1A	circARID1A	-0.0628949	-0.123643	-0.0906636	-0.0900299	-0.107541	-0.117109	-0.107083	-0.116581	-0.11246	-0.0959127	-0.126705	-0.110233	-0.0884497	-0.103899	-0.0920027	-0.11533	-0.0890696	-0.102233	-0.10249	-0.090428	-0.106122	-0.101923	-0.0988352	-0.115254	-0.114834	-0.097348	-0.113758	-0.142157	-0.0875096	-0.0927711	-0.124452	-0.099449	-0.0666256	-0.115936	-0.101558	-0.117718	-0.100869	-0.105724	-0.102156	-0.112637	-0.0982826	-0.111468	-0.0673693	-0.102783	-0.097359	-0.0457328	-0.094314
chr1_32948222_32949774:-	RNF19B	circRNF19B	-0.0475548	-0.0479357	-0.0478127	-0.0303829	-0.0441821	-0.0437854	-0.031042	-0.0467872	-0.0456899	-0.0335978	0.00488776	-0.0482013	-0.0198767	0.00417613	-0.0557709	-0.0532188	-0.0336595	-0.0539587	-0.0487669	-0.0466808	-0.0369607	-0.0129979	-0.0368287	-0.0290045	-0.0414786	-0.0118958	-0.0356749	-0.011713	-0.0219809	-0.0513797	-0.0570118	-0.00614269	-0.0433114	-0.046905	-0.0392526	-0.0468653	-0.0407917	-0.0421667	-0.0551928	-0.0524899	-0.0536285	-0.0548788	-0.044364	-0.0525547	-0.0284981	-0.0253264	-0.0467548
chr1_33294937_33295305:+	ZNF362	circZNF362	-0.0338936	-0.00360413	-0.00709132	-0.0279033	-0.0283527	-0.00150741	-0.0179573	-0.0167168	0.0118376	-0.0288978	0.0125715	-0.0107263	-0.0168782	-0.0295587	-0.0209113	-0.025079	-0.0268944	0.0421282	-0.0299743	-0.0225783	-0.00817681	0.00817829	-0.00842754	0.0104327	-0.023696	-0.0216929	-0.0159444	-0.00182096	0.00531948	-0.00614017	-0.0242669	-0.0192432	-0.0330866	-0.00534512	-0.0269739	0.0178903	-0.0191169	-0.00165658	0.00233412	-0.0197874	-0.0230071	0.00366826	-0.00823466	-0.0110255	-0.00494001	0.0118324	-0.0186056
chr1_35358925_35361789:+	ZMYM4	circZMYM4_1	-0.565117	-0.522521	-0.61639	-0.527786	-0.514216	-0.493448	-0.483551	-0.534095	-0.54457	-0.520083	-0.52742	-0.496883	-0.516385	-0.359745	-0.411793	-0.497377	-0.463072	-0.440007	-0.546047	-0.533841	-0.471351	-0.407854	-0.514926	-0.43387	-0.495807	-0.477765	-0.489055	-0.417412	-0.380691	-0.489598	-0.585863	-0.500872	-0.531319	-0.521082	-0.486845	-0.382956	-0.547509	-0.369887	-0.529459	-0.464904	-0.413727	-0.515498	-0.482736	-0.480067	-0.532385	-0.444218	-0.440089
chr1_35381259_35389082:+	ZMYM4	circZMYM4_2	-0.646606	-0.608099	-0.653292	-0.65032	-0.602382	-0.637561	-0.646405	-0.655831	-0.681391	-0.650151	-0.67782	-0.615966	-0.636586	-0.635988	-0.597169	-0.589816	-0.688585	-0.700757	-0.662444	-0.57649	-0.582073	-0.628162	-0.549924	-0.557566	-0.63212	-0.58831	-0.607363	-0.695654	-0.644234	-0.619618	-0.691213	-0.522685	-0.592167	-0.634802	-0.654679	-0.644143	-0.650439	-0.783471	-0.661537	-0.655861	-0.659578	-0.65729	-0.59122	-0.644006	-0.617622	-0.618091	-0.594547
chr1_36361221_36362656:-	STK40	circSTK40	0.0328673	0.0928863	0.0160485	0.0857542	0.0266369	0.0274411	0.0501907	0.00856039	0.0337984	0.0259168	0.0541151	0.0691986	0.0386342	0.0664087	0.00279117	0.00674394	0.0809414	0.0844557	0.0399313	0.0252479	0.0375193	0.0673605	0.023441	0.0201927	0.0546562	0.0153438	0.0436566	0.0790334	0.0645225	0.0559375	0.0242775	0.0469491	0.0327519	0.103862	0.026718	0.00219514	0.0574564	0.0844945	0.0420676	0.0423329	0.0231412	0.0674014	0.0668665	0.0729833	0.0421233	0.0406436	0.0290061
chr1_40189055_40202614:+	RLF	circRLF	-0.0528007	-0.0173891	-0.0509716	0.0845479	-0.0526815	-0.0150868	-0.123103	-0.0883728	-0.0743833	-0.0018167	-0.0542913	0.00297141	0.072496	0.0617149	-0.0266169	-0.0859021	-0.0166526	0.0762128	-0.0583826	-0.0309673	0.0458581	-0.00589223	0.0651377	0.0422459	-0.0494002	-0.048611	0.0749811	-0.100862	0.00270331	0.0515724	-0.0361954	0.0407202	0.094035	0.0303313	-0.00811463	-0.0277051	-0.0348755	-0.0485319	-0.0334327	-0.0394147	-0.0366793	-0.053837	-0.0202113	-0.0184102	0.0549257	-0.0832001	-0.0319378
chr1_41070595_41075451:-	SCMH1	circSCMH1	-0.0520277	-0.135725	-0.117827	-0.105059	-0.124142	-0.046742	-0.110412	-0.154068	-0.102058	-0.152517	-0.131434	-0.160686	-0.0828761	-0.0392209	-0.130852	-0.0980025	-0.109298	-0.146253	-0.132308	-0.13081	-0.00204398	-0.0949726	-0.0631082	-0.00892807	-0.130392	-0.0950342	-0.0443619	-0.149508	-0.0736823	-0.0527448	-0.117508	-0.0930547	-0.0895532	-0.119125	-0.117472	-0.104553	-0.129007	-0.0617181	-0.118268	-0.100699	-0.135394	-0.125064	-0.102052	-0.123315	-0.106436	-0.0721439	-0.128257
chr1_42265115_42278672:-	FOXJ3	circFOXJ3	0.110815	0.141824	0.12314	0.103982	0.110239	0.097431	0.102769	0.118868	0.120004	0.100572	0.101195	0.117511	0.116037	0.138192	0.0990445	0.100393	0.115285	0.129839	0.104764	0.137422	0.130276	0.101015	0.107704	0.122105	0.124701	0.101093	0.125748	0.13317	0.0995982	0.164559	0.132593	0.101702	0.112133	0.13416	0.120857	0.122244	0.100778	0.107803	0.10685	0.142908	0.10476	0.11954	0.104371	0.118795	0.120837	0.105038	0.105012
chr1_44308310_44319744:-	ERI3	circERI3_1	-0.136596	-0.144764	-0.176302	-0.188833	-0.18336	-0.19305	-0.149049	-0.175139	-0.190745	-0.177131	-0.1692	-0.183376	-0.15251	-0.107957	-0.149312	-0.176618	-0.16367	-0.160824	-0.163617	-0.16271	-0.165906	-0.163064	-0.117828	-0.176272	-0.173992	-0.203327	-0.166532	-0.141331	-0.170152	-0.166188	-0.160544	-0.125434	-0.159369	-0.204519	-0.152846	-0.192184	-0.190051	-0.189807	-0.143197	-0.208267	-0.223291	-0.165557	-0.168614	-0.15927	-0.191699	-0.170234	-0.193161
chr1_44308310_44339322:-	ERI3	circERI3_2	-0.0219327	-0.111881	-0.0586083	-0.0826898	-0.0944222	-0.0852133	-0.0864927	-0.0922909	-0.116202	-0.101709	-0.11531	-0.107864	-0.0765982	-0.0742549	-0.109395	-0.0663638	-0.097771	-0.103008	-0.103886	-0.0841038	-0.0871227	-0.0685638	-0.0234586	-0.0847223	-0.0955656	-0.0812992	-0.0601802	-0.114293	-0.111891	-0.0724487	-0.100265	-0.0821956	-0.0907655	-0.0959149	-0.0666586	-0.108444	-0.110912	-0.0974548	-0.0916211	-0.111401	-0.112669	-0.105697	-0.0587355	-0.108331	-0.100677	-0.078339	-0.0878558
chr1_45087881_45088237:-	ZSWIM5	circZSWIM5	-0.123988	-0.144195	-0.155519	-0.148047	-0.144013	-0.1519	-0.14788	-0.141602	-0.123493	-0.177301	-0.180089	-0.140288	-0.130022	-0.0764934	-0.155096	-0.155385	-0.135193	-0.132879	-0.184596	-0.170844	-0.183648	-0.143801	-0.112528	-0.130615	-0.104568	-0.1466	-0.112119	-0.146611	-0.128895	-0.154374	-0.180601	-0.110026	-0.134393	-0.123074	-0.162301	-0.151201	-0.156974	-0.10839	-0.130936	-0.16118	-0.125201	-0.160618	-0.111863	-0.155193	-0.104058	-0.126056	-0.136886
chr1_48355670_48359770:-	SPATA6	circSPATA6	-0.0402488	0.00211445	-0.052349	-0.0724441	-0.0348306	-0.0311072	-0.0706711	-0.0522977	-0.0315411	-0.00863491	-0.0512063	-0.0432859	-0.0532824	-0.0246567	-0.042672	-0.0604776	-0.026767	-0.0522331	-0.0281294	-0.0425255	-0.0103171	-0.0330686	0.0106045	-0.0196889	-0.0413172	-0.0591539	-0.051949	-0.0722776	-0.0370638	-0.0637443	-0.0816081	-0.00935228	-0.0383668	-0.0161693	-0.0625737	-0.0488566	-0.0606072	-0.0677621	-0.0532622	-0.0593479	-0.0641313	-0.0628777	-0.018753	-0.0658123	-0.0468532	-0.0254501	-0.0658375
chr1_50655442_50744775:-	FAF1	circFAF1	0.00189788	-0.00297456	-0.0109575	-0.0102276	0.0172405	0.0077301	0.0540357	-0.00447749	0.0243246	0.00799416	0.00959968	-0.00120287	0.00703679	-0.0114268	-0.0108515	0.112048	0.0640643	-0.00813212	-0.00185011	-0.0102837	-0.0121329	0.0445129	-0.0130259	-0.0115353	0.0024881	-0.00987808	0.0335156	0.026418	0.0673734	0.0144573	0.00716312	-0.00860135	0.00074629	-0.00510588	0.00752899	-0.0089601	-0.00133074	0.0313372	-0.0144436	0.027767	0.00821413	-0.00100276	0.0384359	-0.00612366	0.0228928	-0.00913303	0.00843822
chr1_51402435_51408332:-	EPS15	circEPS15_1	-0.0722108	-0.055705	-0.0918197	-0.0748465	-0.0232672	-0.121289	-0.0767666	-0.0619423	-0.0938805	-0.0556792	-0.0595309	-0.0972556	-0.0476013	-0.0326652	-0.042799	-0.0650009	-0.0728942	-0.0566089	-0.0847591	0.00264825	0.0438648	-0.0492223	-0.0280671	-0.0571788	-0.0832172	-0.0888753	-0.0673097	-0.122125	0.0168473	-0.0161223	-0.062122	-0.0228115	-0.100736	-0.0963359	-0.0623786	-0.0744045	-0.0518295	-0.0830008	-0.0942287	-0.0427443	-0.0936566	-0.0565411	-0.0800985	-0.101735	-0.0307056	-0.0495156	-0.0569158
chr1_51405905_51408332:-	EPS15	circEPS15_2	-0.0370203	-0.0561072	-0.0579846	-0.0210125	-0.0570022	-0.0379689	-0.0561055	-0.0634245	-0.0578844	-0.0319239	-0.0676818	-0.0571047	-0.0308216	-0.070386	-0.0708231	-0.0447974	0.00329579	-0.0697326	-0.0635408	-0.0526047	-0.00680664	-0.0501873	-0.0525363	-0.0544791	-0.0449782	-0.0664802	-0.0233337	-0.0662052	-0.0619371	-0.0217041	-0.0549725	-0.0555691	-0.0568816	-0.0675286	-0.0651736	-0.0422111	-0.067942	-0.0420205	-0.0641204	-0.0446147	-0.0443268	-0.0647535	-0.0576506	-0.0597497	-0.0313576	-0.0511882	-0.0536632
chr1_51827796_51834170:-	NRDC	circNRDC	0.0999003	0.103953	0.0883082	0.103764	0.110354	0.111633	0.106224	0.0920673	0.125108	0.104998	0.10005	0.107785	0.0915999	0.103996	0.0908568	0.0823924	0.123154	0.0829354	0.10085	0.105212	0.0840996	0.0916835	0.122967	0.0978924	0.145603	0.0970386	0.104588	0.103802	0.0949687	0.107255	0.122199	0.0867297	0.0991264	0.100297	0.0883561	0.0926153	0.1316	0.0903858	0.114245	0.108437	0.125265	0.102015	0.0954984	0.0866526	0.137102	0.0975244	0.102348
chr1_52493611_52509712:-	ZCCHC11	circZCCHC11_1	-0.0716798	-0.050605	-0.0461409	-0.0637417	-0.0534152	-0.033042	-0.058552	-0.0869672	-0.0357695	-0.0849746	-0.0756373	-0.0590963	-0.0595214	-0.0624865	-0.0429202	-0.0259338	-0.0307735	-0.0788283	-0.07178	-0.0521729	0.0396393	-0.0829783	-0.00957719	-0.0326502	-0.0738995	-0.0633285	-0.033797	-0.0622003	-0.00504218	-0.0197469	-0.0916413	-0.00101752	0.00686676	-0.0547775	-0.059717	-0.00814841	-0.0822503	-0.0746153	-0.0736245	-0.0595478	-0.0488175	-0.0627622	-0.0452529	-0.0449257	-0.0154351	-0.0600748	-0.0490643
chr1_52515891_52526373:-	ZCCHC11	circZCCHC11_2	0.0086923	-0.0236548	0.00397414	-0.022154	-0.0133993	-0.0239568	-0.0253373	-0.0300401	-0.013908	-0.0185625	0.0233801	-0.0109805	-0.0255991	-0.0343545	-0.0230608	-0.0365823	-0.0129494	-0.00784178	-0.0305137	-0.0336028	-0.0322539	0.00201067	0.00277572	0.00417073	-0.0273167	-0.0274411	-0.0129189	-0.0243329	0.0773628	-0.0095361	-0.0342529	-0.0212448	0.0476744	-0.0394127	-0.0281307	-0.0371779	-0.0323633	-0.0351754	-0.0346813	-0.0110183	-0.0155478	-0.0197939	-0.0160636	-0.0180108	0.0170029	-0.00051736	-0.0293179
chr1_59321536_59346398:+	FGGY	circFGGY_1	0.0422885	0.00770639	0.0032729	-0.00839055	-0.0241664	-0.00812701	-0.0326663	-0.0182227	-0.0104057	-0.0353999	0.00641127	-0.0178689	0.00650316	-0.0230247	-0.0214296	-0.0501688	-0.0434364	-0.0304166	-0.0400076	-0.0158941	0.0401757	-0.00493898	0.0262582	-0.0343861	-0.0177114	0.00819404	0.0427309	-0.0318464	0.0073459	-0.0101229	0.008832	-0.000454806	0.0082885	-0.0410393	-0.0411397	-0.00542576	0.00636758	-0.00121063	0.00385149	-0.0159649	-0.0478105	-0.00831226	-0.0279979	-0.00862132	-0.0322707	0.0196485	-0.0501406
chr1_59339958_59378837:+	FGGY	circFGGY_2	-0.0261421	-0.0599186	-0.0899739	-0.0805888	-0.0224296	-0.078487	-0.0859043	-0.0681546	-0.000835235	-0.0424738	-0.0861076	-0.102563	-0.0544353	-0.0608694	-0.0520924	-0.0373709	0.0150511	-0.101889	-0.103219	-0.0689328	-0.078536	0.0217072	0.00917855	-0.0301987	-0.048961	-0.0316127	-0.0145216	-0.0963324	-0.0309483	-0.0739599	-0.0794291	-0.0260768	-0.0260084	-0.087277	-0.0414865	-0.0868201	-0.0594399	-0.0791593	-0.0838954	-0.0458596	-0.0155953	-0.0882525	-0.0694594	-0.00515708	-0.0951362	-0.0658289	-0.0300442
chr1_65364635_65366196:+	DNAJC6	circDNAJC6	-0.0374244	-0.0707071	-0.123554	-0.0803486	0.00843751	-0.0577773	-0.111959	-0.0950915	-0.140949	0.0376698	0.00839189	-0.0818573	-0.0932259	-0.0538817	-0.033273	-0.11167	-0.0283185	-0.00338397	-0.0897353	0.0643688	-0.0723079	0.106666	-0.0554255	-0.0636318	-0.0303119	-0.135724	-0.101147	0.0148106	-0.137377	-0.0364032	-0.0808111	-0.0213776	-0.00799179	0.0100703	-0.113171	-0.0404321	-0.0943759	-0.0614859	-0.00557845	0.0260911	-0.0381667	-0.0628924	-0.118219	-0.0244303	-0.0331704	-0.0159678	0.00765077
chr1_65913245_65918835:+	PDE4B	circPDE4B	-0.00591957	0.0614745	0.0384995	-0.0473	0.0400333	0.0510905	0.199953	0.0677159	0.220949	0.0439976	0.0714633	0.295725	0.0942861	0.00880353	0.0315236	0.0624635	0.142639	0.40074	0.0919611	0.0759649	0.140381	0.162969	0.113092	0.0759882	0.114717	0.0064244	0.140725	0.242188	0.306877	0.104061	0.0410091	0.00199831	-0.11179	0.0147029	0.03042	0.298622	0.174601	0.0447208	0.0820932	0.268876	0.0125322	0.0836689	0.0506491	0.118092	0.210602	0.0590852	0.0644226
chr1_66891154_66905375:-	WDR78	circWDR78	-0.0916789	-0.0918176	-0.0755567	-0.0847831	-0.0700989	-0.0123564	-0.109532	-0.0847408	-0.11799	-0.0382284	-0.0613011	-0.0890526	-0.060157	-0.016973	-0.0395946	-0.0867589	-0.0892599	-0.120013	-0.0911604	-0.0229227	-0.0385465	-0.0471898	-0.0668727	-0.0855081	-0.0460626	-0.095389	-0.0961534	-0.121034	-0.102348	0.0736665	-0.0951338	-0.0778122	-0.0847764	-0.0680824	-0.0799862	-0.0883967	-0.0960193	-0.0339308	-0.0895339	-0.0987961	-0.106961	-0.0876338	-0.0734069	-0.089238	-0.0496527	-0.0795573	-0.108931
chr1_70053026_70089819:+	LRRC7	circLRRC7	-0.119855	-0.0923936	-0.0768972	-0.0931897	-0.0849438	-0.0884186	-0.110308	-0.102861	-0.0846208	-0.0947885	-0.102255	-0.0777313	-0.0906853	-0.108458	-0.0976537	-0.0352862	-0.0673189	-0.0475877	-0.0894999	-0.0860064	-0.0708045	-0.0814373	-0.0167096	-0.0888372	-0.0681078	-0.0813525	-0.0792485	-0.0888121	-0.103757	-0.0605336	-0.0939991	-0.102719	-0.126307	-0.106441	-0.101603	0.0241435	-0.101627	-0.0226606	-0.104039	-0.0799574	-0.0987915	-0.103322	-0.0954194	-0.0640133	-0.0371885	-0.0874499	-0.0868812
chr1_70270856_70315566:-	ANKRD13C	circANKRD13C	0.0356705	0.0311717	0.0251045	0.0446604	0.0180919	0.0366541	0.014072	0.0141823	0.0334863	0.0136479	0.0258104	0.0247844	0.0316546	0.0559163	0.0229664	0.0215408	0.0319495	0.026308	0.0671239	0.0492541	0.00944751	0.0160744	0.0224819	0.0198979	0.0158859	0.030103	0.0293504	0.0292034	0.0278734	0.0261334	0.0549062	0.0372438	0.0245514	0.0120664	0.0351362	0.0944482	0.00646247	0.0563082	0.0362576	0.00687992	0.0467512	0.0362327	0.0195501	0.0355837	0.0512744	0.0190649	0.0239895
chr1_75739980_75750546:+	ACADM	circACADM	-0.0752732	0.0170666	-0.06782	-0.0290733	-0.0787345	-0.0608615	-0.0765595	-0.0755866	-0.095895	-0.0919662	-0.0816357	-0.0612234	-0.0546439	-0.0671969	-0.0819695	-0.0843479	-0.0500702	0.00232546	-0.032271	-0.0883691	-0.0688088	-0.0487504	-0.0421747	-0.085488	-0.0449212	-0.0868296	-0.0816842	-0.0760041	-0.0767083	-0.0837603	-0.0901986	-0.0485761	-0.0594458	-0.0878147	-0.0812364	-0.077964	-0.0391744	-0.0681437	-0.0866875	-0.0220123	-0.0720724	-0.0723587	-0.0860331	-0.0797742	-0.0501747	-0.0787236	-0.0491973
chr1_77286941_77297947:+	AK5	circAK5	-0.0711978	-0.0708055	-0.0506605	-0.0173269	-0.0365016	-0.0676653	-0.0428841	-0.0641356	-0.0317854	-0.0812884	-0.0470738	-0.0508827	-0.0439336	-0.0750699	-0.0535041	-0.0293151	0.0736551	-0.0289023	-0.0193259	-0.0754244	-0.0636292	-0.0413298	-0.0517222	-0.0682123	-0.0523008	-0.0269507	-0.0625435	0.000233833	-0.0762727	-0.0526655	-0.0731662	-0.0723203	-0.0744521	-0.0796255	-0.0732345	-0.0155619	-0.0751224	-0.073915	-0.0453359	-0.0109299	-0.0748676	-0.0731297	-0.0560686	-0.0579549	-0.0504653	-0.074201	-0.0568784
chr1_77631850_77641655:-	ZZZ3	circZZZ3	-0.161684	-0.138869	-0.144201	-0.154482	-0.148488	-0.150247	-0.165136	-0.151919	-0.122431	-0.164183	-0.168575	-0.136066	-0.157271	-0.127055	-0.160987	-0.15382	-0.0939092	-0.152657	-0.127267	-0.157333	-0.103679	-0.127838	-0.139326	-0.139078	-0.147509	-0.124712	-0.152866	-0.16625	-0.147194	-0.125365	-0.162953	-0.128597	-0.137944	-0.160755	-0.139478	-0.14481	-0.166724	-0.151873	-0.153561	-0.12684	-0.139802	-0.162827	-0.134462	-0.131908	-0.160525	-0.13566	-0.152259
chr1_77717867_77725762:-	USP33	circUSP33	-0.30348	-0.236795	-0.297326	-0.277908	-0.285033	-0.289755	-0.26828	-0.284107	-0.247824	-0.281906	-0.137985	-0.222846	-0.257552	-0.29433	-0.28066	-0.300743	-0.170055	-0.211861	-0.232857	-0.291758	-0.301477	-0.230772	-0.262266	-0.290613	-0.284154	-0.268003	-0.253377	-0.22383	-0.240661	-0.298047	-0.278336	-0.276384	-0.307318	-0.30537	-0.284842	-0.270925	-0.212212	-0.251788	-0.239546	-0.276052	-0.251814	-0.292667	-0.289111	-0.251675	-0.254239	-0.262883	-0.280885
chr1_7777160_7778169:+	VAMP3	circVAMP3	0.0128596	0.00178877	0.0642481	0.0275119	0.0296859	0.0261219	0.0169168	0.0270055	0.00476088	0.0411242	0.0184538	0.0338656	0.043141	0.0444742	0.0399287	0.0321317	0.00664583	0.0516749	0.0423244	0.020438	0.0253685	0.0197162	0.0550382	0.0828345	0.0567984	0.0424554	0.0437201	0.0107194	0.0328885	0.037886	0.0121419	0.0785041	0.0486328	0.0549338	0.0371695	0.00872308	0.0268053	0.0466374	0.0205415	0.0571618	-0.0147281	-0.00402345	0.0522641	-0.00696861	0.0133959	0.0455967	0.00820591
chr1_77801331_77815231:+	MIGA1	circMIGA1	-0.0277445	0.00681824	-0.00909524	-0.00999431	0.0291502	-0.0172921	0.0128781	0.00688114	-0.00894382	0.0125879	0.0213551	0.011089	0.0212695	0.0549524	0.0127533	-0.0032931	0.0682369	0.0359646	0.00740882	0.0275916	0.0225082	-0.0145111	0.0131074	0.0450932	0.00500482	0.0100976	0.0223311	-0.0106785	0.00666824	0.0431447	0.0162045	0.0177606	-0.0141862	-0.0242611	0.0140062	0.00727477	0.00263116	0.0369829	0.0185216	0.00946112	0.0291668	0.00455835	0.0431253	0.00609041	-0.0115324	-0.00806006	-0.000738961
chr1_83911165_83947282:-	TTLL7	circTTLL7	0.00106627	0.00186893	-0.000327812	-0.0528303	-0.0548538	0.0144942	-0.0407778	-0.034466	-0.0498495	-0.0150559	-0.0366897	-0.012073	-0.0314594	-0.0405033	-0.0601553	0.0232712	-0.0208222	-0.00880943	-0.0191706	-0.0145053	0.0431267	-0.0373	-0.0236002	-0.0304424	0.00624498	-0.0311347	-0.00611372	-0.0501428	-0.0252512	0.0358291	-0.0507214	0.0290773	-0.0159078	-0.00589061	-0.0213365	-0.0515	-0.0395531	-0.0147786	-0.0417092	-0.031822	-0.00699335	-0.00145914	-0.0271207	-0.0154152	-0.0379194	-0.0381363	-0.0344239
chr1_84179177_84185182:+	PRKACB	circPRKACB_1	-0.247216	-0.198959	-0.250087	-0.229651	-0.234143	-0.20115	-0.249913	-0.240591	-0.247615	-0.213153	-0.25037	-0.235575	-0.168143	-0.144741	-0.254602	-0.253009	-0.258404	-0.222501	-0.24379	-0.222322	-0.240402	-0.255536	-0.230713	-0.2535	-0.229712	-0.227358	-0.212141	-0.225706	-0.247559	-0.210773	-0.226688	-0.207395	-0.224488	-0.212936	-0.239177	-0.225476	-0.238349	-0.223344	-0.228671	-0.225804	-0.24721	-0.22845	-0.216624	-0.233192	-0.194303	-0.238787	-0.215853
chr1_84179177_84197824:+	PRKACB	circPRKACB_2	-0.0540314	-0.0630202	-0.0497782	-0.0617006	-0.0517769	-0.0499558	-0.0820638	-0.0667298	-0.09141	-0.0753225	-0.0906668	-0.0832016	-0.069501	-0.0692904	-0.0617399	-0.0942393	-0.0707082	-0.092849	-0.087692	-0.0743284	-0.0924099	-0.0946137	-0.0715211	-0.0378697	-0.0755733	-0.0887394	-0.0703106	-0.0662644	-0.0885163	-0.0870733	-0.0905115	-0.0565454	-0.0998753	-0.103931	-0.0844971	-0.0656155	-0.0832829	-0.0769856	-0.0545465	-0.0807738	-0.0661279	-0.0681207	-0.0679388	-0.0816243	-0.0748315	-0.0872435	-0.0544826
chr1_84179177_84214317:+	PRKACB	circPRKACB_3	-0.103732	-0.104459	-0.134592	-0.111105	-0.11612	-0.106021	-0.124588	-0.130592	-0.12474	-0.103956	-0.134761	-0.13296	-0.115198	-0.111144	-0.152506	-0.143396	-0.130298	-0.132608	-0.134255	-0.121296	-0.113769	-0.0981707	-0.14357	-0.12074	-0.0775265	-0.138082	-0.122524	-0.101586	-0.128369	-0.0690262	-0.132893	-0.11012	-0.0974674	-0.104547	-0.133306	-0.118949	-0.111046	-0.119047	-0.140899	-0.137467	-0.119937	-0.14124	-0.12534	-0.104439	-0.136176	-0.109821	-0.121833
chr1_84655832_84671308:-	SSX2IP	circSSX2IP	-0.154382	-0.135443	-0.147104	-0.135738	-0.124416	-0.143267	-0.125219	-0.148641	-0.151922	-0.159517	-0.114945	-0.143887	-0.121049	-0.163564	-0.153496	-0.112241	-0.0497636	-0.114369	-0.163002	-0.12936	-0.111196	-0.130492	-0.109806	-0.105964	-0.136371	-0.131572	-0.139389	-0.125941	-0.0163106	-0.119538	-0.134663	-0.118997	-0.097445	-0.0937178	-0.140987	-0.146248	-0.118549	-0.17093	-0.122933	-0.139729	-0.0847033	-0.123129	-0.154093	-0.0556961	-0.115519	-0.108415	-0.123196
chr1_8495063_8557523:-	RERE	circRERE_1	0.412587	0.415843	0.433571	0.4723	0.439022	0.451446	0.493017	0.387534	0.447945	0.444107	0.425695	0.470018	0.453108	0.448583	0.645829	0.544598	0.646328	0.370822	0.4742	0.37401	0.45976	0.445864	0.433477	0.456036	0.44662	0.342141	0.541253	0.50962	0.329154	0.377147	0.366286	0.446381	0.390185	0.463388	0.436883	0.376514	0.491351	0.431698	0.439855	0.493195	0.457738	0.48246	0.420389	0.550929	0.610859	0.368507	0.46533
chr1_8495063_8614686:-	RERE	circRERE_2	-0.0128595	0.0897345	-0.150501	-0.128838	-0.13606	0.0816627	-0.0379153	-0.0811927	-0.0797176	0.110659	-0.12008	-0.0371139	0.00786257	-0.141411	-0.138033	-0.0227469	0.0325974	-0.128907	-0.112991	-0.0753448	0.0698891	-0.0583605	0.111403	-0.0639753	0.0811625	-0.0110572	0.0576856	-0.148596	-0.0927933	-0.129415	-0.118837	0.0605894	-0.0989486	-0.111968	-0.00518803	-0.0128034	-0.0518348	-0.13237	-0.0592241	-0.103538	-0.0921197	-0.114551	0.198161	0.0359953	-0.114515	-0.0790036	-0.118442
chr1_8541214_8557523:-	RERE	circRERE_3	0.815951	0.642386	0.647378	0.782131	0.600252	0.65899	0.980607	0.756452	0.921679	0.725912	0.768869	0.805108	0.880411	1.05283	0.669294	0.681446	1.47692	1.29256	0.865196	0.677391	0.849117	1.03754	0.887634	0.737066	0.776477	0.600697	0.946403	1.04854	0.996596	0.708228	0.556614	0.883123	0.872716	0.693237	0.670859	0.620461	0.532821	1.12782	0.899674	1.17121	0.834517	0.733535	0.75907	0.93735	1.08926	0.861552	0.797934
chr1_92320599_92345914:+	RPAP2	circRPAP2_1	-0.045644	-0.0258901	-0.0239021	-0.0411446	-0.0106775	-0.0681321	-0.0219302	-0.0393551	0.0203367	-0.0178541	-0.0357386	0.000371298	-0.00943745	-0.030916	-0.0622561	-0.0503569	-0.0152023	-0.0262195	-0.0331667	-0.0574327	-0.059607	-0.0282259	0.0143902	0.015417	-0.0471367	-0.0349189	-0.031469	0.0149967	0.0251392	0.00416813	-0.0602398	-0.0427041	-0.0298304	-0.0196328	-0.0411463	-0.0229031	-0.00510313	0.00279651	-0.0573954	-0.059633	-0.0216585	-0.0574369	-0.0224707	0.0107131	0.00478432	-0.0617202	-0.0379596
chr1_92333391_92345914:+	RPAP2	circRPAP2_2	-0.092253	-0.0437569	-0.10756	0.00109029	-0.106872	-0.0678056	-0.138629	-0.100395	-0.0963617	-0.103825	-0.129206	-0.0681465	-0.103926	0.0562319	-0.15066	-0.0571705	-0.0777662	-0.123715	-0.151916	-0.0957858	0.0187955	-0.0887253	0.0231443	-0.0169867	-0.083543	-0.0605756	-0.0785778	-0.0890644	-0.0345835	-0.0766897	-0.109302	0.00861023	-0.0693971	-0.109772	-0.082443	-0.118549	-0.0828745	-0.0774365	-0.109164	-0.0744175	-0.103583	-0.106988	-0.0730408	-0.0228161	-0.10629	-0.142988	-0.112995
chr1_92333391_92380873:+	RPAP2	circRPAP2_3	0.192332	0.233857	0.284013	0.348418	0.318336	0.161695	0.155444	0.250337	0.160267	0.138784	0.171676	0.246488	0.238923	0.142763	0.221345	0.215227	0.33486	0.247119	0.264159	0.30454	0.147184	0.247009	0.429379	0.14612	0.162203	0.142174	0.222116	0.146794	0.156559	0.233888	0.166926	0.152188	0.165498	0.237045	0.159396	0.229352	0.144164	0.230642	0.145726	0.146881	0.148535	0.18128	0.309667	0.17058	0.263719	0.192263	0.231367
chr1_92563642_92607727:-	EVI5	circEVI5	-0.0246308	0.0447244	-0.0283304	-0.0152216	-0.00914177	-0.0160532	-0.00870222	-0.0276215	-0.00751465	-0.0105555	-0.0126111	-0.00968198	-0.0194881	-0.0256678	-0.0261768	-0.0335339	-0.0281586	-0.0278108	-0.012326	-0.0179688	-0.0147137	-0.0114075	-0.0119585	-0.0153216	0.00484654	-0.00758845	-0.00894846	-0.0137177	-3.4147e-05	-0.0273879	-0.0352225	-0.0153201	-0.0233691	-0.025362	-0.0251049	0.0112681	-0.0118613	-0.0188776	0.00524939	-0.0250537	0.0135215	0.00258177	-0.0209528	0.00316545	0.0889941	-0.0326039	-0.0270354
chr1_95143891_95151419:+	TMEM56,TMEM56-RWDD3	circTMEM56	-0.14077	-0.16049	-0.212957	-0.198554	-0.171321	-0.189798	-0.187164	-0.195932	-0.207544	-0.176181	-0.219637	-0.207174	-0.200064	-0.166431	-0.208101	-0.214018	-0.215015	-0.219977	-0.195124	-0.176164	-0.22581	-0.126557	-0.159713	-0.159555	-0.156918	-0.200619	-0.176792	-0.191645	-0.244194	-0.215884	-0.184672	-0.147253	-0.155264	-0.111265	-0.216137	-0.180111	-0.181132	-0.179243	-0.198341	-0.216467	-0.192517	-0.184954	-0.168063	-0.164225	-0.180694	-0.186297	-0.157918
chr1_98953070_98956741:-	PLPPR5	circPLPPR5	-0.0757828	-0.0724011	-0.0417973	-0.0247068	-0.0550358	-0.0651601	-0.0320213	-0.0389798	0.0222167	-0.0411352	-0.0349966	-0.0231908	-0.0237505	-0.0432239	-0.071518	-0.0532787	-0.0641045	0.0133418	-0.0586304	-0.0522964	-0.0656358	-0.0152178	-0.0485679	-0.0611351	-0.0680591	-0.0412242	-0.045632	-0.0231057	-0.0580887	-0.0811993	-0.0416017	-0.0343129	-0.0675003	-0.06597	-0.0631524	-0.0683727	-0.041298	-0.0310878	-0.0461201	0.0551605	-0.0700778	-0.0188982	-0.0739284	0.058547	0.00408967	-0.069775	-0.051061
chr1_99287965_99301897:+	PLPPR4	circPLPPR4	-0.035151	-0.0385328	-0.0354074	-0.0293027	-0.034783	-0.0218992	-0.0228108	-0.029531	-0.0435755	-0.0275974	-0.0396211	-0.0389734	-0.0336237	-0.0256852	-0.046122	0.0274601	-0.0455396	0.00162349	-0.0390423	-0.0415813	-0.0309342	-0.0273507	-0.0100524	-0.0287782	-0.0220642	-0.0377323	-0.0288829	-0.0220367	0.00142756	-0.00132022	-0.0375047	-0.0110015	-0.0131578	-0.0194147	-0.041816	-0.0424337	-0.0498514	-0.0316737	-0.0342025	-0.00793954	-0.0466596	-0.009461	-0.0303284	-0.0412854	-0.0436718	-0.0512792	-0.0352371
chr1_9931891_9934860:-	LZIC	circLZIC	-0.109018	-0.166597	-0.186938	-0.219759	-0.192543	-0.208624	-0.188718	-0.188865	-0.206984	-0.203455	-0.188717	-0.17254	-0.210603	-0.182851	-0.217663	-0.221514	-0.176866	-0.199735	-0.203573	-0.207385	-0.202639	-0.229388	-0.167851	-0.214999	-0.18968	-0.237035	-0.185088	-0.221073	-0.0818102	-0.238146	-0.194293	-0.219488	-0.224	-0.223968	-0.18987	-0.210122	-0.199664	-0.165001	-0.213985	-0.213783	-0.177435	-0.181229	-0.186273	-0.127332	-0.203757	-0.156379	-0.19571
chr10_101667886_101676436:-	FBXW4	circFBXW4	-0.0605417	-0.0152813	-0.0290699	-0.0688587	-0.0212896	-0.0052001	-0.0146383	-0.0392882	-0.0469486	-0.00911213	-0.0685905	-0.0321062	-0.0293188	-0.037555	-0.0611982	0.0103488	-0.0565869	-0.0721014	-0.025668	-0.0310187	0.112742	-0.0150012	0.0203781	-0.0523484	-0.0165234	-0.0700959	-0.0433021	-0.0357464	-0.0484588	-0.0188248	-0.0692095	-0.0248878	-0.0237915	-0.0226973	-0.0514245	-0.0415954	0.0510281	-0.0469521	-0.0486962	-0.0275773	-0.0411592	-0.035445	-0.0503762	-0.0312599	0.0382889	-0.00224692	-0.0310729
chr10_101792839_101810314:-	MGEA5	circMGEA5	0.0014729	0.032596	0.00286122	-0.0115923	0.054751	0.0106616	0.0148117	0.00240621	0.00409034	0.0300629	-0.00133384	0.077198	0.0275787	-0.00171123	0.0153099	0.0446318	0.0348187	-0.0100471	0.0281642	-0.00512623	0.0114615	0.0378496	0.00651336	0.00425471	0.00445864	0.0120366	0.00370191	0.0332365	0.12481	0.0254782	-0.0117737	0.0337595	0.00819442	0.00222999	0.021881	0.0253454	0.0366477	0.0119735	0.00908842	-0.00347086	0.0301101	-0.0019391	0.0193429	0.0598371	0.03014	-0.0112143	0.00664987
chr10_101939863_101957732:-	C10orf76	circC10orf76	-0.0152158	0.0250942	-0.018989	0.00667952	-0.0076266	0.00472742	0.0301831	-0.00827041	0.0302599	-0.0046711	-0.0203281	-0.00176241	-1.33e-05	0.0194568	0.00757921	-0.0225837	-0.0203178	-0.00832487	-0.00493924	0.0160368	0.0635949	0.00133928	0.0297742	-0.00561745	-0.0175253	-0.0180548	-0.00591901	0.000991959	-0.0100576	0.00417532	-0.0241714	0.0022672	0.0173879	-0.0151417	-0.000340216	0.0101434	-0.0160402	0.0149979	-0.0144583	-0.0147625	0.00249144	-0.000945692	0.0131075	-0.0131252	-0.0124999	-0.00605813	-0.00845279
chr10_103570872_103585225:+	NEURL1	circNEURL1	-0.0491308	-0.0374581	-0.0384643	-0.0327166	-0.0392683	-0.0203768	0.010098	-0.0140655	-0.0181087	-0.0298833	-0.0344412	0.0204314	-0.0112597	-0.0167812	-0.0301007	-0.0296002	-0.018058	0.025379	-0.0389029	-0.032051	-0.0216007	0.00867191	0.00932038	-0.0215615	-0.0429071	-0.0248456	-0.0257631	-0.00814193	0.007667	-0.0352648	-0.0225286	-0.0110914	0.00840007	-0.0240318	-0.0269787	-0.0232293	-0.0121674	0.0142488	-0.013082	-0.0203635	-0.0362018	0.0358537	0.000848561	0.0239677	-0.00463319	-0.0278816	-0.0360285
chr10_110596398_110598290:+	SMC3	circSMC3	-0.377403	-0.358662	-0.431865	-0.439875	-0.370723	-0.359195	-0.374154	-0.369689	-0.405595	-0.344477	-0.346304	-0.31425	-0.35466	-0.364182	-0.41144	-0.366038	-0.275548	-0.3207	-0.362935	-0.377183	-0.406468	-0.308905	-0.353279	-0.349395	-0.340416	-0.346436	-0.317788	-0.425875	-0.280995	-0.335571	-0.388047	-0.336214	-0.369057	-0.348583	-0.389272	-0.270902	-0.401598	-0.360957	-0.387631	-0.35761	-0.390166	-0.377313	-0.387799	-0.373544	-0.330713	-0.328746	-0.3962
chr10_110964125_110985765:+	SHOC2	circSHOC2	0.0664296	0.10466	0.0734698	0.0758719	0.0550737	0.0851962	0.0671361	0.0617041	0.0517172	0.0604028	0.0779264	0.0722291	0.062838	0.0656953	0.0553362	0.0708223	0.103297	0.0883428	0.0552155	0.0822937	0.130352	0.0730509	0.0797681	0.112314	0.0687257	0.0614199	0.0962079	0.0608861	0.0718449	0.0808203	0.0629007	0.0738084	0.0690684	0.0603033	0.0581788	0.0907389	0.103019	0.0892658	0.0876914	0.0831566	0.0602023	0.0654209	0.0898861	0.0946589	0.0784141	0.0531566	0.0790996
chr10_115120185_115129535:+	ATRNL1	circATRNL1_1	-3.33501	-2.40808	-2.07941	-2.46121	-2.55352	-2.54305	-2.14486	-2.86979	-1.99685	-2.50921	-2.0647	-2.11453	-2.61332	-2.47178	-2.57899	-2.50293	-1.35736	-1.55841	-2.2893	-2.44878	-2.76436	-2.06511	-2.14542	-2.69995	-2.93755	-2.09774	-2.11662	-1.87297	-2.09563	-2.35782	-2.63247	-2.56458	-3.08933	-3.76131	-2.85275	0.273461	-2.4081	-2.27162	-2.03287	-1.94673	-2.06279	-2.41289	-2.48833	-1.56753	-0.966079	-1.85549	-1.99234
chr10_115120185_115165645:+	ATRNL1	circATRNL1_2	-0.28547	-0.175867	-0.176438	-0.20395	-0.229731	-0.198692	-0.188407	-0.239931	-0.121085	-0.173487	-0.146717	-0.16516	-0.219651	-0.0975896	-0.226997	-0.194222	-0.146345	-0.0128235	-0.206084	-0.201687	-0.242384	-0.0947191	-0.170349	-0.194776	-0.226632	-0.163026	-0.199362	-0.147209	-0.18472	-0.155222	-0.211765	-0.19838	-0.252622	-0.264656	-0.229631	-0.0637545	-0.161003	-0.233826	-0.161049	-0.152586	-0.16044	-0.22302	-0.180014	-0.162113	-0.0264405	-0.194223	-0.193103
chr10_115120185_115171292:+	ATRNL1	circATRNL1_3	-0.937185	-0.650071	-0.643777	-0.646433	-0.734585	-0.638428	-0.677272	-0.824826	-0.637183	-0.701116	-0.57252	-0.633441	-0.627232	-0.191865	-0.762578	-0.551971	-0.283849	-0.501667	-0.63911	-0.712707	-0.0642468	-0.310428	-0.758223	-0.742265	-0.842454	-0.608474	-0.655345	-0.640863	0.177455	-0.582994	-0.775346	-0.650362	-0.79837	-0.969906	-0.77473	-0.505946	-0.548098	-0.43101	-0.627009	-0.741568	-0.430369	-0.697454	-0.721072	-0.379327	-0.0919698	-0.63254	-0.660383
chr10_115120185_115215880:+	ATRNL1	circATRNL1_4	-0.846556	-0.601389	-0.479023	-0.572376	-0.571667	-0.532539	-0.58136	-0.72952	-0.431286	-0.515197	-0.54745	-0.52584	-0.558582	-0.674978	-0.6643	-0.625437	-0.58088	-0.225472	-0.575058	-0.625148	-0.81645	-0.472558	-0.297943	-0.675415	-0.645689	-0.445776	-0.659183	-0.549487	-0.851588	-0.437084	-0.595083	-0.667361	-0.705348	-0.724576	-0.700872	0.82604	-0.735814	-0.410977	-0.406612	-0.699954	-0.574581	-0.678357	-0.548659	-0.438518	-0.686642	-0.488169	-0.45887
chr10_115120185_115241725:+	ATRNL1	circATRNL1_5	-0.449018	-0.425008	-0.269835	-0.368286	-0.436476	-0.40539	-0.270163	-0.434297	-0.413772	-0.251799	-0.317749	-0.477895	-0.328321	-0.24745	-0.37743	-0.439882	0.477996	-0.408529	-0.280614	-0.362451	-0.258755	-0.563027	-0.420623	-0.349325	-0.492739	-0.318933	-0.174647	-0.362484	0.343839	-0.42176	-0.361231	-0.371658	-0.370141	-0.62462	-0.430693	0.123331	-0.221787	-0.618155	-0.486719	-0.134256	-0.232956	-0.327598	-0.353794	0.0171338	0.0536772	-0.362076	-0.431947
chr10_115120185_115268444:+	ATRNL1	circATRNL1_6	-0.257408	-0.182814	-0.122579	-0.151061	-0.2119	-0.164314	-0.173611	-0.207255	-0.170888	-0.157699	-0.172234	-0.0640996	-0.204644	-0.1277	-0.138154	-0.188059	-0.0656167	-0.107387	-0.182225	-0.175156	-0.129913	-0.15952	-0.156039	-0.190117	-0.233088	-0.139644	-0.136904	-0.183115	-0.111409	-0.177856	-0.175557	-0.229599	-0.250841	-0.309814	-0.206417	-0.0402989	-0.155252	-0.0397923	-0.172553	-0.193112	-0.138864	-0.190881	-0.149979	-0.1197	-0.0132959	-0.165155	-0.171887
chr10_115120185_115315736:+	ATRNL1	circATRNL1_9	-1.14424	-0.884789	-0.632726	-0.731651	-0.852104	-0.847025	-0.702355	-0.990321	-0.661184	-0.7684	-0.734911	-0.702097	-0.86223	-0.855312	-0.873319	-0.729363	-0.442505	-0.614284	-0.757218	-0.836048	-0.975614	-0.62793	-0.670239	-0.888027	-1.14128	-0.624737	-0.761677	-0.756995	-0.0750142	-0.765638	-0.793501	-0.845091	-1.04968	-1.25637	-0.974266	0.176937	-0.752133	-0.741831	-0.72308	-0.636097	-0.521706	-0.684563	-0.759977	-0.435835	-0.228239	-0.651053	-0.733984
chr10_115120185_115469329:+	ATRNL1	circATRNL1_11	-0.249319	-0.209722	-0.152279	-0.194616	-0.191751	-0.171275	-0.163472	-0.235573	-0.156659	-0.176571	-0.148922	-0.195658	-0.209076	-0.0976483	-0.204498	-0.148207	-0.149777	-0.116895	-0.168538	-0.194751	-0.125399	-0.0572339	-0.156764	-0.199367	-0.226087	-0.170467	-0.128855	-0.195876	-0.0141371	-0.175787	-0.193297	-0.222874	-0.206081	-0.280903	-0.238406	-0.0355948	-0.146813	-0.193864	-0.190082	-0.155611	-0.0811059	-0.180154	-0.195012	-0.148631	0.0291634	-0.183019	-0.180037
chr10_115215697_115268444:+	ATRNL1	circATRNL1_7	-0.0792768	-0.063942	-0.0366307	-0.0592745	-0.0660083	-0.0531147	-0.0384882	-0.0570039	-0.0527789	-0.0574944	-0.0287581	-0.0346147	-0.0478005	-0.0313127	-0.0477929	-0.038356	0.00148189	-0.0015939	-0.0478239	-0.0553562	-0.0794476	-0.0483672	-0.0128784	-0.0555171	-0.078512	-0.0569575	-0.0450741	-0.0443203	-0.0151364	-0.0595723	-0.0578549	-0.0518625	-0.0518487	-0.0910771	-0.0722173	0.0521285	-0.0374325	-0.0708962	-0.0323297	-0.0149025	-0.0486152	-0.0385559	-0.0706961	0.0310876	0.0185601	-0.0548512	-0.0644586
chr10_115215697_115286397:+	ATRNL1	circATRNL1_8	-0.087532	-0.0666012	-0.0555501	-0.073206	-0.0491959	-0.0869663	-0.0515833	-0.0804816	-0.0643693	-0.0734954	-0.0551094	-0.0572596	-0.0423856	-0.0788852	-0.0852598	-0.0752774	-0.0638858	-0.0589183	-0.070925	-0.0730468	-0.0390034	-0.072412	-0.0734731	-0.0755045	-0.0854325	-0.0716223	-0.0453206	-0.0402556	-0.0209599	-0.06597	-0.0752813	-0.0665663	-0.0821644	-0.0972264	-0.0773095	-0.0222087	-0.0806135	-0.0586719	-0.0317103	-0.0771328	-0.031311	-0.0628788	-0.0647833	-0.0691658	-0.0298145	-0.0479661	-0.0599739
chr10_115215697_115315736:+	ATRNL1	circATRNL1_10	-0.118141	-0.0867747	-0.0664343	-0.087303	-0.0883452	-0.090051	-0.0768265	-0.0953352	-0.0284324	-0.086254	-0.069901	-0.0612364	-0.0841171	-0.0631423	-0.102898	-0.0910771	-0.0324241	-0.0740657	-0.0880634	-0.0858296	-0.0478873	-0.0877151	-0.0718803	-0.0985719	-0.10137	-0.0786965	-0.0533092	-0.0854296	-0.00130872	-0.0831314	-0.0888583	-0.063549	-0.11443	-0.0823798	-0.0878935	-0.0150705	-0.078152	-0.0675929	-0.0681461	-0.0610878	-0.0682903	-0.0498	-0.0588511	-0.0252847	-0.00550212	-0.0724892	-0.0785234
chr10_115461941_115469329:+	ATRNL1	circATRNL1_12	-0.239925	-0.155122	-0.232145	-0.230951	-0.241181	-0.155498	-0.207088	-0.283126	-0.293246	-0.143395	-0.229671	-0.257983	-0.123978	-0.150572	-0.272422	-0.213431	-0.16014	-0.200067	-0.211701	-0.223353	-0.00870305	-0.0412558	-0.106736	-0.189987	-0.242434	-0.155523	-0.0364478	-0.222254	-0.187651	-0.218294	-0.243018	-0.147129	-0.25413	-0.298435	-0.240296	-0.264839	-0.269406	-0.204166	-0.222602	-0.252073	-0.173339	-0.270844	-0.227539	-0.14092	-0.142175	-0.211247	-0.229719
chr10_118685983_118730410:-	CACUL1	circCACUL1	-0.327792	-0.315281	-0.310653	-0.348479	-0.330452	-0.347736	-0.300944	-0.327353	-0.330886	-0.329092	-0.374073	-0.321606	-0.347844	-0.328482	-0.353785	-0.338781	-0.314447	-0.275357	-0.344116	-0.286134	-0.37347	-0.280686	-0.272419	-0.311481	-0.363468	-0.34238	-0.315732	-0.361207	-0.332155	-0.336946	-0.35002	-0.322523	-0.388243	-0.378215	-0.35904	-0.34147	-0.339569	-0.367332	-0.306052	-0.372019	-0.329116	-0.356445	-0.338405	-0.348924	-0.299879	-0.335974	-0.340978
chr10_121790169_121924329:-	ATE1	circATE1_1	-0.144888	-0.119514	-0.122792	-0.138004	-0.128836	-0.111024	-0.132351	-0.121904	-0.124367	-0.0981944	-0.122387	-0.132783	-0.0398969	-0.149055	-0.110284	-0.13323	-0.150302	-0.113733	-0.143284	-0.119862	-0.120438	-0.148885	-0.152624	-0.0690315	-0.113751	-0.112344	-0.109273	-0.139471	-0.0663386	-0.141278	-0.112232	-0.146093	-0.12026	-0.131807	-0.0828125	-0.0297206	-0.1295	-0.135095	-0.102775	-0.148225	-0.137407	-0.128433	-0.131725	-0.10537	-0.147626	-0.115015	-0.114349
chr10_121836718_121924329:-	ATE1	circATE1_2	-0.19072	-0.182477	-0.175329	-0.196612	-0.184718	-0.181161	-0.155292	-0.177293	-0.187096	-0.202078	-0.185317	-0.180934	-0.184951	-0.181295	-0.193131	-0.195079	-0.121742	-0.156187	-0.187038	-0.189194	-0.199863	-0.190906	-0.145616	-0.177708	-0.176559	-0.166362	-0.185447	-0.198789	-0.189188	-0.173188	-0.175844	-0.183176	-0.201096	-0.204876	-0.185431	-0.168436	-0.177627	-0.158805	-0.194536	-0.19385	-0.153909	-0.189461	-0.183245	-0.167749	-0.168873	-0.188562	-0.185184
chr10_124681607_124682379:-	AC068896.1,FAM53B	circFAM53B	0.0349597	0.0233911	0.00349594	0.0870752	0.0514364	0.198775	0.00860266	0.0414226	-3.45513e-05	0.056334	0.0166436	0.0109609	0.0545536	0.0880397	0.0609103	0.0676396	0.012964	-0.00263653	0.00670403	0.0431316	0.0654256	0.063795	0.0833937	0.0515539	0.0456505	0.0253327	0.131054	0.0092778	0.0301493	0.119034	0.00416039	0.141285	0.0295494	0.0244916	0.0571183	0.0346433	0.0204048	0.0629772	0.0148576	0.00767872	0.0308352	0.0562818	0.0514688	0.0415164	0.028732	0.0521821	0.011519
chr10_126970702_127000307:+	DOCK1	circDOCK1	-0.0835602	-0.0445596	-0.0676882	-0.0855147	-0.0797963	-0.0567453	-0.0865634	-0.0792391	-0.0786992	-0.0895759	-0.0900667	-0.0820345	-0.0720616	-0.0666353	-0.000390515	-0.0388311	-0.0573969	-0.0815622	-0.0890904	-0.0405017	0.00835272	-0.0467375	-0.0940774	-0.0795914	-0.0812231	-0.0846309	-0.0685155	-0.108578	-0.0952615	-0.0942896	-0.10726	-0.0277454	-0.0527428	-0.0944493	-0.0941694	-0.0831154	-0.087166	-0.0708376	-0.0703769	-0.0634711	-0.0629351	-0.0726842	-0.0544698	-0.0770449	-0.0553781	-0.0994857	-0.110774
chr10_14896846_14897517:+	SUV39H2	circSUV39H2	-0.0180885	0.013879	-0.00508002	0.00300374	0.0172065	0.00256359	0.00780212	-0.000426082	-0.00196294	0.0336287	-0.0221077	0.0275414	-0.0113902	0.016043	-0.0123878	-0.0203036	0.0365109	-0.0277215	-0.020624	-0.0167676	-0.00403499	0.0232239	0.0247839	0.0456354	-0.0120259	0.00572939	0.0274479	-0.00852806	0.0235365	-0.0143027	-0.0188004	0.0015844	-0.0125546	-0.0162219	-0.0133648	-0.00372059	0.000886001	-0.0208746	0.0102258	0.00784389	-0.0190109	0.0107621	0.00285026	-0.0031276	0.0528052	-0.0160779	-0.000511163
chr10_15833630_15847943:-	MINDY3	circFAM188A	-0.370298	-0.292076	-0.363002	-0.348847	-0.366782	-0.295623	-0.39509	-0.395677	-0.412531	-0.351288	-0.418459	-0.362989	-0.424956	-0.248608	-0.32723	-0.369346	-0.433948	-0.421256	-0.390944	-0.372988	-0.112533	-0.349339	-0.422389	-0.300524	-0.350799	-0.301462	-0.385722	-0.427776	-0.385259	-0.391932	-0.39896	-0.362862	-0.313818	-0.381607	-0.35169	-0.367209	-0.355581	-0.396105	-0.383391	-0.378475	-0.354814	-0.40414	-0.311301	-0.375426	-0.368272	-0.41467	-0.347972
chr10_16752539_16782084:-	RSU1	circRSU1	-0.0842739	-0.0690369	-0.0552325	-0.104481	-0.0823507	-0.0712355	-0.0895952	-0.0772136	-0.0530384	-0.0848942	-0.0841037	-0.0698945	-0.0721296	-0.0900865	-0.086759	-0.0373669	-0.0694153	-0.0942836	-0.0702413	-0.0882741	-0.0251795	-0.0918899	-0.0202978	-0.0880361	-0.0590357	-0.0894186	-0.0385814	-0.0805219	-0.0600691	-0.0289353	-0.1059	-0.078804	-0.0919482	-0.0912421	-0.0548825	-0.0805316	-0.0856645	-0.100456	-0.0845181	-0.0648543	-0.0830462	-0.0776456	-0.0858266	-0.0693333	-0.0496994	-0.0909927	-0.0883942
chr10_17704431_17705741:+	STAM	circSTAM	0.196328	0.220772	0.215525	0.190674	0.223663	0.211636	0.187109	0.192286	0.186953	0.162816	0.234696	0.232387	0.213566	0.16997	0.186872	0.175758	0.284437	0.256258	0.206844	0.21451	0.206404	0.232137	0.247972	0.210816	0.233976	0.188835	0.209399	0.232614	0.201816	0.233049	0.191212	0.19211	0.242021	0.207832	0.194047	0.221926	0.245636	0.201766	0.198758	0.226369	0.175809	0.202034	0.183463	0.199349	0.220535	0.208517	0.158105
chr10_179994_221356:+	ZMYND11	circZMYND11_1	0.0213308	0.0490957	0.045629	0.0316409	0.0388279	0.0595473	0.0325119	0.044944	0.0752919	0.0326698	0.0300371	0.0345634	0.0418381	0.0698191	0.0812712	0.0322841	0.0336502	0.0771325	0.033793	0.040557	0.0377352	0.045458	0.0510549	0.0556196	0.0476798	0.0362392	0.0417798	0.0689156	0.0485344	0.0695397	0.0534855	0.0299474	0.100559	0.0474031	0.0468923	0.0681527	0.0418917	0.030702	0.0375582	0.0410742	0.0796452	0.0396515	0.0427898	0.0516386	0.0566242	0.0395898	0.0396415
chr10_179994_249088:+	ZMYND11	circZMYND11_2	-0.262098	-0.304279	-0.36608	-0.35001	-0.338503	-0.32268	-0.349889	-0.338582	-0.362137	-0.340995	-0.337761	-0.288586	-0.333326	-0.27124	-0.370851	-0.318088	-0.286287	-0.295756	-0.360144	-0.358604	-0.325194	-0.329512	-0.3146	-0.31497	-0.331912	-0.336187	-0.275017	-0.35546	-0.194278	-0.32263	-0.348852	-0.313657	-0.329173	-0.339088	-0.320495	-0.297055	-0.35584	-0.347714	-0.347957	-0.309386	-0.345613	-0.380674	-0.326629	-0.35031	-0.330355	-0.359722	-0.371948
chr10_21904522_21920963:-	DNAJC1	circDNAJC1	0.031813	0.0337184	0.0336964	0.0271878	0.0372456	0.0503192	0.0266208	0.0319825	0.0392075	0.0250297	0.024211	0.0520421	0.0335221	0.0660086	0.0340657	0.0509305	0.0648501	0.0988738	0.0237973	0.0323801	0.0271939	0.0323779	0.0625839	0.0395792	0.0313286	0.0411979	0.0429133	0.0373002	0.0368138	0.04961	0.0684799	0.0457982	0.028418	0.030442	0.0311089	0.0329662	0.045261	0.0601677	0.0419423	0.0519283	0.0644079	0.0315896	0.0624069	0.0774877	0.0615437	0.0309655	0.0547723
chr10_31908172_31910563:-	ARHGAP12	circARHGAP12	-0.512761	-0.511864	-0.503487	-0.492674	-0.525825	-0.494176	-0.568885	-0.517442	-0.583218	-0.571314	-0.545458	-0.526453	-0.437056	-0.421179	-0.556189	-0.461677	-0.581153	-0.622897	-0.56726	-0.492118	-0.457832	-0.509936	-0.251712	-0.435613	-0.451848	-0.470702	-0.428099	-0.628348	-0.407897	-0.487443	-0.631724	-0.461083	-0.456815	-0.537796	-0.446421	-0.500986	-0.521299	-0.492517	-0.523758	-0.517872	-0.517773	-0.538968	-0.441627	-0.518954	-0.466727	-0.535305	-0.535261
chr10_32451592_32474023:+	CCDC7	circCCDC7	-0.180991	-0.241953	-0.215056	-0.190485	-0.204412	-0.325086	-0.243194	-0.28392	-0.248502	-0.18801	-0.248428	-0.174859	-0.240862	-0.234628	-0.256902	-0.195463	-0.32769	-0.235558	-0.261746	-0.183122	-0.268534	-0.0967477	-0.1818	-0.214318	-0.315725	-0.222925	-0.234282	-0.220888	0.0337951	-0.261288	-0.271767	-0.234837	-0.155219	-0.197417	-0.274324	-0.158114	-0.159887	-0.245198	-0.200412	-0.195897	-0.251177	-0.231449	-0.243336	-0.144539	-0.0472015	-0.209115	-0.225598
chr10_43154897_43158931:+	CSGALNACT2	circCSGALNACT2	-0.224751	-0.212566	-0.181204	-0.217955	-0.227872	-0.23676	-0.218522	-0.222604	-0.239617	-0.233544	-0.212136	-0.194504	-0.203725	-0.222438	-0.238362	-0.232419	-0.21712	-0.201444	-0.214396	-0.242217	-0.229014	-0.216736	-0.134944	-0.207002	-0.223261	-0.210538	-0.21039	-0.218504	-0.125435	-0.225228	-0.244712	-0.220936	-0.218944	-0.209616	-0.220559	-0.198576	-0.207977	-0.216442	-0.231313	-0.233858	-0.188344	-0.224183	-0.212944	-0.229836	-0.210159	-0.266427	-0.215752
chr10_48401612_48410168:+	MAPK8	circMAPK8	0.0346349	0.0288198	0.0140334	0.0257678	0.0104582	0.0427723	0.0166551	0.00975996	0.00536306	-0.00563698	0.0103889	0.00952849	0.00294062	0.051772	-0.0115365	0.00120408	0.0121229	0.0220534	-0.00231015	0.0341693	0.0254048	0.0420688	0.0320102	0.00989204	-0.0018022	0.017991	0.0259687	0.011178	-0.0099595	0.00584141	-0.0093259	0.0239864	-0.00636184	0.115824	0.0130118	-0.000289013	0.0236114	-0.0140769	-0.00484914	-0.00418752	0.0570465	-0.0036526	-0.00269212	0.0259409	0.0205005	0.015036	0.0240009
chr10_50433476_50466932:-	SGMS1	circSGMS1_1	-0.0433502	0.0302215	-0.0380866	-0.0438014	-0.0372484	-0.0343342	-0.041905	-0.0287095	-0.00239634	-0.0440626	-0.0305846	-0.028968	-0.00565515	0.0193007	-0.0214448	-0.00997511	-0.0223593	0.072766	-0.0169786	-0.0250835	0.00638951	-0.0018075	0.0240747	-0.00932421	-0.0249929	-0.021275	0.0163356	-0.0429516	0.0121045	-0.0310852	-0.0472875	-0.0260966	-0.00126952	-0.0383374	0.026756	0.00581281	-0.0271115	0.00765575	-0.0263203	-0.0418139	0.0545398	-0.0391269	0.0146392	-0.0423373	0.025481	-0.0191634	-0.0277405
chr10_50460673_50590247:-	SGMS1	circSGMS1_2	-0.0450738	0.0536443	-0.0506667	0.0204769	0.0284164	0.0204942	0.0128488	-0.0285523	0.0273601	0.0572205	0.0700771	0.0142025	0.0519538	0.0362403	0.0128097	0.131052	0.0251177	0.0398746	0.0805533	0.00609448	0.128279	0.167479	0.0545657	0.015676	-0.0280903	0.060917	0.0496033	0.0825917	0.00927535	0.05562	-0.0354822	0.0105958	-0.033603	0.044053	-0.00772152	0.0892835	0.0897845	0.051762	0.0133373	-0.00715903	0.00416243	-0.0169838	0.00452871	0.0929232	0.144112	-0.0202344	0.0167971
chr10_5794885_5800705:-	GDI2	circGDI2	-0.266369	-0.241925	-0.235487	-0.275725	-0.276921	-0.284862	-0.279403	-0.248641	-0.268946	-0.270375	-0.274081	-0.2455	-0.267213	-0.267286	-0.262291	-0.293425	-0.242756	-0.267439	-0.264435	-0.235307	-0.259231	-0.218664	-0.248829	-0.24882	-0.259551	-0.278308	-0.255469	-0.269767	-0.247988	-0.209643	-0.259234	-0.277891	-0.239035	-0.206776	-0.27195	-0.259647	-0.224706	-0.265533	-0.25988	-0.199313	-0.272385	-0.259605	-0.257696	-0.268258	-0.26095	-0.265261	-0.264108
chr10_60084602_60085253:-	ANK3	circANK3	-0.0109106	0.017011	-0.020142	-0.022594	-0.0106899	-0.0149343	0.0124855	-0.0273966	0.00194375	-0.0188451	-0.0112966	-0.033669	-0.0138671	-0.0108842	-0.0212955	-0.0374815	-0.0164061	-0.0229008	-0.0286622	-0.0476442	-0.0397542	0.0064886	-0.0264733	0.0159028	-0.0386022	-0.0177667	0.0327539	0.0111074	0.0187047	0.00254171	-0.0137123	-0.0218923	-0.0242171	0.000765524	-0.0336996	-0.0141981	-0.00808689	0.007	0.00914545	-0.0354842	-0.0197746	-0.0203112	-0.0184814	-0.000460906	0.0129013	0.0386244	-0.0338923
chr10_67966683_68014186:-	HERC4	circHERC4	-0.00380947	0.00994323	-0.0126072	-0.00527506	0.000476212	-0.00961963	0.00681383	-0.000456926	0.040346	0.0676142	0.000488812	0.0262633	-0.00686647	0.00615559	-0.00724623	-0.00171155	0.0407816	0.0669344	-0.0186951	-0.00928416	-0.00262019	0.002859	0.0188707	-0.00481432	0.028111	0.0116429	0.0238248	0.00676361	0.0242705	0.000514729	0.0177145	-0.00803913	-0.0143379	-0.0258575	-0.00657034	0.0385874	0.0082388	-0.0125358	0.0218107	0.0137463	0.00968241	0.00880766	-0.00360286	0.0266861	0.0944075	0.00953787	0.0194026
chr10_68393138_68394451:-	RUFY2	circRUFY2	-0.00429954	0.010579	-0.0231831	-0.00292168	0.00308679	-0.0297396	-0.00285151	-0.0276116	-0.00213431	-0.0150037	-0.00400543	-0.0336463	-0.0109864	-0.0352994	-0.0362871	-0.00641292	0.0894185	-0.0322744	-0.0336681	-0.0451644	-0.0144567	-0.0521551	-0.0338365	0.0122235	-0.0327754	-0.00989539	0.0164343	-0.0101921	0.0772314	-0.00636183	-0.028062	0.0222488	0.0144689	0.0209247	0.00989347	0.0417895	0.0137635	-0.0166602	0.0186466	-0.000572073	-0.0133183	-0.011493	-0.00390903	0.00881832	0.051926	-0.0281832	-0.00531584
chr10_68487144_68506718:-	SLC25A16	circSLC25A16	-0.205971	-0.214812	-0.250634	-0.257847	-0.22635	-0.247578	-0.191598	-0.232822	-0.245952	-0.245018	-0.159854	-0.194503	-0.211105	-0.246954	-0.213683	-0.245775	-0.207789	-0.276632	-0.261067	-0.249784	-0.213967	-0.185205	-0.182674	-0.174968	-0.22883	-0.222034	-0.218785	-0.268643	-0.1336	-0.21018	-0.220478	-0.228933	-0.209562	-0.200326	-0.230886	-0.209618	-0.192918	-0.251388	-0.163011	-0.20839	-0.135574	-0.221773	-0.233418	-0.276356	-0.198392	-0.212843	-0.233746
chr10_70844473_70859499:+	SGPL1	circSGPL1	-0.0169074	-0.00585688	-0.0330084	-0.0261745	-0.0120385	-0.0217523	-0.0177033	-0.0305033	-0.0377791	-0.023775	-0.020859	-0.0225913	-0.0209909	-0.0363599	-0.043211	-0.0420451	0.0220059	0.00396522	-0.0180716	-0.036763	-0.0184335	-0.0341951	0.020864	-0.0332241	-0.0170867	-0.0385357	-0.00932518	-0.0263031	-0.039432	-0.0310392	-0.0205475	-0.021701	-0.0390123	-0.0141932	-0.0132586	-0.0270621	-0.0273765	-0.0076573	-0.0282242	-0.0255678	-0.0117245	-0.0261918	-0.0368355	2.13881e-05	-0.0193791	0.00231527	-0.020586
chr10_72340789_72341170:-	DNAJB12	circDNAJB12	-0.298025	-0.303864	-0.272931	-0.349993	-0.301982	-0.269494	-0.263718	-0.289043	-0.246745	-0.322634	-0.301784	-0.271763	-0.279894	-0.245342	-0.324328	-0.31764	-0.283341	-0.258976	-0.277726	-0.280375	-0.26213	-0.31113	-0.248992	-0.32606	-0.295243	-0.305275	-0.285933	-0.263195	-0.258759	-0.323891	-0.314718	-0.294353	-0.290184	-0.28471	-0.318017	-0.310816	-0.317973	-0.328127	-0.27064	-0.235846	-0.322662	-0.317348	-0.244228	-0.30749	-0.272825	-0.28658	-0.267775
chr10_7243558_7285954:-	SFMBT2	circSFMBT2_1	-0.18623	-0.121743	-0.0806371	-0.132763	-0.0999547	-0.121246	-0.0243724	-0.126664	-0.131107	-0.106501	-0.0832447	-0.0419023	-0.0886178	-0.0624444	-0.112285	-0.132617	-0.0467199	-0.0182959	-0.0338081	-0.121797	-0.0944976	-0.0610552	-0.00559326	-0.0941026	-0.0919516	-0.130596	-0.127616	-0.118796	-0.0986418	-0.117274	-0.127307	-0.0820533	0.0240988	0.00999559	-0.115365	-0.0435381	-0.0843281	-0.0921606	-0.0958446	-0.000253044	-0.0941234	-0.129008	-0.143446	-0.105114	-0.126123	-0.1173	-0.0827166
chr10_7276892_7285954:-	SFMBT2	circSFMBT2_2	-0.250454	-0.199843	-0.2239	-0.21728	-0.186166	-0.235539	-0.185108	-0.218817	-0.231273	-0.190736	-0.148861	-0.194299	-0.191271	-0.196297	-0.238746	-0.256398	-0.194776	-0.14913	-0.117123	-0.25544	-0.220489	-0.213245	-0.196877	-0.196477	-0.178266	-0.203151	-0.160945	-0.22805	-0.149887	-0.164499	-0.218005	-0.18819	-0.178869	-0.173132	-0.186697	-0.172104	-0.189273	-0.173033	-0.193575	-0.105896	-0.156464	-0.156808	-0.166261	-0.157903	-0.176318	-0.188958	-0.230464
chr10_74842600_74843478:+	KAT6B	circKAT6B	-0.0712311	-0.0248738	-0.0307442	-0.0291687	-0.0343957	-0.0279583	-0.000645776	-0.0157872	0.0686482	0.000443485	0.0792045	0.0321121	-0.0057539	0.0252052	-0.00174235	-0.0296056	0.077953	0.129533	0.0565679	-0.0177764	-0.018389	0.0308407	-0.0222418	-0.0251628	-0.015932	-0.00984046	0.0114683	0.0269447	0.0450109	-0.0128593	-0.0450527	-0.0218633	-0.0269193	6.06071e-05	-0.0288849	0.000964449	0.0032557	0.134974	0.0512432	0.0948038	0.0588883	0.0127977	-0.0286899	0.0208224	0.280664	0.0140397	-0.00120714
chr10_76944773_76970067:-	KCNMA1	circKCNMA1	-0.0507913	-0.0190303	-0.0431342	-0.0589066	-0.0521179	-0.0378111	-0.0462349	-0.0590101	-0.0438765	0.0237344	-0.0555721	-0.0474799	-0.0236768	-0.0556027	-0.0503221	-0.0589598	-0.0561731	-0.0547877	-0.0310878	-0.0114032	-0.0223072	-0.0567694	-0.0121629	-0.00753694	-0.0229913	-0.0522428	-0.0478686	-0.0471474	-0.0536022	-0.0169819	-0.0359814	-0.0276	-0.000776193	-0.0572442	-0.0548758	-0.0307719	-0.0388691	-0.0487805	-0.0385094	-0.0323425	-0.0543431	-0.0527139	-0.0326363	-0.0510841	-0.0500439	-0.0425563	-0.0489621
chr10_7797047_7802854:+	ATP5C1	circATP5C1	-4.56218	-4.18156	-4.22364	-4.51701	-4.08809	-4.31607	-4.39261	-4.24464	-4.40426	-4.3391	-4.22861	-4.36572	-4.34969	-4.45714	-4.46604	-4.48467	-4.2029	-4.40155	-4.34106	-4.09466	-4.43226	-4.31751	-4.16994	-4.31468	-4.41394	-4.44551	-4.26785	-4.32595	-4.27691	-4.56242	-4.41139	-4.50247	-4.57451	-4.26556	-4.3557	-4.19871	-4.38391	-4.23001	-4.30533	-4.16752	-4.24517	-4.29767	-4.42869	-4.47902	-4.40374	-4.41773	-4.2725
chr10_84417771_84425893:+	CCSER2	circCCSER2_1	0.146647	0.0923212	0.0980045	0.0872784	0.0937629	0.0806372	0.0784987	0.0891977	0.10996	0.0707642	0.0973386	0.102637	0.0809897	0.0792464	0.075708	0.0700561	0.135091	0.143211	0.147299	0.10646	0.0753728	0.0989912	0.0613683	0.105374	0.0918967	0.0789037	0.115422	0.174285	0.103424	0.112907	0.0813431	0.0805731	0.107568	0.0857807	0.111774	0.0961774	0.119933	0.114794	0.142092	0.115217	0.123912	0.090345	0.0875739	0.0779762	0.0972379	0.167352	0.104355
chr10_84438512_84477664:+	CCSER2	circCCSER2_2	0.337717	0.313401	0.318552	0.357174	0.332016	0.353693	0.316008	0.341471	0.29934	0.384649	0.306316	0.341573	0.338822	0.357883	0.334297	0.34025	0.338802	0.347203	0.302996	0.310882	0.373595	0.354352	0.401299	0.338374	0.351746	0.33608	0.324547	0.312077	0.338307	0.332666	0.335906	0.361254	0.324112	0.340662	0.33958	0.308979	0.33121	0.319161	0.352868	0.307648	0.330902	0.319115	0.389684	0.357826	0.378191	0.33233	0.332135
chr10_87767673_87776427:-	ATAD1	circATAD1	-0.150118	-0.127044	-0.0989155	-0.128809	-0.0959743	-0.108753	-0.0899505	-0.112715	-0.130459	-0.121911	-0.0934056	-0.0933007	-0.0910593	-0.0842879	-0.109274	-0.121729	-0.0487454	-0.0850575	-0.0539969	-0.0734527	-0.123541	-0.122907	-0.0841676	-0.0814245	-0.121527	-0.0944215	-0.105554	-0.110906	-0.120867	-0.131179	-0.100045	-0.0734416	-0.0879426	-0.104559	-0.118637	-0.125722	-0.091641	-0.13679	-0.117056	-0.122198	-0.131677	-0.120768	-0.119252	-0.0640594	-0.0238626	-0.0691749	-0.125091
chr10_88901656_88922436:+	STAMBPL1	circSTAMBPL1	-0.199416	-0.19681	-0.206445	-0.182522	-0.213161	-0.204345	-0.192966	-0.214549	-0.222571	-0.0980337	-0.235856	-0.229692	-0.232752	-0.177529	-0.156158	-0.236176	-0.23316	-0.244602	-0.175388	-0.207973	-0.167293	-0.202757	-0.192014	-0.176106	-0.199997	-0.213367	-0.165853	-0.201708	-0.2381	-0.162357	-0.234198	-0.154803	-0.175327	-0.237023	-0.193502	-0.18061	-0.246961	-0.178541	-0.23083	-0.228225	-0.226068	-0.239131	-0.143869	-0.215222	-0.179011	-0.225574	-0.183595
chr10_91819270_91842391:+	TNKS2	circTNKS2	-0.0199636	-0.0522275	-0.0264256	-0.0528992	-0.0289498	-0.054074	-0.0567474	-0.0484547	-0.0564773	-0.0120073	-0.0562011	-0.0155818	-0.032682	-0.0295405	-0.0573419	-0.0273284	-0.0345858	-0.0533719	-0.056279	-0.0608666	-0.0554359	-0.0591687	-0.0503727	-0.0502275	-0.0552722	-0.0473586	-0.0392327	-0.058991	0.0335685	-0.0521236	-0.0468134	-0.021008	-0.0331842	-0.0627991	-0.0503989	0.0214581	-0.052532	-0.0105048	-0.035204	-0.0519988	-0.0522629	-0.0497651	0.00452183	-0.0402857	-0.0285262	-0.0462622	-0.052478
chr10_92081320_92091944:-	CPEB3	circCPEB3	-0.00674174	-0.00198038	-0.0411692	-0.00097107	-0.0254012	-0.0328089	-0.0460132	-0.0365102	-0.0470882	-0.0297884	-0.0330547	-0.0270157	-0.0104565	-0.00806208	-0.040696	-0.0477313	-0.0255158	-0.033557	-0.0443429	-0.0332082	-0.00743867	-0.0174843	-0.019983	-0.0441156	-0.0271091	-0.0355455	-0.0341419	-0.0376517	-0.0305704	-0.0246061	-0.0338408	-0.0175096	-0.0326498	-0.0313418	-0.0266694	-0.0341957	-0.0224762	-0.0567895	-0.0277401	-0.0363646	-0.00187975	-0.0255871	-0.0180064	-0.0273409	-0.0390946	-0.0122223	-0.0337313
chr10_92531748_92537550:-	IDE	circIDE	-0.0457237	-0.00275391	-0.0160008	-0.00126685	0.00686998	-0.0158927	0.0159661	-0.00235298	0.00206096	-0.018202	0.0121316	0.0500566	-0.00165953	-0.0104714	0.0115814	0.0383581	0.0953916	0.0128892	0.010938	-0.00675442	-0.00882437	0.0384262	-0.0187189	0.0161525	0.00443035	0.00694416	0.0503232	-0.00955897	0.0484061	0.0147691	0.00607217	0.0207615	-0.0311784	0.00839866	0.0197029	0.0116246	-0.0306334	-0.0259281	-0.00780843	-0.0088286	-0.00923333	0.00123089	0.000733519	0.00152849	0.0221651	0.0089253	0.00663127
chr11_100297625_100308468:+	CNTN5	circCNTN5	-0.0281386	-0.0225713	-0.0229415	-0.013724	-0.0276041	0.00192833	-0.0109664	-0.0124288	-0.0198078	-0.0307352	-0.0132644	0.00309177	0.0210439	0.0264898	-0.0083496	-0.0302735	0.0406541	-0.0315529	-0.00554456	-0.0237329	0.014462	0.00357629	0.0402272	-0.015649	-0.0324585	-0.027577	0.00982588	-0.0242219	-0.00667908	-0.00465713	-0.0290095	-0.020604	-0.0237583	-0.0319048	-0.0137903	-0.0282625	-0.0312459	-0.0283983	-0.0169349	0.0508781	-0.0301675	-0.0307252	-0.0302105	-0.00308567	-0.0284746	-0.005348	0.0207658
chr11_107390074_107418287:-	CWF19L2	circCWF19L2	0.00406343	-0.00979077	-0.0114105	-0.0137689	-0.000468975	0.00104756	-0.00411998	0.0076472	0.0066018	0.0264189	-0.0140364	-0.0166294	0.0196479	-0.0150449	0.0113158	-0.0128468	0.0161955	0.017282	-0.0148492	0.0342749	0.0240841	0.043951	0.0513513	-0.00442806	-0.0128328	0.0179667	0.0356956	0.0109072	0.0324994	0.090282	-0.0239133	0.0324592	-0.0109954	0.00142783	-0.0170365	0.00265912	-0.0197003	-0.00282011	0.0283145	0.00146245	0.00870086	-0.00159065	0.0192464	-0.00843378	-0.0119991	-0.00661341	0.0142013
chr11_108046270_108054955:+	CUL5	circCUL5	-0.524637	-0.472052	-0.429827	-0.489412	-0.472032	-0.386447	-0.492662	-0.460112	-0.486413	-0.375871	-0.438913	-0.518531	-0.428104	-0.432885	-0.485493	-0.479486	-0.409068	-0.470918	-0.462221	-0.458835	-0.34833	-0.415999	-0.428586	-0.422699	-0.50346	-0.503514	-0.476276	-0.479105	-0.500977	-0.328498	-0.504472	-0.445379	-0.479524	-0.531829	-0.49205	-0.423231	-0.451452	-0.485589	-0.505463	-0.364122	-0.476251	-0.501062	-0.413327	-0.433529	-0.475991	-0.536398	-0.481314
chr11_117152441_117163892:+	PAFAH1B2	circPAFAH1B2	-0.123256	-0.121988	-0.135609	-0.151412	-0.135112	-0.105281	-0.14386	-0.133872	-0.141519	-0.0851561	-0.144297	-0.13562	-0.1394	-0.0808592	-0.151901	-0.125349	-0.136619	-0.147506	-0.13913	-0.0965058	-0.151272	-0.112795	-0.149974	-0.107786	-0.119819	-0.148917	-0.122695	-0.144065	-0.14817	-0.105742	-0.134593	-0.133683	-0.146204	-0.148573	-0.145243	-0.139675	-0.13432	-0.0896066	-0.138827	-0.112124	-0.131708	-0.118249	-0.0734786	-0.131601	-0.127813	-0.122129	-0.124993
chr11_120406118_120409450:+	ARHGEF12	circARHGEF12_1	-0.0922591	0.00896073	-0.0268393	-0.0433786	0.00771427	-0.00272092	-0.00678504	-0.0169689	-0.030732	-0.0149587	-0.0497747	0.0179829	-0.0173496	-0.00401916	-0.0454698	0.00374142	0.00871955	0.026799	-0.0134735	-0.0211058	0.000315626	-0.0569509	0.0598692	0.0220028	-0.0226829	-0.0389731	-0.0244112	-0.0346035	-0.0289893	-0.0496399	-0.0328292	0.00432234	-0.0470148	-0.0179759	-0.0426717	-0.0249529	-0.0390017	-0.0426852	-0.0363346	0.0205249	-0.0146306	-0.0252619	-0.0353758	-0.0571173	-0.00563644	-0.0301547	-0.00259894
chr11_120474560_120477526:+	ARHGEF12	circARHGEF12_2	0.191698	0.190208	0.216134	0.189219	0.183208	0.222297	0.334331	0.24145	0.154835	0.148375	0.250653	0.188941	0.18696	0.17164	0.254054	0.259323	0.445088	0.401884	0.345233	0.218989	0.241017	0.186406	0.335352	0.2599	0.181497	0.23521	0.264433	0.343543	0.31192	0.173839	0.284404	0.283307	0.264555	0.279776	0.215751	0.411221	0.344352	0.160086	0.420039	0.274797	0.157268	0.306562	0.159033	0.365102	0.39306	0.315652	0.294238
chr11_120475340_120477526:+	ARHGEF12	circARHGEF12_3	0.0699579	0.12766	0.0462392	0.0645502	0.0478441	0.115063	0.0423706	0.0403201	0.0715825	0.0540299	0.0412427	0.0642007	0.0672504	0.0917657	0.080615	0.0615248	0.0479806	0.0381493	0.0587582	0.0296216	0.126994	0.0483989	0.105508	0.10931	0.0577044	0.0443699	0.0716111	0.0505408	0.0389425	0.0875766	0.0791831	0.0750218	0.0511749	0.0850377	0.0389904	0.0544496	0.0659205	0.0858013	0.0442572	0.0601091	0.0671097	0.0457679	0.0412639	0.0913149	0.0947399	0.0487691	0.0711892
chr11_121045674_121060085:+	TBCEL	circTBCEL	-0.144075	-0.130133	-0.123092	-0.145532	-0.119964	-0.117407	-0.120502	-0.1347	-0.129932	-0.117274	-0.137383	-0.12225	-0.0923821	-0.0636274	-0.104557	-0.107005	-0.0942924	-0.126559	-0.12526	-0.0816855	-0.0848661	-0.110927	-0.0728131	-0.0839591	-0.12417	-0.101276	-0.109509	-0.171385	-0.125818	-0.137978	-0.140034	-0.117905	-0.101197	-0.0922705	-0.110929	-0.117059	-0.12978	-0.125311	-0.133153	-0.121491	-0.0743847	-0.139011	-0.135329	-0.131774	-0.113485	-0.132536	-0.132432
chr11_129062280_129066868:-	ARHGAP32	circARHGAP32_1	-0.0304757	0.00830497	-0.0256888	-0.00488622	-0.0318579	0.00653077	-0.0275374	-0.0288025	-0.0366118	-0.0376945	-0.0225689	-0.0304009	-0.00958899	0.0258839	-0.034675	-0.0345564	-0.0329059	0.0233143	-0.00884408	-0.0146357	0.000657688	0.00538029	0.0265533	-0.0296147	-0.0089577	0.00590901	-0.0174813	-0.0330764	-0.0277995	-0.0114342	-0.0339988	-0.0221027	-0.0282168	-0.0294021	-0.031663	-0.027386	-0.0294264	-0.0418045	-0.0166355	-0.0287617	-0.0318135	-0.0299322	-0.0331408	-0.0303678	0.000112653	-0.030523	-0.0262397
chr11_129123446_129164427:-	ARHGAP32	circARHGAP32_2	-0.268083	-0.156012	-0.265848	-0.175115	-0.243768	-0.243343	-0.410527	-0.287597	-0.354424	-0.0563181	-0.38289	-0.339173	-0.252749	-0.163785	-0.119214	-0.187394	-0.321743	-0.286134	-0.299558	-0.376938	-0.216073	-0.297837	-0.411488	-0.332503	-0.189984	-0.272225	-0.333804	-0.37529	-0.283154	-0.163396	-0.361403	-0.0550137	-0.313427	-0.224565	-0.214769	-0.272181	-0.340379	-0.303689	-0.350153	-0.318337	-0.320764	-0.330737	-0.103405	-0.334582	-0.267554	-0.382011	-0.323679
chr11_130260856_130261929:-	ZBTB44	circZBTB44	-0.643747	-0.669926	-0.526109	-0.777201	-0.757021	-0.715473	-0.767601	-0.721244	-0.730828	-0.735391	-0.762003	-0.734334	-0.709052	-0.598576	-0.683437	-0.587299	-0.785115	-0.72175	-0.770608	-0.751232	-0.662672	-0.675902	-0.660662	-0.745234	-0.677212	-0.73353	-0.671406	-0.764752	-0.598119	-0.709853	-0.677134	-0.702442	-0.753951	-0.691402	-0.708676	-0.699891	-0.653827	-0.696595	-0.739566	-0.736614	-0.748847	-0.732639	-0.721433	-0.709221	-0.710791	-0.67829	-0.764802
chr11_13413530_13421838:-	BTBD10	circBTBD10_1	-0.595589	-0.546542	-0.578184	-0.627156	-0.515245	-0.520431	-0.518776	-0.611407	-0.547565	-0.611974	-0.596603	-0.476747	-0.563908	-0.643876	-0.521279	-0.554878	-0.484327	-0.526856	-0.582667	-0.609038	-0.660798	-0.528403	-0.51847	-0.47255	-0.526287	-0.592352	-0.525448	-0.517635	-0.441286	-0.570377	-0.538176	-0.511476	-0.49961	-0.611775	-0.549582	-0.406911	-0.584995	-0.528282	-0.64001	-0.641208	-0.625617	-0.650372	-0.586467	-0.553304	-0.481058	-0.533446	-0.521379
chr11_13413530_13445181:-	BTBD10	circBTBD10_2	-0.0963337	-0.114023	-0.14742	-0.0940389	-0.126773	-0.0881615	-0.15719	-0.148535	-0.143791	-0.147566	-0.127685	-0.152788	-0.171166	-0.117255	-0.0728223	-0.096695	-0.151144	-0.105028	-0.149293	-0.141981	-0.122479	-0.156611	-0.0913681	-0.107976	-0.167783	-0.15153	-0.106355	-0.167204	-0.159562	-0.157237	-0.153052	-0.127884	-0.117207	-0.156371	-0.16507	-0.149859	-0.162844	-0.136761	-0.148517	-0.156967	-0.153326	-0.123647	-0.130394	-0.150173	-0.151342	-0.153699	-0.138791
chr11_17988597_18008076:-	SERGEF	circSERGEF	-0.00142401	-0.00227708	-0.0195862	-0.0159689	0.0154015	0.00948132	0.00595063	0.00537355	-0.00463303	0.0453654	-0.00054455	0.0144223	0.00772936	-0.0182272	0.00791059	0.0129652	-0.00227011	-0.0158554	-0.0136958	0.0205099	0.0779981	0.00499759	0.0377644	-0.0157784	0.0040666	0.0118045	0.0113657	-0.00766824	-0.00492228	-0.00575081	-0.00398237	0.0407885	0.0649343	-0.00659967	-0.0150575	0.0100818	0.0110929	-0.005666	-0.000359068	0.023904	0.0283939	0.0114244	0.00964682	0.0176631	-0.0088511	-0.00774322	0.0012662
chr11_18291442_18292976:-	HPS5	circHPS5	0.00192138	-0.03682	-0.0386908	-0.0452757	-0.0224838	-0.0401767	-0.020552	-0.0304268	-0.059682	-0.0622488	0.0235175	-0.0458393	-0.0308324	-0.0239784	-0.0400314	-0.0605094	-0.027991	-0.0153206	-0.044465	-0.048433	0.0198928	0.0527763	-0.0272733	-0.0218114	-0.033855	-0.039191	-0.00168066	-0.0406731	-0.0165925	-0.036642	-0.0703392	-0.016279	-0.0348738	-0.0541843	-0.0418372	-0.0211295	0.0407256	-0.0411233	-0.0279071	-0.0427107	0.0020199	-0.0292772	-0.0602503	-0.0283096	-0.0073025	-0.0485653	-0.00190431
chr11_20937786_20960560:+	NELL1	circNELL1	-0.0842143	-0.0612496	-0.040353	-0.0567417	-0.0395324	-0.0488761	0.0051729	-0.0383067	-0.0342074	-0.0629626	-0.0380402	-0.0530684	-0.0249539	-0.0578974	-0.0484593	-0.00220158	-0.0211208	-0.0241457	0.00617579	-0.0397628	-0.044854	-0.0762934	-0.000846259	-0.0387027	-0.0173697	-0.0514685	0.00985611	-0.06157	0.0396876	-0.0636559	-0.0290267	-0.0348773	-0.0405332	-0.0382719	-0.0615121	-0.0379588	-0.060534	-0.0174788	-0.0352366	-0.075044	-0.00550875	-0.0517767	-0.0239819	0.0140561	0.00756973	-0.00482336	-0.0382598
chr11_32927157_32935435:+	QSER1	circQSER1	-0.0768365	-0.0397211	-0.0691977	-0.0677324	-0.0634156	-0.0678419	-0.0598761	-0.0687224	-0.0415183	-0.0674395	-0.0717608	-0.0677546	-0.0614478	-0.0298322	-0.0669093	-0.0453038	-0.0727072	-0.0550468	-0.0715482	-0.0624877	-0.0544493	-0.0535808	-0.0406707	-0.0215448	-0.0771716	-0.0523228	-0.0561606	-0.0770521	-0.0604468	-0.0537556	-0.0802232	-0.0672039	-0.0343107	-0.0943314	-0.0582623	-0.0574858	-0.0657697	-0.051198	-0.0633686	-0.0437137	-0.0420601	-0.0654461	-0.0411687	-0.0492465	-0.0482995	-0.0414709	-0.0758045
chr11_33286413_33287511:+	HIPK3	circHIPK3	-2.86222	-2.32206	-2.89562	-2.56872	-2.86373	-2.76544	-2.94756	-2.72961	-3.01809	-2.58109	-2.95592	-2.5575	-2.52482	-2.46664	-2.84019	-2.68569	-2.46383	-2.85085	-2.79406	-2.82158	-2.60725	-2.72065	-2.13728	-2.33103	-2.56237	-2.59187	-2.5481	-3.07163	-2.53435	-2.55876	-3.18944	-2.59839	-2.39713	-2.57445	-2.53994	-2.73258	-2.73622	-2.83124	-2.83151	-2.5697	-2.80512	-2.86777	-2.54227	-2.73111	-2.72447	-2.96697	-2.99985
chr11_33551040_33552241:+	KIAA1549L	circKIAA1549L	0.00032544	-0.0334721	-0.0397459	-0.023925	-0.038796	-0.0366561	-0.0246708	-0.0251357	-0.0464642	-0.0591303	-0.0123996	-0.050674	-0.0196805	-0.0139165	0.000741969	-0.0573817	-0.0301631	-0.0269229	-0.0412524	-0.0361658	-0.0117478	0.00774563	0.0508791	-0.0354697	-0.0352143	-0.0582564	-0.0428649	0.0271731	-0.0203882	-0.0346185	-0.0383522	-0.00469957	-0.0530689	-0.0443742	-0.0502829	-0.0288403	-0.0504584	-0.0454458	-0.0025865	0.0105703	-0.0396614	-0.0272097	-0.0239544	0.0176588	-0.0246971	-0.0409594	-0.0140507
chr11_34071726_34076642:+	CAPRIN1	circCAPRIN1	-0.47197	-0.468227	-0.492673	-0.494057	-0.468007	-0.469812	-0.465942	-0.454643	-0.500207	-0.486899	-0.420899	-0.467586	-0.47678	-0.489672	-0.485213	-0.466417	-0.440175	-0.455278	-0.497163	-0.487685	-0.440687	-0.461926	-0.466877	-0.48108	-0.500114	-0.47278	-0.435731	-0.387605	-0.477796	-0.437319	-0.409506	-0.489173	-0.47477	-0.497858	-0.485918	-0.382609	-0.514986	-0.442558	-0.467662	-0.513706	-0.510064	-0.475805	-0.490154	-0.49194	-0.475589	-0.445824	-0.478816
chr11_36227085_36227430:+	LDLRAD3	circLDLRAD3	-0.185145	-0.0838568	-0.212606	-0.203292	-0.150806	-0.149232	-0.16553	-0.166189	-0.144271	-0.162014	-0.143363	-0.112161	-0.155339	-0.17838	-0.147606	-0.14912	-0.114056	-0.0549809	-0.142612	-0.137354	-0.173807	-0.118114	-0.136117	-0.0711436	-0.154483	-0.172115	-0.116961	-0.121121	-0.131514	-0.10286	-0.164775	-0.155312	-0.125201	-0.142326	-0.159119	-0.121818	-0.121168	-0.222843	-0.149357	-0.0583773	-0.150817	-0.161059	-0.158648	-0.166138	-0.129237	-0.126972	-0.166435
chr11_46076754_46092223:-	PHF21A	circPHF21A	-0.776837	-0.852816	-0.694526	-1.06605	-1.10088	-1.12496	-0.836511	-1.11067	-1.03286	-0.709562	-1.0455	-0.733825	-0.922871	-0.866823	-0.956657	-0.703397	-1.11407	-0.926906	-0.988772	-0.721065	-0.430646	-0.881152	-0.459575	-0.884157	-0.720044	-0.880886	-0.851637	-0.789779	-0.621964	-0.573965	-1.1034	-0.699162	-0.28474	-0.766722	-1.06257	-0.763686	-1.06871	-0.664032	-0.950357	-0.82196	-0.723334	-1.08266	-0.544056	-0.86243	-0.832434	-1.10134	-0.803856
chr11_58549786_58551232:-	LPXN	circLPXN	-0.321514	-0.311905	-0.25639	-0.238927	-0.34403	-0.335391	-0.351824	-0.308096	-0.366093	-0.305975	-0.327266	-0.26937	-0.292649	-0.163425	-0.31767	-0.327272	-0.317464	-0.379075	-0.318203	-0.280327	-0.200737	-0.261513	-0.176667	-0.285227	-0.269616	-0.310806	-0.299562	-0.37236	-0.27577	-0.352333	-0.367727	-0.212274	-0.31666	-0.339846	-0.257009	-0.38137	-0.407958	-0.326121	-0.353778	-0.327647	-0.262009	-0.343606	-0.278973	-0.299871	-0.259261	-0.291121	-0.331608
chr11_64685646_64685947:-	NRXN2	circNRXN2	-0.0777054	-0.0842097	-0.0168383	-0.114392	-0.0932025	-0.0702208	-0.0957186	-0.0942574	-0.110076	-0.110183	-0.0937301	-0.0901939	-0.0723584	-0.0451335	-0.0959983	-0.105154	-0.0824283	-0.0642184	-0.11199	-0.096411	-0.0634992	-0.0628806	-0.0368794	-0.0694487	-0.0995191	-0.0868092	-0.0876995	-0.096986	-0.0673175	-0.0882743	-0.0887038	-0.0551958	-0.0742461	-0.0972659	-0.0584189	-0.0691068	-0.0932515	-0.0856143	-0.0731001	-0.0943897	-0.0409093	-0.0851141	-0.0882925	-0.0986509	-0.0963728	-0.104656	-0.0596777
chr11_72984088_72989097:-	FCHSD2	circFCHSD2	-0.0228043	-0.0227255	-0.0555583	-0.022661	-0.0116454	0.00362681	-0.00206865	-0.0261878	-0.0532036	-0.055879	0.0312676	-0.0161093	-0.0236872	-0.00944075	-0.0577648	-0.0489074	0.0191601	-0.00986624	-0.0263723	0.0131532	-0.0101867	-0.0111096	-0.0276784	-0.0231262	-0.0441963	-0.0164411	-0.0117541	-0.0384918	-0.0122873	-0.044634	-0.0348544	0.0185496	-0.0583222	-0.0189343	-0.0345655	-0.0533991	-0.0608837	-0.0123625	-0.0535247	-0.0385136	-0.0187094	-0.0311977	-0.0390324	-0.0403833	0.0320367	0.034161	0.00641367
chr11_73707420_73718718:-	RAB6A	circRAB6A	0.103178	0.140544	0.131628	0.075717	0.137694	0.118818	0.0964337	0.0978808	0.0839369	0.147483	0.0878064	0.11983	0.119837	0.205712	0.0727566	0.15859	0.144177	0.098612	0.103386	0.0662243	0.120834	0.087182	0.119823	0.125825	0.110629	0.153132	0.161813	0.141755	0.167932	0.0876698	0.121703	0.138669	0.0808152	0.177478	0.0836504	0.122323	0.134845	0.120289	0.109372	0.071592	0.0843004	0.0864035	0.154224	0.115037	0.114686	0.0884882	0.0847793
chr11_74789626_74817714:+	RNF169	circRNF169	-0.0371914	0.00689438	-0.0555565	-0.0571474	-0.0439676	0.0148448	-0.00495556	-0.0382754	-0.00419462	-0.0620288	-0.0375558	-0.0110343	0.022195	0.0314331	-0.0146677	-0.0365509	0.0222104	0.0663764	-0.00810351	0.0249764	0.00744209	0.0266163	0.0822151	-0.0146983	-0.0204096	-0.0377398	0.0448103	-0.0104737	0.0303159	0.0113199	-0.020404	-0.00586101	0.0297865	-0.061819	-0.0148857	0.0881079	0.0119346	0.0294534	-0.00957088	0.0267534	0.0201271	-0.0257233	-0.0257443	-0.0102899	-0.0194679	-0.0122575	0.196564
chr11_77624963_77625818:-	CLNS1A	circCLNS1A	-0.457673	-0.55656	-0.547365	-0.50822	-0.534561	-0.56092	-0.469196	-0.498958	-0.571802	-0.594389	-0.53217	-0.549559	-0.530149	-0.457882	-0.51882	-0.425001	-0.553272	-0.503268	-0.540666	-0.59704	-0.478284	-0.489766	-0.484312	-0.555767	-0.50642	-0.541615	-0.549452	-0.61477	-0.455989	-0.5482	-0.577662	-0.539017	-0.505538	-0.581143	-0.557845	-0.559981	-0.567403	-0.548136	-0.577573	-0.590474	-0.527245	-0.534016	-0.551834	-0.48238	-0.54294	-0.497377	-0.538594
chr11_77683710_77693611:-	RSF1	circRSF1_1	-0.149834	-0.165244	-0.175698	-0.168654	-0.16146	-0.168632	-0.17174	-0.174161	-0.14511	-0.169866	-0.169673	-0.157903	-0.157678	-0.168601	-0.176407	-0.164849	-0.153316	-0.13453	-0.177264	-0.13933	-0.177318	-0.146699	-0.151884	-0.136241	-0.170495	-0.167244	-0.146281	-0.147901	-0.179972	-0.126013	-0.157118	-0.167514	-0.184935	-0.13663	-0.165874	-0.143411	-0.148155	-0.133032	-0.145446	-0.163914	-0.167239	-0.146632	-0.164048	-0.167848	-0.142781	-0.154684	-0.111446
chr11_77698487_77702495:-	RSF1	circRSF1_2	-0.768252	-0.637632	-0.694011	-0.674144	-0.659095	-0.651235	-0.713846	-0.755102	-0.682103	-0.687408	-0.65261	-0.589149	-0.684496	-0.650777	-0.676742	-0.665918	-0.694077	-0.74281	-0.658837	-0.799039	-0.789349	-0.650974	-0.527258	-0.726107	-0.727192	-0.68899	-0.599297	-0.745509	-0.609397	-0.629636	-0.693496	-0.659655	-0.657518	-0.636472	-0.629752	-0.576032	-0.545277	-0.631772	-0.628734	-0.667796	-0.693528	-0.741206	-0.693259	-0.559182	-0.636005	-0.603196	-0.758688
chr11_78465876_78493195:-	NARS2	circNARS2	0.0113964	0.0231089	-0.0219772	-0.0114828	-0.0092535	-0.000570574	0.0278078	-0.0171813	-0.015581	0.0163415	-0.0115482	-0.0120481	0.0164167	-0.0267225	-0.0212152	-0.0192798	-0.02375	0.0459175	-0.0118956	0.00151892	0.0640205	0.0435286	0.0338512	-0.00987211	0.0282965	0.0106005	-0.017303	0.0186721	0.00352962	0.0795684	-0.0208954	0.021927	-0.033452	-0.0356712	-0.00632652	0.00769243	0.0167285	0.000571699	-0.0168103	0.0283812	-0.0147523	-0.0147445	0.00046106	0.00987108	-0.00878069	0.00433289	0.029441
chr11_8137378_8140193:-	RIC3	circRIC3	-0.0746633	-0.0801515	-0.051974	-0.0368062	-0.0822211	-0.0029863	-0.0532426	-0.0770934	-0.0414078	-0.0665958	-0.065254	-0.0517299	-0.0628846	-0.049485	-0.0825789	-0.077965	0.02291	-0.0892524	-0.059458	-0.086464	-0.0589859	-0.0710477	-0.0534979	-0.0611477	-0.0528586	-0.0545417	-0.0354573	-0.0723383	-0.0146045	-0.062	-0.0774999	-0.0409241	-0.00845912	-0.0422505	-0.0704181	-0.0642626	-0.0666162	-0.0124306	-0.0662163	-0.0839979	-0.0440461	-0.0532956	-0.0520799	-0.0225853	-0.0703243	-0.0504923	-0.0647871
chr11_85974708_86031611:-	PICALM	circPICALM_1	-0.115741	-0.0664139	-0.154235	-0.153095	-0.132864	-0.14412	-0.150899	-0.132402	-0.15071	-0.131707	-0.155512	-0.133815	-0.116943	-0.130682	-0.146637	-0.148742	-0.150573	-0.150575	-0.148677	-0.0848598	-0.0503289	-0.126616	-0.145765	-0.055172	-0.146979	-0.139127	-0.117557	-0.117342	-0.125713	-0.0671244	-0.163255	-0.11292	-0.122168	-0.0831111	-0.145473	-0.115303	-0.112962	-0.133847	-0.139979	-0.139289	-0.134604	-0.138185	-0.103809	-0.129196	-0.133898	-0.154727	-0.144621
chr11_85996826_86031611:-	PICALM	circPICALM_2	-0.416028	-0.116727	-0.430122	-0.251389	-0.337795	-0.408807	-0.445777	-0.330157	-0.467267	-0.158986	-0.193156	-0.19036	-0.288773	0.0740522	-0.500818	-0.249231	-0.0471762	-0.151953	-0.226108	-0.103741	-0.119244	-0.459648	0.328969	-0.185503	-0.287002	-0.434074	-0.0913051	-0.382691	-0.267425	-0.533185	-0.410457	-0.218356	-0.269138	-0.0460205	-0.307134	-0.349268	-0.397357	-0.357921	-0.205043	-0.184069	-0.284299	-0.366799	-0.285342	-0.291678	-0.336005	-0.407867	-0.343969
chr11_86022367_86031611:-	PICALM	circPICALM_3	-0.00254431	-0.0279042	-0.0404006	-0.0432873	-0.0229122	-0.00334912	-0.0423189	-0.04419	-0.0428974	-0.00252999	-0.0426191	-0.0221799	-0.0155146	0.0111727	-0.0495615	-0.0125651	-0.013454	-0.0435872	-0.0282932	-0.00778603	0.0475621	-0.0355086	0.0295747	0.00331989	-0.0489063	-0.0143619	0.0444655	0.0156031	-0.0227829	-0.0125329	-0.0166284	0.0296753	-0.0387627	-0.0579795	0.00137811	0.000556962	-0.0152989	-0.0182507	-0.0395659	-0.0432374	0.00484713	-0.0147045	0.00930075	-0.0316536	-0.0141974	-0.0149154	-0.0218116
chr11_87067694_87091395:+	TMEM135	circTMEM135	-0.136297	-0.207822	-0.17992	-0.130474	-0.153802	-0.200147	-0.133716	-0.139762	-0.154194	-0.129479	-0.17248	-0.139304	-0.102904	-0.0893539	-0.0718754	-0.150287	-0.213894	-0.216081	-0.140068	-0.144652	-0.15028	-0.196982	-0.195721	-0.191044	-0.120374	-0.180504	-0.119146	-0.210172	-0.186145	-0.0588204	-0.179914	-0.120875	-0.0844326	-0.1647	-0.187775	-0.177926	-0.169517	-0.0831802	-0.159887	-0.196825	-0.17953	-0.160964	-0.169805	-0.159474	-0.206908	-0.111705	-0.18105
chr11_92352096_92355404:+	FAT3	circFAT3	-1.24045	-1.09391	-0.991541	-0.938707	-1.11389	-1.0697	-1.0925	-1.21148	-1.02816	-1.13146	-0.979527	-1.10803	-1.13444	-1.0747	-1.13271	-1.18264	-0.993333	-0.911453	-1.03528	-1.19365	-1.21242	-1.10232	-0.984288	-1.07529	-1.20838	-0.984936	-0.984977	-0.9879	-0.924829	-1.07421	-0.926947	-1.09424	-1.26544	-1.30518	-1.18579	-0.191652	-1.07689	-1.10661	-1.01087	-1.04451	-0.933912	-1.09263	-1.10812	-1.00698	-0.855975	-0.921681	-1.03666
chr12_100922226_100942535:+	ANO4	circANO4_1	-0.111946	-0.102772	-0.173671	-0.107227	-0.193259	-0.259645	-0.203704	-0.205779	-0.233047	-0.18794	-0.239411	-0.221605	-0.110355	-0.063377	-0.146248	-0.0744619	-0.224869	-0.171235	-0.218872	-0.117003	-0.0398264	-0.156907	0.0705259	-0.157116	-0.111953	-0.145588	-0.0719419	-0.24989	-0.216289	-0.029946	-0.232564	-0.135298	-0.0804925	-0.173431	-0.217172	-0.189916	-0.200885	-0.182382	-0.192073	-0.197965	-0.205894	-0.21752	-0.110219	-0.175246	-0.198698	-0.234418	-0.196947
chr12_100922226_100987670:+	ANO4	circANO4_2	-0.0537849	-0.0383435	-0.069459	-0.017033	-0.0518236	-0.0520858	-0.0797655	-0.0714661	-0.0839937	0.0152405	-0.086666	-0.0587139	-0.00921256	-0.0288135	-0.0523425	0.0160749	-0.0845736	-0.0316264	-0.0568573	-0.00954244	-0.0309118	-0.0657786	-0.0787756	-0.0309346	0.00736665	-0.052108	-0.0285633	-0.0879417	-0.0589615	-0.045758	-0.0827068	-0.0355555	-0.0636112	-0.06405	-0.0804575	-0.0478382	-0.0768112	-0.0675264	-0.0663389	-0.0743167	-0.0800186	-0.0761887	-0.0440842	-0.0522056	-0.0540691	-0.0825816	-0.0653165
chr12_100971306_100987670:+	ANO4	circANO4_3	-0.0726931	-0.082245	-0.0769288	-0.0995753	-0.0588569	-0.0868098	-0.0548268	-0.079967	-0.059166	-0.0536727	-0.0504442	-0.06791	-0.0671449	-0.0347826	-0.093329	-0.0909561	-0.0740901	-0.0672511	-0.0774442	-0.020214	-0.0752463	-0.0462865	-0.0631001	-0.0497874	-0.0604148	-0.0653329	-0.0777591	-0.0507273	-0.0821554	-0.0717426	-0.0925348	-0.0603165	-0.0809583	-0.0305451	-0.0573121	-0.0828611	-0.0897817	-0.0837459	-0.050075	-0.0456814	-0.0909807	-0.0745929	-0.0447032	-0.0372269	-0.082113	-0.07776	-0.0572629
chr12_101780152_101790057:-	GNPTAB	circGNPTAB	-0.0383945	-0.0338797	-0.0209198	-0.0307929	-0.021579	-0.0170953	-0.0234383	-0.0275367	-0.0331135	-0.0131901	-0.0195711	-0.0248712	-0.0315843	0.00831313	-0.038406	-0.0329094	-0.0320426	0.0105712	-0.0223159	0.00487401	-0.0152872	-0.035814	0.0125461	-0.0296211	-0.0327226	0.00875182	0.00780097	-0.0225305	0.0293163	-0.0337659	-0.0170693	-0.0208502	0.0158378	-0.0125199	-0.031867	-0.0148746	-0.0300852	-0.0202941	-0.0289536	0.0103627	-0.032417	-0.0162825	-0.0311127	0.00609356	-0.036387	-0.0279741	-0.0298388
chr12_1027748_1028572:+	ERC1	circERC1_1	-0.0277893	-0.0627479	-0.0729275	-0.069172	-0.0413972	-0.0695821	-0.0686041	-0.063998	-0.0627752	-0.0666701	-0.0688738	-0.00631841	-0.0619397	-0.0222748	-0.0619218	-0.0356836	-0.0494251	-0.0246849	-0.0469424	-0.0898904	-0.027099	-0.0432458	-0.0412724	-0.0341253	-0.0745452	-0.0394692	-0.038485	-0.0673054	0.0295595	-0.0405612	-0.08425	-0.0430067	-0.0185842	-0.00371483	-0.0659722	-0.0160661	-0.0237754	-0.0607853	0.00902156	-0.0370946	-0.0778396	-0.0626246	-0.068625	-0.0649442	-0.0388288	-0.00072059	-0.0532616
chr12_106842589_106843947:+	RIC8B	circRIC8B	-0.0209945	-0.017386	-0.0119002	0.00815609	0.00363203	0.00867115	-0.0114884	-0.0166669	-0.012803	-0.0224572	0.0349386	0.0106063	-0.00234295	-0.000860664	-0.0217118	0.0044568	0.0159595	-0.00749676	-0.00941448	0.0112528	0.0794584	-0.00204298	0.00695078	-0.00741001	-0.0217712	0.0103707	-0.000518757	0.0138039	0.0291716	0.0207739	-0.0243449	0.00865211	0.0405331	-0.0184317	-0.0194948	-0.0161598	-0.0190447	0.00679094	-0.00432533	0.0218859	-0.0200308	-0.0180332	0.0027284	0.00625501	0.0129101	0.013066	0.00273173
chr12_108652272_108654410:-	CORO1C	circCORO1C	-0.121153	-0.0188188	-0.138472	-0.148717	-0.0565385	-0.157187	-0.0546178	-0.16478	-0.145782	-0.0661386	-0.00839202	-0.112232	-0.131982	-0.0249063	-0.158944	-0.12798	0.0577039	0.00437143	-0.104155	-0.050075	-0.166258	-0.0863086	-0.0540959	-0.0760906	-0.165065	-0.16919	-0.0819027	-0.0386011	-0.0358572	-0.155642	-0.049385	-0.0934096	-0.187343	-0.0103416	-0.165786	-0.0942128	-0.109586	-0.0249844	-0.0665926	-0.0394632	-0.140179	-0.124829	-0.220446	-0.0681817	0.0851674	-0.000932924	-0.0543844
chr12_110485078_110487943:+	FAM216A	circFAM216A	-0.0695758	-0.0756616	-0.0681447	-0.0790632	-0.064079	-0.059888	-0.0720605	-0.0730078	-0.0748002	-0.0531612	-0.06119	-0.0804061	-0.0773977	-0.00618405	-0.0774369	-0.0784356	-0.0546195	-0.0770749	-0.0683379	-0.0743964	-0.0428291	-0.0637134	-0.0463363	-0.0732634	-0.0800159	-0.0549057	-0.0619166	-0.0563525	-0.0664949	-0.0787119	-0.0712695	-0.0668959	-0.0917464	-0.0199805	-0.0848699	-0.0769892	-0.0608101	-0.041435	-0.0809244	-0.0460713	-0.0601713	-0.0843151	-0.0749925	-0.0100836	-0.0682246	-0.0597097	-0.0644627
chr12_111552280_111555919:-	ATXN2	circATXN2	-0.0851884	0.0151666	-0.0468217	-0.0153214	-0.0417676	-0.0655543	-0.0465727	-0.0579246	-0.0427254	-0.0516795	0.031821	-0.0216336	0.000944027	-0.0452187	-0.0390454	-0.00285768	0.0531569	-0.0382779	-0.0112783	-0.0311228	-0.0227143	0.144186	0.0153456	-0.0149099	-0.0318921	-0.0423449	-0.0389392	0.0893035	0.0193752	-0.0162564	0.0136007	0.0517365	0.0147043	-0.0179267	-0.00196493	-0.0284215	0.0431921	-0.0226346	-0.034561	-0.052103	0.100992	-0.0416785	-0.00783954	0.100923	0.158186	-0.0408596	0.00966054
chr12_111933886_111943369:-	TMEM116	circTMEM116	-0.0548601	-0.0381333	-0.0450966	-0.00910496	-0.0516676	0.00858746	-0.0321082	-0.035727	-0.0243209	-0.0363292	-0.05454	-0.00813492	-0.0166342	-0.056608	-0.0512618	-0.0508892	0.00166789	0.000432045	-0.0266192	-0.0543032	0.0136724	-0.0151144	0.0186774	-0.0504551	-0.00145864	-0.02853	-0.0194956	-0.0541585	-0.042596	-0.0462671	-0.0340057	-0.014956	0.00824778	-0.0271405	-0.0324211	-0.0249213	-0.0199489	-0.0263392	-0.0504713	-0.0475343	-0.048978	-0.0345279	-0.0484401	-0.0472668	-0.0324848	-0.0325832	-0.0420258
chr12_112319225_112319742:-	HECTD4	circHECTD4	0.0356695	0.0533634	0.0741854	0.0182309	0.0534995	0.0326539	0.0357351	0.0394868	0.0247953	0.0417674	0.0424055	0.064256	0.0425852	0.0388236	0.0529932	0.0709332	0.0259494	0.0324174	0.0588166	0.0356717	0.0471272	0.0704079	0.0546918	0.026246	0.0719781	0.0207176	0.0430482	0.0429293	0.0612748	0.0466601	0.0626025	0.0347837	0.0294286	0.0328306	0.0461279	0.0346809	0.0591905	0.0636079	0.0224652	0.031521	0.0443105	0.0417077	0.0479026	0.039101	0.0898901	0.0165732	0.0280425
chr12_1180540_1190052:+	ERC1	circERC1_2	-0.137449	-0.121792	-0.0892211	-0.115367	-0.114746	-0.12236	-0.128257	-0.14576	-0.152614	-0.13315	-0.10226	-0.109211	-0.130406	-0.105999	-0.135721	-0.118118	-0.139405	-0.138805	-0.152824	-0.111154	-0.126275	-0.118196	-0.0660652	-0.128793	-0.124161	-0.0815886	-0.0889707	-0.122425	-0.0996187	-0.0692308	-0.144068	-0.144564	-0.115901	-0.12196	-0.111418	-0.135622	-0.124319	-0.159939	-0.11849	-0.136763	-0.141927	-0.145251	-0.1174	-0.112183	-0.107772	-0.132291	-0.131747
chr12_120154970_120155719:-	GCN1	circGCN1	0.039338	0.0103231	0.0297454	0.0614371	-0.00125903	0.0938427	0.0286192	0.0128993	-0.00368067	0.0273912	0.0146164	0.0356246	0.0134524	0.00833983	0.0269628	-0.0118927	0.028836	0.0137077	0.0270087	-0.00825138	0.0448119	0.0479408	0.0514533	0.0402292	0.0184965	0.0275997	0.0638761	0.0174488	0.0804078	0.0278523	0.00609921	0.0272612	0.047275	-0.00466727	0.0227694	0.000168836	0.0273468	0.0485244	0.0607259	0.0189968	-0.00765301	0.0229674	0.0398603	0.0432915	0.0896029	0.0368657	0.0495291
chr12_12244262_12244655:-	LRP6	circLRP6	-0.153015	-0.147562	-0.168776	-0.131827	-0.169497	-0.145423	-0.182542	-0.166022	-0.107862	-0.180314	-0.17074	-0.0672658	-0.143052	-0.140594	-0.160352	-0.13625	-0.090662	-0.139122	-0.174342	-0.192459	-0.0832083	-0.144134	-0.131514	-0.117871	-0.143555	-0.109628	-0.0928789	-0.172487	-0.0841182	-0.117994	-0.13989	-0.167108	-0.0418192	-0.060514	-0.124425	-0.0929659	-0.11751	-0.16015	-0.174447	-0.15875	-0.123397	-0.164566	-0.111997	-0.066734	-0.0591644	-0.128727	-0.0866611
chr12_123498544_123499536:-	RILPL1	circRILPL1	-0.15952	-0.148167	-0.195273	-0.229433	-0.19323	-0.166717	-0.162949	-0.186419	-0.193471	-0.148261	-0.143313	-0.183465	-0.129776	-0.1528	-0.13858	-0.204129	-0.187787	-0.122585	-0.194667	-0.174308	-0.172582	-0.17063	-0.185615	-0.163162	-0.169226	-0.134819	-0.174738	-0.153028	-0.120973	-0.199535	-0.199543	-0.151024	-0.175188	-0.187707	-0.193112	-0.194366	-0.202895	-0.142146	-0.148576	-0.191716	-0.166824	-0.188799	-0.16446	-0.170639	-0.131016	-0.150728	-0.201114
chr12_124419957_124430787:-	NCOR2	circNCOR2	0.0503757	0.0891932	0.0591159	0.0486869	0.0533579	0.0384185	0.0437626	0.0413129	0.0807998	0.090997	0.0349805	0.0471354	0.0689279	0.11072	0.0392901	0.0277565	0.0701845	0.0645363	0.0403236	0.0571071	0.0861785	0.0754245	0.0725045	0.0444461	0.0388317	0.0351263	0.0379203	0.0563621	0.0914639	0.0722506	0.0379661	0.0353723	0.0404965	0.045689	0.0543514	0.0831649	0.0519179	0.0547363	0.0369637	0.0593828	0.0953759	0.0536611	0.102249	0.0385019	0.0687631	0.0927889	0.0544394
chr12_1263034_1290012:+	ERC1	circERC1_3	-0.612679	-0.473804	-0.55936	-0.578858	-0.586482	-0.582215	-0.604459	-0.635722	-0.63293	-0.572069	-0.63551	-0.63119	-0.577211	-0.576626	-0.587645	-0.536633	-0.62212	-0.659578	-0.646304	-0.684489	-0.621011	-0.515653	-0.508175	-0.512377	-0.616373	-0.568064	-0.567634	-0.61033	-0.504309	-0.550518	-0.633866	-0.570421	-0.434416	-0.61006	-0.621472	-0.571184	-0.616121	-0.645202	-0.619454	-0.614301	-0.634324	-0.615863	-0.59104	-0.596552	-0.524493	-0.601287	-0.573792
chr12_1289852_1371977:+	ERC1	circERC1_4	-0.314378	-0.320532	-0.471726	-0.420241	-0.514171	-0.493924	-0.42775	-0.466657	-0.550562	-0.464371	-0.436188	-0.40058	-0.404167	-0.337527	-0.392832	-0.415676	-0.496683	-0.398974	-0.452958	-0.43034	-0.257547	-0.294857	-0.326779	-0.338734	-0.390088	-0.447196	-0.384947	-0.447626	-0.340799	-0.282792	-0.456787	-0.45838	-0.394471	-0.318761	-0.444859	-0.4443	-0.439156	-0.307481	-0.415834	-0.487021	-0.4217	-0.511598	-0.411604	-0.369983	-0.337299	-0.472636	-0.462497
chr12_1289852_1444750:+	ERC1	circERC1_5	-0.319299	-0.226708	-0.16655	-0.259873	-0.248723	-0.229276	-0.227167	-0.238017	-0.240331	-0.236455	-0.255182	-0.216577	-0.257138	-0.174509	-0.26377	-0.17735	-0.150298	-0.208079	-0.229248	-0.285504	-0.217582	-0.167193	-0.240758	-0.154038	-0.190163	-0.221889	-0.282643	-0.295432	-0.099979	-0.204354	-0.243688	-0.220886	-0.167359	-0.190272	-0.257998	-0.131122	-0.210736	-0.254988	-0.206104	-0.2334	-0.204928	-0.250072	-0.129757	-0.205758	-0.192419	-0.26503	-0.237893
chr12_129699810_129700698:-	TMEM132D	circTMEM132D	-0.082417	-0.104108	-0.06787	-0.0804385	-0.0990661	-0.0517348	-0.115927	-0.0758013	-0.0892514	-0.0312647	-0.100437	-0.0385745	-0.0494945	-0.0758323	0.115803	0.0195814	-0.100249	-0.0243948	-0.110294	-0.0807916	0.0773677	-0.100498	-0.0662332	-0.0718711	-0.0605897	-0.0967116	-0.0701871	-0.120503	-0.0885091	-0.0186537	-0.0852508	-0.0523634	-0.0893589	-0.0815083	-0.0266311	0.00732592	-0.11289	-0.0875345	-0.0765951	-0.109642	-0.0984762	-0.121005	-0.0539575	-0.0725386	-0.0580338	-0.103673	-0.078553
chr12_130399679_130422561:-	RIMBP2	circRIMBP2	-0.0288012	-0.00949791	-0.0120835	0.00860627	-0.00639415	-0.0244268	-0.021279	0.000989325	-0.0114418	-0.000438983	-0.0062098	-0.0202	0.00836409	-0.00277689	-0.0220445	0.00171618	-0.00496921	-0.00490606	-0.0262088	-0.016485	0.0254556	0.00240602	0.00847069	-0.0218446	0.00504719	-0.0115395	-0.0156229	0.000912717	-0.0342667	-0.0061333	-0.0164324	-0.0140808	0.0497333	-0.00833411	-0.01038	-0.0136848	-0.013547	-0.0193924	-0.0251202	-0.00854133	-0.0043148	0.0375147	0.00826405	-0.0117836	-0.0133753	-0.0285449	-0.021897
chr12_1371833_1444750:+	ERC1	circERC1_6	-0.168366	-0.0254563	-0.211513	-0.198628	-0.169542	-0.167987	-0.187626	-0.185978	-0.201097	-0.186603	-0.15754	-0.115091	-0.139924	-0.0750286	-0.125469	-0.127637	-0.125586	-0.202532	-0.150517	-0.206885	-0.151525	-0.16848	-0.126928	-0.126894	-0.108496	-0.168928	-0.117525	-0.22037	-0.127167	-0.178468	-0.190588	-0.143997	-0.176228	-0.173046	-0.186915	0.00029847	-0.0970064	-0.146863	-0.190201	-0.134005	-0.167086	-0.15111	-0.151374	-0.188482	-0.0172907	-0.156789	-0.188564
chr12_22484697_22506819:-	C2CD5	circC2CD5_1	0.0719357	0.087221	0.0660176	0.0119322	0.0991214	0.0485038	0.089922	0.0580365	0.0352232	0.135546	0.0469232	0.0639788	0.0777034	0.153426	0.0518898	0.0652044	0.114475	0.0344246	0.0880983	0.0442745	0.107088	0.0648923	0.0730867	0.125124	0.0830651	0.106603	0.141234	0.0446507	0.213933	0.0994568	0.042734	0.132331	0.0706783	0.135785	0.0502721	0.110115	0.102725	0.0872079	0.0552992	0.0778358	0.114815	0.0745606	0.0667383	0.153643	0.0967214	0.0375218	0.0432705
chr12_22493223_22506819:-	C2CD5	circC2CD5_2	0.0398894	0.0717082	0.0334298	0.0696004	0.0376196	0.0446701	0.0401072	0.035446	0.0381935	0.0252646	0.0292768	0.0400245	0.0505108	0.0832207	0.0992922	0.026882	0.026071	0.0410335	0.0475538	0.0296402	0.0617045	0.0491742	0.0629703	0.0415048	0.0548963	0.0441284	0.0290208	0.0252476	0.0565275	0.0719382	0.0298639	0.0655443	0.037697	0.0339303	0.0451031	0.0536513	0.02938	0.0374532	0.04058	0.0300379	0.0308854	0.0429391	0.0626589	0.0723313	0.0483398	0.0687734	0.0317157
chr12_2504436_2512984:+	CACNA1C	circCACNA1C	0.129098	0.116205	0.0828231	0.128129	0.0762288	0.113398	0.0714689	0.110192	0.0796141	0.085039	0.086034	0.0846392	0.18676	0.160208	0.122272	0.0572713	0.305388	0.0949766	0.126216	0.100318	0.101433	0.13792	0.121693	0.212624	0.15316	0.106395	0.162323	0.1334	0.17199	0.142254	0.0958417	0.177102	0.157462	0.153937	0.0964072	0.137427	0.104701	0.171419	0.128326	0.101052	0.101893	0.134171	0.142835	0.161855	0.171951	0.134311	0.0644732
chr12_27714780_27724186:+	MRPS35	circMRPS35	-0.763759	-0.689579	-0.736618	-0.771065	-0.680913	-0.753327	-0.743877	-0.741008	-0.806293	-0.675042	-0.675134	-0.726118	-0.731907	-0.621649	-0.778025	-0.769771	-0.761707	-0.693135	-0.769682	-0.727213	-0.543225	-0.713923	-0.687103	-0.581102	-0.659977	-0.744569	-0.616173	-0.852466	-0.793098	-0.727674	-0.805798	-0.599947	-0.735527	-0.700939	-0.826672	-0.788449	-0.734705	-0.717086	-0.800828	-0.691317	-0.746905	-0.780156	-0.733428	-0.724764	-0.849656	-0.669713	-0.728521
chr12_28305649_28307749:+	CCDC91	circCCDC91_1	-1.25619	-1.21605	-1.24084	-1.27181	-1.14507	-1.15629	-1.24264	-1.31136	-1.39493	-1.27206	-1.26163	-1.24895	-1.21917	-1.18416	-1.2452	-1.15828	-1.24225	-1.34016	-1.25925	-1.15601	-1.22101	-1.31607	-1.03505	-1.19055	-1.16876	-1.29417	-1.20972	-1.42552	-1.22254	-1.10752	-1.31493	-1.10701	-1.11706	-1.20138	-1.25931	-1.19825	-1.28522	-1.35624	-1.33572	-1.18447	-1.28112	-1.32845	-1.26363	-1.29186	-1.25946	-1.29506	-1.33869
chr12_28305649_28391411:+	CCDC91	circCCDC91_2	-0.305683	-0.289893	-0.339661	-0.325598	-0.317962	-0.311529	-0.322327	-0.319973	-0.336412	-0.263958	-0.277115	-0.327936	-0.255295	-0.284414	-0.353031	-0.27673	-0.264849	-0.297907	-0.288733	-0.303488	-0.256117	-0.313996	-0.146071	-0.351612	-0.335094	-0.347653	-0.335566	-0.38617	-0.339032	-0.289775	-0.320059	-0.26276	-0.215495	-0.33234	-0.266228	-0.281622	-0.287975	-0.306114	-0.309414	-0.314541	-0.305713	-0.316311	-0.333037	-0.266538	-0.254469	-0.336677	-0.321586
chr12_31442775_31447769:-	DENND5B	circDENND5B	-0.12481	-0.0925871	-0.105181	-0.103839	-0.115325	-0.119132	-0.103558	-0.132156	-0.0985294	-0.145905	-0.134135	-0.140171	-0.137947	-0.120036	-0.0720328	-0.152568	-0.14786	-0.103131	-0.123684	-0.146797	-0.124135	-0.0525621	-0.113743	-0.0791759	-0.113446	-0.131645	-0.108041	-0.110603	-0.113049	-0.103366	-0.0978656	-0.0824264	-0.148978	-0.154938	-0.144616	-0.118018	-0.163387	-0.112663	-0.147291	-0.159699	-0.0910479	-0.128815	-0.142723	-0.147136	-0.0876998	-0.0789499	-0.127005
chr12_32327461_32328555:+	BICD1	circBICD1	-0.101016	-0.073765	-0.08889	-0.0920271	-0.126301	-0.121947	-0.138525	-0.130559	-0.115597	-0.117897	-0.132448	-0.120754	-0.133552	-0.0200616	-0.0973936	-0.00903719	-0.057529	-0.122581	-0.125224	-0.127863	-0.143412	-0.117198	-0.13639	-0.0535342	-0.138806	-0.122037	-0.128	-0.0981854	-0.128134	-0.147059	-0.136441	-0.120044	-0.126981	-0.099993	-0.112918	-0.111755	-0.107002	-0.114261	-0.140373	-0.108466	-0.0915058	-0.123651	-0.103906	-0.122804	-0.117805	-0.159286	-0.0935921
chr12_40028301_40048210:-	SLC2A13	circSLC2A13	-0.13325	-0.113298	-0.119357	-0.0128801	-0.138991	-0.100644	-0.128757	-0.143047	-0.110187	-0.0557221	-0.132814	-0.13425	-0.0875508	-0.0628744	-0.156941	-0.020912	0.0212178	-0.00307027	-0.0907422	-0.104853	-0.00569965	-0.0821407	-0.204402	-0.0133094	-0.0990367	-0.0598714	-0.0858979	-0.0227277	-0.136988	-0.0877129	-0.0908652	-0.0995731	-0.0440008	-0.134077	-0.127413	-0.0469989	-0.110492	-0.11796	-0.131485	-0.145225	-0.150258	-0.161295	-0.117899	0.0185509	-0.145908	-0.110614	-0.122515
chr12_41014228_41029219:+	CNTN1	circCNTN1	-0.0493921	-0.0346676	-0.0574634	-0.0265712	-0.0302473	-0.0347082	-0.0364092	-0.0316945	-0.0454179	-0.0515126	-0.00267957	-0.00442116	-0.0201398	0.0103544	-0.0485665	-0.0527344	-0.0330249	-0.0286502	-0.0335132	-0.0561316	-0.0209287	-0.0556483	-0.0198846	-0.0535522	-0.0101439	-0.0471739	-0.0528428	-0.00954037	-0.0541734	-0.0503246	-0.0414508	-0.0208888	-0.0513319	-0.000822007	-0.0511861	-0.0179903	-0.0429831	-0.0431036	0.00114074	-0.0357927	-0.0325386	-0.0419246	-0.0471521	-0.0366457	-0.0139488	-0.0149606	-0.0520471
chr12_42210355_42210680:-	YAF2	circYAF2	-0.0564368	-0.0987381	-0.0249802	-0.0538696	-0.0948917	-0.0704874	-0.0508857	-0.052138	-0.10147	-0.100842	-0.0956966	-0.0867994	-0.0627967	-0.045349	-0.0793874	-0.0275132	0.0015195	-0.0986818	-0.028976	-0.052157	-0.0771171	-0.0826309	-0.0235746	-0.0540482	-0.0157809	-0.113182	-0.0608561	-0.103949	-0.0512126	-0.105114	-0.063195	-0.0757905	-0.0421133	-0.0536037	-0.06404	-0.0495355	-0.0667682	-0.0883554	-0.0606905	-0.0855952	-0.091796	-0.0771397	-0.0527075	-0.0920003	-0.061933	-0.100863	-0.0688878
chr12_42351885_42398994:+	PPHLN1	circPPHLN1	0.0458771	0.0481746	0.0178866	0.0653042	0.0490822	0.0401217	0.0565612	0.0413954	0.0436685	0.010317	0.0507617	0.0674256	0.0915914	0.113307	0.0493432	0.0797315	0.0682912	0.179053	0.0648706	0.0323225	0.10777	0.0548672	0.0810791	0.0427977	0.063191	0.0516005	0.0968147	0.0473652	0.04445	0.0350089	0.0345117	0.00552142	0.0756209	0.0756005	0.0211319	0.0660002	0.0763556	0.0953094	0.0189861	0.157149	0.0481536	0.0848712	0.0660589	0.072224	0.146812	0.0985629	0.0358755
chr12_44665484_44714741:-	NELL2	circNELL2_1	-0.0975573	-0.0618719	-0.0684835	-0.0837996	-0.0634536	-0.032641	-0.0501184	-0.0764223	-0.0801969	-0.0663437	-0.0686577	-0.0614149	-0.0769971	-0.0588719	-0.0857334	-0.0347398	-0.0417055	-0.0365451	-0.0688036	-0.0696675	-0.0817863	-0.0867712	-0.0397631	-0.0740442	-0.0792878	-0.0795444	-0.0612304	-0.0549815	-0.0932668	-0.0632745	-0.0730201	-0.0567106	-0.0746373	-0.100222	-0.0627831	-0.0440038	-0.063024	-0.0507135	-0.0620093	-0.0757437	-0.0615348	-0.0770212	-0.083377	-0.0789551	-0.0894042	-0.0767937	-0.064994
chr12_44703726_44714741:-	NELL2	circNELL2_2	-0.0386134	-0.0733561	-0.0655006	-0.0498952	-0.0559477	-0.0673997	-0.0771654	-0.0622568	-0.0657939	-0.0624078	-0.0816663	-0.0565868	-0.0652525	-0.0797899	-0.0747076	-0.0772835	-0.0435969	0.0112061	-0.0413312	-0.0592597	-0.0324944	-0.00153241	-0.0324822	-0.0235958	-0.0455326	-0.0726202	-0.0559323	-0.0298575	-0.0641835	-0.0380461	-0.065556	-0.0290456	-0.066418	-0.0705573	-0.0182357	-0.0750432	-0.0850871	-0.0415002	-0.0829628	0.0185381	-0.0258415	-0.047059	-0.00480779	-0.0460733	-0.0636369	-0.0275494	-0.059146
chr12_46229153_46243314:-	SLC38A1	circSLC38A1	-0.0349778	-0.0647938	-0.0500277	-0.0597703	-0.0589966	-0.0514827	-0.0534531	-0.0555326	-0.0480572	-0.0692896	-0.0644716	-0.0104804	-0.0505839	-0.0750987	-0.0781455	-0.0767782	-0.0164074	-0.071684	-0.0624328	-0.0195561	-0.0535213	-0.0634585	-0.0692663	-0.0299954	-0.0556991	-0.0821664	-0.0369223	-0.0638229	-0.0726269	-0.0498004	-0.0230309	-0.0639823	-0.00342432	-0.0314592	-0.0680378	-0.0454714	-0.0511494	-0.0858879	-0.0665875	-0.0629989	-0.066071	-0.0634826	-0.0435251	-0.0654442	-0.049108	-0.0414104	-0.0514358
chr12_48939655_48941188:-	AC073610.3,ARF3	circARF3	-0.249859	-0.204468	-0.256673	-0.17649	-0.251422	-0.225822	-0.236959	-0.286967	-0.249979	-0.214098	-0.252668	-0.239774	-0.169489	-0.17563	-0.201104	-0.2066	-0.209322	-0.261793	-0.214067	-0.232991	-0.155423	-0.280792	-0.286412	-0.180616	-0.220741	-0.197291	-0.255842	-0.261864	-0.26882	-0.250658	-0.253264	-0.162867	-0.205037	-0.277411	-0.251724	-0.213482	-0.286891	-0.240598	-0.260559	-0.282942	-0.274453	-0.233373	-0.254955	-0.230912	-0.264094	-0.223233	-0.23228
chr12_50780140_50809589:+	ATF1	circATF1	-0.0303783	0.0194896	-0.0127035	-0.0334527	-0.00543287	0.011913	-0.010686	0.000325501	-0.0137328	-0.0317865	-0.0342888	0.0212216	-0.00086458	0.0564136	-0.0215658	0.0254552	0.0162629	0.0245103	-0.0340093	-0.0276037	-0.0222326	0.0210041	-0.0107094	-0.0180267	0.0181439	-0.0185854	0.0471596	0.00941939	-0.0116786	0.0157833	-0.0324129	0.00823231	0.0953469	-0.0133862	-0.0169361	0.0168671	0.00245913	-0.0333111	-0.00155783	-0.0076851	-0.0381342	-0.0260293	0.0112729	-0.0135628	-0.00203971	0.000629412	-0.00835581
chr12_51745903_51751593:+	SCN8A	circSCN8A	0.0517883	0.104029	0.0636407	0.0535388	0.0787172	0.0800121	0.0943394	0.092671	0.0609953	0.0847464	0.0733721	0.117964	0.104247	0.105411	0.123688	0.0757683	0.14064	0.11208	0.0922342	0.0677376	0.0815639	0.0852273	0.106666	0.0817074	0.0748256	0.0853737	0.115561	0.0646735	0.0786879	0.0759428	0.0546235	0.0715773	0.07524	0.0637189	0.0755678	0.0754346	0.111225	0.118162	0.064681	0.127425	0.0650742	0.0705746	0.0795894	0.0928967	0.0739877	0.081916	0.0640675
chr12_69251129_69262562:+	CPSF6	circCPSF6	-0.0173529	0.0186451	0.0461318	-0.00211773	-0.0128618	0.00852748	0.00276823	-0.00149906	-0.00834847	-0.0161758	-0.00632305	-0.00752592	-0.00716541	0.0214578	-0.0102593	0.0100636	-0.0155752	-0.00392408	-0.00756766	-0.0139989	0.0215287	0.0384347	-0.00855277	-0.0177512	-0.0150512	-0.00169955	0.0276614	-0.00845424	0.0166714	0.0205073	0.00174652	-0.0099869	-0.0154892	0.0150628	0.0124281	0.00255422	-0.00107832	0.0702309	0.006987	0.00386072	0.0401752	0.020097	0.00802871	-0.00804092	-0.000536075	-0.00119786	-0.0189505
chr12_69800209_69801721:+	RAB3IP	circRAB3IP	-0.437936	-0.499584	-0.474803	-0.615219	-0.541699	-0.456478	-0.559187	-0.519004	-0.6324	-0.483897	-0.630054	-0.571807	-0.518194	-0.54191	-0.412825	-0.553737	-0.505118	-0.613535	-0.595146	-0.53259	-0.592459	-0.438373	-0.502485	-0.486669	-0.504291	-0.536852	-0.457861	-0.573198	-0.4623	-0.540536	-0.672339	-0.483823	-0.373787	-0.390227	-0.541219	-0.499345	-0.514233	-0.744186	-0.558622	-0.542983	-0.529762	-0.520919	-0.537709	-0.573263	-0.497279	-0.58226	-0.485348
chr12_70684127_70701323:-	PTPRR	circPTPRR	-0.0281498	-0.0430395	-0.0421064	-0.0211287	-0.0263957	-0.0519965	-0.0385042	-0.0423573	-0.0394386	-0.029857	-0.00665687	-0.0374413	-0.0270559	-0.025516	-0.0458035	-0.044933	-0.0102735	-0.0503738	-0.0387724	-0.025747	-0.0332956	0.0248179	0.0253481	-0.00836036	-0.0127581	-0.0470185	-0.00957337	-0.0246089	-0.0436535	-0.0460437	-0.0460845	-0.0230596	-0.0162257	-0.0197686	-0.0440433	-0.0349851	-0.0405072	-0.0116916	-0.0377105	-0.0207449	-0.0439945	-0.0385974	-0.00883408	-0.0304642	-0.00733176	-0.0208647	0.00876309
chr12_77966229_77968702:+	NAV3	circNAV3	-0.0596762	-0.0577432	-0.0592162	-0.0599087	-0.0498636	-0.0579094	-0.00826567	-0.0544771	-0.0202437	-0.0634402	-0.0472104	-0.0368867	-0.0251197	-0.061493	-0.0576577	-0.0304038	-0.043765	-0.0345522	-0.0518052	-0.0583748	-0.0301381	-0.0592795	-0.0419728	-0.0313962	-0.0631599	-0.0525718	-0.0261072	-0.0545711	-0.0527251	-0.059472	-0.045521	-0.0484827	-0.0592702	-0.0651943	-0.0617336	-0.00542522	-0.0268649	-0.0494689	-0.0673746	-0.00722433	-0.0490006	-0.0692802	-0.0452746	-0.0295128	-0.0470897	-0.0496708	-0.0591661
chr12_79285787_79299551:+	SYT1	circSYT1	0.0567725	0.053761	0.0612691	0.0186716	0.0286909	0.0559099	0.0283717	0.00946173	0.0272447	0.0257582	0.0515315	0.0479845	0.0690995	0.155924	0.0281788	0.0385365	0.0782535	0.0293649	0.0128854	0.00734394	0.0393666	0.0759917	0.101357	0.0797204	0.0508875	0.0601291	0.0541745	0.00647228	0.0778392	0.102119	0.00648733	0.107903	0.156411	0.0833713	0.012687	0.0440673	0.052166	0.00340972	0.0418943	0.0296415	0.0109969	0.0337319	0.0469701	0.0402446	0.0891457	0.0109809	0.0411428
chr12_79793863_79822190:-	PPP1R12A	circPPP1R12A	-0.795248	-0.747047	-0.779452	-0.809342	-0.781397	-0.79509	-0.829304	-0.807298	-0.771238	-0.792419	-0.811722	-0.776553	-0.773008	-0.728724	-0.787391	-0.774968	-0.701546	-0.758128	-0.788301	-0.739272	-0.682186	-0.786755	-0.751833	-0.742193	-0.784866	-0.752249	-0.759342	-0.795665	-0.660167	-0.76761	-0.832279	-0.788444	-0.676903	-0.808101	-0.757114	-0.715154	-0.794738	-0.842515	-0.80078	-0.759069	-0.716884	-0.815977	-0.671162	-0.776029	-0.799048	-0.786383	-0.803458
chr12_82857010_82857580:+	TMTC2	circTMTC2	-0.166479	-0.190824	-0.167266	-0.108845	-0.233764	-0.176368	-0.17381	-0.168412	-0.198379	-0.210753	-0.263391	-0.114154	-0.138897	-0.168056	-0.204136	-0.100132	-0.215058	-0.24675	-0.162275	-0.229879	-0.150539	-0.120627	-0.123217	-0.116729	-0.156304	-0.181733	-0.0992286	-0.227589	-0.164068	-0.161688	-0.243882	-0.177681	-0.13141	-0.16584	-0.190263	-0.16336	-0.223381	-0.264725	-0.168141	-0.178538	-0.147965	-0.21344	-0.179954	-0.184484	-0.154007	-0.161505	-0.194588
chr12_89619999_89635251:-	ATP2B1	circATP2B1	-0.0993384	-0.101888	-0.111323	-0.119544	-0.129825	-0.112308	-0.128175	-0.118686	-0.121569	-0.119507	-0.11877	-0.110895	-0.119148	-0.0865912	-0.0901527	-0.142728	-0.0664915	-0.0553823	-0.134859	-0.109299	-0.0888249	-0.0754691	-0.103843	-0.100742	-0.093943	-0.132806	-0.105301	-0.102768	-0.0318984	-0.102269	-0.117528	-0.0741432	-0.0195486	-0.15605	-0.143317	-0.155193	-0.113215	-0.122629	-0.0891022	-0.117958	-0.100594	-0.118534	-0.103933	-0.0767078	-0.0692316	-0.132083	-0.115476
chr12_95208843_95211267:-	FGD6	circFGD6	-0.0715774	0.0041086	-0.0756581	-0.0498906	-0.0343926	0.00101447	-0.0704011	-0.0661594	-0.0618887	-0.0611347	-0.03391	-0.0351772	-0.0510949	-0.0656948	-0.048843	-0.0274819	-0.08629	-0.0492905	-0.0769827	-0.052876	0.0344724	-0.0723801	-0.0564108	0.0172986	-0.058357	-0.0644361	-0.0797402	-0.0969764	-0.0668516	-0.0319758	-0.0811274	-0.0474676	-0.0566974	-0.0712055	-0.0521501	-0.0258765	-0.0535406	-0.0685942	-0.0600912	-0.0521428	-0.0705769	-0.0693074	-0.0115082	-0.0566961	-0.0424632	-0.0609793	-0.0582246
chr12_97492461_97561047:+	RMST	circRMST	-0.793149	-0.665996	-0.766486	-0.551908	-0.801798	-0.780648	-0.7427	-0.845752	-0.856978	-0.539983	-0.819207	-0.690735	-0.671896	-0.592599	-0.714675	-0.858716	-0.768841	-0.614007	-0.837054	-0.332188	-0.714223	-0.654239	-0.258038	-0.482012	-0.618245	-0.710797	-0.562972	-0.832165	-0.504216	-0.660933	-0.777547	-0.472829	-0.740677	-0.740874	-0.747857	-0.673967	-0.633928	-0.723703	-0.755354	-0.719468	-0.669876	-0.846569	-0.546424	-0.598385	-0.727569	-0.829523	-0.652593
chr12_98773042_98782137:-	ANKS1B	circANKS1B_1	0.142946	0.151776	0.180355	0.185703	0.163353	0.172532	0.165286	0.196066	0.177269	0.170673	0.176236	0.157768	0.187889	0.148519	0.147163	0.140871	0.199392	0.161384	0.203203	0.203003	0.196714	0.248301	0.196036	0.152286	0.19662	0.218404	0.180292	0.188409	0.203297	0.238496	0.129587	0.210069	0.187258	0.144173	0.151993	0.157845	0.157499	0.205989	0.176412	0.176696	0.172205	0.178919	0.167436	0.184785	0.19604	0.197329	0.175966
chr12_98773042_98801125:-	ANKS1B	circANKS1B_2	0.0239998	0.0473756	0.0242062	0.0308101	0.081232	0.0520657	0.0598096	0.0318138	0.0190228	0.057247	0.0648026	0.0460931	0.0365012	0.0991903	0.0496787	0.0426448	0.0151934	0.0635567	0.0241277	0.108575	0.0609142	0.0187055	0.0797168	0.0228952	0.0296271	0.0400863	0.056904	0.0261889	0.0515208	0.0273153	0.00598714	0.0822504	0.0870504	0.0204725	0.0251358	0.066254	0.0117579	0.038608	0.0726787	0.0545079	0.0348105	0.032307	0.0437144	0.0192771	0.058917	0.0906379	0.0243671
chr12_99772922_99782097:-	ANKS1B	circANKS1B_3	0.0779355	0.0263833	0.057571	0.0125478	-0.0420941	0.0177581	-0.017247	-0.0219941	-0.0226914	0.0453341	-0.00929743	0.017907	0.0451824	0.0525617	-0.0451305	-0.0390956	-0.0258489	-0.070637	-0.0672677	-0.0296732	0.126488	-0.0230155	0.0695949	0.0662556	0.00295597	-0.00809855	0.0662193	-0.046889	-0.00552867	-0.0221015	-0.0459636	0.0357255	-0.0106868	-0.0379475	-0.0344783	-0.0544981	0.00974358	-0.0132129	-0.0387176	0.0522018	-0.0111998	-0.00966205	0.0345528	-0.0496648	-0.0651268	0.00969112	-0.0391982
chr12_99772922_99806700:-	ANKS1B	circANKS1B_4	0.047002	0.0346493	0.0496706	0.0294376	0.0359085	0.0399005	0.0319113	0.0381545	0.0321565	0.0323421	0.0474726	0.0471427	0.0458846	0.0705104	0.0565804	0.0569741	0.0310007	0.0307639	0.0482851	0.0540939	0.0491937	0.0287799	0.0594733	0.0829468	0.0477678	0.0395723	0.0646374	0.0306215	0.0254065	0.0532448	0.0448599	0.0533049	0.0203946	0.0756062	0.0354646	0.110132	0.0344827	0.0670897	0.0344732	0.0342272	0.0524301	0.0366645	0.034232	0.0574313	0.0781998	0.0520214	0.0335017
chr13_100257595_100273346:+	PCCA	circPCCA_1	-0.25632	-0.221059	-0.315476	-0.277313	-0.289582	-0.256257	-0.310603	-0.287496	-0.269977	-0.286253	-0.27915	-0.257693	-0.28447	-0.262064	-0.279162	-0.176872	-0.279506	-0.306188	-0.278758	-0.280791	-0.125044	-0.25961	-0.251297	-0.261293	-0.240754	-0.272391	-0.246595	-0.284879	-0.220725	-0.28789	-0.293169	-0.235538	-0.226395	-0.261437	-0.27083	-0.254878	-0.257925	-0.295831	-0.278289	-0.267707	-0.300611	-0.294885	-0.25069	-0.29906	-0.214605	-0.313401	-0.241926
chr13_100301460_100449305:+	PCCA	circPCCA_2	0.0119444	-0.0132354	-0.0634496	0.000455756	-0.0394891	-0.0346807	-0.00128407	-0.0505806	-0.0326525	-0.00107987	-0.00604882	-0.0131917	-0.00303218	0.105548	-0.0252477	0.0501947	0.0437761	-0.000669223	-0.0419298	-0.0290584	-0.00460441	-0.00191343	0.0207783	-0.0350059	-0.020385	-0.0179965	0.00666051	-0.0220168	0.0721276	-0.0105315	-0.0549993	-0.0124507	-0.0228925	-0.0583212	-0.00786861	0.058767	-0.00704113	-0.00901674	-0.0259707	-0.0610434	-0.0490441	-0.0354728	-0.0217082	0.0257971	0.0364513	-0.00934838	-0.0170377
chr13_101229393_101399165:-	NALCN	circNALCN_1	-0.0886956	-0.0901138	-0.0912727	-0.0880982	-0.082285	-0.0854748	-0.0882985	-0.0923071	-0.044947	-0.0940435	-0.0877081	-0.0744079	-0.076266	-0.0557068	-0.0939402	-0.0930529	-0.0951696	-0.0615526	-0.0914025	-0.0973761	-0.0652431	-0.0797033	-0.0481988	-0.0910943	-0.096509	-0.0688861	-0.0661379	-0.0920719	-0.022295	-0.0915544	-0.0821033	-0.0637006	-0.0988828	-0.0766915	-0.0761841	-0.0987437	-0.0942709	-0.0283725	-0.0790499	-0.0926301	-0.0518174	-0.079627	-0.060606	-0.0760024	-0.0717555	-0.0758539	-0.082937
chr13_101345266_101378653:-	NALCN	circNALCN_2	-0.122147	-0.12857	-0.130366	-0.11173	-0.125015	-0.134655	-0.126275	-0.131683	-0.104112	-0.134513	-0.126916	-0.122679	-0.125703	-0.0818372	-0.116381	-0.10558	-0.0995764	-0.104204	-0.132751	-0.132822	-0.105448	-0.134332	-0.130959	-0.131758	-0.124168	-0.113124	-0.105756	-0.118428	-0.0650887	-0.093425	-0.110987	-0.135402	-0.140365	-0.144084	-0.117755	-0.0980464	-0.137801	-0.128904	-0.114387	-0.135935	-0.115557	-0.113091	-0.124382	-0.0962059	-0.123805	-0.115367	-0.122934
chr13_101345266_101399165:-	NALCN	circNALCN_3	-0.268042	-0.237051	-0.298955	-0.293107	-0.29294	-0.230293	-0.2609	-0.277801	-0.268989	-0.268871	-0.294596	-0.308274	-0.286043	-0.218991	-0.295025	-0.300115	-0.239317	-0.308	-0.26752	-0.274815	-0.18773	-0.283366	-0.218635	-0.297995	-0.301572	-0.252004	-0.249436	-0.291924	-0.230321	-0.202666	-0.250389	-0.249018	-0.298936	-0.25807	-0.286183	-0.300477	-0.305693	-0.231403	-0.292132	-0.219735	-0.261641	-0.290693	-0.269488	-0.221041	-0.202456	-0.269933	-0.248585
chr13_101376700_101399165:-	NALCN	circNALCN_4	-0.367197	-0.331649	-0.35512	-0.329602	-0.350922	-0.333462	-0.284001	-0.356201	-0.311068	-0.346131	-0.332954	-0.323954	-0.3407	-0.334517	-0.370504	-0.362818	-0.239918	-0.316159	-0.339358	-0.319997	-0.383614	-0.317496	-0.309006	-0.34545	-0.366319	-0.330919	-0.353047	-0.350873	-0.338752	-0.331281	-0.298597	-0.354225	-0.361201	-0.394098	-0.362589	-0.325747	-0.346642	-0.333116	-0.332854	-0.26612	-0.290596	-0.333943	-0.352822	-0.290455	-0.312912	-0.268928	-0.345862
chr13_101868725_101875296:-	FGF14	circFGF14	-0.113239	-0.0960448	-0.0793931	-0.0865727	-0.0546816	-0.0903461	-0.0452378	-0.0763879	-0.0995207	-0.0815667	-0.0788257	-0.0813577	-0.0649496	-0.0826906	-0.0670165	-0.0816808	-0.0765502	-0.0613372	-0.0579121	-0.0422257	-0.0469191	-0.0923524	-0.0411124	-0.0674182	-0.0904397	-0.10127	-0.0821199	-0.0251857	-0.0443602	-0.098719	-0.0612273	-0.0700228	-0.0865558	-0.0710129	-0.046654	-0.0936265	-0.0785564	-0.100235	-0.0800625	-0.0682588	-0.105925	-0.0941931	-0.104114	-0.0480964	-0.0418211	-0.0837155	-0.0417258
chr13_111205289_111233293:+	ARHGEF7	circARHGEF7	0.111758	0.137799	0.114755	0.100474	0.119444	0.123568	0.139755	0.121048	0.115957	0.125874	0.109111	0.159973	0.114552	0.12581	0.104978	0.158187	0.162999	0.100816	0.143747	0.129181	0.139871	0.110953	0.14457	0.125169	0.113718	0.128109	0.137254	0.0913923	0.160853	0.134704	0.0985076	0.108814	0.142865	0.112558	0.112691	0.156424	0.154496	0.141743	0.111333	0.133868	0.147502	0.139091	0.119173	0.160798	0.140468	0.113254	0.107682
chr13_112516440_112527484:-	TUBGCP3	circTUBGCP3	-0.000732071	0.0339437	0.0325903	0.000339206	0.00420474	0.0185775	-0.0123008	-0.00257648	-0.00232753	0.00490654	-0.0100847	0.00254074	0.0387662	-0.0111087	0.0941761	0.0356738	0.0132453	-0.000233861	0.0206323	-0.00496879	0.013634	0.00184842	0.017951	0.00511241	0.0236908	0.0053255	0.0065267	-0.00998348	0.00398587	0.031009	-0.00633442	0.0117097	0.025214	0.00178697	-0.00337215	0.00171973	0.000631354	0.0227848	0.00814655	0.00128115	-0.00601027	0.0114341	0.0256471	-0.00277746	-0.0109537	0.0274744	-0.0027403
chr13_20051433_20067390:+	ZMYM2	circZMYM2	-0.14359	-0.145538	-0.144406	-0.133191	-0.142561	-0.149208	-0.1599	-0.153355	-0.155574	-0.143519	-0.15784	-0.147555	-0.134178	-0.10492	-0.165143	-0.134902	-0.163023	-0.145497	-0.158754	-0.150015	-0.166186	-0.132994	-0.0903258	-0.157652	-0.145405	-0.148046	-0.122676	-0.167605	-0.147974	-0.156834	-0.143971	-0.128427	-0.1341	-0.143058	-0.150124	-0.144743	-0.146256	-0.148933	-0.15888	-0.160124	-0.157899	-0.160281	-0.137413	-0.139987	-0.146638	-0.150422	-0.149246
chr13_25769046_25774959:+	ATP8A2	circATP8A2	0.00556629	-0.0357355	-0.0632454	-0.0595146	-0.0497407	-0.044086	-0.0374469	-0.0386181	-0.0462653	-0.0522987	-0.068624	-0.043524	-0.0342044	-0.0080381	-0.0338993	-0.0409229	-0.0442258	-0.0287626	-0.0570053	-0.010999	-0.0265583	-0.0362122	-0.000324471	-0.0249813	-0.0313366	-0.0553864	-0.0229464	-0.0501519	-0.0242088	-0.0431995	-0.0549121	-0.0172371	-0.0353735	-0.0331747	-0.0428928	-0.0500907	-0.0395669	-0.0148947	-0.0599125	-0.0546686	-0.0257465	-0.0578228	-0.0274538	-0.0128693	0.0217822	-0.059866	-0.0252124
chr13_26337567_26353880:+	CDK8	circCDK8	0.0109268	0.0195461	0.0227269	0.0458032	0.0261572	0.011998	0.0334633	0.0230927	0.0152468	0.0141008	0.0585292	0.018938	0.0407837	0.0173187	0.0165657	0.0389679	0.0548794	0.0283955	0.0446588	0.0339851	0.017715	0.0502973	0.0354812	0.0213732	0.0310535	0.0153028	0.045607	0.0524223	0.0168557	0.0198168	0.0288668	0.0458044	0.0111255	0.0125377	0.0205268	0.0392518	0.0374335	0.0341759	0.0226087	0.0235222	0.0184942	0.023114	0.0180444	0.0217949	0.0461466	0.0371837	0.021931
chr13_28256292_28261458:+	PAN3	circPAN3	-0.0719647	-0.0651697	-0.0939715	-0.0807629	-0.0798296	-0.0930455	-0.0850124	-0.0792928	-0.0647065	-0.0708586	-0.0745714	-0.0757201	-0.0726147	-0.0897404	-0.0908032	-0.071027	-0.0519147	-0.0587877	-0.0928639	-0.0933652	-0.0756043	0.0173612	-0.0638263	-0.0250572	-0.0713309	-0.0617387	-0.0559583	-0.0681391	-0.0543995	-0.0773739	-0.100725	-0.0793306	-0.0864338	-0.0703603	-0.0686127	-0.035746	-0.0715691	-0.0766086	-0.0888848	-0.0476631	-0.0543366	-0.0882623	-0.0683572	-0.071617	-0.0585625	-0.0222898	-0.0688979
chr13_32517857_32527532:-	N4BP2L2	circN4BP2L2	-0.480667	-0.2887	-0.494185	-0.527788	-0.581141	-0.37174	-0.53922	-0.605538	-0.6519	-0.485991	-0.5535	-0.47625	-0.501634	-0.454649	-0.491398	-0.372891	-0.416826	-0.524205	-0.644924	-0.535952	-0.115896	-0.43705	-0.0645873	-0.390553	-0.700061	-0.687408	-0.389928	-0.62918	-0.51328	-0.338092	-0.703517	-0.334394	-0.237813	-0.556616	-0.534397	-0.468087	-0.604499	-0.660582	-0.517013	-0.388579	-0.474557	-0.697551	-0.473611	-0.4577	-0.385614	-0.600871	-0.536836
chr13_39694634_39727548:+	COG6	circCOG6	-0.00532817	0.0184579	0.0281118	0.0245851	0.0361427	0.0733761	0.0399227	0.0227944	0.0490626	0.0286151	0.00838102	0.0649899	0.0197292	0.0537931	0.00478671	0.0855573	0.0835125	0.0553855	0.0516919	0.0203359	0.0723103	0.0857554	0.0501513	0.0372265	0.0416843	0.00786027	0.0736101	0.0964938	0.143605	0.0381959	0.0323249	0.0249826	0.0594794	0.0470579	0.0287274	-0.00318508	0.0745116	0.0258957	0.0369987	0.0874269	0.0854343	0.0342321	0.000696552	0.0889029	0.153482	0.0482801	0.0142389
chr13_42168440_42190525:+	DGKH	circDGKH	-0.210422	-0.216602	-0.231714	-0.238464	-0.17837	-0.207963	-0.211686	-0.213571	-0.236441	-0.18974	-0.203269	-0.20031	-0.184319	-0.163352	-0.209739	-0.0887524	-0.189832	-0.189208	-0.226244	-0.164473	-0.10283	-0.228389	-0.122376	-0.195363	-0.182258	-0.216493	-0.196623	-0.218732	-0.225762	-0.122026	-0.239331	-0.126833	-0.194651	-0.193525	-0.163824	-0.164923	-0.192765	-0.191888	-0.201478	-0.232193	-0.2037	-0.242645	-0.119313	-0.222802	-0.168286	-0.249701	-0.18
chr13_46003139_46020557:-	ZC3H13	circZC3H13_1	-0.0888867	-0.029086	-0.0770587	-0.0575305	-0.0311513	-0.0629525	-0.0641225	-0.072209	-0.0563444	-0.0332074	-0.0728056	-0.0839261	-0.0749058	-0.0714076	-0.0222577	-0.0781771	-0.0208652	-0.076877	-0.0364929	-0.000632026	-0.0305423	-0.0873454	-0.0428177	-0.062645	-0.0613959	-0.0561155	-0.0675992	-0.071419	-0.00118851	-0.0567604	-0.089483	-0.0666642	-0.0836868	-0.0905289	-0.0828387	-0.0597196	-0.0779436	-0.0552403	-0.0711622	-0.0330113	-0.072279	-0.0763635	-0.0581882	-0.058725	-0.0746941	-0.0574945	-0.0661419
chr13_46003139_46045513:-	ZC3H13	circZC3H13_2	0.0227618	0.0330032	0.0128374	0.00889603	0.0222035	0.0200234	0.00989467	0.0138903	0.0224969	0.0697145	0.0126803	0.0364817	0.0164345	0.0293448	0.0377492	0.0066261	0.0296301	0.0117652	0.0288759	0.0136006	0.0281948	0.0504421	0.0167527	0.0214588	0.0246049	0.0193624	0.0308205	0.084926	0.016631	0.012096	0.012863	0.0308634	0.0200477	0.019758	0.0140854	0.0365657	0.0259352	0.00584106	0.0116589	0.0124302	0.0119014	0.0129164	0.0425587	0.0156427	0.0307452	0.0202794	0.0147843
chr13_46003139_46045516:-	ZC3H13	circZC3H13_3	0.0227618	0.0330032	0.0128374	0.00889603	0.0222035	0.0200234	0.00989467	0.0138903	0.0224969	0.0697145	0.0126803	0.0364817	0.0164345	0.0293448	0.0377492	0.0066261	0.0296301	0.0117652	0.0288759	0.0136006	0.0281948	0.0504421	0.0167527	0.0214588	0.0246049	0.0193624	0.0308205	0.084926	0.016631	0.012096	0.012863	0.0308634	0.0200477	0.019758	0.0140854	0.0365657	0.0259352	0.00584106	0.0116589	0.0124302	0.0119014	0.0129164	0.0425587	0.0156427	0.0307452	0.0202794	0.0147843
chr13_46723221_46733998:+	LRCH1	circLRCH1	-0.00367563	-0.0178491	-0.0772893	-0.0350568	-0.0578133	-0.0437156	-0.0649443	-0.0481479	-0.0443683	-0.0431736	-0.0516534	-0.056765	-0.0550481	0.0612083	-0.0224481	-0.0601754	-0.0135431	-0.0530545	0.00216711	-0.0532308	-0.0488472	-0.0303427	-0.0346109	-0.0540839	-0.0471228	-0.0519177	-0.034145	-0.0534318	-0.0179558	-0.0403036	-0.0644531	-0.0400216	0.0213335	-0.0525178	-0.0363466	0.0295549	-0.037976	-0.0752705	-0.0449185	-0.0368561	-0.0492647	-0.0416835	-0.0465694	-0.0361586	-0.0626951	-0.0161723	-0.0479636
chr13_49167244_49175541:+	FNDC3A	circFNDC3A_1	-0.0190602	-0.00928076	-0.0449107	-0.0535129	-0.0355857	-0.0321373	-0.0398747	-0.0457787	-0.0419523	-0.0455505	-0.0531513	-0.0331117	-0.0338876	-0.0380669	-0.0453166	-0.0434057	-0.043163	-0.0333261	-0.0418976	-0.0379272	-0.0482266	0.00139308	-0.0309033	-0.0270454	-0.0476141	-0.0251332	-0.0125742	-0.0520368	-0.052405	-0.0454782	-0.0629509	-0.0390251	-0.0508235	-0.0521074	-0.0417098	-0.0511758	-0.0346154	0.00530171	-0.029877	-0.0295869	-0.0541132	-0.0454884	-0.039822	-0.0290697	-0.0386516	-0.00121557	-0.0305382
chr13_49196877_49198574:+	FNDC3A	circFNDC3A_2	0.0143197	0.0519455	0.0302912	0.0374258	0.0354581	0.0275718	0.0393211	0.0291393	0.0265711	0.0161986	0.0284404	0.0469494	0.0258594	0.0192289	0.0237652	0.0288546	0.0530847	0.0122314	0.025378	0.0374658	0.063366	0.0209088	0.0348824	0.0267784	0.0205694	0.0332425	0.037357	0.0338186	0.0325749	0.0288215	0.0333058	0.0504732	0.0245381	0.0158042	0.0534817	0.0215597	0.0255949	0.0465608	0.0402816	0.0304318	0.0478802	0.0126386	0.0362077	0.0185769	0.0374968	0.0347464	0.0295019
chr13_50927407_50949505:+	RNASEH2B	circRNASEH2B	-0.267539	-0.239324	-0.255741	-0.313598	-0.246628	-0.28298	-0.23058	-0.299506	-0.233216	-0.252569	-0.234753	-0.251417	-0.280809	-0.261717	-0.28734	-0.255074	-0.223807	-0.252377	-0.206494	-0.338489	-0.2701	-0.166704	-0.20774	-0.267891	-0.299652	-0.290135	-0.245504	-0.251449	-0.288692	-0.203101	-0.28444	-0.258571	-0.268916	-0.336515	-0.303655	-0.233196	-0.236948	-0.256077	-0.293557	-0.267154	-0.187692	-0.283825	-0.269325	-0.214406	-0.271856	-0.250063	-0.262996
chr13_60439688_60467379:+	TDRD3	circTDRD3	-0.511214	-0.357287	-0.486077	-0.432216	-0.451757	-0.483561	-0.461341	-0.499027	-0.470793	-0.383216	-0.45485	-0.406158	-0.392502	-0.418023	-0.518408	-0.380486	-0.246226	-0.483805	-0.460485	-0.506334	-0.455895	-0.432974	-0.389342	-0.394017	-0.449958	-0.449952	-0.4004	-0.503917	-0.443443	-0.451628	-0.395632	-0.468814	-0.406412	-0.439798	-0.462156	-0.446681	-0.437653	-0.432439	-0.461698	-0.431905	-0.455791	-0.440859	-0.407611	-0.395394	-0.480319	-0.473973	-0.504655
chr13_75560753_75569507:+	AL137782.1,UCHL3	circRP11-29G8.3	-0.0156942	-0.00700344	-0.0136157	0.0306948	-0.00588641	-0.0181715	0.0280994	-0.00343055	-0.0145326	0.00614553	-0.000524156	0.00296769	-0.00754038	-0.0152431	-0.0193656	-0.0112638	-0.0146597	-0.0160254	-0.0144231	0.0270106	-0.0150609	0.0217946	0.00244848	-0.000435501	-0.0120242	-0.0182021	0.010604	0.0372583	-0.0159501	0.00981224	-0.0138218	-0.0041705	0.0165874	-0.0153493	-0.0125813	-0.0115909	0.0180185	-0.0109518	0.0147597	-0.0109712	-0.0108749	0.00212582	0.00188898	0.00218507	-0.0122888	-0.00735113	0.0133652
chr13_77719532_77746855:+	SLAIN1	circSLAIN1_1	-0.0817026	-0.0286283	-0.0684462	-0.0665805	-0.0666932	-0.0566144	-0.0700984	-0.060419	-0.0562674	-0.0505073	-0.0681308	-0.0660205	-0.0624957	-0.0718685	-0.0845228	-0.074547	-0.0745293	-0.0675645	-0.0199735	-0.0695152	-0.0367014	-0.0138813	-0.041999	-0.0754204	-0.0682627	-0.0569627	-0.0585145	-0.0400153	-0.0756141	-0.0247426	-0.0767975	-0.0365785	-0.0777734	-0.0255933	-0.0444782	-0.0727615	-0.0785869	-0.0596025	-0.0498615	-0.0331473	-0.0528114	-0.0741727	-0.0252596	-0.04501	-0.049591	-0.0780484	-0.058349
chr13_77719532_77753358:+	SLAIN1	circSLAIN1_2	-0.240035	-0.124236	-0.285422	-0.25226	-0.177119	-0.24635	-0.226836	-0.206035	-0.239242	-0.283943	-0.213119	-0.209736	-0.223432	-0.217018	-0.217853	-0.179276	-0.225111	-0.178252	-0.258899	-0.310804	-0.146804	-0.0467593	-0.137284	-0.201993	-0.24625	-0.291782	-0.17173	-0.180654	-0.174053	-0.191135	-0.143183	-0.154209	-0.260066	-0.160233	-0.264005	-0.229804	-0.15529	-0.226421	-0.219885	-0.255449	-0.171136	-0.214687	-0.170131	-0.229318	-0.199867	-0.0882187	-0.260755
chr13_79341123_79344794:-	RBM26	circRBM26	0.031274	0.0636653	0.00777849	0.0498523	0.0357173	0.0200742	0.0239481	0.0282385	0.0232363	0.0485575	-0.00363172	0.00671472	0.0174471	-0.00484321	0.108606	0.0660264	0.0869796	0.0347629	0.000328932	0.067891	0.023599	0.0357133	0.0373224	0.0588349	0.0210619	-0.0048081	0.100334	0.0371659	0.0438175	0.0427264	0.0203319	0.0486334	0.0121513	0.00440488	0.00286164	0.0275589	-0.000384268	0.0385898	0.0296964	0.0707462	0.0243507	0.0164747	0.0234488	0.067934	0.0536286	-0.00464235	0.0530938
chr13_95757644_95763953:+	DNAJC3	circDNAJC3	-0.116723	-0.0319874	-0.0236454	-0.0721401	-0.0521445	-0.0266227	-0.0194998	-0.0594157	-0.0352443	-0.0446076	-0.0213996	-0.0255802	-0.0514466	-0.0639178	-0.06123	-0.0318924	0.0745347	-0.0109405	0.0145578	-0.0656317	-0.0468028	-0.00546353	-0.0176217	-0.0156906	-0.0783447	-0.0338403	-0.0398695	-0.0245625	0.0422983	-0.0438349	-0.065318	-0.0190353	-0.0605957	-0.0742694	-0.0695491	-0.018442	-0.0636958	-0.00606015	-0.0277395	-0.0400335	-0.0370666	-0.0315073	-0.0465229	-0.0287982	-0.0200385	0.00970814	-0.0180712
chr13_99238427_99244624:+	UBAC2	circUBAC2	-0.000535214	-0.00355245	0.0113131	0.0126718	0.00852364	0.0120682	0.00753729	0.0108322	0.0181805	0.0189134	-0.00376916	-0.00468631	0.0136272	0.00267413	0.000576789	-0.00110316	0.0203144	0.0120363	-0.00468007	-0.00311231	0.00156376	0.0379177	-0.00336947	0.0147848	0.00100541	0.0268949	0.0172148	0.0312615	0.00187694	-0.00284813	-0.00397548	0.0205294	0.0288216	0.00536328	0.00135909	0.000164518	0.0134626	0.00506633	0.0128396	0.0193445	-0.00567765	0.0506676	-0.00433363	0.00576359	0.0110756	0.012197	-0.00566345
chr14_102019893_102022880:+	DYNC1H1	circDYNC1H1_1	0.124687	0.152195	0.139633	0.101796	0.117486	0.111672	0.124051	0.11319	0.108822	0.100191	0.119526	0.13004	0.123904	0.123266	0.109716	0.104351	0.10835	0.112969	0.122524	0.124336	0.110705	0.117101	0.137383	0.132092	0.135087	0.11335	0.116031	0.117986	0.122885	0.129289	0.102542	0.109417	0.127407	0.124907	0.1091	0.122805	0.112437	0.12082	0.134835	0.114569	0.129836	0.136987	0.140633	0.152435	0.119034	0.128016	0.127447
chr14_102040236_102040673:+	DYNC1H1	circDYNC1H1_2	0.0270723	-0.112398	0.0446398	-0.119962	-0.0638013	-0.0697731	-0.0780911	-0.0773371	-0.123256	-0.159479	-0.0831274	-0.0623172	-0.0862761	-0.0897299	-0.0180391	-0.138996	-0.0809149	-0.0400183	-0.0673181	-0.0907693	-0.0556884	-0.00587357	-0.0677951	-0.0852634	-0.0575765	-0.127184	-0.0902549	-0.131944	-0.0579191	-0.0757647	-0.0049834	-0.0829952	-0.0878861	-0.134848	-0.142491	-0.080029	0.00591088	-0.0673441	-0.0637405	-0.0349094	0.0111782	-0.0816665	-0.13147	-0.0792684	0.0869517	-0.0299129	-0.117214
chr14_103778745_103797518:-	PPP1R13B	circPPP1R13B	0.0734177	0.111497	0.0941091	0.0882855	0.114317	0.0768543	0.12931	0.0892814	0.128693	0.0991802	0.0769329	0.0935981	0.0848199	0.115274	0.0929883	0.0871916	0.0929319	0.0721206	0.0714139	0.064044	0.0930233	0.119053	0.113462	0.0770917	0.0868653	0.108511	0.101546	0.0697476	0.0708831	0.106471	0.0872799	0.113991	0.0626035	0.0640747	0.0766501	0.108413	0.0741963	0.118733	0.0757905	0.0953536	0.0712504	0.0972653	0.0892266	0.109798	0.112008	0.0865833	0.084594
chr14_21503173_21503881:-	METTL3	circMETTL3	-0.148026	-0.16141	-0.227443	-0.20117	-0.201582	-0.207883	-0.189737	-0.188187	-0.20282	-0.185201	-0.205377	-0.183879	-0.199688	-0.159034	-0.205543	-0.215892	-0.156819	-0.227349	-0.202968	-0.17414	-0.131301	-0.167527	-0.184092	-0.158442	-0.179136	-0.218056	-0.148214	-0.190838	-0.125579	-0.196116	-0.15548	-0.18562	-0.161647	-0.174033	-0.166957	-0.204616	-0.19461	-0.215798	-0.197604	-0.145432	-0.191428	-0.193421	-0.150554	-0.187504	-0.207841	-0.181048	-0.12529
chr14_22909483_22911403:-	RBM23	circRBM23	-0.302984	-0.28597	-0.272849	-0.306849	-0.264065	-0.30469	-0.280691	-0.282026	-0.281778	-0.306631	-0.277231	-0.315313	-0.312968	-0.308692	-0.315235	-0.301969	-0.269908	-0.272534	-0.301845	-0.288918	-0.30925	-0.241826	-0.312082	-0.296483	-0.322798	-0.306372	-0.330352	-0.320736	-0.33562	-0.303474	-0.273229	-0.313111	-0.34915	-0.346676	-0.31834	-0.202852	-0.312997	-0.272572	-0.24988	-0.270722	-0.303362	-0.280427	-0.292098	-0.292757	-0.3218	-0.247589	-0.254785
chr14_32090502_32094386:+	ARHGAP5	circARHGAP5	-0.134004	-0.0766243	-0.118748	-0.136121	-0.119857	-0.0768009	-0.133978	-0.123984	-0.139609	-0.0573668	-0.124842	-0.0643972	-0.0989311	-0.0563491	-0.108908	-0.103437	-0.132311	-0.100933	-0.129377	-0.138208	-0.129191	-0.0921936	-0.0522931	-0.0639349	-0.0881389	-0.0838826	-0.12511	-0.128443	-0.100398	-0.120959	-0.127701	-0.0243936	-0.0610902	-0.130034	-0.123287	-0.121517	-0.123644	-0.0958514	-0.117253	-0.126468	-0.106056	-0.0979258	-0.109424	-0.119963	-0.0960741	-0.148786	-0.101212
chr14_33215182_33215587:+	NPAS3	circNPAS3	0.0144866	0.105055	0.0498716	0.0282423	0.0274295	0.131477	0.0559739	0.079276	0.0756206	0.131231	0.0796078	-0.000414763	0.0314649	0.0351667	0.0779062	0.124462	0.0973283	0.0624932	0.0177008	0.18228	0.151506	0.15367	0.0235443	0.0269759	0.104805	0.0856533	0.113643	0.0474991	0.115753	0.141387	0.106565	0.180739	0.167029	0.076456	0.0250501	0.0370782	0.0355745	0.0379975	0.0515066	0.0628692	0.104793	0.081915	0.0244542	0.0630671	0.10483	0.138587	0.11816
chr14_39179091_39179462:+	PNN	circPNN	-0.154517	-0.0751106	-0.0755754	-0.111539	-0.157208	-0.137892	-0.183363	-0.179648	-0.184054	-0.163678	-0.161221	-0.147959	-0.156535	-0.177994	-0.168345	-0.118463	-0.0800894	-0.200048	-0.173043	-0.0966997	-0.116188	-0.100683	-0.173562	-0.132177	-0.138023	-0.163178	-0.135224	-0.179362	-0.162954	-0.121363	-0.188323	-0.145561	-0.141317	-0.131826	-0.139266	-0.11656	-0.186868	-0.186601	-0.161431	-0.130449	-0.164962	-0.190282	-0.131004	-0.153379	-0.146304	-0.173115	-0.141403
chr14_46920012_47035304:-	MDGA2	circMDGA2	-0.0760388	-0.0148264	-0.0585863	0.00424938	-0.0582744	-0.0626255	-0.0389647	-0.0604394	-0.0641236	-0.0775958	-0.0752193	-0.0570555	-0.0232947	-0.0508327	-0.0674366	-0.0734643	-0.0331441	-0.0756718	-0.0612304	-0.0652187	-0.0528975	-0.0708861	-0.0177559	-0.052217	-0.0564467	-0.0607808	-0.0522663	-0.0505194	-0.0678274	-0.0338753	-0.0489979	-0.0694392	-0.0501713	-0.0226566	-0.0711013	-0.0643938	-0.0623192	-0.0490371	-0.0500616	-0.0604792	-0.0464797	-0.0645647	-0.0309749	-0.0655698	-0.0638677	-0.0631823	-0.0547236
chr14_49795791_49831361:-	NEMF	circNEMF_1	-0.17849	-0.137028	-0.175107	-0.127415	-0.13161	-0.103083	-0.108917	-0.154591	-0.107165	-0.140248	-0.112335	-0.145784	-0.105243	-0.171167	-0.0967827	-0.0735018	-0.0581174	-0.114559	-0.132642	-0.165553	-0.0892972	-0.111729	-0.142538	-0.136891	-0.159049	-0.0982357	-0.116493	-0.142569	-0.0872983	-0.127412	-0.162634	-0.102151	-0.0939528	-0.170481	-0.0966992	-0.0327977	-0.139356	-0.0837892	-0.158509	-0.137171	-0.155938	-0.116233	-0.0766781	-0.159783	-0.00122262	-0.1328	-0.130776
chr14_49825867_49831361:-	NEMF	circNEMF_2	-0.439603	-0.460315	-0.547579	-0.527039	-0.524836	-0.522202	-0.475682	-0.521695	-0.511155	-0.486556	-0.52472	-0.511001	-0.483299	-0.459212	-0.568975	-0.506494	-0.434641	-0.474666	-0.527446	-0.537563	-0.543242	-0.436322	-0.484702	-0.478509	-0.481589	-0.468935	-0.472014	-0.472612	-0.534086	-0.494204	-0.548203	-0.467952	-0.476227	-0.546313	-0.481703	-0.481422	-0.504419	-0.456215	-0.443248	-0.530227	-0.4774	-0.505132	-0.482273	-0.509595	-0.515329	-0.514443	-0.44625
chr14_50150008_50150230:-	SOS2	circSOS2	-0.263918	-0.249336	-0.241544	-0.271729	-0.26252	-0.247936	-0.290187	-0.261661	-0.28751	-0.307535	-0.288026	-0.213988	-0.254519	-0.200065	-0.267863	-0.244949	-0.259588	-0.267061	-0.261803	-0.275219	-0.224447	-0.252103	-0.24668	-0.215504	-0.221161	-0.229026	-0.18419	-0.319339	-0.254572	-0.284739	-0.290686	-0.216841	-0.233712	-0.231075	-0.280819	-0.216581	-0.263499	-0.253834	-0.287648	-0.264814	-0.270799	-0.270419	-0.278709	-0.258916	-0.24617	-0.239605	-0.290454
chr14_51022835_51025360:-	TRIM9	circTRIM9	0.0643495	0.0573595	0.0936518	0.0577834	0.078707	0.0837075	0.10026	0.0786362	0.0703326	0.0558521	0.056265	0.0904595	0.085401	0.0779258	0.0520449	0.0529273	0.093578	0.0881048	0.0634046	0.0545132	0.0563983	0.0754624	0.0759324	0.0859043	0.0631903	0.0507536	0.0768322	0.0454119	0.0489692	0.0979451	0.0869824	0.079583	0.0573775	0.0581805	0.062558	0.0630392	0.0883554	0.0517886	0.0874551	0.0609043	0.0561833	0.0908634	0.0674152	0.0671624	0.0772844	0.0928134	0.055116
chr14_52536719_52544371:-	TXNDC16	circTXNDC16	-0.0798709	-0.0419103	-0.0712695	-0.0456451	-0.0569892	-0.0591861	-0.0669074	-0.0663362	-0.0757453	-0.0642722	-0.0713603	-0.0592192	-0.0376401	-0.0621316	-0.0609763	-0.0581792	-0.0629388	-0.0463536	-0.0648967	-0.0769359	0.000586558	-0.0494743	-0.0808919	-0.0685295	-0.0534043	-0.0806395	-0.053503	-0.0614187	-0.0582391	-0.0671568	-0.0743191	-0.0665151	-0.0763844	-0.0629793	-0.0709524	-0.0328816	-0.0481603	0.00822026	-0.0737251	-0.0733763	-0.0701472	-0.0598107	-0.0446818	-0.0228457	-0.0698138	-0.0828759	-0.0412922
chr14_54702062_54702580:+	SAMD4A	circSAMD4A	0.0155346	-0.00697277	-0.00805736	0.00146575	-0.00214835	0.00207878	0.017515	-0.0107091	-0.00444723	-0.0144313	-0.0168162	-0.00123299	-0.00878799	0.00922915	-0.00109069	-0.00942127	0.00671736	0.0284247	0.0084643	0.0255011	-0.0138395	-0.000709794	-0.00379955	0.0298989	-0.0106802	0.0115156	0.00890389	0.0188726	0.0180013	-0.00886713	-0.0149984	8.06509e-05	0.000930969	-0.0283159	-0.00927658	0.0838608	0.00278247	0.0463716	0.0551702	-0.0124023	0.00304608	-0.011031	-0.0130096	0.0206657	0.0485019	0.0260081	-0.00535849
chr14_56585001_56636598:+	TMEM260	circTMEM260	0.0740962	0.0675928	0.0397699	0.126302	0.060619	0.0951689	0.0603917	0.0527641	0.0441018	0.0728319	0.0664888	0.0870818	0.113881	0.189809	0.110562	0.104382	0.164077	0.0738517	0.0707804	0.0806549	0.0790652	0.0933325	0.097249	0.0633016	0.126699	0.061502	0.145392	0.0777794	0.0516622	0.107229	0.0372743	0.150877	0.155433	0.0798104	0.0965044	0.0898161	0.080182	0.109396	0.0809932	0.0843726	0.113439	0.0664329	0.114616	0.0925102	0.066795	0.0757336	0.0865982
chr14_60796217_60818847:+	MNAT1	circMNAT1_1	0.040723	0.038886	0.0538905	0.0653262	0.0525877	0.0442096	0.0462556	0.0642396	0.0493993	0.0558878	0.038796	0.036419	0.0539522	0.0357162	0.101477	0.0319283	0.030954	0.0385387	0.042207	0.0269189	0.061207	0.0829774	0.04746	0.0461873	0.042366	0.0436302	0.0433223	0.0857803	0.0263854	0.0593907	0.0603417	0.0387423	0.0402187	0.0321913	0.0358433	0.0321482	0.0248034	0.0325228	0.0849683	0.0486719	0.0506722	0.0310279	0.0368708	0.0607631	0.0509291	0.0436271	0.0535408
chr14_60796217_60879835:+	MNAT1	circMNAT1_2	0.154917	0.153468	0.164032	0.1554	0.155415	0.157773	0.157797	0.159899	0.193082	0.166645	0.210336	0.182103	0.174188	0.253175	0.171288	0.160277	0.18522	0.157528	0.184806	0.170939	0.199981	0.151106	0.158743	0.168673	0.152409	0.167528	0.173734	0.162788	0.165155	0.156085	0.147659	0.176112	0.17539	0.14716	0.167008	0.18768	0.203002	0.21616	0.15217	0.149017	0.18712	0.178337	0.157786	0.142196	0.236842	0.176192	0.155678
chr14_60811987_60879835:+	MNAT1	circMNAT1_3	0.089508	0.138745	0.0593173	0.052607	0.0914411	0.111434	0.0758752	0.0828823	0.0698423	0.0752566	0.115151	0.0813879	0.118838	0.176244	0.0369049	0.127718	0.0690214	0.101973	0.0639026	0.0424995	0.164484	0.054865	0.255476	0.0823717	0.0993159	0.0754567	0.0765757	0.0459405	0.0410802	0.0839714	0.0418939	0.157023	0.152444	0.110388	0.0906029	0.0583052	0.0875905	0.0666791	0.108807	0.131902	0.147863	0.0547432	0.0892359	0.0935037	0.0912766	0.0679332	0.0633469
chr14_65561337_65561766:+	FUT8	circFUT8	-1.0512	-1.00077	-1.13292	-0.967447	-1.18249	-1.00439	-1.08534	-1.05838	-1.01359	-1.0635	-1.23367	-0.906379	-0.953855	-0.707215	-1.11597	-0.950209	-0.823108	-0.919862	-1.05809	-1.15158	-1.0288	-0.943698	-0.706358	-0.856868	-0.890418	-1.05785	-0.795544	-1.20942	-0.912112	-0.984758	-1.14436	-0.88459	-1.04733	-1.03551	-1.07671	-1.14435	-1.05806	-0.906113	-1.19756	-1.02531	-1.10472	-1.19498	-0.992588	-0.966201	-0.931198	-1.16994	-1.08057
chr14_67269701_67303599:+	MPP5	circMPP5	-0.365466	-0.253796	-0.321743	-0.408531	-0.355282	-0.348355	-0.386604	-0.345371	-0.347755	-0.331712	-0.347494	-0.306265	-0.338856	-0.394459	-0.309085	-0.300292	-0.317874	-0.308055	-0.328632	-0.398712	-0.306769	-0.379883	-0.196286	-0.319514	-0.351445	-0.368301	-0.274047	-0.271168	-0.337438	-0.36945	-0.405628	-0.296463	-0.323227	-0.404672	-0.383507	-0.370156	-0.355403	-0.373994	-0.34364	-0.284475	-0.404155	-0.389821	-0.282772	-0.281834	-0.354199	-0.388549	-0.353635
chr14_71413948_71529370:+	SIPA1L1	circSIPA1L1	0.158328	0.136669	0.138059	0.149325	0.129576	0.143462	0.143858	0.156469	0.129774	0.140852	0.128552	0.165066	0.1687	0.143277	0.12998	0.116533	0.137292	0.123324	0.142372	0.131088	0.173371	0.153469	0.155305	0.117531	0.133925	0.117825	0.16588	0.130068	0.146528	0.136349	0.123887	0.147326	0.121503	0.124532	0.130495	0.15246	0.125382	0.193542	0.130137	0.12734	0.129721	0.147916	0.125713	0.130806	0.149138	0.145393	0.114679
chr14_73147795_73148094:+	PSEN1	circPSEN1	-0.0619328	-0.0843173	-0.0487185	-0.0839086	-0.0147243	-0.0424992	-0.0416676	-0.057738	-0.0460289	-0.066768	0.0262979	-0.0692657	-0.063887	-0.0877476	-0.087962	-0.0383906	-0.0523788	-0.0570053	-0.0819757	-0.0192205	-0.0701925	-0.0621492	-0.0388399	-0.0480919	-0.0763397	-0.0764395	-0.0470277	-0.0950413	-0.0431943	-0.086523	-0.0529108	-0.0555419	-0.0698439	-0.0451803	-0.0361502	-0.0503131	-0.0844684	-0.0728468	-0.0588156	-0.0609784	-0.0639639	-0.0556787	-0.0586539	-0.0286135	-0.0565401	-0.0310714	-0.0666343
chr14_75046376_75049718:-	MLH3	circMLH3	-0.160177	-0.0669115	-0.142269	-0.122913	-0.167605	-0.146427	-0.169832	-0.148636	-0.143687	-0.151673	-0.152478	-0.121026	-0.177235	-0.181908	-0.178029	-0.104224	-0.148203	-0.154724	-0.155797	-0.198278	-0.0830977	-0.1733	-0.119328	-0.106878	-0.128295	-0.144677	-0.142305	-0.17611	-0.111081	-0.164524	-0.17015	-0.135526	-0.0811071	-0.110255	-0.162981	-0.16132	-0.172119	-0.157562	-0.159645	-0.151436	-0.160964	-0.167612	-0.120703	-0.129005	-0.10429	-0.159508	-0.161957
chr14_88416711_88437903:+	SPATA7	circSPATA7	-0.483914	-0.423377	-0.460575	-0.435708	-0.428548	-0.501183	-0.388507	-0.436275	-0.387449	-0.457481	-0.420835	-0.439661	-0.424358	-0.414733	-0.485478	-0.435636	-0.366281	-0.388197	-0.396629	-0.424447	-0.454447	-0.477754	-0.431196	-0.452079	-0.438212	-0.439944	-0.381008	-0.492311	-0.447632	-0.37552	-0.326874	-0.430275	-0.463867	-0.401786	-0.427148	-0.361092	-0.478445	-0.440627	-0.469837	-0.406298	-0.443677	-0.465066	-0.456406	-0.443455	-0.427851	-0.427225	-0.381362
chr14_88726541_88754671:-	EML5	circEML5	-0.0517095	-0.0624047	-0.128713	-0.0751929	-0.0817941	-0.0867457	-0.0575487	-0.0722534	-0.0641568	-0.078959	-0.0891012	-0.0657875	-0.0711395	-0.0756693	-0.053374	-0.0724716	-0.0535736	-0.0865448	-0.0866577	-0.101938	-0.0981957	-0.0653966	-0.0917058	-0.0508627	-0.0355802	-0.0814706	-0.0504308	-0.0766749	-0.0307538	-0.0309231	-0.0889346	-0.085636	-0.0700861	-0.0612539	-0.080483	-0.0278871	-0.0456781	-0.089099	-0.0903869	-0.088036	-0.0651217	-0.0915982	-0.104984	-0.0589893	-0.0672613	-0.0930291	-0.0644682
chr14_91481576_91485730:-	PPP4R3A	circPPP4R3A	0.0906488	0.00534808	-0.0183218	0.0469598	-0.0331045	-0.0265853	-0.0565622	-0.0297939	-0.0160722	-0.0391109	-0.0273367	0.0129986	0.0338079	0.0852996	-0.0377453	0.102799	0.0921025	0.0600154	-0.0143586	-0.0234691	0.176674	-0.0636872	0.020503	0.0490487	0.00483977	0.0258271	0.120541	0.005046	-0.0375646	-0.0389637	-0.0671395	0.00912766	0.0545967	0.0041681	-0.0152874	0.0125094	-0.00896604	0.0282169	-0.0606384	-0.0171523	0.0388109	-0.0490995	0.054613	-0.0108579	-0.026596	0.0177394	-0.0556716
chr14_93467671_93497286:+	UNC79	circUNC79	-0.0452641	-0.0324979	-0.0347967	-0.0197052	-0.0172142	-0.0496199	-0.0172662	-0.0351591	-0.0272682	-0.0461526	-0.0559265	-0.0156581	-0.023056	-0.0543248	-0.0450841	0.0160024	-0.0477313	-0.0359805	-0.0220695	-0.0302617	0.00493915	-0.0179294	0.00329806	0.00308383	-0.0347113	-0.0584266	-0.00291334	-0.0314592	-0.0015274	0.0133819	-0.0381871	-0.0263176	-0.0411786	-0.0397396	-0.0389991	-0.0279848	-0.0071667	0.0142337	-0.0292643	0.0072624	-0.0483126	-0.0109197	-0.0406915	-0.0411631	-0.028943	-0.00112233	-0.0313046
chr14_96555847_96556413:+	PAPOLA	circPAPOLA	0.06603	0.112292	0.117337	0.162964	0.115994	0.099635	0.145531	0.111878	0.123638	0.146856	0.118275	0.0999261	0.153545	0.13255	0.0965135	0.23997	0.0898633	0.10167	0.0772456	0.0999113	0.171021	0.103384	0.161828	0.117461	0.138308	0.142355	0.183466	0.114639	0.0956042	0.0933869	0.0799864	0.191429	0.193762	0.0562678	0.128121	0.119172	0.105425	0.116441	0.174035	0.121339	0.10982	0.0942235	0.120928	0.113424	0.128268	0.120646	0.106853
chr14_96833467_96860735:+	VRK1	circVRK1	-0.18074	-0.196103	-0.134174	-0.161282	-0.156419	-0.159764	-0.15449	-0.181715	-0.177287	-0.158404	-0.169845	-0.170768	-0.17503	-0.126071	-0.181218	-0.178057	-0.14647	-0.160931	-0.188431	-0.205056	-0.206758	-0.118908	-0.110117	-0.144097	-0.168227	-0.162415	-0.198989	-0.171211	-0.130212	-0.187176	-0.184411	-0.194232	-0.166241	-0.203058	-0.174099	-0.198653	-0.17373	-0.173944	-0.174131	-0.138411	-0.159822	-0.151689	-0.173803	-0.171227	-0.163446	-0.204301	-0.177425
chr14_99458279_99465813:-	SETD3	circSETD3	-4.9601	-4.78793	-5.1565	-4.95329	-5.16016	-4.9782	-5.25019	-5.20265	-5.32371	-4.91437	-5.12784	-4.93506	-4.91869	-4.70064	-4.93767	-5.00985	-5.14867	-5.30873	-5.18182	-5.24534	-4.73654	-5.15021	-4.69319	-4.92343	-4.92799	-5.04511	-4.98881	-5.45838	-4.98525	-4.70513	-5.16716	-4.92116	-4.79387	-4.90368	-5.03724	-5.1853	-5.07549	-5.24927	-5.13153	-5.06821	-5.02315	-5.08007	-5.05976	-5.16045	-5.06529	-5.26291	-5.34783
chr15_101235082_101235577:-	CHSY1	circCHSY1	0.0311493	0.0985426	0.0372801	0.063133	0.0269585	0.027192	0.0195424	0.0204488	0.0186192	0.0131902	0.0150656	0.0238392	0.0511869	0.0528782	0.0192281	0.040872	0.0731358	0.012286	0.0301923	0.023339	0.0700888	0.0265219	0.0173397	0.0298894	0.0569655	0.0225322	0.0554738	0.0379247	0.0268422	0.0572189	0.0428243	0.0433953	0.0242821	0.027038	0.019089	0.0263401	0.0364595	0.0318936	0.044756	0.0635403	0.0181753	0.0206585	0.0322846	0.0687876	0.0231052	0.0235216	0.0279031
chr15_25266431_25278884:+	SNHG14	circSNHG14	0.00504101	-0.012144	-0.00424557	-0.00862127	-0.010253	0.0198792	0.00889979	-0.00559669	-0.0126111	-0.0196511	-0.0289665	0.00282568	-0.0123442	0.00857829	-0.0190073	-0.0102949	-0.0268317	-0.0383767	-0.00999373	0.0103815	-0.0279343	0.0010378	0.00111933	0.0367264	-0.0172632	-0.0264651	0.019266	-0.0217519	-0.00290525	0.0170715	-0.0320266	-0.00356417	-0.0158432	-0.0183228	-0.0191074	0.0032153	-0.0268341	-0.0245868	-0.00336611	-0.0246421	-0.0337827	0.0129544	0.00582391	-0.026757	-0.0272563	-0.000602591	-0.0195707
chr15_27326809_27328888:+	GABRG3	circGABRG3	-0.0451382	-0.0593573	-0.0489997	-0.0619328	-0.0518469	-0.052911	-0.0200835	-0.0675313	-0.0510837	-0.0402106	-0.0397579	-0.0620006	-0.0630741	-0.0309998	-0.0357115	-0.0638092	0.0575275	-0.0762934	-0.037516	-0.0319488	-0.0214376	-0.0511761	-0.0448002	-0.0177651	-0.0659339	-0.0337277	-0.0504435	0.0117255	-0.0605613	-0.0680603	-0.0429986	-0.0547224	-0.0463001	-0.0763455	-0.0505077	-0.0219302	-0.0474114	-0.0535017	-0.0606751	-0.0630424	-0.029396	-0.0595819	-0.0486906	-0.0352412	-0.0171494	-0.0491532	-0.0317013
chr15_29761139_29773357:-	TJP1	circTJP1	-0.389716	-0.319425	-0.363858	-0.363069	-0.381557	-0.383767	-0.318477	-0.360033	-0.305383	-0.302776	-0.384017	-0.319267	-0.365109	-0.330736	-0.351371	-0.369597	-0.275949	-0.318743	-0.345999	-0.400074	-0.331453	-0.385194	-0.283485	-0.359312	-0.351828	-0.367404	-0.304939	-0.272054	-0.255331	-0.360603	-0.338811	-0.359394	-0.392489	-0.199927	-0.361499	-0.377993	-0.314128	-0.362656	-0.331359	-0.299332	-0.272617	-0.322773	-0.344949	-0.317341	-0.316011	-0.356053	-0.386133
chr15_32857015_32902040:-	FMN1	circFMN1_1	-0.0642042	-0.0191738	-0.0843281	-0.0579418	0.00957892	-0.0406155	-0.0679844	-0.100105	-0.129014	0.0865987	-0.0947698	-0.0248586	-0.132751	0.000738462	-0.0546713	0.20344	0.0353674	-0.101914	-0.0960124	-0.0806397	0.10376	-0.0633479	0.0140157	-0.0316413	-0.127119	-0.0637726	-0.0255317	-0.135541	-0.0981152	0.0201976	-0.127633	0.0221338	0.013131	-0.110021	-0.0508264	-0.116867	-0.00178909	-0.0443112	-0.0494864	-0.109278	-0.0752233	-0.0559438	-0.13048	-0.103757	-0.0622827	-0.110935	-0.0950016
chr15_32888172_32902040:-	FMN1	circFMN1_2	-0.038438	0.0280656	-0.0324219	-0.0509103	-0.0338365	-0.0570094	-0.0509383	-0.0513111	-0.0294424	-0.0333697	-0.048582	-0.0476988	-0.0521625	0.0456387	-0.0568588	-0.0322851	0.00206649	-0.00510111	-0.0440644	-0.0413964	-0.0580069	0.0190209	-0.00256643	-0.0263901	-0.042903	-0.0386174	-0.00460176	-0.029702	0.00088654	-0.026149	0.0278069	0.057658	-0.0409274	-0.0479477	-0.0517774	-0.0517689	0.00694641	-0.0404964	-0.0462588	-0.0475346	-0.0469559	-0.0506186	0.0029958	-0.0433339	-0.052023	-0.0530629	-0.0388071
chr15_33153048_33155045:-	FMN1	circFMN1_3	-0.202701	-0.17799	-0.158307	-0.167942	-0.149175	-0.17997	-0.204299	-0.116659	-0.142614	-0.184055	-0.209078	-0.117321	-0.147187	-0.188772	-0.118096	-0.199097	0.0766809	-0.0781949	-0.169643	-0.189768	-0.179822	-0.147453	-0.00215175	-0.191407	-0.0239914	-0.12539	-0.101865	-0.132936	-0.13151	-0.162607	-0.189854	-0.0899737	0.0698356	-0.187627	-0.16407	-0.170218	-0.138978	-0.136625	-0.162447	-0.161424	-0.0498331	-0.145496	-0.0897072	-0.0866171	-0.109714	-0.118317	-0.0852835
chr15_34915038_34927138:-	AQR	circAQR	-0.042032	-0.0224515	-0.0407064	-0.0335603	-0.0173159	-0.0432239	-0.0362483	-0.0169904	-0.0233787	-0.0509479	-0.0273208	-0.0397292	0.0424114	0.0391292	-0.0423871	0.0483005	-0.00136487	-0.000710185	-0.0120896	-0.0296828	-0.00633399	-0.0206079	0.028536	-0.016747	-0.0142708	-0.0516218	-0.0179876	-0.0353407	-0.0162297	-0.0432372	-0.0481884	-0.00882791	-0.0140493	-0.0382101	-0.0351918	-0.0330921	-0.0347893	-0.0364085	-0.0330588	-0.0326093	0.0188296	-0.0189174	0.00894459	-0.021662	-0.0146381	-0.0548118	-0.0219076
chr15_38502312_38505920:-	RASGRP1	circRASGRP1	-0.00248699	0.00237809	0.0277139	0.0302443	0.0115695	0.0083657	0.00766074	-0.0107128	0.0161182	0.132354	0.0136269	0.0104481	-0.00394682	-0.0134708	0.00768574	-0.00685159	-0.0121956	-0.00316552	-0.0141782	0.00815845	0.0205634	-0.0021154	0.0148994	-0.00739149	0.00414045	0.0358278	0.0209052	0.0210361	0.0220517	-0.00349788	-0.000114169	0.0170876	0.00762894	0.000591987	0.00699818	0.0174513	0.0105347	-0.0334401	0.00699763	-0.00539306	-0.00689554	-0.00514237	0.00764396	-0.00636596	0.0084567	0.00147193	0.0220596
chr15_40744047_40745259:-	RMDN3	circRMDN3	-0.187829	-0.189415	-0.200065	-0.208282	-0.209126	-0.182903	-0.201611	-0.199666	-0.197621	-0.197526	-0.201099	-0.186893	-0.178564	-0.209449	-0.205933	-0.209253	-0.207905	-0.207115	-0.221713	-0.20579	-0.166761	-0.165227	-0.17719	-0.193604	-0.193404	-0.161892	-0.195734	-0.205389	-0.200288	-0.213356	-0.216811	-0.181535	-0.204031	-0.177154	-0.209358	-0.186708	-0.174192	-0.152607	-0.178454	-0.18535	-0.215348	-0.190284	-0.172365	-0.205553	-0.204385	-0.199996	-0.212572
chr15_41668828_41669958:+	MGA	circMGA_1	-0.396912	-0.351333	-0.399154	-0.381575	-0.394595	-0.347736	-0.35596	-0.353731	-0.404179	-0.364995	-0.391708	-0.357535	-0.357584	-0.388892	-0.367378	-0.346382	-0.309826	-0.39457	-0.402793	-0.393146	-0.336976	-0.33839	-0.336069	-0.33266	-0.36488	-0.329669	-0.3554	-0.341718	-0.350027	-0.328929	-0.421339	-0.347973	-0.332517	-0.357806	-0.375109	-0.313412	-0.372113	-0.399635	-0.393967	-0.371261	-0.395323	-0.390382	-0.347802	-0.351901	-0.330471	-0.386632	-0.385777
chr15_41696075_41699159:+	MGA	circMGA_2	-0.387607	-0.263217	-0.399061	-0.350521	-0.39674	-0.383162	-0.333755	-0.361454	-0.369959	-0.370513	-0.327855	-0.228492	-0.337088	-0.327637	-0.340261	-0.339187	-0.210676	-0.28919	-0.340204	-0.346873	-0.282659	-0.247993	-0.285914	-0.349809	-0.33125	-0.362149	-0.306057	-0.382411	-0.245277	-0.340936	-0.439449	-0.331412	-0.233397	-0.318398	-0.386713	-0.254571	-0.303395	-0.339076	-0.32265	-0.324594	-0.242001	-0.317352	-0.353613	-0.20361	-0.305957	-0.246787	-0.27329
chr15_42260958_42268032:-	TMEM87A	circTMEM87A	-0.110134	-0.0824567	-0.114421	-0.101058	-0.0974692	-0.0910611	-0.0971892	-0.0971618	-0.0790617	-0.0937834	-0.0385893	-0.080785	-0.0876376	-0.109253	-0.0861732	-0.11471	-0.0602701	-0.092923	-0.0934928	-0.0774046	-0.121616	-0.0441829	-0.0983418	-0.101562	-0.112003	-0.098531	-0.0681258	-0.046147	-0.0902552	-0.118766	-0.0959873	-0.0980813	-0.0704962	-0.134943	-0.111269	-0.107488	-0.117873	-0.0897273	-0.0145928	-0.0323731	-0.0931399	-0.111066	-0.114204	-0.108561	-0.0805439	-0.0935855	-0.100587
chr15_42827928_42840433:-	TTBK2	circTTBK2	0.0501219	0.0675282	-0.0199771	-0.0261745	0.0286819	0.0296418	0.0649604	-0.0141744	0.0935854	-0.0410087	0.056965	0.116181	0.0361406	0.0824997	0.00301267	0.0529091	0.200593	0.148301	0.0494033	-0.0268661	0.085191	0.0151049	0.124352	0.0224909	-0.014028	0.0270018	0.0618406	0.0974367	0.039764	0.0826411	0.0428102	0.0180844	0.0402738	-0.0141714	0.0325899	0.0681557	0.0896349	0.0960785	0.0861693	0.17245	0.0857392	0.0563919	-0.00282658	0.0779152	0.102635	0.0479859	0.0542127
chr15_44331988_44380976:+	CASC4	circCASC4	-0.082565	-0.0983051	-0.0902885	-0.0926856	-0.0949814	-0.0691199	-0.0153506	-0.10462	-0.0736826	-0.103442	-0.0593882	-0.05507	-0.0816037	-0.0889972	-0.0925774	-0.089613	-0.111843	-0.0125884	-0.0469499	-0.11026	-0.0796982	-0.0425034	-0.00827033	-0.100226	-0.098951	-0.0617149	-0.0279037	-0.0926239	-0.0838348	-0.0608535	-0.113582	-0.100801	0.033684	-0.116843	-0.108586	0.0351748	-0.102458	-0.0616692	-0.102377	-0.00791783	-0.0485296	-0.0522051	-0.0570219	-0.0647326	-0.0363271	-0.0689079	-0.101258
chr15_49235851_49292537:+	GALK2	circGALK2	-0.0622021	-0.052856	-0.0689991	-0.0569589	-0.0438865	-0.0210354	-0.0521038	-0.0556247	-0.0591877	0.00366381	-0.0432793	-0.0723661	-0.065062	-0.0181461	-0.0758282	-0.0544906	-0.00273877	-0.0260861	-0.0693527	-0.0209923	0.0399436	-0.0225553	-0.0663016	-0.0420065	-0.0425131	-0.026304	-0.0369563	-0.02077	-0.070318	0.0458039	-0.0750404	-0.0382989	-0.0679721	-0.0723936	-0.0438365	-0.0675153	-0.0714662	-0.0715522	-0.0696168	-0.00689588	-0.067628	-0.0705643	-0.0142223	-0.0375426	-0.0478328	-0.0552009	-0.0313646
chr15_50631417_50663046:-	TRPM7	circTRPM7	-0.0225405	-0.0307554	-0.0447628	-0.00114353	-0.0503024	-0.0238752	0.00398537	-0.0380034	-0.0379249	-0.0630297	-0.0574525	0.00103913	-0.0592137	0.0310879	-0.0405631	-0.00453316	0.0488047	0.0110032	-0.0244288	-0.0531463	-0.064885	0.00155679	0.0606422	0.0246231	-0.0411141	-0.0165317	0.00468341	-0.0546633	0.0500475	-0.0439538	-0.0585996	-0.0413632	-0.00723011	-0.0249131	-0.0536774	-0.0466827	-0.0616665	-0.0128946	-0.0527849	-0.0190998	-0.0176953	-0.0618568	-0.00165305	-0.0131993	0.0350015	-0.061228	-0.0384522
chr15_51535663_51547408:-	DMXL2	circDMXL2	-0.152788	-0.167476	-0.152289	-0.177799	-0.152242	-0.155703	-0.174214	-0.174285	-0.169273	-0.138866	-0.136471	-0.154287	-0.169002	-0.182846	-0.168718	-0.175235	-0.129705	-0.127426	-0.148607	-0.158882	-0.190149	-0.10953	-0.124662	-0.163834	-0.157229	-0.164416	-0.118515	-0.148122	-0.150166	-0.172121	-0.177307	-0.167006	-0.181437	-0.193968	-0.175038	-0.119825	-0.171958	-0.162763	-0.128406	-0.12296	-0.161603	-0.181291	-0.181329	-0.165133	-0.179321	-0.155171	-0.151602
chr15_51766373_51777018:+	TMOD2	circTMOD2_1	-0.0522637	-0.0512643	-0.0540439	-0.0272046	-0.0546281	-0.0330733	-0.0490161	-0.028339	-0.0173866	-0.0203815	-0.0292335	-0.0407883	-0.0286171	-0.0204506	-0.0582771	-0.0344578	0.0155092	0.0267308	-0.0576077	-0.0345354	-0.0420384	-0.0199486	-0.0597418	-0.0325831	-0.0561139	-0.0389253	-0.0161048	-0.041572	-0.028609	-0.0547827	-0.0362356	-0.0206018	-0.0229036	-0.0547989	-0.0556329	-0.0353162	-0.0574582	-0.0447746	-0.0317484	-0.0161536	-0.0583326	-0.0567989	-0.0484511	-0.0565401	-0.00844424	-0.0433255	-0.0549027
chr15_51781044_51782828:+	TMOD2	circTMOD2_2	0.149478	0.163459	0.0733655	0.1273	0.0948259	0.0834757	0.0886834	0.116079	0.0748597	0.16671	0.106172	0.165038	0.116912	0.129595	0.109148	0.0812517	0.174216	0.103613	0.139278	0.13373	0.15026	0.135841	0.17889	0.0860238	0.111011	0.129526	0.141521	0.113595	0.142198	0.0878761	0.0729387	0.119977	0.152368	0.149212	0.0899875	0.0959991	0.132111	0.106757	0.075296	0.0750392	0.0569869	0.0951404	0.087608	0.136998	0.0951474	0.191042	0.0967294
chr15_51869217_51902036:+	TMOD3	circTMOD3	-0.0186243	0.0286021	-0.0145292	-0.0187024	0.00156605	0.0117518	-0.017724	-0.00478653	-0.00815219	0.00361387	-0.0193176	0.0190235	-0.0115318	0.025263	0.0316076	-0.0118518	0.00269693	-0.00512106	-0.0194955	-0.0188726	-0.00134184	0.00471817	-0.0101625	0.00149575	-0.00263759	-0.00562571	-0.00974318	-0.0174683	-0.0132086	0.00925287	-0.00687308	0.0159926	-0.00875702	-0.0123212	-0.011923	-0.014398	-0.00617935	-0.0140158	-0.0188639	-0.000816035	0.0159446	-0.00614067	0.00152568	0.00152991	-0.0160442	-0.0126843	0.00357502
chr15_54293895_54338489:+	UNC13C	circUNC13C	-0.135028	-0.0592318	-0.107934	-0.138763	-0.116116	-0.139835	-0.10703	-0.128976	-0.144136	-0.094885	-0.125249	-0.114325	-0.11759	-0.0989367	-0.145168	-0.0647468	-0.124592	-0.123236	-0.0958123	-0.0856237	-0.118075	-0.105713	-0.117579	-0.0882488	-0.136719	-0.117767	-0.127908	-0.150223	-0.10177	-0.126679	-0.124703	-0.108863	-0.0727244	-0.0927212	-0.0982135	-0.133556	-0.123531	-0.136032	-0.11881	-0.138147	-0.0794728	-0.127898	-0.115206	-0.124947	-0.143119	-0.133831	-0.114663
chr15_59030804_59031702:+	RNF111	circRNF111	0.022687	0.0374078	0.0369539	0.0673823	0.0518914	0.0594327	0.023305	0.0271093	0.0325182	0.0222616	0.037491	0.0465059	0.0479217	0.0456441	0.0232512	0.028484	0.0244053	0.0351734	0.0243646	0.020028	0.037038	0.0275357	0.101904	0.0536723	0.0402596	0.0445294	0.0732431	0.0546218	0.0281302	0.0519673	0.0205049	0.0595369	0.0607988	0.0806924	0.0629651	0.033732	0.0362972	0.0275951	0.037714	0.0210816	0.0202606	0.0256131	0.0430716	0.0614429	0.031796	0.0222172	0.0279104
chr15_59195461_59218087:-	MYO1E	circMYO1E	-0.088774	-0.0853376	-0.0745627	-0.0756817	-0.110312	-0.0723239	-0.0990226	-0.0469027	-0.0917114	-0.0846163	-0.0804646	-0.0472413	-0.0293075	-0.0784999	-0.0632029	-0.093635	-0.0401939	-0.0411171	-0.0261486	0.00534908	-0.0683163	-0.00249684	-0.0937121	-0.077167	-0.070774	-0.0725439	-0.070438	-0.10129	-0.0891737	-0.0389392	-0.0990096	-0.0622252	-0.0772522	-0.0940203	-0.0850711	-0.0251059	-0.0734299	-0.0480716	-0.0831946	-0.0697971	-0.0871521	-0.0824342	-0.0796368	-0.0430866	-0.0709603	-0.0583197	-0.0696683
chr15_62007308_62013992:-	VPS13C	circVPS13C_1	-1.27456	-1.29532	-1.4501	-1.38589	-1.37389	-1.52649	-1.32414	-1.38525	-1.22371	-1.40039	-1.35445	-1.12757	-1.47287	-1.34069	-1.43646	-1.22678	-0.936116	-1.23143	-1.18012	-1.52742	-1.45758	-1.05449	-1.23965	-1.30034	-1.30057	-1.39103	-1.06569	-1.17009	-1.10443	-1.38621	-1.69463	-1.19464	-1.23022	-1.28843	-1.4251	-1.27438	-1.47777	-1.1685	-1.29329	-1.15155	-1.09876	-1.53332	-1.59735	-1.32913	-1.24176	-1.20204	-1.37938
chr15_62020479_62044255:-	VPS13C	circVPS13C_2	-0.0513543	-0.0376172	-0.0529211	-0.0278173	-0.0321025	-0.0501739	-0.0127408	-0.0349312	-0.0200693	-0.0427185	-0.0433376	-0.0414184	-0.0275791	-0.0264828	-0.00276123	-0.0161433	0.0438747	0.0465615	-0.0287737	-0.0335849	-0.0538692	-0.000907748	-0.0160053	-0.0123806	-0.0500055	-0.0193244	-0.0321681	-0.0296669	-0.028902	-0.0184569	-0.0543983	-0.0271778	0.0704192	-0.0548287	-0.0455479	0.0283397	-0.0284045	-0.0332767	-0.0126356	-0.0355382	-0.0287997	-0.0406424	-0.00569913	-0.0458558	-0.0266652	-0.00405163	-0.0462409
chr15_63696124_63716473:-	HERC1	circHERC1_1	0.772339	0.832273	0.702641	0.919255	0.835029	0.853242	0.869242	0.734148	0.860615	0.786139	0.955907	1.04576	0.832353	0.816515	0.815571	0.903508	1.19937	1.06849	0.905116	0.686821	0.771625	0.974378	1.00327	1.01367	0.760037	0.96037	1.04297	1.05148	0.95727	0.79824	0.776025	0.898435	0.847203	0.853055	0.818615	1.00236	1.10455	1.02113	1.03932	0.908151	0.873098	0.919046	0.891287	1.00409	1.10363	0.811662	0.68771
chr15_63706780_63716473:-	HERC1	circHERC1_2	-0.0223072	0.0296265	0.00918484	-0.0111518	-0.0057529	-0.0220209	0.000881105	-0.0384777	-0.0210168	-0.0173024	-0.0325179	-0.0445313	-0.0121897	0.0765516	-0.0317382	-0.0351373	0.0543643	-0.0436569	-0.0229915	-0.0125964	-0.0178142	-0.0168004	-0.0268368	-0.037634	-0.0131124	-0.024259	-0.0509713	-0.0292247	-0.0292748	-0.00505556	-0.00223851	-0.0157433	-0.0460523	0.0162926	-0.0415302	0.00603837	-0.0136575	0.0193886	-0.0205588	-0.00984101	-0.0349617	-0.0327255	-0.00198853	0.00946471	0.0114364	-0.0203638	0.0048772
chr15_64499293_64500166:+	ZNF609	circZNF609	0.138916	0.261885	0.151646	0.271743	0.114009	0.222853	0.13507	0.149199	0.10473	0.120829	0.106819	0.132992	0.216314	0.306971	0.0597356	0.392049	0.144339	0.181928	0.153382	0.126194	0.284795	0.210596	0.202852	0.297957	0.162306	0.212674	0.226739	0.202349	0.25537	0.198274	0.144847	0.194443	0.325361	0.204346	0.12232	0.124653	0.215237	0.119512	0.0974536	0.226312	0.178363	0.142224	0.122883	0.201866	0.194186	0.158394	0.194645
chr15_65178934_65180204:-	CLPX	circCLPX	-0.0448018	-0.0251084	-0.0706817	-0.043358	-0.0617509	-0.0707761	-0.0679601	-0.0708222	-0.0564239	-0.0733146	-0.0242401	-0.0608703	-0.0471523	-0.0751635	-0.0771982	-0.0687555	-0.0179296	-0.0586484	-0.0551745	-0.0324338	-0.0254428	-0.0537576	-0.0486311	-0.0704511	-0.0593221	-0.0581213	-0.0578311	-0.0372418	-0.0438891	-0.0673747	-0.0521926	-0.0428535	-0.064355	-0.073491	-0.0716199	-0.0299587	-0.0771536	-0.0628306	-0.0628846	-0.0555025	-0.0724572	-0.062914	-0.062365	-0.0603402	-0.0518719	-0.0577168	-0.0318277
chr15_65715478_65756472:-	DENND4A	circDENND4A	-0.467505	-0.380565	-0.469495	-0.400541	-0.431083	-0.44138	-0.47809	-0.441664	-0.449947	-0.421103	-0.466977	-0.369575	-0.447894	-0.358751	-0.333652	-0.427592	-0.298636	-0.362689	-0.464337	-0.364352	-0.369091	-0.39752	-0.399724	-0.431574	-0.445658	-0.389935	-0.362617	-0.447437	-0.321576	-0.310298	-0.424285	-0.464756	-0.322394	-0.288553	-0.365659	-0.385587	-0.41168	-0.348682	-0.41581	-0.251031	-0.464608	-0.474154	-0.319332	-0.436999	-0.382976	-0.489567	-0.40658
chr15_67231814_67236820:-	AAGAB	circAAGAB	-0.167659	-0.222903	-0.204384	-0.204334	-0.20595	-0.189442	-0.162044	-0.234306	-0.168024	-0.144245	-0.18312	-0.234098	-0.196844	-0.254777	-0.232112	-0.248366	-0.0743144	-0.221418	-0.198035	-0.194357	-0.0869349	-0.168985	-0.181181	-0.17944	-0.192531	-0.210123	-0.212084	-0.188506	-0.185624	-0.177233	-0.214796	-0.218486	-0.249114	-0.244214	-0.203804	-0.0351771	-0.162176	-0.229494	-0.205655	-0.216549	-0.108878	-0.223804	-0.220108	-0.20665	-0.152902	-0.192754	-0.173046
chr15_70919050_70984257:+	LRRC49	circLRRC49	0.00598246	-0.0226485	-0.0267989	-0.0242119	-0.0224693	-0.00844367	-0.0225296	-0.013067	-0.0231946	-0.0230998	0.0483135	-0.0148008	-0.019684	-0.00627663	-0.0177544	0.0249493	-0.00628071	-0.00991341	-0.0114139	-0.0203142	0.0279968	-0.00166619	0.00298485	-0.014201	-0.000542646	-0.0189975	0.0283713	0.00175637	-0.0150642	-0.0243618	-0.0167852	0.0113535	-0.0189548	-0.0164275	-0.0233094	-0.0197118	-0.0184263	0.00296536	-0.00744124	-0.0192909	-6.78695e-06	-0.0197629	-0.0180362	-0.00900402	-0.00505707	-0.00424103	0.00155381
chr15_72007826_72027793:-	MYO9A	circMYO9A_1	-0.15814	-0.16413	-0.183459	-0.154607	-0.163809	-0.165587	-0.182324	-0.18863	-0.18337	-0.183817	-0.200975	-0.180295	-0.187376	-0.143219	-0.198319	-0.173471	-0.197957	-0.153406	-0.189884	-0.177449	-0.184964	-0.184179	-0.124121	-0.13237	-0.170516	-0.186448	-0.188176	-0.190913	-0.187437	-0.173289	-0.189454	-0.15993	-0.181333	-0.134191	-0.174151	-0.195579	-0.19572	-0.164295	-0.199795	-0.198573	-0.202481	-0.199054	-0.166013	-0.201039	-0.194923	-0.1912	-0.18235
chr15_72045724_72046634:-	MYO9A	circMYO9A_2	-0.20468	-0.17297	-0.196964	-0.14135	-0.205727	-0.181877	-0.164917	-0.188271	-0.175697	-0.208102	-0.202746	-0.191962	-0.175487	-0.13252	-0.210479	-0.0784811	-0.210223	-0.183512	-0.192929	-0.207891	-0.183173	-0.157551	-0.182603	-0.193333	-0.152629	-0.175297	-0.167651	-0.179453	-0.189107	-0.138937	-0.197961	-0.179366	-0.147037	-0.139022	-0.18698	-0.129261	-0.206964	-0.183896	-0.205463	-0.146855	-0.202336	-0.207077	-0.13573	-0.186785	-0.161774	-0.19221	-0.185652
chr15_74926766_74929232:-	COX5A	circCOX5A	-0.194157	-0.199783	-0.194572	-0.233635	-0.161464	-0.195106	-0.143902	-0.178912	-0.166565	-0.186562	-0.185211	-0.169813	-0.175934	-0.222116	-0.193486	-0.222172	-0.135231	-0.162075	-0.167253	-0.195118	-0.212128	-0.185114	-0.186152	-0.214285	-0.165209	-0.232051	-0.168354	-0.135275	-0.203766	-0.216324	-0.202068	-0.169251	-0.197436	-0.197702	-0.210489	-0.193091	-0.208034	-0.232124	-0.211357	-0.19762	-0.216778	-0.205194	-0.220302	-0.17965	-0.142491	-0.215236	-0.14926
chr15_76274412_76295737:-	ETFA	circETFA	-0.0806999	-0.0621709	-0.0609957	-0.0542392	-0.0601265	-0.00808275	-0.0832197	-0.0670827	-0.0714415	-0.0242508	-0.0649534	-0.0631898	-0.0719405	0.0139869	-0.0524079	-0.0781997	-0.0632354	-0.0736051	-0.0791827	-0.0802777	0.021025	-0.0757415	-0.0694917	-0.0295973	-0.0516005	-0.0753621	-0.0600032	-0.0787807	-0.0431341	-0.0715529	-0.0686618	-0.0330503	-0.0432435	-0.0809114	-0.0744883	-0.0456293	-0.0596698	-0.0778936	-0.0634144	-0.0740268	-0.0370228	-0.0610861	-0.0433054	-0.058907	-0.0659975	-0.0633339	-0.0667207
chr15_77252367_77286504:-	PEAK1	circPEAK1	-0.00752638	0.00098473	-0.0162495	0.00777191	0.012254	0.00176607	0.0186251	-0.0209992	-0.0221964	0.0162122	-0.00651207	-0.012807	0.00372055	-9.60503e-05	-0.000424721	-0.0243224	0.0119159	-0.0204244	-0.0204259	-0.0139021	-0.0150902	0.0540395	0.0230124	-0.00979552	0.00641286	-0.019205	-0.0146632	0.0121693	0.0426287	-0.0167162	-0.0160833	-0.0086699	-0.0242563	0.0185859	-0.00525135	-0.00578676	-0.0115993	0.0363063	-0.0168012	0.0167877	-0.000589819	-0.0198281	-0.00428432	0.0099802	0.0206032	0.0067005	0.00410343
chr15_77467095_77471814:+	HMG20A	circHMG20A	0.0547278	0.046906	0.0547424	0.0445752	0.0633116	0.0816642	0.0550845	0.0549784	0.0481797	0.104263	0.0454065	0.0681966	0.0542713	0.0851543	0.0748442	0.0388667	0.060433	0.0476565	0.0507866	0.0352347	0.0721699	0.0773778	0.0714927	0.0788418	0.0645821	0.0543465	0.0880134	0.0590014	0.0456344	0.0491063	0.0684028	0.0689028	0.0596222	0.105619	0.0500956	0.0701985	0.0732501	0.0618206	0.0531667	0.0649548	0.0896482	0.0685002	0.0655932	0.0582561	0.0445967	0.0528733	0.0482897
chr15_82688736_82689453:-	AP3B2	circAP3B2	0.0149268	0.0859545	0.0360578	0.0329947	0.0239752	0.0156172	0.0357826	0.0199654	0.0475794	0.0435464	0.00686017	0.0381153	0.0233752	0.0616026	0.0307585	0.0264675	0.061577	0.061981	0.0114108	0.00491263	0.0752877	0.0636833	0.0117024	0.0411527	0.0343607	0.0216122	0.0512027	0.00176169	0.0624341	0.0672904	0.00254276	0.025569	0.070711	0.0135376	0.0401797	0.0346277	0.0274234	0.0317087	0.0500044	0.0552845	0.0114361	0.0384888	0.0539664	0.0148777	0.0259476	0.0168697	0.0291594
chr15_83151215_83158041:-	HDGFL3	circRP11-382A20.3	-0.192919	-0.23372	-0.165135	-0.265244	-0.183824	-0.228966	-0.253677	-0.215537	-0.268036	-0.262344	-0.184595	-0.207742	-0.260153	-0.200664	-0.230922	-0.292873	-0.217864	-0.195147	-0.249297	-0.209538	-0.247396	-0.26425	-0.243104	-0.172699	-0.25037	-0.273392	-0.194997	-0.180592	-0.215201	-0.240443	-0.239547	-0.256509	-0.30111	-0.26843	-0.270715	-0.229587	-0.271034	-0.234473	-0.259229	-0.211905	-0.211469	-0.251106	-0.229975	-0.260467	-0.251833	-0.161611	-0.216548
chr15_83559253_83576741:+	SH3GL3	circSH3GL3_1	-0.191806	-0.182021	-0.139662	-0.173659	-0.160245	-0.194618	-0.157928	-0.179224	-0.154288	-0.158447	-0.135335	-0.164448	-0.157981	-0.192395	-0.194988	-0.16098	-0.10163	-0.0892571	-0.158358	-0.170518	-0.197477	-0.146684	-0.139104	-0.159601	-0.162107	-0.186749	-0.142978	-0.147085	-0.15702	-0.0933524	-0.180289	-0.186623	-0.170575	-0.152594	-0.186375	-0.182072	-0.163852	-0.164903	-0.175788	-0.109699	-0.149345	-0.164608	-0.165814	-0.162071	-0.134379	-0.182868	-0.161595
chr15_83559253_83588771:+	SH3GL3	circSH3GL3_2	-0.112112	-0.072852	-0.0795253	-0.100661	-0.0730823	-0.0888146	-0.0698402	-0.0766991	-0.0689061	-0.0786653	-0.0407916	0.00166635	-0.0194493	-0.0511387	-0.0145538	-0.0826932	0.0458119	-0.0603022	-0.110486	-0.0680903	-0.0833553	-0.0762069	-0.0257332	-0.00208124	-0.0775291	-0.0805249	-0.0451748	-0.0482432	-0.0130501	-0.00664036	-0.0836592	-0.0373337	-0.0816757	0.106951	-0.0506484	-0.0778483	-0.056729	-0.00798905	-0.029688	-0.0102819	-0.0267076	-0.0908349	-0.055097	-0.0587681	-0.125912	-0.0307875	-0.0569257
chr15_85064370_85067204:+	PDE8A	circPDE8A_1	-0.0914995	-0.0983437	-0.0879017	-0.0718763	-0.0942274	-0.0349537	-0.0889499	-0.0912468	-0.0926075	-0.114263	-0.0565833	-0.101149	-0.10093	-0.0832418	-0.128174	-0.0394274	-0.116094	-0.0893388	-0.0993366	0.0120573	-0.067903	-0.118954	-0.0841188	-0.0999931	-0.0859323	-0.0792737	-0.092342	-0.119089	-0.101608	-0.0983931	-0.115952	-0.0607552	-0.091436	-0.107243	-0.110031	-0.0609547	-0.101412	-0.0905619	-0.090017	-0.110921	-0.107328	-0.106217	-0.0932566	-0.0843411	-0.0963131	-0.110616	-0.116988
chr15_85113873_85121014:+	PDE8A	circPDE8A_2	-0.143124	-0.0649106	-0.116695	-0.0978252	-0.126114	-0.0661648	-0.121922	-0.113765	-0.0972081	-0.0753996	-0.121892	-0.113332	-0.104816	-0.128307	-0.124861	-0.105113	-0.102315	-0.0867487	-0.108164	-0.120494	-0.0608637	-0.0284543	-0.130148	-0.084599	-0.130867	-0.107245	-0.0703156	-0.0596014	-0.109014	-0.0878688	-0.0728105	-0.0898776	-0.10205	-0.0482244	-0.0979527	-0.123145	-0.116414	-0.095918	-0.105924	-0.106735	-0.0833823	-0.121473	-0.0947506	-0.0999976	-0.0880733	-0.126457	-0.0953399
chr15_87929191_87940753:-	NTRK3	circNTRK3	-0.0295936	-0.0491292	-0.0638566	-0.0116734	-0.0542137	-0.0331169	-0.0386176	-0.0707773	-0.0865582	0.0175397	-0.0928085	-0.0285284	-0.0659138	0.0902496	-0.0125848	-0.0482624	-0.103393	-0.0577213	-0.0779423	-0.0943042	-0.00510049	-0.0216915	-0.0226264	-0.00231738	-0.0843035	-0.0871004	-0.0319017	-0.0787569	-0.0207829	-0.0201664	-0.0937201	-0.058628	-0.0404353	-0.0900589	-0.0766262	-0.0235639	-0.0772435	-0.0225376	-0.092368	-0.0720553	-0.0677686	-0.0771806	-0.0361555	-0.0641144	-0.00766036	-0.0779982	-0.0603391
chr15_89113725_89116521:+	ABHD2	circABHD2_1	0.171504	0.236876	0.159987	0.170419	0.174447	0.189995	0.210346	0.170607	0.269376	0.142809	0.169772	0.253573	0.180405	0.220975	0.159732	0.127937	0.234552	0.184123	0.291266	0.139066	0.169026	0.202158	0.202582	0.208608	0.183416	0.164507	0.281339	0.28432	0.224542	0.170876	0.107884	0.247362	0.21706	0.225697	0.145953	0.213223	0.188574	0.238008	0.192241	0.2991	0.132628	0.147118	0.122721	0.208938	0.21422	0.224149	0.203842
chr15_89113725_89155534:+	ABHD2	circABHD2_2	0.19373	0.24443	0.241407	0.224694	0.253753	0.239726	0.241105	0.236912	0.316562	0.257539	0.23682	0.301194	0.260536	0.254412	0.250135	0.193526	0.287906	0.283791	0.281356	0.22411	0.274466	0.28444	0.219738	0.20978	0.25585	0.251037	0.279319	0.262438	0.259812	0.203079	0.235272	0.247629	0.210815	0.189187	0.212647	0.326588	0.216594	0.244128	0.200013	0.207999	0.230478	0.24072	0.251669	0.24481	0.267205	0.247873	0.245191
chr15_90441506_90443478:+	IQGAP1	circIQGAP1	-0.0245734	-0.00675189	-0.0212872	-0.0277804	0.00525466	-0.000446001	-0.0293557	-0.0287416	-0.038659	-0.000590075	-0.00974892	0.000496712	-0.0337134	-0.00450461	-0.0163312	-0.0381057	-0.0229362	-0.025973	-0.00589363	0.000181806	0.0610883	0.00131891	0.00245134	0.00794505	-0.0236197	-0.013169	-0.0169479	-0.0003539	-0.0250429	0.00873425	-0.0428068	0.00640253	0.00855551	-0.00380855	-0.00572458	-0.0212928	-0.0369969	0.00306903	-0.0252593	-0.0359086	-0.0320873	-0.0360101	0.0209791	-0.0269828	-0.0164124	-0.0114543	-0.0273669
chr15_91251819_91268605:+	SV2B	circSV2B	-0.0208816	-0.0468134	-0.0236731	-0.0505481	-0.0474652	-0.0513234	-0.052809	-0.0560152	-0.0508334	-0.0306273	-0.0613901	-0.0266882	-0.0566301	-0.0489398	-0.0423285	-0.0411109	-0.0481531	-0.0349565	-0.0576818	-0.0471053	-0.00144463	-0.0368164	-0.0619475	-0.0016207	-0.0487901	-0.0549635	-0.0468539	-0.051218	-0.051095	-0.0548272	-0.0555117	-0.0522661	-0.0424939	-0.0526723	-0.0583401	-0.0549046	-0.0524998	-0.0544902	-0.0531255	-0.0443367	-0.0462814	-0.0132357	-0.0587497	-0.0467991	-0.0316049	-0.0682371	-0.026539
chr15_92924321_92929091:+	CHD2,AC013394.1	circCHD2_1	0.000754545	0.0154929	-0.00215715	0.0333867	0.00834	0.0250076	0.0123968	0.0176809	0.00296225	0.0228403	0.0178605	-0.00367405	0.0174068	0.0612862	0.0416065	-0.00146127	0.0186166	0.0203308	0.00406992	0.0158191	0.0497307	0.0301482	0.023159	-0.0019844	0.0076317	0.0139977	-0.00670894	0.00887554	0.0359828	0.0602811	0.0312008	0.0102337	5.73175e-06	0.0241505	0.0145051	0.0117789	-0.0044242	0.0136454	-0.000494327	0.0788501	0.000652204	-0.00255478	-0.00381505	0.00257898	0.022834	0.00789986	0.012979
chr15_92996957_93002317:+	CHD2	circCHD2_2	-0.0180041	-0.03445	-0.00554749	-0.0617064	-0.0422527	-0.0612623	-0.0296922	-0.0379263	-0.0632844	0.0015894	-0.0615976	-0.0537596	-0.0372772	-0.016554	-0.00756103	0.0164097	0.00121191	-0.0605768	-0.058516	-0.0647093	-0.0240098	-0.0397047	-0.0224825	-0.0333284	-0.00945435	-0.046113	0.00599069	-0.00859957	-0.052865	-0.0525158	-0.0488284	-0.0180396	-0.0282105	-0.0319703	-0.0385067	-0.0554057	-0.0553974	-0.0441161	-0.0416984	-0.0544397	-0.0575439	-0.0563981	-0.0492938	-0.0280877	-0.0610025	-0.0485284	-0.0403097
chr16_17258988_17259498:-	XYLT1	circXYLT1	-0.0364124	-0.0203585	-0.0445374	-0.0233372	-0.017605	-0.0110885	-0.0355866	-0.0477526	-0.0465304	-0.0473922	-0.0172111	-0.0325509	-0.028841	-0.0278085	-0.0408533	-0.0508977	-0.044545	0.00835623	-0.0375802	-0.0448904	-0.010167	-0.0288145	-0.0279663	-0.0431103	-0.0250257	-0.0233638	-0.00315998	-0.0514705	-0.0441835	-0.0547648	-0.039746	-0.0360924	-0.0512509	-0.04356	-0.0207596	-0.0453701	-0.0331888	-0.032806	-0.0473339	-0.0477346	-0.0294906	-0.0239995	-0.0280309	-0.0234231	-0.0191168	0.0127892	-0.05422
chr16_1809238_1809833:-	HAGH	circHAGH	-0.669078	-0.805007	-0.719364	-0.761247	-0.764003	-0.808357	-0.736774	-0.738693	-0.735046	-0.788997	-0.688701	-0.826272	-0.769398	-0.780238	-0.741195	-0.770342	-0.731078	-0.771422	-0.785886	-0.668024	-0.840852	-0.717503	-0.757894	-0.792648	-0.780292	-0.775956	-0.73063	-0.727477	-0.761164	-0.785472	-0.680892	-0.81004	-0.799063	-0.786574	-0.776218	-0.749239	-0.726674	-0.755498	-0.768896	-0.718137	-0.825005	-0.79685	-0.807742	-0.799129	-0.807676	-0.694806	-0.749083
chr16_19616114_19647882:+	C16orf62	circC16orf62	-0.0423303	-0.0437183	-0.00321665	-0.0395637	-0.0179891	-0.0446252	-0.0310004	-0.0311231	-0.0175362	-0.0210382	-0.0110123	-0.0210097	-0.0395838	-0.0184066	-0.0430247	-0.0162942	-0.020937	-0.00999897	-0.000361607	-0.0262852	-0.00533688	-0.00931059	-0.0206516	-0.0175836	-0.0175891	-0.0215872	-0.0221756	-0.0304398	0.00354907	-0.022157	-0.0436092	-0.0309363	-0.0159916	-0.017261	-0.0253527	-0.0169417	-0.0107147	-0.00275102	0.0148201	-0.0385394	-0.0396208	-0.0382917	-0.00773233	0.0257578	-0.00175065	-0.0282682	-0.0429892
chr16_23102319_23108183:-	USP31	circUSP31	0.0741983	0.114326	0.0751537	0.0508723	0.0944422	0.0912754	0.0837387	0.0810259	0.0716273	0.115325	0.0791232	0.109962	0.0816388	0.0729628	0.0655113	0.0783951	0.128125	0.0629789	0.0599547	0.0581215	0.0625585	0.0865444	0.117202	0.0848856	0.0898654	0.0919099	0.065701	0.0838603	0.101227	0.109462	0.083704	0.0902125	0.0919108	0.0797113	0.0954803	0.0892698	0.0734246	0.075071	0.102559	0.0971782	0.0577205	0.0896075	0.0644274	0.0800157	0.06189	0.0491305	0.0926588
chr16_2319581_2319840:-	ABCA3	circABCA3	0.0523406	0.0570068	0.0601462	0.0434348	0.0556241	0.0669024	0.0578624	0.0667823	0.0648531	0.04536	0.0458185	0.061194	0.0650086	0.0609717	0.0451945	0.0715295	0.0830983	0.0701368	0.0786352	0.0461498	0.0626617	0.108409	0.0606567	0.0583203	0.0772527	0.0656445	0.0800259	0.046036	0.0581615	0.0515071	0.0634606	0.0672213	0.0611795	0.0569658	0.0517561	0.0609522	0.0503965	0.0784866	0.0593015	0.0509601	0.0671115	0.064256	0.0607848	0.0488036	0.0929273	0.0747422	0.0540726
chr16_24032136_24035547:+	PRKCB	circPRKCB_1	-0.0560482	-0.0579789	-0.0540195	-0.0631986	-0.0374935	-0.0294725	0.0294788	-0.0528179	-0.0278714	-0.0161216	-0.0220244	-0.00481507	-0.00375002	-0.00624289	0.0192345	-0.0165196	0.0426368	-0.0662492	-0.0142687	0.0962283	-0.00754323	-0.0474283	0.00852949	-0.0559524	-0.0203873	-0.0358417	0.0116935	-0.0493423	-0.048464	-0.00464691	-0.0621705	0.0159776	0.019828	0.0126243	-0.0463886	-0.00350213	-0.0305382	0.0207649	-0.0409634	-0.0123073	-0.043969	-0.0298638	-0.0221295	-0.0319052	0.0385075	-0.0434137	-0.0367465
chr16_24092791_24123981:+	PRKCB	circPRKCB_2	-0.0133456	-0.00653258	-0.0131896	-0.00430208	-0.0192793	-0.0120407	-0.00819093	-0.0148173	-0.0197144	-0.0209925	-0.0176867	0.00551358	-0.0129372	-0.00228774	-0.00351776	-0.0237151	-0.00475947	-0.0179255	-0.00512611	-0.0229956	0.00937502	-0.0230867	-0.00573632	-0.0219176	-0.0031358	-0.0278298	-0.0129905	-0.0216026	-0.0307701	-0.0026721	-0.0156483	0.0261428	-0.0187027	-0.019542	-0.0242383	-0.0263044	-0.0275651	-0.0054646	0.00253813	0.0146291	-0.0229003	-0.0248607	0.0202786	-0.00890892	-0.00913324	0.00598913	-0.00316129
chr16_29905788_29906127:+	ASPHD1	circASPHD1	-1.29058	-1.36691	-1.25182	-1.43836	-1.30392	-1.37958	-1.33933	-1.46938	-1.53746	-1.44383	-1.44366	-1.38345	-1.4289	-1.4896	-1.40942	-1.41341	-1.33659	-1.5154	-1.42241	-1.47204	-1.41234	-1.38052	-1.33096	-1.16488	-1.40286	-1.44681	-1.40312	-1.36476	-1.31775	-1.43702	-1.38234	-1.28098	-1.39289	-1.36673	-1.38565	-1.24238	-1.44101	-1.49138	-1.37742	-1.49084	-1.41595	-1.52079	-1.44043	-1.45637	-1.33898	-1.46199	-1.33504
chr16_3850297_3851009:-	CREBBP	circCREBBP	0.122525	0.122149	0.152075	0.185291	0.122651	0.176959	0.121476	0.129108	0.103821	0.0967266	0.12417	0.102445	0.108445	0.11676	0.114353	0.170538	0.152423	0.123508	0.106268	0.083861	0.0802231	0.141024	0.139216	0.128099	0.129003	0.137201	0.127011	0.101801	0.0874872	0.0878407	0.102273	0.144821	0.167429	0.0971928	0.11342	0.177455	0.11142	0.129293	0.149774	0.0956197	0.0912623	0.126806	0.106242	0.0890791	0.117444	0.09014	0.0911581
chr16_47109483_47132025:-	NETO2	circNETO2	-0.0114439	0.00376792	-0.0154474	-0.0163032	-0.0086028	-0.0275231	-0.0115612	-0.0187701	-0.0244622	0.0278156	-0.00935514	-0.0302352	0.0136859	0.0602495	-0.0273759	-0.0324204	-0.0112767	0.0546585	-0.038862	-0.0259279	-0.0051394	0.00714933	-0.0032567	4.91036e-05	0.0143711	-0.0130531	0.0599228	0.0188652	0.00795224	-0.00201867	-0.00346875	0.0272079	0.00193472	-0.00296425	-0.0316256	0.0502369	0.0155935	-0.0350453	-0.0249141	-0.00977494	-0.0431836	-0.0330715	0.00482642	-0.00178008	-0.038177	-0.0220342	-0.0238411
chr16_47497399_47515601:+	PHKB	circPHKB_1	0.0611045	0.0817592	0.00441858	0.0105077	0.0545986	0.0208328	0.107915	0.0461468	0.14132	0.0119891	0.133261	0.138777	0.0977106	0.180803	0.0129308	0.0156474	0.167336	0.179002	0.066639	0.0754338	0.122866	0.0906107	0.104734	0.0783551	0.0124109	0.0470382	0.0476343	0.121076	0.210192	0.0668936	0.128981	0.101649	-0.015895	0.0103729	0.0341916	0.00281873	0.0626179	0.146256	0.0748237	0.0903729	0.177534	0.049512	0.113758	0.150502	0.277559	0.115261	0.0530255
chr16_47497399_47596531:+	PHKB	circPHKB_2	0.0477498	0.0770303	0.0431749	0.0336906	0.0288314	0.0676088	0.0356114	0.0388992	0.0449299	0.0574673	0.0516674	0.0549915	0.0547328	0.051254	0.0721926	0.0370551	0.081186	0.0698681	0.0344236	0.0276343	0.0167734	0.0682296	0.0913085	0.0529954	0.0330525	0.0605458	0.0461472	0.0571512	0.0412092	0.0419807	0.0435886	0.061168	0.0347548	0.0677965	0.0447126	0.0619181	0.0374215	0.0583531	0.0452948	0.0431176	0.0563239	0.0290563	0.0448949	0.103156	0.0272377	0.0396949	0.044371
chr16_48256610_48303305:+	LONP2	circLONP2_1	0.0138162	0.0319936	0.0106636	0.00490909	0.0129873	0.0275926	0.0175324	0.0168579	0.017379	0.0452486	0.0095659	0.0134364	0.0260523	0.041105	0.0817373	0.00467424	0.037773	0.0222217	0.0113367	0.0242472	0.0665566	0.0543046	0.0517049	0.0255304	0.0249853	0.0459256	0.0157624	0.0150071	0.0112333	0.0307118	0.00380293	0.0420635	0.0169608	0.138618	0.019746	0.0127132	0.0177952	0.0235099	0.0199407	0.00545997	0.0116944	0.00645157	0.0294371	0.0158981	0.0192116	0.00637639	0.0173964
chr16_48277338_48303305:+	LONP2	circLONP2_2	0.0366222	0.0549145	0.0410219	0.0459996	0.0306664	0.0427721	0.033503	0.0367654	0.0313911	0.0325876	0.061156	0.0477824	0.0366003	0.0498103	0.0481915	0.0589938	0.0482514	0.0618221	0.0330115	0.0358495	0.0470289	0.0493625	0.0474933	0.0547114	0.0321519	0.0257691	0.0479208	0.0290539	0.0260692	0.0338968	0.0328008	0.0410688	0.0674025	0.0605433	0.0318058	0.0335002	0.0453958	0.031306	0.0442901	0.0314283	0.0726578	0.0313594	0.0569979	0.0589458	0.0374348	0.0350047	0.0379599
chr16_53873786_53888951:+	FTO	circFTO	-0.0295575	-0.0515085	-0.192757	-0.240453	-0.313531	-0.23236	-0.212831	-0.212647	-0.197885	-0.164476	-0.212771	-0.170945	-0.12211	-0.115609	-0.328685	-0.22155	-0.203498	-0.175763	-0.270255	-0.175877	0.0769908	-0.149679	-0.314265	-0.175619	-0.210601	-0.116445	-0.185273	-0.135701	-0.160967	-0.0703469	-0.278136	-0.149568	-0.0714594	-0.282175	-0.259027	-0.204756	-0.205028	-0.156142	-0.121679	-0.123341	-0.0450497	-0.214251	-0.133645	-0.0817016	-0.141777	-0.258501	-0.173895
chr16_56351384_56355081:+	GNAO1	circGNAO1	0.0748027	0.0855726	0.0932844	0.0769524	0.0927872	0.14711	0.0815645	0.108503	0.0954516	0.123722	0.100282	0.0777623	0.0881032	0.0779576	0.071894	0.0797932	0.0742428	0.114285	0.0865329	0.138613	0.119311	0.161816	0.0903556	0.115121	0.0762949	0.10365	0.0949646	0.1203	0.0925585	0.105818	0.114661	0.102192	0.0841483	0.0782785	0.0863696	0.121129	0.075826	0.121136	0.0972198	0.0962533	0.0818454	0.0848706	0.0808708	0.0806894	0.0801154	0.146278	0.0868263
chr16_67610824_67612121:+	CTCF	circCTCF	-0.0973779	-0.0774591	-0.113367	-0.114253	-0.106849	-0.0839319	-0.0767684	-0.105016	-0.0885075	-0.0508011	-0.103989	-0.0756964	-0.101736	-0.0707184	-0.109669	-0.0865179	-0.0940828	-0.0686747	-0.103688	-0.0931881	-0.0668063	-0.0708611	-0.0933112	-0.100513	-0.07382	-0.107006	-0.0869198	-0.0858843	-0.0714545	-0.100059	-0.101194	-0.0782887	-0.0876728	-0.100535	-0.106749	-0.0258968	-0.0996047	-0.0971397	-0.110657	-0.112214	-0.0920196	-0.0965639	-0.1051	-0.0965728	-0.0668115	-0.0965587	-0.100681
chr16_68121987_68123121:+	NFATC3	circNFATC3	-0.03727	-0.0199148	-0.0302328	-0.0133672	-0.0337523	-0.00771657	-0.0269541	-0.0377898	-0.0104686	-0.0288299	-0.027028	-0.0225736	-0.0329818	-0.014864	0.00943212	-0.026833	-0.0365688	-0.0126926	-0.023125	-0.0347144	0.00906995	-0.0241289	-0.0235197	-0.000466902	0.00871608	-0.0161214	-0.0231361	-0.0131628	-0.0407847	-0.000974485	-0.0341076	-0.00521003	-0.0275757	-0.0459028	-0.0340817	0.0597199	-0.00960947	-0.031716	-0.0333234	-0.0151939	-0.0255631	-0.0348654	-0.0300433	-0.0223926	-0.0293147	-0.0139311	-0.0207888
chr16_69284048_69284244:+	SNTB2	circSNTB2	-0.0352788	-0.0263939	-0.0327471	0.0184917	-0.0211363	0.00288383	-0.0188513	-0.0406637	-0.0303633	-0.0409784	-0.018469	-0.0368845	-0.0243273	-0.0196588	-0.0409312	-0.0159616	-0.0394219	-0.0343411	-0.0371714	-0.034483	-0.00414432	0.0290397	-0.00476267	-0.024011	-0.0286592	-0.0320808	-0.0130089	-0.0412193	0.00506831	-0.0461445	-0.0239793	0.0177585	-0.0128601	-0.0419538	-0.0397978	-0.0360308	-0.0226342	-0.00532691	-0.0353029	-0.0367629	-0.0141559	-0.0362231	-0.0273481	-0.030371	0.00745969	-0.0337939	-0.0188364
chr16_69370483_69372355:-	TERF2	circTERF2	0.271238	0.249524	0.292803	0.260409	0.252867	0.23094	0.210165	0.25731	0.298475	0.244192	0.278443	0.254248	0.244837	0.279469	0.257434	0.250799	0.263868	0.338611	0.268036	0.238489	0.259019	0.259182	0.247226	0.272093	0.27901	0.227782	0.292062	0.335352	0.264158	0.238439	0.257562	0.317338	0.258085	0.303196	0.265071	0.276492	0.257518	0.28009	0.27262	0.282145	0.309411	0.260951	0.239375	0.256997	0.236164	0.242772	0.276149
chr16_7579777_7607338:+	RBFOX1	circRBFOX1_1	-0.0539852	-0.0792533	-0.127921	-0.0825914	-0.119613	-0.113249	-0.127089	-0.104938	-0.0460944	-0.0941732	-0.11068	-0.0683586	-0.0796699	0.0342356	-0.114877	-0.0756625	0.0498922	-0.102912	-0.122737	-0.0937845	-0.0193688	-0.0284492	-0.0261035	-0.0816352	-0.128362	-0.108879	-0.035333	-0.085335	-0.0317994	-0.0916077	-0.0581872	-0.0700339	-0.0389829	-0.144758	-0.114034	-0.040278	-0.0792777	-0.0788848	-0.125956	-0.0996453	0.00295017	-0.0831675	-0.0483009	-0.00778793	-0.0163653	-0.109855	-0.0261819
chr16_7579780_7607338:+	RBFOX1	circRBFOX1_2	-0.0539852	-0.0792533	-0.127921	-0.0825914	-0.119613	-0.113249	-0.127089	-0.104938	-0.0460944	-0.0941732	-0.11068	-0.0683586	-0.0796699	0.0342356	-0.114877	-0.0756625	0.0498922	-0.102912	-0.122737	-0.0937845	-0.0193688	-0.0284492	-0.0261035	-0.0816352	-0.128362	-0.108879	-0.035333	-0.085335	-0.0317994	-0.0916077	-0.0581872	-0.0700339	-0.0389829	-0.144758	-0.114034	-0.040278	-0.0792777	-0.0788848	-0.125956	-0.0996453	0.00295017	-0.0831675	-0.0483009	-0.00778793	-0.0163653	-0.109855	-0.0261819
chr16_80684538_80685129:-	CDYL2	circCDYL2	-0.600789	-0.674402	-0.701701	-0.794315	-0.689745	-0.690528	-0.680189	-0.668177	-0.670131	-0.646781	-0.689849	-0.733272	-0.681921	-0.705679	-0.66283	-0.625098	-0.648267	-0.585713	-0.768204	-0.600918	-0.60654	-0.641569	-0.646905	-0.709746	-0.709248	-0.701176	-0.66218	-0.591022	-0.588189	-0.625283	-0.618819	-0.658251	-0.708924	-0.5641	-0.647349	-0.630034	-0.662929	-0.773302	-0.703523	-0.698284	-0.749027	-0.69872	-0.69705	-0.779728	-0.74196	-0.621712	-0.741102
chr17_20017987_20110562:+	SPECC1	circSPECC1_1	0.0797448	0.115873	0.104494	0.0988095	0.104927	0.163443	0.113474	0.101541	0.125785	0.0886908	0.121399	0.108254	0.099817	0.0970696	0.133238	0.0973507	0.110313	0.0958589	0.0878727	0.103292	0.195735	0.111798	0.1027	0.095316	0.0945814	0.101399	0.125229	0.109273	0.0948613	0.0965451	0.110874	0.118055	0.202405	0.0894544	0.0997167	0.109549	0.0846835	0.136087	0.113812	0.12004	0.120703	0.129214	0.0991542	0.116691	0.143427	0.103782	0.0991573
chr17_20204333_20205912:+	SPECC1	circSPECC1_2	0.0713385	0.149209	0.0521299	0.274638	0.0945948	0.130143	0.108564	0.0528384	0.115635	0.140474	0.135508	0.0987543	0.176317	0.0795479	0.0680545	0.126367	0.188894	0.336677	0.108851	0.0488082	0.195261	0.130965	0.123593	0.115386	0.101324	0.128756	0.170579	0.0700698	0.232448	0.134227	0.100908	0.140818	0.219756	0.141762	0.0955006	0.0607497	0.0589845	0.161753	0.12662	0.200884	0.00531218	0.0637408	0.145854	0.150256	0.183597	0.137379	0.127119
chr17_28122603_28172618:+	NLK	circNLK_1	-0.332072	-0.237774	-0.256194	-0.384314	-0.382031	-0.272266	-0.301236	-0.324788	-0.304672	-0.330582	-0.20718	-0.300937	-0.300254	-0.237225	-0.203797	-0.239982	-0.227452	-0.252186	-0.339244	-0.270741	-0.145053	-0.329818	-0.293329	-0.226705	-0.294229	-0.321974	-0.253817	-0.372264	-0.258353	-0.22288	-0.30757	-0.273098	-0.28749	-0.325087	-0.295972	-0.365376	-0.381407	-0.279061	-0.275726	-0.25033	-0.372791	-0.309838	-0.262174	-0.25053	-0.268843	-0.306145	-0.274219
chr17_28163543_28172618:+	NLK	circNLK_2	-0.227254	-0.134398	-0.177051	-0.181957	-0.171213	-0.183482	-0.181409	-0.27166	-0.204898	-0.17859	-0.174501	-0.254996	-0.176289	-0.178975	-0.165938	-0.162345	-0.0181353	-0.137596	-0.190475	-0.124149	-0.139738	-0.183868	-0.14271	-0.202753	-0.276313	-0.218047	-0.145223	-0.102937	-0.239337	-0.144822	-0.250684	-0.159828	-0.229891	-0.250176	-0.263285	-0.0746418	-0.108275	-0.120797	-0.16679	-0.0750137	-0.249591	-0.194284	-0.188936	-0.245882	-0.157194	-0.192777	-0.176775
chr17_33088863_33112067:-	ASIC2	circASIC2	0.0191168	0.0143836	-0.00565648	-0.00291522	0.00564963	-0.0122363	-0.0174675	-0.0014228	0.0139081	-0.0146573	-0.0194198	-0.00585766	0.0232132	0.0102518	-0.00737171	0.0166352	0.0290015	0.0100599	-0.00480919	-0.0148333	-0.00820214	0.0250688	0.0294474	-0.0042871	-0.00375827	0.0313358	-0.00175907	-0.0104985	-0.00515954	-0.0087184	-0.0178653	0.0390267	-0.0195755	0.00956026	0.011017	-0.0100876	-0.00850201	-0.00075679	0.00111782	0.0307424	0.0208909	0.00244895	0.0201014	0.044133	-0.0017696	-0.00762938	-0.00995297
chr17_36952886_36953907:+	AATF	circAATF	-0.0933591	-0.0807653	-0.0974362	-0.0776657	-0.103432	-0.0957134	-0.100724	-0.0851623	-0.115538	-0.119392	-0.0857031	-0.075672	-0.0531859	-0.0426648	-0.117278	-0.0607051	-0.110869	-0.0909898	-0.101979	-0.0893206	-0.0282189	-0.0731355	-0.0736549	-0.111305	-0.0981941	-0.0684568	-0.087113	-0.105856	-0.0771946	-0.0762475	-0.0492851	-0.0449193	-0.0496124	-0.0918668	-0.0921192	-0.0895481	-0.108719	-0.0461237	-0.102286	-0.104411	-0.109155	-0.111172	-0.023817	-0.0815422	-0.0619399	-0.117638	-0.0927678
chr17_42498924_42501304:+	ATP6V0A1	circATP6V0A1	0.445594	0.506061	0.535928	0.46952	0.461447	0.49208	0.472671	0.443121	0.456993	0.45154	0.469821	0.481632	0.460938	0.419248	0.491167	0.442687	0.499595	0.482686	0.453708	0.482499	0.509682	0.474963	0.477387	0.498265	0.446805	0.427002	0.415973	0.456982	0.460815	0.512968	0.406986	0.485235	0.478373	0.455414	0.452803	0.455497	0.470756	0.498955	0.441947	0.484678	0.45741	0.456552	0.462752	0.518256	0.466812	0.474668	0.447922
chr17_4282798_4296814:-	UBE2G1	circUBE2G1	-0.313122	-0.293558	-0.310202	-0.345455	-0.330599	-0.312534	-0.332779	-0.317184	-0.319475	-0.345651	-0.273997	-0.306722	-0.274585	-0.319096	-0.305917	-0.337553	-0.288847	-0.323985	-0.331092	-0.284237	-0.27104	-0.31809	-0.288913	-0.278672	-0.338078	-0.338706	-0.310845	-0.331739	-0.307744	-0.331041	-0.322547	-0.291392	-0.323043	-0.33837	-0.330163	-0.324085	-0.347909	-0.326713	-0.326147	-0.258597	-0.327946	-0.333003	-0.326969	-0.31381	-0.29969	-0.325938	-0.298602
chr17_44084555_44087696:-	HDAC5	circHDAC5	0.0188352	0.0408388	0.0225945	0.0598932	0.0364022	0.0347483	0.0272237	0.0284582	0.0377834	0.0192165	0.0163305	0.0747369	0.0452215	0.0800682	0.0182313	0.0483157	0.040679	0.0611106	0.0144339	0.0211903	0.0572447	0.0248419	0.0607254	0.0835816	0.0243862	0.0385968	0.0348181	0.0364294	0.0723514	0.0394537	0.0318251	0.0308499	0.0772817	0.0239446	0.0372293	0.0458427	0.0367198	0.0282865	0.0856266	0.0216837	0.0161462	0.0203906	0.0322364	0.0393932	0.0874186	0.0238633	0.0217447
chr17_46066537_46094701:-	KANSL1	circKANSL1	0.0115091	0.0141369	0.0147002	0.037566	0.0100953	0.081925	0.0190478	0.0362279	0.00392864	-0.00619005	-0.00292852	0.0133166	0.00577894	0.0542334	0.0001329	0.00177227	-0.00424777	0.0187887	-0.00327707	0.103331	0.0808514	0.0438676	0.0900196	0.00257336	0.0061979	0.030249	0.0323922	0.00601391	0.0135982	0.00429318	-0.00255937	0.0463509	0.016222	0.00979168	0.00454419	0.0148403	0.0305912	0.0452695	0.0256625	0.000370445	0.0156115	0.00173099	0.0255051	0.022763	0.0145012	0.0379569	0.0168346
chr17_48112031_48113401:+	SNX11	circSNX11	-0.0483592	-0.0571656	-0.0286299	-0.0733032	-0.079993	-0.0443026	-0.0831091	-0.0595485	-0.0500682	-0.0446055	-0.0583494	-0.0485107	-0.0675398	-0.0873908	-0.00575318	-0.0489766	-0.0322768	-0.0906165	-0.052854	-0.040267	-0.0563204	-0.0212617	-0.0497694	-0.016655	-0.0537633	-0.0736065	-0.0537413	-0.0542238	-0.0621051	-0.047336	-0.0368241	-0.0422655	-0.0601154	-0.0221225	-0.0319182	-0.00609979	-0.081003	-0.102273	-0.081506	-0.0814963	-0.0432364	-0.0800122	-0.0526244	-0.0677726	-0.0663814	-0.0368556	-0.0570795
chr17_51263274_51268904:+	UTP18	circUTP18	-0.417195	-0.306403	-0.3619	-0.386799	-0.354552	-0.36474	-0.370228	-0.335695	-0.395319	-0.369801	-0.382739	-0.359953	-0.370395	-0.246219	-0.396258	-0.401958	-0.322985	-0.345765	-0.380483	-0.364294	-0.397759	-0.287998	-0.355005	-0.349512	-0.38042	-0.364378	-0.31841	-0.369198	-0.370984	-0.407836	-0.407019	-0.317133	-0.37325	-0.4013	-0.382432	-0.371191	-0.355	-0.346345	-0.345577	-0.321559	-0.256058	-0.423207	-0.362612	-0.375005	-0.345702	-0.32881	-0.375105
chr17_56848696_56856625:+	DGKE	circDGKE	-0.0616696	-0.0401865	-0.035559	-0.0492636	-0.033449	-0.0195804	-0.0563755	-0.0441727	-0.0544525	-0.0549999	-0.037129	-0.0646132	-0.0251146	-0.0369472	-0.0261632	-0.0323386	-0.0378601	-0.0522445	-0.0130528	-0.0290569	-0.0557489	-0.0197958	-0.0312119	-0.0189329	-0.047943	-0.0547073	0.0025896	-0.0377912	-0.0571556	-0.0572938	-0.0398354	-0.045992	-0.0378435	-0.0544029	-0.0514795	-0.0631532	-0.0406071	-0.0280845	-0.0526265	-0.0546917	-0.0562233	-0.0538514	-0.0322446	-0.0215875	-0.041963	-0.0459562	-0.0404195
chr17_59353215_59353526:+	YPEL2	circYPEL2	-0.0309591	-0.0269042	-0.0291174	-0.0209867	-0.0315556	-0.00950786	-0.0355915	-0.0182274	-0.0363017	-0.0394985	-0.0232818	-0.0282906	-0.0364568	-0.000272888	-0.0460412	-0.00993967	-0.00437951	-0.0365687	-0.0213482	-0.0394652	0.0251161	-0.00186188	-0.0456658	-0.0377333	-0.0263296	-0.0291047	-0.0231462	-0.03866	-0.0146576	-0.0309052	-0.0205149	-0.00876977	-0.0256475	-0.0362093	-0.0360494	-0.0318643	-0.0248716	-0.0285706	-0.037323	-0.0386583	-0.0155002	-0.0372338	-0.0244912	-0.0199823	-0.0283416	-0.0299544	0.0114757
chr17_59731421_59738947:+	VMP1	circVMP1_1	-0.0247181	0.0329962	-0.0563247	-0.0235207	-0.0318114	0.00551894	-0.147538	-0.0819977	-0.105943	-0.052689	0.0120004	-0.0350852	-0.0452106	0.0797259	-0.0383674	-0.0459781	-0.00890186	-0.0699067	-0.057949	-0.0152226	0.101897	-0.0736612	0.0483868	0.0707433	-0.0882942	-0.0958798	-0.00198824	-0.104946	-0.0407442	-0.07418	-0.126478	-0.0555472	0.0524274	-0.108423	-0.13502	0.0178275	-0.0929638	-0.0779436	-0.072295	-0.0885451	-0.0553474	-0.086833	-0.0427287	0.00713922	-0.00819824	-0.107979	-0.0604168
chr17_59731421_59773885:+	VMP1	circVMP1_2	0.0816289	0.14948	0.00960087	0.00517046	0.113684	0.107537	0.105659	0.036488	0.0954772	0.0890921	0.0974803	0.165904	0.138166	0.23798	0.131	0.121701	0.196616	0.288438	0.0282951	0.119998	0.193059	0.157057	0.234586	0.109361	0.0672179	0.0774393	0.163462	0.121011	0.147503	0.0794127	0.033809	0.164127	0.18146	0.130286	0.0706064	0.108161	0.0242081	0.0774149	0.135046	0.124837	0.0983076	0.0794977	0.159894	0.172273	0.15555	0.0672743	0.0378625
chr17_63151270_63200957:+	TANC2	circTANC2_1	-0.106386	-0.0815834	-0.0941801	-0.0585021	-0.0663089	-0.0826977	-0.0621282	-0.0988866	-0.0500315	-0.062772	-0.100064	-0.0880802	-0.0669524	0.056548	-0.0353834	-0.095065	-0.00916539	-0.0382856	-0.0462873	-0.050056	-0.109163	-0.0215439	-0.0523176	-0.0318372	-0.0585372	-0.0444204	-0.0218628	-0.092851	-0.00859137	-0.0871491	-0.0895643	-0.0965418	-0.0417416	-0.11702	-0.100502	-0.09318	-0.100158	-0.08404	-0.0164049	-0.0352441	-0.0923468	-0.0983254	-0.0407576	-0.00946981	-0.0567417	-0.0609258	-0.0720707
chr17_63151270_63238077:+	TANC2	circTANC2_2	-0.0200504	0.020022	-0.0149541	-0.0173156	0.0174509	-0.00761247	-0.00732835	-0.0171893	-0.0167482	0.00244852	-0.00160404	0.0131631	0.0134098	0.025298	-0.0206656	-0.0193111	-0.0156183	-0.00012148	-0.0156092	0.0174126	0.0165846	-0.0197126	-0.0134286	0.0213918	0.0403662	-0.011407	-0.0159423	0.0136519	0.0492299	0.0235004	-0.0197338	-0.0137257	-0.0200581	-0.0212517	-0.0153242	-0.000388269	-0.0161188	-0.0120229	-0.0130395	0.0466384	0.00422331	-0.0143757	-0.00782145	-0.000107867	0.0234393	-0.0197585	-0.0146719
chr17_66687111_66689047:+	PRKCA	circPRKCA	-0.076181	-0.0701464	-0.0670151	-0.0616029	-0.0642862	-0.0541597	-0.0162973	-0.0724499	-0.0670284	-0.0335744	-0.0473849	-0.0748824	-0.0560593	-0.0758287	-0.0794456	-0.0478634	0.0167758	-0.063357	-0.0767523	-0.0590546	-0.0610131	-0.0439709	-0.0351806	-0.0457201	-0.082117	-0.0650661	-0.0260528	-0.0486337	-0.00713096	-0.068746	-0.0471146	-0.0488947	-0.0714291	-0.0505526	-0.061965	-0.054686	-0.0354567	-0.0141858	0.0166387	-0.0760294	-0.0173238	-0.077097	-0.0790492	-0.0487179	-0.0382495	-0.0723195	-0.0784681
chr17_67532802_67553617:+	PITPNC1	circPITPNC1	-0.0880531	-0.0733322	-0.0466671	-0.0658849	-0.0471191	-0.0285605	-0.0853356	-0.0616503	-0.0645142	-0.0858517	-0.0576188	-0.0761918	-0.0456089	-0.0328884	-0.0694187	-0.0733023	-0.0752198	-0.0474887	-0.0334858	-0.0883885	-0.074973	-0.07571	-0.0029608	-0.0544364	-0.0643382	-0.0565123	-0.0579668	-0.0982706	-0.0794572	-0.0734824	-0.0605944	-0.0715748	-0.0705578	-0.0433797	-0.0722966	-0.054662	-0.072784	-0.0592152	-0.069729	-0.0558513	-0.0635111	-0.0428796	-0.0678781	-0.0572414	-0.0820445	-0.0719197	-0.0715347
chr17_67945409_67975958:+	BPTF	circBPTF	-0.0455918	0.0360705	0.00249181	-0.00602724	0.00800879	-0.0253479	-0.00547498	-0.00246481	-0.0360574	-0.0369594	-0.0215579	-0.0415995	-0.00172037	-0.0265492	-0.0253911	-0.0229992	-0.00989877	0.00100805	-0.0285371	-0.0244039	-0.0244436	0.0182804	-0.00407068	-0.00553786	-0.00447805	-0.0188901	-0.0270813	-0.00302359	-0.000452799	-0.0604035	0.0120199	-0.0203351	-0.0456475	-0.0200539	0.00556537	-0.00235651	0.0305391	-0.0250758	-0.00223051	-0.0286527	-0.0216595	-0.0311917	0.0269962	-0.00699336	-0.0217953	0.0478147	-0.0745499
chr17_8238031_8238629:-	CTC1	circCTC1	0.0437035	0.0126308	0.0255235	0.00823368	0.0216636	0.0183388	0.0308324	0.0217865	0.0358842	0.029946	0.0264888	0.0400259	0.0346779	0.0112333	0.00544034	0.0316117	0.0232059	0.0244045	0.0388091	0.00189761	0.0328056	0.0314526	0.0251834	0.0269428	0.00255173	0.0117666	0.0256293	0.026993	0.0446451	0.0330852	0.0329367	0.0415815	0.031386	0.0197393	0.00807915	0.0273844	0.0200509	0.00952968	0.0139475	0.00937188	0.0306373	0.0123464	0.0423415	0.0132844	0.039746	0.0449305	0.0364611
chr17_82563354_82568201:+	FOXK2	circFOXK2	-0.124825	-0.141239	-0.12248	-0.0791061	-0.136274	-0.119354	-0.139907	-0.136137	-0.126075	-0.145102	-0.134974	-0.132564	-0.113082	-0.104108	-0.103316	-0.127638	-0.160775	-0.135387	-0.155565	-0.148579	-0.140013	-0.0883464	-0.0969199	-0.151037	-0.139815	-0.120612	-0.116014	-0.124058	-0.148204	-0.152748	-0.145676	-0.112906	-0.0836148	-0.0927411	-0.123248	-0.147667	-0.132779	-0.139491	-0.159539	-0.144308	-0.168771	-0.164934	-0.0827636	-0.0685335	-0.0843523	-0.129919	-0.134865
chr17_82763965_82781721:+	TBCD	circTBCD	0.02861	0.0518862	0.0425132	0.0806383	0.05585	0.0365209	0.0460394	0.0298872	0.0540407	0.0557406	0.0512742	0.0435477	0.0437761	0.0529495	0.107118	0.0337297	0.0288747	0.0353096	0.049495	0.0322702	0.0273909	0.0944964	0.058075	0.0806888	0.0624891	0.040756	0.067849	0.054415	0.101108	0.0558513	0.0629923	0.0432717	0.0601842	0.023271	0.0452993	0.0337979	0.0346951	0.0329945	0.0380598	0.0554643	0.0586075	0.0635659	0.0380161	0.0525637	0.0711565	0.0419113	0.0396569
chr17_9940126_9946983:-	GAS7	circGAS7	0.0834297	0.116397	0.118436	0.0729518	0.0833677	0.192553	0.0461026	0.0791826	0.0799313	0.112502	0.0788274	0.0790378	0.139305	0.160527	0.146997	0.182662	0.0893528	0.0183832	0.118697	0.0928628	0.122796	0.105205	0.14126	0.126996	0.0916643	0.127896	0.158214	0.0636089	0.126471	0.184183	0.0431674	0.0927917	0.103765	0.192869	0.0855851	0.028504	0.0694274	0.146965	0.0670004	0.139042	0.118239	0.0625786	0.0822634	0.17221	0.0838934	0.17749	0.0752291
chr18_12999421_13019206:+	CEP192	circCEP192	-0.102754	-0.0917535	-0.082901	-0.0780889	-0.0974704	-0.0735679	-0.0699462	-0.0958158	-0.0823262	-0.0642521	-0.0748848	-0.097048	-0.0661056	-0.038995	-0.0852567	-0.0748295	-0.0844471	-0.100125	-0.0923715	-0.134875	-0.10881	-0.0863756	-0.0375893	-0.0819255	-0.0458929	-0.0664642	-0.0916972	-0.118591	-0.0771747	-0.0562063	-0.114794	-0.028389	-0.0848913	-0.0959292	-0.0936612	-0.0584374	-0.0786493	-0.0800744	-0.098441	-0.104472	-0.102957	-0.101664	-0.08447	-0.0871401	-0.103154	-0.0969564	-0.104612
chr18_20991176_21020239:-	ROCK1	circROCK1	0.0135526	0.0240022	-0.0359898	-0.0347887	-0.00941027	0.0190901	-0.0105448	-0.027489	0.00360202	-7.87582e-06	-0.0213586	0.031145	-0.0194124	-0.00689942	-0.0108343	0.00989103	0.253468	-0.0154989	-0.00169369	-0.0164762	0.0871055	0.0819711	0.073642	0.0753345	-0.00668234	0.0220776	0.0380255	0.033582	0.00120578	0.0199038	-0.0338597	0.0266378	0.131696	-0.0364218	-0.00613964	0.0555216	0.00947695	0.0165677	-0.0300429	-0.0212791	0.0704032	-0.0291096	0.0240772	0.0493636	0.0269098	-0.0228622	-0.0171577
chr18_21765772_21779685:+	MIB1	circMIB1_1	-1.77241	-1.54611	-1.76247	-1.61266	-1.67886	-1.6	-1.5686	-1.66843	-1.78549	-1.64413	-1.694	-1.5861	-1.57327	-1.60186	-1.6122	-1.65743	-1.72794	-1.70245	-1.61747	-1.69251	-1.41886	-1.56451	-1.50998	-1.55953	-1.60886	-1.52304	-1.57968	-1.89014	-1.45521	-1.65871	-1.72839	-1.57769	-1.34196	-1.649	-1.47139	-1.55347	-1.63592	-1.7827	-1.67483	-1.62273	-1.71258	-1.60586	-1.52276	-1.65324	-1.62874	-1.65013	-1.84589
chr18_21765772_21819646:+	MIB1	circMIB1_2	-0.391734	-0.327074	-0.404295	-0.318306	-0.352698	-0.343506	-0.358929	-0.358877	-0.397291	-0.376136	-0.353549	-0.31698	-0.352645	-0.32338	-0.363954	-0.388523	-0.322386	-0.355219	-0.341129	-0.397855	-0.331335	-0.353579	-0.348797	-0.307292	-0.36767	-0.343331	-0.391004	-0.426423	-0.324079	-0.349666	-0.373442	-0.335521	-0.302182	-0.36099	-0.35743	-0.349628	-0.342658	-0.378018	-0.36669	-0.390277	-0.368247	-0.377027	-0.352381	-0.373287	-0.343868	-0.387489	-0.384266
chr18_24064140_24083081:+	TTC39C	circTTC39C	-0.158565	-0.0888419	-0.167085	-0.198474	-0.140074	-0.154726	-0.0998223	-0.153254	-0.119895	-0.133367	-0.125718	-0.103144	-0.134806	-0.103567	-0.145446	-0.144673	-0.0799953	-0.100724	-0.14654	-0.143857	-0.172643	-0.0890873	-0.065627	-0.139865	-0.149343	-0.146509	-0.107788	-0.121535	-0.136098	-0.152214	-0.165751	-0.129023	-0.160921	-0.0882874	-0.177572	-0.168855	-0.133616	-0.125522	-0.135122	-0.127194	-0.176481	-0.131915	-0.119235	-0.10305	-0.103486	-0.168492	-0.108677
chr18_24143091_24143413:+	CABYR	circCABYR	-0.0255779	-0.0170818	-0.0441357	-0.0580401	-0.0369477	-0.0221682	-0.0391564	-0.0407979	-0.0508325	-0.00296222	-0.062278	-0.0329271	-0.0195032	-0.0380613	-0.0537419	-0.0310294	0.0183844	0.000834814	-0.0238018	-0.0414285	0.0110241	-0.0547443	-0.0116094	-0.0414987	-0.0244824	-0.0427102	-0.0298827	-0.0503976	-0.0476048	-0.056333	-0.056171	-0.00131629	-0.0239882	-0.055209	-0.0577327	-0.0505954	-0.0575864	-0.0391243	0.00591049	-0.0160404	-0.0200157	-0.0585058	-0.0269891	-0.00747504	-0.0321127	-0.0460073	-0.0516075
chr18_24196125_24239382:-	OSBPL1A	circOSBPL1A_1	-0.0568481	-0.0736624	-0.0616441	-0.05315	-0.0171578	0.0560129	-0.0739717	-0.083214	-0.0839032	0.0545562	-0.0822413	-0.0746061	-0.0356254	-0.0853661	-0.00267341	-0.0916227	-0.0111689	-0.0834604	-0.0215397	0.0619268	0.0112591	-0.0767928	-0.108062	0.00410339	-0.0499483	-0.0978224	-0.0198768	-0.044982	-0.0619081	-0.0191976	-0.0355069	-0.0776125	-0.0595787	-0.0672127	-0.0647093	-0.0716328	-0.0608765	-0.0608631	-0.0450003	-0.0845929	-0.0453731	-0.0585782	-0.0387021	-0.0143939	-0.0562083	-0.00780474	-0.0578003
chr18_24225042_24239382:-	OSBPL1A	circOSBPL1A_2	-0.0684315	-0.017899	-0.0546195	-0.021705	-0.0541692	-0.0578693	-0.0490243	-0.0583703	-0.0498014	-0.0715295	-0.04329	-0.07289	-0.0514914	-0.0298831	-0.0806277	-0.075376	-0.0690527	-0.0539368	-0.0677809	0.00161275	-0.053758	-0.0551774	-0.0199992	-0.0539154	-0.058791	-0.0715119	-0.0649998	-0.0815325	-0.0814194	-0.0337956	-0.0661661	-0.0478702	-0.0203135	-0.0454325	-0.0693481	-0.0689229	-0.0514504	-0.0448153	-0.0641884	-0.0632661	-0.0660917	-0.0641943	-0.0694072	-0.027979	-0.0549509	-0.0536584	-0.0670035
chr18_32111754_32124845:+	RNF138	circRNF138	-0.146683	-0.0588877	-0.150867	-0.0772661	-0.151581	-0.014694	-0.0869201	-0.109602	-0.153495	-0.0610024	-0.137512	-0.113043	-0.0984254	-0.0514592	-0.124575	0.0604122	-0.161862	-0.0865275	-0.117499	-0.1463	-0.159654	-0.0353424	-0.126672	-0.152146	-0.046078	-0.106399	-0.052495	-0.124633	-0.095445	-0.13727	-0.136381	0.040352	-0.125628	-0.144751	-0.133418	-0.114517	-0.143217	-0.229663	-0.122003	-0.128569	-0.131556	-0.134698	-0.0770835	-0.102499	-0.0996864	-0.095975	-0.130633
chr18_34755976_34794250:+	DTNA	circDTNA	0.0313559	0.0307213	0.039656	0.0287186	0.0677264	0.0518764	0.0241533	0.0587469	0.0500321	0.0532215	0.0229344	0.0358965	0.0415368	0.111149	0.0271426	0.0139213	0.0178662	0.0750813	0.0234705	0.0555709	0.0381063	0.115754	0.0470638	0.035278	0.0302644	0.0452353	0.0545742	0.0596302	0.0417184	0.0614739	0.0475079	0.0677891	0.0228202	0.0255255	0.0249088	0.0686998	0.0386088	0.0639855	0.0842544	0.0248198	0.0192888	0.0363277	0.0557583	0.046931	0.0874272	0.0758592	0.058163
chr18_36026900_36033837:-	RPRD1A	circRPRD1A	-0.37559	-0.402109	-0.37683	-0.42534	-0.383798	-0.383003	-0.397225	-0.389382	-0.382782	-0.428844	-0.384976	-0.382444	-0.404054	-0.377378	-0.402426	-0.402922	-0.405458	-0.388261	-0.397825	-0.370987	-0.385475	-0.393566	-0.42122	-0.406803	-0.370117	-0.401496	-0.343191	-0.387307	-0.359291	-0.400567	-0.368959	-0.377002	-0.442922	-0.404961	-0.408262	-0.401557	-0.389923	-0.404085	-0.35369	-0.40045	-0.391176	-0.38546	-0.383974	-0.41759	-0.381276	-0.366467	-0.354474
chr18_42027443_42049605:+	PIK3C3	circPIK3C3	0.0316738	0.114462	0.0228295	0.0260699	0.0325547	0.0361913	0.0608879	0.0345838	0.0605102	0.0658834	0.0816542	0.0374462	0.0341466	0.0147928	0.036224	0.0591813	0.139956	0.0407383	0.0262798	0.0209364	0.103899	0.0743332	0.0736454	0.029388	0.00813921	0.0243471	0.0578179	0.0521466	0.157775	0.0600601	0.0159656	0.0284392	0.0166524	0.00234157	0.0176704	0.0176424	0.070468	0.0870226	0.0755808	0.0359748	0.0369916	0.0460945	0.0664608	0.0248535	0.0912441	0.0326002	0.0501976
chr18_46946057_46946923:+	KATNAL2	circKATNAL2	-0.160857	-0.106467	-0.23083	-0.169161	-0.187733	-0.141381	-0.210217	-0.185183	-0.15992	-0.00683159	-0.16344	-0.105582	-0.0841827	-0.136411	-0.173297	-0.0486926	-0.100405	-0.0269147	-0.177041	-0.132213	-0.0349324	-0.159107	0.0376404	-0.0743123	-0.113363	-0.0936645	-0.0789881	-0.203469	-0.053191	-0.121825	-0.193966	-0.102054	-0.157734	-0.048838	-0.117688	-0.13152	-0.193689	-0.0417278	-0.141915	-0.133084	-0.151003	-0.171937	-0.108235	-0.0369806	-0.100629	-0.173487	-0.123115
chr18_47865059_47896809:-	SMAD2	circSMAD2	-0.0652774	-0.0709576	-0.0782333	-0.0903219	-0.0774023	-0.0798259	-0.0903264	-0.0801885	-0.0877876	-0.0511065	-0.063012	-0.0714713	-0.0733282	-0.069327	-0.0619428	-0.0895474	-0.0296721	-0.0662815	-0.0805766	-0.0645932	-0.0828045	-0.0829271	-0.0716114	-0.0812219	-0.0657563	-0.0968777	-0.068089	-0.0710377	-0.0871234	-0.0900275	-0.0916317	-0.0757671	-0.0916289	-0.0859501	-0.0831694	-0.080407	-0.0652269	-0.0806485	-0.0601293	-0.0873826	-0.0718132	-0.0698006	-0.0663494	-0.0942185	-0.0673998	-0.0555226	-0.0835441
chr18_49331864_49379758:-	DYM	circDYM	0.0342486	0.0366226	0.0245651	0.058254	0.03347	0.0614864	0.0696998	0.0314684	0.0401784	0.0269552	0.0712653	0.063581	0.0378219	0.0452386	0.0354508	0.0309583	0.0763147	0.0726344	0.0414535	0.0226716	0.0327729	0.0631825	0.071005	0.0382322	0.0210039	0.0480913	0.047602	0.0643481	0.0757873	0.054875	0.0688459	0.0558165	0.0190792	0.0572133	0.0248227	0.0662586	0.0342249	0.0650499	0.0647728	0.0194647	0.0481641	0.0245187	0.0485966	0.0426509	0.0879451	0.0628403	0.0934981
chr18_54277703_54287411:+	POLI	circPOLI	-0.0378538	-0.049945	-0.0600203	-0.0686554	-0.0494287	-0.0666576	-0.062308	-0.066724	-0.069424	-0.0527221	-0.0737509	-0.0398742	-0.0644899	-0.0721544	-0.0548043	-0.0719393	-0.0383083	-0.0596342	-0.0497839	-0.062473	-0.0431242	-0.0478512	-0.0605962	-0.0583648	-0.0740979	-0.0756116	-0.0587824	-0.0853439	-0.0118714	-0.051301	-0.0811719	-0.0514289	-0.0550375	-0.0591863	-0.0704654	-0.0692042	-0.0680674	-0.0431285	-0.064357	-0.0468216	-0.0685113	-0.0652724	-0.0674641	-0.0289631	-0.0542014	-0.0605703	-0.0690372
chr18_55350359_55351000:-	TCF4	circTCF4_1	-0.0349296	-0.0471104	-0.00100845	-0.0382618	-0.0231571	-0.0415309	-0.0116454	-0.029302	0.0199186	-0.0162063	-0.0186818	0.00278998	-0.00244423	-0.0292936	-0.0307819	-0.0101062	-0.0290905	-0.0293406	-0.0380682	-0.0385464	0.00672588	-0.00436513	-0.0269034	-0.0207125	-0.0321663	-0.0329186	-0.00112507	-0.027733	-0.0247769	-0.0225383	-0.0422428	-0.0327794	-0.0271078	-0.0123305	-0.0332029	-0.0315038	-0.0285659	-0.0313047	-0.0315617	-0.0110833	-0.0431923	-0.0192114	-0.0242181	-0.0348957	-0.0120265	-0.0172605	-0.0500231
chr18_55350359_55351003:-	TCF4	circTCF4_2	-0.0349296	-0.0471104	-0.00100845	-0.0382618	-0.0231571	-0.0415309	-0.0116454	-0.029302	0.0199186	-0.0162063	-0.0186818	0.00278998	-0.00244423	-0.0292936	-0.0307819	-0.0101062	-0.0290905	-0.0293406	-0.0380682	-0.0385464	0.00672588	-0.00436513	-0.0269034	-0.0207125	-0.0321663	-0.0329186	-0.00112507	-0.027733	-0.0247769	-0.0225383	-0.0422428	-0.0327794	-0.0271078	-0.0123305	-0.0332029	-0.0315038	-0.0285659	-0.0313047	-0.0315617	-0.0110833	-0.0431923	-0.0192114	-0.0242181	-0.0348957	-0.0120265	-0.0172605	-0.0500231
chr18_56758865_56781656:+	WDR7	circWDR7_1	-0.183816	-0.204905	-0.19629	-0.189862	-0.169349	-0.171756	-0.210899	-0.18507	-0.17046	-0.181125	-0.190272	-0.177221	-0.172966	-0.165506	-0.212783	-0.172599	-0.134639	-0.168125	-0.177658	-0.1849	-0.0790329	-0.182653	-0.107261	-0.174644	-0.197558	-0.211103	-0.146292	-0.198343	-0.155145	-0.189644	-0.193451	-0.164969	-0.165795	-0.181327	-0.219783	-0.181233	-0.144829	-0.171454	-0.197943	-0.16298	-0.179024	-0.225915	-0.206696	-0.14872	-0.158542	-0.210608	-0.18343
chr18_56776782_56880165:+	WDR7	circWDR7_2	-0.0887473	-0.0576244	-0.0913832	-0.0825662	-0.0912836	-0.0979565	-0.061907	-0.0857962	-0.0788813	-0.0979344	-0.0914874	-0.094142	-0.0768292	-0.0623953	-0.0789581	-0.0742367	-0.0831895	-0.079816	-0.0782223	-0.0873478	0.0182592	-0.0773962	-0.0785288	-0.0591307	-0.0981159	-0.0678555	-0.0643914	-0.093777	-0.098306	-0.0958219	-0.0898655	-0.101064	-0.0986807	-0.0477657	-0.0696199	-0.0951055	-0.0810505	-0.0992755	-0.0951165	-0.0934421	-0.0902754	-0.0951326	-0.0933017	-0.0765961	-0.0660982	-0.0868879	-0.0774301
chr18_58165788_58252054:+	NEDD4L	circNEDD4L	0.0640584	0.114481	0.0328662	0.105061	0.0939171	0.0284023	0.0288521	0.0361108	0.101954	0.0255849	0.0277446	0.0436515	0.0851799	0.0856395	0.0764765	0.0543238	0.0287232	0.0959174	0.0460703	0.0885924	0.132778	0.037947	0.151056	0.0444327	0.0496465	0.0667333	0.147362	0.0584007	0.0393393	0.0943935	0.0386659	0.104836	0.151835	0.117353	0.0480945	0.0590057	0.0327048	0.0434274	0.0431845	0.157858	0.128163	0.0327367	0.0979179	0.107524	0.0831495	0.0328449	0.0524126
chr18_61490402_61507560:+	CDH20	circCDH20	-0.0382895	-0.0290625	-0.0209663	-0.0167789	-0.0230812	-0.0192061	-0.0460757	-0.0385312	-0.00362948	-0.0492644	-0.017333	-0.0269293	-0.0161296	0.0148083	-0.0348629	0.0323038	-0.00373676	0.0241129	0.0379357	-0.0426049	-0.00735476	-0.0344237	-0.0295662	-0.0384259	-0.0347998	-0.0273704	-0.0255938	-0.0177701	0.00146127	-0.0361889	-0.0427453	-0.0116912	-0.0334219	-0.0363524	-0.00613308	0.0309816	-0.0342548	-0.0337245	-0.0250428	-0.0344174	-0.0196964	-0.0352954	-0.029217	-0.0363047	-0.00162404	-0.0252487	-0.029562
chr18_62544802_62556297:+	ZCCHC2	circZCCHC2	0.188288	0.216436	0.118965	0.209961	0.197472	0.185481	0.164671	0.145317	0.171616	0.175395	0.188231	0.152555	0.20269	0.251741	0.135303	0.120463	0.166866	0.13944	0.116754	0.174034	0.314944	0.125783	0.27855	0.256067	0.228406	0.170061	0.221943	0.150124	0.146455	0.196501	0.153078	0.199578	0.250467	0.237982	0.173269	0.152419	0.128912	0.157933	0.164536	0.153536	0.203142	0.138807	0.193913	0.162796	0.142568	0.177207	0.144682
chr18_76849526_76851939:+	ZNF236	circZNF236_1	-0.0674273	-0.0960878	-0.111339	-0.0938608	-0.103606	-0.114859	-0.0806332	-0.109884	-0.0757341	-0.113943	-0.0539044	-0.0646935	-0.109124	-0.0968276	-0.129434	-0.10304	0.0025009	-0.0540539	-0.0823475	-0.138735	-0.075899	0.0872288	-0.0593059	-0.092145	-0.124919	-0.0963212	-0.0703341	-0.0622935	-0.0996567	-0.0782919	-0.117432	-0.0978501	-0.142378	-0.121214	-0.119153	-0.0547035	-0.0463298	-0.0195124	-0.0759512	-0.0904524	-0.0740673	-0.122517	-0.107018	-0.0596268	-0.0486419	-0.0645233	-0.0749071
chr18_76849526_76871825:+	ZNF236	circZNF236_2	-0.0848859	-0.0479757	-0.0755652	-0.0332202	-0.0671949	-0.0617887	-0.0571716	-0.0620101	-0.062444	-0.0386591	-0.0789343	-0.0595586	-0.0627887	-0.0182642	-0.0611186	-0.0723039	-0.0559506	-0.0408154	-0.0722668	-0.0603083	-0.0590839	-0.0734147	-0.0569687	-0.0477282	-0.0257186	-0.0559221	-0.0347328	-0.035745	-0.0548144	-0.053511	-0.0777121	-0.0397684	-0.052054	-0.02525	-0.0571724	-0.0717721	-0.071519	-0.0508432	-0.0622243	-0.0730829	-0.077842	-0.0739211	-0.0748399	-0.0283376	-0.0145088	-0.0554042	-0.0503533
chr18_76849526_76881512:+	ZNF236	circZNF236_3	-0.137713	-0.194171	-0.15558	-0.195606	-0.182591	-0.192604	-0.213526	-0.213305	-0.18683	-0.197127	-0.19888	-0.161109	-0.176575	-0.174558	-0.205052	-0.151443	-0.195903	-0.153726	-0.198952	-0.218424	-0.192344	-0.134582	-0.14404	-0.122932	-0.220564	-0.184006	-0.176683	-0.158881	-0.147857	-0.145479	-0.207175	-0.190195	-0.223452	-0.176148	-0.195115	-0.168852	-0.194005	-0.209453	-0.182133	-0.226301	-0.185387	-0.223889	-0.189679	-0.177373	-0.234479	-0.190592	-0.206886
chr18_79096476_79154555:+	ATP9B	circATP9B_1	-0.0196163	0.0109501	-0.0310493	-0.0303527	-0.0334458	-0.0218558	-0.020721	-0.0163064	-0.029518	-0.0306334	-0.0168535	-0.0142832	0.0131482	-0.0328611	-0.000296911	-0.0271405	0.0631238	0.0248043	-0.00652531	0.011254	-0.0297478	-0.00467953	-0.021572	0.0303572	0.0183836	-0.0224288	0.011783	-0.0260871	-0.013321	0.0117912	-0.0105095	0.0036601	-0.018618	0.00850771	0.000982492	0.000475207	-0.0284078	-0.00978248	-0.00611619	-0.0287645	0.00879572	-0.0307495	-0.0278371	-0.00667786	-0.017962	-0.0134077	-0.0276725
chr18_79193183_79214038:+	ATP9B	circATP9B_2	-0.0565202	-0.0262115	-0.0906284	-0.076892	-0.0823018	-0.0660569	-0.0317706	-0.0896658	-0.0015881	-0.0576365	-0.0855024	-0.0179257	-0.0654731	-0.0668911	-0.0825374	-0.0240547	0.0251778	-0.0947415	-0.086095	-0.0827586	-0.0760431	-0.0205987	-0.0930342	-0.0879093	-0.0523783	-0.0667857	-0.0276147	-0.0427949	-0.0574689	-0.0624639	-0.0930379	-0.0393797	-0.0559339	-0.0579308	-0.0644841	-0.0757074	-0.0889303	-0.048118	-0.0859031	-0.04437	-0.0518687	-0.0856845	-0.0358157	-0.0830498	-0.0921521	-0.0423312	-0.0873464
chr18_79193183_79277196:+	ATP9B	circATP9B_3	0.0280725	0.0801084	0.0375793	0.0635904	0.048777	0.0413485	0.0374281	0.0491144	0.0646704	0.0339321	0.0514216	0.043264	0.0393396	0.0937983	0.090081	0.0355787	0.0907521	0.0975156	0.0957564	0.0780494	0.103659	0.0314046	0.0372329	0.10919	0.0497708	0.0416367	0.0815724	0.0488883	0.107225	0.0387173	0.0332257	0.095769	0.116113	0.0784792	0.0826115	0.0713665	0.0853845	0.114336	0.0693367	0.091066	0.109558	0.0689313	0.0516918	0.0984246	0.117191	0.0749934	0.0734012
chr18_79193183_79307234:+	ATP9B	circATP9B_4	0.0551831	0.0553792	0.0466843	0.0886474	0.0623275	0.0467206	0.0697448	0.0644349	0.0555505	0.0630169	0.0512573	0.0568621	0.0721757	0.0832984	0.094799	0.0658554	0.043711	0.05155	0.073068	0.0484805	0.111913	0.0627978	0.113011	0.0563968	0.0589521	0.0545341	0.079619	0.0557124	0.0681498	0.0501709	0.0432321	0.0701124	0.0560084	0.0988625	0.0471178	0.0674353	0.0563649	0.0508985	0.0718713	0.0650558	0.0884741	0.0457426	0.0638707	0.0828782	0.0983583	0.0528914	0.0727486
chr18_8718424_8720496:+	MTCL1	circMTCL1	-1.45924	-1.27855	-1.88707	-1.66966	-1.8648	-1.49544	-1.84617	-1.7007	-1.86601	-1.73618	-1.77311	-1.37003	-1.59275	-1.58483	-1.54426	-1.56614	-1.57516	-1.78115	-1.81721	-1.34267	-1.41531	-1.26592	-1.42896	-1.36578	-1.43936	-1.56927	-1.4039	-1.37856	-1.11134	-1.51001	-1.44164	-1.62365	-1.21043	-1.22761	-1.63089	-1.3929	-1.55655	-1.92542	-1.75962	-1.54515	-1.63934	-1.66971	-1.599	-1.67512	-1.31949	-1.65861	-1.28264
chr18_9182382_9221999:+	ANKRD12	circANKRD12_1	-0.0517629	0.00480035	-0.055273	-0.00784875	-0.00774052	-0.0424084	0.0306939	0.00145319	0.0425253	0.0382869	-0.0240815	-0.059122	0.0167136	0.0481062	-0.0381593	0.0154343	0.152371	-0.0160051	-0.00764731	-0.0509113	-0.0534532	0.149342	-0.031384	-0.00839987	-0.0278593	0.0695958	0.0281121	-0.000699636	0.158146	0.0271428	0.040125	-0.0347003	-0.103774	0.0316952	-0.0222284	0.0762658	0.0849804	0.0996897	0.0337087	0.053159	-0.0525794	-0.0069407	-0.0100701	0.0746484	0.0600936	0.0572418	0.011759
chr18_9204476_9221999:+	ANKRD12	circANKRD12_2	-0.194396	-0.0907589	-0.207752	-0.122896	-0.12524	-0.102089	-0.0928838	-0.167999	-0.0910895	-0.161935	-0.145514	-0.0738884	-0.175863	-0.1718	-0.0995808	-0.122718	-0.089262	-0.0906264	-0.121788	-0.199553	-0.0619883	-0.144083	-0.146006	-0.142914	-0.174089	-0.12236	-0.0953469	-0.156606	-0.0492833	-0.114785	-0.164472	-0.117425	-0.146089	-0.223102	-0.134425	0.0378601	-0.10151	-0.0747399	-0.159239	-0.1082	-0.129964	-0.202283	-0.1659	-0.0417934	-0.0725382	-0.0827689	-0.129911
chr18_9583117_9595102:-	PPP4R1	circPPP4R1_1	-0.186661	-0.186007	-0.209125	-0.159037	-0.113292	-0.163101	-0.184736	-0.196337	-0.246147	-0.11331	-0.183298	-0.139291	-0.134644	-0.183869	-0.0964238	-0.0960533	-0.197556	-0.253131	-0.246124	-0.158902	-0.191492	-0.183834	-0.223891	-0.200738	-0.181118	-0.171606	-0.190224	-0.0681709	-0.172834	-0.161848	-0.197992	-0.200858	-0.200759	-0.196001	-0.159461	-0.134826	-0.111005	-0.142733	-0.156369	-0.18174	-0.127228	-0.185737	-0.137942	-0.184776	-0.158612	-0.225439	-0.114348
chr18_9583117_9595153:-	PPP4R1	circPPP4R1_2	-0.289442	-0.262897	-0.329528	-0.312058	-0.322257	-0.323307	-0.310387	-0.322923	-0.310744	-0.313792	-0.306641	-0.27646	-0.287414	-0.273299	-0.327473	-0.296772	-0.303481	-0.23227	-0.278573	-0.291984	-0.22863	-0.262863	-0.220291	-0.276842	-0.302312	-0.303265	-0.25084	-0.239637	-0.285594	-0.278507	-0.324231	-0.254385	-0.221513	-0.28812	-0.302974	-0.300919	-0.335843	-0.331748	-0.328177	-0.288734	-0.316088	-0.310225	-0.325723	-0.260419	-0.284765	-0.290398	-0.314585
chr19_12928342_12928847:-	FARSA	circFARSA	-0.0640534	-0.0842334	-0.115118	-0.128738	-0.0939098	-0.0908599	-0.0881443	-0.120581	-0.129286	-0.097637	-0.0928945	-0.13206	-0.0950649	-0.119452	-0.126691	-0.0824497	-0.157123	-0.118751	-0.0986947	-0.0734597	-0.0572112	0.0365512	-0.0451243	-0.0856896	-0.128798	-0.106719	-0.116723	-0.074653	-0.0759492	-0.126317	-0.125738	-0.0545497	-0.121836	-0.102666	-0.122447	-0.121212	-0.0346299	-0.103243	-0.108572	-0.0979591	-0.0952401	-0.131054	-0.106041	-0.0962099	-0.112863	-0.0585151	-0.108034
chr19_13332869_13334493:-	CACNA1A	circCACNA1A	-0.122548	-0.167514	-0.182293	-0.208469	-0.184775	-0.191793	-0.231798	-0.225316	-0.21896	-0.169153	-0.22417	-0.175733	-0.180255	-0.177778	-0.207455	-0.202493	-0.114102	-0.19059	-0.22169	-0.216332	-0.0759112	-0.188436	-0.116544	-0.0772832	-0.164205	-0.176128	-0.133778	-0.196346	-0.110352	-0.18313	-0.156528	-0.203803	-0.17824	-0.170262	-0.146802	-0.177491	-0.212423	-0.234915	-0.208566	-0.206001	-0.204246	-0.215463	-0.218255	-0.201659	-0.178509	-0.187687	-0.197604
chr19_14458031_14458375:+	PKN1	circPKN1	-0.109737	-0.107821	-0.0981779	-0.118918	-0.0930698	-0.102096	-0.073177	-0.0892319	-0.073263	-0.103886	-0.115531	-0.0879646	-0.0880429	-0.102897	-0.108519	-0.106117	-0.0996535	-0.0982719	-0.11234	-0.0163779	-0.10208	-0.101234	-0.0949964	-0.0937979	-0.0923677	-0.0956607	-0.0912089	-0.117743	-0.101159	-0.105272	-0.123369	-0.0882675	-0.103283	-0.0731189	-0.10362	-0.0769128	-0.0972563	-0.0926489	-0.0986109	-0.0975631	-0.105298	-0.0895866	-0.063194	-0.0898056	-0.104621	-0.0921496	-0.118377
chr19_17276495_17276909:+	AC010463.1,BABAM1	circBABAM1	-0.0822945	-0.107194	-0.0981511	-0.118181	-0.10951	-0.0920223	-0.130863	-0.0986673	-0.123941	-0.123444	-0.132533	-0.122438	-0.105033	-0.098111	-0.0855052	-0.137307	-0.0660524	-0.0923095	-0.127385	-0.121913	-0.122816	-0.123532	-0.0944757	-0.093759	-0.128457	-0.120497	-0.114212	-0.069555	-0.108463	-0.13421	-0.0905419	-0.0808406	-0.126293	-0.125725	-0.114049	-0.0811957	-0.139143	-0.15086	-0.13705	-0.0508237	-0.122759	-0.137805	-0.146944	-0.121612	-0.118563	-0.0954985	-0.116985
chr19_18539371_18539720:-	FKBP8	circFKBP8	-0.205122	-0.168821	-0.116596	-0.0925514	-0.136754	-0.111371	-0.151488	-0.213318	-0.180946	-0.239571	-0.15076	-0.0966292	-0.0918395	-0.101782	-0.194303	-0.229622	-0.0922778	-0.0724089	-0.199325	-0.200263	-0.238542	-0.03675	-0.102007	-0.138863	-0.209574	-0.171412	-0.0991771	-0.128657	-0.0695079	-0.148495	-0.185643	-0.10765	-0.161448	-0.0965421	-0.107662	-0.0908058	-0.126012	-0.0856427	-0.224658	-0.110463	-0.0766364	-0.148173	-0.0879708	-0.0725936	-0.0550659	-0.097583	-0.18178
chr19_19245313_19248882:+	NCAN	circNCAN	-0.0365371	-0.0368202	-0.0350218	-0.0245175	-0.0334128	-0.0225966	-0.0104022	-0.0275693	-0.0412	-0.0205179	-0.0388396	-0.0350772	-0.0311527	-0.0175947	-0.036079	-0.0162885	-0.0368841	-0.0135893	-0.0245177	-0.0392578	-0.0372943	0.0328199	-0.0106715	-0.0343811	-0.0356614	-0.0433063	-0.0312664	-0.0276735	-0.036002	-0.0187992	-0.0396827	-0.0268794	-0.0368098	-0.0359393	-0.035301	0.0131381	-0.0151971	-0.0393975	-0.0176305	-0.0293165	-0.03305	-0.0295517	-0.0358274	-0.0293797	-0.014846	-0.0235855	-0.0339162
chr19_40583398_40583717:+	SHKBP1	circSHKBP1	-0.067332	-0.0536431	-0.0784172	-0.0510411	-0.0671004	-0.101894	-0.0296677	-0.0704873	-0.0528616	-0.0755196	-0.0221271	-0.00657816	-0.0388074	-0.088736	-0.0278945	-0.0831952	-0.048928	-0.0581521	-0.0156742	-0.0600204	0.0502548	-0.0504852	0.00645193	-0.0205557	-0.0775484	-0.0878458	-0.0394746	0.000397573	-0.0849395	-0.0867733	-0.0680016	-0.0464956	-0.0512493	-0.0850369	-0.0546285	-0.0542372	-0.0444202	-0.0493704	0.013015	-0.0889098	0.0463341	-0.0719973	-0.066729	-0.0908694	0.00393657	-0.0469986	-0.0824479
chr19_40736986_40737769:+	ITPKC	circITPKC	-0.0158173	-0.0616498	0.0350312	-0.0614972	-0.0441452	-0.0359215	-0.0318075	-0.0319619	-0.0691941	0.00379346	-0.0255598	-0.0271801	-0.0295534	-0.0498109	-0.0425495	-0.0243965	-0.013352	-0.0454647	-0.0604251	-0.0391337	-0.0332232	-0.0165938	-0.0432307	-0.00908751	-0.0245485	-0.0369993	-0.0119955	-0.0311915	-0.0417916	-0.0425728	-0.015414	-0.00312147	-0.0377333	-0.0550732	-0.0348724	-0.0506518	-0.0442713	-0.0580616	-0.0346579	-0.00670395	-0.020692	-0.0462684	-0.0489448	-0.0409126	-0.0424142	-0.0620176	-0.00536002
chr19_47264603_47264946:+	CCDC9	circCCDC9	0.0299554	0.00189345	-9.40817e-05	-0.0265272	-0.00904162	0.0173578	-0.018322	-0.0250373	-0.0165292	0.0601528	-0.0377227	-0.0184627	-0.0111637	-0.000606717	-0.0081443	-0.0354916	0.0165554	0.00188949	-0.0353536	-0.0174535	0.0437283	-0.00243294	-0.0255718	-0.0218685	-0.00899014	-0.0297088	-0.00952936	-0.00789343	-0.0253852	0.0141581	-0.00798363	0.00341226	0.023262	-0.0453285	-0.0304748	-0.0161489	0.00356203	-0.0121498	-3.91468e-06	-0.0177547	-0.0200544	-0.0249177	-0.0301179	0.0167322	0.0237653	-0.0227916	-0.00281322
chr19_47362476_47362693:+	DHX34	circDHX34	0.0130648	0.0184219	0.0163169	0.0101607	0.0221879	0.0202258	0.0584983	0.01292	0.0166873	0.0360316	0.0103511	0.0309892	0.0213418	0.0759665	0.00567577	-0.00443594	0.0158668	-0.00505743	0.0235281	0.0346368	-0.00377579	0.00654628	0.0553964	0.0224272	0.0100472	0.00357842	0.0166262	0.0227817	0.0161979	-0.00164853	0.011279	0.00791073	0.0149421	0.0139857	-0.000964922	0.00774591	0.0150229	0.0161211	0.00106351	0.0420455	-0.000871402	0.0398799	0.0320902	0.0516366	0.0185767	0.012746	0.0204975
chr19_47416652_47417350:-	MEIS3	circMEIS3	-0.463692	-0.472533	-0.400645	-0.38235	-0.396251	-0.496972	-0.407338	-0.454482	-0.378798	-0.276831	-0.387977	-0.347795	-0.343748	-0.211222	-0.411567	-0.401359	-0.300107	-0.548043	-0.434119	-0.344634	-0.345244	-0.42697	-0.498294	-0.335912	-0.44285	-0.427082	-0.304904	-0.433834	-0.41151	-0.412964	-0.386798	-0.463069	-0.560831	-0.453679	-0.368264	-0.380706	-0.396614	-0.306609	-0.459616	-0.367479	-0.344902	-0.434649	-0.412941	-0.341801	-0.243328	-0.471655	-0.404589
chr19_48633444_48633655:-	DBP	circDBP	-0.0331748	-0.0804267	-0.0515419	-0.0262242	-0.0431716	-0.0510546	-0.0362311	-0.0468756	-0.0429023	-0.0816152	-0.0632659	-0.00653269	-0.0455018	-0.0295776	-0.0321523	-0.0808458	-0.0288162	-0.0457332	-0.0496796	-0.0726666	-0.0610297	-0.0392408	-0.0540995	-0.0329071	-0.0595004	-0.0598978	-0.016725	-0.0537102	-0.0215593	-0.0363289	-0.00635164	-0.0659075	-0.01724	-0.0550332	-0.014855	-0.0389784	-0.0531599	-0.0555292	-0.0447013	-0.0576777	-0.0502923	-0.0666774	-0.0691522	-0.0593808	-0.041296	-0.0524576	-0.0528611
chr19_52076044_52089002:-	ZNF841	circZNF841	0.0574758	0.0589466	0.0818642	0.117612	0.0641566	0.0821927	0.0561841	0.0640726	0.0660614	0.119361	0.099355	0.0686969	0.0964319	0.0584064	0.059263	0.0598225	0.0741024	0.0982045	0.0612725	0.0644225	0.0861893	0.0560806	0.0918639	0.0973585	0.0711364	0.0708637	0.107935	0.0620265	0.0606037	0.0987398	0.0559401	0.0995741	0.0834636	0.0540816	0.0593579	0.12394	0.0740502	0.072764	0.0658065	0.060437	0.0974107	0.0616027	0.0822702	0.0787481	0.108965	0.0812555	0.0990407
chr19_5604583_5604936:-	SAFB2	circSAFB2	0.0636162	0.140685	0.1072	0.108315	0.151327	0.0769608	0.177792	0.0958716	0.0935538	0.0716636	0.126084	0.154333	0.0903826	0.121738	0.104905	0.128224	0.257115	0.159584	0.184766	0.139857	0.0795903	0.141791	0.164903	0.112201	0.0832136	0.0781522	0.121916	0.0661749	0.173281	0.0703295	0.150478	0.139265	0.0676303	0.147946	0.0735206	0.14737	0.0855117	0.138783	0.149251	0.0872826	0.0410068	0.1029	0.0498193	0.10469	0.0992942	0.141855	0.146686
chr19_8455405_8463686:+	HNRNPM	circHNRNPM	0.106975	0.0848017	0.0885114	0.0753066	0.0761378	0.0964929	0.0824935	0.0664762	0.0491809	0.0612252	0.0664038	0.0782888	0.0807827	0.0938381	0.0554197	0.0752661	0.141894	0.158366	0.0456078	0.173727	0.0787699	0.100207	0.0382232	0.0964735	0.0482305	0.0547656	0.101652	0.119999	0.124254	0.0670254	0.0843921	0.0947063	0.0403843	0.0743061	0.0728526	0.134482	0.101947	0.12437	0.116775	0.0440917	0.131496	0.0742115	0.0948522	0.0421678	0.114695	0.102289	0.0629046
chr2_106122970_106166083:-	UXS1	circUXS1_1	-0.0206889	-0.0196788	-0.0140002	0.00737314	-0.0224027	-0.0148056	-0.0220283	-0.0231014	-0.00140573	-0.00303594	-0.00780098	0.0113807	-0.0230603	0.0155702	-0.0243569	-0.0234286	-0.00473299	-0.00813553	-0.00830501	-0.0210052	-0.0241012	-0.00443883	0.0179195	0.000689046	-0.0108188	-0.0232719	0.00356825	-0.0220254	0.00213271	-0.0213774	-0.02164	0.0233462	-0.0199096	0.00473672	-0.0224514	-0.0195594	-0.0196379	-0.0274748	0.019523	-0.0194912	-0.0191014	-0.0193465	0.0144095	-0.0179398	-0.0207771	0.00954635	-0.0158281
chr2_106158058_106166083:-	UXS1	circUXS1_2	-0.60382	-0.59463	-0.581547	-0.56076	-0.534114	-0.58353	-0.571402	-0.605114	-0.51531	-0.562042	-0.510873	-0.595847	-0.541054	-0.491955	-0.593457	-0.556254	-0.519355	-0.590874	-0.545081	-0.51667	-0.579026	-0.511808	-0.60286	-0.572224	-0.532353	-0.586442	-0.5479	-0.538081	-0.593524	-0.596418	-0.519286	-0.545766	-0.577375	-0.581052	-0.589968	-0.604263	-0.582833	-0.588223	-0.551258	-0.611948	-0.553255	-0.598383	-0.59822	-0.561384	-0.517892	-0.566719	-0.529126
chr2_10644320_10668723:-	NOL10	circNOL10	0.0330024	0.0367254	0.0362143	0.0919915	0.0578695	0.061082	0.0484532	0.0412043	0.0830577	0.0910372	0.0559955	0.0359413	0.0608959	0.113918	0.0328613	0.0571115	0.0909457	0.0727079	0.0304499	0.0301311	0.0692175	0.0533692	0.05816	0.0374942	0.0482012	0.0583292	0.099188	0.0480934	0.0603461	0.0741388	0.0447419	0.0367667	0.0337731	0.0369364	0.0670191	0.0362665	0.0580265	0.0738022	0.0437807	0.0922086	0.0444651	0.0299763	0.036035	0.0513474	0.064077	0.0734151	0.0661909
chr2_106830066_106834146:-	ST6GAL2	circST6GAL2_1	-0.0479892	-0.132313	-0.0954657	-0.0587176	-0.105437	-0.110087	-0.0763806	-0.10555	-0.107589	-0.123292	-0.0745213	-0.114004	-0.0663339	-0.0924799	-0.0955344	-0.110199	-0.0417751	0.10976	-0.0480577	-0.0652736	-0.116951	-0.0836165	-0.0371997	-0.0879163	-0.0698792	-0.0507584	-0.089093	0.0143881	-0.0808854	-0.136242	-0.0492545	-0.105279	-0.160325	-0.149499	-0.0967319	-0.0789204	-0.0147237	0.025891	-0.103114	-0.0360196	-0.127475	-0.0657548	-0.090252	0.00620157	-0.00767941	-0.116775	-0.0118309
chr2_106830066_106844034:-	ST6GAL2	circST6GAL2_2	-0.277426	-0.319451	-0.321365	-0.185368	-0.267324	-0.287335	-0.273799	-0.29088	-0.3182	-0.218792	-0.341417	-0.230866	-0.269093	-0.153827	-0.21108	-0.0653177	-0.207685	-0.284196	-0.288628	-0.313032	-0.244657	-0.199495	-0.13539	-0.294204	-0.328163	-0.30843	-0.232652	-0.342131	-0.209238	-0.247023	-0.269038	-0.252097	-0.300577	-0.403817	-0.16493	-0.312511	-0.181044	-0.198574	-0.320663	-0.327926	-0.231958	-0.344999	-0.269569	-0.19171	-0.192423	-0.352978	-0.27232
chr2_108771701_108773046:+	RANBP2	circRANBP2	-0.20861	-0.165443	-0.200254	-0.218608	-0.17483	-0.184223	-0.190202	-0.200039	-0.190084	-0.199389	-0.176433	-0.182559	-0.178326	-0.170025	-0.198828	-0.178667	-0.167024	-0.197682	-0.186165	-0.196452	-0.155003	-0.172857	-0.19962	-0.168309	-0.189978	-0.198304	-0.1947	-0.195045	-0.1988	-0.162459	-0.20804	-0.147805	-0.189574	-0.164181	-0.197857	-0.192311	-0.165084	-0.163392	-0.167036	-0.195862	-0.196878	-0.192787	-0.165974	-0.174838	-0.178015	-0.198522	-0.176701
chr2_112299849_112300029:+	ZC3H6	circZC3H6_1	-0.921339	-0.917125	-0.819695	-0.729586	-0.842653	-0.902788	-0.818382	-0.811943	-0.670835	-0.962801	-0.777334	-0.803999	-0.83256	-0.776467	-0.991031	-0.843158	-0.646206	-0.593268	-0.834847	-0.93765	-0.838924	-0.599125	-0.818473	-0.676947	-0.778881	-0.850417	-0.658658	-0.653781	-0.760171	-0.922155	-0.671829	-0.800079	-0.922787	-0.827767	-0.836517	-0.733556	-0.861847	-0.618421	-0.806312	-0.814757	-0.905819	-0.870937	-0.849155	-0.728672	-0.73566	-0.716388	-0.802324
chr2_112299849_112325197:+	ZC3H6	circZC3H6_2	-0.0793798	-0.0478834	-0.0630846	-0.0809045	-0.0784502	-0.0717041	-0.089303	-0.0625522	-0.0487114	-0.0915405	-0.0867808	-0.0651379	-0.0855534	-0.026838	-0.089722	-0.0636406	-0.0700871	-0.0564958	-0.052588	-0.079018	-0.0740625	-0.0695228	-0.0747137	-0.0741174	-0.0873411	-0.0681614	-0.0534599	-0.0733012	-0.0812536	-0.082755	-0.082735	-0.0606829	-0.0835634	-0.0332868	-0.0840509	-0.064682	-0.057348	-0.0628028	-0.06919	-0.0847016	-0.0899073	-0.0717527	-0.07728	-0.0892512	-0.0675712	-0.0685956	-0.0915802
chr2_119926598_119945240:+	PTPN4	circPTPN4	-0.109927	-0.167363	-0.127263	-0.152706	-0.156677	-0.170528	-0.181075	-0.174842	-0.192857	-0.115218	-0.180113	-0.167738	-0.152424	-0.156999	-0.149368	-0.16277	-0.175607	-0.197359	-0.159908	-0.151299	-0.161875	-0.153413	-0.145326	-0.162844	-0.184993	-0.177455	-0.156118	-0.169214	-0.150646	-0.157954	-0.165244	-0.136905	-0.191037	-0.166395	-0.178751	-0.133428	-0.177136	-0.0777131	-0.165205	-0.181064	-0.138833	-0.17714	-0.133708	-0.089936	-0.140768	-0.159336	-0.157609
chr2_121605701_121606180:-	CLASP1	circCLASP1	0.0476867	0.0528387	0.03745	0.021932	0.0373436	0.0756547	0.0383708	0.0438418	0.0506747	0.0636495	0.0331094	0.0769586	0.0513251	0.0624212	0.106061	0.0532441	0.045102	0.0357617	0.0621124	0.0326343	0.146563	0.0598991	0.129875	0.060549	0.076992	0.0420268	0.0620325	0.0377308	0.0744243	0.0782381	0.028119	0.0812462	0.0808963	0.0444853	0.0695698	0.0698221	0.0616909	0.0477159	0.0430202	0.0538255	0.0308674	0.0357639	0.0419359	0.0720825	0.0454041	0.0608173	0.0700548
chr2_124221705_124242393:+	CNTNAP5	circCNTNAP5_1	-0.08739	-0.0659019	-0.0898169	-0.0646781	-0.0809084	-0.0801974	-0.0368394	-0.0776292	-0.0875755	-0.0137912	-0.0789034	-0.0351309	-0.0540549	-0.0421647	-0.0895972	-0.0933872	-0.0489947	-0.0481257	-0.0740859	-0.0592705	-0.0474589	-0.00540513	-0.00616581	-0.0728981	-0.103812	-0.0800872	-0.0178476	0.0229384	-0.0658491	-0.0647265	-0.0835848	-0.0134202	-0.0796342	-0.0819335	-0.102415	-0.0696588	-0.0833499	-0.0793449	-0.0648839	-0.0858714	-0.0561525	-0.0713206	-0.0885024	-0.0698114	-0.114559	-0.0762447	-0.0367503
chr2_124772799_124798320:+	CNTNAP5	circCNTNAP5_2	-0.0125849	-0.0113865	-0.014734	-0.0141345	-0.0079153	0.00342882	0.00518466	-0.00613905	0.00698981	-0.0170854	0.00141463	0.00108222	0.00394698	0.0199438	-0.0195206	0.00769302	0.0208668	-0.000695659	0.0148462	-0.00874925	0.0534617	-0.0154546	0.00390501	-0.0175289	-0.00308618	-0.0182388	-0.00208857	0.0207039	-0.0173554	-0.0140358	-0.00915788	0.000851468	0.0124286	0.0362409	-0.0162569	0.00556709	-0.00133594	0.0185902	-0.0053872	-0.014287	-0.0137469	-0.00419829	0.0073207	-0.0117805	0.00513464	-0.0184971	-0.0115322
chr2_135602500_135605016:+	R3HDM1	circR3HDM1_1	0.0239994	0.0467199	-0.011345	0.0395358	0.0046312	0.00886649	0.0156431	-0.00974336	0.00554116	-0.00601824	-0.00483444	-0.00651843	0.00532608	0.0279386	0.0109952	0.0170795	0.0454153	-0.005104	0.0362835	-0.00546355	0.0249067	0.0132805	0.0327125	-0.0124833	-0.0101784	0.00973818	0.00503419	-0.0106031	0.0473151	-0.00794028	-0.00470985	0.00670695	-0.0286426	-0.00443135	0.00399504	-0.0127435	-0.00127787	0.00045326	0.0242577	-0.000879969	0.00353928	0.0244555	0.0141626	0.00383962	0.0234257	-0.000513368	3.83432e-05
chr2_135638739_135639122:+	R3HDM1	circR3HDM1_2	-0.045604	-0.0395204	-0.0320062	-0.0365111	-0.0394926	-0.0351243	-0.012757	-0.0337796	-0.0437531	0.0025694	-0.0278327	-0.020751	0.000793031	-0.0164772	-0.0420416	-0.038146	-0.0345655	0.0633028	-0.00589837	-0.0331338	-0.0333604	-0.0200506	0.0334753	-0.0335259	-0.0275969	-0.0251718	0.032178	-0.0413813	-0.0425106	-0.0398597	0.0143698	-0.0378645	-0.0424619	-0.0386045	-0.0388231	0.0147934	-0.0233471	0.00220477	-0.00147527	-0.0179196	-0.0402526	-0.00329279	-0.0396718	-0.0282192	0.0196444	-0.0399639	-0.0390003
chr2_135675332_135680324:+	R3HDM1	circR3HDM1_3	-0.141439	-0.046022	-0.120121	-0.0491371	-0.0827518	0.0150156	-0.0402904	-0.0648594	-0.0633717	-0.0797207	-0.0903079	-0.0142845	-0.0521581	0.155162	-0.0551729	0.0269231	-0.0520998	0.0603735	0.0341658	-0.0680848	0.117739	0.126491	0.0572879	-0.0827036	-0.0471268	-0.0629449	0.0460826	-0.00916829	0.0152729	0.00992927	-0.118622	-0.0614422	-0.013646	-0.137858	-0.0844658	-0.0797703	-0.0390047	0.131996	-0.0211315	-0.0551808	-0.0478491	-0.077405	-0.057657	-0.0234493	0.0352188	-0.0489487	-0.0520928
chr2_135709433_135710231:+	R3HDM1	circR3HDM1_4	-0.0557425	-0.0399945	-0.0508041	-0.0247854	-0.042512	-0.0510923	-0.0571099	-0.0552014	-0.0356771	-0.0580682	-0.0398998	-0.0420106	-0.0349578	-0.0150056	-0.0502152	-0.053331	-0.0345329	-0.042531	-0.0403393	-0.051383	0.0135916	-0.0169862	-0.0413678	-0.0253003	-0.0397707	-0.0286432	-0.0376223	-0.0451153	-0.0434405	-0.0459788	-0.053672	-0.0414385	-0.0477446	-0.0550551	-0.0343535	-0.0468323	-0.0480757	-0.0288739	-0.0358599	-0.0475315	-0.00864509	-0.0356517	-0.0394754	-0.0311282	-0.0315554	-0.050146	-0.0358592
chr2_135748267_135772547:+	UBXN4	circUBXN4	-0.0530593	-0.0520928	-0.0407709	-0.0420014	-0.0270657	-0.0428217	-0.0232536	-0.0403093	-0.0433127	-0.0212494	-0.0299852	-0.0192063	-0.0213779	-0.0364515	-0.0456568	-0.0447377	0.0178271	-0.0421897	0.0074722	-0.0286697	0.0140472	-0.0442989	0.00304164	-0.0413939	0.00501127	-0.00956631	-0.039929	-0.00291285	-0.0521913	-0.00764277	-0.0471078	-0.0124901	-0.0240469	-0.0454297	-0.0406543	-3.10125e-06	0.010024	-0.00987561	-0.0323191	-0.0337563	-0.0179918	-0.00715167	-0.014953	-0.0256813	-0.0266191	-0.041533	-0.0467054
chr2_147896301_147899898:+	ACVR2A	circACVR2A	-0.102114	-0.162843	-0.160025	-0.105429	-0.117032	-0.146351	-0.126458	-0.144416	-0.158138	-0.21304	-0.101099	-0.10285	-0.10068	-0.0148844	-0.214508	-0.136497	-0.0694692	-0.00704218	-0.165204	-0.0972272	0.0195839	-0.151074	0.0307423	-0.0371953	-0.108692	-0.190668	-0.0103792	-0.0131776	-0.166869	-0.118329	-0.167597	-0.11142	-0.00071451	-0.0669397	-0.134291	-0.0890566	-0.114637	-0.134566	-0.154974	-0.0115567	-0.10214	-0.183693	-0.0975248	-0.103924	-0.115946	-0.155434	-0.108932
chr2_15488894_15511350:-	NBAS	circNBAS_1	-0.0955645	-0.0848101	-0.0847833	-0.0862632	-0.0766096	-0.0612409	-0.0854086	-0.0683796	-0.0713581	-0.084938	-0.0738594	-0.0702477	-0.0622105	-0.0855072	-0.0850517	-0.0808186	-0.0465857	-0.0868648	-0.0362391	-0.0469994	-0.0848365	-0.0647334	-0.0747038	-0.0826767	-0.0836091	-0.0728634	-0.0639913	-0.0155157	-0.0882416	-0.0842116	-0.0852838	-0.0770353	-0.0642323	-0.0898921	-0.0844351	-0.0293767	-0.0440531	-0.0719168	-0.0880707	-0.0665236	-0.0912402	-0.0751872	-0.0761581	-0.055812	-0.0452924	-0.0821696	-0.0844419
chr2_15553426_15558634:-	NBAS	circNBAS_2	-0.213229	-0.209665	-0.206923	-0.209837	-0.210134	-0.208311	-0.20981	-0.208978	-0.208795	-0.204927	-0.2203	-0.218565	-0.198691	-0.191168	-0.222542	-0.21826	-0.223377	-0.208306	-0.204966	-0.200529	-0.225333	-0.188777	-0.168958	-0.199311	-0.19489	-0.216623	-0.190001	-0.218638	-0.189533	-0.193048	-0.21654	-0.199819	-0.210817	-0.21574	-0.220598	-0.191605	-0.202225	-0.189119	-0.220935	-0.214268	-0.217137	-0.218384	-0.218147	-0.20294	-0.221804	-0.219189	-0.199581
chr2_159337462_159395834:-	BAZ2B	circBAZ2B	0.028573	0.0462259	0.0143755	-0.019313	-0.0407525	0.0430967	-0.0319347	-0.0354884	-0.0233692	0.0280084	-0.0362608	-0.00580395	-0.0590881	0.148875	0.0632778	0.0223352	-0.0629238	-0.026115	-0.0295218	-0.0136381	0.0749795	-0.0189127	0.030972	0.035036	0.063709	-0.0257716	-0.0278677	-0.0540415	0.023063	0.000923579	-0.031856	-0.016009	0.10352	0.0839483	0.0955335	-0.0377162	-0.0454841	-0.00297685	0.0136052	-0.0452608	0.0423739	-0.0225674	0.0400729	0.00021274	-0.0223768	0.032698	-0.00833604
chr2_161872293_161901011:+	SLC4A10	circSLC4A10_1	-0.0504262	-0.0497564	-0.0441704	-0.0276172	-0.0501424	-0.0106004	-0.0419561	-0.0554336	-0.00636796	-0.0520952	-0.0380488	-0.0314852	-0.052419	-0.0539851	-0.0271465	-0.0563695	-0.0537905	-0.0334361	-0.0438331	-0.0257172	-0.0547971	-0.0575307	-0.0490064	-0.0430109	-0.0484723	-0.0423195	-0.0384446	-0.0330903	-0.0636641	-0.062948	-0.0328941	-0.0572963	-0.0393282	-0.00603792	-0.059226	-0.0434732	-0.0560718	-0.0667492	-0.0418663	-0.0561775	-0.0375587	-0.0588738	-0.054589	-0.0602995	-0.0650076	-0.033923	-0.0298209
chr2_161947566_161965173:+	SLC4A10	circSLC4A10_2	-0.105389	-0.106315	-0.107196	-0.036525	-0.105002	-0.0871895	-0.0978902	-0.101427	-0.0820072	-0.126582	-0.114261	-0.0914267	-0.0958261	-0.0829878	-0.110646	-0.0979324	-0.0451321	-0.0588219	-0.113973	-0.08714	-0.108651	-0.0974511	-0.0830594	-0.103882	-0.117888	-0.0979839	-0.103051	-0.0819258	-0.105948	-0.0932366	-0.0985204	-0.088534	-0.0853993	-0.12066	-0.114572	-0.0172677	-0.118821	-0.0767077	-0.104355	-0.0343172	-0.0994987	-0.119036	-0.0780891	-0.0747296	-0.0928048	-0.117126	-0.0863401
chr2_162504443_162518158:-	KCNH7	circKCNH7	-0.0746408	-0.0348085	-0.069251	-0.0541735	-0.055144	-0.0526877	-0.0647891	-0.0610465	-0.07593	-0.0811637	-0.0701396	-0.066199	-0.0636053	-0.0738058	-0.0218355	-0.078925	-0.0332471	-0.0294064	-0.0554703	-0.0501526	0.000126216	-0.0719641	-0.0345122	-0.0583685	-0.0445253	-0.0369774	-0.0456789	-0.0719407	-0.0516102	-0.0523002	-0.0535428	-0.0503574	-0.00198071	-0.0826855	-0.0577754	-0.0556279	-0.0573886	-0.00100523	-0.0611674	-0.00731384	0.00679051	-0.0716592	-0.0533362	-0.0567383	-0.0267715	-0.0315376	-0.0457636
chr2_168063500_168075231:-	STK39	circSTK39_1	-0.0560489	-0.0222908	-0.0499543	-0.0489162	-0.0632047	-0.0398267	-0.0520528	-0.0586372	-0.0130755	-0.0478371	-0.0637867	-0.0453099	-0.0238412	0.0108405	-0.0428565	-0.0387499	-0.0653507	-0.0548198	-0.0664424	-0.00636649	-0.0303514	-0.0415155	-0.0545508	-0.028141	-0.0378304	-0.0566228	-0.0451944	-0.0693244	-0.0567834	-0.0633799	-0.058984	-0.0462107	-0.0552021	-0.0329157	-0.0184489	-0.0222287	-0.0497402	-0.0614968	-0.0529489	-0.0627281	-0.0646148	-0.0256405	-0.0195968	-0.0380717	-0.0154786	-0.0527367	-0.0579449
chr2_168063500_168129758:-	STK39	circSTK39_2	-1.40381	-1.41413	-1.56542	-1.46618	-1.35443	-1.26445	-1.44232	-1.46214	-1.506	-1.08739	-1.36605	-1.34571	-1.46159	-0.885652	-1.50854	-1.11476	-1.03894	-1.0654	-0.959308	-1.51141	-1.17899	-1.27039	-1.45112	-1.11124	-1.19423	-1.27486	-1.27881	-1.28604	-1.09079	-1.24951	-1.19287	-1.29734	-1.20366	-1.09632	-1.47724	-1.46565	-1.49525	-1.30087	-1.28027	-1.46174	-1.26287	-1.36917	-1.52015	-1.51021	-1.18654	-1.36871	-1.2662
chr2_168138088_168182090:-	STK39	circSTK39_3	-0.0088314	0.00330888	-0.0188916	-0.0297545	0.00129156	-0.00472437	-0.00671701	-0.0171902	-0.0266052	0.00980848	-0.0245464	-0.0143148	-0.0117795	-0.0207141	-0.0136305	-0.00436768	-0.0197027	-0.0286551	-0.0212265	-0.00755897	0.0473667	-0.0097628	0.0377166	-0.00612044	-0.0158332	-0.0113432	-0.00278698	-0.0187587	-0.000202499	-0.0201818	-0.0117706	0.00212861	-0.00569883	-0.00466043	-0.0145685	-0.00637472	-0.0172736	-0.014051	-0.00391682	-0.0157128	-0.00432539	-0.0158876	-0.0288972	-0.00597526	-0.00169756	-0.0174229	-0.0158356
chr2_168161787_168182090:-	STK39	circSTK39_4	-0.0788435	-0.0701849	-0.0772259	-0.0417486	-0.0683986	-0.0727171	-0.0726044	-0.0690714	-0.0750896	-0.0153303	-0.0587697	-0.0738861	-0.0615678	-0.0698157	-0.0733832	-0.0477902	-0.0362711	-0.0312895	-0.0773014	-0.00702578	-0.0789087	-0.0763813	-0.076183	-0.0574544	-0.0399718	-0.0682211	-0.0506321	-0.0778498	-0.0232816	-0.0512123	-0.078281	-0.0490655	-0.0716066	-0.0522352	-0.0705049	-0.0291293	-0.0737466	-0.0836227	-0.0538601	-0.0306806	-0.0537228	-0.0690772	-0.00900382	-0.0711617	-0.067835	-0.071214	-0.0647975
chr2_168691034_168717978:+	CERS6	circCERS6	-0.0297191	0.01122	-0.0168789	-0.0130866	-0.0146002	0.040143	-0.00697378	-0.0169163	0.0112492	0.0613251	-0.0262487	0.0381763	0.0608086	0.0521312	-0.0378816	-0.0281376	0.111533	0.024245	0.0158524	-0.0255354	0.0161691	0.0181067	0.0187229	-0.0327034	-0.0111266	0.0172082	0.0350631	0.00550278	-0.0258788	0.0157081	-0.0325167	0.0263446	-0.0139655	0.0282275	-0.0308705	0.0233465	0.0329543	0.104683	0.0158771	0.063828	-0.044631	-0.0176733	-0.0258043	0.0335094	-0.0137246	-0.0208105	-0.00612381
chr2_170015281_170061443:+	UBR3	circUBR3	-0.0667322	-0.0215592	-0.0323075	-0.028956	-0.0469552	-0.0202532	-0.0232702	-0.051463	-0.0221367	-0.00350767	-0.0143539	0.00670635	-0.0461758	0.012089	-0.0384284	-0.0180302	0.0233959	-0.0418984	-0.0442556	0.00680103	-0.0568794	0.0233974	-0.0351925	-0.0350566	-0.0538873	-0.0152969	-0.0227998	-0.0291024	-0.0239534	-0.0201813	-0.0504174	-0.0453221	-0.0308926	-0.0454975	-0.0324268	-0.0336587	-0.00889168	-0.066632	-0.0315693	0.0111229	-0.0225987	-0.0343356	-0.0446209	-0.014788	0.000949927	-0.0377432	-0.0352948
chr2_171028339_171046362:-	TLK1	circTLK1	0.0234044	-0.0281928	-0.051875	-0.0369137	-0.0252718	-0.00621244	0.00034675	-0.0261298	-0.0152436	-0.043119	-0.0410971	-0.0105406	-0.0110122	-0.00279228	-0.0571017	-0.0188794	0.0171924	0.029076	-0.0290081	-0.0487705	-0.0399797	-0.012594	0.0269384	-0.0455081	-0.0199499	0.0169809	-0.00917517	-0.0470934	0.0570925	-0.0243928	-0.0600966	-0.0357333	-0.0249159	-0.0603634	-0.0330605	-0.00351509	-0.0345002	-0.0208407	-0.0571179	0.0302446	-0.0225283	-0.0266384	-0.0484182	-0.0265632	-0.015294	-0.0185128	-0.0290983
chr2_171448681_171476950:+	DCAF17	circDCAF17	-0.124804	-0.10355	-0.117791	-0.0821699	-0.126609	-0.0947944	-0.122501	-0.103211	-0.0830621	-0.125259	-0.0763136	-0.0736045	-0.0986667	-0.0839584	-0.0939987	-0.101887	-0.0875857	-0.0590983	-0.0880964	-0.117246	-0.122053	-0.111247	-0.0885692	-0.0946089	-0.113422	-0.13161	-0.14538	-0.0792062	-0.127551	-0.130044	-0.110805	-0.101704	-0.157197	-0.089842	-0.117754	-0.128941	-0.105656	-0.111635	-0.121887	-0.0989811	-0.0871773	-0.11743	-0.119556	-0.0947615	-0.105551	-0.0684261	-0.124417
chr2_179950512_179950926:-	CWC22	circCWC22	0.0486138	0.0738913	0.0833982	0.0736086	0.0987308	0.0662687	0.0750679	0.0809441	0.082104	0.175883	0.0854267	0.0726618	0.088178	0.104957	0.07058	0.0606206	0.0847974	0.0714213	0.0882033	0.0590126	0.0861801	0.0565974	0.107341	0.0717005	0.0846268	0.0876043	0.111567	0.1018	0.0864064	0.104047	0.0795453	0.0977714	0.0389493	0.0981234	0.075813	0.0888588	0.0897039	0.0477821	0.0986061	0.074429	0.0877054	0.0723094	0.089646	0.0756844	0.135261	0.083086	0.0934611
chr2_189791790_189818180:+	PMS1	circPMS1	-0.01475	-0.0175492	-0.00903377	-0.00500441	0.00500399	-0.00655667	-0.0237026	-0.0352921	0.0203617	0.0220106	0.0861852	-0.0213715	-0.00155403	0.0253393	-0.0120768	0.0132281	0.0378188	-0.0183091	-0.0116258	-0.00351811	-0.00954418	0.0229019	-0.0323475	-0.0333795	0.010572	-0.0284261	0.0389976	0.0916267	0.0730824	-0.0221537	-0.00959275	0.00903661	0.0223262	-0.0221224	-0.0282546	0.0961934	0.0244229	-0.00340815	-0.0393854	0.0186519	-0.0400088	-0.002064	0.0394576	-0.00528642	-0.000745445	-0.00618764	-0.027114
chr2_190659158_190673152:+	NAB1	circNAB1	-0.177641	-0.141362	-0.172026	-0.138706	-0.161699	-0.164509	-0.156628	-0.132171	-0.16533	-0.155064	-0.139418	-0.104144	-0.148489	-0.154125	-0.0928062	-0.109006	-0.0943711	-0.118431	-0.142637	-0.150288	-0.166423	-0.0913141	-0.143883	-0.17357	-0.128157	-0.151616	-0.0888461	-0.174049	-0.116605	-0.156791	-0.148289	-0.172237	-0.130053	-0.117898	-0.159374	-0.146016	-0.125567	-0.107735	-0.145999	-0.145152	-0.170629	-0.130887	-0.158085	-0.0879939	-0.155567	-0.123308	-0.154818
chr2_190900564_190924593:+	GLS	circGLS_1	0.0445639	-0.0531053	-0.00774027	-0.0274914	-0.0277774	-0.0188503	-0.0599689	-0.0480979	-0.0285905	-0.0504393	-0.0157572	-0.028586	-0.0183548	-0.00774236	-0.0376775	-0.0715244	-0.0530256	0.0247237	-0.0351306	-0.0675465	0.00865373	-0.0550928	-0.0348038	0.0389639	-0.0425683	-0.0293794	-0.0467717	0.0386666	-0.0653975	-0.0121622	-0.0737264	-0.0043278	-0.00962986	0.00874702	-0.071641	-0.0791925	-0.00338123	0.0201193	-0.0420764	-0.0543235	-0.0331456	-0.0470059	-0.0621139	-0.0456098	0.0420914	-0.0229949	-0.0220792
chr2_190900564_190931637:+	GLS	circGLS_2	0.0128716	0.0314989	0.0409112	-0.0241507	0.00903757	0.0145719	-0.000742727	-0.0132603	-0.0226648	-0.0242326	-0.00810818	-0.00780714	-0.00480283	0.0323407	-0.0226638	-0.0177526	0.0487911	-0.0248382	-0.0209268	-0.0183573	0.00586183	0.00120031	0.000666778	0.0271071	0.00202072	0.0354623	-0.00172449	-0.0114189	0.0152773	0.0271004	-0.0224951	-0.013218	-0.00192779	-0.0147193	-0.0203374	-0.0215018	3.07392e-05	-0.0177062	-0.0291525	-0.00819875	-0.0252432	-0.0280976	0.0206172	0.00250771	-0.0231501	-0.0058498	-0.00986044
chr2_1922292_1923263:-	MYT1L	circMYT1L	0.0255281	0.0517103	0.0350387	0.0754655	0.0176083	0.0278107	0.0477229	0.0178094	0.0175801	0.0138759	0.0476031	0.0196691	0.014713	0.0146003	0.0254874	0.0614633	0.129342	0.106102	0.0215638	0.0171152	0.0188371	0.0196793	0.0235339	0.0617738	0.0532949	0.042302	0.0564085	0.0574571	0.028576	0.113198	0.0178159	0.0153121	0.0479708	0.0755708	0.0166302	0.0110651	0.00931128	0.0274296	0.0731069	0.0929416	0.0690569	0.00895379	0.0286104	0.0126578	0.0381907	-0.00222878	0.0400164
chr2_195680032_195728349:+	SLC39A10	circSLC39A10	-0.0499057	-0.0498135	-0.041141	0.0142688	-0.0273219	-0.0479579	-0.0468118	-0.0400836	-0.0450711	-0.0469161	-0.0164258	-0.0423942	-0.0374024	-0.0366541	-0.0052941	-0.0475174	-0.0577952	-0.0292698	-0.050059	-0.0394097	0.0273647	-0.0435942	-0.0285547	-0.0396473	-0.0358627	-0.0476845	-0.0312212	-0.0445675	0.0103023	-0.0501622	-0.0396411	-0.044391	0.0288046	-0.0109976	0.00525561	-0.0380374	-0.0379201	-0.0203104	-0.0365852	-0.0314578	-0.04273	-0.0497313	-0.0299189	-0.0183388	-0.0364978	-0.0149113	-0.0369079
chr2_196912882_196920150:-	PGAP1	circPGAP1	-0.0667857	-0.0543515	-0.0546987	-0.0382937	-0.0180207	-0.0477099	-0.0486022	-0.0468321	-0.00330173	-0.0438411	-0.0370649	-0.0450687	-0.0248626	-0.0160084	-0.0536911	-0.0602058	-0.0360311	0.00811253	0.00380756	-0.0576933	-0.0555062	-0.0357911	-0.00496464	-0.0505867	-0.0395442	-0.0350506	-0.0464516	-0.0426813	-0.054937	-0.0581924	-0.0631665	-0.0518762	-0.0594454	-0.0558264	-0.0504142	-0.0493379	-0.0493316	-0.0589102	-0.0505941	-0.0539135	-0.0208862	-0.0476565	-0.0575885	-0.0335301	-0.04855	-0.0406121	-0.0452387
chr2_199308760_199381820:-	SATB2	circSATB2_1	-0.0408818	-0.0394443	-0.0149154	0.0115951	-0.0121422	0.015442	-0.0362579	-0.0157367	-0.0270232	-0.0357288	-0.00889218	-0.0287841	-0.0162783	-0.00402309	-0.0178988	-0.0103578	-0.0217669	-0.021781	-0.039753	-0.0195793	0.0452688	-0.0460888	0.0089484	-0.0374759	-0.00867692	-0.0368197	0.000860037	-0.0373838	0.00117567	0.00117385	-0.0111039	0.00194793	0.0092722	-0.02368	0.000121067	0.0359371	-0.0363401	-0.00313433	-0.0383773	-0.0151275	-0.0102359	-0.0252358	-0.00590928	-0.00663728	-0.0334065	-0.0283217	0.00538784
chr2_199348701_199433514:-	SATB2	circSATB2_2	-0.0564485	-0.0126234	-0.0262642	-0.0312421	-0.0307952	-0.0376793	-0.0375391	-0.0273114	-0.0263173	-0.00881878	-0.0452489	-0.0482095	-0.0226892	-0.0302636	-0.00592915	-0.00231377	-0.0478268	-0.0165408	-0.0318447	-0.0367725	-0.0155322	-0.0236461	0.00807485	-0.0345695	-0.00470538	-0.0552951	0.00237025	-0.056283	-0.0640409	-0.0483771	-0.0414277	-0.0493789	-0.00755311	-0.0120906	-0.035436	-0.0344415	0.0246862	-0.025976	-0.0458109	-0.0440085	-0.0419071	-0.0202159	-0.0360831	-0.013836	-0.0210105	-0.00881879	-0.0432481
chr2_199368605_199433514:-	SATB2	circSATB2_3	-0.126178	-0.149412	-0.0885317	-0.131342	-0.0590891	-0.0511737	-0.141799	-0.184254	-0.135663	-0.00615449	-0.125687	0.0260396	0.0101851	0.0833284	-0.0450481	-0.163178	-0.0512254	-0.12343	0.0195846	-0.0952786	0.0522818	-0.189791	0.0749222	-0.0320625	0.0178018	-0.0895543	0.0263252	0.0643964	-0.0649694	-0.0562617	-0.0468745	0.00646575	0.00217986	0.0847527	-0.166623	-0.165112	-0.0183666	-0.0848768	-0.14521	0.06409	-0.125332	-0.0798532	0.0181288	-0.107431	-0.00149582	-0.165704	-0.00226828
chr2_199380364_199433514:-	SATB2	circSATB2_4	-0.0884313	-0.0661947	-0.0616532	-0.0694112	-0.0804554	-0.066866	-0.05353	-0.0824842	-0.0656421	-0.0890194	0.0154584	-0.0398478	-0.05163	-0.0758369	-0.0994598	-0.0812392	-0.0197379	-0.0729089	-0.0582114	-0.0690076	-0.0675118	-0.0279859	0.00445155	-0.0594138	-0.0592413	-0.0423536	-0.00287242	-0.0476913	-0.0220569	-0.0525526	-0.0809045	-0.0623776	-0.0535727	0.00192935	-0.0452175	-0.0514663	-0.0479489	-0.0109388	-0.0752237	-0.0681994	-0.0775853	0.00169363	-0.035437	-0.0100063	-0.0648663	-0.0451859	-0.0579018
chr2_202464809_202467689:+	BMPR2	circBMPR2_1	0.148264	0.15588	0.0755863	0.11456	0.0781986	0.111322	0.136338	0.0464433	0.0412109	0.236326	0.0357841	0.119057	0.156222	0.389733	0.0454513	0.163597	0.121247	0.119905	0.0980623	0.150132	0.22782	0.150253	0.199808	0.185092	0.119544	0.137434	0.188543	0.119674	0.101599	0.190179	0.0621381	0.227252	0.12928	0.166512	0.149117	0.179686	0.110366	0.0796055	0.0774129	0.239384	0.16871	0.0730459	0.124292	0.127115	0.222846	0.0835933	0.148273
chr2_202555252_202556531:+	BMPR2	circBMPR2_2	0.0104066	-0.0183249	0.0233981	-0.0171808	-0.0169335	-0.0167781	-0.018945	-0.0129025	-0.00760734	-0.0182689	-0.0188998	-0.0183993	-0.0128073	-0.0181047	-0.0172318	-0.0175454	-0.0183353	-0.00285393	-0.00596521	-0.0135362	0.0345707	-0.000292725	0.00504704	-0.00472971	-0.0179798	0.0326863	-0.00545706	-0.0150064	0.00705063	0.0012781	0.0153168	-0.00888298	-0.0160903	-0.0157853	0.0276475	0.016525	0.0224908	0.0184661	-0.00741522	-0.000377991	-0.020612	-0.0199911	-0.0187346	0.0300477	0.0389013	-0.00176807	-0.0187916
chr2_20307978_20327378:-	PUM2	circPUM2	0.105765	0.1117	0.108855	0.114718	0.112601	0.0873751	0.10121	0.112735	0.113386	0.100803	0.114791	0.091851	0.121524	0.102295	0.121512	0.0954024	0.13379	0.147178	0.0978634	0.112706	0.0924052	0.0981193	0.11776	0.104502	0.0971651	0.107474	0.116674	0.112187	0.140529	0.119263	0.0930818	0.102854	0.131001	0.105344	0.117468	0.104248	0.102122	0.102692	0.108676	0.140555	0.0999416	0.107478	0.122663	0.112626	0.0981009	0.112471	0.102828
chr2_207976651_207977586:-	PLEKHM3	circPLEKHM3	-0.229249	-0.0905144	-0.199847	-0.123025	-0.176619	-0.15348	-0.20468	-0.202985	-0.205784	-0.160498	-0.220692	-0.134764	-0.191371	-0.161406	-0.140961	-0.00699891	-0.0870623	-0.0851918	-0.190196	-0.184129	-0.0403224	-0.0962057	-0.182765	-0.155001	-0.150484	-0.19122	-0.16204	-0.128216	-0.12361	-0.195824	-0.229038	-0.134155	-0.197591	-0.167331	-0.179592	-0.163298	-0.215144	-0.139526	-0.146557	-0.175966	-0.160112	-0.210866	-0.150899	-0.137975	-0.115611	-0.152212	-0.161315
chr2_210153495_210154611:-	KANSL1L	circKANSL1L	0.036015	0.0290921	-0.00738172	0.0135957	-0.0226954	-0.0198968	-0.020556	-0.0153904	-0.00102183	-0.0131152	-0.0324124	-0.0149201	-0.00742187	-0.0123608	-0.0182314	-0.0343766	-0.0120282	-0.032435	-0.0262352	-0.0361611	-0.0323577	-0.0225894	-0.0228226	0.0263327	-0.00667375	0.0213931	0.00424345	0.0140892	0.0164035	-0.0279606	-0.00058247	-0.00284285	-0.0107919	-0.0140332	-0.0290745	-0.00587495	-0.0159102	0.0128655	-0.0299512	0.0328487	0.0116649	-0.016698	-0.0106944	0.00236533	-0.0156411	-0.0242186	-0.01156
chr2_222900674_222909150:+	ACSL3	circACSL3	-0.0681507	-0.0604417	-0.0295438	-0.0342454	-0.0457649	-0.0246338	-0.0435145	-0.0561125	-0.0448484	-0.0452304	-0.0640888	-0.061897	-0.0229941	-0.0265254	-0.0650233	-0.0163744	-0.0459949	-0.0366303	-0.0642152	-0.0425797	-0.0648264	-0.0469628	-0.0259099	-0.0494991	-0.0623239	-0.0574372	-0.0489306	-0.0654845	-0.0672132	-0.00331842	-0.0596801	-0.036328	-0.0670902	-0.0667735	-0.0455143	-0.0436205	-0.0600071	-0.0557524	-0.0480126	-0.0393336	-0.0627822	-0.0600184	-0.0633781	-0.0492565	-0.00338956	-0.0622184	-0.0608054
chr2_226864604_226914351:+	RHBDD1	circRHBDD1_1	-0.109908	-0.137286	-0.141352	-0.181983	-0.168033	-0.154427	-0.157638	-0.169232	-0.1581	-0.165869	-0.174321	-0.134361	-0.15	-0.0653109	-0.18432	-0.100307	-0.0950989	-0.111799	-0.149225	-0.144808	-0.110353	-0.167018	-0.122602	-0.119084	-0.130141	-0.16135	-0.123217	-0.119413	-0.117559	-0.17286	-0.172047	-0.0988545	-0.0975277	-0.122646	-0.140416	-0.121434	-0.171375	-0.163627	-0.137932	-0.181344	-0.0832862	-0.164593	-0.118422	-0.124536	-0.155831	-0.132752	-0.179493
chr2_226906793_226914351:+	RHBDD1	circRHBDD1_2	-0.0303908	-0.0273456	-0.0382668	-0.0519213	-0.0268336	-0.0458106	-0.0273524	-0.038385	-0.0445727	-0.0520721	-0.055458	-0.0461317	-0.0207098	-0.0489037	-0.0231135	-0.045321	-0.0136268	-0.0286266	-0.0133506	-0.0226728	-0.0537746	-0.031125	-0.0101009	-0.0336556	-0.0238314	-0.0229558	-0.0188665	-0.0587566	-0.0413542	-0.0270647	-0.0428422	-0.0203929	-0.0421102	0.0331924	-0.0453738	-0.0391722	-0.0522985	-0.0413235	-0.0500277	-0.0519173	-0.0160204	-0.0342099	-0.0192603	-0.0172003	-0.0357506	-0.004532	-0.0179982
chr2_228016406_228020156:-	SPHKAP	circSPHKAP	-0.625472	-0.467934	-0.722493	-0.603808	-0.555606	-0.515198	-0.529572	-0.489595	-0.545935	-0.573066	-0.544016	-0.496974	-0.495585	-0.559077	-0.556868	-0.593096	-0.52496	-0.584628	-0.56834	-0.386636	-0.530038	-0.418802	-0.548108	-0.604405	-0.53142	-0.554961	-0.47088	-0.358526	-0.4588	-0.523554	-0.395486	-0.538186	-0.526181	-0.480648	-0.542338	-0.510598	-0.563683	-0.537445	-0.565729	-0.554538	-0.547167	-0.532972	-0.592469	-0.566143	-0.526059	-0.601768	-0.351972
chr2_229858772_229880128:-	TRIP12	circTRIP12	-0.263841	-0.261978	-0.297382	-0.271542	-0.244274	-0.307875	-0.264445	-0.284778	-0.254893	-0.262175	-0.251456	-0.280722	-0.231716	-0.175993	-0.265775	-0.252698	-0.241625	-0.246596	-0.266132	-0.205629	-0.150361	-0.231138	-0.207467	-0.251812	-0.253268	-0.285253	-0.219172	-0.22715	-0.25772	-0.227367	-0.299154	-0.230924	-0.223029	-0.246035	-0.248058	-0.26006	-0.258234	-0.269049	-0.227121	-0.276	-0.246899	-0.297723	-0.294226	-0.195814	-0.271075	-0.264398	-0.270465
chr2_232747615_232761436:+	GIGYF2	circGIGYF2_1	0.0853526	0.138917	0.135164	0.139496	0.114975	0.126888	0.153162	0.125593	0.130019	0.0883314	0.113067	0.14008	0.148416	0.200206	0.134464	0.128104	0.190912	0.14631	0.162992	0.111699	0.169302	0.127235	0.191704	0.154957	0.138527	0.153688	0.163261	0.133813	0.0781719	0.105486	0.148702	0.109499	0.146934	0.154555	0.112486	0.114195	0.13522	0.116024	0.150874	0.130491	0.109118	0.153778	0.105364	0.168487	0.127721	0.122859	0.168353
chr2_232787150_232796221:+	GIGYF2	circGIGYF2_2	-0.183993	-0.145494	-0.142635	-0.171539	-0.175118	-0.103082	-0.132699	-0.16669	-0.149592	-0.151995	-0.165298	-0.168084	-0.160194	-0.143753	-0.163209	-0.178837	-0.14594	-0.145194	-0.142688	-0.115655	-0.161723	-0.135271	-0.136987	-0.051548	-0.173615	-0.131386	-0.12587	-0.157158	-0.0543058	-0.159276	-0.184188	-0.143521	-0.114309	-0.190332	-0.167505	-0.141818	-0.131426	-0.186041	-0.169888	-0.18659	-0.173722	-0.187421	-0.161929	-0.155206	-0.156281	-0.112094	-0.134482
chr2_235740963_235750488:+	AGAP1	circAGAP1	-0.00596099	-0.00263233	0.000242374	0.00250795	0.0111365	0.0090328	0.0304382	-0.00335605	-0.000898872	0.00791263	0.00358599	0.0142295	0.0126332	0.0128698	-0.0089216	0.0147858	0.0277002	0.0182947	0.0165969	0.00389631	0.00339734	-0.00578079	0.00569164	0.0183698	0.00258707	0.011296	0.012317	0.00853957	-0.00315113	0.0151211	-0.01717	0.014415	0.00205714	-0.00300362	-0.0047373	-0.00703219	0.00335081	0.0310868	0.00645866	0.0100156	-0.012162	0.00514102	-0.0147428	0.00338104	0.0182836	0.00378995	0.0145894
chr2_238182065_238185287:-	ILKAP	circILKAP	-0.213965	-0.119647	-0.187836	-0.228849	-0.250738	-0.209008	-0.244923	-0.216573	-0.210161	-0.200398	-0.150391	-0.188823	-0.200667	-0.156164	-0.253054	-0.187869	-0.108173	-0.123918	-0.197007	-0.230552	-0.246401	-0.114887	-0.192948	-0.187515	-0.210171	-0.167081	-0.187513	-0.180027	-0.112555	-0.216685	-0.193965	-0.179748	-0.169771	-0.248464	-0.199731	-0.149172	-0.181246	-0.139807	-0.13723	-0.144385	-0.207122	-0.243335	-0.211188	-0.155576	-0.198596	-0.16136	-0.209357
chr2_23958301_23984831:+	UBXN2A	circUBXN2A	-0.0462383	-0.0412408	-0.0408879	-0.0406711	-0.00168542	-0.0108487	-0.0371218	-0.029564	-0.025768	-0.0187846	-0.0267802	-0.0196582	-0.024858	-0.0383282	-0.03261	-0.0415708	-0.0400316	-0.0242282	-0.0223169	-0.00432886	-0.022988	-0.0433582	-0.0192036	-0.00456169	-0.0267982	-0.0330299	-0.0290152	-0.00640456	-0.0383697	-0.039715	-0.0410204	-0.0387416	0.00988512	-0.0174831	-0.0382883	-0.0418011	-0.0356647	0.0363235	-0.0202596	-0.0351729	0.00498635	-0.0183393	-0.0367222	-0.0365348	0.00269158	-0.0401865	-0.0264529
chr2_239990074_240007370:-	NDUFA10	circNDUFA10	-0.012568	-0.0151119	-0.0170663	-0.0194643	0.000592956	0.00368787	0.0119691	-0.0058065	0.0135708	-0.0217239	-0.00344722	0.00693832	0.0176147	-0.0177489	-0.011514	-0.0209599	0.0393844	-0.00438383	-0.00308577	-0.0185841	0.0178441	0.021329	0.0581329	-0.00561577	-0.0147021	-0.014415	0.00394813	0.00525193	0.0177451	0.00265129	-0.017501	0.0115589	-0.0134097	0.0147362	-0.0147973	-0.016524	-0.00489895	0.0372416	0.00631727	0.0225163	-0.00184206	0.00709158	-0.00066423	0.04548	0.0259579	0.0450618	-0.0185734
chr2_24135119_24147086:+	AC008073.3,FAM228B	circFAM228B	0.1631	0.221266	0.152521	0.116384	0.145919	0.120324	0.114762	0.139007	0.13247	0.167365	0.176269	0.150443	0.120701	0.174204	0.105281	0.156476	0.190342	0.125039	0.147149	0.167717	0.259015	0.163456	0.17556	0.272923	0.19978	0.122761	0.192035	0.172864	0.188671	0.114988	0.115665	0.113237	0.151716	0.12248	0.136311	0.227656	0.130949	0.2113	0.181151	0.126434	0.144133	0.143487	0.141246	0.192352	0.152732	0.151874	0.142354
chr2_29133655_29145367:+	CLIP4	circCLIP4_1	-0.163645	-0.150119	-0.166704	-0.166064	-0.17055	-0.165854	-0.177717	-0.157803	-0.175831	-0.190502	-0.173292	-0.169351	-0.169723	-0.0837917	-0.180073	-0.155917	-0.142887	-0.138578	-0.183153	-0.141073	-0.150077	-0.154055	-0.139839	-0.129665	-0.165149	-0.151548	-0.150828	-0.168844	-0.163181	-0.135358	-0.17784	-0.165835	-0.159517	-0.167055	-0.156524	-0.160548	-0.172577	-0.185454	-0.172366	-0.16992	-0.179379	-0.160802	-0.163565	-0.173675	-0.151321	-0.161749	-0.160558
chr2_29133655_29157347:+	CLIP4	circCLIP4_2	-0.0635436	-0.0848033	-0.0824334	-0.0789837	-0.0733162	-0.0818611	-0.0920263	-0.0799473	-0.0808988	-0.0777288	-0.0967886	-0.0850415	-0.0800544	-0.0366749	-0.0905627	-0.0677137	-0.0940313	-0.0806988	-0.0943987	-0.10106	-0.0615363	-0.0728288	-0.0589345	-0.0320399	-0.0678778	-0.0752344	-0.0814632	-0.091721	-0.0822597	-0.049838	-0.0914434	-0.0495134	-0.0851271	-0.0905006	-0.0588086	-0.0815413	-0.0725477	-0.0613442	-0.0876522	-0.0856	-0.0895805	-0.0877593	-0.0870104	-0.0739437	-0.0843837	-0.0872299	-0.0869617
chr2_30459552_30568176:+	LCLAT1	circLCLAT1	-0.0761903	-0.0868188	-0.0876826	-0.0708294	-0.0782862	-0.0774482	-0.0670397	-0.08405	-0.0603061	-0.0920422	-0.0509346	-0.092838	-0.0956808	-0.0562205	-0.0762515	-0.086205	-0.00570803	-0.0419298	-0.0871659	-0.0903311	-0.102307	-0.0981593	-0.075509	-0.0673393	-0.0876265	-0.0926691	-0.101126	-0.0736438	-0.104048	-0.071855	-0.0818805	-0.0878775	-0.0596447	-0.0987178	-0.0982481	-0.0925093	-0.0997916	-0.0584122	-0.0816845	-0.00739474	-0.106699	-0.0946843	-0.0741571	-0.0894795	-0.108654	-0.0586884	-0.0842966
chr2_32377588_32395593:+	BIRC6	circBIRC6_1	0.0214306	0.102537	0.0520277	0.162871	0.0691337	0.087621	0.0607421	0.0460692	0.0612459	0.0360261	0.0532753	0.0694194	0.0437547	0.103098	0.0467884	0.0657359	0.0361902	0.070321	0.0930461	0.0527356	0.0796113	0.0390554	0.103626	0.0462117	0.125311	0.074425	0.104962	0.0730089	0.056737	0.0482824	0.0482777	0.0841224	0.081534	0.226045	0.0406283	0.0710828	0.0521	0.13199	0.0606741	0.100296	0.100101	0.0562461	0.036578	0.0949405	0.0360146	0.0533807	0.0934659
chr2_32377588_32406557:+	BIRC6	circBIRC6_2	-0.00922276	0.0117259	-0.0283277	0.00594113	-0.0122708	0.0257465	-0.0243806	-0.0167866	-0.0244335	-0.0233436	0.00455341	-0.0245881	0.0192323	0.0322173	-0.0281257	-0.0243132	-0.0264802	0.00599064	0.00245924	0.0137812	-0.00886854	-0.0127563	-0.00369145	-0.0278783	-0.0263495	-0.0159958	-0.00427219	0.00817086	-0.00699361	-0.0250113	-0.0249124	-0.0181874	-0.0318912	0.0736335	-0.0263738	-0.00950682	-0.0227165	-0.026247	-0.00982151	0.0388264	-0.0198301	-0.022768	-0.0196272	-0.0198563	0.0170143	0.0206998	-0.0225625
chr2_32414769_32416163:+	BIRC6	circBIRC6_3	-0.0460236	-0.0178456	-0.0262099	-0.0301464	-0.0346705	-0.026955	-0.023586	-0.0318431	-0.0346873	-0.0239859	-0.0435911	-0.0182773	-0.0311905	-0.0312486	-0.0493035	-0.0170219	-0.01483	-0.0448145	-0.0305502	-0.0297762	-0.00387834	-0.0326108	-0.0111827	-0.0143169	-0.0394369	-0.0269511	-0.0316374	-0.0415937	-0.0438659	-0.0192651	-0.0498417	-0.0306355	-0.0359484	0.00379632	-0.0327879	-0.0236161	-0.0345428	-0.0571944	-0.0328358	0.0132606	-0.0397024	-0.046409	-0.00707499	0.00108161	-0.0367177	-0.0392758	-0.0344417
chr2_36441258_36442735:+	CRIM1	circCRIM1	-0.0880509	-0.0790406	-0.0725254	-0.055639	-0.0672123	-0.0665691	-0.0478671	-0.0826809	-0.0718971	-0.0859859	-0.0796224	-0.0776763	-0.0709815	-0.0802902	-0.0839648	-0.077108	-0.0628465	-0.0689949	-0.0695177	-0.0841062	-0.0831358	-0.063761	-0.0512416	-0.0762031	-0.0806633	-0.0781041	-0.0447723	-0.083326	-0.0783263	-0.0585639	-0.0581082	-0.0614038	-0.0536256	-0.0619468	-0.0812915	-0.0812788	-0.0531288	-0.0783208	-0.0805736	-0.0615205	-0.0811867	-0.0553544	-0.0715279	-0.0786289	-0.0501713	-0.0815141	-0.0850378
chr2_40428473_40430304:-	SLC8A1	circSLC8A1	-4.51343	-4.0555	-3.90809	-3.63471	-4.47136	-4.515	-4.28988	-4.85042	-4.03653	-4.04314	-4.11031	-3.97227	-4.23576	-3.21581	-4.09359	-4.33275	-2.0033	-3.13092	-4.17144	-4.11513	-3.89806	-4.3413	-3.06224	-4.22523	-4.37745	-3.93971	-3.11538	-3.57181	-3.78511	-4.28817	-4.16344	-3.97094	-4.32077	-4.7668	-4.32517	-2.28538	-3.78662	-4.32593	-3.68923	-3.43454	-3.44537	-4.03601	-3.80387	-3.48774	-3.56455	-4.05012	-3.6611
chr2_42718988_42723035:+	MTA3	circMTA3	-0.051044	-0.0242322	-0.0306923	-0.0492598	-0.035606	-0.0458029	0.000198505	-0.0387099	0.0173992	-0.0295128	-0.0107784	-0.040275	-0.0253226	-0.0435859	-0.0442337	-0.0424402	-0.0267602	-0.00821566	-0.0320469	-0.0131647	-0.0335659	-0.00887355	-0.0255356	-0.0373086	-0.0359048	-0.0320435	-0.0176192	-0.00888852	-0.0400272	-0.0431705	-0.0509135	-0.0332525	-0.043347	-0.0455489	-0.0440606	-0.0227872	-0.00682444	-0.0461857	-0.0199926	-0.0505198	-0.0561057	-0.0361017	-0.0520767	-0.0313837	0.000850498	-0.0211884	-0.0411434
chr2_50236789_50506617:-	NRXN1	circNRXN1_1	-0.0404944	-0.0794361	-0.0660228	-0.0652798	-0.0850925	-0.0627386	-0.0789082	-0.0850303	-0.0767144	-0.0600609	-0.0990511	-0.0579783	-0.0367758	-0.0547576	-0.0696019	-0.0927081	-0.0671169	-0.105409	-0.0188731	-0.072103	-0.0653443	-0.0553323	-0.0285753	-0.0616802	-0.0777826	-0.087142	-0.0704962	-0.0819862	-0.0533504	-0.0693062	-0.0791546	-0.0893758	-0.056334	0.0047358	-0.0694546	-0.0811932	-0.0668129	-0.0551891	-0.078968	-0.0823057	-0.0574711	-0.0625051	-0.0485446	-0.0959374	-0.0390631	-0.0936979	-0.068956
chr2_50465442_50506617:-	NRXN1	circNRXN1_2	-0.0516034	-0.0245682	-0.0357587	-0.0455462	-0.0210857	-0.0223448	-0.0331567	-0.0343166	-0.035574	-0.0236363	-0.0468862	-0.026805	-0.0228244	0.0190174	-0.0361098	-0.0338167	-0.019073	0.00930638	-0.00659097	-0.0159097	-0.0379089	-0.0330319	-0.0291883	0.00476915	-0.0301899	-0.0373147	-0.006524	-0.0164397	-0.0276719	-0.0332932	-0.0415466	-0.0358772	-0.039962	-0.0142194	-0.032686	-0.00887189	-0.0330705	-0.0327766	-0.0374616	-0.0139829	-0.0235309	-0.0222445	-0.0027283	-0.0315618	-0.0156867	-0.0280127	-0.0255868
chr2_50472298_50620183:-	NRXN1	circNRXN1_3	0.151392	0.151533	0.145499	0.125936	0.104857	0.167045	0.166578	0.133515	0.188071	0.145844	0.158314	0.191821	0.131926	0.163535	0.11904	0.18366	0.171139	0.208246	0.144709	0.0933433	0.090713	0.108265	0.173129	0.122717	0.112321	0.155489	0.163651	0.151544	0.140914	0.148578	0.0916764	0.152853	0.11927	0.0840115	0.106775	0.415074	0.175441	0.137276	0.17718	0.109036	0.171242	0.188553	0.13319	0.171876	0.152678	0.196087	0.134984
chr2_54813232_54829477:+	EML6	circEML6_1	0.00927567	0.0130178	-0.00279205	0.0657705	0.0177415	0.0244736	0.0258546	0.0103811	0.0159795	0.00418718	0.00541357	0.00856282	0.0508221	0.0420274	0.0634121	0.006329	0.0154173	0.0220727	0.0220753	-0.00440007	0.00863953	-0.00272908	0.0769575	0.0251703	0.00870049	0.000829724	0.0244915	-0.00295799	0.0398378	0.0315787	-0.00422459	0.0425105	0.0166332	5.94585e-05	0.00247245	0.0270482	-0.000588187	0.0337762	0.0333505	0.0217054	0.0104549	0.0313814	0.0173963	0.0137988	0.0305735	0.0150263	0.0169855
chr2_54813232_54928751:+	EML6	circEML6_2	-0.0338329	-0.00199767	-0.0355817	-0.0305598	-0.000385398	-0.0302162	-0.0313916	-0.0407742	-0.0224524	0.0097459	-0.0325632	0.0203018	-0.000819767	0.0086112	-0.03254	-0.0242048	0.000436053	-0.00240473	-0.0374271	-0.0394231	-0.0109303	-0.0349499	-0.0001687	-0.0159109	-0.0291122	-0.0182912	0.00423418	-0.02275	-0.00310078	-0.020796	-0.0416634	0.0168235	-0.0155189	-0.0324286	-0.0312653	0.0235503	-0.0306275	0.0116359	-0.0100654	-0.046182	-0.0200003	-0.040928	0.017013	0.0380286	0.0305547	-0.0270144	-0.0224243
chr2_54982515_54987698:-	RTN4	circRTN4_1	-0.0129171	0.114179	0.0208039	0.0236743	0.0480746	0.0982008	0.0226964	0.00296543	-0.00486734	-0.0223888	0.0455501	0.0397283	0.0402075	0.128471	-0.0277323	0.0694472	0.126343	-0.00744604	-0.0386011	0.0202721	0.249092	0.0170516	0.164681	0.0599184	0.0413099	0.0154115	0.0710534	0.0242095	0.0335771	0.035067	-0.0110969	0.0773685	0.0317373	0.0746974	-0.00870149	-0.00262275	0.00499188	0.0279847	0.0304167	0.0138168	0.00676256	0.0106378	0.0661981	-0.000580074	0.0426046	0.0300221	0.0716241
chr2_55025086_55028220:-	RTN4	circRTN4_2	0.183264	0.229666	0.192201	0.155959	0.198535	0.199491	0.149589	0.165429	0.161896	0.217352	0.209322	0.177676	0.179857	0.162165	0.204256	0.164217	0.252181	0.146154	0.154322	0.312287	0.27573	0.198992	0.167014	0.194331	0.164048	0.167933	0.198007	0.204229	0.211931	0.268943	0.27171	0.201595	0.203113	0.166637	0.164767	0.188458	0.200991	0.188774	0.161912	0.17912	0.173948	0.172523	0.177295	0.160116	0.17122	0.275182	0.210812
chr2_55332566_55335164:-	CCDC88A	circCCDC88A	-0.0730071	-0.0847	-0.0981712	-0.104298	-0.0885211	-0.0633721	-0.103283	-0.10353	-0.0882897	-0.0844283	-0.0928383	-0.0995866	-0.0900772	-0.0639539	-0.0876896	-0.105501	-0.107669	-0.0935784	-0.0700219	-0.107898	0.00979346	-0.0392648	-0.07107	-0.063381	-0.0970714	-0.101207	-0.0397315	-0.100603	-0.0960728	-0.0247138	-0.10832	-0.0667246	-0.0867769	-0.10035	-0.103246	-0.0707399	-0.0799778	-0.0911477	-0.0886636	-0.104348	-0.101129	-0.104401	-0.0851493	-0.0842569	-0.0879909	-0.0869641	-0.0529858
chr2_58048827_58089723:+	VRK2	circVRK2	-0.251061	-0.209336	-0.197321	-0.267363	-0.141229	-0.228715	-0.238738	-0.234081	-0.221546	-0.108481	-0.287983	-0.189857	-0.214172	-0.211638	-0.283473	-0.259494	-0.201202	-0.233769	-0.23392	-0.0945709	-0.20831	-0.175269	-0.158936	-0.198173	-0.215613	-0.245165	-0.19498	-0.331943	-0.254274	-0.07446	-0.255162	-0.180308	-0.19429	-0.279746	-0.154625	-0.218987	-0.236974	-0.183651	-0.216098	-0.196567	-0.197893	-0.244712	-0.204401	-0.245299	-0.191642	-0.287571	-0.246572
chr2_58198594_58232112:-	FANCL	circFANCL	-0.0710721	-0.0367243	-0.06175	-0.0665788	-0.0761107	-0.0564219	-0.0904444	-0.0739472	-0.073842	-0.0528894	-0.0605485	-0.0831308	-0.0901464	-0.0461456	-0.0969169	-0.0688808	-0.0453313	-0.0812325	-0.0825823	-0.112167	-0.0881919	-0.0851251	-0.0436592	-0.0212215	-0.0739394	-0.0676915	-0.0879004	-0.0553686	-0.0888981	-0.0925457	-0.0860263	-0.0347458	-0.0781421	-0.0791213	-0.0856398	-0.0577578	-0.0701475	-0.0835238	-0.0665123	-0.0815182	-0.0839601	-0.0814093	-0.0786139	-0.074994	-0.0565426	-0.0982168	-0.0692487
chr2_61115979_61118116:+	KIAA1841	circKIAA1841	0.0190199	0.095761	0.0166964	0.0446216	0.0198856	0.027693	0.0209001	0.0127269	0.0287301	-0.000652909	0.0273941	0.0151769	0.0546123	0.0743742	0.0562546	0.0267633	0.110212	0.102073	0.0270999	0.0610932	0.0660524	0.0655191	0.0295597	0.0455254	0.0108673	0.0523823	0.0439138	0.0101734	0.0551444	0.0803455	0.00104936	0.0616515	-0.00429903	-0.00844792	-0.00202148	0.0997532	0.0499897	0.0460873	0.0313624	0.0268321	0.0684985	0.00684939	0.0330996	0.0356558	0.0612592	0.00967788	0.028004
chr2_61522611_61526521:-	XPO1	circXPO1	-0.141895	-0.103258	-0.118273	-0.0829851	-0.128713	-0.105475	-0.0969597	-0.0917134	-0.0807236	-0.111095	-0.146794	-0.112585	-0.122704	-0.107959	-0.0932566	-0.116537	-0.0906836	-0.0739736	-0.102234	-0.112071	-0.11216	-0.106063	-0.101262	-0.111597	-0.108967	-0.104619	-0.0872012	-0.0853962	-0.113809	-0.113453	-0.138637	-0.0852783	-0.113189	-0.0981712	-0.0850953	-0.113024	-0.109225	-0.0748598	-0.0896184	-0.0671695	-0.0690783	-0.11469	-0.110315	-0.0108267	-0.0682898	-0.0922988	-0.101902
chr2_62979188_62996766:+	EHBP1	circEHBP1	0.082748	0.0905304	0.128321	0.092086	0.0803927	0.0975716	0.0975459	0.089831	0.0959695	0.10687	0.0799071	0.110264	0.0892463	0.085121	0.086174	0.0928666	0.175089	0.114057	0.0942086	0.0766468	0.112815	0.11716	0.0835213	0.0871858	0.0868921	0.0901508	0.0900583	0.104421	0.133796	0.106907	0.108821	0.09536	0.0883583	0.0845658	0.0894928	0.0931034	0.113857	0.120202	0.100937	0.0833483	0.105232	0.0907824	0.0913344	0.0852289	0.106303	0.0962542	0.0922367
chr2_71363153_71380565:+	ZNF638	circZNF638_1	-0.0617512	-0.0035811	-0.0628172	-0.0343617	-0.0639965	-0.0773376	-0.0580375	-0.0612768	-0.0529433	-0.0349622	-0.0156074	-0.0355772	-0.0495624	-0.0334659	-0.0455947	-0.0589986	-0.0594794	-0.0504105	-0.0448663	-0.0209801	-0.066111	-0.0652182	-0.0744906	-0.0630689	-0.0559156	-0.0602261	0.000647618	-0.0764007	-0.0515192	-0.0544169	-0.0531226	-0.019103	-0.0473595	-0.0317245	-0.0573562	-0.0733817	-0.0824522	-0.0487361	-0.0732096	-0.040103	-0.0738187	-0.0523112	-0.0581633	-0.0305044	-0.0497858	-0.0701587	-0.0814698
chr2_71426460_71427414:+	ZNF638	circZNF638_2	-0.0762697	-0.0246625	0.00124745	-0.0493816	-0.0748232	-0.0298258	-0.0587933	-0.0638175	-0.0671204	-0.063017	-0.0628321	-0.0538424	-0.0521106	-0.0597635	-0.0529097	-0.0552068	-0.00530413	-0.0202463	-0.046699	-0.0851086	-0.0677084	0.0834754	-0.0205665	-0.0295117	-0.0187865	-0.0430989	-0.0390889	-0.0397569	-0.0580678	-0.0481459	-0.0513676	-0.0375272	-0.00508686	-0.0762887	-0.0569933	-0.0587198	0.0120385	-0.0480511	-0.0576851	-0.0304751	-0.050619	-0.0321969	-0.0316518	-0.0629636	-0.0339157	-0.0360345	-0.0594495
chr2_72718103_72733118:-	EXOC6B	circEXOC6B_1	2.61936	2.4366	2.57106	2.79332	2.94261	2.79082	3.06058	2.57522	2.85128	2.79194	2.48542	2.68062	2.59454	2.96989	2.8037	2.59887	3.70387	3.62278	3.46715	2.96317	2.23553	3.49849	3.14766	2.26396	2.28512	2.72155	2.89493	3.40104	3.69324	2.98867	2.91269	2.91943	2.80436	2.56238	2.56826	3.29169	2.82794	3.32921	2.97378	3.43015	3.08373	2.89467	2.71979	3.1777	3.03335	2.98078	2.58316
chr2_72731007_72733118:-	EXOC6B	circEXOC6B_2	0.104028	0.248325	0.154739	0.176651	0.248569	0.154316	0.376718	0.238029	0.259604	0.153446	0.335889	0.314932	0.213636	0.269533	0.182371	0.214545	0.500746	0.444765	0.453773	0.208982	0.128387	0.417977	0.318188	0.197321	0.203789	0.210385	0.251777	0.597591	0.52079	0.218687	0.222233	0.243073	0.237762	0.202021	0.18628	0.485998	0.189783	0.394617	0.252953	0.380965	0.223693	0.218425	0.114238	0.257958	0.29347	0.299386	0.322217
chr2_73557220_73559142:+	ALMS1	circALMS1	0.0153506	0.0164256	0.0379592	0.0377082	0.035604	0.0516656	0.0185749	0.0174315	0.0269567	0.0263242	0.0352083	0.0356802	0.021777	0.0685188	0.0284173	0.00879226	0.118216	0.0538744	0.0252913	0.0710815	0.0537031	-0.00462331	0.0408129	0.0743145	0.0199299	0.0464898	0.0676032	0.0310641	0.0168889	0.0544617	0.00604596	0.0782069	0.0194627	0.0107612	0.0242184	0.0247431	0.0394105	0.0328427	0.0280917	0.0314358	0.0136534	0.0132218	0.0131139	0.0525665	0.0373251	0.0409146	0.0435719
chr2_85861181_85863485:-	ST3GAL5	circST3GAL5	0.0374358	0.0482153	0.00690692	0.00772513	0.0201836	0.0209407	0.00301751	0.0086064	-0.00660507	0.053125	0.0385792	-0.00216206	0.00817096	-0.00191248	-0.00468881	-0.00931828	0.0100774	0.0266407	0.0615117	0.019387	0.0190172	0.0715893	0.0111373	0.0531439	0.0437778	0.0319195	0.0279986	0.047239	0.038841	-0.00364132	-0.00138999	0.0353026	0.0229558	-0.0136391	0.0094846	0.0011304	-0.00516455	0.0766735	0.0315076	0.0174072	0.000836353	0.0017874	0.0379907	0.00543607	0.00414119	0.0397943	0.0199666
chr2_86251957_86264041:-	REEP1	circREEP1	-0.0506359	-0.0500049	-0.0479122	-0.044912	-0.0476156	-0.0429431	-0.0563862	-0.050345	-0.0438257	-0.0598078	-0.0404385	-0.0519461	-0.0315025	-0.056356	-0.0552564	-0.0578172	-0.0208301	0.00340169	-0.0429345	-0.0312596	-0.0259955	-0.0395706	-0.0278613	-0.0406851	-0.0566689	-0.0468496	-0.0414938	-0.0446522	-0.0555023	-0.0539217	-0.0485762	-0.0525057	-0.0257498	-0.0589807	-0.0525723	-0.0322073	-0.056881	-0.019934	-0.0540366	-0.0562864	-0.0563652	-0.0406598	-0.0475934	-0.015348	-0.0369327	-0.0530126	-0.0204794
chr2_8908621_8958642:-	MBOAT2	circMBOAT2_1	-0.201534	-0.156237	-0.189559	-0.173724	-0.218562	-0.143046	0.0516287	-0.16312	-0.211376	-0.195045	-0.0181457	-0.208573	-0.12816	-0.149051	-0.139526	-0.1168	0.183538	-0.216082	-0.00576333	-0.217592	-0.149309	-0.247578	-0.199339	-0.131686	-0.172035	-0.126753	-0.182721	0.0570998	-0.0350732	-0.187117	-0.213115	-0.172905	-0.209141	-0.252719	-0.17622	-0.222157	-0.192554	-0.110558	-0.175638	-0.205739	-0.196743	-0.0623332	-0.174859	0.0120216	0.269102	-0.129424	-0.18852
chr2_8943187_8958642:-	MBOAT2	circMBOAT2_2	-0.4036	-0.393422	-0.368187	-0.397437	-0.401975	-0.427946	-0.331751	-0.406324	-0.310771	-0.428753	-0.305247	-0.339493	-0.375477	-0.365061	-0.394452	-0.410565	-0.389563	-0.383981	-0.328675	-0.435858	-0.438473	-0.355475	-0.362234	-0.41508	-0.424764	-0.422812	-0.371598	-0.369393	-0.299689	-0.391735	-0.414223	-0.398564	-0.430977	-0.419689	-0.40865	-0.357566	-0.418165	-0.319359	-0.339138	-0.341683	-0.299023	-0.418974	-0.432573	-0.38697	-0.33632	-0.357274	-0.443181
chr2_99186177_99195756:+	AC079447.1	circRP11-111H13.1	-0.0145919	-0.0227235	-0.0118217	-0.0157864	-0.00401166	-0.0339713	0.00329814	-0.0216478	0.0125048	-0.0483454	-0.00996402	0.0199086	-0.037457	-0.0452553	-0.0486532	-0.0488924	0.00857615	-0.0446074	-0.0397413	-0.0242978	-0.0153062	-0.0325462	0.03299	-0.0403478	-0.0469795	-0.019836	-0.0120775	-0.0462744	-0.0362865	-0.0281662	0.00952338	-0.0417299	0.00621882	-0.0237755	-0.0457197	-0.043196	-0.0571239	0.0389276	0.00052251	0.0063499	-0.0582409	-0.0565051	-0.0611805	-0.00393855	0.00159215	-0.0315306	0.0111629
chr2_99462496_99464985:-	REV1	circREV1	-0.24506	-0.188507	-0.346226	-0.218665	-0.293106	-0.235989	-0.266205	-0.272036	-0.290075	-0.272184	-0.296166	-0.214004	-0.213508	-0.265522	-0.249439	-0.289141	-0.191885	-0.281016	-0.316773	-0.258073	-0.245106	-0.275135	-0.216918	-0.242916	-0.2837	-0.219399	-0.208826	-0.245246	-0.195009	-0.233711	-0.255045	-0.230028	-0.244863	-0.275863	-0.274003	-0.244078	-0.276899	-0.341785	-0.245356	-0.264161	-0.312027	-0.288499	-0.251129	-0.229329	-0.178573	-0.303733	-0.242804
chr20_23389946_23403072:-	NAPB	circNAPB	-0.023694	0.0213099	-0.0357446	-0.0393246	-0.0254657	-0.027774	-0.0162518	-0.021823	-0.0375385	0.042159	-0.0371886	-0.0243462	-0.0263363	-0.0202368	-0.0359473	-0.0400997	-0.00229165	-0.0236194	-0.0230983	-0.0285107	-0.0236034	-0.0313994	-0.00635281	0.010214	-0.0261493	-0.0355432	-0.013164	-0.0255275	-0.0285202	-0.0360942	-0.0156088	0.0271983	-0.0254236	0.0250027	-0.0215627	0.00964215	-0.0258583	-0.00821098	-0.0129388	-0.0183115	-0.0196812	-0.0130033	-0.0296347	-0.0380673	-0.0143782	-0.0233383	0.0265033
chr20_2964272_2965202:+	PTPRA	circPTPRA	0.354139	0.329707	0.330568	0.308836	0.332317	0.332522	0.311629	0.326302	0.341386	0.376704	0.319165	0.326669	0.339005	0.348131	0.322948	0.32842	0.343046	0.35356	0.373656	0.306847	0.354459	0.340602	0.444931	0.401995	0.328552	0.338122	0.368247	0.350079	0.342462	0.331586	0.296258	0.330309	0.37935	0.439531	0.305704	0.328909	0.366456	0.347511	0.329477	0.371069	0.297617	0.325242	0.335139	0.364753	0.391361	0.368438	0.345587
chr20_32316218_32316874:+	KIF3B	circKIF3B	-0.00402988	-0.0571587	-0.0441873	-0.0339558	-0.0291797	-0.0278693	-0.0425181	-0.0506133	-0.0661788	-0.0641144	-0.0371752	-0.0614402	-0.0428565	-0.0173566	-0.0441188	-0.0355624	-0.0570086	-0.0669722	-0.0546485	-0.0221885	-0.0246619	-0.0593787	0.00796582	-0.0271568	-0.032306	-0.068975	-0.031582	-0.0558329	-0.072671	-0.0403653	-0.0609938	-0.0441395	-0.0727563	-0.0408372	-0.0546874	-0.0603537	-0.0495751	-0.0657411	-0.0488643	-0.0101512	-0.0593893	-0.0498561	-0.0333895	-0.0610439	-0.0734207	-0.0322129	-0.0483083
chr20_32366384_32369123:+	ASXL1	circASXL1	-0.0566488	-0.00844215	-0.00658516	-0.00477012	0.00506425	-0.0194868	-0.0139447	-0.0212822	-0.00706253	-0.0444892	3.80468e-05	0.000451832	-0.0125685	-0.0264374	0.0215568	-0.000999762	-0.0380863	0.0351636	-0.0347634	-0.0588044	-0.0167856	-0.000482007	0.069058	0.00715673	-0.0110541	0.00296414	-0.00614442	-0.0384993	-0.0618598	-0.0292852	0.0786089	0.04999	0.00810723	0.0226923	-0.000332864	-0.0325948	0.00216307	-0.055756	-0.0294203	-0.035768	-0.0663295	-0.0475122	0.00550472	-0.0539949	-0.0433344	0.0230095	-0.00249836
chr20_33619517_33623296:+	CBFA2T2	circCBFA2T2	-0.0232219	0.0373965	0.0183758	0.0216888	0.0456426	0.0392497	0.0227283	0.00520151	-0.0148286	0.00252917	0.00177307	-0.0114084	0.07	0.0871778	0.028583	0.0131627	0.00748784	0.0695184	-0.00655606	0.143887	0.03599	0.0156151	0.093536	0.0404975	0.0453273	0.0143813	0.0343521	0.0282801	0.0405739	0.0767007	-0.0361205	0.0879079	0.0610706	0.0154209	-0.0051536	0.0226067	-0.0149384	0.0138757	0.00103813	0.031049	0.0266796	0.00249122	0.100176	0.0180384	-0.0216192	-0.0435496	0.0100434
chr20_34470048_34492597:+	ITCH	circITCH	-0.198273	-0.193728	-0.163462	-0.157539	-0.170034	-0.179574	-0.163756	-0.151842	-0.172562	-0.151821	-0.187246	-0.149835	-0.181797	-0.167653	-0.163527	-0.196823	-0.115226	-0.182357	-0.113716	-0.167012	-0.174765	-0.0604687	-0.17713	-0.162488	-0.181811	-0.180644	-0.139937	-0.128442	-0.188632	-0.11681	-0.195296	-0.165709	-0.174307	-0.201908	-0.178452	-0.127101	-0.156534	-0.171504	-0.168343	-0.140709	-0.186562	-0.125571	-0.140585	-0.143745	-0.0795074	-0.0771392	-0.192067
chr20_35714185_35725155:-	RBM39	circRBM39_1	0.255089	0.185354	0.175028	0.138506	0.235666	0.330287	0.293244	0.204961	0.161943	0.13268	0.315756	0.189051	0.247756	0.403119	0.168737	0.238628	0.348853	0.316506	0.291398	0.262148	0.131912	0.373329	0.159514	0.160618	0.152279	0.211855	0.268518	0.250976	0.390985	0.171172	0.156274	0.16549	0.201357	0.175406	0.196852	0.178751	0.191305	0.294467	0.164049	0.158838	0.303453	0.26179	0.284295	0.180938	0.291546	0.339333	0.209635
chr20_35729312_35732135:-	RBM39	circRBM39_2	-0.527598	-0.3798	-0.327335	-0.382921	-0.457749	-0.383645	-0.443886	-0.478216	-0.480648	-0.477676	-0.479734	-0.456561	-0.429398	-0.430867	-0.473031	-0.364428	-0.397544	-0.454626	-0.428373	-0.408382	-0.360407	-0.415018	-0.349493	-0.410052	-0.423837	-0.423219	-0.355	-0.450711	-0.432965	-0.348323	-0.481881	-0.382659	-0.436547	-0.334608	-0.44889	-0.432563	-0.471749	-0.428649	-0.477365	-0.461597	-0.475805	-0.480994	-0.377772	-0.348143	-0.408287	-0.385132	-0.445357
chr20_38057532_38066256:+	RPRD1B	circRPRD1B	-0.0162898	0.0112083	0.00896637	0.0304011	0.0154005	-0.00497431	-0.00378772	-0.00364895	-0.0024258	0.00440633	0.0162007	-0.00540582	0.00136017	0.00759736	0.0386728	-0.0155571	-0.0105076	-0.0152776	-0.0100952	-0.012282	0.0070001	0.0409163	0.0363313	0.0258663	0.00438926	-0.00618249	0.0208927	-0.0130915	-0.0099082	-0.0103727	0.00363497	0.00899517	-0.0162907	0.0112283	-0.00792083	0.00702142	-0.00945847	-0.00803735	-0.0107336	-0.00872366	-0.0127556	0.00342676	0.0414249	-0.00990625	-0.00251926	-0.00362761	0.009041
chr20_38983699_38994880:+	DHX35	circDHX35	-0.0231601	-0.00664152	-0.0111223	-0.00436911	-0.0139912	-0.0116842	0.00346818	-0.0102034	-0.0194159	-0.0178541	0.00848428	-0.00547792	0.0103685	-0.0164883	-0.0116933	0.013486	-0.0129358	0.0815991	-0.0194852	-0.00944858	0.0236477	0.00768647	0.00777464	0.00183498	0.0048756	-0.0153588	0.00362082	-0.0109223	-0.00640341	0.00695983	-0.0135873	0.00459847	-0.018575	-0.0160731	0.00441191	0.00789864	0.0316128	-0.000492753	-0.0168772	-0.0124562	0.000573132	-0.00126618	0.00915289	0.00461193	0.0144821	-0.0108002	0.0079145
chr20_3945177_3974400:-	RNF24	circRNF24	0.00103472	0.0502187	0.00659848	0.0635033	0.00674389	0.0424033	0.00986386	0.0174422	0.00339982	-0.00219315	0.00207035	0.017003	0.0130468	0.0221915	0.00888723	0.07773	0.0236345	0.0573535	0.0456948	0.0239071	0.0229627	0.00751576	0.0761403	0.0051655	0.0244338	0.0128247	0.0505047	0.0615028	0.0118517	0.0459466	0.00488461	0.0250585	0.0306584	0.056315	0.0119823	0.0712539	0.0155913	-0.018037	0.0118955	0.0368532	0.0480343	0.0166921	0.0206617	0.0371208	0.0232579	0.00272222	0.0215252
chr20_41092472_41101353:+	TOP1	circTOP1	0.137289	0.131941	0.130197	0.102127	0.121601	0.118865	0.0999104	0.127547	0.111422	0.113302	0.150251	0.122883	0.113652	0.100019	0.111978	0.169549	0.117798	0.0971705	0.119677	0.100982	0.130553	0.123227	0.13442	0.153368	0.111305	0.136753	0.128553	0.112676	0.141218	0.126777	0.109703	0.13468	0.0991058	0.0976952	0.131705	0.122737	0.105756	0.11565	0.138686	0.125947	0.102404	0.113083	0.109974	0.110634	0.112412	0.10823	0.11097
chr20_41267463_41269083:-	ZHX3	circZHX3	-0.0763475	-0.0814227	-0.0564009	-0.0702192	-0.0757283	-0.0762443	-0.100279	-0.0818366	-0.0788439	-0.0404153	-0.0864759	-0.0829543	-0.0671318	-0.0749152	-0.0957209	-0.0927776	-0.0927114	-0.079191	-0.0867859	-0.0679693	-0.0621051	-0.0902958	-0.0719187	-0.0788657	-0.0657739	-0.0763361	-0.073276	-0.0932728	-0.0829349	-0.0473192	-0.0833479	-0.0548705	-0.0912782	-0.0939463	-0.0764271	-0.0848751	-0.0929581	-0.0493277	-0.0822974	-0.0908388	-0.101307	-0.097044	-0.0811773	-0.0859078	-0.0918123	-0.101605	-0.0450115
chr20_41533050_41551360:-	CHD6	circCHD6	-0.044339	-0.0579697	-0.0602811	-0.0490264	-0.0572829	-0.0284002	-0.0333257	-0.0571542	-0.0610315	-0.0653298	-0.0322462	-0.0380333	-0.0656517	-0.0281025	-0.0669834	-0.0653428	-0.0482031	-0.0486497	-0.0464754	-0.065068	-0.0169306	-0.0516927	-0.0221526	-0.00671919	-0.0656374	-0.0270935	-0.00236415	-0.064492	-0.0645842	-0.0395885	-0.0620386	-0.0395011	-0.0403699	0.00582605	-0.0490341	-0.050042	-0.0554367	0.061268	-0.0552333	-0.0671407	-0.0251688	-0.0551582	-0.0361819	-0.0605533	-0.00190422	-0.0740159	-0.0460336
chr20_47623911_47633636:+	NCOA3	circNCOA3	-0.0779736	-0.0655856	-0.0651762	-0.0281445	-0.0636446	-0.0849147	-0.0821234	-0.0705755	-0.0769919	-0.058159	-0.0431095	-0.0373041	-0.0587998	-0.0422288	-0.086466	-0.0491484	-0.0417311	-0.0299944	-0.0478563	-0.0767138	-0.0626025	-0.0509975	-0.0545996	-0.0759403	-0.0730252	-0.0723308	-0.0479134	-0.0635889	-0.0454095	-0.0742475	-0.0918576	-0.0481297	-0.0597983	-0.0646743	-0.0563828	-0.0678414	-0.00696525	-0.0555924	-0.0424581	-0.0175599	-0.0469209	-0.0796368	-0.0649095	-0.0642172	-0.0501489	-0.0522939	-0.0707254
chr20_48953556_48963898:+	ARFGEF2	circARFGEF2	-0.115903	-0.0828147	-0.0905118	-0.106281	-0.0892819	-0.0993317	-0.0846612	-0.0923087	-0.0924252	-0.110503	-0.0722665	-0.0886032	-0.0912473	-0.10171	-0.104108	0.00318553	-0.104398	-0.0991601	-0.0867326	-0.0846894	-0.0717086	-0.062052	-0.100873	-0.0976535	-0.107062	-0.0988829	-0.0900859	-0.104183	-0.116445	-0.0963637	-0.0701171	-0.0742501	-0.0495029	-0.0661018	-0.0863254	-0.108969	-0.0997043	-0.029505	-0.0801409	-0.0951146	-0.083788	-0.0814691	-0.109875	-0.0637668	-0.101063	-0.0804651	-0.112309
chr20_49135833_49166285:-	STAU1	circSTAU1	0.0722764	0.0804244	0.0829464	0.082105	0.0844376	0.0972265	0.0891533	0.0813126	0.0968804	0.0674591	0.107603	0.0854413	0.0946193	0.110672	0.0836914	0.0730767	0.071036	0.110116	0.117347	0.0688744	0.0691254	0.13398	0.14835	0.111425	0.0996582	0.0782187	0.146075	0.0814363	0.0889117	0.112794	0.0997852	0.0846933	0.0805858	0.0838681	0.0937341	0.0882027	0.123261	0.0698358	0.120403	0.0786228	0.131457	0.0936081	0.0884909	0.0836578	0.154588	0.0820999	0.0874758
chr20_51656938_51690819:-	ATP9A	circATP9A_1	0.0821049	0.122387	0.0988159	0.122643	0.0999487	0.106618	0.101148	0.0910575	0.109003	0.119384	0.0806012	0.126874	0.109674	0.117536	0.103172	0.0848683	0.155367	0.118074	0.100109	0.10365	0.130977	0.10831	0.136116	0.205714	0.137434	0.0793943	0.110303	0.0732503	0.0956115	0.113062	0.080215	0.114511	0.13076	0.091758	0.105179	0.129234	0.0846344	0.0748246	0.0950157	0.0856829	0.103887	0.0995211	0.0954068	0.113051	0.0847322	0.079658	0.0897716
chr20_51674153_51690819:-	ATP9A	circATP9A_2	0.0742108	0.0562873	0.0368802	0.0311768	0.0615439	0.086466	0.0432226	0.055415	0.0324532	0.072412	0.0493995	0.0538295	0.036806	0.0931142	0.0440038	0.0299048	0.0383795	0.0600983	0.105765	0.0568619	0.0404449	0.0366915	0.0367456	0.156484	0.0430706	0.0571137	0.048386	0.0336485	0.0684757	0.0732092	0.0295556	0.0744795	0.0544845	0.0313496	0.039761	0.0810035	0.073714	0.086331	0.0408028	0.108421	0.0404364	0.0443287	0.0496888	0.0554351	0.067017	0.0289462	0.0346324
chr20_58438945_58441083:+	VAPB	circVAPB	-0.0634191	-0.0541253	-0.0526943	-0.0592489	-0.0376022	-0.0335362	-0.0569002	-0.0488208	-0.0357146	-0.0414531	-0.0422646	-0.0407569	-0.0524067	-0.0399606	-0.0607312	-0.0108544	-0.0392133	-0.0608718	-0.0274522	-0.0317142	0.0498212	-0.0242282	-0.0281591	-0.0457799	-0.0528703	-0.0636443	-0.0411413	-0.0605042	-0.0137863	-0.0184776	-0.0323101	-0.0407288	-0.0705405	-0.0403108	-0.0567659	-0.036494	-0.0414798	-0.0128579	-0.0459481	-0.0337332	-0.0592965	-0.0438828	-0.0476856	-0.0580912	-0.0233101	-0.0593643	-0.054253
chr20_59840369_59841535:+	PHACTR3	circPHACTR3	0.0662283	0.0692489	0.0642052	0.0702115	0.0774302	0.0571969	0.0915442	0.0655385	0.0912048	0.0604422	0.0636664	0.078959	0.0838396	0.0596604	0.0533673	0.0624286	0.0532112	0.109202	0.0907836	0.0640123	0.0513775	0.150861	0.062402	0.0740501	0.0671849	0.0646402	0.0773595	0.080187	0.039112	0.0675308	0.0418506	0.0620536	0.0471737	0.0893383	0.0597263	0.112525	0.0501274	0.0939972	0.0705924	0.0520382	0.134607	0.0561771	0.0902882	0.107364	0.0726481	0.086429	0.0893793
chr20_62139075_62140944:-	PSMA7	circPSMA7	-0.354206	-0.26057	-0.312244	-0.365891	-0.3369	-0.323538	-0.368331	-0.321864	-0.328887	-0.318886	-0.353128	-0.362533	-0.3351	-0.382597	-0.262452	-0.336843	-0.348261	-0.354057	-0.359942	-0.344642	-0.2774	-0.337614	-0.277526	-0.37401	-0.295901	-0.337526	-0.311278	-0.383388	-0.355812	-0.284527	-0.330249	-0.312906	-0.304366	-0.361359	-0.348482	-0.321261	-0.288332	-0.348009	-0.355692	-0.358822	-0.367756	-0.309404	-0.327915	-0.306209	-0.338325	-0.298573	-0.324094
chr20_9557608_9566384:-	PAK5	circPAK5	-0.061481	-0.0556039	-0.0482156	-0.0462296	-0.0482182	-0.0522604	-0.0481484	-0.0602612	-0.0473388	-0.0135892	-0.0697886	-0.0372688	-0.0476616	-0.0523558	-0.0714577	-0.0156582	-0.0347224	-0.00981097	-0.0563018	-0.052833	-0.040857	-0.0283198	-0.0305501	-0.0188731	-0.056638	-0.0375298	-0.0467901	-0.0550502	0.0112459	-0.0605059	-0.0546456	-0.0174106	-0.0552812	-0.0625484	-0.0670971	-0.0424402	-0.058605	-0.051621	-0.0579999	-0.0527384	-0.0700131	-0.0554544	-0.046584	-0.043164	0.00286499	-0.0579051	-0.0447833
chr21_15014344_15043574:-	NRIP1	circNRIP1	-0.0521249	-0.0468738	-0.0499005	-0.0132494	-0.0388706	-0.0395915	-0.044282	-0.036942	-0.0440746	-0.0623487	-0.0395252	-0.0433194	-0.0496868	-0.00724768	-0.0151314	-0.0296239	-0.0103871	-0.0266549	-0.0695103	-0.0544063	-0.015678	-0.0392691	-0.028414	-0.0604518	-0.048009	-0.0591909	-0.0155694	-0.0540216	-0.00787284	-0.0550337	-0.0554207	-0.0530576	-0.0266244	-0.0597595	-0.0443914	-0.0577709	-0.0510937	-0.0717478	-0.0267438	-0.0469247	-0.0311975	-0.0525676	-0.036918	-0.0109494	-0.0391143	-0.0476023	-0.0111619
chr21_15762891_15766141:+	USP25	circUSP25	0.0373527	0.0233611	0.0215597	0.0353565	0.0380733	0.00801518	0.0403379	0.0387262	0.0781969	0.00545262	0.0198488	0.0515662	0.0291389	0.0528726	0.0157669	0.0144246	0.0296905	0.0478987	0.0341451	0.00667971	0.0255317	0.0699782	0.0193867	0.0169199	0.0275633	0.0474828	0.0343348	0.0154346	0.052218	0.0167373	0.0357028	0.0353162	0.0535856	0.0471775	0.0175381	0.0367667	0.0281888	0.0337311	0.00148203	-0.000246225	0.111979	0.0274374	0.0181778	0.0211503	0.0336278	0.0611827	0.00920971
chr21_21280578_21292241:+	NCAM2	circNCAM2	-0.061876	-0.0695298	-0.0532524	-0.0284512	-0.0546401	-0.0413447	-0.0530133	-0.0511203	-0.0606474	-0.0769528	-0.0437068	-0.0483631	-0.0678665	-0.0304858	-0.0692799	-0.0757227	-0.0698461	-0.0151503	-0.0731401	-0.0745117	-0.0539345	-0.0657474	-0.0141012	-0.03791	-0.0653589	-0.0350815	-0.0476303	-0.0725948	-0.0663345	-0.0331852	-0.0367727	-0.0635916	-0.0684889	-0.0660205	-0.0651677	-0.0613931	-0.0492551	-0.0441517	-0.0370065	-0.0639954	-0.0502054	-0.0626046	-0.0684712	-0.0547192	-0.0258613	-0.0629108	-0.0604359
chr21_29321221_29329693:+	BACH1	circBACH1	-0.797755	-0.749539	-0.876706	-0.854835	-0.819744	-0.91954	-0.99613	-0.834518	-0.959955	-0.857585	-0.871167	-0.655488	-0.730311	-0.691689	-0.862761	-0.789497	-0.68239	-0.708616	-0.865658	-0.968463	-0.881315	-0.798176	-0.643383	-0.753747	-0.764129	-0.878161	-0.738315	-0.917966	-0.762153	-0.794474	-1.19615	-0.804029	-0.777945	-0.78278	-0.824503	-0.733394	-0.889313	-0.902457	-0.834741	-0.735958	-0.860704	-0.855522	-0.830428	-0.816707	-0.880267	-0.938742	-0.97971
chr21_31164962_31195305:-	TIAM1	circTIAM1_1	-0.134937	-0.151076	-0.210804	-0.0758734	-0.135794	-0.133606	-0.161919	-0.134787	-0.152773	-0.12108	-0.135627	-0.141752	-0.14897	-0.147509	-0.107657	-0.170406	-0.0732595	-0.130566	-0.138187	-0.136734	-0.11519	-0.0934092	-0.0701888	-0.106064	-0.111014	-0.140787	-0.0751108	-0.0934279	-0.122558	-0.118782	-0.131185	-0.0771289	-0.0950238	-0.116969	-0.115192	-0.0818016	-0.120368	-0.103204	-0.0971868	-0.121473	-0.117089	-0.10939	-0.113332	-0.117771	-0.0862996	-0.138054	-0.119472
chr21_31182421_31203012:-	TIAM1	circTIAM1_2	-0.134161	-0.0834287	-0.155893	-0.0883879	-0.0684438	-0.0970767	-0.121397	-0.0819537	-0.0742728	-0.10903	-0.0926994	-0.132395	-0.0839212	-0.0698822	-0.0610568	-0.112284	-0.0680395	-0.0576713	-0.107014	-0.0892613	-0.0964981	-0.0471501	-0.0742126	-0.0908805	-0.102472	-0.0880147	-0.134891	-0.0112448	-0.0694062	-0.118207	-0.0568817	-0.0843691	-0.124967	-0.116065	-0.103862	-0.0561568	-0.100356	-0.126598	-0.0794291	-0.101822	-0.0595671	-0.0744308	-0.111391	-0.106648	-0.072121	-0.0962329	-0.0589476
chr21_36247517_36248568:+	DOPEY2	circDOPEY2	-0.285413	-0.269987	-0.359686	-0.316792	-0.25513	-0.328421	-0.25913	-0.295381	-0.253894	-0.360659	-0.284932	-0.238636	-0.27037	-0.30719	-0.289101	-0.302246	-0.134046	-0.300108	-0.273114	-0.290635	-0.281544	-0.200187	-0.25974	-0.300557	-0.288546	-0.301438	-0.272401	-0.17515	-0.298148	-0.323478	-0.272256	-0.254057	-0.306409	-0.305062	-0.293061	-0.158038	-0.300565	-0.228157	-0.308693	-0.310723	-0.342172	-0.280481	-0.374671	-0.298414	-0.257965	-0.274464	-0.28203
chr21_39206108_39212707:-	BRWD1	circBRWD1_1	-0.0922222	-0.0715135	-0.119426	-0.0779041	-0.117426	-0.132532	-0.142076	-0.119067	-0.126115	-0.125584	-0.137394	-0.115279	-0.126303	-0.0919189	-0.118921	-0.121799	-0.107366	-0.145011	-0.119992	-0.144922	-0.0920507	-0.104137	-0.0901997	-0.0551786	-0.136863	-0.135351	-0.112277	-0.10958	-0.137758	-0.134385	-0.118548	-0.117265	-0.134377	-0.140498	-0.116754	-0.126348	-0.119501	-0.142524	-0.124247	-0.134767	-0.115202	-0.133533	-0.139231	-0.126999	-0.113513	-0.0783426	-0.130146
chr21_39206108_39229436:-	BRWD1	circBRWD1_2	-0.166895	-0.174246	-0.191696	-0.18848	-0.203763	-0.18615	-0.200927	-0.208476	-0.204664	-0.192773	-0.19478	-0.187814	-0.198769	-0.161227	-0.200408	-0.188613	-0.215611	-0.200174	-0.206771	-0.201698	-0.1824	-0.207953	-0.193932	-0.174607	-0.196182	-0.171383	-0.198092	-0.203313	-0.194663	-0.180995	-0.205901	-0.195666	-0.170293	-0.207725	-0.196657	-0.175567	-0.196305	-0.226091	-0.197564	-0.200728	-0.199608	-0.194625	-0.189798	-0.191845	-0.205465	-0.208216	-0.191316
chr21_45128402_45134832:+	ADARB1	circADARB1	-0.0642514	-0.137791	-0.117954	-0.125201	-0.119509	-0.140483	-0.135527	-0.120066	-0.0950047	-0.0945817	-0.0587635	-0.102407	-0.0945526	0.0127698	-0.0880621	-0.0946018	-0.014577	-0.0588181	-0.12435	-0.135083	-0.065007	-0.0417892	-0.108969	-0.0771279	-0.112995	-0.143028	-0.0365389	-0.0537819	-0.0268811	-0.152531	-0.0784884	-0.063993	-0.018276	-0.05633	-0.111244	-0.0638544	-0.100953	-0.144383	-0.0443007	-0.0782462	-0.092759	-0.069801	-0.104176	-0.0658928	-0.119542	-0.0508969	-0.0884439
chr22_17044873_17047426:+	CECR7	circCECR7	0.00461469	0.0120431	0.00790823	0.0464891	0.00121679	-0.00502796	0.0330324	-0.00773719	0.00142438	0.0528405	0.0421597	0.0119154	0.00456934	-0.0139872	-0.00356392	0.0224444	0.0214622	-0.0302494	-0.00491644	-0.017695	0.0309566	0.0223828	0.00294762	0.034058	0.00495822	-0.0036122	-0.00812652	0.0369944	0.00276182	-0.0256153	-0.00315852	-0.00318508	-0.0137373	-0.0046827	0.00121745	0.0292069	0.0114039	0.0409763	0.000878312	0.00396279	0.0106344	-0.00232115	0.00346583	-0.00170135	0.00598093	0.000596651	-0.0230794
chr22_20933779_20934244:+	CRKL	circCRKL	-0.41408	-0.421054	-0.436054	-0.313607	-0.448929	-0.396127	-0.401501	-0.416882	-0.404259	-0.417256	-0.453492	-0.396276	-0.446004	-0.413049	-0.390401	-0.439838	-0.399975	-0.353687	-0.364538	-0.440395	-0.435862	-0.315533	-0.439611	-0.397642	-0.447134	-0.417102	-0.353665	-0.448573	-0.391727	-0.412726	-0.441204	-0.418638	-0.410849	-0.4536	-0.418655	-0.307246	-0.403697	-0.37879	-0.357016	-0.381162	-0.407872	-0.433491	-0.402111	-0.374454	-0.329254	-0.407779	-0.423367
chr22_24302195_24313466:+	SPECC1L,SPECC1L-ADORA2A	circSPECC1L_1	-0.0868179	-0.0683639	-0.0439827	-0.0773852	-0.0704655	-0.0359733	-0.0470772	-0.0579082	-0.0685391	-0.0685862	-0.0467342	-0.0347753	-0.0629055	-0.070006	-0.0557833	-0.0715917	-0.0181287	-0.0576129	-0.0212927	-0.074498	-0.0766469	-0.0406378	-0.0599022	-0.0591274	-0.0609383	-0.022025	-0.0266521	-0.0641141	-0.057222	-0.0672898	-0.0767381	-0.0535736	-0.0262012	-0.0806313	-0.0713788	-0.0380259	-0.0177828	-0.0477477	-0.0327965	-0.0314627	-0.0749315	-0.0755492	-0.0733621	-0.0437397	-0.0431207	-0.00652731	-0.0560555
chr22_24302195_24369320:+	SPECC1L,SPECC1L-ADORA2A	circSPECC1L_2	0.0136682	-0.0129233	-0.00932878	-0.00471638	0.0105408	0.0386877	0.00248339	-0.00266826	-0.0176134	0.0208641	-0.00301656	0.0254939	0.0264672	-0.0147842	-0.0143628	0.0554215	0.000780338	-0.0177515	-0.00274902	-0.0245105	0.0297072	-0.0143618	0.000739664	0.00856966	-0.00678659	-0.0137654	-0.0199343	-0.0161934	-0.00878118	0.0261839	-0.0241291	0.00555836	-0.0057975	-0.010258	-0.0140074	0.00412757	0.0205058	-0.00308401	0.00902815	-0.0208219	0.0376716	-0.0060685	0.007924	-0.00573726	0.0425088	-0.00917822	0.00156584
chr22_27894555_27914347:-	PITPNB	circPITPNB	0.0442246	0.0849075	0.0594407	0.0427983	0.0688244	0.116378	0.0635711	0.0531511	0.0668481	0.0435336	0.0417028	0.0756254	0.0562357	0.0778585	0.0730547	0.049177	0.0785342	0.0835297	0.0737957	0.0423541	0.0899862	0.0516488	0.105003	0.107677	0.0877797	0.063357	0.0756437	0.067434	0.0605308	0.0971237	0.0573941	0.0934157	0.0610477	0.103936	0.0548201	0.071935	0.0417573	0.0546986	0.0531996	0.103251	0.0611456	0.0582405	0.0882478	0.0548075	0.0611195	0.0856014	0.0534554
chr22_28296198_28297852:-	TTC28	circTTC28	-0.02035	-0.0174413	-0.0179358	0.00150331	0.00335017	0.00892539	-0.017111	-0.0208167	-0.0155971	-0.0114708	-0.0229972	-0.00799726	-0.012061	-0.0258164	-0.0293521	-0.00607349	0.0287661	0.0180811	-0.0203436	-0.0324434	0.00278587	0.0264091	0.0059905	-0.0138493	-0.00289318	-0.0278362	0.00985721	-0.0111594	-0.00010191	-0.0203987	-0.031434	-0.00315321	-0.0165936	0.028988	-0.0218085	-0.016599	0.0163789	-0.00877317	-0.0219523	0.0173192	0.0354103	-0.0224361	-0.00919153	-0.00416278	-0.00252365	-0.00442259	-0.0166127
chr22_32478981_32479275:+	FBXO7	circFBXO7_1	-0.419713	-0.269294	-0.314273	-0.286247	-0.363089	-0.376247	-0.337934	-0.374199	-0.336118	-0.376551	-0.244861	-0.326457	-0.338984	-0.407477	-0.405627	-0.365906	-0.19185	-0.26306	-0.4247	-0.335015	-0.286932	-0.253398	-0.33942	-0.339052	-0.380963	-0.311575	-0.312115	-0.250963	-0.395763	-0.325137	-0.379528	-0.295935	-0.281138	-0.363693	-0.413327	-0.302009	-0.313982	-0.312986	-0.352093	-0.388592	-0.298778	-0.395549	-0.368217	-0.273716	-0.316831	-0.254846	-0.226852
chr22_32478981_32485209:+	FBXO7	circFBXO7_2	0.0383159	0.0639991	0.0445841	0.0303486	0.0435965	0.0397308	0.0414166	0.0436365	0.0625029	0.0502204	0.0351046	0.0603324	0.0387305	0.0513081	0.0438627	0.0355458	0.0704567	0.0891009	0.0322086	0.0466354	0.0535204	0.0749789	0.0587587	0.0707399	0.036033	0.0695602	0.0673648	0.0460244	0.0426312	0.0400574	0.0363931	0.0349884	0.0708727	0.0403768	0.0678597	0.0388278	0.0340855	0.0531371	0.0319132	0.0724661	0.0690246	0.0338356	0.0326973	0.0439107	0.0545851	0.0513861	0.0620609
chr22_38494630_38501280:-	DDX17	circDDX17	0.113395	0.111943	0.0680956	0.106565	0.0809237	0.112948	0.0793921	0.090129	0.0955701	0.0819088	0.0744181	0.102719	0.104533	0.0540453	0.134555	0.0587655	0.0948483	0.0655453	0.106202	0.0988272	0.109183	0.115892	0.106928	0.157236	0.123604	0.0822693	0.105155	0.104019	0.106528	0.10924	0.0904555	0.0698678	0.104395	0.0949063	0.0936803	0.119527	0.0665651	0.0648319	0.0648353	0.0684667	0.115392	0.081377	0.081143	0.104834	0.0790959	0.10618	0.0841655
chr22_40117055_40156182:+	TNRC6B	circTNRC6B	0.279139	0.299044	0.285296	0.355845	0.342059	0.374897	0.330544	0.289689	0.271222	0.334864	0.33806	0.354931	0.335035	0.389396	0.25338	0.280934	0.317298	0.327193	0.345163	0.346502	0.402221	0.337056	0.395011	0.263578	0.368745	0.2775	0.355671	0.308116	0.247787	0.253341	0.25513	0.344926	0.429407	0.325937	0.284328	0.293498	0.37597	0.301741	0.329634	0.370981	0.271829	0.299732	0.335675	0.338458	0.343163	0.340314	0.353702
chr22_45689712_45718493:+	ATXN10	circATXN10_1	-0.0517159	-0.0443076	-0.0306036	-0.0298129	-0.0477107	-0.0439254	-0.0441257	-0.0255894	-0.0330427	-0.0446974	-0.0297017	-0.0162307	-0.0318826	-0.0474292	-0.0470964	-0.0431018	-0.0130003	-0.0286872	0.00790327	-0.0464427	-0.00031308	-0.0552552	0.000732041	-0.0239424	-0.0410117	-0.0279939	-0.0168006	-0.00674849	-0.00311918	-0.0251231	-0.0140935	-0.0481023	0.00569938	-0.00491845	-0.0344234	-0.0488866	-0.0487068	-0.0545102	-0.0332045	-0.00703224	-0.0228736	-0.0471244	-0.0321437	-0.0286565	-0.0436549	-0.038799	-0.0388685
chr22_45689712_45740538:+	ATXN10	circATXN10_2	-0.214446	-0.192243	-0.225993	-0.170459	-0.187204	-0.216426	-0.212718	-0.213453	-0.216582	-0.167994	-0.217042	-0.210666	-0.199972	-0.185692	-0.230026	-0.204329	-0.231186	-0.191194	-0.220662	-0.222869	-0.178626	-0.166121	-0.171016	-0.216936	-0.22611	-0.212355	-0.178566	-0.196873	-0.233421	-0.214356	-0.204003	-0.218246	-0.201058	-0.236488	-0.215835	-0.145904	-0.219543	-0.236051	-0.219736	-0.228642	-0.226048	-0.219475	-0.191089	-0.19138	-0.226661	-0.192056	-0.219855
chr22_45700282_45740538:+	ATXN10	circATXN10_3	0.0184707	0.0474504	0.0277264	0.0221394	0.0352488	0.101076	0.0315536	0.0289993	0.0301621	0.0210437	0.0918549	0.0472008	0.0915119	0.117868	0.0671273	0.0734222	0.0563883	0.0501571	0.074764	0.0379926	0.0843421	0.0716215	0.101301	0.0697912	0.0553469	0.0221526	0.123668	0.0405992	0.141132	0.0868711	0.0657207	0.11458	0.0546222	0.0723139	0.0374128	0.0799404	0.0517994	0.0449457	0.0519963	0.0430979	0.0260727	0.0380478	0.0715439	0.0649487	0.0833973	0.0729446	0.0673063
chr22_45729425_45740538:+	ATXN10	circATXN10_4	-0.519872	-0.524988	-0.539533	-0.52529	-0.498784	-0.5085	-0.50257	-0.544796	-0.544593	-0.502116	-0.528114	-0.5497	-0.516462	-0.435179	-0.568126	-0.529875	-0.510819	-0.495942	-0.539278	-0.556816	-0.398167	-0.496539	-0.361577	-0.54884	-0.522691	-0.566929	-0.471705	-0.523856	-0.458452	-0.471756	-0.552396	-0.468224	-0.461311	-0.48037	-0.530233	-0.400522	-0.55567	-0.542132	-0.510448	-0.507379	-0.512096	-0.532659	-0.510636	-0.486782	-0.437581	-0.534034	-0.468677
chr22_50372020_50394135:+	PPP6R2	circPPP6R2	-0.211076	-0.19334	-0.213359	-0.130257	-0.213001	-0.16047	-0.257665	-0.22579	-0.240845	-0.225023	-0.245464	-0.231277	-0.209168	-0.160397	-0.268612	-0.189467	-0.221215	-0.233456	-0.181191	-0.158307	-0.159876	-0.238631	-0.0943581	-0.180445	-0.144001	-0.206875	-0.176896	-0.26139	-0.242545	-0.164004	-0.234561	-0.201211	-0.116123	-0.238817	-0.244575	-0.23091	-0.22545	-0.260409	-0.211508	-0.236186	-0.201159	-0.23774	-0.163433	-0.228195	-0.243701	-0.23054	-0.219883
chr3_107710452_107733023:+	BBX	circBBX	-0.012322	-0.023138	-0.0174599	0.00163923	-0.0141887	0.00120096	-0.00802196	-0.0113359	-0.0185552	-0.00796951	-0.00347562	-0.0142174	-0.0231832	-0.0252656	-0.00507084	-0.0241013	-0.00873439	-0.0147091	0.0109653	-0.0158336	-0.0300246	0.0219383	0.010708	0.000213514	-0.00232422	-0.0132663	-0.0113597	-0.0140796	-0.0279371	-0.00457204	-0.0196572	0.00382882	-0.0280517	-0.0330009	-0.0244717	0.0116378	0.00785959	-0.013385	-0.0194195	0.00682017	-0.0368283	-0.0332992	-0.0239111	-0.0108076	-0.0234204	-0.00206829	-0.0334175
chr3_108191521_108214021:-	IFT57	circIFT57	-0.0433512	-0.0490777	-0.0413072	-0.0309252	-0.0521756	-0.047965	-0.0429427	-0.0486819	-0.0417283	-0.0529154	-0.0616884	-0.0412676	-0.0120954	-0.0540878	-0.0301185	-0.0482193	-0.0528896	-0.0150355	-0.0498338	-0.0414517	-0.0512852	-0.014336	-0.0379848	-0.042768	-0.0477096	-0.0567789	-0.0454204	-0.0521956	-0.0560535	-0.0361009	-0.0357324	-0.0510532	-0.0339255	-0.0576996	-0.0539745	-0.0177405	0.00265731	-0.0326266	-0.0438492	-0.0335732	-0.0414198	-0.0570988	-0.0517365	-0.017922	-0.026224	-0.0424236	-0.0459006
chr3_108647943_108672656:+	DZIP3	circDZIP3	-0.218229	-0.217545	-0.221832	-0.136533	-0.184631	-0.2145	-0.211349	-0.208601	-0.218885	-0.225115	-0.221288	-0.203603	-0.200438	-0.207833	-0.227213	-0.152312	-0.211808	-0.206852	-0.220474	-0.199815	-0.230498	-0.197495	-0.0983042	-0.188762	-0.180896	-0.206927	-0.166626	-0.24441	-0.225507	-0.209627	-0.22601	-0.184487	-0.178572	-0.229536	-0.202155	-0.191389	-0.235469	-0.197227	-0.189045	-0.122923	-0.211716	-0.241037	-0.171301	-0.199962	-0.241466	-0.244559	-0.187957
chr3_111112030_111126335:+	NECTIN3	circNECTIN3_1	-0.0604677	-0.0813611	-0.0639394	-0.0902319	-0.0792031	-0.0595182	-0.0708639	-0.0770331	-0.0909138	-0.076057	-0.0914873	-0.0589824	-0.0165381	-0.00609336	-0.0461946	-0.0218952	-0.0575732	-0.0910992	-0.0675284	-0.0801216	-0.0592394	-0.0851147	-0.0195227	-0.0576355	-0.0761669	-0.0724619	3.04648e-05	-0.0617026	-0.0953223	-0.0513187	-0.0863684	-0.0322709	-0.0146208	-0.0918352	-0.0589868	-0.0671713	-0.0885304	-0.0577339	-0.0844485	-0.0491477	-0.0963086	-0.065883	-0.0144637	-0.0822186	-0.0950651	-0.0821691	-0.0796636
chr3_111112030_111147484:+	NECTIN3	circNECTIN3_2	-0.0704548	-0.0218289	-0.050102	-0.0731705	-0.054	-0.0534342	-0.0498717	-0.0648465	-0.0590202	-0.00713224	-0.0626855	-0.0553043	-0.0267684	-0.0740137	-0.065666	-0.0456975	0.0452224	-0.057799	-0.0361598	-0.057329	-0.0138465	-0.0672956	-0.0387882	-0.061475	-0.0271576	-0.024239	-0.0263231	-0.0664031	-0.0706394	-0.0647368	-0.0600807	-0.0453208	0.0312369	-0.0507373	-0.063887	-0.0605383	-0.044691	-0.0480046	-0.0519737	-0.0588114	-0.0423734	-0.0350895	-0.0404759	-0.0466499	-0.0634373	-0.0608071	-0.0544308
chr3_113664313_113674896:-	USF3	circUSF3	0.0134078	0.0236014	0.0161599	0.0246166	0.0203921	0.0315107	0.0223521	0.0289336	0.0317387	0.0328122	0.0380345	0.0209669	0.0436682	0.0109986	0.0150471	0.0417594	0.0491014	0.0542549	0.0378846	0.0335297	0.0264267	0.0341531	0.0453477	0.0163898	0.0151162	0.0400404	0.0505699	0.0183313	0.0224945	0.0186455	0.011345	0.0321365	0.0233911	0.0172115	0.0302013	0.115485	0.0388969	0.0144063	0.0356082	0.0102066	0.0289802	0.00999925	0.0348795	0.0350869	0.0186106	0.0458349	0.0193184
chr3_114350274_114351878:-	ZBTB20	circZBTB20	0.0252483	-0.0535287	-0.0337043	-0.0247817	-0.0504045	-0.00512974	-0.0349535	-0.0302136	-0.0102697	0.000738895	0.00901446	-0.0189527	-0.0294738	-0.0398639	-0.0287914	0.00783225	-0.0220436	-0.0173305	-0.0115477	-0.0356542	-0.0184261	-0.0111887	-0.0209191	-0.0292631	-0.0281608	0.000440022	-0.0184106	0.00101364	-0.0114126	-0.00537539	-0.0318787	-0.0176872	-0.0115758	-0.0395186	-0.0302901	-0.0263256	0.000293541	-0.0205952	-0.0336248	-0.00329577	-0.0242798	-0.045838	-0.0191797	-0.00244623	-0.0197949	-0.0727048	-0.00155729
chr3_119503532_119517315:+	TIMMDC1	circTIMMDC1	0.0815583	0.0686359	0.0303456	0.0863081	0.0477922	0.0240102	0.0278835	0.0474594	0.0289522	0.10822	0.0312158	0.038625	0.0619777	0.105327	0.0203914	0.0746786	0.0314372	0.0563831	0.0320999	0.0378661	0.0351967	0.0641009	0.122283	0.0275283	0.0360494	0.0950488	0.0608951	0.0392281	0.06016	0.0475617	0.0370698	0.0839811	0.10865	0.0567306	0.0327174	0.0505689	0.0795503	0.0321567	0.0577051	0.0368206	0.0328119	0.0598582	0.0998128	0.0602659	0.0483372	0.0517841	0.0864262
chr3_119863419_119905852:-	GSK3B	circGSK3B	0.0346073	0.0695921	0.0348483	0.0766876	0.0396801	0.0289819	0.0289293	0.0581476	0.040884	0.0292417	0.0982711	0.06148	0.0723594	0.0286343	0.078995	0.0362573	0.0505123	0.0405014	0.032885	0.029926	0.0302256	0.0588708	0.0229982	0.0468622	0.0414108	0.062712	0.0533902	0.0817966	0.0425731	0.0435697	0.0610473	0.035191	0.0494012	0.0425694	0.0415254	0.0531844	0.0556982	0.0412451	0.0642636	0.0384326	0.038056	0.0431647	0.0519388	0.0780561	0.0664938	0.0365631	0.0477464
chr3_121152477_121240507:+	STXBP5L	circSTXBP5L_1	-0.0145711	0.00265964	-0.0167858	-0.0214929	-0.000444868	-0.00618463	-0.00772158	-0.0218162	0.0129878	0.0178912	-0.00168327	0.0116876	-0.0163115	0.0371079	-0.0171452	-0.0165341	0.0678819	-0.00551763	-0.0104122	-0.0324141	-0.0148906	0.00963256	-0.0101882	-0.0040572	-0.021456	0.0054828	0.0512674	0.00255966	-0.00963542	-0.00366176	-0.0332088	0.0228551	0.0234927	-0.0280334	0.000586778	-0.00617914	-0.0202745	0.0383442	0.0121393	0.00252933	-0.00942733	0.0254073	0.0158121	0.0379858	0.0312073	0.0283395	-0.000328606
chr3_121279805_121318540:+	STXBP5L	circSTXBP5L_2	0.00419763	0.00511198	-0.010912	-0.0201504	-0.0108333	0.00314805	-0.00947568	-0.00333251	-0.0104014	0.00117024	-0.0214073	-0.00572976	-0.0115491	0.0202598	0.0125767	-0.0154293	-0.0189049	-0.0218411	0.00411193	-0.0153083	-0.00232479	0.0024669	0.00992643	0.019386	0.0179525	-0.000188602	-0.0016338	-0.00688028	0.0169471	-0.0160866	-0.0179791	0.000160209	-0.0137316	-0.0150715	-0.017303	0.0261737	-0.0169144	0.00541299	-0.0177434	-0.017739	0.0192772	-0.0178281	0.00631173	0.00384947	0.00269472	-0.0107909	0.0255794
chr3_121378716_121381532:+	STXBP5L	circSTXBP5L_3	-0.186312	-0.148809	-0.196471	-0.180024	-0.159645	-0.228419	-0.130178	-0.172359	-0.180383	-0.194188	-0.210616	-0.186356	-0.157209	-0.202107	-0.205913	-0.178544	-0.121339	-0.155382	-0.170871	-0.139269	-0.200483	-0.0906873	-0.191477	-0.192284	-0.168016	-0.189932	-0.168536	-0.102857	-0.0577573	-0.159063	-0.170925	-0.16609	-0.226838	-0.107241	-0.17929	-0.189177	-0.102616	-0.17034	-0.181789	-0.156536	-0.206064	-0.22692	-0.195003	-0.177881	-0.182275	-0.164787	-0.153067
chr3_125313308_125331238:-	ZNF148	circZNF148	-0.334442	-0.363526	-0.386666	-0.386047	-0.377296	-0.342368	-0.421802	-0.412255	-0.406293	-0.361712	-0.426522	-0.375413	-0.321257	-0.261077	-0.323053	-0.358336	-0.345588	-0.438618	-0.35005	-0.322791	-0.166212	-0.412706	-0.185482	-0.323975	-0.361516	-0.37362	-0.27036	-0.33374	-0.399284	-0.326944	-0.42507	-0.200701	-0.351778	-0.401039	-0.302506	-0.34929	-0.362736	-0.388835	-0.410112	-0.393798	-0.259883	-0.389399	-0.33203	-0.342028	-0.292414	-0.395614	-0.388481
chr3_129827803_129832826:-	TMCC1	circTMCC1_1	0.0138728	0.0748475	0.0316437	0.0378922	0.0644511	0.0514082	0.0437225	0.0200085	0.0333915	0.0871402	0.0216284	0.0396806	0.059867	0.0399091	0.0400156	0.0251421	0.0383354	0.0374532	0.0331089	0.0632949	0.055303	0.0848223	0.0933991	0.0214574	0.030975	0.0496943	0.0529397	0.0362323	0.0575718	0.0598705	0.0218827	0.0468857	0.0416862	0.0399493	0.0192481	0.0576386	0.0471939	0.0207429	0.0314007	0.0178147	0.0790758	0.0183941	0.0575572	0.0426482	0.08683	0.0409942	0.0194841
chr3_129880309_129880559:-	TMCC1	circTMCC1_2	-0.00691333	0.0160086	-0.0489951	-0.0384441	-0.0438089	-0.052464	-0.0319716	-0.0265146	-0.0233431	-0.034825	-0.0389153	-0.0310468	-0.0378796	-0.00768905	-0.021445	-0.0496343	-0.00980174	-0.0406842	-0.0516128	-0.034656	-0.0332614	-0.0103988	0.00975115	0.0157935	-0.0443066	-0.0471267	-0.0159264	-0.0309043	-0.0155336	-0.0437673	-0.0380665	-0.015831	-0.0184065	-0.0495319	-0.0431626	-0.0396926	-0.0178918	-0.023408	-0.0454812	-0.0455932	-0.0321844	-0.0199239	-0.0306572	-0.0232506	-0.0116226	-0.048505	-0.022631
chr3_130930416_130941699:+	ATP2C1	circATP2C1	0.0164806	0.0286515	0.0408651	0.0476689	0.0513843	0.033209	0.0237225	0.0230463	0.0340531	0.00218777	0.0446034	0.040077	0.0541895	0.0114244	0.00960116	0.00556662	0.0115221	0.0301159	0.0149487	0.0233925	0.0448235	0.0561484	0.0528401	0.0386187	0.0608842	0.0212874	0.0263347	0.0563885	0.0698631	0.0861978	0.0671068	0.0317821	0.0218445	0.0274482	0.0297921	0.0129503	0.0794694	0.00996468	0.00799262	0.00751301	0.0371258	0.0214843	0.0335465	0.035824	0.0305245	0.0601726	0.00494063
chr3_134188837_134195182:-	RYK	circRYK	-0.340652	-0.320293	-0.340192	-0.340112	-0.342055	-0.37938	-0.322907	-0.342805	-0.37939	-0.300957	-0.307243	-0.322343	-0.291081	-0.303823	-0.345177	-0.29276	-0.342083	-0.321044	-0.303657	-0.286823	-0.324034	-0.23749	-0.264475	-0.275648	-0.301814	-0.303129	-0.303028	-0.394614	-0.35635	-0.322548	-0.375974	-0.280357	-0.330662	-0.337049	-0.326805	-0.342891	-0.312102	-0.335719	-0.316131	-0.316199	-0.325937	-0.344091	-0.296174	-0.325793	-0.335088	-0.349101	-0.308295
chr3_138570318_138572932:-	CEP70	circCEP70	0.163636	0.142209	0.0842356	0.0798913	0.0910851	0.117963	0.0933652	0.0768448	0.0850021	0.122456	0.106284	0.0637781	0.0767955	0.0582674	0.0411956	0.0371701	0.07929	0.126677	0.0879533	0.0540045	0.179426	0.0971631	0.13538	0.143423	0.0800539	0.0420796	0.0807486	0.15712	0.0456937	0.123858	0.102311	0.0477488	0.0672219	0.116208	0.0433065	0.100905	0.0461902	0.0743687	0.0840978	0.151626	0.102727	0.0475178	0.074148	0.109983	0.080742	0.0873544	0.0598764
chr3_141512163_141540609:+	RASA2	circRASA2	0.0593277	0.0855525	0.0725057	0.0678525	0.0759976	0.0820057	0.067294	0.0944282	0.0936119	0.0708293	0.0786494	0.0779872	0.0815287	0.109665	0.0762777	0.0728495	0.126414	0.166306	0.0677693	0.0681709	0.0745034	0.170463	0.0978822	0.0712135	0.0742847	0.0746464	0.0777645	0.0895442	0.0976703	0.0882009	0.0915416	0.0821268	0.0517116	0.0596029	0.0840228	0.22257	0.085566	0.073227	0.146518	0.113257	0.165276	0.0682101	0.0810082	0.0862601	0.17683	0.0732054	0.10008
chr3_149846011_149921227:+	RNF13	circRNF13	-0.170617	-0.16198	-0.212774	-0.0977344	-0.141738	-0.158964	-0.188312	-0.143412	-0.162209	-0.104352	-0.200751	-0.167794	-0.115352	-0.212105	-0.218862	-0.0061015	-0.165683	-0.151266	-0.148481	-0.120243	-0.0396631	-0.21243	-0.0220482	-0.156005	-0.141063	-0.170721	-0.127482	-0.237665	-0.154556	-0.160997	-0.243741	-0.088539	-0.167601	-0.132795	-0.11482	-0.136057	-0.209811	-0.15487	-0.129567	-0.195762	-0.173005	-0.170466	-0.118994	-0.179824	-0.16244	-0.217419	-0.196371
chr3_151116338_151127984:+	MED12L	circMED12L	-0.0810463	-0.0569168	-0.0872316	-0.0794005	-0.0848387	-0.0886214	-0.0743992	-0.09697	-0.0822062	-0.0953171	-0.0762726	-0.0822192	-0.0650063	-0.066604	0.0107212	-0.0371121	-0.0527907	-0.0378021	-0.0414503	-0.0164599	-0.0315453	-0.0133062	-0.0193157	-0.0646492	-0.076622	-0.0581371	-0.0463193	-0.0956667	-0.0687785	-0.0785772	-0.0985074	-0.0640111	-0.00835643	-0.103412	-0.0851831	-0.0620613	-0.0739349	-0.0876772	-0.0817296	-0.0802515	-0.0630518	-0.0991327	-0.0653332	-0.0953263	-0.0264587	-0.0739178	-0.0850429
chr3_154217869_154240579:+	ARHGEF26	circARHGEF26	-0.0569235	-0.0224112	-0.0517407	-0.0611172	-0.0462105	-0.0364636	-0.0612517	-0.047468	-0.0529975	-0.00108647	-0.0569869	-0.0436631	-0.0469253	-0.0375387	-0.0569441	-0.0541114	-0.0604945	-0.033439	-0.0549526	-0.0273049	-0.0321721	-0.024614	-0.0644505	-0.0300962	-0.036656	-0.0219078	-0.0291315	-0.0620196	-0.00438309	-0.0245466	-0.0528741	-0.00836245	-0.0406182	-0.059236	-0.0387175	-0.0442459	-0.0561342	-0.0701891	-0.0403682	-0.057175	-0.0338331	-0.0399966	-0.049762	-0.0465707	-0.0455925	-0.0437273	-0.0451556
chr3_155893518_155911279:+	GMPS	circGMPS	-0.433541	-0.473217	-0.456385	-0.442357	-0.43469	-0.472379	-0.452769	-0.457921	-0.440794	-0.435182	-0.437591	-0.499065	-0.447529	-0.493862	-0.48332	-0.505362	-0.44242	-0.460003	-0.468441	-0.449321	-0.475769	-0.450136	-0.453484	-0.459675	-0.462217	-0.467437	-0.483668	-0.433879	-0.425524	-0.454201	-0.44833	-0.454443	-0.450948	-0.450254	-0.46871	-0.447045	-0.415089	-0.404536	-0.458804	-0.469693	-0.435621	-0.46924	-0.457716	-0.502436	-0.444447	-0.421841	-0.43111
chr3_158122103_158123991:+	RSRC1	circRSRC1	-0.294016	-0.253396	-0.311754	-0.232309	-0.259776	-0.286974	-0.250612	-0.278544	-0.292855	-0.29647	-0.290209	-0.2653	-0.248665	-0.286509	-0.34048	-0.196598	-0.25567	-0.292997	-0.227764	-0.283678	-0.248917	-0.248472	-0.205527	-0.241241	-0.284912	-0.308373	-0.236472	-0.246129	-0.230913	-0.239626	-0.241935	-0.186954	-0.287198	-0.3541	-0.28242	-0.222281	-0.284139	-0.169777	-0.225003	-0.189259	-0.312583	-0.284959	-0.29461	-0.259385	-0.23916	-0.274463	-0.291864
chr3_169976946_169988359:+	SEC62	circSEC62	-0.333967	-0.300466	-0.304892	-0.320643	-0.297454	-0.295855	-0.320123	-0.281766	-0.305889	-0.317734	-0.318797	-0.303901	-0.305233	-0.311172	-0.318692	-0.242907	-0.308113	-0.325057	-0.26277	-0.339743	-0.286371	-0.282172	-0.246396	-0.305924	-0.316255	-0.290279	-0.311212	-0.319412	-0.268439	-0.31365	-0.312259	-0.288087	-0.31351	-0.331663	-0.300148	-0.27142	-0.2929	-0.231943	-0.30182	-0.300296	-0.317957	-0.272951	-0.324198	-0.243527	-0.26635	-0.238186	-0.332641
chr3_17009674_17014911:+	PLCL2	circPLCL2	-0.283936	-0.245452	-0.304947	-0.228777	-0.251342	-0.257496	-0.254172	-0.275211	-0.281404	-0.296031	-0.268989	-0.268058	-0.287314	-0.278089	-0.298221	-0.268578	-0.193688	-0.258864	-0.238485	-0.227081	-0.281729	-0.273465	-0.232624	-0.264997	-0.282064	-0.267519	-0.25826	-0.136499	-0.217817	-0.293612	-0.242786	-0.193303	-0.221802	-0.272662	-0.296268	-0.231691	-0.260774	-0.28142	-0.316409	-0.294827	-0.313112	-0.293957	-0.268863	-0.306107	-0.273544	-0.23396	-0.213156
chr3_170136419_170149244:-	PHC3	circPHC3	-0.139005	-0.0942363	-0.133675	-0.13984	-0.116937	-0.0606007	-0.113785	-0.122756	-0.116908	-0.128465	-0.138645	-0.117409	-0.114012	-0.0869313	-0.162052	-0.115715	-0.0937664	-0.136897	-0.117151	-0.103722	-0.106613	-0.0845705	-0.140226	-0.0779157	-0.137775	-0.116969	-0.105656	-0.116778	-0.122286	-0.100217	-0.159943	-0.105131	-0.0627385	-0.154747	-0.139875	-0.11677	-0.11802	-0.135502	-0.126914	-0.10205	-0.107416	-0.129854	-0.121301	-0.10099	-0.114598	-0.137625	-0.102323
chr3_170359699_170361429:+	SKIL	circSKIL	-0.0349691	-0.0280921	-0.0408281	-0.0420819	-0.0407858	-0.0381583	-0.0504911	-0.0272683	-0.060209	-0.0288406	-0.0342414	-0.020346	-0.0222988	-0.0203945	-0.0495237	-0.000236229	-0.0194409	-0.0212047	-0.0493697	-0.0410252	-0.0350258	-0.0278552	-0.01614	-0.0253736	-0.0386402	-0.0332788	-0.0222049	-0.0426157	-0.0204652	-0.0516556	-0.0221902	-0.00622434	-0.0317858	-0.0343434	-0.00499178	-0.0524276	-0.0279726	-0.0456163	-0.060364	-0.0379519	-0.0350233	-0.0323423	-0.0048372	-0.0427954	-0.0371514	-0.0510693	-0.0449591
chr3_171188702_171194635:-	TNIK	circTNIK	-0.094039	-0.0609764	-0.101984	-0.0935628	-0.0763808	-0.0682537	-0.0604596	-0.0815435	-0.115108	-0.0883342	-0.0501598	-0.081234	-0.0721315	0.0249323	-0.113055	-0.0673945	-0.0396293	-0.118047	-0.0826922	-0.0737636	-0.0181351	-0.110111	-0.0606329	-0.0945572	-0.0896185	-0.0964364	-0.0695448	-0.0914914	-0.103017	-0.0662296	-0.106812	-0.0614976	-0.106117	-0.035043	-0.108112	-0.0749994	-0.0805572	-0.100159	-0.0669863	-0.0872848	-0.0970814	-0.0921852	-0.0436839	-0.0960921	-0.0850733	-0.119358	-0.0896393
chr3_172247533_172251541:+	FNDC3B	circFNDC3B	-0.0393415	0.00030862	-0.0213717	-0.00294288	0.0221293	0.00140042	0.0227259	-0.0164228	-0.0176001	-0.0209571	-0.0159181	0.0190924	-0.00238149	-0.0246188	-0.0269111	-0.0219929	0.00745086	0.0294177	-0.00231768	-0.029643	0.050508	0.00764532	0.0412729	-0.0281523	0.0355718	-0.00206263	0.00431051	-0.000203236	-0.0158362	0.0237932	-0.0269862	-0.00536231	-0.0353231	0.108676	-0.0114874	0.0495707	0.0302391	-0.00764731	0.0213009	0.0165124	0.00757654	-0.0214129	0.0143514	0.0433797	-0.00203073	0.0408902	-0.0101499
chr3_172645623_172648114:-	NCEH1	circNCEH1	-0.0452393	-0.0373069	-0.0326227	-0.0416968	-0.0364049	-0.0579313	-0.0210794	-0.0491086	-0.0282418	-0.0245034	-0.057685	-0.0116866	-0.0269723	-0.0594918	-0.0612022	-0.0152686	0.0309031	0.0211311	0.0366104	-0.0441022	-0.0519106	-0.0119554	-0.0210723	-0.0361077	-0.0543834	-0.0551224	-0.0115659	-0.024952	0.0114556	-0.0567648	-0.059447	-0.0383201	-0.0512732	-0.00515811	-0.0610858	-0.0463992	-0.0276622	-0.0386399	-0.0370458	-0.00636015	-0.0661093	0.0384982	-0.0373789	0.0407398	-0.0179941	-0.000935688	-0.0312312
chr3_179859062_179880123:-	PEX5L	circPEX5L	-0.0387145	-0.0096444	-0.0195069	-0.00540323	-0.0488696	0.00405908	-0.0260854	-0.0377564	-0.0201583	-0.0427229	-0.00250423	-0.0450581	-0.00200283	0.0759504	-0.0269938	0.0259849	-0.00350467	-0.0368597	-0.0413981	-0.0451017	-0.00100904	-0.013958	-0.0426685	-0.0286971	-0.0433396	-0.0595292	-0.000614073	-0.00428343	0.00967164	-3.93501e-06	-0.0309835	-0.0279808	0.157603	-0.0492381	-0.0351384	-0.0296042	-0.0384711	-0.0341952	-0.0397173	-0.035975	-0.0412562	-0.0397671	0.00826158	-0.0205877	-0.0168302	-0.0252819	-0.0173549
chr3_183205876_183207823:-	MCF2L2	circMCF2L2_1	0.0618177	0.0505648	0.0439	0.0456524	0.0527541	0.0410468	0.09052	0.0671808	0.0449076	0.0891155	0.0596849	0.0631823	0.0792173	0.116432	0.063294	0.100994	0.0739045	0.0939582	0.0544094	0.0824564	0.0989518	0.112915	0.0971838	0.0585406	0.067075	0.0393887	0.107361	0.070223	0.048768	0.04304	0.053821	0.0531603	0.0626905	0.0549139	0.0635187	0.0775058	0.0400638	0.0696163	0.061139	0.0639339	0.0631222	0.0505085	0.0860568	0.093296	0.116637	0.0538386	0.0776409
chr3_183338800_183389779:-	MCF2L2	circMCF2L2_2	0.0408306	0.0521299	0.0515411	0.0313448	0.0369729	0.0903514	0.0535423	0.036493	0.041238	0.030739	0.0332246	0.0307146	0.0290862	0.106474	0.0458911	0.0301841	0.043008	0.0473827	0.0477885	0.0434624	0.0373053	0.061155	0.0865281	0.061547	0.0470356	0.0266242	0.0668273	0.0503171	0.0234563	0.0731726	0.0394757	0.0963753	0.0724823	0.0602962	0.0431053	0.0237425	0.0346081	0.0424897	0.0393675	0.0616345	0.0292589	0.0251357	0.0485202	0.0570901	0.0270359	0.0436814	0.0347241
chr3_183379297_183389779:-	MCF2L2	circMCF2L2_3	-0.151178	-0.11334	-0.138827	-0.0556117	-0.120284	-0.12232	-0.123387	-0.133526	-0.125023	-0.0853012	-0.10281	-0.078327	-0.0941426	-0.108626	-0.146595	-0.157577	-0.0964862	-0.085754	-0.146869	-0.105503	-0.161491	-0.142291	-0.0567338	-0.139485	-0.0954308	-0.138595	-0.0773813	-0.0952963	-0.125434	-0.137782	-0.129058	-0.112624	-0.12995	-0.145016	-0.0969846	-0.131583	-0.151602	-0.146681	-0.119501	-0.106507	-0.118418	-0.098366	-0.099332	-0.0707448	-0.11306	-0.119025	-0.140485
chr3_183643480_183651276:+	KLHL24	circKLHL24_1	-0.205924	-0.210836	-0.231931	-0.227977	-0.249854	-0.237514	-0.229407	-0.195673	-0.248954	-0.214826	-0.23254	-0.212488	-0.202408	-0.215527	-0.191196	-0.258687	-0.0539572	-0.250797	-0.184317	-0.262253	-0.272629	-0.0684286	-0.189127	-0.175909	-0.183301	-0.220908	-0.224215	-0.0600836	-0.228934	-0.219424	-0.20877	-0.255709	-0.0769998	-0.225718	-0.2236	-0.0739795	-0.273913	-0.0496448	-0.264023	-0.0817356	-0.154402	-0.18594	-0.256127	-0.0311653	-0.080626	-0.172071	-0.177358
chr3_183643480_183665039:+	KLHL24	circKLHL24_3	-0.060084	-0.0463117	-0.0553502	-0.0293861	-0.0611315	-0.0463528	-0.0466502	-0.0590005	-0.0343933	-0.0500749	-0.0387859	-0.0403449	-0.0485072	-0.0555118	-0.0493273	-0.0223244	-0.0586026	-0.0547107	-0.0509176	-0.0562498	-0.0620517	-0.044227	-0.0345264	-0.0599583	-0.0588788	-0.0253955	-0.0265607	0.0384489	-0.0268663	-0.0267196	-0.0468241	-0.0495616	-0.0520251	-0.0620152	-0.0551376	0.0543994	-0.0428839	-0.0443865	0.0495475	-0.010003	-0.025819	-0.0568763	-0.0643903	-0.0414217	-0.0358232	-0.055943	-0.0336006
chr3_183643480_183672484:+	KLHL24	circKLHL24_4	0.190265	0.18682	0.16636	0.201517	0.0966731	0.230062	0.256845	0.164289	0.186726	0.274297	0.305009	0.385005	0.0995977	0.128051	0.106421	0.252677	0.9437	0.211875	0.274908	0.2637	0.314126	0.586121	0.393306	0.08292	0.0563482	0.189502	0.121877	0.301819	0.890804	0.299219	0.159	0.167539	0.202425	0.328719	0.189374	0.00721803	0.453753	0.0335435	0.286794	0.320796	0.379058	0.185167	0.256281	0.532163	0.666235	0.0963902	0.0493443
chr3_183650296_183651276:+	KLHL24	circKLHL24_2	-0.235916	-0.181818	-0.215206	-0.156608	-0.220732	-0.182764	-0.183167	-0.196695	-0.172686	-0.178851	-0.174757	-0.188357	-0.185307	-0.223454	-0.21253	-0.195185	-0.224691	-0.167871	-0.189061	-0.222047	-0.210505	-0.128371	-0.206239	-0.188617	-0.205761	-0.187732	-0.159181	-0.194124	-0.190146	-0.184628	-0.192928	-0.201728	-0.170584	-0.131067	-0.214284	-0.221135	-0.190665	-0.204075	-0.165795	-0.18432	-0.179825	-0.202318	-0.205143	-0.171509	-0.192314	-0.209456	-0.199386
chr3_183650296_183672484:+	KLHL24	circKLHL24_5	-0.315011	-0.24036	-0.311849	-0.249745	-0.251756	-0.286953	-0.273395	-0.269996	-0.242002	-0.25815	-0.302689	-0.242141	-0.271777	-0.308991	-0.25727	-0.239465	-0.164764	-0.275678	-0.267209	-0.320607	-0.191249	-0.247332	-0.276895	-0.290023	-0.284457	-0.252152	-0.226936	-0.28602	-0.244775	-0.254691	-0.258315	-0.242285	-0.205935	-0.313421	-0.27671	-0.236336	-0.257065	-0.127532	-0.252363	-0.261755	-0.240415	-0.249848	-0.244413	-0.231505	-0.241394	-0.253272	-0.237214
chr3_18378170_18420991:-	SATB1	circSATB1_1	-0.29373	-0.283	-0.332262	-0.206155	-0.342706	-0.307086	-0.360262	-0.364237	-0.385204	-0.260318	-0.421708	-0.351829	-0.337909	-0.314743	-0.249999	-0.205192	-0.283727	-0.313643	-0.372291	-0.308146	-0.248566	-0.314499	-0.240586	-0.296092	-0.329554	-0.335936	-0.272958	-0.332052	-0.362744	-0.355961	-0.332714	-0.341678	-0.260067	-0.305467	-0.309355	-0.299992	-0.359559	-0.28981	-0.333989	-0.315944	-0.34002	-0.39436	-0.223346	-0.314203	-0.360215	-0.360165	-0.292552
chr3_18415111_18420991:-	SATB1	circSATB1_2	-0.0489468	-0.0366545	-0.0449854	-0.0572516	-0.0453282	-0.0453663	-0.0536508	-0.0462672	-0.0596572	-0.0368726	-0.0580316	-0.0315476	-0.0385572	0.000615063	-0.0549086	-0.0316432	-0.0542928	-0.0165413	-0.0398109	-0.0424315	-0.00119002	-0.0339034	-0.0523871	-0.0413352	-0.018509	-0.0299557	-0.0209371	-0.0505963	-0.0246047	-0.057243	-0.044983	-0.0571245	-0.0286491	-0.052746	-0.0585051	-0.052396	-0.047221	-0.0291358	-0.0509404	-0.0461192	-0.048649	-0.0380504	-0.0499452	-0.0366676	-0.0218589	-0.0487164	-0.0453951
chr3_195381009_195392147:-	ACAP2	circACAP2	-0.0491149	0.0280826	-0.0658525	-0.0363336	-0.0473775	-0.0312928	-0.0295625	-0.0504206	-0.0819224	-0.0257877	-0.0607752	-0.0621649	-0.0245119	-0.0363914	-0.0696951	-0.0870276	-0.07208	-0.0410134	-0.0473839	-0.0352907	-0.0546913	-0.0225733	-0.084024	-0.0420084	-0.0257711	-0.0556476	-0.0156056	-0.0417452	-0.0496054	0.0559901	-0.0977972	-0.0240123	-0.0175889	-0.0378992	-0.041106	-0.060053	-0.0596467	-0.0527867	-0.0365324	0.0475531	-0.0280478	-0.0745826	-0.0288772	-0.0829273	-0.0434501	-0.0202801	-0.0841247
chr3_196391813_196403019:-	UBXN7	circUBXN7	-0.28229	-0.308556	-0.340453	-0.328655	-0.209155	-0.197816	-0.25382	-0.314691	-0.209881	-0.21362	-0.222799	-0.262079	-0.265336	-0.186708	-0.183514	-0.234399	-0.211976	-0.338555	-0.251591	-0.208875	-0.323393	-0.265322	-0.244606	-0.242201	-0.238225	-0.329159	-0.253206	-0.288346	-0.287475	-0.284414	-0.346919	-0.223624	-0.225807	-0.264936	-0.23703	-0.201122	-0.29145	-0.32732	-0.206921	-0.270305	-0.329963	-0.234737	-0.256191	-0.314731	-0.201163	-0.247459	-0.287864
chr3_197081051_197119530:-	DLG1	circDLG1_1	0.0570783	0.105483	0.0844026	0.0913042	0.0746789	0.113826	0.0825401	0.0522249	0.0591925	0.152788	0.0535299	0.0953716	0.0743225	0.0481948	0.104485	0.107442	0.10659	0.0905813	0.0812534	0.0650817	0.154396	0.11168	0.147338	0.115566	0.0907402	0.0546942	0.119333	0.0842294	0.060053	0.0618464	0.0538154	0.0717064	0.0879171	0.0563653	0.100927	0.101634	0.11653	0.0704923	0.0837468	0.0587314	0.0773075	0.08516	0.0825267	0.072839	0.0759229	0.0696728	0.0735104
chr3_197104903_197119530:-	DLG1	circDLG1_2	0.0216092	0.0430262	0.0250201	0.014531	0.0574756	0.0466671	0.0724337	0.0467014	0.0402173	0.0562679	0.0691333	0.0573124	0.0353931	0.0790174	0.0765573	0.0217838	0.0759326	0.0319062	0.0690125	0.066371	0.0675263	0.0411433	0.0391846	0.0496947	0.0357614	0.0276211	0.040268	0.0369428	0.0534622	0.0747434	0.0181073	0.0735912	0.0268026	0.0173587	0.135118	0.034839	0.0315146	0.0559596	0.0476469	0.0533755	0.0519114	0.0478844	0.072154	0.0530154	0.10837	0.0496372	0.0513882
chr3_27379249_27424152:-	SLC4A7	circSLC4A7_1	-0.299629	-0.271731	-0.288772	-0.272592	-0.242694	-0.239687	-0.242945	-0.286569	-0.237394	-0.220544	-0.211512	-0.203763	-0.327054	-0.256175	-0.302288	-0.317481	-0.339353	-0.13729	-0.327285	-0.251406	-0.242672	-0.304492	-0.151232	-0.220778	-0.31054	-0.25803	-0.289975	-0.238419	-0.203144	-0.270411	-0.342487	-0.266539	-0.310528	-0.135072	-0.289637	-0.326186	-0.205549	-0.41725	-0.22694	-0.252522	-0.222427	-0.269801	-0.326534	-0.221813	-0.348312	-0.226992	-0.243932
chr3_27383153_27424152:-	SLC4A7	circSLC4A7_2	-0.207635	-0.105669	-0.147502	-0.162455	-0.135762	-0.156859	-0.150704	-0.151307	-0.155852	-0.0582236	-0.141054	-0.0842872	-0.155343	-0.0799148	-0.0954298	-0.141423	-0.00842076	-0.144923	-0.12669	-0.147856	-0.167705	-0.128006	-0.0667354	-0.109443	-0.132802	-0.129837	-0.143435	-0.139834	-0.111346	-0.137501	-0.166611	-0.163869	-0.101754	-0.12048	-0.158967	-0.13271	-0.0963432	-0.169416	-0.130737	-0.145875	-0.125706	-0.137405	-0.131368	-0.139174	-0.116439	-0.161594	-0.128479
chr3_33068230_33068970:-	GLB1	circGLB1	0.014571	0.0103421	-0.00294127	-0.0128221	-0.00286863	-0.0148725	0.0397027	0.00729744	0.0187685	0.00777954	0.0448838	0.0209044	0.0184058	-0.0111061	0.0122216	0.0144781	0.0435473	0.0171844	0.0276441	-0.0144165	0.0027415	0.0411529	0.0281523	0.0378151	0.02229	0.000203749	0.0370738	-0.0113429	-0.0096451	-0.00907792	0.0166881	0.0176569	0.0225917	-0.00927762	0.00472793	-0.00526525	0.0163145	0.00911135	-0.0101063	-0.0119656	-0.0118053	0.00201094	-0.0124103	0.0146587	0.058277	0.00541981	-0.00717552
chr3_35679787_35691005:+	ARPP21	circARPP21	0.121345	0.114548	0.113334	0.150383	0.102631	0.168164	0.0838113	0.107753	0.0955357	0.131907	0.1134	0.136273	0.160653	0.147896	0.11537	0.0962113	0.106959	0.0974033	0.0901063	0.147438	0.124544	0.114073	0.120823	0.145004	0.138474	0.140384	0.12128	0.0846535	0.177611	0.112037	0.0975932	0.133488	0.201513	0.113421	0.107178	0.15994	0.108057	0.175476	0.0906861	0.0802609	0.116885	0.108799	0.169618	0.118491	0.0982928	0.152112	0.0889996
chr3_47037666_47046621:-	SETD2	circSETD2	0.0552487	0.0523347	0.0560265	0.0688232	0.0614194	0.0566871	0.0926284	0.0546777	0.11136	0.0809668	0.0637242	0.0728196	0.0460105	0.0754629	0.068849	0.0494297	0.0488135	0.111783	0.0742579	0.0391454	0.0574719	0.0792401	0.0768388	0.0707491	0.0655804	0.0802811	0.0823921	0.114922	0.0634751	0.0700932	0.064517	0.0970963	0.0400416	0.0221072	0.0521866	0.103714	0.0492187	0.0804683	0.0434485	0.197991	0.0415574	0.0543788	0.0802096	0.0779375	0.0852186	0.0890044	0.0839786
chr3_47425485_47428670:-	SCAP	circSCAP	0.163523	0.138827	0.132206	0.129822	0.135829	0.145179	0.116991	0.139115	0.115272	0.143198	0.131738	0.169152	0.146267	0.109048	0.138799	0.144922	0.150584	0.145818	0.159535	0.132258	0.18774	0.130042	0.160042	0.136308	0.15493	0.142997	0.135858	0.121621	0.124469	0.157336	0.123669	0.146184	0.166689	0.137316	0.161861	0.1481	0.137798	0.136458	0.155089	0.142887	0.122301	0.120382	0.127406	0.119466	0.165048	0.12144	0.163852
chr3_50065031_50066502:+	RBM6	circRBM6	-0.0285277	0.013595	-0.016528	-0.00345909	-0.0181305	-0.00488299	0.0162389	-0.0231646	-0.0262479	-0.0349585	-0.0384056	-0.0147742	0.00394481	0.0452096	-0.0386996	-0.0036129	0.0244634	0.0196056	-0.0262001	0.00478263	0.00191849	0.0289019	0.0657268	-0.0295589	0.00643027	-0.0264768	-0.00119781	-0.00197128	0.071312	0.0117843	-0.0216744	0.0243198	0.0104713	-0.0195989	-0.0286473	-0.00453009	0.021427	-0.0481086	-0.0387282	-0.0372988	-0.0406595	-0.0368799	-0.0139616	-0.0401062	-0.00499357	-0.00333799	-0.0159193
chr3_55683794_55950560:-	ERC2	circERC2_1	-0.00810483	-0.00865756	-0.0266935	-0.0271672	-0.0197446	-0.0143021	-0.0277575	-0.026127	-0.028067	0.0325414	-0.0140161	-0.0272938	-0.0176249	0.00931131	-0.00580139	0.0468582	-0.0306473	0.000405586	-0.0290998	-0.0236431	-0.0145634	0.00126349	-0.0310738	-0.016374	0.0156221	-0.00940055	0.00321125	-0.0122272	0.0147407	-0.0270742	-0.0269525	-0.000580739	0.0510743	-0.0107202	0.0015641	-0.0332505	-0.0279717	-0.00552147	-0.00105579	-0.00780218	0.0136499	-0.0142489	-0.004303	-0.0245994	-0.00363206	-0.0126687	-0.0222301
chr3_55683794_55992250:-	ERC2	circERC2_2	-0.473734	-0.354902	-0.524632	-0.410742	-0.506558	-0.381925	-0.599805	-0.655251	-0.584831	-0.500558	-0.571399	-0.525743	-0.444166	-0.17265	-0.459519	-0.519629	-0.531954	-0.441313	-0.602222	-0.476218	-0.219107	-0.594913	-0.699664	-0.512001	-0.416139	-0.38335	-0.607097	-0.651289	-0.490097	-0.340947	-0.546375	-0.629099	-0.394101	-0.519756	-0.616465	-0.525662	-0.622503	-0.464799	-0.562453	-0.530398	-0.625989	-0.57444	-0.43027	-0.434708	-0.531147	-0.604907	-0.50561
chr3_55888389_55950560:-	ERC2	circERC2_3	-0.260479	-0.197743	-0.213889	-0.179475	-0.218909	-0.253017	-0.233739	-0.274159	-0.252286	-0.171329	-0.174526	-0.222386	-0.215867	-0.22718	-0.238063	-0.275892	-0.131212	-0.155617	-0.166411	-0.165285	-0.212286	-0.266778	-0.227702	-0.2348	-0.216965	-0.197398	-0.199284	-0.225677	-0.183045	-0.256987	-0.216985	-0.231691	-0.197161	-0.23057	-0.207641	-0.176111	-0.264034	-0.235426	-0.222637	-0.230536	-0.255108	-0.201061	-0.226092	-0.260037	-0.0946741	-0.215487	-0.220261
chr3_55950425_55992250:-	ERC2	circERC2_4	-0.079346	-0.0868682	-0.0730245	-0.0625813	-0.0844785	-0.0912526	-0.0823555	-0.0891085	-0.0648865	-0.0379921	-0.0983034	-0.0801359	-0.0791013	-0.0772463	-0.088411	-0.0914915	-0.0341083	-0.0616431	-0.0607451	-0.0601186	-0.0517955	-0.0776694	-0.0533172	-0.0837825	-0.0597311	-0.0801407	-0.0813095	-0.042417	-0.0776308	0.0255609	-0.0774402	-0.0711665	-0.0888439	-0.0831716	-0.0864682	-0.0855968	-0.0848535	-0.0760683	-0.0693792	-0.088033	-0.0365466	-0.0892175	-0.0906965	-0.0449037	-0.0650389	-0.0947194	-0.0812251
chr3_56566594_56567053:+	CCDC66	circCCDC66_1	-0.134279	-0.106799	-0.113561	-0.109631	-0.142184	-0.126399	-0.100093	-0.148822	-0.141449	-0.131143	-0.14594	-0.11178	-0.107101	-0.0565905	-0.0991408	-0.13161	-0.105293	-0.124465	-0.118308	-0.140064	-0.069534	-0.081094	-0.112752	-0.103583	-0.136095	-0.13522	-0.0942236	-0.136885	-0.0666273	-0.0492543	-0.132835	-0.13622	-0.0378891	-0.138305	-0.135908	-0.143802	-0.106583	-0.116305	-0.141807	-0.153148	-0.131629	-0.162819	-0.116319	-0.137113	-0.100318	-0.122387	-0.132738
chr3_56592970_56594028:+	CCDC66	circCCDC66_2	-0.0247291	-0.00926711	-0.0284429	-0.0113155	-0.0368557	-0.018782	-0.0188688	-0.0452619	-0.0465144	0.0175485	-0.0267689	-0.0308465	-0.041402	-0.0342378	-0.019489	-0.0399081	-0.00135699	-0.0545641	-0.0389132	-0.0340117	-0.030824	-0.00481508	-0.049095	-0.0107756	-0.0495951	-0.0453485	-0.0402319	0.035594	-0.0113351	-0.00943834	-0.017848	-0.0141923	-0.0373747	-0.0504991	-0.0349281	-0.0545604	-0.0469302	-0.0676152	-0.0533083	-0.0378131	-0.0551693	-0.0559365	-0.0562734	-0.044674	-0.0600021	-0.0592476	-0.0313272
chr3_56624479_56673725:-	FAM208A	circFAM208A_1	-0.000519256	0.0237564	0.0118697	0.00141832	0.0040645	-0.00180098	0.000536954	-0.00604608	-0.0111517	0.0278488	-0.007661	0.0172971	0.009542	-0.0120051	-0.010776	-0.00869626	-0.00888959	0.00135691	-0.00548149	-0.0036748	0.0247361	-0.000802311	0.0175238	0.0662916	0.00853643	0.00853696	0.00767085	-0.00614624	0.000456436	-0.00175212	-0.00687244	-0.00676162	0.0315716	0.0244221	-0.00447665	-0.000553364	-0.00747041	-0.0131399	-0.00990871	0.014182	0.0107349	-0.00781722	-0.0107472	-0.00549358	0.0285896	0.0177447	0.00447677
chr3_56660731_56673725:-	FAM208A	circFAM208A_2	-0.134385	-0.0649001	-0.122175	-0.100294	-0.0965849	-0.0700933	-0.0620152	-0.104773	-0.0663324	-0.0564901	-0.0938989	-0.0532887	-0.104879	-0.0923014	-0.119757	-0.0847861	0.0115423	0.0293376	-0.0783784	-0.0573595	-0.0410637	-0.0460756	-0.0690879	-0.0741623	-0.124166	-0.0841715	-0.0456119	-0.0491594	-0.0503211	-0.104121	-0.119359	-0.0547759	-0.0591283	-0.0511605	-0.0661068	0.0104764	-0.0905362	-0.0919752	-0.0210841	-0.0504971	-0.0701281	-0.0879128	-0.111327	-0.00683558	-0.0308214	-0.101977	-0.0911449
chr3_57242856_57267792:+	APPL1	circAPPL1	-0.1689	-0.164805	-0.142104	-0.175915	-0.158026	-0.133964	-0.171825	-0.143189	-0.159977	-0.178229	-0.142872	-0.134634	-0.15117	-0.154426	-0.145951	-0.153126	-0.15357	-0.130632	-0.12495	-0.170489	-0.136798	-0.149091	-0.128941	-0.114502	-0.152324	-0.179341	-0.142433	-0.186177	-0.172813	-0.153587	-0.152892	-0.132902	-0.170238	-0.164655	-0.147783	-0.140387	-0.164434	-0.159174	-0.139025	-0.14254	-0.16872	-0.149792	-0.121626	-0.168785	-0.164337	-0.140939	-0.148154
chr3_63912588_63913225:+	ATXN7	circATXN7	0.03902	0.0695376	0.0240011	0.0691661	0.0710707	0.0530112	0.0860002	0.047229	0.0605567	0.00445182	0.0173734	0.100872	0.0652477	0.0108326	0.0661022	0.0609101	0.127019	0.0385918	0.0239036	0.0414567	0.084486	0.0823395	0.102242	0.0182678	0.120567	0.0434487	0.0748697	0.10823	0.131332	0.0434024	0.0212036	0.0486211	0.0646018	0.0320083	0.0242228	0.0307502	0.0782033	0.0061311	0.0957027	0.0519806	0.0423292	0.00991385	0.134873	0.0849261	0.0299529	0.0539506	0.0384408
chr3_65429520_65430881:-	MAGI1	circMAGI1	0.0345849	0.0336657	0.0402025	0.0204056	0.0256013	0.0357487	0.0554332	0.0406348	0.0550351	0.0215595	0.0194198	0.0527784	0.063294	0.0382237	0.0404314	0.0294533	0.0917675	0.0364378	0.0624906	0.0217909	0.0855964	0.0837677	0.0511978	0.0571842	0.0330545	0.0264891	0.0801615	0.0392498	0.111944	0.0285764	0.0315311	0.0654034	0.105718	0.0343171	0.0523117	0.0610981	0.0454336	0.0453593	0.0832386	0.0160105	0.020323	0.0435013	0.0572099	0.0593628	0.0777929	0.0560658	0.0622481
chr3_66236544_66263379:+	SLC25A26	circSLC25A26_1	-0.0807623	-0.0800755	-0.0952554	-0.130436	-0.113218	-0.0739517	-0.126637	-0.10617	-0.118457	-0.110485	-0.122238	-0.133763	-0.107521	-0.0895205	-0.122383	-0.0784881	-0.0885507	-0.0958791	-0.123889	-0.0825695	-0.129673	-0.13766	-0.0786207	-0.122103	-0.0770224	-0.112374	-0.0806165	-0.142308	-0.138047	-0.114132	-0.112003	-0.105752	-0.00136597	-0.0443429	-0.110798	-0.131793	-0.105813	-0.120481	-0.0818779	-0.10236	-0.11068	-0.122491	-0.12807	-0.0873373	-0.145236	-0.0901339	-0.137044
chr3_66243203_66263379:+	SLC25A26	circSLC25A26_2	-0.172431	-0.170494	-0.148297	-0.13943	-0.145558	-0.139319	-0.111702	-0.151946	-0.158514	-0.149752	-0.0880021	-0.110677	-0.135415	-0.144157	-0.184587	-0.161406	-0.126087	-0.134002	-0.123073	-0.15951	-0.139215	-0.0593403	-0.105787	-0.134994	-0.178394	-0.140071	-0.116603	-0.139928	-0.163118	-0.169723	-0.130684	-0.101396	-0.131819	-0.102709	-0.179155	-0.170588	-0.163743	-0.147115	-0.110847	-0.121373	-0.0968295	-0.10224	-0.135738	-0.150458	-0.138714	-0.146399	-0.158747
chr3_71041328_71053773:-	FOXP1	circFOXP1	-0.0787734	-0.0882335	-0.0742605	-0.0473142	-0.079469	-0.0911199	-0.0960041	-0.0835326	-0.0723837	-0.0591224	-0.093958	-0.0877478	-0.0901519	-0.090882	-0.0960836	-0.0988681	-0.0908512	-0.0923991	-0.0800397	-0.0423872	-0.0758413	-0.0984526	-0.0867744	-0.0598713	-0.0786598	-0.0859754	-0.0670375	-0.0927285	-0.0984	-0.0927319	-0.0919177	-0.0881507	-0.107287	-0.107966	-0.0897173	-0.0589167	-0.0889218	-0.0408123	-0.0755676	-0.046488	-0.0741579	-0.0897523	-0.0967073	-0.089757	-0.100397	-0.0919166	-0.0819137
chr4_102722871_102726683:-	MANBA	circMANBA	-0.0953743	-0.121619	-0.0597145	-0.0681856	-0.120002	-0.107044	-0.12182	-0.105093	-0.119497	-0.0871399	-0.129342	-0.125349	-0.11502	-0.0489282	-0.120332	-0.109657	-0.131646	-0.113615	-0.102815	-0.107099	-0.0173256	-0.12963	-0.0871251	-0.10111	-0.090169	-0.0681951	-0.0823625	-0.0993093	-0.104503	-0.0934298	-0.183409	-0.0832481	-0.0661694	-0.114469	-0.0806397	-0.0963969	-0.118103	-0.129219	-0.120347	-0.0925065	-0.11354	-0.129822	-0.0644112	-0.0732786	-0.097634	-0.120094	-0.121618
chr4_106171095_106212835:-	TBCK	circTBCK	0.0459101	0.00600176	0.00849366	0.0018039	0.0120429	0.0102619	0.0134285	0.0353187	0.0303171	0.00590443	0.0566727	0.0127331	0.0261096	0.00793057	0.0312283	0.0357807	0.0614613	0.0152702	0.0766558	0.0625298	0.0389884	0.028555	0.0588776	0.0475124	0.0295432	0.0286398	0.0604071	0.00816795	0.0446911	0.0047307	0.00114795	0.00714891	0.065118	-0.0190609	0.00642064	0.013787	0.0190414	0.0497937	0.0183815	0.0232593	0.0382687	0.00418789	0.0278372	0.0845392	0.0101352	0.0290753	0.0422126
chr4_107682015_107701285:-	PAPSS1	circPAPSS1	-0.134643	-0.130682	-0.146083	-0.100545	-0.107568	-0.137625	-0.14666	-0.130037	-0.111474	-0.0775586	-0.119513	-0.134107	-0.150849	-0.113073	-0.16254	-0.0572379	-0.155476	-0.118785	-0.142718	-0.163062	-0.108122	-0.115152	-0.0187269	-0.126896	-0.142562	-0.153977	-0.113893	-0.155354	-0.0460015	-0.107511	-0.139409	-0.14686	-0.141581	-0.0979749	-0.13774	-0.148692	-0.109002	-0.102932	-0.14268	-0.12578	-0.142207	-0.117855	-0.0954753	-0.09615	-0.100065	-0.0787265	-0.127575
chr4_107944970_107947537:+	CYP2U1	circCYP2U1	-0.0945008	-0.0992692	-0.082477	-0.0970669	-0.105211	-0.0869788	-0.0943835	-0.0967531	-0.0982207	-0.0839597	-0.117442	-0.094177	-0.103911	-0.0723225	-0.100657	-0.0784559	-0.0733589	-0.0642788	-0.107702	-0.11666	-0.0746468	-0.0968349	-0.102234	-0.0990441	-0.0739976	-0.0973153	-0.0717839	-0.094101	-0.0863675	-0.103288	-0.0969913	-0.0960288	-0.117976	-0.121017	-0.0881448	-0.0867956	-0.108702	-0.0832543	-0.084576	-0.0496972	-0.0859289	-0.107769	-0.0843223	-0.0821146	-0.0663194	-0.0927475	-0.110261
chr4_118053756_118114960:+	NDST3	circNDST3_1	-0.0306597	-0.00549033	-0.0373065	-0.0346536	-0.0225674	-0.0208324	-0.0352262	-0.0201801	-0.0362617	-0.0343097	-0.0305411	-0.0179409	-0.0191963	0.0412737	-0.0380247	-0.0327094	-0.0349992	0.0218517	-0.0334603	-0.0308329	-0.00295081	-0.0279035	-0.00618263	-0.00974378	-0.0335625	-0.0378522	-0.0243615	-0.0315803	-0.00716732	-0.0268537	-0.028119	-0.0257385	-0.0241224	-0.0278233	-0.0327826	-0.0306583	-0.018807	-0.00644869	-0.034726	-0.0335212	0.0057609	-0.0339742	-0.00995379	0.00491363	-0.0338847	-0.0268173	-0.0191669
chr4_118105018_118143684:+	NDST3	circNDST3_2	-0.0372105	0.0185105	-0.0522154	-0.033777	-0.0266266	-0.0130298	-0.0182849	-0.04206	0.0420244	-0.0322615	-0.0341162	-0.0521209	-0.0410727	-0.0236156	-0.0377377	-0.0328066	-0.00944572	-0.00861356	-0.0311133	-0.0433599	-0.0202024	-0.0488341	-0.00799692	-0.0316809	-0.0430001	-0.00334355	-0.0206677	-0.0241774	0.0349438	0.0271885	-0.0363968	-0.0452335	0.0117204	-0.0299188	-0.0319024	0.102685	0.0147726	-0.02865	-0.0241477	0.0858198	-0.0284159	-0.0415185	-0.0218068	-0.0267869	0.0604138	0.00468485	-0.0142909
chr4_1225360_1241519:-	CTBP1	circCTBP1	-0.0894405	-0.0594989	-0.0644549	-0.0522382	-0.0586557	-0.0309042	-0.0829154	-0.0809092	-0.0431541	-0.0811183	-0.0861935	-0.0613349	-0.0683874	-0.0220049	-0.0779439	-0.0783935	-0.0610255	-0.0861575	-0.0875083	-0.0584914	-0.0786063	-0.0783062	-0.0586301	-0.0798454	-0.0676235	-0.0785848	-0.066606	-0.0730507	-0.0301988	-0.0588717	-0.0647382	-0.0731945	-0.0814279	-0.0773728	-0.0796226	-0.0770943	-0.06357	-0.0754337	-0.068108	-0.0604852	-0.0862206	-0.0675018	-0.0570173	-0.0757467	-0.0749768	-0.070717	-0.059073
chr4_128074460_128077962:+	LARP1B	circLARP1B	-0.129867	-0.113835	-0.14791	-0.103727	-0.131236	-0.133291	-0.0984671	-0.136224	-0.144716	-0.128907	-0.107422	-0.0827656	-0.145075	-0.136751	-0.158648	-0.114375	-0.0729639	-0.152629	-0.143507	-0.132899	-0.0858684	-0.114969	-0.0755819	-0.141891	-0.115938	-0.151844	-0.122303	-0.144766	-0.134909	-0.130846	-0.132766	-0.0897477	-0.112856	-0.0787594	-0.13515	-0.132081	-0.134928	-0.0864255	-0.128208	-0.139192	-0.132217	-0.135926	-0.132444	-0.115798	-0.117309	-0.14291	-0.105118
chr4_128936655_128959777:-	SCLT1	circSCLT1_1	-0.0856971	-0.0255957	-0.0861325	-0.0713725	-0.0602534	-0.0600564	-0.0606966	-0.0678617	-0.0500978	-0.0723745	-0.0532651	-0.0650427	-0.0366066	-0.0402179	-0.0333884	-0.0705286	-0.00649785	0.0131875	-0.0707423	-0.0631469	-0.0530812	-0.0884462	-0.0442393	-0.0490557	-0.0466114	-0.0497413	-0.0380215	-0.0481978	0.0125585	-0.0453357	-0.0461614	-0.0681215	0.0143272	-0.0351244	-0.0615629	-0.00107335	-0.0502007	0.0225555	-0.0475004	-0.0358474	-0.0278697	-0.0745165	-0.0707	-0.0636971	-0.0556074	-0.0606823	-0.0473576
chr4_128936655_129003876:-	SCLT1	circSCLT1_2	-0.0988752	-0.123492	-0.181219	-0.112732	-0.114031	-0.115309	-0.121552	-0.149976	-0.113437	-0.141748	-0.137483	-0.0756454	-0.0988195	-0.133011	-0.104889	-0.0869076	-0.114264	-0.145827	-0.108534	-0.14297	-0.128086	-0.119816	-0.104156	-0.0799245	-0.126114	-0.121198	-0.107162	-0.174601	-0.0787136	-0.0736806	-0.153615	-0.112154	-0.0868082	-0.109641	-0.144534	-0.136947	-0.115011	-0.154304	-0.14151	-0.155982	-0.0916385	-0.141366	-0.127054	-0.122621	-0.116781	-0.147553	-0.114412
chr4_128992167_129003876:-	SCLT1	circSCLT1_3	-0.344284	-0.319355	-0.35598	-0.37084	-0.253377	-0.249301	-0.250336	-0.307402	-0.328856	-0.367458	-0.241152	-0.235642	-0.221156	-0.360317	-0.274221	-0.329379	-0.200473	-0.197794	-0.253113	-0.253124	-0.226263	-0.215575	-0.288402	-0.134421	-0.254472	-0.318434	-0.220522	-0.415156	-0.30923	-0.266043	-0.295183	-0.229445	-0.190797	-0.25869	-0.305335	-0.224441	-0.329889	-0.208769	-0.229949	-0.223052	-0.353147	-0.315931	-0.23522	-0.283999	-0.300549	-0.306034	-0.186617
chr4_139125164_139139497:-	ELF2	circELF2	-0.054515	0.0534753	-0.0556924	-0.0335348	-0.0517781	-0.00378341	-0.0376758	-0.0310352	-0.0478728	-0.0508266	-0.0461701	-0.0263311	-0.0398097	-0.0147279	0.0217566	0.000144807	-0.0154114	-0.0474522	-0.0284685	-0.0515364	0.015239	0.013826	0.0232231	-0.030186	-0.0493737	-0.0462427	-0.0226193	-0.0132485	-0.00239092	-0.00328191	-0.04949	-0.00517453	0.00732805	-0.0601184	-0.033255	-0.0460618	-0.0171849	-0.0554687	-0.0195952	-0.0235484	-0.0390112	-0.0444856	-0.00925615	-0.0337602	-0.0272549	-0.0355174	-0.0377711
chr4_143543509_143543972:+	SMARCA5	circSMARCA5	-2.56185	-1.95241	-2.58096	-2.35142	-2.23623	-2.35069	-1.91516	-2.35085	-2.27024	-2.16072	-1.98347	-1.98597	-2.05008	-1.67023	-2.48359	-2.11531	-1.07328	-1.51787	-2.21068	-2.33933	-1.91432	-1.41144	-1.56983	-1.88433	-2.29159	-2.18012	-1.49566	-2.46874	-0.95353	-2.0975	-2.6132	-2.05448	-1.94412	-2.23258	-2.36961	-2.28687	-1.84953	-1.71436	-2.10527	-1.91079	-1.86627	-2.19619	-2.31508	-1.67627	-1.00739	-2.08798	-2.39331
chr4_145845956_145849561:-	ZNF827	circZNF827	0.0172576	0.0421157	0.0355576	-0.0212123	0.0178633	-0.00848715	0.0219554	0.0284164	-0.0225124	-0.0185644	-0.0099305	0.0280943	0.0257702	-0.00505301	-0.0113408	-0.0133083	0.0342825	0.0942412	0.0416032	0.0255076	-0.000973039	-0.00268394	0.0385731	0.0484661	0.0247257	0.0428121	-0.00608917	-0.00740069	0.0137443	0.00250879	-0.0169305	0.0606217	0.0298329	-0.00978977	-0.0022658	-0.0142357	0.00590568	7.02512e-05	0.0260369	0.0514428	0.0485507	-0.0119935	0.0114547	0.0431208	0.00405284	-0.00333803	-0.00452564
chr4_147857553_147881932:+	ARHGAP10	circARHGAP10_1	-0.0419961	-0.0858659	-0.0756432	-0.116579	-0.0726251	-0.0469892	-0.0478173	-0.0906544	-0.0939527	-0.0376218	-0.0911291	-0.0741718	-0.115623	0.0150083	-0.104538	-0.108751	-0.0487909	-0.0974795	-0.0775342	-0.0739486	-0.0683703	-0.0299152	-0.103197	-0.0557248	-0.0756725	-0.118403	-0.0543241	-0.107633	-0.0994173	-0.0219678	-0.0872133	-0.0763083	-0.0675961	-0.0741547	-0.0491066	-0.0658973	-0.0709627	0.0212232	-0.107853	-0.0343592	-0.065715	-0.0779527	-0.058325	-0.116337	-0.0501208	-0.0664668	-0.0864224
chr4_147939825_147955374:+	ARHGAP10	circARHGAP10_2	-0.158947	-0.105264	-0.0984539	-0.13987	-0.123951	-0.104953	-0.103196	-0.124374	-0.0191873	-0.145035	-0.0390193	-0.0576026	-0.181547	-0.0792174	-0.117941	-0.126818	-0.00323318	0.161613	-0.180174	-0.114469	-0.136943	-0.115431	-0.151444	-0.121525	-0.111508	-0.132767	-0.0922542	-0.0432091	-0.108151	-0.115867	-0.127363	-0.111502	-0.183429	-0.106967	-0.140553	-0.126665	-0.0858242	-0.208162	-0.0159056	-0.115719	-0.180981	-0.0714997	-0.0902595	-0.0176231	-0.155472	-0.128644	-0.114461
chr4_150102478_150102812:+	DCLK2	circDCLK2_1	-0.000176733	0.0104226	-0.0223506	0.0404376	-0.00779913	0.0327242	-0.00830252	-0.0108435	-0.00666755	0.038949	-0.0144914	0.0126423	0.0264245	0.037275	0.0055676	0.0279354	-0.00380771	0.026509	-0.0113268	-0.00261817	0.0429053	0.00265988	0.0313541	0.0149742	0.0143348	-0.00448569	0.0318084	0.00346179	-0.00792244	0.00827202	-0.00533775	0.0194356	0.00300723	0.0182278	-0.00187103	0.0503165	0.00785729	-0.0204374	-0.0174303	-0.0183182	0.00546654	-0.0173544	0.0234148	0.00516391	0.00869539	-0.0102028	-0.00721297
chr4_150203795_150239875:+	DCLK2	circDCLK2_2	-0.0741151	-0.0464053	-0.0678009	-0.0654817	-0.0675367	-0.0524551	-0.0723211	-0.0656658	-0.0698958	-0.0724437	-0.0544805	-0.0663225	-0.0430296	-0.0316704	-0.0689083	-0.0664013	-0.0339375	-0.0712132	-0.0701102	-0.0526105	-0.00621588	-0.0566088	-0.0353698	-0.0640546	-0.0513753	-0.0542175	-0.0360473	-0.0691395	-0.0693986	-0.0648091	-0.074632	-0.0601634	-0.0391428	-0.076336	-0.0711837	-0.0503095	-0.0463036	-0.0678266	-0.0331079	-0.075036	-0.0719077	-0.0746613	-0.0506874	-0.0303886	-0.0404296	-0.067356	-0.0472959
chr4_150798081_150817257:-	LRBA	circLRBA	-0.0263996	0.020752	0.00462644	0.00220683	0.0262696	-0.0108869	0.000562415	0.00197406	0.0515493	0.0217547	0.0274121	0.00753728	0.00929308	-0.00232146	0.0383047	0.00347248	0.0117524	0.0463964	-0.0023022	0.0149447	-0.0109852	-0.00336727	0.0136289	0.0461334	-0.00989755	-7.01001e-05	0.00661865	0.0154423	0.0720736	0.0035919	-0.00514458	0.00712185	-0.0194404	0.0490144	0.0105157	0.00306538	0.00506413	-0.0165988	0.00951364	0.0727549	-0.00114814	-0.00581177	-0.00162943	0.0372776	0.0230174	0.00741717	0.0227948
chr4_152411303_152412529:-	FBXW7	circFBXW7	-0.985245	-0.543298	-0.990955	-1.37551	-0.958512	-0.608624	-0.811978	-1.02185	-1.00192	-0.588066	-0.714513	-0.616037	-0.836332	-0.506758	-0.99096	-0.631032	-0.440799	-0.338988	-0.855908	-0.58384	-0.652918	-0.490396	-0.416851	-0.617491	-0.976334	-0.930731	-0.384948	-0.736205	-0.232906	-0.637184	-0.973923	-0.71087	-0.480084	-0.803371	-0.970996	-0.982424	-0.728231	-0.248486	-0.840354	-0.578705	-0.690477	-1.03408	-0.722374	-0.619987	-0.6387	-0.843205	-0.863355
chr4_153270335_153276130:+	TRIM2	circTRIM2_1	-0.0559807	-0.0561028	-0.0773107	-0.0310616	-0.0799547	-0.0295097	-0.0688766	-0.0664897	-0.0681998	-0.0417068	-0.0562627	-0.0605344	-0.0603145	0.0357642	-0.0540767	-0.0551803	-0.0625484	-0.0685431	-0.081712	-0.0801041	-0.0623929	-0.0595734	-0.0267952	-0.0427479	-0.0624753	-0.0577686	-0.0541988	-0.0601821	-0.0721848	-0.059365	-0.0538755	-0.0618154	-0.0776472	-0.0518654	-0.0307567	-0.0502657	-0.0587205	-0.0331109	-0.0604962	-0.0717853	-0.056437	-0.0586296	-0.0614198	-0.04906	-0.0557037	-0.0585649	-0.0497711
chr4_153270338_153276130:+	TRIM2	circTRIM2_2	-0.0559807	-0.0561028	-0.0773107	-0.0310616	-0.0799547	-0.0295097	-0.0688766	-0.0664897	-0.0681998	-0.0417068	-0.0562627	-0.0605344	-0.0603145	0.0357642	-0.0540767	-0.0551803	-0.0625484	-0.0685431	-0.081712	-0.0801041	-0.0623929	-0.0595734	-0.0267952	-0.0427479	-0.0624753	-0.0577686	-0.0541988	-0.0601821	-0.0721848	-0.059365	-0.0538755	-0.0618154	-0.0776472	-0.0518654	-0.0307567	-0.0502657	-0.0587205	-0.0331109	-0.0604962	-0.0717853	-0.056437	-0.0586296	-0.0614198	-0.04906	-0.0557037	-0.0585649	-0.0497711
chr4_15625252_15644708:-	FBXL5	circFBXL5	-0.157942	-0.148177	-0.182387	-0.179217	-0.172334	-0.173526	-0.14146	-0.169717	-0.172315	-0.157486	-0.154732	-0.146104	-0.137136	-0.155314	-0.181561	-0.171886	-0.104102	-0.176896	-0.166471	-0.16987	-0.180428	-0.134634	-0.133388	-0.132429	-0.174009	-0.156614	-0.145832	-0.166081	0.00534492	-0.170531	-0.189043	-0.159424	-0.157476	-0.166882	-0.107955	-0.175635	-0.147653	-0.210813	-0.175678	-0.108946	-0.151909	-0.14081	-0.153545	-0.125054	-0.131127	-0.151967	-0.119232
chr4_176149807_176151967:+	WDR17	circWDR17	0.120258	0.128006	0.103324	0.10367	0.0866663	0.0898196	0.0970699	0.100292	0.0954226	0.0832926	0.081423	0.108958	0.10351	0.080798	0.0843106	0.104896	0.120538	0.0932171	0.0911907	0.0906081	0.0861288	0.106064	0.162272	0.102385	0.092075	0.101772	0.132204	0.0861677	0.0965988	0.104314	0.0734695	0.129674	0.097862	0.0963196	0.104177	0.0944176	0.0936043	0.0954896	0.104479	0.134939	0.0914807	0.110494	0.113477	0.121191	0.111437	0.0826921	0.0950501
chr4_186706563_186709845:-	FAT1	circFAT1	-0.229791	-0.142065	-0.202395	-0.175549	-0.174193	-0.147643	-0.193826	-0.173302	-0.185651	-0.20082	-0.173907	-0.128676	-0.172716	-0.192084	-0.144171	-0.183254	-0.151636	-0.215837	-0.183892	-0.183965	-0.136943	-0.166673	-0.179383	-0.188823	-0.166766	-0.208595	-0.131281	-0.232151	-0.129826	-0.203557	-0.181526	-0.195799	-0.157118	-0.157258	-0.166631	-0.1464	-0.129356	-0.113669	-0.175123	-0.136107	-0.174218	-0.164792	-0.193591	-0.139574	-0.167534	-0.185331	-0.216219
chr4_1900626_1935262:+	NSD2	circWHSC1	-0.00590197	-0.0083824	-0.0279206	0.00587234	-0.0191912	-0.0185509	-0.0387723	-0.0215608	-0.0282636	0.021689	-0.00949176	-0.0184531	-0.000456589	-0.0184904	-0.0419378	-0.0109309	-0.0196608	0.00384978	-0.0377017	-0.0375266	-0.00624941	0.00304023	-0.0139097	-0.0106359	-0.0120914	-0.0301786	-0.00312083	-0.0389869	-0.00866261	0.00831444	-0.0403235	0.0115241	-0.02372	-0.0297108	-0.00271059	-0.0280379	-0.035251	-0.0235763	-0.0213188	-0.0355452	-0.0361615	-0.021113	0.0087318	-0.0336298	-0.0305796	-0.0188848	-0.025114
chr4_20704466_20713539:+	PACRGL	circPACRGL	-0.270158	-0.189649	-0.251322	-0.203584	-0.231813	-0.213881	-0.201028	-0.237032	-0.22639	-0.231031	-0.229358	-0.189005	-0.242638	-0.211181	-0.231008	-0.212367	-0.170705	-0.156798	-0.197117	-0.261341	-0.169024	-0.232369	-0.167156	-0.226655	-0.210481	-0.214184	-0.174907	-0.182524	-0.214463	-0.235424	-0.218058	-0.234491	-0.179018	-0.222304	-0.227913	-0.252898	-0.170374	-0.190273	-0.196618	-0.244207	-0.183679	-0.228759	-0.198241	-0.207078	-0.119721	-0.214893	-0.240886
chr4_2984513_3029409:+	GRK4	circGRK4	-0.232772	-0.187405	-0.26141	-0.222847	-0.20394	-0.176907	-0.177689	-0.214497	-0.219458	-0.21988	-0.212084	-0.183046	-0.191592	-0.182691	-0.182766	-0.201547	-0.199809	-0.196307	-0.218989	-0.199572	-0.119552	-0.177125	-0.175672	-0.212518	-0.184493	-0.202352	-0.178949	-0.217139	-0.147344	-0.176338	-0.200638	-0.162008	-0.19677	-0.212447	-0.210244	-0.180144	-0.202377	-0.170888	-0.220585	-0.221247	-0.189654	-0.213667	-0.211354	-0.190577	-0.185699	-0.184207	-0.202794
chr4_3086939_3107423:+	HTT	circHTT	0.647968	0.886949	0.702233	0.715441	0.912871	0.82482	1.07327	0.850522	0.745115	0.906431	0.914671	1.05528	0.886211	0.847068	0.860964	0.831769	1.37768	1.03111	0.770969	0.702439	0.763053	1.1084	0.961902	0.790902	0.892919	0.861667	1.0466	1.00363	1.00354	0.761655	0.748016	1.04606	0.784007	0.702207	0.810003	1.11589	0.960251	1.02582	0.97135	0.94751	1.06361	0.761476	0.756799	1.13426	1.16941	0.980485	0.773015
chr4_30920153_30950215:+	PCDH7	circPCDH7	0.0147629	0.0639746	0.0134644	0.00603752	0.00959973	0.0248116	0.0563075	0.00831437	0.0337974	0.0496705	0.0155631	0.0321644	0.0307617	0.00659413	0.00885551	0.0306692	0.0250372	0.0649982	0.0372767	0.0264817	0.0261701	0.0505826	0.0327088	0.00644435	0.00257556	0.0154747	0.0281996	0.0245265	0.0457381	0.0548949	0.00809197	0.00225307	0.0405993	0.0216307	-0.000151586	0.0141827	0.00614816	0.0614518	0.00453787	0.0253139	0.0412358	0.00309074	0.0302268	0.0475996	0.0116778	0.0107306	0.0124143
chr4_37631385_37638504:-	RELL1	circRELL1	-0.192663	-0.184298	-0.17333	-0.205189	-0.16919	-0.172647	-0.187313	-0.174279	-0.202101	-0.191981	-0.188073	-0.170675	-0.176541	-0.195995	-0.215582	-0.153482	-0.178595	-0.206342	-0.201903	-0.221696	-0.149158	-0.183702	-0.188427	-0.144129	-0.187207	-0.1824	-0.147099	-0.225697	-0.172954	-0.15707	-0.224847	-0.188445	-0.147779	-0.205394	-0.185786	-0.187699	-0.192721	-0.185812	-0.176027	-0.189991	-0.146666	-0.178837	-0.187828	-0.152562	-0.167998	-0.209295	-0.212008
chr4_38089932_38103157:+	TBC1D1	circTBC1D1	0.014591	0.000379619	-0.0107129	-0.0115806	0.012916	0.0245944	0.031201	0.0041879	-0.0125901	0.0308146	-0.0131718	0.0170061	0.00399931	0.0285576	0.00843448	-0.0044387	0.0249873	0.0460194	-0.0135291	0.0282231	0.0367055	0.00979885	0.0372749	0.00539837	0.00176791	-0.0114513	-0.0194421	-0.0104504	0.039367	0.0162454	-0.013789	-0.00860407	0.000522609	-0.00733825	-0.00806616	-0.00841004	0.015286	0.0218116	0.00106526	0.00629477	-0.0135202	-0.0123965	0.0234888	-0.0140492	-0.00956044	0.012151	-0.00124035
chr4_39326563_39327756:-	RFC1	circRFC1	0.00735198	0.0495881	0.0243179	0.101471	0.035658	0.0129293	0.0304487	0.00962929	0.0757258	0.0157696	9.39414e-05	0.0464703	0.0418172	0.00248357	-0.000145638	0.0313773	0.163147	0.08586	0.0547591	0.0693483	0.0339476	0.0562149	0.135731	0.00801711	0.0642589	0.0111143	0.0365277	0.0143947	0.0621876	0.0615871	-0.0139171	0.0756319	0.0350687	0.00763023	0.0385008	0.0858994	0.00222762	0.0554849	0.0261876	0.0296705	0.0538631	0.00854279	0.0331721	0.0534526	0.00502637	0.0326559	0.0290591
chr4_39737420_39774933:+	UBE2K	circUBE2K	-0.208015	-0.135168	-0.144122	-0.179522	-0.218786	-0.168903	-0.223926	-0.21797	-0.208438	-0.152828	-0.216588	-0.160343	-0.269668	-0.277181	-0.281403	-0.0973563	-0.167589	-0.179215	-0.208261	-0.132255	-0.0557232	-0.189003	-0.162342	-0.153184	-0.210129	-0.241666	-0.277753	-0.211453	-0.235851	-0.218234	-0.235177	-0.0891735	-0.202235	-0.143148	-0.242455	-0.270911	-0.113155	-0.162941	-0.263176	-0.151618	-0.226308	-0.260709	-0.241995	-0.210374	-0.163159	-0.180079	-0.184212
chr4_40890364_40945070:-	APBB2	circAPBB2_1	-0.00160089	0.0129432	-0.00053575	0.0305549	-0.000453275	0.0108985	0.0202238	0.00384681	0.0104942	-0.000798763	0.000518396	-0.00469069	0.00477632	0.0397938	0.0449794	0.0214636	-0.000377705	0.000875339	0.000463333	0.015947	0.0683137	-0.0034434	0.015091	-0.00176458	0.00947784	0.0142792	0.0131295	-0.00766288	0.064446	-0.00320675	-0.00132759	0.0181041	0.0232839	-0.00307857	-0.00132322	-0.00186524	0.000269438	-0.000471654	0.0149715	0.000903903	0.00114156	0.0268954	0.0102524	0.0402245	0.0440361	-0.00335731	-0.0035043
chr4_40890364_40945073:-	APBB2	circAPBB2_2	-0.00160089	0.0129432	-0.00053575	0.0305549	-0.000453275	0.0108985	0.0202238	0.00384681	0.0104942	-0.000798763	0.000518396	-0.00469069	0.00477632	0.0397938	0.0449794	0.0214636	-0.000377705	0.000875339	0.000463333	0.015947	0.0683137	-0.0034434	0.015091	-0.00176458	0.00947784	0.0142792	0.0131295	-0.00766288	0.064446	-0.00320675	-0.00132759	0.0181041	0.0232839	-0.00307857	-0.00132322	-0.00186524	0.000269438	-0.000471654	0.0149715	0.000903903	0.00114156	0.0268954	0.0102524	0.0402245	0.0440361	-0.00335731	-0.0035043
chr4_40934456_40945070:-	APBB2	circAPBB2_3	-0.00774831	0.0142566	-0.0110078	-0.0133464	-0.00972176	-0.00491207	-0.00554808	-0.0141892	-0.00509417	-0.0161318	0.0143619	-0.0182067	-0.00384747	0.00486744	-0.0217592	-0.0200293	0.00365146	0.0132691	-0.00138992	-0.0021722	-0.014591	0.00262644	0.00965429	0.0206807	-0.0144989	0.00648634	0.00103312	-0.0277766	0.0296554	-0.0203487	-0.015244	0.0310903	-0.0158962	-0.0115903	-0.0156403	0.0220732	-0.0183496	0.00366536	-0.0172026	-0.0174051	0.0205679	-0.0175161	0.0027749	0.00711702	-0.00355006	-0.00894143	-0.0263054
chr4_40934456_40945073:-	APBB2	circAPBB2_4	-0.00774831	0.0142566	-0.0110078	-0.0133464	-0.00972176	-0.00491207	-0.00554808	-0.0141892	-0.00509417	-0.0161318	0.0143619	-0.0182067	-0.00384747	0.00486744	-0.0217592	-0.0200293	0.00365146	0.0132691	-0.00138992	-0.0021722	-0.014591	0.00262644	0.00965429	0.0206807	-0.0144989	0.00648634	0.00103312	-0.0277766	0.0296554	-0.0203487	-0.015244	0.0310903	-0.0158962	-0.0115903	-0.0156403	0.0220732	-0.0183496	0.00366536	-0.0172026	-0.0174051	0.0205679	-0.0175161	0.0027749	0.00711702	-0.00355006	-0.00894143	-0.0263054
chr4_48369849_48383784:+	SLAIN2	circSLAIN2	-0.050408	-0.071613	-0.0547305	-0.0730891	-0.0675101	-0.0480555	-0.0522835	-0.0509391	-0.0707007	-0.072352	-0.029784	-0.0677501	-0.0537447	-0.0713881	-0.0438085	-0.0697422	-0.0381189	-0.0595684	-0.0753414	-0.0256208	-0.0479658	-0.0482037	-0.0380107	-0.0504627	-0.0586632	-0.0385874	-0.0568517	-0.00281466	-0.0907429	-0.0494526	-0.0852495	-0.0632475	-0.082056	-0.0641823	-0.0762478	-0.0422636	-0.0687037	-0.0492768	0.00537752	-0.0486901	-0.0635308	-0.0515583	-0.0665991	-0.0258789	-0.0222247	-0.0571345	-0.0274081
chr4_51863437_51891851:+	DCUN1D4	circDCUN1D4	-0.292451	-0.252207	-0.234827	-0.23945	-0.321273	-0.315575	-0.243652	-0.272545	-0.186025	-0.317314	-0.248369	-0.309791	-0.248772	-0.193846	-0.196479	-0.133688	-0.202179	-0.269119	-0.258701	-0.212248	-0.327467	-0.261247	-0.315688	-0.213135	-0.320391	-0.310799	-0.253056	-0.186453	-0.180313	-0.286753	-0.233134	-0.209758	-0.261911	-0.33176	-0.265103	-0.185709	-0.27456	-0.243326	-0.271492	-0.296225	-0.286841	-0.299866	-0.231405	-0.235546	-0.246797	-0.227551	-0.262289
chr4_53383773_53453133:+	FIP1L1	circFIP1L1	-0.0954633	-0.0546966	-0.0802025	-0.0604345	-0.051378	-0.0635774	-0.0492999	-0.0720999	-0.0761123	-0.0750585	-0.025162	-0.0681283	-0.0536267	-0.0782651	-0.0724919	-0.0517897	-0.0605284	-0.00127168	-0.0223147	-0.0678822	-0.0398187	-0.0433596	-0.0601328	-0.0763997	-0.0629655	-0.0542589	-0.0572189	-0.0529778	-0.0110202	-0.0118869	-0.0649776	-0.0653644	-0.00773288	-0.0981118	-0.0825669	0.0270494	-0.0669759	-0.0613506	0.00349454	-0.0812005	-0.0351087	-0.0629486	-0.0677281	-0.0763785	-0.0700553	-0.0697418	-0.0717654
chr4_55411614_55417985:+	TMEM165	circTMEM165	-0.0137995	0.00294033	-0.107331	-0.055242	0.0120287	-0.0789362	-0.115932	-0.0854978	-0.0652069	-0.0316391	-0.0750492	-0.0738519	-0.0731884	-0.00857017	-0.0569945	-0.0695188	0.134815	-0.0555108	-0.0811411	-0.0835095	-0.0467158	0.0583978	0.0975506	-0.00871407	-0.0449174	-0.0977889	-0.030386	-0.0721752	-0.0935364	0.0339099	-0.0743841	-0.0156403	0.00252866	-0.110973	-0.0227772	-0.042611	-0.0988449	-0.0865568	-0.0735572	-0.0827838	-0.102879	-0.111579	-0.015998	-0.0989174	-0.0591917	-0.044794	-0.0627488
chr4_55453054_55456300:-	CLOCK	circCLOCK	-0.038693	-0.065863	-0.0748793	-0.0529208	-0.0570204	-0.0668985	-0.0688872	-0.0683854	-0.0812566	-0.0625817	-0.0787476	-0.0674553	-0.0563637	-0.0385549	-0.0729985	-0.053881	-0.0587738	-0.00908986	-0.0790744	-0.0812915	-0.0277703	-0.0596921	-0.0460847	-0.0751615	-0.0483862	-0.0644171	-0.0527082	-0.0696683	0.00192446	-0.0726064	-0.0801859	-0.0442137	-0.0814425	-0.0580451	-0.070269	-0.0755063	-0.0183687	-0.0516134	-0.0754308	-0.0754025	-0.0795565	-0.0608436	-0.0576636	-0.0391538	-0.0798543	-0.0760468	-0.0682057
chr4_61909560_61948276:+	ADGRL3	circADGRL3_1	-0.0784111	-0.0244631	-0.0759067	-0.0754167	-0.0490917	-0.0421177	-0.0691111	-0.074069	-0.0862709	-0.0668045	-0.0443687	-0.063549	-0.0742388	-0.086456	-0.0887026	-0.0807368	-0.0686099	-0.0613739	-0.065972	-0.0879742	-0.038119	-0.0814112	-0.0409298	-0.0817396	-0.063628	-0.0788996	-0.0440205	-0.0963528	-0.0855909	-0.0405504	-0.0873761	-0.0754352	-0.0755087	-0.0279549	-0.0691369	-0.08063	-0.0682022	-0.0269187	-0.068607	-0.0848338	-0.0632171	-0.0838959	-0.0370331	-0.0444844	-0.0701896	-0.0770889	-0.0604421
chr4_61934840_61948276:+	ADGRL3	circADGRL3_2	-0.131808	-0.129053	-0.134531	-0.138041	-0.118578	-0.134687	-0.142735	-0.145858	-0.14336	-0.106982	-0.129254	-0.140297	-0.137692	-0.126935	-0.145862	-0.143358	-0.126818	-0.151719	-0.140459	-0.12868	-0.146622	-0.106318	-0.156664	-0.118373	-0.147957	-0.141568	-0.120822	-0.115772	-0.0773906	-0.143548	-0.110193	-0.146044	-0.140955	-0.14198	-0.130302	-0.141444	-0.131948	-0.149965	-0.13375	-0.128231	-0.107241	-0.150687	-0.14987	-0.133022	-0.131313	-0.107627	-0.118893
chr4_61934840_61998265:+	ADGRL3	circADGRL3_3	-0.206	-0.172514	-0.191553	-0.210683	-0.185869	-0.182869	-0.167774	-0.178519	-0.178201	-0.144384	-0.198299	-0.198756	-0.196755	-0.143817	-0.191594	-0.170915	-0.184892	-0.105018	-0.142206	-0.207482	-0.19225	-0.137542	-0.183779	-0.183503	-0.204794	-0.190859	-0.186641	-0.21178	-0.128575	-0.190475	-0.170389	-0.198756	-0.207089	-0.1659	-0.198261	-0.197242	-0.142834	-0.182927	-0.157705	-0.161027	-0.177496	-0.202018	-0.191637	-0.180454	-0.155546	-0.154676	-0.158773
chr4_61934840_62044549:+	ADGRL3	circADGRL3_4	-0.070002	-0.0308732	-0.0682523	-0.0561097	-0.0636372	-0.0494891	-0.071663	-0.0614908	-0.0678686	-0.0278036	-0.0681912	-0.071141	-0.0634094	-0.0684044	-0.0625256	-0.0662823	-0.0502818	-0.0263041	-0.0463045	-0.0513701	-0.0537698	-0.0531265	-0.0355375	-0.0541829	-0.0588662	-0.0527135	-0.0546385	-0.0712173	-0.0430859	-0.0663032	-0.0690598	-0.049465	-0.0430475	-0.0739648	-0.0681855	-0.0126491	-0.0683378	-0.0415015	-0.0672502	-0.0493289	-0.0678434	-0.03059	-0.0687275	-0.0547529	-0.0435792	-0.037682	-0.0689657
chr4_73118688_73125312:-	ANKRD17	circANKRD17	0.0506857	0.061708	0.0871621	0.0293297	0.0372385	0.0331652	0.0361472	0.0275823	0.0278767	0.0550356	0.0220477	0.0750008	0.0611749	0.0894507	0.0426195	0.00853603	0.0480741	0.0130116	0.0391484	0.0300211	0.124015	0.0892444	0.0660495	0.172374	0.0529815	0.0693363	0.0680924	0.0889415	0.0299551	0.124672	0.0541132	0.10597	0.0907132	0.0589009	0.0410025	0.0793626	0.0531114	0.0610829	0.0111905	0.0303819	0.0197013	0.0808087	0.0392941	0.0674794	0.0701146	0.0669286	0.0739759
chr4_76996425_77030970:+	SEPT11	circSEPT11	0.113631	0.106035	0.138946	0.171603	0.103803	0.116864	0.122891	0.134763	0.0887708	0.106944	0.0864678	0.10569	0.0943591	0.187659	0.122441	0.137518	0.111663	0.14808	0.126426	0.131167	0.0925371	0.11237	0.159711	0.175564	0.113647	0.110868	0.174983	0.112992	0.110496	0.175446	0.119406	0.0946323	0.121489	0.119905	0.143392	0.145123	0.0995219	0.0804095	0.0963675	0.122025	0.112048	0.137546	0.160253	0.106891	0.120721	0.115654	0.1108
chr4_86693587_86701801:+	PTPN13	circPTPN13	-0.0422644	-0.0195086	-0.0311578	-0.0151925	0.0104302	-0.0473471	-0.0304045	-0.0233962	-0.0111572	0.00337598	-0.0400839	-0.0269378	-0.0357385	-0.0368092	-0.0399627	-0.0347592	-0.0370073	-0.0420394	-0.0284875	-0.0277344	-0.0389916	-0.0366958	-0.00402964	-0.0336798	-0.0376586	-0.0228572	-0.0228227	-0.0323023	-0.040204	-0.0388627	-0.0491883	-0.0170277	0.0215333	-0.00787348	-0.0370776	-0.0369438	-0.0224909	-0.0254502	-0.0371953	-0.037659	-0.0395336	-0.0232162	-0.01578	-0.0147029	-0.0403702	-0.0375188	-0.045571
chr4_87046166_87047594:+	AFF1	circAFF1	0.000674546	-0.000507685	-0.0107676	0.0181944	-0.0118766	-0.00106318	-0.00248023	0.023253	-0.0114149	0.00992408	-0.0143895	-0.00469163	0.00278785	-0.0120043	0.0027633	0.0856423	0.00514038	-0.00881359	-0.00965757	-0.0178005	-0.0127636	0.00618396	0.00271004	0.0433358	-0.00502112	0.0119516	-0.00780151	-0.0276198	-0.0184561	0.0434735	-0.0166341	-0.0153857	-0.00153592	-0.00347018	0.0443798	0.0134124	0.005297	0.00200926	0.00499472	-0.00782428	0.0155317	-0.00979829	0.027212	-0.00240668	0.000487078	-0.0184176	0.0162964
chr4_87195324_87195690:-	KLHL8	circKLHL8	-0.116421	-0.119237	-0.143306	-0.1143	-0.130244	-0.132817	-0.101294	-0.139026	-0.182646	-0.0844002	-0.134339	-0.157766	-0.151087	-0.143907	-0.173267	-0.158351	-0.180415	-0.15975	-0.157643	-0.142777	-0.126111	-0.103367	-0.135336	-0.147397	-0.0932932	-0.140504	-0.113095	-0.160284	-0.168597	-0.157131	-0.165921	-0.123304	-0.0778233	-0.161745	-0.166212	-0.136042	-0.125776	-0.166415	-0.149297	-0.153337	-0.10853	-0.154429	-0.129424	-0.144489	-0.133056	-0.128275	-0.14048
chr4_90308244_90313047:+	CCSER1	circCCSER1	-0.0335934	-0.0494479	-0.0492524	-0.0155554	-0.0274648	0.00497986	-0.0482824	-0.0466281	-0.0592451	-0.0633041	-0.0557554	-0.0221964	-0.0469666	-0.0661301	-0.0390565	-0.0620034	-0.0664091	-0.0453762	-0.0558117	-0.0582735	0.0321209	-0.0641606	0.0330688	0.0196568	-0.0188852	-0.0474106	-0.0295633	-0.0524214	-0.0377026	-0.0140991	-0.056699	0.00187279	0.000957505	-0.0142453	-0.0164456	-0.0363327	-0.0372823	-0.0457703	-0.04918	-0.0511804	-0.0450804	-0.0496231	-0.00371565	-0.0401682	-0.0424719	-0.0336005	-0.0297686
chr5_10415488_10417404:+	MARCH6	circMARCH6	-0.607466	-0.789046	-0.781756	-0.680727	-0.742408	-0.731588	-0.552644	-0.646341	-0.464955	-0.773523	-0.418024	-0.427954	-0.687136	-0.707745	-0.747392	-0.665466	-0.0552082	-0.37403	-0.614174	-0.763558	-0.683057	-0.250688	-0.610241	-0.624114	-0.616656	-0.696874	-0.454602	-0.336563	-0.458431	-0.603123	-0.744636	-0.59179	-0.740106	-0.767297	-0.678702	-0.354058	-0.410444	-0.613993	-0.432132	-0.478246	-0.568368	-0.529726	-0.675526	-0.30562	-0.340984	-0.383075	-0.607829
chr5_108186117_108348530:-	FBXL17	circFBXL17_1	-0.0663872	-0.0354303	-0.0841657	-0.0836227	-0.0633043	-0.078058	-0.100404	-0.0716251	-0.102954	-0.033313	-0.108915	-0.0779051	-0.0636736	-0.0113615	-0.0726819	-0.058902	-0.103002	-0.0614162	-0.107331	-0.0750989	-0.0487197	-0.0861178	-0.092914	-0.058564	-0.0698273	-0.0660139	-0.0611067	-0.0823108	-0.0750363	-0.0448152	-0.0799095	-0.0753939	-0.00857464	-0.0887159	-0.0844853	-0.0857781	-0.0792343	-0.0591636	-0.0615499	-0.0491057	-0.0872622	-0.0977683	-0.0246072	-0.0926551	-0.0840374	-0.0838644	-0.0934787
chr5_108348399_108367953:-	FBXL17	circFBXL17_2	-0.0597103	-0.0866716	-0.140826	-0.0973143	-0.111262	-0.119744	-0.147526	-0.123236	-0.12736	-0.104105	-0.0629497	-0.125956	-0.107194	-0.122139	-0.109656	-0.13841	-0.0128088	-0.058746	-0.0820041	-0.155144	-0.064133	-0.0598692	-0.097413	-0.101559	-0.126364	-0.0792788	-0.103355	-0.0853093	-0.0573396	-0.111606	-0.10071	-0.10862	-0.049101	-0.17438	-0.157756	-0.138407	-0.155435	-0.123735	-0.124142	-0.160574	-0.126649	-0.15393	-0.0612348	-0.0564752	-0.0614453	-0.0601284	-0.155828
chr5_108768093_108798389:+	FER	circFER	-0.0529071	-0.0230824	-0.0654518	-0.0204973	-0.0377269	-0.0497444	-0.0676414	-0.0571232	-0.0552312	-0.000711576	-0.0302492	-0.0255486	0.00218069	0.039048	-0.0739247	-0.00439774	-0.0595626	-0.0839391	-0.070156	-0.0595649	-0.062732	-0.0451397	-0.00730352	-0.0630834	-0.0577634	-0.0458427	-0.0328534	-0.0645437	-0.056586	-0.0681637	-0.080023	-0.0358899	-0.0494269	-0.0577964	-0.0677587	-0.0534691	-0.0529045	-0.0534803	-0.0407458	-0.0453767	-0.0678197	-0.0641598	-0.0623272	-0.048047	-0.0607211	-0.0788559	-0.0463295
chr5_109713520_109716264:+	MAN2A1	circMAN2A1	-0.200282	-0.155207	-0.172816	-0.182391	-0.185827	-0.156673	-0.15487	-0.174668	-0.180775	-0.127418	-0.196967	-0.168773	-0.159082	-0.17479	-0.194482	-0.172131	-0.167854	-0.188441	-0.151322	-0.0874789	-0.162253	-0.159847	-0.16608	-0.188305	-0.191149	-0.18197	-0.133781	-0.152217	-0.163335	-0.118873	-0.188216	-0.173662	-0.18637	-0.156359	-0.185684	-0.181399	-0.180902	-0.169434	-0.132863	-0.163485	-0.184748	-0.196133	-0.162689	-0.166578	-0.153106	-0.173146	-0.187619
[truncated: 324 more rows]
[truncated: 58 more columns]

## Sheet: Adjusted gene expression
Gene ID	AN00493.ba41-42-22	AN00764.ba41-42-22	AN01410.ba41-42-22	AN02987.ba41-42-22	AN03217.ba41-42-22	AN03632.ba41-42-22	AN03935.ba41-42-22	AN04479.ba41-42-22	AN04682.ba41-42-22	AN05983.ba41-42-22	AN06365.ba41-42-22	AN06420.ba41-42-22	AN07176.ba41-42-22	AN07444.ba41-42-22	AN08161.ba41-42-22	AN08166.ba41-42-22	AN08677.ba41-42-22	AN08873.ba41-42-22	AN09402.ba41-42-22	AN09714.ba41-42-22	AN10723.ba41-42-22	AN11864.ba41-42-22	AN11931.ba41-42-22	AN12137.ba41-42-22	AN13295.ba41-42-22	AN13872.ba41-42-22	AN14757.ba41-42-22	AN14829.ba41-42-22	AN15088.ba41-42-22	AN16641.ba41-42-22	AN17254.ba41-42-22	AN17425.ba41-42-22	AN17678.ba41-42-22	AN19442.ba41-42-22	AN19760.ba41-42-22	UMB1376.ba41-42-22	UMB1578.ba41-42-22	UMB4337.ba41-42-22	UMB4590.ba41-42-22	UMB4842.ba41-42-22	UMB4999.ba41-42-22	UMB5079.ba41-42-22	UMB5115.ba41-42-22	UMB5144.ba41-42-22	UMB5176.ba41-42-22	UMB5297.ba41-42-22	UMB5302.ba41-42-22	UMB5303.ba41-42-22	UMB5309.ba41-42-22
[truncated: 20,070 more rows]
[truncated: 56 more columns]
