# Supplementary material for: Trans-genetic effects of circular RNA expression quantitative trait loci and potential causal mechanisms in autism
Source: Mol Psychiatry. 2022 Aug 12;27(11):4695–706. doi: 10.1038/s41380-022-01714-4 (PMC9734057; doi:10.1038/s41380-022-01714-4)
Supplement: Supplementary file 3 — Supplementary Data 2 [file 41380_2022_1714_MOESM3_ESM.xlsx]

## Sheet: All circQTL-circRNA
circQTL		Relevance of circQTLs to ASD			circQTL effects			circRNAs								Relevance of circRNAs to ASD
SNP	SNP ID	GWAS_P value	ASD-associated SNP clumps (GWAS P<0.001)	ASD-associated SNP clumps (GWAS P<0.00005)	Beta	pvalue	empirical P value	circRNA ID	q_value (Storey)	Chr#	Donor	Acceptor	Strand	Host gene symbol	circRNA_name	DE-circRNA	DE-circRNA Module (1: yes; 0: no)	ASD-associated SNP clumps (GWAS P<0.001)	ASD-associated SNP clumps (GWAS P<0.00005)
chr10-101967694	rs149196140	0.4234	0	0	0.0203082	0.00169413	0.00309969	chr10_101939863_101957732:-	0.0037241	chr10	101939863	101957732	-	C10orf76	circC10orf76	-	0	0	0
chr10-102092941	rs145970014	0.9966	0	0	0.0151539	0.00375648	0.00409959	chr10_101939863_101957732:-	0.0037241	chr10	101939863	101957732	-	C10orf76	circC10orf76	-	0	0	0
chr10-102150931	rs140075121	0.2805	1	0	0.0203082	0.00169413	0.00179982	chr10_101939863_101957732:-	0.0037241	chr10	101939863	101957732	-	C10orf76	circC10orf76	-	0	0	0
chr10-103390503	rs117222357	0.792	1	0	0.0243981	0.00313603	0.00329967	chr10_103570872_103585225:+	0.00432179	chr10	103585225	103570872	+	NEURL1	circNEURL1	-	1	0	0
chr10-103405017	rs3740383	0.7951	1	0	0.0243981	0.00313603	0.0039996	chr10_103570872_103585225:+	0.00432179	chr10	103585225	103570872	+	NEURL1	circNEURL1	-	1	0	0
chr10-103619175	rs7095740	0.5405	0	0	0.0110275	0.0024496	0.00379962	chr10_103570872_103585225:+	0.00432179	chr10	103585225	103570872	+	NEURL1	circNEURL1	-	1	0	0
chr10-103624505	rs902997	0.9618	0	0	0.009695	0.00556299	0.0049995	chr10_103570872_103585225:+	0.00432179	chr10	103585225	103570872	+	NEURL1	circNEURL1	-	1	0	0
chr10-103624734	rs902996	0.9958	0	0	0.009695	0.00556299	0.0049995	chr10_103570872_103585225:+	0.00432179	chr10	103585225	103570872	+	NEURL1	circNEURL1	-	1	0	0
chr10-103626249	rs12416648	0.9249	0	0	0.009695	0.00556299	0.0049995	chr10_103570872_103585225:+	0.00432179	chr10	103585225	103570872	+	NEURL1	circNEURL1	-	1	0	0
chr10-103626811	rs6584564	0.9896	0	0	0.00958297	0.0059007	0.0049995	chr10_103570872_103585225:+	0.00432179	chr10	103585225	103570872	+	NEURL1	circNEURL1	-	1	0	0
chr10-110649224	rs185811027	-	0	0	0.0519754	0.00454857	0.00449955	chr10_110596398_110598290:+	0.00458887	chr10	110598290	110596398	+	SMC3	circSMC3	-	0	0	0
chr10-110704735	rs143081913	-	0	0	0.0519754	0.00454857	0.00419958	chr10_110596398_110598290:+	0.00458887	chr10	110598290	110596398	+	SMC3	circSMC3	-	0	0	0
chr10-122014303	rs113605727	0.8891	0	0	0.0491784	0.000292033	0.00239976	chr10_121790169_121924329:-	0.00378635	chr10	121790169	121924329	-	ATE1	circATE1_1	down	0	0	0
chr10-122040105	rs72839673	0.7763	0	0	0.0491784	0.000292033	0.00219978	chr10_121790169_121924329:-	0.00378635	chr10	121790169	121924329	-	ATE1	circATE1_1	down	0	0	0
chr10-124517707	rs142247472	-	0	0	0.056925	0.000878844	0.00319968	chr10_124681607_124682379:-	0.00432179	chr10	124681607	124682379	-	AC068896.1,FAM53B	circFAM53B	-	0	0	0
chr10-14745697	rs150549021	0.8441	0	0	0.0394611	0.000115921	0.00259974	chr10_14896846_14897517:+	0.00393502	chr10	14897517	14896846	+	SUV39H2	circSUV39H2	-	0	0	0
chr10-14749716	rs12414102	0.9122	0	0	0.0394611	0.000115921	0.00259974	chr10_14896846_14897517:+	0.00393502	chr10	14897517	14896846	+	SUV39H2	circSUV39H2	-	0	0	0
chr10-14762213	rs75350674	0.8106	0	0	0.0317849	0.000606879	0.0039996	chr10_14896846_14897517:+	0.00393502	chr10	14897517	14896846	+	SUV39H2	circSUV39H2	-	0	0	0
chr10-14784742	rs9663732	0.9847	0	0	0.00936461	0.0045794	0.00489951	chr10_14896846_14897517:+	0.00393502	chr10	14897517	14896846	+	SUV39H2	circSUV39H2	-	0	0	0
chr10-14785229	rs10906756	0.876	0	0	0.00944962	0.00423935	0.00489951	chr10_14896846_14897517:+	0.00393502	chr10	14897517	14896846	+	SUV39H2	circSUV39H2	-	0	0	0
chr10-14838395	rs45622935	0.2429	0	0	0.016575	0.00272443	0.00329967	chr10_14896846_14897517:+	0.00393502	chr10	14897517	14896846	+	SUV39H2	circSUV39H2	-	0	0	0
chr10-14838396	rs45480695	0.2429	0	0	0.016575	0.00272443	0.00409959	chr10_14896846_14897517:+	0.00393502	chr10	14897517	14896846	+	SUV39H2	circSUV39H2	-	0	0	0
chr10-14902027	rs117302616	0.7769	0	0	0.0394611	0.000115921	0.00259974	chr10_14896846_14897517:+	0.00393502	chr10	14897517	14896846	+	SUV39H2	circSUV39H2	-	0	0	0
chr10-15696655	rs1417664	0.05425	0	0	-0.0229595	0.00443036	0.00389961	chr10_15833630_15847943:-	0.00444853	chr10	15833630	15847943	-	MINDY3	circFAM188A	-	0	0	0
chr10-17519006	rs147981434	0.06559	0	0	0.0267982	0.00215606	0.00329967	chr10_17704431_17705741:+	0.00378157	chr10	17705741	17704431	+	STAM	circSTAM	-	0	0	0
chr10-17526044	rs76327008	0.1032	0	0	0.0252879	0.00207327	0.00189981	chr10_17704431_17705741:+	0.00378157	chr10	17705741	17704431	+	STAM	circSTAM	-	0	0	0
chr10-17547344	rs77826976	0.2511	0	0	0.0252879	0.00207327	0.00289971	chr10_17704431_17705741:+	0.00378157	chr10	17705741	17704431	+	STAM	circSTAM	-	0	0	0
chr10-17830654	rs142314434	-	0	0	0.0207858	0.00165753	0.00209979	chr10_17704431_17705741:+	0.00378157	chr10	17705741	17704431	+	STAM	circSTAM	-	0	0	0
chr10-50285956	rs76405299	0.3909	0	0	0.0542023	0.00288675	0.00349965	chr10_50460673_50590247:-	0.00436335	chr10	50460673	50590247	-	SGMS1	circSGMS1_2	-	0	0	0
chr10-50363819	rs1369860	0.1741	0	0	0.0149211	0.00271171	0.00259974	chr10_50433476_50466932:-	0.00176818	chr10	50433476	50466932	-	SGMS1	circSGMS1_1	-	0	0	0
chr10-50365162	rs61858206	0.1992	0	0	0.0142618	0.00398035	0.00359964	chr10_50433476_50466932:-	0.00176818	chr10	50433476	50466932	-	SGMS1	circSGMS1_1	-	0	0	0
chr10-50369164	rs61858207	0.2217	0	0	0.0149211	0.00271171	0.00259974	chr10_50433476_50466932:-	0.00176818	chr10	50433476	50466932	-	SGMS1	circSGMS1_1	-	0	0	0
chr10-50370695	rs113328558	0.2205	0	0	0.0149211	0.00271171	0.00259974	chr10_50433476_50466932:-	0.00176818	chr10	50433476	50466932	-	SGMS1	circSGMS1_1	-	0	0	0
chr10-50386632	rs7082805	0.2122	0	0	0.0142618	0.00398035	0.00359964	chr10_50433476_50466932:-	0.00176818	chr10	50433476	50466932	-	SGMS1	circSGMS1_1	-	0	0	0
chr10-50390859	rs61856761	0.2201	0	0	0.0149211	0.00271171	0.00259974	chr10_50433476_50466932:-	0.00176818	chr10	50433476	50466932	-	SGMS1	circSGMS1_1	-	0	0	0
chr10-50393013	rs72801752	0.2294	0	0	0.0149211	0.00271171	0.00259974	chr10_50433476_50466932:-	0.00176818	chr10	50433476	50466932	-	SGMS1	circSGMS1_1	-	0	0	0
chr10-50399732	rs72801754	0.214	0	0	0.0142618	0.00398035	0.00359964	chr10_50433476_50466932:-	0.00176818	chr10	50433476	50466932	-	SGMS1	circSGMS1_1	-	0	0	0
chr10-50402231	rs17778152	0.2125	0	0	0.0149211	0.00271171	0.00259974	chr10_50433476_50466932:-	0.00176818	chr10	50433476	50466932	-	SGMS1	circSGMS1_1	-	0	0	0
chr10-50402989	rs55861418	0.205	0	0	0.0149211	0.00271171	0.00389961	chr10_50433476_50466932:-	0.00176818	chr10	50433476	50466932	-	SGMS1	circSGMS1_1	-	0	0	0
chr10-50404231	rs884880	0.2098	0	0	0.0142618	0.00398035	0.00359964	chr10_50433476_50466932:-	0.00176818	chr10	50433476	50466932	-	SGMS1	circSGMS1_1	-	0	0	0
chr10-50407044	rs61856763	0.2031	0	0	0.0142618	0.00398035	0.00359964	chr10_50433476_50466932:-	0.00176818	chr10	50433476	50466932	-	SGMS1	circSGMS1_1	-	0	0	0
chr10-50407533	rs17721694	0.2117	0	0	0.0142618	0.00398035	0.00359964	chr10_50433476_50466932:-	0.00176818	chr10	50433476	50466932	-	SGMS1	circSGMS1_1	-	0	0	0
chr10-50410684	rs17721713	0.2097	0	0	0.0149211	0.00271171	0.00259974	chr10_50433476_50466932:-	0.00176818	chr10	50433476	50466932	-	SGMS1	circSGMS1_1	-	0	0	0
chr10-50411005	rs7921632	0.214	0	0	0.0142618	0.00398035	0.00359964	chr10_50433476_50466932:-	0.00176818	chr10	50433476	50466932	-	SGMS1	circSGMS1_1	-	0	0	0
chr10-50413446	rs61856778	0.2139	0	0	0.0149211	0.00271171	0.00259974	chr10_50433476_50466932:-	0.00176818	chr10	50433476	50466932	-	SGMS1	circSGMS1_1	-	0	0	0
chr10-50413671	rs61559519	0.2145	0	0	0.0149211	0.00271171	0.00259974	chr10_50433476_50466932:-	0.00176818	chr10	50433476	50466932	-	SGMS1	circSGMS1_1	-	0	0	0
chr10-50415820	rs55773344	0.2089	0	0	0.0142618	0.00398035	0.00359964	chr10_50433476_50466932:-	0.00176818	chr10	50433476	50466932	-	SGMS1	circSGMS1_1	-	0	0	0
chr10-50416157	rs56268559	0.2089	0	0	0.0142618	0.00398035	0.00359964	chr10_50433476_50466932:-	0.00176818	chr10	50433476	50466932	-	SGMS1	circSGMS1_1	-	0	0	0
chr10-50416179	rs7069115	0.2089	0	0	0.0142618	0.00398035	0.00359964	chr10_50433476_50466932:-	0.00176818	chr10	50433476	50466932	-	SGMS1	circSGMS1_1	-	0	0	0
chr10-50417555	rs7392702	0.2049	0	0	0.0142618	0.00398035	0.00359964	chr10_50433476_50466932:-	0.00176818	chr10	50433476	50466932	-	SGMS1	circSGMS1_1	-	0	0	0
chr10-50418703	rs4935152	0.2015	0	0	0.0142618	0.00398035	0.00359964	chr10_50433476_50466932:-	0.00176818	chr10	50433476	50466932	-	SGMS1	circSGMS1_1	-	0	0	0
chr10-50420356	rs56080689	0.1941	0	0	0.0142618	0.00398035	0.00359964	chr10_50433476_50466932:-	0.00176818	chr10	50433476	50466932	-	SGMS1	circSGMS1_1	-	0	0	0
chr10-50420663	rs10490963	0.2004	0	0	0.0142618	0.00398035	0.00359964	chr10_50433476_50466932:-	0.00176818	chr10	50433476	50466932	-	SGMS1	circSGMS1_1	-	0	0	0
chr10-50421465	rs4935673	0.1917	0	0	0.0142618	0.00398035	0.00359964	chr10_50433476_50466932:-	0.00176818	chr10	50433476	50466932	-	SGMS1	circSGMS1_1	-	0	0	0
chr10-50423167	rs61856782	0.1951	0	0	0.0142618	0.00398035	0.00359964	chr10_50433476_50466932:-	0.00176818	chr10	50433476	50466932	-	SGMS1	circSGMS1_1	-	0	0	0
chr10-50426608	rs34672995	0.1975	0	0	0.0142618	0.00398035	0.00359964	chr10_50433476_50466932:-	0.00176818	chr10	50433476	50466932	-	SGMS1	circSGMS1_1	-	0	0	0
chr10-50426716	rs61856787	0.196	0	0	0.0142618	0.00398035	0.00359964	chr10_50433476_50466932:-	0.00176818	chr10	50433476	50466932	-	SGMS1	circSGMS1_1	-	0	0	0
chr10-50547253	rs140575357	0.7402	0	0	0.0472264	1.29344e-05	9.999e-05	chr10_50433476_50466932:-	0.00176818	chr10	50433476	50466932	-	SGMS1	circSGMS1_1	-	0	0	0
chr10-68457059	rs111702405	0.3056	0	0	0.0378706	0.00292299	0.00409959	chr10_68487144_68506718:-	0.00430636	chr10	68487144	68506718	-	SLC25A16	circSLC25A16	-	0	0	0
chr10-68535095	rs112985562	0.2818	0	0	0.0361505	0.00304706	0.00309969	chr10_68487144_68506718:-	0.00430636	chr10	68487144	68506718	-	SLC25A16	circSLC25A16	-	0	0	0
chr10-68546643	rs111235337	0.3257	0	0	0.0361505	0.00304706	0.00309969	chr10_68487144_68506718:-	0.00430636	chr10	68487144	68506718	-	SLC25A16	circSLC25A16	-	0	0	0
chr10-68559853	rs113142446	0.3391	0	0	0.0361505	0.00304706	0.00309969	chr10_68487144_68506718:-	0.00430636	chr10	68487144	68506718	-	SLC25A16	circSLC25A16	-	0	0	0
chr10-7202713	rs2277225	0.4181	0	0	0.0189924	0.00288652	0.00329967	chr10_7243558_7285954:-	0.00432179	chr10	7243558	7285954	-	SFMBT2	circSFMBT2_1	-	0	0	0
chr10-7246105	rs113814960	-	0	0	0.0399262	0.00606081	0.00449955	chr10_7243558_7285954:-	0.00432179	chr10	7243558	7285954	-	SFMBT2	circSFMBT2_1	-	0	0	0
chr10-7407346	rs74577875	-	1	0	0.0440451	0.00436228	0.00389961	chr10_7243558_7285954:-	0.00432179	chr10	7243558	7285954	-	SFMBT2	circSFMBT2_1	-	0	0	0
chr10-7426056	rs75532863	-	0	0	0.0405566	0.00317846	0.0039996	chr10_7243558_7285954:-	0.00432179	chr10	7243558	7285954	-	SFMBT2	circSFMBT2_1	-	0	0	0
chr10-7426056	rs75532863	-	0	0	0.0405566	0.00317846	0.0039996	chr10_7243558_7285954:-	0.00432179	chr10	7243558	7285954	-	SFMBT2	circSFMBT2_1	-	0	0	0
chr10-7632297	rs181730601	0.6193	0	0	0.12865	0.000131329	0.00059994	chr10_7797047_7802854:+	0.00243101	chr10	7802854	7797047	+	ATP5C1	circATP5C1	-	0	0	0
chr10-7657834	rs112073576	0.5131	0	0	0.0829101	0.000411661	0.00039996	chr10_7797047_7802854:+	0.00243101	chr10	7802854	7797047	+	ATP5C1	circATP5C1	-	0	0	0
chr10-7674176	rs7896525	0.4065	0	0	-0.0446062	0.000894997	0.00039996	chr10_7797047_7802854:+	0.00243101	chr10	7802854	7797047	+	ATP5C1	circATP5C1	-	0	0	0
chr10-7676966	rs2038994	0.3157	0	0	-0.0335393	0.00630432	0.00489951	chr10_7797047_7802854:+	0.00243101	chr10	7802854	7797047	+	ATP5C1	circATP5C1	-	0	0	0
chr10-7677188	rs10905215	0.4502	0	0	-0.0344669	0.0058439	0.00489951	chr10_7797047_7802854:+	0.00243101	chr10	7802854	7797047	+	ATP5C1	circATP5C1	-	0	0	0
chr10-7677257	rs10795564	0.4641	0	0	-0.0344669	0.0058439	0.00489951	chr10_7797047_7802854:+	0.00243101	chr10	7802854	7797047	+	ATP5C1	circATP5C1	-	0	0	0
chr10-7677349	rs11255285	0.4651	0	0	-0.0344669	0.0058439	0.00489951	chr10_7797047_7802854:+	0.00243101	chr10	7802854	7797047	+	ATP5C1	circATP5C1	-	0	0	0
chr10-7679728	rs10795565	0.9737	0	0	-0.0458399	0.00138251	0.00129987	chr10_7797047_7802854:+	0.00243101	chr10	7802854	7797047	+	ATP5C1	circATP5C1	-	0	0	0
chr10-7680827	rs117776842	0.358	0	0	0.118443	0.000463991	0.00059994	chr10_7797047_7802854:+	0.00243101	chr10	7802854	7797047	+	ATP5C1	circATP5C1	-	0	0	0
chr10-7681087	rs6602260	0.9947	0	0	-0.0458399	0.00138251	0.00129987	chr10_7797047_7802854:+	0.00243101	chr10	7802854	7797047	+	ATP5C1	circATP5C1	-	0	0	0
chr10-7688818	rs117090257	0.6897	0	0	0.118443	0.000463991	0.00059994	chr10_7797047_7802854:+	0.00243101	chr10	7802854	7797047	+	ATP5C1	circATP5C1	-	0	0	0
chr10-76988252	rs72803384	0.3126	0	0	0.0314904	0.000664502	0.00249975	chr10_76944773_76970067:-	0.00387412	chr10	76944773	76970067	-	KCNMA1	circKCNMA1	-	0	0	0
chr10-7752685	rs7907897	0.7596	0	0	-0.0389639	0.00299233	0.00369963	chr10_7797047_7802854:+	0.00243101	chr10	7802854	7797047	+	ATP5C1	circATP5C1	-	0	0	0
chr10-7756682	rs139780653	0.937	0	0	0.0987187	0.00205027	0.00249975	chr10_7797047_7802854:+	0.00243101	chr10	7802854	7797047	+	ATP5C1	circATP5C1	-	0	0	0
chr10-7759615	rs35871847	0.5194	0	0	0.0987187	0.00205027	0.00249975	chr10_7797047_7802854:+	0.00243101	chr10	7802854	7797047	+	ATP5C1	circATP5C1	-	0	0	0
chr10-7761184	rs34894498	0.5769	0	0	0.0987187	0.00205027	0.00249975	chr10_7797047_7802854:+	0.00243101	chr10	7802854	7797047	+	ATP5C1	circATP5C1	-	0	0	0
chr10-7761256	rs34517573	0.5769	0	0	0.0987187	0.00205027	0.00249975	chr10_7797047_7802854:+	0.00243101	chr10	7802854	7797047	+	ATP5C1	circATP5C1	-	0	0	0
chr10-7761493	rs17142968	0.5059	0	0	0.0987187	0.00205027	0.00249975	chr10_7797047_7802854:+	0.00243101	chr10	7802854	7797047	+	ATP5C1	circATP5C1	-	0	0	0
chr10-7762732	rs3765538	0.5785	0	0	0.0987187	0.00205027	0.00249975	chr10_7797047_7802854:+	0.00243101	chr10	7802854	7797047	+	ATP5C1	circATP5C1	-	0	0	0
chr10-7763345	rs10508334	0.5569	0	0	0.0987187	0.00205027	0.00249975	chr10_7797047_7802854:+	0.00243101	chr10	7802854	7797047	+	ATP5C1	circATP5C1	-	0	0	0
chr10-7768054	rs12761309	0.5595	0	0	0.0987187	0.00205027	0.00249975	chr10_7797047_7802854:+	0.00243101	chr10	7802854	7797047	+	ATP5C1	circATP5C1	-	0	0	0
chr10-7768575	rs17142975	0.5219	0	0	0.0987187	0.00205027	0.00249975	chr10_7797047_7802854:+	0.00243101	chr10	7802854	7797047	+	ATP5C1	circATP5C1	-	0	0	0
chr10-7770974	rs35845453	0.5328	0	0	0.0987187	0.00205027	0.00249975	chr10_7797047_7802854:+	0.00243101	chr10	7802854	7797047	+	ATP5C1	circATP5C1	-	0	0	0
chr10-7774397	rs17142981	0.56	0	0	0.0987187	0.00205027	0.00249975	chr10_7797047_7802854:+	0.00243101	chr10	7802854	7797047	+	ATP5C1	circATP5C1	-	0	0	0
chr10-7774578	rs12781889	0.5353	0	0	0.0987187	0.00205027	0.00249975	chr10_7797047_7802854:+	0.00243101	chr10	7802854	7797047	+	ATP5C1	circATP5C1	-	0	0	0
chr10-7774813	rs35067201	0.9077	0	0	0.0987187	0.00205027	0.00249975	chr10_7797047_7802854:+	0.00243101	chr10	7802854	7797047	+	ATP5C1	circATP5C1	-	0	0	0
chr10-7777323	rs12767667	0.5591	0	0	0.0987187	0.00205027	0.00249975	chr10_7797047_7802854:+	0.00243101	chr10	7802854	7797047	+	ATP5C1	circATP5C1	-	0	0	0
chr10-7777871	rs35425637	0.8721	0	0	0.0987187	0.00205027	0.00249975	chr10_7797047_7802854:+	0.00243101	chr10	7802854	7797047	+	ATP5C1	circATP5C1	-	0	0	0
chr10-7779044	rs17142985	0.5608	0	0	0.0987187	0.00205027	0.00249975	chr10_7797047_7802854:+	0.00243101	chr10	7802854	7797047	+	ATP5C1	circATP5C1	-	0	0	0
chr10-7785016	rs12766522	0.5325	0	0	0.0987187	0.00205027	0.00249975	chr10_7797047_7802854:+	0.00243101	chr10	7802854	7797047	+	ATP5C1	circATP5C1	-	0	0	0
chr10-7786152	rs35494874	0.3415	0	0	0.0987187	0.00205027	0.00249975	chr10_7797047_7802854:+	0.00243101	chr10	7802854	7797047	+	ATP5C1	circATP5C1	-	0	0	0
chr10-7786789	rs10795570	0.1294	0	0	-0.0355081	0.00394514	0.00349965	chr10_7797047_7802854:+	0.00243101	chr10	7802854	7797047	+	ATP5C1	circATP5C1	-	0	0	0
chr10-7787074	rs2802460	0.1579	0	0	0.040849	0.00158669	0.00139986	chr10_7797047_7802854:+	0.00243101	chr10	7802854	7797047	+	ATP5C1	circATP5C1	-	0	0	0
chr10-7787796	rs17553878	0.3427	0	0	-0.0362256	0.00315136	0.00309969	chr10_7797047_7802854:+	0.00243101	chr10	7802854	7797047	+	ATP5C1	circATP5C1	-	0	0	0
chr10-7788101	rs2070594	0.1752	0	0	0.0405767	0.00167129	0.00149985	chr10_7797047_7802854:+	0.00243101	chr10	7802854	7797047	+	ATP5C1	circATP5C1	-	0	0	0
chr10-7790888	rs2778475	0.3933	0	0	0.0379918	0.00270986	0.00249975	chr10_7797047_7802854:+	0.00243101	chr10	7802854	7797047	+	ATP5C1	circATP5C1	-	0	0	0
chr10-7794560	rs1244415	0.7793	0	0	0.039242	0.00198529	0.00159984	chr10_7797047_7802854:+	0.00243101	chr10	7802854	7797047	+	ATP5C1	circATP5C1	-	0	0	0
chr10-7795226	rs1244416	0.8299	0	0	0.039242	0.00198529	0.00159984	chr10_7797047_7802854:+	0.00243101	chr10	7802854	7797047	+	ATP5C1	circATP5C1	-	0	0	0
chr10-7796245	rs1244418	0.5681	0	0	0.039242	0.00198529	0.00159984	chr10_7797047_7802854:+	0.00243101	chr10	7802854	7797047	+	ATP5C1	circATP5C1	-	0	0	0
chr10-7796259	rs188599930	0.8636	0	0	0.0987187	0.00205027	0.00249975	chr10_7797047_7802854:+	0.00243101	chr10	7802854	7797047	+	ATP5C1	circATP5C1	-	0	0	0
chr10-7796820	rs1244420	0.5694	0	0	0.039242	0.00198529	0.00159984	chr10_7797047_7802854:+	0.00243101	chr10	7802854	7797047	+	ATP5C1	circATP5C1	-	0	0	0
chr10-7796969	rs1244422	0.8586	0	0	0.0383284	0.00259011	0.00179982	chr10_7797047_7802854:+	0.00243101	chr10	7802854	7797047	+	ATP5C1	circATP5C1	-	0	0	0
chr10-7797949	rs1244423	0.7444	0	0	0.039242	0.00198529	0.00159984	chr10_7797047_7802854:+	0.00243101	chr10	7802854	7797047	+	ATP5C1	circATP5C1	-	0	0	0
chr10-7798499	rs10905232	0.9268	0	0	-0.0383998	0.00221879	0.00159984	chr10_7797047_7802854:+	0.00243101	chr10	7802854	7797047	+	ATP5C1	circATP5C1	-	0	0	0
chr10-7798631	rs1244424	0.7658	0	0	0.039242	0.00198529	0.00159984	chr10_7797047_7802854:+	0.00243101	chr10	7802854	7797047	+	ATP5C1	circATP5C1	-	0	0	0
chr10-7799619	rs1244425	0.5355	0	0	0.039242	0.00198529	0.00159984	chr10_7797047_7802854:+	0.00243101	chr10	7802854	7797047	+	ATP5C1	circATP5C1	-	0	0	0
chr10-7800426	rs1244426	0.533	0	0	0.039242	0.00198529	0.00159984	chr10_7797047_7802854:+	0.00243101	chr10	7802854	7797047	+	ATP5C1	circATP5C1	-	0	0	0
chr10-7800595	rs1244428	0.5333	0	0	0.039242	0.00198529	0.00159984	chr10_7797047_7802854:+	0.00243101	chr10	7802854	7797047	+	ATP5C1	circATP5C1	-	0	0	0
chr10-7800937	rs12770829	0.3303	0	0	-0.0362256	0.00315136	0.00309969	chr10_7797047_7802854:+	0.00243101	chr10	7802854	7797047	+	ATP5C1	circATP5C1	-	0	0	0
chr10-7801579	rs1475662	0.3085	0	0	-0.0362256	0.00315136	0.00309969	chr10_7797047_7802854:+	0.00243101	chr10	7802854	7797047	+	ATP5C1	circATP5C1	-	0	0	0
chr10-7802232	rs932971	0.9388	0	0	0.0383284	0.00259011	0.00179982	chr10_7797047_7802854:+	0.00243101	chr10	7802854	7797047	+	ATP5C1	circATP5C1	-	0	0	0
chr10-7802943	rs1244431	0.9478	0	0	0.0383284	0.00259011	0.00179982	chr10_7797047_7802854:+	0.00243101	chr10	7802854	7797047	+	ATP5C1	circATP5C1	-	0	0	0
chr10-7803335	rs1244432	0.9533	0	0	0.0383284	0.00259011	0.00179982	chr10_7797047_7802854:+	0.00243101	chr10	7802854	7797047	+	ATP5C1	circATP5C1	-	0	0	0
chr10-7803627	rs762452	0.5504	0	0	0.039242	0.00198529	0.00159984	chr10_7797047_7802854:+	0.00243101	chr10	7802854	7797047	+	ATP5C1	circATP5C1	-	0	0	0
chr10-7803806	rs762453	0.5659	0	0	0.0404212	0.00170847	0.00129987	chr10_7797047_7802854:+	0.00243101	chr10	7802854	7797047	+	ATP5C1	circATP5C1	-	0	0	0
chr10-7805011	rs1244434	0.9355	0	0	0.0383284	0.00259011	0.00179982	chr10_7797047_7802854:+	0.00243101	chr10	7802854	7797047	+	ATP5C1	circATP5C1	-	0	0	0
chr10-7805478	rs1244435	0.9572	0	0	0.0383284	0.00259011	0.00179982	chr10_7797047_7802854:+	0.00243101	chr10	7802854	7797047	+	ATP5C1	circATP5C1	-	0	0	0
chr10-7805839	rs1137807	0.5425	0	0	0.039242	0.00198529	0.00159984	chr10_7797047_7802854:+	0.00243101	chr10	7802854	7797047	+	ATP5C1	circATP5C1	-	0	0	0
chr10-7806027	rs1137808	0.1753	0	0	0.040849	0.00158669	0.00139986	chr10_7797047_7802854:+	0.00243101	chr10	7802854	7797047	+	ATP5C1	circATP5C1	-	0	0	0
chr10-7806264	rs2853758	0.1748	0	0	0.040849	0.00158669	0.00139986	chr10_7797047_7802854:+	0.00243101	chr10	7802854	7797047	+	ATP5C1	circATP5C1	-	0	0	0
chr10-7806518	rs1244438	0.9616	0	0	0.0383284	0.00259011	0.00179982	chr10_7797047_7802854:+	0.00243101	chr10	7802854	7797047	+	ATP5C1	circATP5C1	-	0	0	0
chr10-7806641	rs1244439	0.9619	0	0	0.0383284	0.00259011	0.00179982	chr10_7797047_7802854:+	0.00243101	chr10	7802854	7797047	+	ATP5C1	circATP5C1	-	0	0	0
chr10-7807091	rs2853759	0.1872	0	0	0.0405767	0.00167129	0.00149985	chr10_7797047_7802854:+	0.00243101	chr10	7802854	7797047	+	ATP5C1	circATP5C1	-	0	0	0
chr10-7807349	rs1057447	0.1588	0	0	0.040849	0.00158669	0.00139986	chr10_7797047_7802854:+	0.00243101	chr10	7802854	7797047	+	ATP5C1	circATP5C1	-	0	0	0
chr10-7807725	rs4655	0.5752	0	0	0.039242	0.00198529	0.00159984	chr10_7797047_7802854:+	0.00243101	chr10	7802854	7797047	+	ATP5C1	circATP5C1	-	0	0	0
chr10-7808634	rs2026395	0.3171	0	0	-0.0362256	0.00315136	0.00309969	chr10_7797047_7802854:+	0.00243101	chr10	7802854	7797047	+	ATP5C1	circATP5C1	-	0	0	0
chr10-7808725	rs1244442	0.7888	0	0	0.039242	0.00198529	0.00159984	chr10_7797047_7802854:+	0.00243101	chr10	7802854	7797047	+	ATP5C1	circATP5C1	-	0	0	0
chr10-7810279	rs1244443	0.562	0	0	0.039242	0.00198529	0.00159984	chr10_7797047_7802854:+	0.00243101	chr10	7802854	7797047	+	ATP5C1	circATP5C1	-	0	0	0
chr10-7810491	rs1244444	0.9779	0	0	0.0383284	0.00259011	0.00179982	chr10_7797047_7802854:+	0.00243101	chr10	7802854	7797047	+	ATP5C1	circATP5C1	-	0	0	0
chr10-7811382	rs7923048	0.9458	0	0	-0.0383998	0.00221879	0.00159984	chr10_7797047_7802854:+	0.00243101	chr10	7802854	7797047	+	ATP5C1	circATP5C1	-	0	0	0
chr10-7811410	rs7923055	0.95	0	0	-0.0383998	0.00221879	0.00159984	chr10_7797047_7802854:+	0.00243101	chr10	7802854	7797047	+	ATP5C1	circATP5C1	-	0	0	0
chr10-7811743	rs61833205	0.2082	0	0	0.0405767	0.00167129	0.00149985	chr10_7797047_7802854:+	0.00243101	chr10	7802854	7797047	+	ATP5C1	circATP5C1	-	0	0	0
chr10-7811964	rs1812469	0.9527	0	0	-0.0383998	0.00221879	0.00159984	chr10_7797047_7802854:+	0.00243101	chr10	7802854	7797047	+	ATP5C1	circATP5C1	-	0	0	0
chr10-7812478	rs1244447	0.5907	0	0	0.039242	0.00198529	0.00159984	chr10_7797047_7802854:+	0.00243101	chr10	7802854	7797047	+	ATP5C1	circATP5C1	-	0	0	0
chr10-7812851	rs1244448	0.6032	0	0	0.039242	0.00198529	0.00159984	chr10_7797047_7802854:+	0.00243101	chr10	7802854	7797047	+	ATP5C1	circATP5C1	-	0	0	0
chr10-7813092	rs1244450	0.6032	0	0	0.039242	0.00198529	0.00159984	chr10_7797047_7802854:+	0.00243101	chr10	7802854	7797047	+	ATP5C1	circATP5C1	-	0	0	0
chr10-7813549	rs1318404	0.2093	0	0	0.040849	0.00158669	0.00139986	chr10_7797047_7802854:+	0.00243101	chr10	7802854	7797047	+	ATP5C1	circATP5C1	-	0	0	0
chr10-7814685	rs1244451	0.6081	0	0	0.039242	0.00198529	0.00159984	chr10_7797047_7802854:+	0.00243101	chr10	7802854	7797047	+	ATP5C1	circATP5C1	-	0	0	0
chr10-7815130	rs11255372	0.2215	0	0	0.0405767	0.00167129	0.00149985	chr10_7797047_7802854:+	0.00243101	chr10	7802854	7797047	+	ATP5C1	circATP5C1	-	0	0	0
chr10-7815153	rs12773957	0.3227	0	0	-0.0362256	0.00315136	0.00309969	chr10_7797047_7802854:+	0.00243101	chr10	7802854	7797047	+	ATP5C1	circATP5C1	-	0	0	0
chr10-7815311	rs1244452	0.3449	0	0	0.0385526	0.00283533	0.00269973	chr10_7797047_7802854:+	0.00243101	chr10	7802854	7797047	+	ATP5C1	circATP5C1	-	0	0	0
chr10-7817119	rs4747603	0.9718	0	0	-0.0391261	0.00215181	0.00129987	chr10_7797047_7802854:+	0.00243101	chr10	7802854	7797047	+	ATP5C1	circATP5C1	-	0	0	0
chr10-7817144	rs1244456	0.5752	0	0	0.0396487	0.00201503	0.00159984	chr10_7797047_7802854:+	0.00243101	chr10	7802854	7797047	+	ATP5C1	circATP5C1	-	0	0	0
chr10-7818302	rs2057604	0.3547	0	0	-0.0380928	0.00260934	0.00249975	chr10_7797047_7802854:+	0.00243101	chr10	7802854	7797047	+	ATP5C1	circATP5C1	-	0	0	0
chr10-7819059	rs1244462	0.2852	0	0	0.0364115	0.00329832	0.00289971	chr10_7797047_7802854:+	0.00243101	chr10	7802854	7797047	+	ATP5C1	circATP5C1	-	0	0	0
chr10-7822944	rs1244465	0.7494	0	0	0.0396487	0.00201503	0.00159984	chr10_7797047_7802854:+	0.00243101	chr10	7802854	7797047	+	ATP5C1	circATP5C1	-	0	0	0
chr10-7823012	rs1244466	0.455	0	0	0.0385526	0.00283533	0.00269973	chr10_7797047_7802854:+	0.00243101	chr10	7802854	7797047	+	ATP5C1	circATP5C1	-	0	0	0
chr10-7823120	rs1244467	0.7748	0	0	0.0396487	0.00201503	0.00159984	chr10_7797047_7802854:+	0.00243101	chr10	7802854	7797047	+	ATP5C1	circATP5C1	-	0	0	0
chr10-7824613	rs1244472	0.7546	0	0	0.0396487	0.00201503	0.00159984	chr10_7797047_7802854:+	0.00243101	chr10	7802854	7797047	+	ATP5C1	circATP5C1	-	0	0	0
chr10-7825414	rs1244474	0.7547	0	0	0.0396487	0.00201503	0.00159984	chr10_7797047_7802854:+	0.00243101	chr10	7802854	7797047	+	ATP5C1	circATP5C1	-	0	0	0
chr10-7825565	rs61833207	0.416	0	0	-0.0380928	0.00260934	0.00249975	chr10_7797047_7802854:+	0.00243101	chr10	7802854	7797047	+	ATP5C1	circATP5C1	-	0	0	0
chr10-7828181	rs1244479	0.732	0	0	0.0412714	0.00161678	0.00119988	chr10_7797047_7802854:+	0.00243101	chr10	7802854	7797047	+	ATP5C1	circATP5C1	-	0	0	0
chr10-7828361	rs1244480	0.7483	0	0	0.0412714	0.00161678	0.00119988	chr10_7797047_7802854:+	0.00243101	chr10	7802854	7797047	+	ATP5C1	circATP5C1	-	0	0	0
chr10-7829761	rs1271906	0.6532	0	0	0.0412714	0.00161678	0.00119988	chr10_7797047_7802854:+	0.00243101	chr10	7802854	7797047	+	ATP5C1	circATP5C1	-	0	0	0
chr10-7830994	rs1244507	0.9699	0	0	0.0412714	0.00161678	0.00119988	chr10_7797047_7802854:+	0.00243101	chr10	7802854	7797047	+	ATP5C1	circATP5C1	-	0	0	0
chr10-7831308	rs1244506	0.98	0	0	0.0412714	0.00161678	0.00119988	chr10_7797047_7802854:+	0.00243101	chr10	7802854	7797047	+	ATP5C1	circATP5C1	-	0	0	0
chr10-7831640	rs1244505	0.7969	0	0	0.0396487	0.00201503	0.00159984	chr10_7797047_7802854:+	0.00243101	chr10	7802854	7797047	+	ATP5C1	circATP5C1	-	0	0	0
chr10-7832029	rs7078361	0.4239	0	0	-0.0380928	0.00260934	0.00249975	chr10_7797047_7802854:+	0.00243101	chr10	7802854	7797047	+	ATP5C1	circATP5C1	-	0	0	0
chr10-7832750	rs1244504	0.9884	0	0	0.0444677	0.000762105	0.00119988	chr10_7797047_7802854:+	0.00243101	chr10	7802854	7797047	+	ATP5C1	circATP5C1	-	0	0	0
chr10-7839376	rs1244495	0.5064	0	0	0.0385526	0.00283533	0.00269973	chr10_7797047_7802854:+	0.00243101	chr10	7802854	7797047	+	ATP5C1	circATP5C1	-	0	0	0
chr10-7842957	rs1630998	0.5396	0	0	0.0385526	0.00283533	0.00269973	chr10_7797047_7802854:+	0.00243101	chr10	7802854	7797047	+	ATP5C1	circATP5C1	-	0	0	0
chr10-7843379	rs1782690	0.7498	0	0	0.0444677	0.000762105	0.00059994	chr10_7797047_7802854:+	0.00243101	chr10	7802854	7797047	+	ATP5C1	circATP5C1	-	0	0	0
chr10-7843518	rs1758652	0.7253	0	0	0.0444677	0.000762105	0.00059994	chr10_7797047_7802854:+	0.00243101	chr10	7802854	7797047	+	ATP5C1	circATP5C1	-	0	0	0
chr10-7844121	rs2802457	0.7415	0	0	0.0444677	0.000762105	0.00059994	chr10_7797047_7802854:+	0.00243101	chr10	7802854	7797047	+	ATP5C1	circATP5C1	-	0	0	0
chr10-7844501	rs1244492	0.7433	0	0	0.0444677	0.000762105	0.00059994	chr10_7797047_7802854:+	0.00243101	chr10	7802854	7797047	+	ATP5C1	circATP5C1	-	0	0	0
chr10-7844930	rs1244491	0.7239	0	0	0.0444677	0.000762105	0.00059994	chr10_7797047_7802854:+	0.00243101	chr10	7802854	7797047	+	ATP5C1	circATP5C1	-	0	0	0
chr10-7846404	rs1244488	0.5025	0	0	0.0385526	0.00283533	0.00269973	chr10_7797047_7802854:+	0.00243101	chr10	7802854	7797047	+	ATP5C1	circATP5C1	-	0	0	0
chr10-7850630	rs4617489	0.466	0	0	-0.0380928	0.00260934	0.00249975	chr10_7797047_7802854:+	0.00243101	chr10	7802854	7797047	+	ATP5C1	circATP5C1	-	0	0	0
chr10-7852949	rs1244510	0.822	0	0	0.0443487	0.000659567	0.00049995	chr10_7797047_7802854:+	0.00243101	chr10	7802854	7797047	+	ATP5C1	circATP5C1	-	0	0	0
chr10-7853104	rs11594582	0.4614	0	0	-0.0380928	0.00260934	0.00249975	chr10_7797047_7802854:+	0.00243101	chr10	7802854	7797047	+	ATP5C1	circATP5C1	-	0	0	0
chr10-7853117	rs1244511	0.8667	0	0	0.0396487	0.00201503	0.00159984	chr10_7797047_7802854:+	0.00243101	chr10	7802854	7797047	+	ATP5C1	circATP5C1	-	0	0	0
chr10-7856680	rs2482628	0.48	0	0	0.0352333	0.00498338	0.00429957	chr10_7797047_7802854:+	0.00243101	chr10	7802854	7797047	+	ATP5C1	circATP5C1	-	0	0	0
chr10-7856796	rs1064134	0.8173	0	0	0.0420332	0.00108145	0.0009999	chr10_7797047_7802854:+	0.00243101	chr10	7802854	7797047	+	ATP5C1	circATP5C1	-	0	0	0
chr10-7858042	rs2490304	0.886	0	0	0.0396487	0.00201503	0.00159984	chr10_7797047_7802854:+	0.00243101	chr10	7802854	7797047	+	ATP5C1	circATP5C1	-	0	0	0
chr10-7860587	rs1312785	0.5061	0	0	0.0352333	0.00498338	0.00429957	chr10_7797047_7802854:+	0.00243101	chr10	7802854	7797047	+	ATP5C1	circATP5C1	-	0	0	0
chr10-7861269	rs1312784	0.5074	0	0	0.0352333	0.00498338	0.00429957	chr10_7797047_7802854:+	0.00243101	chr10	7802854	7797047	+	ATP5C1	circATP5C1	-	0	0	0
chr10-7861628	rs1314661	0.711	0	0	0.0418346	0.00129576	0.00079992	chr10_7797047_7802854:+	0.00243101	chr10	7802854	7797047	+	ATP5C1	circATP5C1	-	0	0	0
chr10-7861916	rs1312783	0.5086	0	0	0.0352333	0.00498338	0.00429957	chr10_7797047_7802854:+	0.00243101	chr10	7802854	7797047	+	ATP5C1	circATP5C1	-	0	0	0
chr10-7862395	rs1312782	0.7378	0	0	0.0418346	0.00129576	0.00079992	chr10_7797047_7802854:+	0.00243101	chr10	7802854	7797047	+	ATP5C1	circATP5C1	-	0	0	0
chr10-7862986	rs1312781	0.7366	0	0	0.0418346	0.00129576	0.00079992	chr10_7797047_7802854:+	0.00243101	chr10	7802854	7797047	+	ATP5C1	circATP5C1	-	0	0	0
chr10-7863180	rs1312780	0.4488	0	0	0.0352333	0.00498338	0.00429957	chr10_7797047_7802854:+	0.00243101	chr10	7802854	7797047	+	ATP5C1	circATP5C1	-	0	0	0
chr10-7863375	rs1312779	0.4103	0	0	0.0352333	0.00498338	0.00429957	chr10_7797047_7802854:+	0.00243101	chr10	7802854	7797047	+	ATP5C1	circATP5C1	-	0	0	0
chr10-7864690	rs78326363	0.9494	0	0	0.043219	0.00463238	0.00439956	chr10_7797047_7802854:+	0.00243101	chr10	7802854	7797047	+	ATP5C1	circATP5C1	-	0	0	0
chr10-7926752	rs183733832	0.9716	0	0	0.0987187	0.00205027	0.00249975	chr10_7797047_7802854:+	0.00243101	chr10	7802854	7797047	+	ATP5C1	circATP5C1	-	0	0	0
chr10-7932793	rs192346	0.03289	0	0	-0.0571723	0.00238012	0.00239976	chr10_7797047_7802854:+	0.00243101	chr10	7802854	7797047	+	ATP5C1	circATP5C1	-	0	0	0
chr10-7945793	rs76013127	0.6036	0	0	0.0987187	0.00205027	0.00249975	chr10_7797047_7802854:+	0.00243101	chr10	7802854	7797047	+	ATP5C1	circATP5C1	-	0	0	0
chr10-7963322	rs449682	0.03413	0	0	0.0571723	0.00238012	0.00309969	chr10_7797047_7802854:+	0.00243101	chr10	7802854	7797047	+	ATP5C1	circATP5C1	-	0	0	0
chr10-84251136	rs139660782	0.2874	0	0	0.0371634	0.00146052	0.0039996	chr10_84438512_84477664:+	0.00449666	chr10	84477664	84438512	+	CCSER2	circCCSER2_2	-	0	0	0
chr10-84371280	rs148282462	-	0	0	0.0630708	7.51059e-05	0.00149985	chr10_84417771_84425893:+	0.00326858	chr10	84425893	84417771	+	CCSER2	circCCSER2_1	-	0	0	0
chr10-84412361	rs140595780	-	0	0	0.0630708	7.51059e-05	0.0009999	chr10_84417771_84425893:+	0.00326858	chr10	84425893	84417771	+	CCSER2	circCCSER2_1	-	0	0	0
chr10-84427624	rs116936122	0.2927	0	0	0.0311004	0.00119345	0.00309969	chr10_84417771_84425893:+	0.00326858	chr10	84425893	84417771	+	CCSER2	circCCSER2_1	-	0	0	0
chr10-84498547	rs77296510	0.2846	0	0	0.0311004	0.00119345	0.00229977	chr10_84417771_84425893:+	0.00326858	chr10	84425893	84417771	+	CCSER2	circCCSER2_1	-	0	0	0
chr10-84596579	rs143986172	-	0	0	0.0630708	7.51059e-05	0.0009999	chr10_84417771_84425893:+	0.00326858	chr10	84425893	84417771	+	CCSER2	circCCSER2_1	-	0	0	0
chr10-84619703	rs146518952	-	0	0	0.0630708	7.51059e-05	0.0009999	chr10_84417771_84425893:+	0.00326858	chr10	84425893	84417771	+	CCSER2	circCCSER2_1	-	0	0	0
chr10-87687959	rs6586095	0.9888	0	0	0.00867143	0.00533442	0.00479952	chr10_87767673_87776427:-	0.00271368	chr10	87767673	87776427	-	ATAD1	circATAD1	-	0	0	0
chr10-87690506	rs78794249	0.1136	0	0	0.0218372	0.000713448	0.00089991	chr10_87767673_87776427:-	0.00271368	chr10	87767673	87776427	-	ATAD1	circATAD1	-	0	0	0
chr10-87731619	rs79282091	0.6465	0	0	0.0310979	0.00024083	0.00049995	chr10_87767673_87776427:-	0.00271368	chr10	87767673	87776427	-	ATAD1	circATAD1	-	0	0	0
chr10-87877444	rs74559740	0.5318	0	0	0.0273491	0.000695706	0.00089991	chr10_87767673_87776427:-	0.00271368	chr10	87767673	87776427	-	ATAD1	circATAD1	-	0	0	0
chr10-88807521	rs303527	0.8189	0	0	-0.0152084	0.00562777	0.00489951	chr10_88901656_88922436:+	0.00326858	chr10	88922436	88901656	+	STAMBPL1	circSTAMBPL1	-	0	0	0
chr10-88811644	rs78292640	0.5912	0	0	0.0554461	0.000315391	0.0019998	chr10_88901656_88922436:+	0.00326858	chr10	88922436	88901656	+	STAMBPL1	circSTAMBPL1	-	0	0	0
chr10-88815756	rs150378619	0.9152	0	0	0.0572665	0.000192368	0.00229977	chr10_88901656_88922436:+	0.00326858	chr10	88922436	88901656	+	STAMBPL1	circSTAMBPL1	-	0	0	0
chr10-88843294	rs147928196	0.9967	0	0	0.0572665	0.000192368	0.0009999	chr10_88901656_88922436:+	0.00326858	chr10	88922436	88901656	+	STAMBPL1	circSTAMBPL1	-	0	0	0
chr10-88844467	rs1214564	0.8993	0	0	-0.0168245	0.00362543	0.00449955	chr10_88901656_88922436:+	0.00326858	chr10	88922436	88901656	+	STAMBPL1	circSTAMBPL1	-	0	0	0
chr10-88849816	rs2439707	0.9056	0	0	0.0168245	0.00362543	0.00449955	chr10_88901656_88922436:+	0.00326858	chr10	88922436	88901656	+	STAMBPL1	circSTAMBPL1	-	0	0	0
chr10-88850939	rs2481918	0.9167	0	0	0.0168245	0.00362543	0.00449955	chr10_88901656_88922436:+	0.00326858	chr10	88922436	88901656	+	STAMBPL1	circSTAMBPL1	-	0	0	0
chr10-88865119	rs988584	0.7775	0	0	0.0168245	0.00362543	0.00449955	chr10_88901656_88922436:+	0.00326858	chr10	88922436	88901656	+	STAMBPL1	circSTAMBPL1	-	0	0	0
chr10-88877663	rs1008719	0.7534	0	0	0.0168245	0.00362543	0.00449955	chr10_88901656_88922436:+	0.00326858	chr10	88922436	88901656	+	STAMBPL1	circSTAMBPL1	-	0	0	0
chr10-88882055	rs186187286	0.8614	0	0	0.0572665	0.000192368	0.0009999	chr10_88901656_88922436:+	0.00326858	chr10	88922436	88901656	+	STAMBPL1	circSTAMBPL1	-	0	0	0
chr10-88888235	rs72809310	0.8105	0	0	0.0168245	0.00362543	0.00449955	chr10_88901656_88922436:+	0.00326858	chr10	88922436	88901656	+	STAMBPL1	circSTAMBPL1	-	0	0	0
chr10-88889099	rs72809311	0.8185	0	0	0.016522	0.00402952	0.00449955	chr10_88901656_88922436:+	0.00326858	chr10	88922436	88901656	+	STAMBPL1	circSTAMBPL1	-	0	0	0
chr10-88893874	rs41317244	0.8164	0	0	0.016522	0.00402952	0.00449955	chr10_88901656_88922436:+	0.00326858	chr10	88922436	88901656	+	STAMBPL1	circSTAMBPL1	-	0	0	0
chr10-88894298	rs72809314	0.8147	0	0	0.016522	0.00402952	0.00449955	chr10_88901656_88922436:+	0.00326858	chr10	88922436	88901656	+	STAMBPL1	circSTAMBPL1	-	0	0	0
chr10-88896099	rs56268252	0.8459	0	0	0.0168245	0.00362543	0.00449955	chr10_88901656_88922436:+	0.00326858	chr10	88922436	88901656	+	STAMBPL1	circSTAMBPL1	-	0	0	0
chr10-88903695	rs56228317	0.8432	0	0	0.0168245	0.00362543	0.00449955	chr10_88901656_88922436:+	0.00326858	chr10	88922436	88901656	+	STAMBPL1	circSTAMBPL1	-	0	0	0
chr10-88904705	rs72809318	0.8382	0	0	0.0168245	0.00362543	0.00449955	chr10_88901656_88922436:+	0.00326858	chr10	88922436	88901656	+	STAMBPL1	circSTAMBPL1	-	0	0	0
chr10-88911976	rs12267680	0.7718	0	0	0.016522	0.00402952	0.00449955	chr10_88901656_88922436:+	0.00326858	chr10	88922436	88901656	+	STAMBPL1	circSTAMBPL1	-	0	0	0
chr10-88913267	rs12254856	0.771	0	0	0.016522	0.00402952	0.00449955	chr10_88901656_88922436:+	0.00326858	chr10	88922436	88901656	+	STAMBPL1	circSTAMBPL1	-	0	0	0
chr10-88922602	rs11596205	0.7794	0	0	0.0168245	0.00362543	0.00449955	chr10_88901656_88922436:+	0.00326858	chr10	88922436	88901656	+	STAMBPL1	circSTAMBPL1	-	0	0	0
chr10-88925240	rs59737591	0.8385	0	0	0.014911	0.00463539	0.00489951	chr10_88901656_88922436:+	0.00326858	chr10	88922436	88901656	+	STAMBPL1	circSTAMBPL1	-	0	0	0
chr10-88925719	rs66478243	0.8397	0	0	0.014911	0.00463539	0.00489951	chr10_88901656_88922436:+	0.00326858	chr10	88922436	88901656	+	STAMBPL1	circSTAMBPL1	-	0	0	0
chr10-88926314	rs12241401	0.8424	0	0	0.014911	0.00463539	0.0049995	chr10_88901656_88922436:+	0.00326858	chr10	88922436	88901656	+	STAMBPL1	circSTAMBPL1	-	0	0	0
chr10-88927118	rs57807025	0.8413	0	0	0.014911	0.00463539	0.00489951	chr10_88901656_88922436:+	0.00326858	chr10	88922436	88901656	+	STAMBPL1	circSTAMBPL1	-	0	0	0
chr10-88927725	rs56104559	0.8413	0	0	0.014911	0.00463539	0.00489951	chr10_88901656_88922436:+	0.00326858	chr10	88922436	88901656	+	STAMBPL1	circSTAMBPL1	-	0	0	0
chr10-88929090	rs11202897	0.8434	0	0	0.014911	0.00463539	0.00489951	chr10_88901656_88922436:+	0.00326858	chr10	88922436	88901656	+	STAMBPL1	circSTAMBPL1	-	0	0	0
chr10-88929625	rs11202898	0.7993	0	0	0.014911	0.00463539	0.00489951	chr10_88901656_88922436:+	0.00326858	chr10	88922436	88901656	+	STAMBPL1	circSTAMBPL1	-	0	0	0
chr10-88930316	rs11202899	0.8444	0	0	0.014911	0.00463539	0.00489951	chr10_88901656_88922436:+	0.00326858	chr10	88922436	88901656	+	STAMBPL1	circSTAMBPL1	-	0	0	0
chr10-88934140	rs72809335	0.7995	0	0	0.0168245	0.00362543	0.00449955	chr10_88901656_88922436:+	0.00326858	chr10	88922436	88901656	+	STAMBPL1	circSTAMBPL1	-	0	0	0
chr10-88935654	rs41284106	0.7853	0	0	0.0168245	0.00362543	0.00449955	chr10_88901656_88922436:+	0.00326858	chr10	88922436	88901656	+	STAMBPL1	circSTAMBPL1	-	0	0	0
chr10-88938605	rs72809337	0.8405	0	0	0.0168245	0.00362543	0.00449955	chr10_88901656_88922436:+	0.00326858	chr10	88922436	88901656	+	STAMBPL1	circSTAMBPL1	-	0	0	0
chr10-88947640	rs45493098	0.8189	0	0	0.0168245	0.00362543	0.00449955	chr10_88901656_88922436:+	0.00326858	chr10	88922436	88901656	+	STAMBPL1	circSTAMBPL1	-	0	0	0
chr10-88950654	rs72809342	0.8202	0	0	0.0168245	0.00362543	0.00449955	chr10_88901656_88922436:+	0.00326858	chr10	88922436	88901656	+	STAMBPL1	circSTAMBPL1	-	0	0	0
chr10-91634764	rs10786007	0.3144	0	0	-0.00853305	0.0040987	0.00289971	chr10_91819270_91842391:+	0.00176818	chr10	91842391	91819270	+	TNKS2	circTNKS2	-	0	0	0
chr10-91637533	rs7098204	0.4253	0	0	-0.00887943	0.00252744	0.00169983	chr10_91819270_91842391:+	0.00176818	chr10	91842391	91819270	+	TNKS2	circTNKS2	-	0	0	0
chr10-91642913	rs10881936	0.4321	0	0	-0.009138	0.00218548	0.00169983	chr10_91819270_91842391:+	0.00176818	chr10	91842391	91819270	+	TNKS2	circTNKS2	-	0	0	0
chr10-91643375	rs10881937	0.4596	0	0	-0.009138	0.00218548	0.00169983	chr10_91819270_91842391:+	0.00176818	chr10	91842391	91819270	+	TNKS2	circTNKS2	-	0	0	0
chr10-91646967	rs2421622	0.4444	0	0	-0.009138	0.00218548	0.00169983	chr10_91819270_91842391:+	0.00176818	chr10	91842391	91819270	+	TNKS2	circTNKS2	-	0	0	0
chr10-91648052	rs4933686	0.4303	0	0	-0.009138	0.00218548	0.00169983	chr10_91819270_91842391:+	0.00176818	chr10	91842391	91819270	+	TNKS2	circTNKS2	-	0	0	0
chr10-91648336	rs3980673	0.4454	0	0	-0.009138	0.00218548	0.00169983	chr10_91819270_91842391:+	0.00176818	chr10	91842391	91819270	+	TNKS2	circTNKS2	-	0	0	0
chr10-91651774	rs7068110	0.4381	0	0	-0.009138	0.00218548	0.00169983	chr10_91819270_91842391:+	0.00176818	chr10	91842391	91819270	+	TNKS2	circTNKS2	-	0	0	0
chr10-91657127	rs11186648	0.4422	0	0	-0.009138	0.00218548	0.00169983	chr10_91819270_91842391:+	0.00176818	chr10	91842391	91819270	+	TNKS2	circTNKS2	-	0	0	0
chr10-91658022	rs4933689	0.5049	0	0	-0.009138	0.00218548	0.00169983	chr10_91819270_91842391:+	0.00176818	chr10	91842391	91819270	+	TNKS2	circTNKS2	-	0	0	0
chr10-91658137	rs4933215	0.4422	0	0	-0.009138	0.00218548	0.00169983	chr10_91819270_91842391:+	0.00176818	chr10	91842391	91819270	+	TNKS2	circTNKS2	-	0	0	0
chr10-91662982	rs10881944	0.4441	0	0	-0.009138	0.00218548	0.00169983	chr10_91819270_91842391:+	0.00176818	chr10	91842391	91819270	+	TNKS2	circTNKS2	-	0	0	0
chr10-91663609	rs7903660	0.7742	0	0	-0.0101486	0.000116903	9.999e-05	chr10_91819270_91842391:+	0.00176818	chr10	91842391	91819270	+	TNKS2	circTNKS2	-	0	0	0
chr10-91666002	rs7901243	0.4432	0	0	-0.009138	0.00218548	0.00169983	chr10_91819270_91842391:+	0.00176818	chr10	91842391	91819270	+	TNKS2	circTNKS2	-	0	0	0
chr10-91668221	rs10881946	0.4361	0	0	-0.009138	0.00218548	0.00169983	chr10_91819270_91842391:+	0.00176818	chr10	91842391	91819270	+	TNKS2	circTNKS2	-	0	0	0
chr10-91670387	rs11186654	0.4352	0	0	-0.009138	0.00218548	0.00169983	chr10_91819270_91842391:+	0.00176818	chr10	91842391	91819270	+	TNKS2	circTNKS2	-	0	0	0
chr10-91673239	rs7923923	0.4184	0	0	-0.009138	0.00218548	0.00169983	chr10_91819270_91842391:+	0.00176818	chr10	91842391	91819270	+	TNKS2	circTNKS2	-	0	0	0
chr10-91677015	rs11186656	0.5046	0	0	0.015073	0.00471338	0.00389961	chr10_91819270_91842391:+	0.00176818	chr10	91842391	91819270	+	TNKS2	circTNKS2	-	0	0	0
chr10-91679528	rs1341992	0.4886	0	0	0.015073	0.00471338	0.00389961	chr10_91819270_91842391:+	0.00176818	chr10	91842391	91819270	+	TNKS2	circTNKS2	-	0	0	0
chr10-91690750	rs7077236	0.6626	0	0	-0.011061	8.68791e-05	9.999e-05	chr10_91819270_91842391:+	0.00176818	chr10	91842391	91819270	+	TNKS2	circTNKS2	-	0	0	0
chr10-91692384	rs7073486	0.6838	0	0	-0.011061	8.68791e-05	9.999e-05	chr10_91819270_91842391:+	0.00176818	chr10	91842391	91819270	+	TNKS2	circTNKS2	-	0	0	0
chr10-91706611	rs3930831	0.634	0	0	-0.011061	8.68791e-05	9.999e-05	chr10_91819270_91842391:+	0.00176818	chr10	91842391	91819270	+	TNKS2	circTNKS2	-	0	0	0
chr10-91710410	rs10786011	0.5238	0	0	-0.0109072	8.90414e-05	9.999e-05	chr10_91819270_91842391:+	0.00176818	chr10	91842391	91819270	+	TNKS2	circTNKS2	-	0	0	0
chr10-91711240	rs10748564	0.6314	0	0	-0.011061	8.68791e-05	9.999e-05	chr10_91819270_91842391:+	0.00176818	chr10	91842391	91819270	+	TNKS2	circTNKS2	-	0	0	0
chr10-91719207	rs7918126	0.608	0	0	-0.011061	8.68791e-05	9.999e-05	chr10_91819270_91842391:+	0.00176818	chr10	91842391	91819270	+	TNKS2	circTNKS2	-	0	0	0
chr10-91723544	rs7897784	0.4836	0	0	-0.0109072	8.90414e-05	9.999e-05	chr10_91819270_91842391:+	0.00176818	chr10	91842391	91819270	+	TNKS2	circTNKS2	-	0	0	0
chr10-91724429	rs10786013	0.511	0	0	-0.0109072	8.90414e-05	9.999e-05	chr10_91819270_91842391:+	0.00176818	chr10	91842391	91819270	+	TNKS2	circTNKS2	-	0	0	0
chr10-91730909	rs7916079	0.4986	0	0	-0.0109072	8.90414e-05	9.999e-05	chr10_91819270_91842391:+	0.00176818	chr10	91842391	91819270	+	TNKS2	circTNKS2	-	0	0	0
chr10-91748207	rs10881959	0.5617	0	0	-0.0109072	8.90414e-05	9.999e-05	chr10_91819270_91842391:+	0.00176818	chr10	91842391	91819270	+	TNKS2	circTNKS2	-	0	0	0
chr10-91749919	rs10786015	0.546	0	0	-0.0109072	8.90414e-05	9.999e-05	chr10_91819270_91842391:+	0.00176818	chr10	91842391	91819270	+	TNKS2	circTNKS2	-	0	0	0
chr10-91761794	rs4403720	0.5315	0	0	-0.0109072	8.90414e-05	9.999e-05	chr10_91819270_91842391:+	0.00176818	chr10	91842391	91819270	+	TNKS2	circTNKS2	-	0	0	0
chr10-91781831	rs6583787	0.5192	0	0	-0.0109072	8.90414e-05	9.999e-05	chr10_91819270_91842391:+	0.00176818	chr10	91842391	91819270	+	TNKS2	circTNKS2	-	0	0	0
chr10-91789934	rs7911346	0.5597	0	0	-0.0109072	8.90414e-05	9.999e-05	chr10_91819270_91842391:+	0.00176818	chr10	91842391	91819270	+	TNKS2	circTNKS2	-	0	0	0
chr10-91790867	rs10881968	0.6323	0	0	-0.0109072	8.90414e-05	9.999e-05	chr10_91819270_91842391:+	0.00176818	chr10	91842391	91819270	+	TNKS2	circTNKS2	-	0	0	0
chr10-91797862	rs2066276	0.537	0	0	-0.0109072	8.90414e-05	9.999e-05	chr10_91819270_91842391:+	0.00176818	chr10	91842391	91819270	+	TNKS2	circTNKS2	-	0	0	0
chr10-91799994	rs10786018	0.5197	0	0	-0.0109072	8.90414e-05	9.999e-05	chr10_91819270_91842391:+	0.00176818	chr10	91842391	91819270	+	TNKS2	circTNKS2	-	0	0	0
chr10-91801453	rs10748568	0.5055	0	0	-0.0109072	8.90414e-05	9.999e-05	chr10_91819270_91842391:+	0.00176818	chr10	91842391	91819270	+	TNKS2	circTNKS2	-	0	0	0
chr10-91802050	rs10748569	0.5136	0	0	-0.0109072	8.90414e-05	9.999e-05	chr10_91819270_91842391:+	0.00176818	chr10	91842391	91819270	+	TNKS2	circTNKS2	-	0	0	0
chr10-91803299	rs2153655	0.6959	0	0	-0.011206	3.59492e-05	9.999e-05	chr10_91819270_91842391:+	0.00176818	chr10	91842391	91819270	+	TNKS2	circTNKS2	-	0	0	0
chr10-91811069	rs4612711	0.6894	0	0	-0.011206	3.59492e-05	9.999e-05	chr10_91819270_91842391:+	0.00176818	chr10	91842391	91819270	+	TNKS2	circTNKS2	-	0	0	0
chr10-91812661	rs1935030	0.5008	0	0	-0.0109072	8.90414e-05	9.999e-05	chr10_91819270_91842391:+	0.00176818	chr10	91842391	91819270	+	TNKS2	circTNKS2	-	0	0	0
chr10-91813904	rs11186695	0.5009	0	0	-0.0109072	8.90414e-05	9.999e-05	chr10_91819270_91842391:+	0.00176818	chr10	91842391	91819270	+	TNKS2	circTNKS2	-	0	0	0
chr10-91813929	rs11186696	0.6839	0	0	-0.011206	3.59492e-05	9.999e-05	chr10_91819270_91842391:+	0.00176818	chr10	91842391	91819270	+	TNKS2	circTNKS2	-	0	0	0
chr10-91814161	rs10881973	0.6894	0	0	-0.011206	3.59492e-05	9.999e-05	chr10_91819270_91842391:+	0.00176818	chr10	91842391	91819270	+	TNKS2	circTNKS2	-	0	0	0
chr10-91814602	rs10881974	0.6839	0	0	-0.011206	3.59492e-05	9.999e-05	chr10_91819270_91842391:+	0.00176818	chr10	91842391	91819270	+	TNKS2	circTNKS2	-	0	0	0
chr10-91815907	rs7076687	0.6838	0	0	-0.011206	3.59492e-05	9.999e-05	chr10_91819270_91842391:+	0.00176818	chr10	91842391	91819270	+	TNKS2	circTNKS2	-	0	0	0
chr10-91816058	rs7901710	0.6838	0	0	-0.011206	3.59492e-05	9.999e-05	chr10_91819270_91842391:+	0.00176818	chr10	91842391	91819270	+	TNKS2	circTNKS2	-	0	0	0
chr10-91817867	rs3802650	0.6531	0	0	-0.011206	3.59492e-05	9.999e-05	chr10_91819270_91842391:+	0.00176818	chr10	91842391	91819270	+	TNKS2	circTNKS2	-	0	0	0
chr10-91824067	rs11814405	0.5078	0	0	-0.0109072	8.90414e-05	9.999e-05	chr10_91819270_91842391:+	0.00176818	chr10	91842391	91819270	+	TNKS2	circTNKS2	-	0	0	0
chr10-91824771	rs7917858	0.6907	0	0	-0.011206	3.59492e-05	9.999e-05	chr10_91819270_91842391:+	0.00176818	chr10	91842391	91819270	+	TNKS2	circTNKS2	-	0	0	0
chr10-91825108	rs10881976	0.688	0	0	-0.011206	3.59492e-05	9.999e-05	chr10_91819270_91842391:+	0.00176818	chr10	91842391	91819270	+	TNKS2	circTNKS2	-	0	0	0
chr10-91825459	rs7079479	0.6878	0	0	-0.011206	3.59492e-05	9.999e-05	chr10_91819270_91842391:+	0.00176818	chr10	91842391	91819270	+	TNKS2	circTNKS2	-	0	0	0
chr10-91828444	rs1572933	0.5089	0	0	-0.0109072	8.90414e-05	9.999e-05	chr10_91819270_91842391:+	0.00176818	chr10	91842391	91819270	+	TNKS2	circTNKS2	-	0	0	0
chr10-91828451	rs1572934	0.5089	0	0	-0.0109072	8.90414e-05	9.999e-05	chr10_91819270_91842391:+	0.00176818	chr10	91842391	91819270	+	TNKS2	circTNKS2	-	0	0	0
chr10-91828926	rs10881978	0.6798	0	0	-0.011206	3.59492e-05	9.999e-05	chr10_91819270_91842391:+	0.00176818	chr10	91842391	91819270	+	TNKS2	circTNKS2	-	0	0	0
chr10-91829574	rs1935031	0.5047	0	0	-0.0109072	8.90414e-05	9.999e-05	chr10_91819270_91842391:+	0.00176818	chr10	91842391	91819270	+	TNKS2	circTNKS2	-	0	0	0
chr10-91832024	rs10881979	0.6878	0	0	-0.011206	3.59492e-05	9.999e-05	chr10_91819270_91842391:+	0.00176818	chr10	91842391	91819270	+	TNKS2	circTNKS2	-	0	0	0
chr10-91835084	rs1772179	0.6894	0	0	-0.011206	3.59492e-05	9.999e-05	chr10_91819270_91842391:+	0.00176818	chr10	91842391	91819270	+	TNKS2	circTNKS2	-	0	0	0
chr10-91835353	rs1770475	0.5114	0	0	-0.0109072	8.90414e-05	9.999e-05	chr10_91819270_91842391:+	0.00176818	chr10	91842391	91819270	+	TNKS2	circTNKS2	-	0	0	0
chr10-91837404	rs1772180	0.522	0	0	-0.0109072	8.90414e-05	9.999e-05	chr10_91819270_91842391:+	0.00176818	chr10	91842391	91819270	+	TNKS2	circTNKS2	-	0	0	0
chr10-91837594	rs1770476	0.6813	0	0	-0.011206	3.59492e-05	9.999e-05	chr10_91819270_91842391:+	0.00176818	chr10	91842391	91819270	+	TNKS2	circTNKS2	-	0	0	0
chr10-91838971	rs2487513	0.5565	0	0	-0.0109072	8.90414e-05	9.999e-05	chr10_91819270_91842391:+	0.00176818	chr10	91842391	91819270	+	TNKS2	circTNKS2	-	0	0	0
chr10-91841528	rs1772182	0.6772	0	0	-0.011206	3.59492e-05	9.999e-05	chr10_91819270_91842391:+	0.00176818	chr10	91842391	91819270	+	TNKS2	circTNKS2	-	0	0	0
chr10-91842848	rs1772183	0.6866	0	0	-0.011206	3.59492e-05	9.999e-05	chr10_91819270_91842391:+	0.00176818	chr10	91842391	91819270	+	TNKS2	circTNKS2	-	0	0	0
chr10-91843713	rs946896	0.5194	0	0	-0.0109072	8.90414e-05	9.999e-05	chr10_91819270_91842391:+	0.00176818	chr10	91842391	91819270	+	TNKS2	circTNKS2	-	0	0	0
chr10-91844204	rs1772185	0.5289	0	0	-0.0109072	8.90414e-05	9.999e-05	chr10_91819270_91842391:+	0.00176818	chr10	91842391	91819270	+	TNKS2	circTNKS2	-	0	0	0
chr10-91845648	rs1770466	0.6866	0	0	-0.011206	3.59492e-05	9.999e-05	chr10_91819270_91842391:+	0.00176818	chr10	91842391	91819270	+	TNKS2	circTNKS2	-	0	0	0
chr10-91847889	rs1770467	0.5221	0	0	-0.0109072	8.90414e-05	9.999e-05	chr10_91819270_91842391:+	0.00176818	chr10	91842391	91819270	+	TNKS2	circTNKS2	-	0	0	0
chr10-91850216	rs7096581	0.6826	0	0	-0.011206	3.59492e-05	9.999e-05	chr10_91819270_91842391:+	0.00176818	chr10	91842391	91819270	+	TNKS2	circTNKS2	-	0	0	0
chr10-91852328	rs10736065	0.5222	0	0	-0.0109072	8.90414e-05	9.999e-05	chr10_91819270_91842391:+	0.00176818	chr10	91842391	91819270	+	TNKS2	circTNKS2	-	0	0	0
chr10-91852897	rs1770470	0.5199	0	0	-0.0109072	8.90414e-05	9.999e-05	chr10_91819270_91842391:+	0.00176818	chr10	91842391	91819270	+	TNKS2	circTNKS2	-	0	0	0
chr10-91856146	rs2259305	0.6721	0	0	-0.011206	3.59492e-05	9.999e-05	chr10_91819270_91842391:+	0.00176818	chr10	91842391	91819270	+	TNKS2	circTNKS2	-	0	0	0
chr10-91857073	rs1770472	0.5247	0	0	-0.0109072	8.90414e-05	9.999e-05	chr10_91819270_91842391:+	0.00176818	chr10	91842391	91819270	+	TNKS2	circTNKS2	-	0	0	0
chr10-91857549	rs1340420	0.5153	0	0	-0.0109072	8.90414e-05	9.999e-05	chr10_91819270_91842391:+	0.00176818	chr10	91842391	91819270	+	TNKS2	circTNKS2	-	0	0	0
chr10-91864260	rs1539042	0.6642	0	0	-0.011206	3.59492e-05	9.999e-05	chr10_91819270_91842391:+	0.00176818	chr10	91842391	91819270	+	TNKS2	circTNKS2	-	0	0	0
chr10-91868371	rs2259280	0.5062	0	0	-0.0109072	8.90414e-05	9.999e-05	chr10_91819270_91842391:+	0.00176818	chr10	91842391	91819270	+	TNKS2	circTNKS2	-	0	0	0
chr10-91869742	rs1772189	0.6989	0	0	-0.011206	3.59492e-05	9.999e-05	chr10_91819270_91842391:+	0.00176818	chr10	91842391	91819270	+	TNKS2	circTNKS2	-	0	0	0
chr10-91871101	rs2994393	0.6789	0	0	-0.011206	3.59492e-05	9.999e-05	chr10_91819270_91842391:+	0.00176818	chr10	91842391	91819270	+	TNKS2	circTNKS2	-	0	0	0
chr10-91871562	rs2994394	0.5318	0	0	-0.0109072	8.90414e-05	9.999e-05	chr10_91819270_91842391:+	0.00176818	chr10	91842391	91819270	+	TNKS2	circTNKS2	-	0	0	0
chr10-91872199	rs11186719	0.6789	0	0	-0.011206	3.59492e-05	9.999e-05	chr10_91819270_91842391:+	0.00176818	chr10	91842391	91819270	+	TNKS2	circTNKS2	-	0	0	0
chr10-91873305	rs2487514	0.5462	0	0	-0.0109072	8.90414e-05	9.999e-05	chr10_91819270_91842391:+	0.00176818	chr10	91842391	91819270	+	TNKS2	circTNKS2	-	0	0	0
chr10-91881345	rs4933698	0.7213	0	0	0.011206	3.59492e-05	9.999e-05	chr10_91819270_91842391:+	0.00176818	chr10	91842391	91819270	+	TNKS2	circTNKS2	-	0	0	0
chr10-91882000	rs1890896	0.7225	0	0	0.011206	3.59492e-05	9.999e-05	chr10_91819270_91842391:+	0.00176818	chr10	91842391	91819270	+	TNKS2	circTNKS2	-	0	0	0
chr10-91882112	rs10881987	0.7212	0	0	0.011206	3.59492e-05	9.999e-05	chr10_91819270_91842391:+	0.00176818	chr10	91842391	91819270	+	TNKS2	circTNKS2	-	0	0	0
chr10-91883203	rs7069232	0.7064	0	0	0.011206	3.59492e-05	9.999e-05	chr10_91819270_91842391:+	0.00176818	chr10	91842391	91819270	+	TNKS2	circTNKS2	-	0	0	0
chr10-91883438	rs7085519	0.6252	0	0	0.0111833	4.64324e-05	9.999e-05	chr10_91819270_91842391:+	0.00176818	chr10	91842391	91819270	+	TNKS2	circTNKS2	-	0	0	0
chr10-91883614	rs11186722	0.6875	0	0	0.011206	3.59492e-05	9.999e-05	chr10_91819270_91842391:+	0.00176818	chr10	91842391	91819270	+	TNKS2	circTNKS2	-	0	0	0
chr10-91883728	rs12248932	0.6128	0	0	0.0111833	4.64324e-05	9.999e-05	chr10_91819270_91842391:+	0.00176818	chr10	91842391	91819270	+	TNKS2	circTNKS2	-	0	0	0
chr10-91884222	rs10881988	0.8822	0	0	0.00997243	0.000173918	9.999e-05	chr10_91819270_91842391:+	0.00176818	chr10	91842391	91819270	+	TNKS2	circTNKS2	-	0	0	0
chr10-91884903	rs4611111	0.8979	0	0	0.00997243	0.000173918	9.999e-05	chr10_91819270_91842391:+	0.00176818	chr10	91842391	91819270	+	TNKS2	circTNKS2	-	0	0	0
chr10-91885753	rs11186723	0.9139	0	0	0.00940481	0.000326817	9.999e-05	chr10_91819270_91842391:+	0.00176818	chr10	91842391	91819270	+	TNKS2	circTNKS2	-	0	0	0
chr10-91885824	rs12253245	0.8962	0	0	0.00940481	0.000326817	9.999e-05	chr10_91819270_91842391:+	0.00176818	chr10	91842391	91819270	+	TNKS2	circTNKS2	-	0	0	0
chr10-91888570	rs11186726	0.792	0	0	0.0108437	0.000104702	0.00019998	chr10_91819270_91842391:+	0.00176818	chr10	91842391	91819270	+	TNKS2	circTNKS2	-	0	0	0
chr10-91889242	rs66627345	0.8236	0	0	0.0109007	7.25393e-05	9.999e-05	chr10_91819270_91842391:+	0.00176818	chr10	91842391	91819270	+	TNKS2	circTNKS2	-	0	0	0
chr10-91890356	rs11186731	0.993	0	0	0.00999895	0.000210306	0.00019998	chr10_91819270_91842391:+	0.00176818	chr10	91842391	91819270	+	TNKS2	circTNKS2	-	0	0	0
chr10-91894487	rs117332124	0.4283	0	0	0.0187206	0.000287811	0.00129987	chr10_91819270_91842391:+	0.00176818	chr10	91842391	91819270	+	TNKS2	circTNKS2	-	0	0	0
chr10-91895886	rs72823170	0.3232	0	0	0.00839193	0.00323573	0.00279972	chr10_91819270_91842391:+	0.00176818	chr10	91842391	91819270	+	TNKS2	circTNKS2	-	0	0	0
chr10-91971153	rs77029981	0.5936	0	0	0.0126028	0.00241513	0.00209979	chr10_92081320_92091944:-	0.00378157	chr10	92081320	92091944	-	CPEB3	circCPEB3	-	0	0	0
chr1-100731828	rs3917014	-	0	0	0.0793666	0.00337695	0.0049995	chr1_100913663_100974902:+	0.00496331	chr1	100974902	100913663	+	SLC30A7	circSLC30A7_2	-	0	0	0
chr1-101137349	rs182316439	-	0	0	0.0775821	0.00420291	0.00489951	chr1_100913663_100974902:+	0.00496331	chr1	100974902	100913663	+	SLC30A7	circSLC30A7_2	-	0	0	0
chr11-120570613	rs117296050	-	0	0	0.0275582	0.00421183	0.00489951	chr11_120475340_120477526:+	0.00378157	chr11	120477526	120475340	+	ARHGEF12	circARHGEF12_3	-	0	0	0
chr11-120610089	rs57459558	-	0	0	0.154146	0.00102833	0.0019998	chr11_120474560_120477526:+	0.00378157	chr11	120477526	120474560	+	ARHGEF12	circARHGEF12_2	-	0	0	0
chr11-120610089	rs57459558	-	0	0	0.154146	0.00102833	0.0019998	chr11_120474560_120477526:+	0.00378157	chr11	120477526	120474560	+	ARHGEF12	circARHGEF12_2	-	0	0	0
chr11-120616116	rs138184472	0.1074	0	0	0.128073	0.00176995	0.00269973	chr11_120474560_120477526:+	0.00378157	chr11	120477526	120474560	+	ARHGEF12	circARHGEF12_2	-	0	0	0
chr11-120616116	rs138184472	0.1074	0	0	0.128073	0.00176995	0.00269973	chr11_120474560_120477526:+	0.00378157	chr11	120477526	120474560	+	ARHGEF12	circARHGEF12_2	-	0	0	0
chr11-120649663	rs6589828	0.5934	0	0	0.0216463	0.00297461	0.00339966	chr11_120475340_120477526:+	0.00378157	chr11	120477526	120475340	+	ARHGEF12	circARHGEF12_3	-	0	0	0
chr11-120664065	rs73010228	0.4837	0	0	0.0216463	0.00297461	0.0019998	chr11_120475340_120477526:+	0.00378157	chr11	120477526	120475340	+	ARHGEF12	circARHGEF12_3	-	0	0	0
chr11-120933025	rs34607201	0.7727	0	0	0.00841098	0.00523229	0.00469953	chr11_121045674_121060085:+	0.00486201	chr11	121060085	121045674	+	TBCEL	circTBCEL	-	1	0	0
chr11-121029700	rs147130286	0.0189	0	0	0.0350042	0.00269268	0.0049995	chr11_121045674_121060085:+	0.00486201	chr11	121060085	121045674	+	TBCEL	circTBCEL	-	1	0	0
chr11-129143494	rs75310467	0.7238	0	0	0.022954	0.00271281	0.00319968	chr11_129062280_129066868:-	0.00432179	chr11	129062280	129066868	-	ARHGAP32	circARHGAP32_1	-	0	0	0
chr11-129143494	rs75310467	0.7238	0	0	0.022954	0.00271281	0.00319968	chr11_129062280_129066868:-	0.00432179	chr11	129062280	129066868	-	ARHGAP32	circARHGAP32_1	-	0	0	0
chr11-130077747	rs76225971	-	0	0	0.0753734	0.000209014	0.00129987	chr11_130260856_130261929:-	0.00341655	chr11	130260856	130261929	-	ZBTB44	circZBTB44	-	0	0	0
chr11-130084233	rs182021967	-	0	0	0.0753734	0.000209014	0.0019998	chr11_130260856_130261929:-	0.00341655	chr11	130260856	130261929	-	ZBTB44	circZBTB44	-	0	0	0
chr11-130110998	rs1057818	-	0	0	0.0753734	0.000209014	0.0019998	chr11_130260856_130261929:-	0.00341655	chr11	130260856	130261929	-	ZBTB44	circZBTB44	-	0	0	0
chr11-130112884	rs141309573	-	0	0	0.0753734	0.000209014	0.0019998	chr11_130260856_130261929:-	0.00341655	chr11	130260856	130261929	-	ZBTB44	circZBTB44	-	0	0	0
chr11-13275702	rs182969067	-	0	0	0.0328931	0.00393479	0.00329967	chr11_13413530_13445181:-	0.00432179	chr11	13413530	13445181	-	BTBD10	circBTBD10_2	-	0	0	0
chr1-117568058	rs80156374	-	0	0	-0.874979	0.00346844	0.00419958	chr1_117402186_117420649:+	0.00458887	chr1	117420649	117402186	+	MAN1A2	circMAN1A2_2	-	0	1	0
chr1-117583844	rs146721933	-	0	0	0.0414267	4.25966e-05	0.00029997	chr1_117460489_117502970:+	0.00243101	chr1	117502970	117460489	+	MAN1A2	circMAN1A2_4	down	0	0	0
chr1-117597720	rs12409929	0.02304	0	0	0.0108892	0.00272537	0.00339966	chr1_117460489_117502970:+	0.00243101	chr1	117502970	117460489	+	MAN1A2	circMAN1A2_4	down	0	0	0
chr1-117597720	rs12409929	0.02304	0	0	0.0108892	0.00272537	0.00339966	chr1_117460489_117502970:+	0.00243101	chr1	117502970	117460489	+	MAN1A2	circMAN1A2_4	down	0	0	0
chr1-117599209	rs12407159	0.01737	0	0	0.0108892	0.00272537	0.00339966	chr1_117460489_117502970:+	0.00243101	chr1	117502970	117460489	+	MAN1A2	circMAN1A2_4	down	0	0	0
chr1-117599209	rs12407159	0.01737	0	0	0.0108892	0.00272537	0.00339966	chr1_117460489_117502970:+	0.00243101	chr1	117502970	117460489	+	MAN1A2	circMAN1A2_4	down	0	0	0
chr1-117599822	rs10489819	0.02412	0	0	0.0108892	0.00272537	0.00339966	chr1_117460489_117502970:+	0.00243101	chr1	117502970	117460489	+	MAN1A2	circMAN1A2_4	down	0	0	0
chr1-117599822	rs10489819	0.02412	0	0	0.0108892	0.00272537	0.00339966	chr1_117460489_117502970:+	0.00243101	chr1	117502970	117460489	+	MAN1A2	circMAN1A2_4	down	0	0	0
chr1-117600822	rs11587409	0.02505	0	0	0.0108892	0.00272537	0.00339966	chr1_117460489_117502970:+	0.00243101	chr1	117502970	117460489	+	MAN1A2	circMAN1A2_4	down	0	0	0
chr1-117600822	rs11587409	0.02505	0	0	0.0108892	0.00272537	0.00339966	chr1_117460489_117502970:+	0.00243101	chr1	117502970	117460489	+	MAN1A2	circMAN1A2_4	down	0	0	0
chr1-117605270	rs34754277	0.01169	0	0	0.0108892	0.00272537	0.00339966	chr1_117460489_117502970:+	0.00243101	chr1	117502970	117460489	+	MAN1A2	circMAN1A2_4	down	0	0	0
chr1-117605270	rs34754277	0.01169	0	0	0.0108892	0.00272537	0.00339966	chr1_117460489_117502970:+	0.00243101	chr1	117502970	117460489	+	MAN1A2	circMAN1A2_4	down	0	0	0
chr1-117605765	rs67264349	0.01425	0	0	0.0108892	0.00272537	0.00339966	chr1_117460489_117502970:+	0.00243101	chr1	117502970	117460489	+	MAN1A2	circMAN1A2_4	down	0	0	0
chr1-117605765	rs67264349	0.01425	0	0	0.0108892	0.00272537	0.00339966	chr1_117460489_117502970:+	0.00243101	chr1	117502970	117460489	+	MAN1A2	circMAN1A2_4	down	0	0	0
chr1-117610389	rs11587735	0.01508	0	0	0.0108892	0.00272537	0.00339966	chr1_117460489_117502970:+	0.00243101	chr1	117502970	117460489	+	MAN1A2	circMAN1A2_4	down	0	0	0
chr1-117610389	rs11587735	0.01508	0	0	0.0108892	0.00272537	0.00339966	chr1_117460489_117502970:+	0.00243101	chr1	117502970	117460489	+	MAN1A2	circMAN1A2_4	down	0	0	0
chr1-117611953	rs67224956	0.01522	0	0	0.0108892	0.00272537	0.00339966	chr1_117460489_117502970:+	0.00243101	chr1	117502970	117460489	+	MAN1A2	circMAN1A2_4	down	0	0	0
chr1-117611953	rs67224956	0.01522	0	0	0.0108892	0.00272537	0.00339966	chr1_117460489_117502970:+	0.00243101	chr1	117502970	117460489	+	MAN1A2	circMAN1A2_4	down	0	0	0
chr1-117612153	rs35602316	0.01522	0	0	0.0108892	0.00272537	0.00339966	chr1_117460489_117502970:+	0.00243101	chr1	117502970	117460489	+	MAN1A2	circMAN1A2_4	down	0	0	0
chr1-117612153	rs35602316	0.01522	0	0	0.0108892	0.00272537	0.00339966	chr1_117460489_117502970:+	0.00243101	chr1	117502970	117460489	+	MAN1A2	circMAN1A2_4	down	0	0	0
chr1-117612481	rs34039852	0.01531	0	0	0.0108892	0.00272537	0.00339966	chr1_117460489_117502970:+	0.00243101	chr1	117502970	117460489	+	MAN1A2	circMAN1A2_4	down	0	0	0
chr1-117612481	rs34039852	0.01531	0	0	0.0108892	0.00272537	0.00339966	chr1_117460489_117502970:+	0.00243101	chr1	117502970	117460489	+	MAN1A2	circMAN1A2_4	down	0	0	0
chr1-117613431	rs1370297	0.01628	0	0	0.0108892	0.00272537	0.00339966	chr1_117460489_117502970:+	0.00243101	chr1	117502970	117460489	+	MAN1A2	circMAN1A2_4	down	0	0	0
chr1-117613431	rs1370297	0.01628	0	0	0.0108892	0.00272537	0.00339966	chr1_117460489_117502970:+	0.00243101	chr1	117502970	117460489	+	MAN1A2	circMAN1A2_4	down	0	0	0
chr1-117614363	rs17718103	0.01651	0	0	0.0108892	0.00272537	0.00339966	chr1_117460489_117502970:+	0.00243101	chr1	117502970	117460489	+	MAN1A2	circMAN1A2_4	down	0	0	0
chr1-117614363	rs17718103	0.01651	0	0	0.0108892	0.00272537	0.00339966	chr1_117460489_117502970:+	0.00243101	chr1	117502970	117460489	+	MAN1A2	circMAN1A2_4	down	0	0	0
chr1-117614511	rs34297015	0.01499	0	0	0.0108892	0.00272537	0.00339966	chr1_117460489_117502970:+	0.00243101	chr1	117502970	117460489	+	MAN1A2	circMAN1A2_4	down	0	0	0
chr1-117614511	rs34297015	0.01499	0	0	0.0108892	0.00272537	0.00339966	chr1_117460489_117502970:+	0.00243101	chr1	117502970	117460489	+	MAN1A2	circMAN1A2_4	down	0	0	0
chr1-117615733	rs12408825	0.02036	0	0	0.0108892	0.00272537	0.00339966	chr1_117460489_117502970:+	0.00243101	chr1	117502970	117460489	+	MAN1A2	circMAN1A2_4	down	0	0	0
chr1-117615733	rs12408825	0.02036	0	0	0.0108892	0.00272537	0.00339966	chr1_117460489_117502970:+	0.00243101	chr1	117502970	117460489	+	MAN1A2	circMAN1A2_4	down	0	0	0
chr1-117618398	rs11464707	-	0	0	0.0110676	0.00239179	0.00309969	chr1_117460489_117502970:+	0.00243101	chr1	117502970	117460489	+	MAN1A2	circMAN1A2_4	down	0	0	0
chr1-117618398	rs11464707	-	0	0	0.0110676	0.00239179	0.00309969	chr1_117460489_117502970:+	0.00243101	chr1	117502970	117460489	+	MAN1A2	circMAN1A2_4	down	0	0	0
chr1-117619797	rs11580646	0.0217	0	0	0.0110676	0.00239179	0.00309969	chr1_117460489_117502970:+	0.00243101	chr1	117502970	117460489	+	MAN1A2	circMAN1A2_4	down	0	0	0
chr1-117619797	rs11580646	0.0217	0	0	0.0110676	0.00239179	0.00309969	chr1_117460489_117502970:+	0.00243101	chr1	117502970	117460489	+	MAN1A2	circMAN1A2_4	down	0	0	0
chr1-117622149	rs10923357	0.024	0	0	0.0112307	0.00223942	0.00219978	chr1_117460489_117502970:+	0.00243101	chr1	117502970	117460489	+	MAN1A2	circMAN1A2_4	down	0	0	0
chr1-117622172	rs10923358	0.02463	0	0	0.0112307	0.00223942	0.00329967	chr1_117460489_117502970:+	0.00243101	chr1	117502970	117460489	+	MAN1A2	circMAN1A2_4	down	0	0	0
chr1-117623474	rs2884587	0.02458	0	0	0.0112307	0.00223942	0.00329967	chr1_117460489_117502970:+	0.00243101	chr1	117502970	117460489	+	MAN1A2	circMAN1A2_4	down	0	0	0
chr1-117626204	rs11581122	0.02129	0	0	0.0112307	0.00223942	0.00329967	chr1_117460489_117502970:+	0.00243101	chr1	117502970	117460489	+	MAN1A2	circMAN1A2_4	down	0	0	0
chr1-117629068	rs11577386	0.02536	0	0	0.0112307	0.00223942	0.00329967	chr1_117460489_117502970:+	0.00243101	chr1	117502970	117460489	+	MAN1A2	circMAN1A2_4	down	0	0	0
chr1-117700097	rs4575073	0.2048	0	0	0.00893012	0.00420415	0.00479952	chr1_117460489_117502970:+	0.00243101	chr1	117502970	117460489	+	MAN1A2	circMAN1A2_4	down	0	0	0
chr11-18268773	rs111946281	0.1677	0	0	0.0306578	0.00159908	0.00339966	chr11_18291442_18292976:-	0.00433596	chr11	18291442	18292976	-	HPS5	circHPS5	-	0	0	0
chr11-18285498	rs77099432	0.9765	0	0	0.0329537	0.00255627	0.00429957	chr11_18291442_18292976:-	0.00433596	chr11	18291442	18292976	-	HPS5	circHPS5	-	0	0	0
chr11-18300998	rs80237195	0.8897	0	0	0.0329537	0.00255627	0.00429957	chr11_18291442_18292976:-	0.00433596	chr11	18291442	18292976	-	HPS5	circHPS5	-	0	0	0
chr11-18303721	rs12575902	0.8179	0	0	0.0329537	0.00255627	0.00429957	chr11_18291442_18292976:-	0.00433596	chr11	18291442	18292976	-	HPS5	circHPS5	-	0	0	0
chr11-18305168	rs79048764	0.8176	0	0	0.0329537	0.00255627	0.00429957	chr11_18291442_18292976:-	0.00433596	chr11	18291442	18292976	-	HPS5	circHPS5	-	0	0	0
chr11-18311889	rs78237997	0.8317	0	0	0.0329537	0.00255627	0.00429957	chr11_18291442_18292976:-	0.00433596	chr11	18291442	18292976	-	HPS5	circHPS5	-	0	0	0
chr11-18319655	rs1122938	0.8219	0	0	0.0329537	0.00255627	0.00429957	chr11_18291442_18292976:-	0.00433596	chr11	18291442	18292976	-	HPS5	circHPS5	-	0	0	0
chr11-18325989	rs4150548	0.9388	0	0	0.0329537	0.00255627	0.00429957	chr11_18291442_18292976:-	0.00433596	chr11	18291442	18292976	-	HPS5	circHPS5	-	0	0	0
chr11-18337316	rs74708289	0.8911	0	0	0.0329537	0.00255627	0.00429957	chr11_18291442_18292976:-	0.00433596	chr11	18291442	18292976	-	HPS5	circHPS5	-	0	0	0
chr11-18340910	rs4150599	0.918	0	0	0.0329537	0.00255627	0.00429957	chr11_18291442_18292976:-	0.00433596	chr11	18291442	18292976	-	HPS5	circHPS5	-	0	0	0
chr11-18347129	rs150256053	0.8924	0	0	0.0329537	0.00255627	0.00429957	chr11_18291442_18292976:-	0.00433596	chr11	18291442	18292976	-	HPS5	circHPS5	-	0	0	0
chr11-18362208	rs4150675	0.8961	0	0	0.0329537	0.00255627	0.00429957	chr11_18291442_18292976:-	0.00433596	chr11	18291442	18292976	-	HPS5	circHPS5	-	0	0	0
chr11-18363576	rs12575499	0.8967	0	0	0.0329537	0.00255627	0.00429957	chr11_18291442_18292976:-	0.00433596	chr11	18291442	18292976	-	HPS5	circHPS5	-	0	0	0
chr11-18368693	rs78197521	0.8946	0	0	0.0329537	0.00255627	0.00429957	chr11_18291442_18292976:-	0.00433596	chr11	18291442	18292976	-	HPS5	circHPS5	-	0	0	0
chr11-18369085	rs79474472	0.8999	0	0	0.0329537	0.00255627	0.00429957	chr11_18291442_18292976:-	0.00433596	chr11	18291442	18292976	-	HPS5	circHPS5	-	0	0	0
chr11-20801398	rs4923056	0.2778	0	0	0.0332836	0.00306264	0.0039996	chr11_20937786_20960560:+	0.00243101	chr11	20960560	20937786	+	NELL1	circNELL1	-	0	0	0
chr11-20806584	rs113941603	0.2704	0	0	0.0332836	0.00306264	0.0039996	chr11_20937786_20960560:+	0.00243101	chr11	20960560	20937786	+	NELL1	circNELL1	-	0	0	0
chr11-20813949	rs7105531	0.3168	0	0	0.0382845	0.00216526	0.00279972	chr11_20937786_20960560:+	0.00243101	chr11	20960560	20937786	+	NELL1	circNELL1	-	0	0	0
chr11-20815253	rs34408915	0.7759	0	0	0.0365028	0.000351414	0.00039996	chr11_20937786_20960560:+	0.00243101	chr11	20960560	20937786	+	NELL1	circNELL1	-	0	0	0
chr11-21063268	rs77516091	0.68	0	0	-0.0127785	0.0042922	0.00469953	chr11_20937786_20960560:+	0.00243101	chr11	20960560	20937786	+	NELL1	circNELL1	-	0	0	0
chr11-21063672	rs1516752	0.68	0	0	-0.0127785	0.0042922	0.00469953	chr11_20937786_20960560:+	0.00243101	chr11	20960560	20937786	+	NELL1	circNELL1	-	0	0	0
chr11-21075699	rs79093473	0.4206	0	0	-0.0141375	0.00167552	0.00219978	chr11_20937786_20960560:+	0.00243101	chr11	20960560	20937786	+	NELL1	circNELL1	-	0	0	0
chr11-21077520	rs1965424	0.4956	0	0	-0.0129013	0.00305284	0.00339966	chr11_20937786_20960560:+	0.00243101	chr11	20960560	20937786	+	NELL1	circNELL1	-	0	0	0
chr11-21078536	rs78503566	0.4711	0	0	0.0413542	0.00404085	0.00489951	chr11_20937786_20960560:+	0.00243101	chr11	20960560	20937786	+	NELL1	circNELL1	-	0	0	0
chr11-21084173	rs11025907	0.5846	0	0	-0.0153236	0.000548383	0.00089991	chr11_20937786_20960560:+	0.00243101	chr11	20960560	20937786	+	NELL1	circNELL1	-	0	0	0
chr11-21084528	rs79179977	0.4984	0	0	-0.0141375	0.00167552	0.00219978	chr11_20937786_20960560:+	0.00243101	chr11	20960560	20937786	+	NELL1	circNELL1	-	0	0	0
chr11-21084826	rs16907432	0.5516	0	0	-0.0129013	0.00305284	0.00339966	chr11_20937786_20960560:+	0.00243101	chr11	20960560	20937786	+	NELL1	circNELL1	-	0	0	0
chr11-21086294	rs12280903	0.8581	0	0	-0.0128312	0.00297407	0.00349965	chr11_20937786_20960560:+	0.00243101	chr11	20960560	20937786	+	NELL1	circNELL1	-	0	0	0
chr11-21087029	rs113931161	0.5828	0	0	-0.0141375	0.00167552	0.00219978	chr11_20937786_20960560:+	0.00243101	chr11	20960560	20937786	+	NELL1	circNELL1	-	0	0	0
chr11-21087685	rs12416999	0.6272	0	0	-0.0155163	0.000480347	0.00049995	chr11_20937786_20960560:+	0.00243101	chr11	20960560	20937786	+	NELL1	circNELL1	-	0	0	0
chr11-21088190	rs12417046	0.7824	0	0	-0.0138577	0.00184295	0.00189981	chr11_20937786_20960560:+	0.00243101	chr11	20960560	20937786	+	NELL1	circNELL1	-	0	0	0
chr11-21092762	rs2138599	0.4932	0	0	-0.0153236	0.000548383	0.00089991	chr11_20937786_20960560:+	0.00243101	chr11	20960560	20937786	+	NELL1	circNELL1	-	0	0	0
chr11-21093522	rs36054666	0.7225	0	0	-0.0138577	0.00184295	0.00189981	chr11_20937786_20960560:+	0.00243101	chr11	20960560	20937786	+	NELL1	circNELL1	-	0	0	0
chr11-21094520	rs2090400	0.4846	0	0	-0.0141375	0.00167552	0.00219978	chr11_20937786_20960560:+	0.00243101	chr11	20960560	20937786	+	NELL1	circNELL1	-	0	0	0
chr11-21094724	rs2090399	0.62	0	0	-0.0138577	0.00184295	0.00189981	chr11_20937786_20960560:+	0.00243101	chr11	20960560	20937786	+	NELL1	circNELL1	-	0	0	0
chr11-21095491	rs7951182	0.6286	0	0	-0.0138577	0.00184295	0.00189981	chr11_20937786_20960560:+	0.00243101	chr11	20960560	20937786	+	NELL1	circNELL1	-	0	0	0
chr11-21095656	rs112700834	0.4015	0	0	-0.0141375	0.00167552	0.00219978	chr11_20937786_20960560:+	0.00243101	chr11	20960560	20937786	+	NELL1	circNELL1	-	0	0	0
chr11-21100038	rs12416881	0.7175	0	0	-0.0138577	0.00184295	0.00189981	chr11_20937786_20960560:+	0.00243101	chr11	20960560	20937786	+	NELL1	circNELL1	-	0	0	0
chr11-21110238	rs10500891	0.488	0	0	-0.0135595	0.00241157	0.00319968	chr11_20937786_20960560:+	0.00243101	chr11	20960560	20937786	+	NELL1	circNELL1	-	0	0	0
chr11-21113540	rs3758810	0.203	0	0	0.0459365	0.0013312	0.00189981	chr11_20937786_20960560:+	0.00243101	chr11	20960560	20937786	+	NELL1	circNELL1	-	0	0	0
chr11-21114452	rs11025924	0.1792	0	0	0.0459365	0.0013312	0.00169983	chr11_20937786_20960560:+	0.00243101	chr11	20960560	20937786	+	NELL1	circNELL1	-	0	0	0
chr1-156010375	rs116002625	0.3431	0	0	0.045433	0.00088321	0.00249975	chr1_155853276_155853806:-	0.00378635	chr1	155853276	155853806	-	GON4L	circGON4L	-	0	0	0
chr1-156044425	rs78441735	0.2943	0	0	0.045433	0.00088321	0.00219978	chr1_155853276_155853806:-	0.00378635	chr1	155853276	155853806	-	GON4L	circGON4L	-	0	0	0
chr1-169036007	rs60239376	0.4205	0	0	0.0218573	0.00153531	0.00279972	chr1_169230718_169287408:-	0.00176818	chr1	169230718	169287408	-	NME7	circNME7	up	0	0	0
chr1-169040559	rs72693505	0.4522	0	0	0.0271648	0.000120007	0.00049995	chr1_169230718_169287408:-	0.00176818	chr1	169230718	169287408	-	NME7	circNME7	up	0	0	0
chr1-169041481	rs115926383	0.08789	0	0	0.0718885	1.91902e-06	9.999e-05	chr1_169230718_169287408:-	0.00176818	chr1	169230718	169287408	-	NME7	circNME7	up	0	0	0
chr1-169109621	rs1200131	0.8543	0	0	0.0185967	0.000431409	0.00059994	chr1_169230718_169287408:-	0.00176818	chr1	169230718	169287408	-	NME7	circNME7	up	0	0	0
chr1-169109752	rs1200132	0.2795	0	0	-0.0179377	0.000610071	0.00059994	chr1_169230718_169287408:-	0.00176818	chr1	169230718	169287408	-	NME7	circNME7	up	0	0	0
chr1-169132288	rs9765	-	0	0	0.0431574	0.000738963	0.00189981	chr1_169230718_169287408:-	0.00176818	chr1	169230718	169287408	-	NME7	circNME7	up	0	0	0
chr1-169166191	rs3766057	0.8029	0	0	-0.0115128	0.00232542	0.00259974	chr1_169230718_169287408:-	0.00176818	chr1	169230718	169287408	-	NME7	circNME7	up	0	0	0
chr1-169301315	rs1829286	0.4759	0	0	-0.0123519	0.00106143	0.00119988	chr1_169230718_169287408:-	0.00176818	chr1	169230718	169287408	-	NME7	circNME7	up	0	0	0
chr1-169303213	rs10800427	0.2412	0	0	-0.0428576	0.000808349	0.00189981	chr1_169230718_169287408:-	0.00176818	chr1	169230718	169287408	-	NME7	circNME7	up	0	0	0
chr1-169303215	rs10800428	0.2459	0	0	-0.0428576	0.000808349	0.00209979	chr1_169230718_169287408:-	0.00176818	chr1	169230718	169287408	-	NME7	circNME7	up	0	0	0
chr1-169381071	rs10429893	0.5418	0	0	-0.0110966	0.00471541	0.00469953	chr1_169230718_169287408:-	0.00176818	chr1	169230718	169287408	-	NME7	circNME7	up	0	0	0
chr1-169384813	rs4656672	0.554	0	0	-0.0110966	0.00471541	0.00469953	chr1_169230718_169287408:-	0.00176818	chr1	169230718	169287408	-	NME7	circNME7	up	0	0	0
chr1-169389573	rs2138898	0.5406	0	0	-0.0110966	0.00471541	0.00469953	chr1_169230718_169287408:-	0.00176818	chr1	169230718	169287408	-	NME7	circNME7	up	0	0	0
chr1-169418143	rs7544221	0.5541	0	0	-0.0110966	0.00471541	0.00469953	chr1_169230718_169287408:-	0.00176818	chr1	169230718	169287408	-	NME7	circNME7	up	0	0	0
chr1-169424988	rs10919168	0.3086	0	0	-0.0133716	0.00125154	0.00119988	chr1_169230718_169287408:-	0.00176818	chr1	169230718	169287408	-	NME7	circNME7	up	0	0	0
chr1-169435751	rs6427192	0.343	0	0	-0.0133716	0.00125154	0.00119988	chr1_169230718_169287408:-	0.00176818	chr1	169230718	169287408	-	NME7	circNME7	up	0	0	0
chr1-169454358	rs1517747	0.3847	0	0	-0.0133716	0.00125154	0.00119988	chr1_169230718_169287408:-	0.00176818	chr1	169230718	169287408	-	NME7	circNME7	up	0	0	0
chr1-169454572	rs1517744	0.3767	0	0	-0.0133716	0.00125154	0.00119988	chr1_169230718_169287408:-	0.00176818	chr1	169230718	169287408	-	NME7	circNME7	up	0	0	0
chr1-169459447	rs6700375	0.4032	0	0	-0.0133716	0.00125154	0.00119988	chr1_169230718_169287408:-	0.00176818	chr1	169230718	169287408	-	NME7	circNME7	up	0	0	0
chr1-169461200	rs7524348	0.4312	0	0	-0.0133716	0.00125154	0.00119988	chr1_169230718_169287408:-	0.00176818	chr1	169230718	169287408	-	NME7	circNME7	up	0	0	0
chr1-169462555	rs10919174	0.453	0	0	-0.0133716	0.00125154	0.00119988	chr1_169230718_169287408:-	0.00176818	chr1	169230718	169287408	-	NME7	circNME7	up	0	0	0
chr1-169467308	rs6656822	0.4655	0	0	-0.0133716	0.00125154	0.00119988	chr1_169230718_169287408:-	0.00176818	chr1	169230718	169287408	-	NME7	circNME7	up	0	0	0
chr1-169482456	rs9287089	0.5035	0	0	-0.0133716	0.00125154	0.00119988	chr1_169230718_169287408:-	0.00176818	chr1	169230718	169287408	-	NME7	circNME7	up	0	0	0
chr11-77625018	rs141952158	-	0	0	0.0859278	0.000247774	0.00159984	chr11_77624963_77625818:-	0.00340696	chr11	77624963	77625818	-	CLNS1A	circCLNS1A	-	0	0	0
chr11-77696471	rs188753822	-	0	0	0.0859278	0.000247774	0.00119988	chr11_77624963_77625818:-	0.00340696	chr11	77624963	77625818	-	CLNS1A	circCLNS1A	-	0	0	0
chr1-178964601	rs61823775	-	0	0	-0.019627	0.0029001	0.00289971	chr1_179131311_179133374:-	0.00411674	chr1	179131311	179133374	-	ABL2	circABL2	-	0	0	0
chr11-8082595	rs34109578	0.05981	0	0	0.0183239	0.00326269	0.00279972	chr11_8137378_8140193:-	0.00271368	chr11	8137378	8140193	-	RIC3	circRIC3	-	0	0	0
chr11-8088897	rs4074238	0.9171	0	0	0.0195099	0.000406866	0.00059994	chr11_8137378_8140193:-	0.00271368	chr11	8137378	8140193	-	RIC3	circRIC3	-	0	0	0
chr11-8089574	rs1317500	0.9639	0	0	0.0195099	0.000406866	0.00069993	chr11_8137378_8140193:-	0.00271368	chr11	8137378	8140193	-	RIC3	circRIC3	-	0	0	0
chr11-8089907	rs71474962	0.9337	0	0	0.0195099	0.000406866	0.00069993	chr11_8137378_8140193:-	0.00271368	chr11	8137378	8140193	-	RIC3	circRIC3	-	0	0	0
chr11-8090593	rs4512892	0.1506	0	0	0.0183239	0.00326269	0.00279972	chr11_8137378_8140193:-	0.00271368	chr11	8137378	8140193	-	RIC3	circRIC3	-	0	0	0
chr1-181179029	rs12085749	0.9122	0	0	0.0219031	0.00393238	0.0039996	chr1_180984677_180993425:-	0.00449666	chr1	180984677	180993425	-	STX6	circSTX6_1	-	0	0	0
chr11-8314207	rs10840017	0.5471	0	0	0.00931782	0.00323239	0.00329967	chr11_8137378_8140193:-	0.00271368	chr11	8137378	8140193	-	RIC3	circRIC3	-	0	0	0
chr11-86173221	rs72962074	0.7206	0	0	0.239502	0.000677074	0.00289971	chr11_85996826_86031611:-	0.00411674	chr11	85996826	86031611	-	PICALM	circPICALM_2	-	0	0	0
chr11-86173221	rs72962074	0.7206	0	0	0.239502	0.000677074	0.00289971	chr11_85996826_86031611:-	0.00411674	chr11	85996826	86031611	-	PICALM	circPICALM_2	-	0	0	0
chr11-87258348	rs2561	0.1571	0	0	-0.0206303	0.00121723	0.00159984	chr11_87067694_87091395:+	0.00341655	chr11	87091395	87067694	+	TMEM135	circTMEM135	-	0	0	0
chr11-87258808	rs525069	0.1967	0	0	-0.0177083	0.00574592	0.00479952	chr11_87067694_87091395:+	0.00341655	chr11	87091395	87067694	+	TMEM135	circTMEM135	-	0	0	0
chr11-87262395	rs301604	0.1459	0	0	-0.0206303	0.00121723	0.00129987	chr11_87067694_87091395:+	0.00341655	chr11	87091395	87067694	+	TMEM135	circTMEM135	-	0	0	0
chr11-87264718	rs214744	0.1483	0	0	-0.0206303	0.00121723	0.00129987	chr11_87067694_87091395:+	0.00341655	chr11	87091395	87067694	+	TMEM135	circTMEM135	-	0	0	0
chr1-197443242	rs76748738	0.1101	0	0	0.0217421	0.00223659	0.00279972	chr1_197642711_197658369:-	0.00341655	chr1	197642711	197658369	-	DENND1B	circDENND1B	-	0	0	0
chr1-197508630	rs45500702	0.07731	0	0	0.0218922	0.000804603	0.00129987	chr1_197642711_197658369:-	0.00341655	chr1	197642711	197658369	-	DENND1B	circDENND1B	-	0	0	0
chr1-197580203	rs142472136	0.2122	0	0	0.0219249	0.00126376	0.00159984	chr1_197642711_197658369:-	0.00341655	chr1	197642711	197658369	-	DENND1B	circDENND1B	-	0	0	0
chr1-197726321	rs115893483	0.2635	0	0	0.0218922	0.000804603	0.00129987	chr1_197642711_197658369:-	0.00341655	chr1	197642711	197658369	-	DENND1B	circDENND1B	-	0	0	0
chr1-197748197	rs79279254	0.07422	0	0	0.0218922	0.000804603	0.00129987	chr1_197642711_197658369:-	0.00341655	chr1	197642711	197658369	-	DENND1B	circDENND1B	-	0	0	0
chr1-197758469	rs77590973	0.1001	0	0	0.0218922	0.000804603	0.00129987	chr1_197642711_197658369:-	0.00341655	chr1	197642711	197658369	-	DENND1B	circDENND1B	-	0	0	0
chr1-197774144	rs78424313	0.06501	0	0	0.0218922	0.000804603	0.00129987	chr1_197642711_197658369:-	0.00341655	chr1	197642711	197658369	-	DENND1B	circDENND1B	-	0	0	0
chr1-200924058	rs147992957	0.5791	0	0	0.0339778	0.000781482	0.00089991	chr1_200760839_200815644:+	0.00324134	chr1	200815644	200760839	+	CAMSAP2	circCAMSAP2	-	0	0	0
chr1-200971955	rs148277892	0.5259	0	0	0.038127	0.0033915	0.00489951	chr1_200760839_200815644:+	0.00324134	chr1	200815644	200760839	+	CAMSAP2	circCAMSAP2	-	0	0	0
chr1-201938746	rs2820299	0.987	0	0	-0.0139403	0.00163926	0.0019998	chr1_201847279_201848594:+	0.00378157	chr1	201848594	201847279	+	IPO9	circIPO9	-	0	0	0
chr1-201972680	rs118116033	0.9439	0	0	0.014559	0.00176806	0.00219978	chr1_201847279_201848594:+	0.00378157	chr1	201848594	201847279	+	IPO9	circIPO9	-	0	0	0
chr12-100002602	rs76871602	0.7624	0	0	0.0158377	0.00120009	0.00229977	chr12_99772922_99806700:-	0.00379072	chr12	99772922	99806700	-	ANKS1B	circANKS1B_4	-	0	0	0
chr12-100005769	rs74794429	0.9184	0	0	0.0151077	0.00402387	0.0049995	chr12_99772922_99806700:-	0.00379072	chr12	99772922	99806700	-	ANKS1B	circANKS1B_4	-	0	0	0
chr12-1002889	rs61917258	0.2408	0	0	-0.00924128	0.00246926	0.00259974	chr12_1180540_1190052:+	0.00393502	chr12	1190052	1180540	+	ERC1	circERC1_2	-	0	0	0
chr12-1004468	rs12312678	-	0	0	0.0245492	0.00118784	0.00109989	chr12_1027748_1028572:+	0.00302525	chr12	1028572	1027748	+	ERC1	circERC1_1	-	0	0	0
chr12-1006958	rs61917259	0.2192	0	0	-0.00924329	0.00262048	0.00319968	chr12_1180540_1190052:+	0.00393502	chr12	1190052	1180540	+	ERC1	circERC1_2	-	0	0	0
chr12-100776866	rs61944806	0.6145	0	0	0.0148307	0.00514602	0.00269973	chr12_100971306_100987670:+	0.0037148	chr12	100987670	100971306	+	ANO4	circANO4_3	-	0	0	0
chr12-100776866	rs61944806	0.6145	0	0	0.0148307	0.00514602	0.00269973	chr12_100971306_100987670:+	0.0037148	chr12	100987670	100971306	+	ANO4	circANO4_3	-	0	0	0
chr12-100828283	rs78522652	0.06771	0	0	0.00911423	0.00392941	0.00309969	chr12_100971306_100987670:+	0.0037148	chr12	100987670	100971306	+	ANO4	circANO4_3	-	0	0	0
chr12-100829882	rs11110540	0.06735	0	0	0.00982643	0.00272138	0.0019998	chr12_100971306_100987670:+	0.0037148	chr12	100987670	100971306	+	ANO4	circANO4_3	-	0	0	0
chr12-100844250	rs17403347	0.09964	0	0	0.00991635	0.00267267	0.00309969	chr12_100971306_100987670:+	0.0037148	chr12	100987670	100971306	+	ANO4	circANO4_3	-	0	0	0
chr12-1010128	rs61918689	0.2112	0	0	-0.00924329	0.00262048	0.00319968	chr12_1180540_1190052:+	0.00393502	chr12	1190052	1180540	+	ERC1	circERC1_2	-	0	0	0
chr12-101041410	rs147522419	-	0	0	-0.0241713	0.00208359	0.00169983	chr12_100971306_100987670:+	0.0037148	chr12	100987670	100971306	+	ANO4	circANO4_3	-	0	0	0
chr12-1011905	rs61918690	0.2217	0	0	-0.00924329	0.00262048	0.00319968	chr12_1180540_1190052:+	0.00393502	chr12	1190052	1180540	+	ERC1	circERC1_2	-	0	0	0
chr12-1015348	rs79404293	-	0	0	-0.00924329	0.00262048	0.00319968	chr12_1180540_1190052:+	0.00393502	chr12	1190052	1180540	+	ERC1	circERC1_2	-	0	0	0
chr12-1018269	rs61918691	0.21	0	0	-0.00924329	0.00262048	0.00319968	chr12_1180540_1190052:+	0.00393502	chr12	1190052	1180540	+	ERC1	circERC1_2	-	0	0	0
chr12-101877105	rs79366624	0.1726	0	0	0.0181234	0.00462005	0.00479952	chr12_101780152_101790057:-	0.00491319	chr12	101780152	101790057	-	GNPTAB	circGNPTAB	-	0	0	0
chr12-1019913	rs34012460	0.7886	0	0	0.0245492	0.00118784	0.00109989	chr12_1027748_1028572:+	0.00302525	chr12	1028572	1027748	+	ERC1	circERC1_1	-	0	0	0
chr12-1020816	rs61918693	0.21	0	0	-0.00924329	0.00262048	0.00319968	chr12_1180540_1190052:+	0.00393502	chr12	1190052	1180540	+	ERC1	circERC1_2	-	0	0	0
chr12-1026276	rs73606388	0.2212	0	0	-0.00924128	0.00246926	0.00269973	chr12_1180540_1190052:+	0.00393502	chr12	1190052	1180540	+	ERC1	circERC1_2	-	0	0	0
chr12-1029142	rs61918695	0.2175	0	0	-0.00924329	0.00262048	0.00319968	chr12_1180540_1190052:+	0.00393502	chr12	1190052	1180540	+	ERC1	circERC1_2	-	0	0	0
chr12-1032740	rs61918696	0.2028	0	0	-0.00924329	0.00262048	0.00319968	chr12_1180540_1190052:+	0.00393502	chr12	1190052	1180540	+	ERC1	circERC1_2	-	0	0	0
chr12-1034066	rs77384814	0.2124	0	0	-0.00924329	0.00262048	0.00319968	chr12_1180540_1190052:+	0.00393502	chr12	1190052	1180540	+	ERC1	circERC1_2	-	0	0	0
chr12-1034574	rs12322032	0.7763	0	0	0.0245492	0.00118784	0.00109989	chr12_1027748_1028572:+	0.00302525	chr12	1028572	1027748	+	ERC1	circERC1_1	-	0	0	0
chr12-1035615	rs17755839	-	0	0	-0.00924329	0.00262048	0.00319968	chr12_1180540_1190052:+	0.00393502	chr12	1190052	1180540	+	ERC1	circERC1_2	-	0	0	0
chr12-1037812	rs61918698	0.1959	0	0	-0.00924128	0.00246926	0.00269973	chr12_1180540_1190052:+	0.00393502	chr12	1190052	1180540	+	ERC1	circERC1_2	-	0	0	0
chr12-1038199	rs61918699	0.2044	0	0	-0.00924329	0.00262048	0.00319968	chr12_1180540_1190052:+	0.00393502	chr12	1190052	1180540	+	ERC1	circERC1_2	-	0	0	0
chr12-1041168	rs61918702	0.2038	0	0	-0.00924329	0.00262048	0.00319968	chr12_1180540_1190052:+	0.00393502	chr12	1190052	1180540	+	ERC1	circERC1_2	-	0	0	0
chr12-1041892	rs12322480	0.7706	0	0	0.0245492	0.00118784	0.00109989	chr12_1027748_1028572:+	0.00302525	chr12	1028572	1027748	+	ERC1	circERC1_1	-	0	0	0
chr12-1042439	rs61918703	0.1975	0	0	-0.00924128	0.00246926	0.00269973	chr12_1180540_1190052:+	0.00393502	chr12	1190052	1180540	+	ERC1	circERC1_2	-	0	0	0
chr12-1046225	rs61918704	0.7611	0	0	0.0245492	0.00118784	0.00109989	chr12_1027748_1028572:+	0.00302525	chr12	1028572	1027748	+	ERC1	circERC1_1	-	0	0	0
chr12-1048174	rs9630269	0.7404	0	0	0.0245492	0.00118784	0.00109989	chr12_1027748_1028572:+	0.00302525	chr12	1028572	1027748	+	ERC1	circERC1_1	-	0	0	0
chr12-1049465	rs12319815	0.7451	0	0	0.0245492	0.00118784	0.00109989	chr12_1027748_1028572:+	0.00302525	chr12	1028572	1027748	+	ERC1	circERC1_1	-	0	0	0
chr12-106970705	rs12309494	0.7305	0	0	-0.0102383	0.00259437	0.00359964	chr12_106842589_106843947:+	0.00378157	chr12	106843947	106842589	+	RIC8B	circRIC8B	-	0	0	0
chr12-106973661	rs3204848	0.741	0	0	-0.0102383	0.00259437	0.00209979	chr12_106842589_106843947:+	0.00378157	chr12	106843947	106842589	+	RIC8B	circRIC8B	-	0	0	0
chr12-106974722	rs17038906	0.7284	0	0	-0.0102383	0.00259437	0.00209979	chr12_106842589_106843947:+	0.00378157	chr12	106843947	106842589	+	RIC8B	circRIC8B	-	0	0	0
chr12-106975019	rs68121677	0.7293	0	0	-0.0102383	0.00259437	0.00209979	chr12_106842589_106843947:+	0.00378157	chr12	106843947	106842589	+	RIC8B	circRIC8B	-	0	0	0
chr12-106975491	rs68163110	0.7282	0	0	-0.0102383	0.00259437	0.00209979	chr12_106842589_106843947:+	0.00378157	chr12	106843947	106842589	+	RIC8B	circRIC8B	-	0	0	0
chr12-106976082	rs12310458	0.7987	0	0	-0.0102383	0.00259437	0.00209979	chr12_106842589_106843947:+	0.00378157	chr12	106843947	106842589	+	RIC8B	circRIC8B	-	0	0	0
chr12-106978499	rs1043156	0.7134	0	0	-0.0102383	0.00259437	0.00209979	chr12_106842589_106843947:+	0.00378157	chr12	106843947	106842589	+	RIC8B	circRIC8B	-	0	0	0
chr12-108466918	rs17040591	0.7912	0	0	-0.037987	0.00390749	0.00389961	chr12_108652272_108654410:-	0.00433596	chr12	108652272	108654410	-	CORO1C	circCORO1C	-	0	0	0
chr12-108466966	rs17040595	0.7912	0	0	-0.037987	0.00390749	0.00339966	chr12_108652272_108654410:-	0.00433596	chr12	108652272	108654410	-	CORO1C	circCORO1C	-	0	0	0
chr12-108467881	rs59728581	0.7689	0	0	-0.037987	0.00390749	0.00339966	chr12_108652272_108654410:-	0.00433596	chr12	108652272	108654410	-	CORO1C	circCORO1C	-	0	0	0
chr12-108468839	rs10861928	0.7644	0	0	-0.037987	0.00390749	0.00339966	chr12_108652272_108654410:-	0.00433596	chr12	108652272	108654410	-	CORO1C	circCORO1C	-	0	0	0
chr1-210897179	rs77840560	0.8488	0	0	0.0379013	0.00140408	0.00329967	chr1_211018864_211090690:-	0.00432179	chr1	211018864	211090690	-	KCNH1,AL590132.1	circKCNH1_1	-	1	0	0
chr1-210915058	rs4951487	0.6854	0	0	0.0133623	0.00215766	0.00219978	chr1_211082780_211107377:-	0.00243101	chr1	211082780	211107377	-	KCNH1,AL590132.1	circKCNH1_3	-	0	0	0
chr1-210917019	rs6540635	0.6693	0	0	0.0136645	0.00161425	0.00169983	chr1_211082780_211107377:-	0.00243101	chr1	211082780	211107377	-	KCNH1,AL590132.1	circKCNH1_3	-	0	0	0
chr1-210922197	rs10863869	0.9939	0	0	0.0137474	0.00252396	0.00239976	chr1_211082780_211107377:-	0.00243101	chr1	211082780	211107377	-	KCNH1,AL590132.1	circKCNH1_3	-	0	0	0
chr1-210924741	rs905115	0.7292	0	0	0.0148963	0.000657611	0.00029997	chr1_211082780_211107377:-	0.00243101	chr1	211082780	211107377	-	KCNH1,AL590132.1	circKCNH1_3	-	0	0	0
chr1-211002957	rs1393027	0.3755	0	0	0.0148669	0.00077789	0.00109989	chr1_211082780_211107377:-	0.00243101	chr1	211082780	211107377	-	KCNH1,AL590132.1	circKCNH1_3	-	0	0	0
chr1-211003580	rs1501551	0.4196	0	0	0.0154061	0.000730346	0.00049995	chr1_211082780_211107377:-	0.00243101	chr1	211082780	211107377	-	KCNH1,AL590132.1	circKCNH1_3	-	0	0	0
chr1-211038330	rs4306193	0.4448	0	0	0.0148669	0.00077789	0.00119988	chr1_211082780_211107377:-	0.00243101	chr1	211082780	211107377	-	KCNH1,AL590132.1	circKCNH1_3	-	0	0	0
chr1-211058109	rs12755446	0.2027	0	0	-0.0143477	0.00587224	0.00429957	chr1_211082780_211107377:-	0.00243101	chr1	211082780	211107377	-	KCNH1,AL590132.1	circKCNH1_3	-	0	0	0
chr1-211070693	rs1933520	0.7489	0	0	0.0439221	0.00466175	0.00439956	chr1_211082780_211107377:-	0.00243101	chr1	211082780	211107377	-	KCNH1,AL590132.1	circKCNH1_3	-	0	0	0
chr1-211085233	rs71638198	0.1824	0	0	-0.0158908	0.00447424	0.00489951	chr1_211082780_211107377:-	0.00243101	chr1	211082780	211107377	-	KCNH1,AL590132.1	circKCNH1_3	-	0	0	0
chr1-211085686	rs35664000	0.1738	0	0	-0.0158908	0.00447424	0.00489951	chr1_211082780_211107377:-	0.00243101	chr1	211082780	211107377	-	KCNH1,AL590132.1	circKCNH1_3	-	0	0	0
chr1-211086384	rs17267414	0.1681	0	0	-0.0158908	0.00447424	0.00489951	chr1_211082780_211107377:-	0.00243101	chr1	211082780	211107377	-	KCNH1,AL590132.1	circKCNH1_3	-	0	0	0
chr1-211086764	rs17267421	0.1666	0	0	-0.0158908	0.00447424	0.00489951	chr1_211082780_211107377:-	0.00243101	chr1	211082780	211107377	-	KCNH1,AL590132.1	circKCNH1_3	-	0	0	0
chr1-211115083	rs112375838	0.232	0	0	0.0448432	0.00039826	0.00059994	chr1_211082780_211107377:-	0.00243101	chr1	211082780	211107377	-	KCNH1,AL590132.1	circKCNH1_3	-	0	0	0
chr1-211154429	rs113978047	-	0	0	0.0439221	0.00466175	0.00439956	chr1_211082780_211107377:-	0.00243101	chr1	211082780	211107377	-	KCNH1,AL590132.1	circKCNH1_3	-	0	0	0
chr1-211166506	rs139853323	0.6082	0	0	0.0439221	0.00466175	0.00439956	chr1_211082780_211107377:-	0.00243101	chr1	211082780	211107377	-	KCNH1,AL590132.1	circKCNH1_3	-	0	0	0
chr1-211172747	rs113853893	0.1635	0	0	0.0448432	0.00039826	0.00069993	chr1_211082780_211107377:-	0.00243101	chr1	211082780	211107377	-	KCNH1,AL590132.1	circKCNH1_3	-	0	0	0
chr1-211622467	rs6664930	0.1081	0	0	0.0149286	0.00409685	0.00349965	chr1_211778918_211793190:-	0.00436335	chr1	211778918	211793190	-	LPGAT1	circLPGAT1	-	0	0	0
chr12-120210673	rs12423375	0.03441	0	0	0.0444164	0.00027744	0.0009999	chr12_120154970_120155719:-	0.00326858	chr12	120154970	120155719	-	GCN1	circGCN1	-	0	0	0
chr12-120218525	rs12422969	0.0325	0	0	0.0444164	0.00027744	0.0009999	chr12_120154970_120155719:-	0.00326858	chr12	120154970	120155719	-	GCN1	circGCN1	-	0	0	0
chr12-12045160	rs67704716	0.6902	0	0	-0.0143584	0.00405898	0.00469953	chr12_12244262_12244655:-	0.00378635	chr12	12244262	12244655	-	LRP6	circLRP6	-	0	0	0
chr12-12049668	rs11054637	0.9309	0	0	-0.0208609	0.00422001	0.00469953	chr12_12244262_12244655:-	0.00378635	chr12	12244262	12244655	-	LRP6	circLRP6	-	0	0	0
chr12-12088794	rs17758010	0.4044	0	0	0.0333999	0.00185933	0.00219978	chr12_12244262_12244655:-	0.00378635	chr12	12244262	12244655	-	LRP6	circLRP6	-	0	0	0
chr12-123431550	rs35416759	0.9239	0	0	0.0122358	0.00362025	0.00369963	chr12_123498544_123499536:-	0.00243101	chr12	123498544	123499536	-	RILPL1	circRILPL1	-	1	0	0
chr12-123436717	rs28434767	0.9013	0	0	0.0120484	0.00457677	0.00479952	chr12_123498544_123499536:-	0.00243101	chr12	123498544	123499536	-	RILPL1	circRILPL1	-	1	0	0
chr12-123442715	rs11516173	0.954	0	0	0.0120443	0.00245521	0.00209979	chr12_123498544_123499536:-	0.00243101	chr12	123498544	123499536	-	RILPL1	circRILPL1	-	1	0	0
chr12-123448132	rs11526042	0.6281	0	0	0.0153577	0.00040255	0.00029997	chr12_123498544_123499536:-	0.00243101	chr12	123498544	123499536	-	RILPL1	circRILPL1	-	1	0	0
chr12-124263016	rs10846639	0.7335	0	0	0.00871837	0.00278728	0.00229977	chr12_124419957_124430787:-	0.00314312	chr12	124419957	124430787	-	NCOR2	circNCOR2	-	0	0	0
chr12-124397206	rs61932026	0.3459	0	0	0.00947423	0.00475511	0.00439956	chr12_124419957_124430787:-	0.00314312	chr12	124419957	124430787	-	NCOR2	circNCOR2	-	0	0	0
chr12-124466870	rs138919890	0.3337	0	0	0.0278485	0.000694041	0.00079992	chr12_124419957_124430787:-	0.00314312	chr12	124419957	124430787	-	NCOR2	circNCOR2	-	0	0	0
chr12-124621536	rs149094520	-	0	0	0.0259431	0.00486166	0.00419958	chr12_124419957_124430787:-	0.00314312	chr12	124419957	124430787	-	NCOR2	circNCOR2	-	0	0	0
chr12-1290514	rs118122108	-	0	0	0.0692379	0.000101904	0.00019998	chr12_1289852_1444750:+	0.00204716	chr12	1444750	1289852	+	ERC1	circERC1_5	-	0	0	0
chr12-1290514	rs118122108	-	0	0	0.0692379	0.000101904	0.00019998	chr12_1289852_1444750:+	0.00204716	chr12	1444750	1289852	+	ERC1	circERC1_5	-	0	0	0
chr12-1290514	rs118122108	-	0	0	0.0692379	0.000101904	0.00019998	chr12_1289852_1444750:+	0.00204716	chr12	1444750	1289852	+	ERC1	circERC1_5	-	0	0	0
chr12-1292509	rs73595963	0.9551	0	0	0.0452819	0.00177168	0.00329967	chr12_1289852_1444750:+	0.00204716	chr12	1444750	1289852	+	ERC1	circERC1_5	-	0	0	0
chr12-1292509	rs73595963	0.9551	0	0	0.0452819	0.00177168	0.00329967	chr12_1289852_1444750:+	0.00204716	chr12	1444750	1289852	+	ERC1	circERC1_5	-	0	0	0
chr12-129575222	rs155687	0.413	0	0	-0.018081	0.00510475	0.0049995	chr12_129699810_129700698:-	0.00378157	chr12	129699810	129700698	-	TMEM132D	circTMEM132D	-	0	0	0
chr1-212958768	rs141752679	-	0	0	-0.018444	0.0037789	0.0039996	chr1_213077696_213129889:+	0.00433596	chr1	213129889	213077696	+	RPS6KC1	circRPS6KC1_2	-	0	0	0
chr12-129611118	rs73157243	-	0	0	0.0751182	0.000351039	0.00189981	chr12_129699810_129700698:-	0.00378157	chr12	129699810	129700698	-	TMEM132D	circTMEM132D	-	0	0	0
chr1-212961309	rs3738804	0.8059	0	0	0.0113429	0.0051943	0.00339966	chr1_213077696_213129889:+	0.00433596	chr1	213129889	213077696	+	RPS6KC1	circRPS6KC1_2	-	0	0	0
chr1-212961309	rs3738804	0.8059	0	0	0.0113429	0.0051943	0.00339966	chr1_213077696_213129889:+	0.00433596	chr1	213129889	213077696	+	RPS6KC1	circRPS6KC1_2	-	0	0	0
chr12-130210457	rs61393412	0.3431	0	0	-0.00786613	0.00300612	0.00219978	chr12_130399679_130422561:-	0.00271368	chr12	130399679	130422561	-	RIMBP2	circRIMBP2	-	0	0	0
chr12-130261714	rs76318890	0.3282	0	0	0.00863734	0.00189964	0.00269973	chr12_130399679_130422561:-	0.00271368	chr12	130399679	130422561	-	RIMBP2	circRIMBP2	-	0	0	0
chr12-130262728	rs11060801	0.3444	0	0	0.00863734	0.00189964	0.00269973	chr12_130399679_130422561:-	0.00271368	chr12	130399679	130422561	-	RIMBP2	circRIMBP2	-	0	0	0
chr12-130278463	rs57361777	0.4378	0	0	0.0078414	0.00268963	0.00369963	chr12_130399679_130422561:-	0.00271368	chr12	130399679	130422561	-	RIMBP2	circRIMBP2	-	0	0	0
chr12-130278620	rs59897429	0.4424	0	0	0.0078414	0.00268963	0.00369963	chr12_130399679_130422561:-	0.00271368	chr12	130399679	130422561	-	RIMBP2	circRIMBP2	-	0	0	0
chr12-130279335	rs77077137	0.4663	0	0	0.00863734	0.00189964	0.00269973	chr12_130399679_130422561:-	0.00271368	chr12	130399679	130422561	-	RIMBP2	circRIMBP2	-	0	0	0
chr12-130279351	rs76317148	0.4741	0	0	0.0078414	0.00268963	0.00369963	chr12_130399679_130422561:-	0.00271368	chr12	130399679	130422561	-	RIMBP2	circRIMBP2	-	0	0	0
chr12-130279392	rs10773761	0.4592	0	0	-0.00776937	0.00288701	0.00349965	chr12_130399679_130422561:-	0.00271368	chr12	130399679	130422561	-	RIMBP2	circRIMBP2	-	0	0	0
chr12-130280395	rs1798296	0.4298	0	0	-0.00837966	0.00183274	0.00309969	chr12_130399679_130422561:-	0.00271368	chr12	130399679	130422561	-	RIMBP2	circRIMBP2	-	0	0	0
chr12-130281395	rs77219061	0.64	0	0	0.00995945	0.000369118	0.00059994	chr12_130399679_130422561:-	0.00271368	chr12	130399679	130422561	-	RIMBP2	circRIMBP2	-	0	0	0
chr12-130283655	rs12826538	0.9485	0	0	0.00862728	0.0021042	0.00289971	chr12_130399679_130422561:-	0.00271368	chr12	130399679	130422561	-	RIMBP2	circRIMBP2	-	0	0	0
chr12-130350665	rs140875302	-	0	0	0.0316495	0.00122563	0.00409959	chr12_130399679_130422561:-	0.00271368	chr12	130399679	130422561	-	RIMBP2	circRIMBP2	-	0	0	0
chr12-130400594	rs142487019	-	0	0	0.0338521	0.000518346	0.00169983	chr12_130399679_130422561:-	0.00271368	chr12	130399679	130422561	-	RIMBP2	circRIMBP2	-	0	0	0
chr12-130401595	rs12826492	0.6939	0	0	0.0254596	0.000870627	0.00149985	chr12_130399679_130422561:-	0.00271368	chr12	130399679	130422561	-	RIMBP2	circRIMBP2	-	0	0	0
chr12-130422936	rs35194892	0.8395	0	0	0.0254596	0.000870627	0.0019998	chr12_130399679_130422561:-	0.00271368	chr12	130399679	130422561	-	RIMBP2	circRIMBP2	-	0	0	0
chr12-1312380	rs113919755	0.838	0	0	0.0452819	0.00177168	0.00329967	chr12_1289852_1444750:+	0.00204716	chr12	1444750	1289852	+	ERC1	circERC1_5	-	0	0	0
chr12-1312380	rs113919755	0.838	0	0	0.0452819	0.00177168	0.00329967	chr12_1289852_1444750:+	0.00204716	chr12	1444750	1289852	+	ERC1	circERC1_5	-	0	0	0
chr12-1328345	rs79543065	0.3598	0	0	0.0642906	0.00134436	0.0029997	chr12_1289852_1444750:+	0.00204716	chr12	1444750	1289852	+	ERC1	circERC1_5	-	0	0	0
chr12-1328345	rs79543065	0.3598	0	0	0.0642906	0.00134436	0.0029997	chr12_1289852_1444750:+	0.00204716	chr12	1444750	1289852	+	ERC1	circERC1_5	-	0	0	0
chr12-1328345	rs79543065	0.3598	0	0	0.0642906	0.00134436	0.0029997	chr12_1289852_1444750:+	0.00204716	chr12	1444750	1289852	+	ERC1	circERC1_5	-	0	0	0
chr12-1329065	rs12315437	0.8053	0	0	0.0311987	0.0036323	0.00429957	chr12_1289852_1444750:+	0.00204716	chr12	1444750	1289852	+	ERC1	circERC1_5	-	0	0	0
chr12-1329595	rs12310930	0.6098	0	0	0.0311987	0.0036323	0.00429957	chr12_1289852_1444750:+	0.00204716	chr12	1444750	1289852	+	ERC1	circERC1_5	-	0	0	0
chr12-1330476	rs12304504	0.9322	0	0	0.0311987	0.0036323	0.00429957	chr12_1289852_1444750:+	0.00204716	chr12	1444750	1289852	+	ERC1	circERC1_5	-	0	0	0
chr12-1341239	rs113022568	0.8621	0	0	0.0452819	0.00177168	0.00329967	chr12_1289852_1444750:+	0.00204716	chr12	1444750	1289852	+	ERC1	circERC1_5	-	0	0	0
chr12-1341239	rs113022568	0.8621	0	0	0.0452819	0.00177168	0.00329967	chr12_1289852_1444750:+	0.00204716	chr12	1444750	1289852	+	ERC1	circERC1_5	-	0	0	0
chr12-1359895	rs79177473	0.8234	0	0	0.0692379	0.000101904	0.00049995	chr12_1289852_1444750:+	0.00204716	chr12	1444750	1289852	+	ERC1	circERC1_5	-	0	0	0
chr12-1359895	rs79177473	0.8234	0	0	0.0692379	0.000101904	0.00049995	chr12_1289852_1444750:+	0.00204716	chr12	1444750	1289852	+	ERC1	circERC1_5	-	0	0	0
chr12-1359895	rs79177473	0.8234	0	0	0.0692379	0.000101904	0.00049995	chr12_1289852_1444750:+	0.00204716	chr12	1444750	1289852	+	ERC1	circERC1_5	-	0	0	0
chr12-1365012	rs56883519	0.755	0	0	0.0452819	0.00177168	0.00329967	chr12_1289852_1444750:+	0.00204716	chr12	1444750	1289852	+	ERC1	circERC1_5	-	0	0	0
chr12-1365012	rs56883519	0.755	0	0	0.0452819	0.00177168	0.00329967	chr12_1289852_1444750:+	0.00204716	chr12	1444750	1289852	+	ERC1	circERC1_5	-	0	0	0
chr12-1380763	rs17223476	0.7304	0	0	0.0452819	0.00177168	0.00329967	chr12_1289852_1444750:+	0.00204716	chr12	1444750	1289852	+	ERC1	circERC1_5	-	0	0	0
chr12-1380763	rs17223476	0.7304	0	0	0.0452819	0.00177168	0.00329967	chr12_1289852_1444750:+	0.00204716	chr12	1444750	1289852	+	ERC1	circERC1_5	-	0	0	0
chr12-1381340	rs117315428	0.784	0	0	0.0692379	0.000101904	0.00049995	chr12_1289852_1444750:+	0.00204716	chr12	1444750	1289852	+	ERC1	circERC1_5	-	0	0	0
chr12-1381340	rs117315428	0.784	0	0	0.0692379	0.000101904	0.00049995	chr12_1289852_1444750:+	0.00204716	chr12	1444750	1289852	+	ERC1	circERC1_5	-	0	0	0
chr12-1381340	rs117315428	0.784	0	0	0.0692379	0.000101904	0.00049995	chr12_1289852_1444750:+	0.00204716	chr12	1444750	1289852	+	ERC1	circERC1_5	-	0	0	0
chr12-1397996	rs60561437	0.4786	0	0	0.0452819	0.00177168	0.00329967	chr12_1289852_1444750:+	0.00204716	chr12	1444750	1289852	+	ERC1	circERC1_5	-	0	0	0
chr12-1397996	rs60561437	0.4786	0	0	0.0452819	0.00177168	0.00329967	chr12_1289852_1444750:+	0.00204716	chr12	1444750	1289852	+	ERC1	circERC1_5	-	0	0	0
chr12-1411392	rs80018118	0.4219	0	0	0.0642906	0.00134436	0.0029997	chr12_1289852_1444750:+	0.00204716	chr12	1444750	1289852	+	ERC1	circERC1_5	-	0	0	0
chr12-1411392	rs80018118	0.4219	0	0	0.0642906	0.00134436	0.0029997	chr12_1289852_1444750:+	0.00204716	chr12	1444750	1289852	+	ERC1	circERC1_5	-	0	0	0
chr12-1420263	rs117601704	0.3821	0	0	0.0642906	0.00134436	0.0029997	chr12_1289852_1444750:+	0.00204716	chr12	1444750	1289852	+	ERC1	circERC1_5	-	0	0	0
chr12-1420263	rs117601704	0.3821	0	0	0.0642906	0.00134436	0.0029997	chr12_1289852_1444750:+	0.00204716	chr12	1444750	1289852	+	ERC1	circERC1_5	-	0	0	0
chr12-1474796	rs7973873	0.8309	0	0	-0.0313906	0.00168988	0.00339966	chr12_1263034_1290012:+	0.00433596	chr12	1290012	1263034	+	ERC1	circERC1_3	-	0	0	0
chr12-1474796	rs7973873	0.8309	0	0	-0.0313906	0.00168988	0.00339966	chr12_1263034_1290012:+	0.00433596	chr12	1290012	1263034	+	ERC1	circERC1_3	-	0	0	0
chr12-1474796	rs7973873	0.8309	0	0	-0.0313906	0.00168988	0.00339966	chr12_1263034_1290012:+	0.00433596	chr12	1290012	1263034	+	ERC1	circERC1_3	-	0	0	0
chr12-1474796	rs7973873	0.8309	0	0	-0.030386	0.00286079	0.00439956	chr12_1371833_1444750:+	0.00341655	chr12	1444750	1371833	+	ERC1	circERC1_6	down	0	0	0
chr12-1474796	rs7973873	0.8309	0	0	-0.030386	0.00286079	0.00439956	chr12_1371833_1444750:+	0.00341655	chr12	1444750	1371833	+	ERC1	circERC1_6	down	0	0	0
chr12-1474796	rs7973873	0.8309	0	0	-0.030386	0.00286079	0.00439956	chr12_1371833_1444750:+	0.00341655	chr12	1444750	1371833	+	ERC1	circERC1_6	down	0	0	0
chr12-1482730	rs2369848	0.6084	0	0	-0.0321907	0.0049152	0.00419958	chr12_1289852_1371977:+	0.00456946	chr12	1371977	1289852	+	ERC1	circERC1_4	-	0	0	0
chr12-1484165	rs11061778	0.6895	0	0	-0.0321907	0.0049152	0.00419958	chr12_1289852_1371977:+	0.00456946	chr12	1371977	1289852	+	ERC1	circERC1_4	-	0	0	0
chr12-1484830	rs7298926	0.4236	0	0	-0.030308	0.00452042	0.00409959	chr12_1289852_1371977:+	0.00456946	chr12	1371977	1289852	+	ERC1	circERC1_4	-	0	0	0
chr12-1489670	rs1006338	0.6181	0	0	-0.0251236	0.000967126	0.00149985	chr12_1371833_1444750:+	0.00341655	chr12	1444750	1371833	+	ERC1	circERC1_6	down	0	0	0
chr12-1489670	rs1006338	0.6181	0	0	-0.0251236	0.000967126	0.00149985	chr12_1371833_1444750:+	0.00341655	chr12	1444750	1371833	+	ERC1	circERC1_6	down	0	0	0
chr12-1489670	rs1006338	0.6181	0	0	-0.0251236	0.000967126	0.00149985	chr12_1371833_1444750:+	0.00341655	chr12	1444750	1371833	+	ERC1	circERC1_6	down	0	0	0
chr12-1492556	rs10773946	0.4939	0	0	-0.0251236	0.000967126	0.00129987	chr12_1371833_1444750:+	0.00341655	chr12	1444750	1371833	+	ERC1	circERC1_6	down	0	0	0
chr12-1492556	rs10773946	0.4939	0	0	-0.0251236	0.000967126	0.00129987	chr12_1371833_1444750:+	0.00341655	chr12	1444750	1371833	+	ERC1	circERC1_6	down	0	0	0
chr12-22331746	rs73089241	-	0	0	0.053473	0.00133789	0.00439956	chr12_22484697_22506819:-	0.00378157	chr12	22484697	22506819	-	C2CD5	circC2CD5_1	-	1	0	0
chr12-22336734	rs117855480	-	0	0	0.053473	0.00133789	0.00439956	chr12_22484697_22506819:-	0.00378157	chr12	22484697	22506819	-	C2CD5	circC2CD5_1	-	1	0	0
chr12-22337919	rs73089256	-	0	0	0.053473	0.00133789	0.00439956	chr12_22484697_22506819:-	0.00378157	chr12	22484697	22506819	-	C2CD5	circC2CD5_1	-	1	0	0
chr12-22341231	rs73072710	-	0	0	0.053473	0.00133789	0.00439956	chr12_22484697_22506819:-	0.00378157	chr12	22484697	22506819	-	C2CD5	circC2CD5_1	-	1	0	0
chr12-22341982	rs11532214	-	0	0	0.0792494	7.11543e-05	0.00209979	chr12_22484697_22506819:-	0.00378157	chr12	22484697	22506819	-	C2CD5	circC2CD5_1	-	1	0	0
chr12-22349609	rs11046377	-	0	0	0.053473	0.00133789	0.00439956	chr12_22484697_22506819:-	0.00378157	chr12	22484697	22506819	-	C2CD5	circC2CD5_1	-	1	0	0
chr12-22350821	rs11046378	-	0	0	0.053473	0.00133789	0.00439956	chr12_22484697_22506819:-	0.00378157	chr12	22484697	22506819	-	C2CD5	circC2CD5_1	-	1	0	0
chr12-22352161	rs370911615	-	0	0	0.0792494	7.11543e-05	0.00219978	chr12_22484697_22506819:-	0.00378157	chr12	22484697	22506819	-	C2CD5	circC2CD5_1	-	1	0	0
chr12-22354736	rs11046382	-	0	0	0.053473	0.00133789	0.00439956	chr12_22484697_22506819:-	0.00378157	chr12	22484697	22506819	-	C2CD5	circC2CD5_1	-	1	0	0
chr12-22365636	rs11559789	-	0	0	0.053473	0.00133789	0.00439956	chr12_22484697_22506819:-	0.00378157	chr12	22484697	22506819	-	C2CD5	circC2CD5_1	-	1	0	0
chr12-22366160	rs11531041	-	0	0	0.053473	0.00133789	0.00439956	chr12_22484697_22506819:-	0.00378157	chr12	22484697	22506819	-	C2CD5	circC2CD5_1	-	1	0	0
chr12-22376189	rs11046396	-	0	0	0.053473	0.00133789	0.00439956	chr12_22484697_22506819:-	0.00378157	chr12	22484697	22506819	-	C2CD5	circC2CD5_1	-	1	0	0
chr12-22376945	rs141857237	-	0	0	0.053473	0.00133789	0.00439956	chr12_22484697_22506819:-	0.00378157	chr12	22484697	22506819	-	C2CD5	circC2CD5_1	-	1	0	0
chr12-22389118	rs73074622	-	0	0	0.053473	0.00133789	0.00439956	chr12_22484697_22506819:-	0.00378157	chr12	22484697	22506819	-	C2CD5	circC2CD5_1	-	1	0	0
chr12-22392353	rs73074636	-	0	0	0.053473	0.00133789	0.00439956	chr12_22484697_22506819:-	0.00378157	chr12	22484697	22506819	-	C2CD5	circC2CD5_1	-	1	0	0
chr12-22395042	rs73074654	-	0	0	0.053473	0.00133789	0.00439956	chr12_22484697_22506819:-	0.00378157	chr12	22484697	22506819	-	C2CD5	circC2CD5_1	-	1	0	0
chr12-22398169	rs10842020	-	0	0	0.053473	0.00133789	0.00439956	chr12_22484697_22506819:-	0.00378157	chr12	22484697	22506819	-	C2CD5	circC2CD5_1	-	1	0	0
chr12-22399843	rs10842022	-	0	0	0.053473	0.00133789	0.00439956	chr12_22484697_22506819:-	0.00378157	chr12	22484697	22506819	-	C2CD5	circC2CD5_1	-	1	0	0
chr12-22402698	rs148328039	-	0	0	0.053473	0.00133789	0.00439956	chr12_22484697_22506819:-	0.00378157	chr12	22484697	22506819	-	C2CD5	circC2CD5_1	-	1	0	0
chr12-22404314	rs11046423	-	0	0	0.053473	0.00133789	0.00439956	chr12_22484697_22506819:-	0.00378157	chr12	22484697	22506819	-	C2CD5	circC2CD5_1	-	1	0	0
chr12-22440291	rs183943090	-	0	0	0.0792494	7.11543e-05	0.00209979	chr12_22484697_22506819:-	0.00378157	chr12	22484697	22506819	-	C2CD5	circC2CD5_1	-	1	0	0
chr12-22517429	rs181926276	-	0	0	0.0827937	0.000334774	0.00429957	chr12_22484697_22506819:-	0.00378157	chr12	22484697	22506819	-	C2CD5	circC2CD5_1	-	1	0	0
chr12-2504163	rs11608740	0.2957	0	0	0.0171804	0.00265044	0.00329967	chr12_2504436_2512984:+	0.00243101	chr12	2512984	2504436	+	CACNA1C	circCACNA1C	-	0	0	0
chr12-2512746	rs2239098	0.3554	0	0	0.064487	1.27419e-05	0.00039996	chr12_2504436_2512984:+	0.00243101	chr12	2512984	2504436	+	CACNA1C	circCACNA1C	-	0	0	0
chr12-2513698	rs2239102	0.5191	1	0	0.0227675	0.00261907	0.00439956	chr12_2504436_2512984:+	0.00243101	chr12	2512984	2504436	+	CACNA1C	circCACNA1C	-	0	0	0
chr12-2513822	rs2283321	0.5488	1	0	0.023045	0.00208522	0.00359964	chr12_2504436_2512984:+	0.00243101	chr12	2512984	2504436	+	CACNA1C	circCACNA1C	-	0	0	0
chr12-2513979	rs2239103	0.5629	1	0	0.023045	0.00208522	0.00359964	chr12_2504436_2512984:+	0.00243101	chr12	2512984	2504436	+	CACNA1C	circCACNA1C	-	0	0	0
chr12-2514377	rs2239104	0.521	1	0	0.023045	0.00208522	0.00359964	chr12_2504436_2512984:+	0.00243101	chr12	2512984	2504436	+	CACNA1C	circCACNA1C	-	0	0	0
chr12-2514499	rs2239105	0.7956	1	0	0.0191483	0.00296051	0.00309969	chr12_2504436_2512984:+	0.00243101	chr12	2512984	2504436	+	CACNA1C	circCACNA1C	-	0	0	0
chr12-2523543	rs11062253	0.4054	1	0	0.0238514	0.00302338	0.0039996	chr12_2504436_2512984:+	0.00243101	chr12	2512984	2504436	+	CACNA1C	circCACNA1C	-	0	0	0
chr12-2524848	rs2283322	0.384	1	0	0.0238514	0.00302338	0.0039996	chr12_2504436_2512984:+	0.00243101	chr12	2512984	2504436	+	CACNA1C	circCACNA1C	-	0	0	0
chr12-2526024	rs12231350	0.3549	1	0	0.0238514	0.00302338	0.0039996	chr12_2504436_2512984:+	0.00243101	chr12	2512984	2504436	+	CACNA1C	circCACNA1C	-	0	0	0
chr1-227336972	rs57711103	0.5557	0	0	0.0122519	0.00426399	0.00459954	chr1_227193786_227254155:-	0.0037241	chr1	227193786	227254155	-	CDC42BPA	circCDC42BPA	-	0	0	0
chr1-227419279	rs6426452	0.1145	0	0	0.0101637	0.00205631	0.0019998	chr1_227193786_227254155:-	0.0037241	chr1	227193786	227254155	-	CDC42BPA	circCDC42BPA	-	0	0	0
chr1-227424222	rs16847790	0.103	0	0	0.0101637	0.00205631	0.00179982	chr1_227193786_227254155:-	0.0037241	chr1	227193786	227254155	-	CDC42BPA	circCDC42BPA	-	0	0	0
chr1-227424226	rs4418564	0.09619	0	0	0.0101637	0.00205631	0.00179982	chr1_227193786_227254155:-	0.0037241	chr1	227193786	227254155	-	CDC42BPA	circCDC42BPA	-	0	0	0
chr1-227432927	rs7540477	0.6095	0	0	0.0102661	0.00280914	0.0029997	chr1_227193786_227254155:-	0.0037241	chr1	227193786	227254155	-	CDC42BPA	circCDC42BPA	-	0	0	0
chr12-27645373	rs77154853	-	0	0	0.133672	0.000226664	0.0009999	chr12_27714780_27724186:+	0.00314312	chr12	27724186	27714780	+	MRPS35	circMRPS35	-	1	0	0
chr12-27645392	rs75015027	-	0	0	0.133672	0.000226664	0.00079992	chr12_27714780_27724186:+	0.00314312	chr12	27724186	27714780	+	MRPS35	circMRPS35	-	1	0	0
chr12-27645530	rs74074057	-	0	0	0.133672	0.000226664	0.00079992	chr12_27714780_27724186:+	0.00314312	chr12	27724186	27714780	+	MRPS35	circMRPS35	-	1	0	0
chr12-27692241	rs10734762	0.2676	0	0	-0.0370726	0.00503525	0.00489951	chr12_27714780_27724186:+	0.00314312	chr12	27724186	27714780	+	MRPS35	circMRPS35	-	1	0	0
chr1-22840160	rs4655127	0.7539	0	0	-0.0176312	0.00365392	0.00459954	chr1_23030469_23050520:+	0.00479684	chr1	23050520	23030469	+	KDM1A	circKDM1A_1	-	1	0	0
chr12-28407036	rs7302101	0.4476	0	0	0.0244229	0.00155146	0.00419958	chr12_28305649_28391411:+	0.00458887	chr12	28391411	28305649	+	CCDC91	circCCDC91_2	-	0	0	0
chr12-28528262	rs77140898	0.3478	0	0	0.0332405	0.00212611	0.0049995	chr12_28305649_28391411:+	0.00458887	chr12	28391411	28305649	+	CCDC91	circCCDC91_2	-	0	0	0
chr12-28551530	rs78142430	0.3291	0	0	0.0332405	0.00212611	0.0049995	chr12_28305649_28391411:+	0.00458887	chr12	28391411	28305649	+	CCDC91	circCCDC91_2	-	0	0	0
chr1-230512959	rs7555103	0.8524	0	0	-0.00795362	0.00331679	0.0039996	chr1_230663141_230675124:+	0.00204716	chr1	230675124	230663141	+	COG2	circCOG2	-	0	0	0
chr1-230524713	rs11586829	0.3405	0	0	-0.00857219	0.000585303	0.00019998	chr1_230663141_230675124:+	0.00204716	chr1	230675124	230663141	+	COG2	circCOG2	-	0	0	0
chr1-230527614	rs853424	0.3761	0	0	0.00865458	0.00191041	0.00189981	chr1_230663141_230675124:+	0.00204716	chr1	230675124	230663141	+	COG2	circCOG2	-	0	0	0
chr1-230528701	rs12140088	0.8496	0	0	-0.00859104	0.00114547	0.00139986	chr1_230663141_230675124:+	0.00204716	chr1	230675124	230663141	+	COG2	circCOG2	-	0	0	0
chr1-230529290	rs12143440	0.8809	0	0	-0.00859104	0.00114547	0.00139986	chr1_230663141_230675124:+	0.00204716	chr1	230675124	230663141	+	COG2	circCOG2	-	0	0	0
chr1-230529311	rs853428	0.3602	0	0	0.00865458	0.00191041	0.00189981	chr1_230663141_230675124:+	0.00204716	chr1	230675124	230663141	+	COG2	circCOG2	-	0	0	0
chr1-230539080	rs701157	0.5594	0	0	0.0076816	0.0025329	0.00279972	chr1_230663141_230675124:+	0.00204716	chr1	230675124	230663141	+	COG2	circCOG2	-	0	0	0
chr1-230543841	rs853439	0.3778	0	0	0.00865458	0.00191041	0.00189981	chr1_230663141_230675124:+	0.00204716	chr1	230675124	230663141	+	COG2	circCOG2	-	0	0	0
chr1-230544104	rs853440	0.3962	0	0	0.00865458	0.00191041	0.00189981	chr1_230663141_230675124:+	0.00204716	chr1	230675124	230663141	+	COG2	circCOG2	-	0	0	0
chr1-230545507	rs853441	0.5265	0	0	0.0076816	0.0025329	0.00279972	chr1_230663141_230675124:+	0.00204716	chr1	230675124	230663141	+	COG2	circCOG2	-	0	0	0
chr1-230573285	rs72749936	0.9838	0	0	0.00870001	0.00565178	0.00439956	chr1_230663141_230675124:+	0.00204716	chr1	230675124	230663141	+	COG2	circCOG2	-	0	0	0
chr1-230573837	rs72749937	0.9779	0	0	0.00870001	0.00565178	0.00439956	chr1_230663141_230675124:+	0.00204716	chr1	230675124	230663141	+	COG2	circCOG2	-	0	0	0
chr1-230574023	rs72749938	0.9636	0	0	0.00870001	0.00565178	0.00439956	chr1_230663141_230675124:+	0.00204716	chr1	230675124	230663141	+	COG2	circCOG2	-	0	0	0
chr1-230574246	rs60580070	0.9624	0	0	0.00870001	0.00565178	0.00439956	chr1_230663141_230675124:+	0.00204716	chr1	230675124	230663141	+	COG2	circCOG2	-	0	0	0
chr1-230574439	rs59866479	0.9608	0	0	0.00870001	0.00565178	0.00439956	chr1_230663141_230675124:+	0.00204716	chr1	230675124	230663141	+	COG2	circCOG2	-	0	0	0
chr1-230624397	rs11122558	0.4383	0	0	0.00960293	0.00417503	0.00469953	chr1_230663141_230675124:+	0.00204716	chr1	230675124	230663141	+	COG2	circCOG2	-	0	0	0
chr1-230857927	rs1202572	0.4804	0	0	0.0130606	0.00295622	0.0029997	chr1_230943806_230961303:-	0.00368247	chr1	230943806	230961303	-	TTC13	circTTC13_1	-	0	0	0
chr1-230891243	rs16853005	0.9208	0	0	0.0134435	0.00116432	0.00159984	chr1_230943806_230961303:-	0.00368247	chr1	230943806	230961303	-	TTC13	circTTC13_1	-	0	0	0
chr1-230897708	rs7524500	0.7673	0	0	0.0134435	0.00116432	0.00159984	chr1_230943806_230961303:-	0.00368247	chr1	230943806	230961303	-	TTC13	circTTC13_1	-	0	0	0
chr1-230905207	rs79046377	0.7696	0	0	0.0134435	0.00116432	0.00159984	chr1_230943806_230961303:-	0.00368247	chr1	230943806	230961303	-	TTC13	circTTC13_1	-	0	0	0
chr1-230924497	rs7517266	0.7835	0	0	0.0134435	0.00116432	0.00159984	chr1_230943806_230961303:-	0.00368247	chr1	230943806	230961303	-	TTC13	circTTC13_1	-	0	0	0
chr1-230924576	rs7555257	0.7835	0	0	0.0134435	0.00116432	0.00159984	chr1_230943806_230961303:-	0.00368247	chr1	230943806	230961303	-	TTC13	circTTC13_1	-	0	0	0
chr1-230936130	rs12131329	0.8422	0	0	0.0134435	0.00116432	0.00159984	chr1_230943806_230961303:-	0.00368247	chr1	230943806	230961303	-	TTC13	circTTC13_1	-	0	0	0
chr1-230944552	rs12135063	0.842	0	0	0.0134435	0.00116432	0.00159984	chr1_230943806_230961303:-	0.00368247	chr1	230943806	230961303	-	TTC13	circTTC13_1	-	0	0	0
chr1-230945667	rs28609677	0.8234	0	0	0.0134435	0.00116432	0.00159984	chr1_230943806_230961303:-	0.00368247	chr1	230943806	230961303	-	TTC13	circTTC13_1	-	0	0	0
chr1-230949343	rs12140166	0.5995	0	0	0.0134435	0.00116432	0.00159984	chr1_230943806_230961303:-	0.00368247	chr1	230943806	230961303	-	TTC13	circTTC13_1	-	0	0	0
chr1-230950334	rs16853450	0.8284	0	0	0.0134435	0.00116432	0.00159984	chr1_230943806_230961303:-	0.00368247	chr1	230943806	230961303	-	TTC13	circTTC13_1	-	0	0	0
chr12-32494236	rs7303014	0.2266	0	0	-0.0106516	0.00206123	0.00209979	chr12_32327461_32328555:+	0.00378157	chr12	32328555	32327461	+	BICD1	circBICD1	down	0	0	0
chr1-232936533	rs12043666	0.7078	0	0	-0.00996546	0.00383694	0.00379962	chr1_233135013_233236980:-	0.00444853	chr1	233135013	233236980	-	PCNX2	circPCNX2_2	-	0	0	0
chr1-232937815	rs4649418	0.7479	0	0	-0.00996546	0.00383694	0.0039996	chr1_233135013_233236980:-	0.00444853	chr1	233135013	233236980	-	PCNX2	circPCNX2_2	-	0	0	0
chr1-232939102	rs57413238	0.7184	0	0	-0.00996546	0.00383694	0.0039996	chr1_233135013_233236980:-	0.00444853	chr1	233135013	233236980	-	PCNX2	circPCNX2_2	-	0	0	0
chr1-232943657	rs72759905	0.7287	0	0	-0.00996546	0.00383694	0.0039996	chr1_233135013_233236980:-	0.00444853	chr1	233135013	233236980	-	PCNX2	circPCNX2_2	-	0	0	0
chr1-232944691	rs72759907	0.7037	0	0	-0.00996546	0.00383694	0.0039996	chr1_233135013_233236980:-	0.00444853	chr1	233135013	233236980	-	PCNX2	circPCNX2_2	-	0	0	0
chr1-232945208	rs6678880	0.7585	0	0	-0.00996546	0.00383694	0.0039996	chr1_233135013_233236980:-	0.00444853	chr1	233135013	233236980	-	PCNX2	circPCNX2_2	-	0	0	0
chr1-232946259	rs56287665	0.7726	0	0	-0.00996546	0.00383694	0.0039996	chr1_233135013_233236980:-	0.00444853	chr1	233135013	233236980	-	PCNX2	circPCNX2_2	-	0	0	0
chr1-232950261	rs12021705	0.7962	0	0	-0.00996546	0.00383694	0.0039996	chr1_233135013_233236980:-	0.00444853	chr1	233135013	233236980	-	PCNX2	circPCNX2_2	-	0	0	0
chr1-233120534	rs717588	0.2376	0	0	0.00506271	0.00506843	0.00489951	chr1_233135013_233208689:-	0.00496331	chr1	233135013	233208689	-	PCNX2	circPCNX2_1	-	0	0	0
chr1-233132206	rs6664506	0.6129	0	0	0.00853009	0.00516878	0.00389961	chr1_233198939_233236980:-	0.00336895	chr1	233198939	233236980	-	PCNX2	circPCNX2_3	-	0	0	0
chr1-233135897	rs2477857	0.4526	0	0	0.00954776	0.00185734	0.00179982	chr1_233198939_233236980:-	0.00336895	chr1	233198939	233236980	-	PCNX2	circPCNX2_3	-	0	0	0
chr1-233136626	rs1016405	0.4036	0	0	0.00984646	0.00134553	0.00129987	chr1_233198939_233236980:-	0.00336895	chr1	233198939	233236980	-	PCNX2	circPCNX2_3	-	0	0	0
chr1-233138503	rs7522112	0.4668	0	0	0.00984646	0.00134553	0.00129987	chr1_233198939_233236980:-	0.00336895	chr1	233198939	233236980	-	PCNX2	circPCNX2_3	-	0	0	0
chr1-233138565	rs2475158	0.4546	0	0	0.00984646	0.00134553	0.00129987	chr1_233198939_233236980:-	0.00336895	chr1	233198939	233236980	-	PCNX2	circPCNX2_3	-	0	0	0
chr1-233140820	rs12087113	0.6023	0	0	0.00975724	0.00185484	0.00139986	chr1_233198939_233236980:-	0.00336895	chr1	233198939	233236980	-	PCNX2	circPCNX2_3	-	0	0	0
chr1-233141823	rs6683368	0.5858	0	0	0.0101231	0.00129278	0.00109989	chr1_233198939_233236980:-	0.00336895	chr1	233198939	233236980	-	PCNX2	circPCNX2_3	-	0	0	0
chr1-233153288	rs78121336	0.4655	0	0	0.019809	0.00299055	0.0049995	chr1_233198939_233236980:-	0.00336895	chr1	233198939	233236980	-	PCNX2	circPCNX2_3	-	0	0	0
chr1-233154887	rs941818	0.3936	0	0	0.019809	0.00299055	0.00269973	chr1_233198939_233236980:-	0.00336895	chr1	233198939	233236980	-	PCNX2	circPCNX2_3	-	0	0	0
chr1-233156464	rs78027361	0.4112	0	0	0.019809	0.00299055	0.00269973	chr1_233198939_233236980:-	0.00336895	chr1	233198939	233236980	-	PCNX2	circPCNX2_3	-	0	0	0
chr1-233156473	rs74868189	0.4018	0	0	0.019809	0.00299055	0.00269973	chr1_233198939_233236980:-	0.00336895	chr1	233198939	233236980	-	PCNX2	circPCNX2_3	-	0	0	0
chr1-233156646	rs113189579	0.2801	0	0	0.019809	0.00299055	0.00269973	chr1_233198939_233236980:-	0.00336895	chr1	233198939	233236980	-	PCNX2	circPCNX2_3	-	0	0	0
chr1-233156725	rs113736501	0.3858	0	0	0.019809	0.00299055	0.00269973	chr1_233198939_233236980:-	0.00336895	chr1	233198939	233236980	-	PCNX2	circPCNX2_3	-	0	0	0
chr1-233158136	rs80294820	0.3798	0	0	0.019809	0.00299055	0.00269973	chr1_233198939_233236980:-	0.00336895	chr1	233198939	233236980	-	PCNX2	circPCNX2_3	-	0	0	0
chr1-233158902	rs76181456	0.3828	0	0	0.019809	0.00299055	0.00269973	chr1_233198939_233236980:-	0.00336895	chr1	233198939	233236980	-	PCNX2	circPCNX2_3	-	0	0	0
chr1-233159437	rs77861269	0.3945	0	0	0.019809	0.00299055	0.00269973	chr1_233198939_233236980:-	0.00336895	chr1	233198939	233236980	-	PCNX2	circPCNX2_3	-	0	0	0
chr1-233181981	rs12039298	0.454	0	0	0.0187951	0.00494558	0.00389961	chr1_233198939_233236980:-	0.00336895	chr1	233198939	233236980	-	PCNX2	circPCNX2_3	-	0	0	0
chr1-233187471	rs79392862	0.4479	0	0	0.0187951	0.00494558	0.00389961	chr1_233198939_233236980:-	0.00336895	chr1	233198939	233236980	-	PCNX2	circPCNX2_3	-	0	0	0
chr1-233187515	rs75321931	0.4885	0	0	0.0187951	0.00494558	0.00389961	chr1_233198939_233236980:-	0.00336895	chr1	233198939	233236980	-	PCNX2	circPCNX2_3	-	0	0	0
chr1-233208204	rs4649445	0.4527	0	0	0.0198081	0.00299189	0.00249975	chr1_233198939_233236980:-	0.00336895	chr1	233198939	233236980	-	PCNX2	circPCNX2_3	-	0	0	0
chr1-233330638	rs1294309	0.6184	0	0	0.00884105	0.00401294	0.00439956	chr1_233198939_233236980:-	0.00336895	chr1	233198939	233236980	-	PCNX2	circPCNX2_3	-	0	0	0
chr1-233337333	rs1028243	0.6378	0	0	0.00884105	0.00401294	0.00429957	chr1_233198939_233236980:-	0.00336895	chr1	233198939	233236980	-	PCNX2	circPCNX2_3	-	0	0	0
chr1-240748323	rs7517304	0.5453	0	0	0.0340143	0.00141067	0.00419958	chr1_240868587_240870119:-	0.00436335	chr1	240868587	240870119	-	RGS7	circRGS7	-	0	0	0
chr1-240869144	rs77140825	0.1189	0	0	0.0221171	0.000685195	0.00349965	chr1_240868587_240870119:-	0.00436335	chr1	240868587	240870119	-	RGS7	circRGS7	-	0	0	0
chr12-42492944	rs17091271	-	0	0	0.0675685	0.00212585	0.00429957	chr12_42351885_42398994:+	0.00460753	chr12	42398994	42351885	+	PPHLN1	circPPHLN1	-	0	0	0
chr1-243349015	rs10803136	0.1066	0	0	0.113556	0.000780332	0.00159984	chr1_243545510_243573048:-	0.00243101	chr1	243545510	243573048	-	AKT3	circAKT3_1	-	0	0	0
chr1-243349015	rs10803136	0.1066	0	0	0.113556	0.000780332	0.00159984	chr1_243545510_243573048:-	0.00243101	chr1	243545510	243573048	-	AKT3	circAKT3_1	-	0	0	0
chr1-243349015	rs10803136	0.1066	0	0	0.113556	0.000780332	0.00159984	chr1_243545510_243573048:-	0.00243101	chr1	243545510	243573048	-	AKT3	circAKT3_1	-	0	0	0
chr1-243357567	rs77406868	0.06569	0	0	0.14299	0.000145865	0.00029997	chr1_243545510_243573048:-	0.00243101	chr1	243545510	243573048	-	AKT3	circAKT3_1	-	0	0	0
chr1-243357567	rs77406868	0.06569	0	0	0.14299	0.000145865	0.00029997	chr1_243545510_243573048:-	0.00243101	chr1	243545510	243573048	-	AKT3	circAKT3_1	-	0	0	0
chr1-243357567	rs77406868	0.06569	0	0	0.14299	0.000145865	0.00029997	chr1_243545510_243573048:-	0.00243101	chr1	243545510	243573048	-	AKT3	circAKT3_1	-	0	0	0
chr1-243357567	rs77406868	0.06569	0	0	0.14299	0.000145865	0.00029997	chr1_243545510_243573048:-	0.00243101	chr1	243545510	243573048	-	AKT3	circAKT3_1	-	0	0	0
chr1-243371736	rs11579221	0.06565	0	0	0.14299	0.000145865	0.00049995	chr1_243545510_243573048:-	0.00243101	chr1	243545510	243573048	-	AKT3	circAKT3_1	-	0	0	0
chr1-243371736	rs11579221	0.06565	0	0	0.14299	0.000145865	0.00049995	chr1_243545510_243573048:-	0.00243101	chr1	243545510	243573048	-	AKT3	circAKT3_1	-	0	0	0
chr1-243371736	rs11579221	0.06565	0	0	0.14299	0.000145865	0.00049995	chr1_243545510_243573048:-	0.00243101	chr1	243545510	243573048	-	AKT3	circAKT3_1	-	0	0	0
chr1-243371736	rs11579221	0.06565	0	0	0.14299	0.000145865	0.00049995	chr1_243545510_243573048:-	0.00243101	chr1	243545510	243573048	-	AKT3	circAKT3_1	-	0	0	0
chr1-243371736	rs11579221	0.06565	0	0	0.14299	0.000145865	0.00049995	chr1_243545510_243573048:-	0.00243101	chr1	243545510	243573048	-	AKT3	circAKT3_1	-	0	0	0
chr1-243371958	rs6695785	0.2073	0	0	0.0356711	0.00437617	0.00419958	chr1_243545510_243573048:-	0.00243101	chr1	243545510	243573048	-	AKT3	circAKT3_1	-	0	0	0
chr1-243371958	rs6695785	0.2073	0	0	0.0356711	0.00437617	0.00419958	chr1_243545510_243573048:-	0.00243101	chr1	243545510	243573048	-	AKT3	circAKT3_1	-	0	0	0
chr1-243378396	rs3753548	0.5518	0	0	0.0444686	0.0049323	0.0049995	chr1_243545510_243573048:-	0.00243101	chr1	243545510	243573048	-	AKT3	circAKT3_1	-	0	0	0
chr1-243407104	rs77463487	0.4534	0	0	0.0551175	0.0023405	0.00279972	chr1_243415702_243426558:+	0.00271368	chr1	243426558	243415702	+	SDCCAG8	circSDCCAG8_2	-	1	0	0
chr1-243407104	rs77463487	0.4534	0	0	0.0551175	0.0023405	0.00279972	chr1_243415702_243426558:+	0.00271368	chr1	243426558	243415702	+	SDCCAG8	circSDCCAG8_2	-	1	0	0
chr1-243407104	rs77463487	0.4534	0	0	0.0551175	0.0023405	0.00279972	chr1_243415702_243426558:+	0.00271368	chr1	243426558	243415702	+	SDCCAG8	circSDCCAG8_2	-	1	0	0
chr1-243407104	rs77463487	0.4534	0	0	0.0551175	0.0023405	0.00279972	chr1_243415702_243426558:+	0.00271368	chr1	243426558	243415702	+	SDCCAG8	circSDCCAG8_2	-	1	0	0
chr1-243407104	rs77463487	0.4534	0	0	0.0551175	0.0023405	0.00279972	chr1_243415702_243426558:+	0.00271368	chr1	243426558	243415702	+	SDCCAG8	circSDCCAG8_2	-	1	0	0
chr1-243407104	rs77463487	0.4534	0	0	0.10336	0.000794641	0.00349965	chr1_243563720_243843282:-	0.00436335	chr1	243563720	243843282	-	AKT3	circAKT3_6	-	0	0	0
chr1-243407104	rs77463487	0.4534	0	0	0.10336	0.000794641	0.00349965	chr1_243563720_243843282:-	0.00436335	chr1	243563720	243843282	-	AKT3	circAKT3_6	-	0	0	0
chr1-243407104	rs77463487	0.4534	0	0	0.10336	0.000794641	0.00349965	chr1_243563720_243843282:-	0.00436335	chr1	243563720	243843282	-	AKT3	circAKT3_6	-	0	0	0
chr1-243407104	rs77463487	0.4534	0	0	0.10336	0.000794641	0.00349965	chr1_243563720_243843282:-	0.00436335	chr1	243563720	243843282	-	AKT3	circAKT3_6	-	0	0	0
chr1-243407104	rs77463487	0.4534	0	0	0.10336	0.000794641	0.00349965	chr1_243563720_243843282:-	0.00436335	chr1	243563720	243843282	-	AKT3	circAKT3_6	-	0	0	0
chr1-243410087	rs10803140	0.2748	0	0	0.0360125	0.0040009	0.00479952	chr1_243545510_243573048:-	0.00243101	chr1	243545510	243573048	-	AKT3	circAKT3_1	-	0	0	0
chr1-243410087	rs10803140	0.2748	0	0	0.0360125	0.0040009	0.00479952	chr1_243545510_243573048:-	0.00243101	chr1	243545510	243573048	-	AKT3	circAKT3_1	-	0	0	0
chr1-243475916	rs10927025	0.3357	0	0	0.0395606	0.00266337	0.00379962	chr1_243545510_243573048:-	0.00243101	chr1	243545510	243573048	-	AKT3	circAKT3_1	-	0	0	0
chr1-243477579	rs12748751	0.5947	0	0	0.040615	0.00214092	0.00339966	chr1_243545510_243573048:-	0.00243101	chr1	243545510	243573048	-	AKT3	circAKT3_1	-	0	0	0
chr1-243481901	rs12751210	0.3774	0	0	0.0431192	0.000855964	0.00129987	chr1_243545510_243573048:-	0.00243101	chr1	243545510	243573048	-	AKT3	circAKT3_1	-	0	0	0
chr1-243484823	rs10927027	0.1654	0	0	0.0411201	0.00173796	0.00189981	chr1_243545510_243573048:-	0.00243101	chr1	243545510	243573048	-	AKT3	circAKT3_1	-	0	0	0
chr1-243487724	rs2994326	0.4187	0	0	0.0520154	0.00387792	0.00379962	chr1_243545510_243573048:-	0.00243101	chr1	243545510	243573048	-	AKT3	circAKT3_1	-	0	0	0
chr1-243539877	rs72759896	0.2044	0	0	0.0316479	0.000297496	0.00059994	chr1_243415702_243426558:+	0.00271368	chr1	243426558	243415702	+	SDCCAG8	circSDCCAG8_2	-	1	0	0
chr1-243539877	rs72759896	0.2044	0	0	0.0316479	0.000297496	0.00059994	chr1_243415702_243426558:+	0.00271368	chr1	243426558	243415702	+	SDCCAG8	circSDCCAG8_2	-	1	0	0
chr1-243539877	rs72759896	0.2044	0	0	0.0316479	0.000297496	0.00059994	chr1_243415702_243426558:+	0.00271368	chr1	243426558	243415702	+	SDCCAG8	circSDCCAG8_2	-	1	0	0
chr1-243550334	rs77663640	-	0	0	0.0383592	0.00501461	0.00489951	chr1_243545510_243695716:-	0.00326858	chr1	243545510	243695716	-	AKT3	circAKT3_2	-	0	0	0
chr1-243550334	rs77663640	-	0	0	0.0383592	0.00501461	0.00489951	chr1_243545510_243695716:-	0.00326858	chr1	243545510	243695716	-	AKT3	circAKT3_2	-	0	0	0
chr1-243621683	rs77200560	-	0	0	0.0484352	0.00072462	0.0009999	chr1_243545510_243695716:-	0.00326858	chr1	243545510	243695716	-	AKT3	circAKT3_2	-	0	0	0
chr1-243621683	rs77200560	-	0	0	0.0484352	0.00072462	0.0009999	chr1_243545510_243695716:-	0.00326858	chr1	243545510	243695716	-	AKT3	circAKT3_2	-	0	0	0
chr1-243663372	rs12117580	0.3257	0	0	0.0495283	0.00168599	0.00279972	chr1_243545510_243573048:-	0.00243101	chr1	243545510	243573048	-	AKT3	circAKT3_1	-	0	0	0
chr1-243670095	rs10158245	0.3536	0	0	0.0449813	0.00307774	0.00449955	chr1_243545510_243573048:-	0.00243101	chr1	243545510	243573048	-	AKT3	circAKT3_1	-	0	0	0
chr1-243675328	rs10927058	0.2585	0	0	0.046024	0.00232285	0.0039996	chr1_243545510_243573048:-	0.00243101	chr1	243545510	243573048	-	AKT3	circAKT3_1	-	0	0	0
chr1-243689196	rs1531243	0.945	0	0	0.0538811	0.00333878	0.00379962	chr1_243545510_243573048:-	0.00243101	chr1	243545510	243573048	-	AKT3	circAKT3_1	-	0	0	0
chr1-243693379	rs1973284	0.3359	0	0	0.0456189	0.00254892	0.00409959	chr1_243545510_243573048:-	0.00243101	chr1	243545510	243573048	-	AKT3	circAKT3_1	-	0	0	0
chr1-243702213	rs116790446	-	0	0	0.0413574	0.00240394	0.00259974	chr1_243545510_243695716:-	0.00326858	chr1	243545510	243695716	-	AKT3	circAKT3_2	-	0	0	0
chr1-243702213	rs116790446	-	0	0	0.0413574	0.00240394	0.00259974	chr1_243545510_243695716:-	0.00326858	chr1	243545510	243695716	-	AKT3	circAKT3_2	-	0	0	0
chr1-243733813	rs877970	-	0	0	0.038733	0.00363428	0.00319968	chr1_243545510_243695716:-	0.00326858	chr1	243545510	243695716	-	AKT3	circAKT3_2	-	0	0	0
chr1-243733813	rs877970	-	0	0	0.038733	0.00363428	0.00319968	chr1_243545510_243695716:-	0.00326858	chr1	243545510	243695716	-	AKT3	circAKT3_2	-	0	0	0
chr1-243759902	rs114363325	-	0	0	0.0438264	0.00171039	0.00229977	chr1_243545510_243695716:-	0.00326858	chr1	243545510	243695716	-	AKT3	circAKT3_2	-	0	0	0
chr1-243759902	rs114363325	-	0	0	0.0438264	0.00171039	0.00229977	chr1_243545510_243695716:-	0.00326858	chr1	243545510	243695716	-	AKT3	circAKT3_2	-	0	0	0
chr1-243773423	rs77887200	-	0	0	0.038733	0.00363428	0.00319968	chr1_243545510_243695716:-	0.00326858	chr1	243545510	243695716	-	AKT3	circAKT3_2	-	0	0	0
chr1-243784906	rs115113626	-	0	0	0.0438264	0.00171039	0.00229977	chr1_243545510_243695716:-	0.00326858	chr1	243545510	243695716	-	AKT3	circAKT3_2	-	0	0	0
chr1-243889036	rs76697900	0.4416	0	0	0.0534049	0.00132905	0.00279972	chr1_243545510_243695716:-	0.00326858	chr1	243545510	243695716	-	AKT3	circAKT3_2	-	0	0	0
chr1-243915679	rs55765500	-	0	0	0.247678	0.00278275	0.00479952	chr1_243545510_243843282:-	0.00393502	chr1	243545510	243843282	-	AKT3	circAKT3_3	-	0	0	0
chr1-243916840	rs73121424	-	0	0	0.247678	0.00278275	0.00479952	chr1_243545510_243843282:-	0.00393502	chr1	243545510	243843282	-	AKT3	circAKT3_3	-	0	0	0
chr1-243917040	rs73121425	-	0	0	0.247678	0.00278275	0.00419958	chr1_243545510_243843282:-	0.00393502	chr1	243545510	243843282	-	AKT3	circAKT3_3	-	0	0	0
chr1-243925461	rs76040062	-	0	0	0.127792	0.00615167	0.00419958	chr1_243613671_243843282:-	0.00458887	chr1	243613671	243843282	-	AKT3	circAKT3_8	-	0	0	0
chr1-243994749	rs58305168	0.1848	0	0	0.0774865	0.00351198	0.00409959	chr1_243545510_243843282:-	0.00393502	chr1	243545510	243843282	-	AKT3	circAKT3_3	-	0	0	0
chr1-244010859	rs10927102	0.1794	0	0	0.0820079	0.00275406	0.00259974	chr1_243545510_243843282:-	0.00393502	chr1	243545510	243843282	-	AKT3	circAKT3_3	-	0	0	0
chr12-44775303	rs17654244	0.9702	0	0	-0.0127111	0.00424166	0.00339966	chr12_44703726_44714741:-	0.00433596	chr12	44703726	44714741	-	NELL2	circNELL2_2	-	0	0	0
chr12-44780424	rs76973578	0.8145	0	0	-0.0127111	0.00424166	0.00429957	chr12_44703726_44714741:-	0.00433596	chr12	44703726	44714741	-	NELL2	circNELL2_2	-	0	0	0
chr12-44788123	rs77958937	0.8152	0	0	-0.0127111	0.00424166	0.00429957	chr12_44703726_44714741:-	0.00433596	chr12	44703726	44714741	-	NELL2	circNELL2_2	-	0	0	0
chr12-44794644	rs76385810	0.9492	0	0	-0.0127111	0.00424166	0.00429957	chr12_44703726_44714741:-	0.00433596	chr12	44703726	44714741	-	NELL2	circNELL2_2	-	0	0	0
chr12-44805092	rs4768574	0.7082	0	0	-0.0127111	0.00424166	0.00429957	chr12_44703726_44714741:-	0.00433596	chr12	44703726	44714741	-	NELL2	circNELL2_2	-	0	0	0
chr12-44806598	rs17654558	0.8647	0	0	-0.0127111	0.00424166	0.00429957	chr12_44703726_44714741:-	0.00433596	chr12	44703726	44714741	-	NELL2	circNELL2_2	-	0	0	0
chr12-44807863	rs77823183	0.792	0	0	-0.0127111	0.00424166	0.00429957	chr12_44703726_44714741:-	0.00433596	chr12	44703726	44714741	-	NELL2	circNELL2_2	-	0	0	0
chr12-44809287	rs17654689	0.9026	0	0	-0.0127111	0.00424166	0.00429957	chr12_44703726_44714741:-	0.00433596	chr12	44703726	44714741	-	NELL2	circNELL2_2	-	0	0	0
chr1-245815839	rs114371923	0.7709	0	0	0.0233395	0.00109138	0.00189981	chr1_245915530_245929937:-	0.00378157	chr1	245915530	245929937	-	SMYD3	circSMYD3	-	0	0	0
chr12-48740881	rs1960380	0.902	0	0	-0.0212938	0.00128611	0.00189981	chr12_48939655_48941188:-	0.00176818	chr12	48939655	48941188	-	AC073610.3,ARF3	circARF3	-	0	0	0
chr12-48800069	rs73107809	0.6209	0	0	0.0386768	0.00350299	0.00429957	chr12_48939655_48941188:-	0.00176818	chr12	48939655	48941188	-	AC073610.3,ARF3	circARF3	-	0	0	0
chr12-48800533	rs35631202	0.4897	0	0	0.0444808	0.00161301	0.00229977	chr12_48939655_48941188:-	0.00176818	chr12	48939655	48941188	-	AC073610.3,ARF3	circARF3	-	0	0	0
chr12-48861425	rs2453488	0.01329	0	0	0.0173989	0.00501111	0.00349965	chr12_48939655_48941188:-	0.00176818	chr12	48939655	48941188	-	AC073610.3,ARF3	circARF3	-	0	0	0
chr12-48862015	rs1565933	0.01663	0	0	0.0235548	0.000142521	9.999e-05	chr12_48939655_48941188:-	0.00176818	chr12	48939655	48941188	-	AC073610.3,ARF3	circARF3	-	0	0	0
chr12-48863009	rs3782360	0.01736	0	0	0.0235548	0.000142521	9.999e-05	chr12_48939655_48941188:-	0.00176818	chr12	48939655	48941188	-	AC073610.3,ARF3	circARF3	-	0	0	0
chr12-48863545	rs10783285	0.01849	0	0	0.0235548	0.000142521	9.999e-05	chr12_48939655_48941188:-	0.00176818	chr12	48939655	48941188	-	AC073610.3,ARF3	circARF3	-	0	0	0
chr12-48863819	rs4760597	0.01646	0	0	0.0235548	0.000142521	9.999e-05	chr12_48939655_48941188:-	0.00176818	chr12	48939655	48941188	-	AC073610.3,ARF3	circARF3	-	0	0	0
chr12-48866908	rs10875882	0.017	0	0	0.0235548	0.000142521	9.999e-05	chr12_48939655_48941188:-	0.00176818	chr12	48939655	48941188	-	AC073610.3,ARF3	circARF3	-	0	0	0
chr12-48867723	rs4760639	0.01763	0	0	0.0235548	0.000142521	9.999e-05	chr12_48939655_48941188:-	0.00176818	chr12	48939655	48941188	-	AC073610.3,ARF3	circARF3	-	0	0	0
chr12-48869078	rs4760599	0.05855	0	0	0.0240939	0.000103642	9.999e-05	chr12_48939655_48941188:-	0.00176818	chr12	48939655	48941188	-	AC073610.3,ARF3	circARF3	-	0	0	0
chr12-48870025	rs2934999	0.8608	0	0	0.0208404	0.000550473	0.00059994	chr12_48939655_48941188:-	0.00176818	chr12	48939655	48941188	-	AC073610.3,ARF3	circARF3	-	0	0	0
chr12-48876032	rs2453474	0.9111	0	0	0.0222178	0.000267762	0.00029997	chr12_48939655_48941188:-	0.00176818	chr12	48939655	48941188	-	AC073610.3,ARF3	circARF3	-	0	0	0
chr12-48876216	rs11168769	0.6913	0	0	0.0322954	3.26779e-07	9.999e-05	chr12_48939655_48941188:-	0.00176818	chr12	48939655	48941188	-	AC073610.3,ARF3	circARF3	-	0	0	0
chr12-48876314	rs2926805	0.8948	0	0	0.0222178	0.000267762	0.00029997	chr12_48939655_48941188:-	0.00176818	chr12	48939655	48941188	-	AC073610.3,ARF3	circARF3	-	0	0	0
chr12-48876373	rs3104163	0.889	0	0	0.0222178	0.000267762	0.00029997	chr12_48939655_48941188:-	0.00176818	chr12	48939655	48941188	-	AC073610.3,ARF3	circARF3	-	0	0	0
chr12-48876760	rs2132202	0.8734	0	0	0.022746	0.000140621	9.999e-05	chr12_48939655_48941188:-	0.00176818	chr12	48939655	48941188	-	AC073610.3,ARF3	circARF3	-	0	0	0
chr12-48877671	rs3864901	0.3592	0	0	0.0299548	9.49779e-06	0.00019998	chr12_48939655_48941188:-	0.00176818	chr12	48939655	48941188	-	AC073610.3,ARF3	circARF3	-	0	0	0
chr12-48877673	rs2446983	0.875	0	0	0.0222178	0.000267762	0.00029997	chr12_48939655_48941188:-	0.00176818	chr12	48939655	48941188	-	AC073610.3,ARF3	circARF3	-	0	0	0
chr12-48877919	rs2446984	0.8779	0	0	0.0223147	0.000218923	0.00029997	chr12_48939655_48941188:-	0.00176818	chr12	48939655	48941188	-	AC073610.3,ARF3	circARF3	-	0	0	0
chr12-48878053	rs2446985	0.8878	0	0	0.0223312	0.000249086	0.00019998	chr12_48939655_48941188:-	0.00176818	chr12	48939655	48941188	-	AC073610.3,ARF3	circARF3	-	0	0	0
chr12-48878076	rs2446986	0.4769	0	0	0.0216864	0.000456118	9.999e-05	chr12_48939655_48941188:-	0.00176818	chr12	48939655	48941188	-	AC073610.3,ARF3	circARF3	-	0	0	0
chr12-48878403	rs2446987	0.8722	0	0	0.0211866	0.000676933	0.00029997	chr12_48939655_48941188:-	0.00176818	chr12	48939655	48941188	-	AC073610.3,ARF3	circARF3	-	0	0	0
chr12-48878423	rs2453476	0.9251	0	0	0.0211866	0.000676933	0.00029997	chr12_48939655_48941188:-	0.00176818	chr12	48939655	48941188	-	AC073610.3,ARF3	circARF3	-	0	0	0
chr12-48879134	rs3958875	0.5444	0	0	0.0216864	0.000456118	9.999e-05	chr12_48939655_48941188:-	0.00176818	chr12	48939655	48941188	-	AC073610.3,ARF3	circARF3	-	0	0	0
chr12-48879613	rs10783287	0.698	0	0	0.0211942	0.000464426	0.00039996	chr12_48939655_48941188:-	0.00176818	chr12	48939655	48941188	-	AC073610.3,ARF3	circARF3	-	0	0	0
chr12-48879990	rs2934998	0.7048	0	0	0.0211942	0.000464426	0.00039996	chr12_48939655_48941188:-	0.00176818	chr12	48939655	48941188	-	AC073610.3,ARF3	circARF3	-	0	0	0
chr12-48880093	rs2926806	0.6177	0	0	0.0211942	0.000464426	0.00039996	chr12_48939655_48941188:-	0.00176818	chr12	48939655	48941188	-	AC073610.3,ARF3	circARF3	-	0	0	0
chr12-48880289	rs2446999	0.7452	0	0	0.0211942	0.000464426	0.00039996	chr12_48939655_48941188:-	0.00176818	chr12	48939655	48941188	-	AC073610.3,ARF3	circARF3	-	0	0	0
chr12-48881046	rs2447000	0.8652	0	0	0.0211866	0.000676933	0.00029997	chr12_48939655_48941188:-	0.00176818	chr12	48939655	48941188	-	AC073610.3,ARF3	circARF3	-	0	0	0
chr12-48881918	rs2447001	0.8609	0	0	0.0211866	0.000676933	0.00029997	chr12_48939655_48941188:-	0.00176818	chr12	48939655	48941188	-	AC073610.3,ARF3	circARF3	-	0	0	0
chr12-48882935	rs833484	0.6334	0	0	0.0285699	4.34791e-06	9.999e-05	chr12_48939655_48941188:-	0.00176818	chr12	48939655	48941188	-	AC073610.3,ARF3	circARF3	-	0	0	0
chr12-48883267	rs12369505	0.2047	0	0	-0.0181721	0.00462031	0.00479952	chr12_48939655_48941188:-	0.00176818	chr12	48939655	48941188	-	AC073610.3,ARF3	circARF3	-	0	0	0
chr12-48883548	rs833483	0.6032	0	0	0.0285699	4.34791e-06	9.999e-05	chr12_48939655_48941188:-	0.00176818	chr12	48939655	48941188	-	AC073610.3,ARF3	circARF3	-	0	0	0
chr12-48884046	rs11168773	0.207	0	0	-0.0181721	0.00462031	0.00479952	chr12_48939655_48941188:-	0.00176818	chr12	48939655	48941188	-	AC073610.3,ARF3	circARF3	-	0	0	0
chr12-48884860	rs4760647	0.7824	0	0	0.0369421	4.64675e-09	9.999e-05	chr12_48939655_48941188:-	0.00176818	chr12	48939655	48941188	-	AC073610.3,ARF3	circARF3	-	0	0	0
chr12-48885477	rs833479	0.5038	0	0	0.0216864	0.000456118	9.999e-05	chr12_48939655_48941188:-	0.00176818	chr12	48939655	48941188	-	AC073610.3,ARF3	circARF3	-	0	0	0
chr12-48885504	rs833478	0.5222	0	0	0.0263673	2.05668e-05	9.999e-05	chr12_48939655_48941188:-	0.00176818	chr12	48939655	48941188	-	AC073610.3,ARF3	circARF3	-	0	0	0
chr12-48886634	rs833476	0.4769	0	0	0.0213922	0.00075073	0.00039996	chr12_48939655_48941188:-	0.00176818	chr12	48939655	48941188	-	AC073610.3,ARF3	circARF3	-	0	0	0
chr12-48891607	rs10875883	0.3021	0	0	-0.0213922	0.00075073	0.00039996	chr12_48939655_48941188:-	0.00176818	chr12	48939655	48941188	-	AC073610.3,ARF3	circARF3	-	0	0	0
chr12-48893667	rs10875885	0.9167	0	0	0.0384264	2.6676e-09	9.999e-05	chr12_48939655_48941188:-	0.00176818	chr12	48939655	48941188	-	AC073610.3,ARF3	circARF3	-	0	0	0
chr12-48894846	rs11168779	0.8843	0	0	0.038806	9.24148e-10	9.999e-05	chr12_48939655_48941188:-	0.00176818	chr12	48939655	48941188	-	AC073610.3,ARF3	circARF3	-	0	0	0
chr12-48894935	rs61941142	0.8843	0	0	0.038806	9.24148e-10	9.999e-05	chr12_48939655_48941188:-	0.00176818	chr12	48939655	48941188	-	AC073610.3,ARF3	circARF3	-	0	0	0
chr12-48895972	rs145102814	0.7894	0	0	0.065064	3.65788e-05	0.00059994	chr12_48939655_48941188:-	0.00176818	chr12	48939655	48941188	-	AC073610.3,ARF3	circARF3	-	0	0	0
chr12-48897234	rs4237853	0.8359	0	0	0.038806	9.24148e-10	9.999e-05	chr12_48939655_48941188:-	0.00176818	chr12	48939655	48941188	-	AC073610.3,ARF3	circARF3	-	0	0	0
chr12-48897372	rs4018508	0.8373	0	0	0.038806	9.24148e-10	9.999e-05	chr12_48939655_48941188:-	0.00176818	chr12	48939655	48941188	-	AC073610.3,ARF3	circARF3	-	0	0	0
chr12-48898745	rs2368701	0.8345	0	0	0.038806	9.24148e-10	9.999e-05	chr12_48939655_48941188:-	0.00176818	chr12	48939655	48941188	-	AC073610.3,ARF3	circARF3	-	0	0	0
chr12-48899756	rs10875886	0.6797	0	0	0.0367477	5.88411e-09	9.999e-05	chr12_48939655_48941188:-	0.00176818	chr12	48939655	48941188	-	AC073610.3,ARF3	circARF3	-	0	0	0
chr12-48900317	rs12228521	0.8345	0	0	0.038806	9.24148e-10	9.999e-05	chr12_48939655_48941188:-	0.00176818	chr12	48939655	48941188	-	AC073610.3,ARF3	circARF3	-	0	0	0
chr12-48900371	rs12227240	0.8332	0	0	0.038806	9.24148e-10	9.999e-05	chr12_48939655_48941188:-	0.00176818	chr12	48939655	48941188	-	AC073610.3,ARF3	circARF3	-	0	0	0
chr12-48902166	rs7489036	0.8346	0	0	0.038806	9.24148e-10	9.999e-05	chr12_48939655_48941188:-	0.00176818	chr12	48939655	48941188	-	AC073610.3,ARF3	circARF3	-	0	0	0
chr12-48902273	rs4433614	0.8318	0	0	0.038806	9.24148e-10	9.999e-05	chr12_48939655_48941188:-	0.00176818	chr12	48939655	48941188	-	AC073610.3,ARF3	circARF3	-	0	0	0
chr12-48904002	rs1318692	0.8815	0	0	0.038806	9.24148e-10	9.999e-05	chr12_48939655_48941188:-	0.00176818	chr12	48939655	48941188	-	AC073610.3,ARF3	circARF3	-	0	0	0
chr12-48904081	rs961320	0.8717	0	0	0.038806	9.24148e-10	9.999e-05	chr12_48939655_48941188:-	0.00176818	chr12	48939655	48941188	-	AC073610.3,ARF3	circARF3	-	0	0	0
chr12-48904276	rs3809147	0.8843	0	0	0.038806	9.24148e-10	9.999e-05	chr12_48939655_48941188:-	0.00176818	chr12	48939655	48941188	-	AC073610.3,ARF3	circARF3	-	0	0	0
chr12-48904557	rs3825184	0.1907	0	0	-0.0306182	2.80296e-07	9.999e-05	chr12_48939655_48941188:-	0.00176818	chr12	48939655	48941188	-	AC073610.3,ARF3	circARF3	-	0	0	0
chr12-48904720	rs4760665	0.88	0	0	0.038806	9.24148e-10	9.999e-05	chr12_48939655_48941188:-	0.00176818	chr12	48939655	48941188	-	AC073610.3,ARF3	circARF3	-	0	0	0
chr12-48905972	rs10783290	0.2191	0	0	-0.0307644	1.91892e-07	9.999e-05	chr12_48939655_48941188:-	0.00176818	chr12	48939655	48941188	-	AC073610.3,ARF3	circARF3	-	0	0	0
chr12-48906278	rs11168783	0.8373	0	0	0.038806	9.24148e-10	9.999e-05	chr12_48939655_48941188:-	0.00176818	chr12	48939655	48941188	-	AC073610.3,ARF3	circARF3	-	0	0	0
chr12-48907422	rs11168784	0.8787	0	0	0.038806	9.24148e-10	9.999e-05	chr12_48939655_48941188:-	0.00176818	chr12	48939655	48941188	-	AC073610.3,ARF3	circARF3	-	0	0	0
chr12-48909300	rs11608916	0.8744	0	0	0.038806	9.24148e-10	9.999e-05	chr12_48939655_48941188:-	0.00176818	chr12	48939655	48941188	-	AC073610.3,ARF3	circARF3	-	0	0	0
chr12-48910087	rs11168785	0.8451	0	0	0.038806	9.24148e-10	9.999e-05	chr12_48939655_48941188:-	0.00176818	chr12	48939655	48941188	-	AC073610.3,ARF3	circARF3	-	0	0	0
chr12-48910127	rs58023472	0.829	0	0	0.038806	9.24148e-10	9.999e-05	chr12_48939655_48941188:-	0.00176818	chr12	48939655	48941188	-	AC073610.3,ARF3	circARF3	-	0	0	0
chr12-48911346	rs4760661	0.8359	0	0	0.038806	9.24148e-10	9.999e-05	chr12_48939655_48941188:-	0.00176818	chr12	48939655	48941188	-	AC073610.3,ARF3	circARF3	-	0	0	0
chr12-48911771	rs12579249	0.6971	0	0	0.0367477	5.88411e-09	9.999e-05	chr12_48939655_48941188:-	0.00176818	chr12	48939655	48941188	-	AC073610.3,ARF3	circARF3	-	0	0	0
chr12-48913203	rs117595086	0.2548	0	0	0.0541999	0.000689267	0.00269973	chr12_48939655_48941188:-	0.00176818	chr12	48939655	48941188	-	AC073610.3,ARF3	circARF3	-	0	0	0
chr12-48913742	rs10783292	0.8374	0	0	0.038806	9.24148e-10	9.999e-05	chr12_48939655_48941188:-	0.00176818	chr12	48939655	48941188	-	AC073610.3,ARF3	circARF3	-	0	0	0
chr12-48914501	rs10747556	0.8628	0	0	0.038806	9.24148e-10	9.999e-05	chr12_48939655_48941188:-	0.00176818	chr12	48939655	48941188	-	AC073610.3,ARF3	circARF3	-	0	0	0
chr12-48914692	rs10783293	0.6787	0	0	0.0367477	5.88411e-09	9.999e-05	chr12_48939655_48941188:-	0.00176818	chr12	48939655	48941188	-	AC073610.3,ARF3	circARF3	-	0	0	0
chr12-48916941	rs10875891	0.8716	0	0	0.038806	9.24148e-10	9.999e-05	chr12_48939655_48941188:-	0.00176818	chr12	48939655	48941188	-	AC073610.3,ARF3	circARF3	-	0	0	0
chr12-48916942	rs10875892	0.8732	0	0	0.038806	9.24148e-10	9.999e-05	chr12_48939655_48941188:-	0.00176818	chr12	48939655	48941188	-	AC073610.3,ARF3	circARF3	-	0	0	0
chr12-48917347	rs11610459	0.8731	0	0	0.038806	9.24148e-10	9.999e-05	chr12_48939655_48941188:-	0.00176818	chr12	48939655	48941188	-	AC073610.3,ARF3	circARF3	-	0	0	0
chr12-48917379	rs11610497	0.9024	0	0	0.038806	9.24148e-10	9.999e-05	chr12_48939655_48941188:-	0.00176818	chr12	48939655	48941188	-	AC073610.3,ARF3	circARF3	-	0	0	0
chr12-48917424	rs11614474	0.8856	0	0	0.038806	9.24148e-10	9.999e-05	chr12_48939655_48941188:-	0.00176818	chr12	48939655	48941188	-	AC073610.3,ARF3	circARF3	-	0	0	0
chr12-48917745	rs11168790	0.8747	0	0	0.038806	9.24148e-10	9.999e-05	chr12_48939655_48941188:-	0.00176818	chr12	48939655	48941188	-	AC073610.3,ARF3	circARF3	-	0	0	0
chr12-48918649	rs10783294	0.883	0	0	0.038806	9.24148e-10	9.999e-05	chr12_48939655_48941188:-	0.00176818	chr12	48939655	48941188	-	AC073610.3,ARF3	circARF3	-	0	0	0
chr12-48918810	rs10875893	0.8831	0	0	0.038806	9.24148e-10	9.999e-05	chr12_48939655_48941188:-	0.00176818	chr12	48939655	48941188	-	AC073610.3,ARF3	circARF3	-	0	0	0
chr12-48919168	rs10783295	0.8759	0	0	0.038806	9.24148e-10	9.999e-05	chr12_48939655_48941188:-	0.00176818	chr12	48939655	48941188	-	AC073610.3,ARF3	circARF3	-	0	0	0
chr12-48919497	rs7297958	0.6389	0	0	0.0367477	5.88411e-09	9.999e-05	chr12_48939655_48941188:-	0.00176818	chr12	48939655	48941188	-	AC073610.3,ARF3	circARF3	-	0	0	0
chr12-48919766	rs7298330	0.8982	0	0	0.038806	9.24148e-10	9.999e-05	chr12_48939655_48941188:-	0.00176818	chr12	48939655	48941188	-	AC073610.3,ARF3	circARF3	-	0	0	0
chr12-48920180	rs9796008	0.8761	0	0	0.038806	9.24148e-10	9.999e-05	chr12_48939655_48941188:-	0.00176818	chr12	48939655	48941188	-	AC073610.3,ARF3	circARF3	-	0	0	0
chr12-48920240	rs9795742	0.8759	0	0	0.038806	9.24148e-10	9.999e-05	chr12_48939655_48941188:-	0.00176818	chr12	48939655	48941188	-	AC073610.3,ARF3	circARF3	-	0	0	0
chr12-48921079	rs10875894	0.8773	0	0	0.038806	9.24148e-10	9.999e-05	chr12_48939655_48941188:-	0.00176818	chr12	48939655	48941188	-	AC073610.3,ARF3	circARF3	-	0	0	0
chr12-48921211	rs4760600	0.8888	0	0	0.038806	9.24148e-10	9.999e-05	chr12_48939655_48941188:-	0.00176818	chr12	48939655	48941188	-	AC073610.3,ARF3	circARF3	-	0	0	0
chr12-48922959	rs10875895	0.8801	0	0	0.038806	9.24148e-10	9.999e-05	chr12_48939655_48941188:-	0.00176818	chr12	48939655	48941188	-	AC073610.3,ARF3	circARF3	-	0	0	0
chr12-48924763	rs2293449	0.4797	0	0	0.0311335	4.5715e-07	9.999e-05	chr12_48939655_48941188:-	0.00176818	chr12	48939655	48941188	-	AC073610.3,ARF3	circARF3	-	0	0	0
chr12-48925017	rs12424638	0.685	0	0	0.045433	7.79372e-05	0.00029997	chr12_48939655_48941188:-	0.00176818	chr12	48939655	48941188	-	AC073610.3,ARF3	circARF3	-	0	0	0
chr12-48925487	rs2272312	0.8928	0	0	0.038806	9.24148e-10	9.999e-05	chr12_48939655_48941188:-	0.00176818	chr12	48939655	48941188	-	AC073610.3,ARF3	circARF3	-	0	0	0
chr12-48925701	rs3825182	0.8816	0	0	0.038806	9.24148e-10	9.999e-05	chr12_48939655_48941188:-	0.00176818	chr12	48939655	48941188	-	AC073610.3,ARF3	circARF3	-	0	0	0
chr12-48925916	rs3759146	0.8858	0	0	0.038806	9.24148e-10	9.999e-05	chr12_48939655_48941188:-	0.00176818	chr12	48939655	48941188	-	AC073610.3,ARF3	circARF3	-	0	0	0
chr12-48926945	rs11168792	0.8885	0	0	0.038806	9.24148e-10	9.999e-05	chr12_48939655_48941188:-	0.00176818	chr12	48939655	48941188	-	AC073610.3,ARF3	circARF3	-	0	0	0
chr12-48928152	rs10875896	0.8915	0	0	0.038806	9.24148e-10	9.999e-05	chr12_48939655_48941188:-	0.00176818	chr12	48939655	48941188	-	AC073610.3,ARF3	circARF3	-	0	0	0
chr12-48929455	rs12423542	0.9014	0	0	0.038806	9.24148e-10	9.999e-05	chr12_48939655_48941188:-	0.00176818	chr12	48939655	48941188	-	AC073610.3,ARF3	circARF3	-	0	0	0
chr12-48930396	rs4237854	0.8971	0	0	0.038806	9.24148e-10	9.999e-05	chr12_48939655_48941188:-	0.00176818	chr12	48939655	48941188	-	AC073610.3,ARF3	circARF3	-	0	0	0
chr12-48931359	rs11168794	0.8984	0	0	0.038806	9.24148e-10	9.999e-05	chr12_48939655_48941188:-	0.00176818	chr12	48939655	48941188	-	AC073610.3,ARF3	circARF3	-	0	0	0
chr12-48931795	rs9788029	0.4822	0	0	-0.0219676	0.000190702	0.00019998	chr12_48939655_48941188:-	0.00176818	chr12	48939655	48941188	-	AC073610.3,ARF3	circARF3	-	0	0	0
chr12-48932057	rs12229275	0.8985	0	0	0.038806	9.24148e-10	9.999e-05	chr12_48939655_48941188:-	0.00176818	chr12	48939655	48941188	-	AC073610.3,ARF3	circARF3	-	0	0	0
chr12-48932364	rs61942166	0.8985	0	0	0.038806	9.24148e-10	9.999e-05	chr12_48939655_48941188:-	0.00176818	chr12	48939655	48941188	-	AC073610.3,ARF3	circARF3	-	0	0	0
chr12-48932657	rs61942167	0.9	0	0	0.038806	9.24148e-10	9.999e-05	chr12_48939655_48941188:-	0.00176818	chr12	48939655	48941188	-	AC073610.3,ARF3	circARF3	-	0	0	0
chr12-48932691	rs1111662	0.1969	0	0	-0.0307644	1.91892e-07	9.999e-05	chr12_48939655_48941188:-	0.00176818	chr12	48939655	48941188	-	AC073610.3,ARF3	circARF3	-	0	0	0
chr12-48932904	rs1830192	0.8971	0	0	0.038806	9.24148e-10	9.999e-05	chr12_48939655_48941188:-	0.00176818	chr12	48939655	48941188	-	AC073610.3,ARF3	circARF3	-	0	0	0
chr12-48932991	rs1818996	0.897	0	0	0.038806	9.24148e-10	9.999e-05	chr12_48939655_48941188:-	0.00176818	chr12	48939655	48941188	-	AC073610.3,ARF3	circARF3	-	0	0	0
chr12-48933675	rs11168795	0.8985	0	0	0.038806	9.24148e-10	9.999e-05	chr12_48939655_48941188:-	0.00176818	chr12	48939655	48941188	-	AC073610.3,ARF3	circARF3	-	0	0	0
chr12-48933911	rs10875897	0.9211	0	0	0.038806	9.24148e-10	9.999e-05	chr12_48939655_48941188:-	0.00176818	chr12	48939655	48941188	-	AC073610.3,ARF3	circARF3	-	0	0	0
chr12-48934956	rs10783297	0.6123	0	0	0.0367477	5.88411e-09	9.999e-05	chr12_48939655_48941188:-	0.00176818	chr12	48939655	48941188	-	AC073610.3,ARF3	circARF3	-	0	0	0
chr12-48935912	rs2272311	0.9166	0	0	0.038806	9.24148e-10	9.999e-05	chr12_48939655_48941188:-	0.00176818	chr12	48939655	48941188	-	AC073610.3,ARF3	circARF3	-	0	0	0
chr12-48938229	rs2073480	0.9167	0	0	0.038806	9.24148e-10	9.999e-05	chr12_48939655_48941188:-	0.00176818	chr12	48939655	48941188	-	AC073610.3,ARF3	circARF3	-	0	0	0
chr12-48938309	rs1054376	0.9013	0	0	0.038806	9.24148e-10	9.999e-05	chr12_48939655_48941188:-	0.00176818	chr12	48939655	48941188	-	AC073610.3,ARF3	circARF3	-	0	0	0
chr12-48938583	rs4760666	0.9098	0	0	0.038806	9.24148e-10	9.999e-05	chr12_48939655_48941188:-	0.00176818	chr12	48939655	48941188	-	AC073610.3,ARF3	circARF3	-	0	0	0
chr12-48940815	rs1726435	0.1871	0	0	-0.0307644	1.91892e-07	9.999e-05	chr12_48939655_48941188:-	0.00176818	chr12	48939655	48941188	-	AC073610.3,ARF3	circARF3	-	0	0	0
chr12-48941199	rs10747557	0.9041	0	0	0.038806	9.24148e-10	9.999e-05	chr12_48939655_48941188:-	0.00176818	chr12	48939655	48941188	-	AC073610.3,ARF3	circARF3	-	0	0	0
chr12-48941728	rs2131713	0.9055	0	0	0.038806	9.24148e-10	9.999e-05	chr12_48939655_48941188:-	0.00176818	chr12	48939655	48941188	-	AC073610.3,ARF3	circARF3	-	0	0	0
chr12-48942619	rs2030900	0.9056	0	0	0.038806	9.24148e-10	9.999e-05	chr12_48939655_48941188:-	0.00176818	chr12	48939655	48941188	-	AC073610.3,ARF3	circARF3	-	0	0	0
chr12-48943006	rs4018510	0.9056	0	0	0.038806	9.24148e-10	9.999e-05	chr12_48939655_48941188:-	0.00176818	chr12	48939655	48941188	-	AC073610.3,ARF3	circARF3	-	0	0	0
chr12-48943504	rs4760667	0.9055	0	0	0.038806	9.24148e-10	9.999e-05	chr12_48939655_48941188:-	0.00176818	chr12	48939655	48941188	-	AC073610.3,ARF3	circARF3	-	0	0	0
chr12-48943754	rs10875898	0.8971	0	0	0.038806	9.24148e-10	9.999e-05	chr12_48939655_48941188:-	0.00176818	chr12	48939655	48941188	-	AC073610.3,ARF3	circARF3	-	0	0	0
chr12-48945058	rs11168797	0.8816	0	0	0.038806	9.24148e-10	9.999e-05	chr12_48939655_48941188:-	0.00176818	chr12	48939655	48941188	-	AC073610.3,ARF3	circARF3	-	0	0	0
chr12-48947227	rs4760668	0.8802	0	0	0.038806	9.24148e-10	9.999e-05	chr12_48939655_48941188:-	0.00176818	chr12	48939655	48941188	-	AC073610.3,ARF3	circARF3	-	0	0	0
chr12-48947603	rs2641450	0.484	0	0	-0.0328982	4.21439e-08	9.999e-05	chr12_48939655_48941188:-	0.00176818	chr12	48939655	48941188	-	AC073610.3,ARF3	circARF3	-	0	0	0
chr12-48948110	rs61942169	0.89	0	0	0.038806	9.24148e-10	9.999e-05	chr12_48939655_48941188:-	0.00176818	chr12	48939655	48941188	-	AC073610.3,ARF3	circARF3	-	0	0	0
chr12-48948346	rs2694839	0.4909	0	0	-0.0335476	2.52299e-08	9.999e-05	chr12_48939655_48941188:-	0.00176818	chr12	48939655	48941188	-	AC073610.3,ARF3	circARF3	-	0	0	0
chr12-48949156	rs7963018	0.4784	0	0	-0.0335476	2.52299e-08	9.999e-05	chr12_48939655_48941188:-	0.00176818	chr12	48939655	48941188	-	AC073610.3,ARF3	circARF3	-	0	0	0
chr12-48949272	rs7963160	0.4932	0	0	-0.0335476	2.52299e-08	9.999e-05	chr12_48939655_48941188:-	0.00176818	chr12	48939655	48941188	-	AC073610.3,ARF3	circARF3	-	0	0	0
chr12-48949288	rs7976473	0.4405	0	0	-0.0219676	0.000190702	0.00019998	chr12_48939655_48941188:-	0.00176818	chr12	48939655	48941188	-	AC073610.3,ARF3	circARF3	-	0	0	0
chr12-48949761	rs2453063	0.4932	0	0	-0.0335476	2.52299e-08	9.999e-05	chr12_48939655_48941188:-	0.00176818	chr12	48939655	48941188	-	AC073610.3,ARF3	circARF3	-	0	0	0
chr12-48949941	rs6580696	0.4895	0	0	-0.0335476	2.52299e-08	9.999e-05	chr12_48939655_48941188:-	0.00176818	chr12	48939655	48941188	-	AC073610.3,ARF3	circARF3	-	0	0	0
chr12-48950618	rs10747558	0.9103	0	0	0.038806	9.24148e-10	9.999e-05	chr12_48939655_48941188:-	0.00176818	chr12	48939655	48941188	-	AC073610.3,ARF3	circARF3	-	0	0	0
chr12-48950897	rs10875900	0.8818	0	0	0.038806	9.24148e-10	9.999e-05	chr12_48939655_48941188:-	0.00176818	chr12	48939655	48941188	-	AC073610.3,ARF3	circARF3	-	0	0	0
chr12-48951354	rs11168798	0.89	0	0	0.038806	9.24148e-10	9.999e-05	chr12_48939655_48941188:-	0.00176818	chr12	48939655	48941188	-	AC073610.3,ARF3	circARF3	-	0	0	0
chr12-48951569	rs2463175	0.4808	0	0	-0.0335476	2.52299e-08	9.999e-05	chr12_48939655_48941188:-	0.00176818	chr12	48939655	48941188	-	AC073610.3,ARF3	circARF3	-	0	0	0
chr12-48951874	rs11168800	0.89	0	0	0.038806	9.24148e-10	9.999e-05	chr12_48939655_48941188:-	0.00176818	chr12	48939655	48941188	-	AC073610.3,ARF3	circARF3	-	0	0	0
chr12-48951891	rs11168801	0.6138	0	0	0.0367477	5.88411e-09	9.999e-05	chr12_48939655_48941188:-	0.00176818	chr12	48939655	48941188	-	AC073610.3,ARF3	circARF3	-	0	0	0
chr12-48952275	rs11168803	0.8902	0	0	0.0350861	1.60917e-08	9.999e-05	chr12_48939655_48941188:-	0.00176818	chr12	48939655	48941188	-	AC073610.3,ARF3	circARF3	-	0	0	0
chr12-48953798	rs4526804	0.8872	0	0	0.0350861	1.60917e-08	9.999e-05	chr12_48939655_48941188:-	0.00176818	chr12	48939655	48941188	-	AC073610.3,ARF3	circARF3	-	0	0	0
chr12-48954036	rs833820	0.488	0	0	-0.0203428	0.000478517	0.00039996	chr12_48939655_48941188:-	0.00176818	chr12	48939655	48941188	-	AC073610.3,ARF3	circARF3	-	0	0	0
chr12-48954148	rs9783477	0.8874	0	0	0.0350861	1.60917e-08	9.999e-05	chr12_48939655_48941188:-	0.00176818	chr12	48939655	48941188	-	AC073610.3,ARF3	circARF3	-	0	0	0
chr12-48955153	rs833821	0.471	0	0	-0.0203428	0.000478517	0.00039996	chr12_48939655_48941188:-	0.00176818	chr12	48939655	48941188	-	AC073610.3,ARF3	circARF3	-	0	0	0
chr12-48955222	rs833822	0.1913	0	0	-0.0284686	1.04719e-06	9.999e-05	chr12_48939655_48941188:-	0.00176818	chr12	48939655	48941188	-	AC073610.3,ARF3	circARF3	-	0	0	0
chr12-48955594	rs9783452	0.8815	0	0	0.0350861	1.60917e-08	9.999e-05	chr12_48939655_48941188:-	0.00176818	chr12	48939655	48941188	-	AC073610.3,ARF3	circARF3	-	0	0	0
chr12-48957710	rs2070940	0.5911	0	0	0.0334936	6.67032e-08	9.999e-05	chr12_48939655_48941188:-	0.00176818	chr12	48939655	48941188	-	AC073610.3,ARF3	circARF3	-	0	0	0
chr12-48957871	rs833827	0.1793	0	0	-0.0284686	1.04719e-06	9.999e-05	chr12_48939655_48941188:-	0.00176818	chr12	48939655	48941188	-	AC073610.3,ARF3	circARF3	-	0	0	0
chr12-48958474	rs833828	0.1967	0	0	-0.0284686	1.04719e-06	9.999e-05	chr12_48939655_48941188:-	0.00176818	chr12	48939655	48941188	-	AC073610.3,ARF3	circARF3	-	0	0	0
chr12-48958555	rs7313988	0.1974	0	0	-0.0284686	1.04719e-06	9.999e-05	chr12_48939655_48941188:-	0.00176818	chr12	48939655	48941188	-	AC073610.3,ARF3	circARF3	-	0	0	0
chr12-48959244	rs9325143	0.8974	0	0	0.0365785	5.83964e-09	9.999e-05	chr12_48939655_48941188:-	0.00176818	chr12	48939655	48941188	-	AC073610.3,ARF3	circARF3	-	0	0	0
chr12-48959355	rs9645813	0.9124	0	0	0.0350861	1.60917e-08	9.999e-05	chr12_48939655_48941188:-	0.00176818	chr12	48939655	48941188	-	AC073610.3,ARF3	circARF3	-	0	0	0
chr12-48959818	rs61942207	0.9	0	0	0.0350861	1.60917e-08	9.999e-05	chr12_48939655_48941188:-	0.00176818	chr12	48939655	48941188	-	AC073610.3,ARF3	circARF3	-	0	0	0
chr12-48959837	rs59087236	0.4784	0	0	-0.0307923	2.02358e-07	9.999e-05	chr12_48939655_48941188:-	0.00176818	chr12	48939655	48941188	-	AC073610.3,ARF3	circARF3	-	0	0	0
chr12-48960344	rs10875901	0.484	0	0	-0.0307923	2.02358e-07	9.999e-05	chr12_48939655_48941188:-	0.00176818	chr12	48939655	48941188	-	AC073610.3,ARF3	circARF3	-	0	0	0
chr12-48960701	rs4760664	0.9012	0	0	0.0350861	1.60917e-08	9.999e-05	chr12_48939655_48941188:-	0.00176818	chr12	48939655	48941188	-	AC073610.3,ARF3	circARF3	-	0	0	0
chr12-48961509	rs10875902	0.8885	0	0	0.0350861	1.60917e-08	9.999e-05	chr12_48939655_48941188:-	0.00176818	chr12	48939655	48941188	-	AC073610.3,ARF3	circARF3	-	0	0	0
chr12-48962359	rs1690182	0.2032	0	0	-0.0284686	1.04719e-06	9.999e-05	chr12_48939655_48941188:-	0.00176818	chr12	48939655	48941188	-	AC073610.3,ARF3	circARF3	-	0	0	0
chr12-48964104	rs10875903	0.469	0	0	-0.0307923	2.02358e-07	9.999e-05	chr12_48939655_48941188:-	0.00176818	chr12	48939655	48941188	-	AC073610.3,ARF3	circARF3	-	0	0	0
chr12-48964106	rs10875904	0.469	0	0	-0.0307923	2.02358e-07	9.999e-05	chr12_48939655_48941188:-	0.00176818	chr12	48939655	48941188	-	AC073610.3,ARF3	circARF3	-	0	0	0
chr12-48965097	rs3782353	0.887	0	0	0.0350861	1.60917e-08	9.999e-05	chr12_48939655_48941188:-	0.00176818	chr12	48939655	48941188	-	AC073610.3,ARF3	circARF3	-	0	0	0
chr12-48965804	rs3741627	0.8956	0	0	0.0350861	1.60917e-08	9.999e-05	chr12_48939655_48941188:-	0.00176818	chr12	48939655	48941188	-	AC073610.3,ARF3	circARF3	-	0	0	0
chr12-48966206	rs1051886	0.9055	0	0	0.0350861	1.60917e-08	9.999e-05	chr12_48939655_48941188:-	0.00176818	chr12	48939655	48941188	-	AC073610.3,ARF3	circARF3	-	0	0	0
chr12-48967580	rs11168812	0.8977	0	0	0.0350861	1.60917e-08	9.999e-05	chr12_48939655_48941188:-	0.00176818	chr12	48939655	48941188	-	AC073610.3,ARF3	circARF3	-	0	0	0
chr12-48970608	rs833843	0.65	0	0	-0.019419	0.000954577	0.0009999	chr12_48939655_48941188:-	0.00176818	chr12	48939655	48941188	-	AC073610.3,ARF3	circARF3	-	0	0	0
chr12-48971640	rs833842	0.6877	0	0	-0.0180217	0.00205196	0.00209979	chr12_48939655_48941188:-	0.00176818	chr12	48939655	48941188	-	AC073610.3,ARF3	circARF3	-	0	0	0
chr12-48972055	rs833841	0.8617	0	0	-0.0198777	0.00076299	0.00079992	chr12_48939655_48941188:-	0.00176818	chr12	48939655	48941188	-	AC073610.3,ARF3	circARF3	-	0	0	0
chr12-48972367	rs833840	0.5937	0	0	-0.019419	0.000954577	0.0009999	chr12_48939655_48941188:-	0.00176818	chr12	48939655	48941188	-	AC073610.3,ARF3	circARF3	-	0	0	0
chr12-48973107	rs833839	0.8547	0	0	-0.0198777	0.00076299	0.00079992	chr12_48939655_48941188:-	0.00176818	chr12	48939655	48941188	-	AC073610.3,ARF3	circARF3	-	0	0	0
chr12-48974850	rs4760663	0.7494	0	0	0.0304526	7.59649e-07	9.999e-05	chr12_48939655_48941188:-	0.00176818	chr12	48939655	48941188	-	AC073610.3,ARF3	circARF3	-	0	0	0
chr12-48977074	rs4760662	0.7815	0	0	0.0304526	7.59649e-07	9.999e-05	chr12_48939655_48941188:-	0.00176818	chr12	48939655	48941188	-	AC073610.3,ARF3	circARF3	-	0	0	0
chr12-48995537	rs1054442	0.9559	0	0	-0.0217934	0.000290978	0.00029997	chr12_48939655_48941188:-	0.00176818	chr12	48939655	48941188	-	AC073610.3,ARF3	circARF3	-	0	0	0
chr12-48995693	rs3741619	0.4988	0	0	-0.0172264	0.00608575	0.00439956	chr12_48939655_48941188:-	0.00176818	chr12	48939655	48941188	-	AC073610.3,ARF3	circARF3	-	0	0	0
chr12-48996894	rs10783299	0.7407	0	0	-0.0191488	0.00385327	0.00359964	chr12_48939655_48941188:-	0.00176818	chr12	48939655	48941188	-	AC073610.3,ARF3	circARF3	-	0	0	0
chr12-49006722	rs10875908	0.6634	0	0	-0.0195146	0.00305678	0.00289971	chr12_48939655_48941188:-	0.00176818	chr12	48939655	48941188	-	AC073610.3,ARF3	circARF3	-	0	0	0
chr12-49008516	rs1138908	0.6709	0	0	-0.0191488	0.00385327	0.00359964	chr12_48939655_48941188:-	0.00176818	chr12	48939655	48941188	-	AC073610.3,ARF3	circARF3	-	0	0	0
chr12-49014125	rs10783300	0.691	0	0	-0.0195146	0.00305678	0.00289971	chr12_48939655_48941188:-	0.00176818	chr12	48939655	48941188	-	AC073610.3,ARF3	circARF3	-	0	0	0
chr12-49014657	rs2117029	0.6897	0	0	-0.0191488	0.00385327	0.00359964	chr12_48939655_48941188:-	0.00176818	chr12	48939655	48941188	-	AC073610.3,ARF3	circARF3	-	0	0	0
chr12-49018926	rs2293446	0.708	0	0	-0.0195146	0.00305678	0.00289971	chr12_48939655_48941188:-	0.00176818	chr12	48939655	48941188	-	AC073610.3,ARF3	circARF3	-	0	0	0
chr12-49025525	rs10875913	0.6794	0	0	-0.0195146	0.00305678	0.00289971	chr12_48939655_48941188:-	0.00176818	chr12	48939655	48941188	-	AC073610.3,ARF3	circARF3	-	0	0	0
chr12-49028311	rs10875914	0.6389	0	0	-0.0190493	0.00274502	0.00239976	chr12_48939655_48941188:-	0.00176818	chr12	48939655	48941188	-	AC073610.3,ARF3	circARF3	-	0	0	0
chr12-49036311	rs10875915	0.604	0	0	-0.0186808	0.00446414	0.00409959	chr12_48939655_48941188:-	0.00176818	chr12	48939655	48941188	-	AC073610.3,ARF3	circARF3	-	0	0	0
chr12-49045593	rs10783301	0.6468	0	0	-0.0196244	0.0026427	0.00239976	chr12_48939655_48941188:-	0.00176818	chr12	48939655	48941188	-	AC073610.3,ARF3	circARF3	-	0	0	0
chr12-49050762	rs2241726	0.6353	0	0	-0.0196244	0.0026427	0.00239976	chr12_48939655_48941188:-	0.00176818	chr12	48939655	48941188	-	AC073610.3,ARF3	circARF3	-	0	0	0
chr12-49063852	rs11168839	0.6758	0	0	-0.0196244	0.0026427	0.00239976	chr12_48939655_48941188:-	0.00176818	chr12	48939655	48941188	-	AC073610.3,ARF3	circARF3	-	0	0	0
chr12-49073293	rs10459232	0.6473	0	0	-0.0194835	0.00186833	0.00169983	chr12_48939655_48941188:-	0.00176818	chr12	48939655	48941188	-	AC073610.3,ARF3	circARF3	-	0	0	0
chr12-49079182	rs11168850	0.6319	0	0	-0.0194835	0.00186833	0.00169983	chr12_48939655_48941188:-	0.00176818	chr12	48939655	48941188	-	AC073610.3,ARF3	circARF3	-	0	0	0
chr12-49082846	rs10875918	0.6422	0	0	-0.0191924	0.00232901	0.00239976	chr12_48939655_48941188:-	0.00176818	chr12	48939655	48941188	-	AC073610.3,ARF3	circARF3	-	0	0	0
chr12-49083551	rs7300136	0.5929	0	0	-0.0191924	0.00232901	0.00239976	chr12_48939655_48941188:-	0.00176818	chr12	48939655	48941188	-	AC073610.3,ARF3	circARF3	-	0	0	0
chr12-49084875	rs6580698	0.6309	0	0	-0.0190406	0.00220623	0.00189981	chr12_48939655_48941188:-	0.00176818	chr12	48939655	48941188	-	AC073610.3,ARF3	circARF3	-	0	0	0
chr12-49085029	rs6580699	0.6274	0	0	-0.0191924	0.00232901	0.00239976	chr12_48939655_48941188:-	0.00176818	chr12	48939655	48941188	-	AC073610.3,ARF3	circARF3	-	0	0	0
chr12-49085587	rs12298884	0.3104	0	0	-0.0202011	0.00122118	0.00119988	chr12_48939655_48941188:-	0.00176818	chr12	48939655	48941188	-	AC073610.3,ARF3	circARF3	-	0	0	0
chr12-51927366	rs7974773	0.008747	0	0	-0.0105776	0.00244736	0.00279972	chr12_51745903_51751593:+	0.00346844	chr12	51751593	51745903	+	SCN8A	circSCN8A	-	0	0	0
chr12-51937897	rs10783484	0.01889	0	0	-0.010987	0.00159446	0.00139986	chr12_51745903_51751593:+	0.00346844	chr12	51751593	51745903	+	SCN8A	circSCN8A	-	0	0	0
chr12-51949447	rs61914027	0.006234	0	0	-0.0103327	0.00335377	0.00369963	chr12_51745903_51751593:+	0.00346844	chr12	51751593	51745903	+	SCN8A	circSCN8A	-	0	0	0
chr12-51949586	rs58617820	0.01972	0	0	-0.00954167	0.00411099	0.00489951	chr12_51745903_51751593:+	0.00346844	chr12	51751593	51745903	+	SCN8A	circSCN8A	-	0	0	0
chr12-51949696	rs61914028	0.02004	0	0	-0.00983182	0.00316968	0.0039996	chr12_51745903_51751593:+	0.00346844	chr12	51751593	51745903	+	SCN8A	circSCN8A	-	0	0	0
chr1-26606265	rs36004172	0.5449	0	0	0.0230342	0.000385896	0.00079992	chr1_26729651_26732792:+	0.00176818	chr1	26732792	26729651	+	ARID1A	circARID1A	up	0	0	0
chr1-26638443	rs12733209	0.2386	0	0	0.0408276	3.54506e-06	9.999e-05	chr1_26729651_26732792:+	0.00176818	chr1	26732792	26729651	+	ARID1A	circARID1A	up	0	0	0
chr1-26651087	rs76340947	0.7486	0	0	0.0193551	0.00177252	0.00249975	chr1_26729651_26732792:+	0.00176818	chr1	26732792	26729651	+	ARID1A	circARID1A	up	0	0	0
chr1-26756991	rs111540178	0.6806	0	0	0.0183162	0.000738028	0.00159984	chr1_26729651_26732792:+	0.00176818	chr1	26732792	26729651	+	ARID1A	circARID1A	up	0	0	0
chr12-69188624	rs7484616	0.875	0	0	-0.00695281	0.00425979	0.0039996	chr12_69251129_69262562:+	0.00444853	chr12	69262562	69251129	+	CPSF6	circCPSF6	down	0	0	0
chr12-69204656	rs7961157	0.5607	0	0	-0.0076217	0.00332635	0.00389961	chr12_69251129_69262562:+	0.00444853	chr12	69262562	69251129	+	CPSF6	circCPSF6	down	0	0	0
chr12-70701966	rs117462584	-	0	0	0.0318442	6.68923e-06	0.00179982	chr12_70684127_70701323:-	0.00346844	chr12	70684127	70701323	-	PTPRR	circPTPRR	-	0	0	0
chr12-70738047	rs80130398	0.0395	0	0	0.0205795	0.000252562	0.00189981	chr12_70684127_70701323:-	0.00346844	chr12	70684127	70701323	-	PTPRR	circPTPRR	-	0	0	0
chr12-70748759	rs140468259	-	0	0	0.0318442	6.68923e-06	0.00139986	chr12_70684127_70701323:-	0.00346844	chr12	70684127	70701323	-	PTPRR	circPTPRR	-	0	0	0
chr12-70754355	rs143322105	-	0	0	0.0318442	6.68923e-06	0.00139986	chr12_70684127_70701323:-	0.00346844	chr12	70684127	70701323	-	PTPRR	circPTPRR	-	0	0	0
chr12-77796365	rs149096318	-	0	0	0.0279654	0.000687411	0.00229977	chr12_77966229_77968702:+	0.00379072	chr12	77968702	77966229	+	NAV3	circNAV3	-	0	0	0
chr12-78056647	rs12230164	0.175	0	0	0.00734344	0.00286612	0.00239976	chr12_77966229_77968702:+	0.00379072	chr12	77968702	77966229	+	NAV3	circNAV3	-	0	0	0
chr12-861824	rs17223392	0.539	0	0	0.0315056	0.00124443	0.00149985	chr12_1027748_1028572:+	0.00302525	chr12	1028572	1027748	+	ERC1	circERC1_1	-	0	0	0
chr12-97319153	rs257961	0.3096	0	0	0.180522	0.00159652	0.0029997	chr12_97492461_97561047:+	0.00176818	chr12	97561047	97492461	+	RMST	circRMST	-	0	0	0
chr12-97452764	rs1579244	0.754	0	0	0.131768	0.00340086	0.00419958	chr12_97492461_97561047:+	0.00176818	chr12	97561047	97492461	+	RMST	circRMST	-	0	0	0
chr12-97458135	rs144262849	0.05087	0	0	0.203902	0.00237734	0.00289971	chr12_97492461_97561047:+	0.00176818	chr12	97561047	97492461	+	RMST	circRMST	-	0	0	0
chr12-97481982	rs4418855	0.8983	0	0	-0.0956832	0.000370715	9.999e-05	chr12_97492461_97561047:+	0.00176818	chr12	97561047	97492461	+	RMST	circRMST	-	0	0	0
chr12-97483015	rs10777870	0.9325	0	0	-0.0956832	0.000370715	9.999e-05	chr12_97492461_97561047:+	0.00176818	chr12	97561047	97492461	+	RMST	circRMST	-	0	0	0
chr12-97483235	rs7963126	0.9795	0	0	-0.0956832	0.000370715	9.999e-05	chr12_97492461_97561047:+	0.00176818	chr12	97561047	97492461	+	RMST	circRMST	-	0	0	0
chr12-97483381	rs10745799	0.9473	0	0	-0.0956832	0.000370715	9.999e-05	chr12_97492461_97561047:+	0.00176818	chr12	97561047	97492461	+	RMST	circRMST	-	0	0	0
chr12-97483633	rs10777871	0.975	0	0	-0.0956832	0.000370715	9.999e-05	chr12_97492461_97561047:+	0.00176818	chr12	97561047	97492461	+	RMST	circRMST	-	0	0	0
chr12-97483652	rs10777872	0.976	0	0	-0.0956832	0.000370715	9.999e-05	chr12_97492461_97561047:+	0.00176818	chr12	97561047	97492461	+	RMST	circRMST	-	0	0	0
chr12-97483932	rs7298419	0.9903	0	0	-0.0846478	0.000210465	0.00019998	chr12_97492461_97561047:+	0.00176818	chr12	97561047	97492461	+	RMST	circRMST	-	0	0	0
chr12-97486280	rs10777873	0.9793	0	0	-0.0956832	0.000370715	9.999e-05	chr12_97492461_97561047:+	0.00176818	chr12	97561047	97492461	+	RMST	circRMST	-	0	0	0
chr12-97489427	rs9308303	0.9496	0	0	-0.0897767	8.04685e-05	0.00029997	chr12_97492461_97561047:+	0.00176818	chr12	97561047	97492461	+	RMST	circRMST	-	0	0	0
chr12-97491186	rs7137964	0.9544	0	0	-0.0956832	0.000370715	9.999e-05	chr12_97492461_97561047:+	0.00176818	chr12	97561047	97492461	+	RMST	circRMST	-	0	0	0
chr12-97491690	rs1582336	0.9689	0	0	-0.0956832	0.000370715	9.999e-05	chr12_97492461_97561047:+	0.00176818	chr12	97561047	97492461	+	RMST	circRMST	-	0	0	0
chr12-97493522	rs1609686	0.9128	0	0	-0.103421	0.000124148	9.999e-05	chr12_97492461_97561047:+	0.00176818	chr12	97561047	97492461	+	RMST	circRMST	-	0	0	0
chr12-97495039	rs7132525	0.9588	0	0	-0.0905735	0.000678893	0.00069993	chr12_97492461_97561047:+	0.00176818	chr12	97561047	97492461	+	RMST	circRMST	-	0	0	0
chr12-97495344	rs7303900	0.9791	0	0	-0.0897767	8.04685e-05	9.999e-05	chr12_97492461_97561047:+	0.00176818	chr12	97561047	97492461	+	RMST	circRMST	-	0	0	0
chr12-97495397	rs7133101	0.9819	0	0	-0.0956832	0.000370715	9.999e-05	chr12_97492461_97561047:+	0.00176818	chr12	97561047	97492461	+	RMST	circRMST	-	0	0	0
chr12-97495580	rs1599851	0.9919	0	0	-0.0897767	8.04685e-05	9.999e-05	chr12_97492461_97561047:+	0.00176818	chr12	97561047	97492461	+	RMST	circRMST	-	0	0	0
chr12-97495639	rs1599849	0.9628	0	0	-0.0956832	0.000370715	9.999e-05	chr12_97492461_97561047:+	0.00176818	chr12	97561047	97492461	+	RMST	circRMST	-	0	0	0
chr12-97496228	rs5025994	0.8385	0	0	-0.096316	0.00032114	0.00019998	chr12_97492461_97561047:+	0.00176818	chr12	97561047	97492461	+	RMST	circRMST	-	0	0	0
chr12-97499927	rs7305550	0.9067	0	0	-0.096316	0.00032114	0.00019998	chr12_97492461_97561047:+	0.00176818	chr12	97561047	97492461	+	RMST	circRMST	-	0	0	0
chr12-97504693	rs1579200	0.9306	0	0	-0.0956832	0.000370715	9.999e-05	chr12_97492461_97561047:+	0.00176818	chr12	97561047	97492461	+	RMST	circRMST	-	0	0	0
chr12-97508848	rs7136352	0.8517	0	0	-0.096316	0.00032114	0.00019998	chr12_97492461_97561047:+	0.00176818	chr12	97561047	97492461	+	RMST	circRMST	-	0	0	0
chr12-97520007	rs1420341	0.9332	0	0	-0.0956832	0.000370715	9.999e-05	chr12_97492461_97561047:+	0.00176818	chr12	97561047	97492461	+	RMST	circRMST	-	0	0	0
chr12-976570	rs61917245	0.9984	0	0	0.0261154	0.000292623	0.00069993	chr12_1027748_1028572:+	0.00302525	chr12	1028572	1027748	+	ERC1	circERC1_1	-	0	0	0
chr12-98870953	rs200787	0.6243	0	0	-0.0116722	0.00248603	0.00309969	chr12_98773042_98782137:-	0.00378157	chr12	98773042	98782137	-	ANKS1B	circANKS1B_1	-	0	0	0
chr12-98919641	rs11109669	0.7579	0	0	-0.0258993	0.00235811	0.00289971	chr12_98773042_98782137:-	0.00378157	chr12	98773042	98782137	-	ANKS1B	circANKS1B_1	-	0	0	0
chr12-98928360	rs12368304	0.7885	0	0	-0.0258993	0.00235811	0.00189981	chr12_98773042_98782137:-	0.00378157	chr12	98773042	98782137	-	ANKS1B	circANKS1B_1	-	0	0	0
chr12-992475	rs12309611	0.6956	0	0	0.0245492	0.00118784	0.00109989	chr12_1027748_1028572:+	0.00302525	chr12	1028572	1027748	+	ERC1	circERC1_1	-	0	0	0
chr12-995661	rs11064631	0.7406	0	0	0.0245492	0.00118784	0.00109989	chr12_1027748_1028572:+	0.00302525	chr12	1028572	1027748	+	ERC1	circERC1_1	-	0	0	0
chr12-996338	rs145347693	0.2496	0	0	-0.00924329	0.00262048	0.00319968	chr12_1180540_1190052:+	0.00393502	chr12	1190052	1180540	+	ERC1	circERC1_2	-	0	0	0
chr12-997154	rs7979798	0.7243	0	0	0.0245492	0.00118784	0.00109989	chr12_1027748_1028572:+	0.00302525	chr12	1028572	1027748	+	ERC1	circERC1_1	-	0	0	0
chr12-997617	rs7954858	0.7294	0	0	0.0245492	0.00118784	0.00109989	chr12_1027748_1028572:+	0.00302525	chr12	1028572	1027748	+	ERC1	circERC1_1	-	0	0	0
chr12-99824329	rs11608606	0.8874	0	0	-0.0239866	0.000775178	0.00079992	chr12_99772922_99782097:-	0.00314312	chr12	99772922	99782097	-	ANKS1B	circANKS1B_3	-	0	0	0
chr12-99824678	rs17472626	0.8138	0	0	-0.0214417	0.00251862	0.00269973	chr12_99772922_99782097:-	0.00314312	chr12	99772922	99782097	-	ANKS1B	circANKS1B_3	-	0	0	0
chr12-99845411	rs7968838	0.7978	0	0	-0.021283	0.00259	0.00319968	chr12_99772922_99782097:-	0.00314312	chr12	99772922	99782097	-	ANKS1B	circANKS1B_3	-	0	0	0
chr12-99847181	rs12824859	0.821	0	0	-0.021283	0.00259	0.00319968	chr12_99772922_99782097:-	0.00314312	chr12	99772922	99782097	-	ANKS1B	circANKS1B_3	-	0	0	0
chr12-99851066	rs1488719	0.7789	0	0	-0.021283	0.00259	0.00319968	chr12_99772922_99782097:-	0.00314312	chr12	99772922	99782097	-	ANKS1B	circANKS1B_3	-	0	0	0
chr12-99861720	rs11608580	0.7955	0	0	-0.021283	0.00259	0.00319968	chr12_99772922_99782097:-	0.00314312	chr12	99772922	99782097	-	ANKS1B	circANKS1B_3	-	0	0	0
chr12-99864696	rs12821715	0.7889	0	0	-0.021283	0.00259	0.00319968	chr12_99772922_99782097:-	0.00314312	chr12	99772922	99782097	-	ANKS1B	circANKS1B_3	-	0	0	0
chr12-99869412	rs61940318	0.768	0	0	-0.021283	0.00259	0.00319968	chr12_99772922_99782097:-	0.00314312	chr12	99772922	99782097	-	ANKS1B	circANKS1B_3	-	0	0	0
chr12-99869740	rs12296157	0.7654	0	0	-0.0220841	0.0015157	0.00179982	chr12_99772922_99782097:-	0.00314312	chr12	99772922	99782097	-	ANKS1B	circANKS1B_3	-	0	0	0
chr12-99870445	rs58832659	0.7882	0	0	-0.021283	0.00259	0.00319968	chr12_99772922_99782097:-	0.00314312	chr12	99772922	99782097	-	ANKS1B	circANKS1B_3	-	0	0	0
chr12-99870941	rs12317866	0.8082	0	0	-0.0220841	0.0015157	0.00179982	chr12_99772922_99782097:-	0.00314312	chr12	99772922	99782097	-	ANKS1B	circANKS1B_3	-	0	0	0
chr12-99874165	rs12581603	0.7994	0	0	-0.021283	0.00259	0.00319968	chr12_99772922_99782097:-	0.00314312	chr12	99772922	99782097	-	ANKS1B	circANKS1B_3	-	0	0	0
chr12-99874277	rs35135725	0.8065	0	0	-0.021283	0.00259	0.00319968	chr12_99772922_99782097:-	0.00314312	chr12	99772922	99782097	-	ANKS1B	circANKS1B_3	-	0	0	0
chr12-99874898	rs1488740	0.7982	0	0	-0.021283	0.00259	0.00319968	chr12_99772922_99782097:-	0.00314312	chr12	99772922	99782097	-	ANKS1B	circANKS1B_3	-	0	0	0
chr12-99875882	rs11110080	0.83	0	0	-0.0220841	0.0015157	0.00179982	chr12_99772922_99782097:-	0.00314312	chr12	99772922	99782097	-	ANKS1B	circANKS1B_3	-	0	0	0
chr12-99875909	rs12813133	0.7634	0	0	-0.021283	0.00259	0.00319968	chr12_99772922_99782097:-	0.00314312	chr12	99772922	99782097	-	ANKS1B	circANKS1B_3	-	0	0	0
chr12-999880	rs61917256	0.2611	0	0	-0.00924329	0.00262048	0.00319968	chr12_1180540_1190052:+	0.00393502	chr12	1190052	1180540	+	ERC1	circERC1_2	-	0	0	0
chr12-99988138	rs77997269	0.8133	0	0	0.0151077	0.00402387	0.0049995	chr12_99772922_99806700:-	0.00379072	chr12	99772922	99806700	-	ANKS1B	circANKS1B_4	-	0	0	0
chr12-99992622	rs116966629	0.7818	0	0	0.0151077	0.00402387	0.0049995	chr12_99772922_99806700:-	0.00379072	chr12	99772922	99806700	-	ANKS1B	circANKS1B_4	-	0	0	0
chr12-99996846	rs76110987	0.7916	0	0	0.0151077	0.00402387	0.0049995	chr12_99772922_99806700:-	0.00379072	chr12	99772922	99806700	-	ANKS1B	circANKS1B_4	-	0	0	0
chr13-100365285	rs543057495	-	0	0	0.0536281	0.000182882	0.00309969	chr13_100257595_100273346:+	0.00393502	chr13	100273346	100257595	+	PCCA	circPCCA_1	-	0	0	0
chr13-100368022	rs183035639	-	0	0	0.0471832	0.0033824	0.00459954	chr13_100301460_100449305:+	0.00433596	chr13	100449305	100301460	+	PCCA	circPCCA_2	down	0	0	0
chr13-100444127	rs142017276	-	0	0	0.0536281	0.000182882	0.00259974	chr13_100257595_100273346:+	0.00393502	chr13	100273346	100257595	+	PCCA	circPCCA_1	-	0	0	0
chr13-100611510	rs9557464	0.8973	0	0	0.0154711	0.00344208	0.00339966	chr13_100301460_100449305:+	0.00433596	chr13	100449305	100301460	+	PCCA	circPCCA_2	down	0	0	0
chr13-100612379	rs1572641	0.924	0	0	0.0154711	0.00344208	0.00339966	chr13_100301460_100449305:+	0.00433596	chr13	100449305	100301460	+	PCCA	circPCCA_2	down	0	0	0
chr13-101547106	rs117355044	0.3553	0	0	0.0194389	0.000543072	0.00339966	chr13_101229393_101399165:-	0.00432179	chr13	101229393	101399165	-	NALCN	circNALCN_1	-	0	0	0
chr13-101547106	rs117355044	0.3553	0	0	0.0194389	0.000543072	0.00339966	chr13_101229393_101399165:-	0.00432179	chr13	101229393	101399165	-	NALCN	circNALCN_1	-	0	0	0
chr13-101547106	rs117355044	0.3553	0	0	0.0194389	0.000543072	0.00339966	chr13_101229393_101399165:-	0.00432179	chr13	101229393	101399165	-	NALCN	circNALCN_1	-	0	0	0
chr13-101550526	rs148088493	0.3559	0	0	0.0194389	0.000543072	0.00329967	chr13_101229393_101399165:-	0.00432179	chr13	101229393	101399165	-	NALCN	circNALCN_1	-	0	0	0
chr13-101550526	rs148088493	0.3559	0	0	0.0194389	0.000543072	0.00329967	chr13_101229393_101399165:-	0.00432179	chr13	101229393	101399165	-	NALCN	circNALCN_1	-	0	0	0
chr13-101550526	rs148088493	0.3559	0	0	0.0194389	0.000543072	0.00329967	chr13_101229393_101399165:-	0.00432179	chr13	101229393	101399165	-	NALCN	circNALCN_1	-	0	0	0
chr13-101686001	rs10508074	0.2466	0	0	-0.00870109	0.00306953	0.0039996	chr13_101868725_101875296:-	0.00340696	chr13	101868725	101875296	-	FGF14	circFGF14	-	0	0	0
chr13-101704354	rs61965095	0.2482	0	0	-0.00873749	0.00314966	0.00319968	chr13_101868725_101875296:-	0.00340696	chr13	101868725	101875296	-	FGF14	circFGF14	-	0	0	0
chr13-101779001	rs6491642	0.9252	0	0	-0.00642966	0.00302839	0.0029997	chr13_101868725_101875296:-	0.00340696	chr13	101868725	101875296	-	FGF14	circFGF14	-	0	0	0
chr13-101785594	rs1328354	0.9991	0	0	-0.00591238	0.00474119	0.00449955	chr13_101868725_101875296:-	0.00340696	chr13	101868725	101875296	-	FGF14	circFGF14	-	0	0	0
chr13-101785900	rs4142816	0.9853	0	0	-0.00589852	0.003927	0.00429957	chr13_101868725_101875296:-	0.00340696	chr13	101868725	101875296	-	FGF14	circFGF14	-	0	0	0
chr13-101786351	rs1927715	0.9936	0	0	-0.00591238	0.00474119	0.00449955	chr13_101868725_101875296:-	0.00340696	chr13	101868725	101875296	-	FGF14	circFGF14	-	0	0	0
chr13-101789345	rs7990779	0.9053	0	0	-0.00575027	0.00439031	0.00439956	chr13_101868725_101875296:-	0.00340696	chr13	101868725	101875296	-	FGF14	circFGF14	-	0	0	0
chr13-101791573	rs1328356	0.9615	0	0	-0.00608911	0.00477957	0.00449955	chr13_101868725_101875296:-	0.00340696	chr13	101868725	101875296	-	FGF14	circFGF14	-	0	0	0
chr13-101792608	rs2390652	0.9323	0	0	-0.00589852	0.003927	0.00429957	chr13_101868725_101875296:-	0.00340696	chr13	101868725	101875296	-	FGF14	circFGF14	-	0	0	0
chr13-101793493	rs9518551	0.9675	0	0	-0.00592114	0.00356871	0.00349965	chr13_101868725_101875296:-	0.00340696	chr13	101868725	101875296	-	FGF14	circFGF14	-	0	0	0
chr13-101798679	rs7993025	0.7164	0	0	-0.0058922	0.00366991	0.00409959	chr13_101868725_101875296:-	0.00340696	chr13	101868725	101875296	-	FGF14	circFGF14	-	0	0	0
chr13-101880543	rs59183111	0.08659	0	0	-0.00821076	0.002912	0.00219978	chr13_101868725_101875296:-	0.00340696	chr13	101868725	101875296	-	FGF14	circFGF14	-	0	0	0
chr13-101948973	rs4366587	0.4105	0	0	-0.00746238	0.00119836	0.00119988	chr13_101868725_101875296:-	0.00340696	chr13	101868725	101875296	-	FGF14	circFGF14	-	0	0	0
chr13-101951840	rs992326	0.5481	0	0	-0.00693246	0.00156015	0.00189981	chr13_101868725_101875296:-	0.00340696	chr13	101868725	101875296	-	FGF14	circFGF14	-	0	0	0
chr13-101952940	rs2493593	0.5684	0	0	-0.00693246	0.00156015	0.00189981	chr13_101868725_101875296:-	0.00340696	chr13	101868725	101875296	-	FGF14	circFGF14	-	0	0	0
chr13-101954216	rs2493595	0.7167	0	0	-0.00678098	0.00146381	0.0019998	chr13_101868725_101875296:-	0.00340696	chr13	101868725	101875296	-	FGF14	circFGF14	-	0	0	0
chr13-112456635	rs9550106	0.3829	0	0	0.00747713	0.00392784	0.00419958	chr13_112516440_112527484:-	0.00387412	chr13	112516440	112527484	-	TUBGCP3	circTUBGCP3	-	0	0	0
chr13-112456680	rs9550107	0.3671	0	0	0.00747713	0.00392784	0.00419958	chr13_112516440_112527484:-	0.00387412	chr13	112516440	112527484	-	TUBGCP3	circTUBGCP3	-	0	0	0
chr13-112457333	rs9577765	0.3521	0	0	0.00806845	0.00172711	0.00249975	chr13_112516440_112527484:-	0.00387412	chr13	112516440	112527484	-	TUBGCP3	circTUBGCP3	-	0	0	0
chr13-112457713	rs9604329	0.1413	0	0	-0.00761446	0.00357171	0.00349965	chr13_112516440_112527484:-	0.00387412	chr13	112516440	112527484	-	TUBGCP3	circTUBGCP3	-	0	0	0
chr13-112459201	rs9577766	0.1513	0	0	-0.00761446	0.00357171	0.00349965	chr13_112516440_112527484:-	0.00387412	chr13	112516440	112527484	-	TUBGCP3	circTUBGCP3	-	0	0	0
chr13-112460863	rs2873461	0.1154	0	0	-0.00761446	0.00357171	0.00349965	chr13_112516440_112527484:-	0.00387412	chr13	112516440	112527484	-	TUBGCP3	circTUBGCP3	-	0	0	0
chr13-28309408	rs117724589	0.9465	0	0	0.0222786	0.00206171	0.00349965	chr13_28256292_28261458:+	0.00436335	chr13	28261458	28256292	+	PAN3	circPAN3	-	0	1	0
chr13-46172963	rs34004196	0.6998	0	0	0.0255361	0.000372866	0.00289971	chr13_46003139_46045513:-	0.00411674	chr13	46003139	46045513	-	ZC3H13	circZC3H13_2	-	0	1	0
chr13-46172963	rs34004196	0.6998	0	0	0.0255361	0.000372866	0.00289971	chr13_46003139_46045513:-	0.00411674	chr13	46003139	46045513	-	ZC3H13	circZC3H13_2	-	0	1	0
chr13-46172963	rs34004196	0.6998	0	0	0.0255361	0.000372866	0.00419958	chr13_46003139_46045516:-	0.00458887	chr13	46003139	46045516	-	ZC3H13	circZC3H13_3	-	0	1	0
chr13-46172963	rs34004196	0.6998	0	0	0.0255361	0.000372866	0.00419958	chr13_46003139_46045516:-	0.00458887	chr13	46003139	46045516	-	ZC3H13	circZC3H13_3	-	0	1	0
chr13-51002848	rs17650569	0.4334	0	0	-0.0258742	0.00152812	0.00119988	chr13_50927407_50949505:+	0.00340696	chr13	50949505	50927407	+	RNASEH2B	circRNASEH2B	-	0	0	0
chr13-51003976	rs17591178	0.3886	0	0	-0.025193	0.00284098	0.00189981	chr13_50927407_50949505:+	0.00340696	chr13	50949505	50927407	+	RNASEH2B	circRNASEH2B	-	0	0	0
chr13-51006793	rs73501618	0.3208	0	0	-0.025193	0.00284098	0.00189981	chr13_50927407_50949505:+	0.00340696	chr13	50949505	50927407	+	RNASEH2B	circRNASEH2B	-	0	0	0
chr13-51145428	rs7337560	0.1392	0	0	0.0165554	0.00458269	0.00429957	chr13_50927407_50949505:+	0.00340696	chr13	50949505	50927407	+	RNASEH2B	circRNASEH2B	-	0	0	0
chr1-35162372	rs78460680	0.1699	0	0	0.111682	0.000109789	0.00169983	chr1_35358925_35361789:+	0.00346844	chr1	35361789	35358925	+	ZMYM4	circZMYM4_1	-	0	0	0
chr1-35165820	rs10450283	0.1651	0	0	0.111682	0.000109789	0.00139986	chr1_35358925_35361789:+	0.00346844	chr1	35361789	35358925	+	ZMYM4	circZMYM4_1	-	0	0	0
chr13-60643069	rs74342976	0.8736	0	0	0.0632706	0.000487042	0.00169983	chr13_60439688_60467379:+	0.0037148	chr13	60467379	60439688	+	TDRD3	circTDRD3	-	0	0	0
chr1-36161590	rs272827	0.1025	0	0	0.00985156	0.00165484	0.00139986	chr1_36361221_36362656:-	0.00346844	chr1	36361221	36362656	-	STK40	circSTK40	-	0	0	0
chr1-36161941	rs4653164	0.06938	0	0	0.00955448	0.00138034	0.0019998	chr1_36361221_36362656:-	0.00346844	chr1	36361221	36362656	-	STK40	circSTK40	-	0	0	0
chr1-36162432	rs11263861	0.09956	0	0	0.0090999	0.00295023	0.00219978	chr1_36361221_36362656:-	0.00346844	chr1	36361221	36362656	-	STK40	circSTK40	-	0	0	0
chr1-36166450	rs11263862	0.05648	0	0	0.00930016	0.00177803	0.00189981	chr1_36361221_36362656:-	0.00346844	chr1	36361221	36362656	-	STK40	circSTK40	-	0	0	0
chr1-36168813	rs272811	0.1035	0	0	0.00985156	0.00165484	0.00139986	chr1_36361221_36362656:-	0.00346844	chr1	36361221	36362656	-	STK40	circSTK40	-	0	0	0
chr1-36169314	rs11263863	0.07758	0	0	0.00955448	0.00138034	0.00149985	chr1_36361221_36362656:-	0.00346844	chr1	36361221	36362656	-	STK40	circSTK40	-	0	0	0
chr1-36172107	rs795047	0.04844	0	0	0.00880801	0.00288543	0.00279972	chr1_36361221_36362656:-	0.00346844	chr1	36361221	36362656	-	STK40	circSTK40	-	0	0	0
chr1-36176128	rs2296263	0.0426	0	0	0.00818662	0.00426213	0.00469953	chr1_36361221_36362656:-	0.00346844	chr1	36361221	36362656	-	STK40	circSTK40	-	0	0	0
chr1-36177257	rs4652903	0.04148	0	0	0.00818662	0.00426213	0.00469953	chr1_36361221_36362656:-	0.00346844	chr1	36361221	36362656	-	STK40	circSTK40	-	0	0	0
chr1-36177390	rs6686192	0.04325	0	0	0.00818662	0.00426213	0.00469953	chr1_36361221_36362656:-	0.00346844	chr1	36361221	36362656	-	STK40	circSTK40	-	0	0	0
chr1-36187939	rs6680302	0.06791	0	0	0.00853927	0.00271656	0.00229977	chr1_36361221_36362656:-	0.00346844	chr1	36361221	36362656	-	STK40	circSTK40	-	0	0	0
chr1-36188116	rs6669395	0.06578	0	0	0.0082841	0.00261894	0.00259974	chr1_36361221_36362656:-	0.00346844	chr1	36361221	36362656	-	STK40	circSTK40	-	0	0	0
chr1-36190051	rs1748399	0.078	0	0	0.00807965	0.00400354	0.00339966	chr1_36361221_36362656:-	0.00346844	chr1	36361221	36362656	-	STK40	circSTK40	-	0	0	0
chr1-36193086	rs472971	0.07291	0	0	0.00807965	0.00400354	0.00339966	chr1_36361221_36362656:-	0.00346844	chr1	36361221	36362656	-	STK40	circSTK40	-	0	0	0
chr1-36193088	rs11263864	0.05517	0	0	0.0082841	0.00261894	0.00259974	chr1_36361221_36362656:-	0.00346844	chr1	36361221	36362656	-	STK40	circSTK40	-	0	0	0
chr13-75363944	rs115074753	-	0	0	0.0230281	0.00315218	0.00409959	chr13_75560753_75569507:+	0.00444853	chr13	75569507	75560753	+	AL137782.1,UCHL3	circRP11-29G8.3	-	0	0	0
chr13-75369988	rs76087951	-	0	0	0.0230281	0.00315218	0.00389961	chr13_75560753_75569507:+	0.00444853	chr13	75569507	75560753	+	AL137782.1,UCHL3	circRP11-29G8.3	-	0	0	0
chr13-75369992	rs80063251	-	0	0	0.0230281	0.00315218	0.00389961	chr13_75560753_75569507:+	0.00444853	chr13	75569507	75560753	+	AL137782.1,UCHL3	circRP11-29G8.3	-	0	0	0
chr13-75370045	rs76109543	-	0	0	0.0230281	0.00315218	0.00389961	chr13_75560753_75569507:+	0.00444853	chr13	75569507	75560753	+	AL137782.1,UCHL3	circRP11-29G8.3	-	0	0	0
chr13-75375305	rs1811911	-	0	0	0.0230281	0.00315218	0.00389961	chr13_75560753_75569507:+	0.00444853	chr13	75569507	75560753	+	AL137782.1,UCHL3	circRP11-29G8.3	-	0	0	0
chr13-75375922	rs76551059	-	0	0	0.0230281	0.00315218	0.00389961	chr13_75560753_75569507:+	0.00444853	chr13	75569507	75560753	+	AL137782.1,UCHL3	circRP11-29G8.3	-	0	0	0
chr13-75380429	rs114558721	-	0	0	0.0230281	0.00315218	0.00389961	chr13_75560753_75569507:+	0.00444853	chr13	75569507	75560753	+	AL137782.1,UCHL3	circRP11-29G8.3	-	0	0	0
chr13-75383096	rs12583773	-	0	0	0.0230281	0.00315218	0.00389961	chr13_75560753_75569507:+	0.00444853	chr13	75569507	75560753	+	AL137782.1,UCHL3	circRP11-29G8.3	-	0	0	0
chr13-75388014	rs73535641	-	0	0	0.0230281	0.00315218	0.00389961	chr13_75560753_75569507:+	0.00444853	chr13	75569507	75560753	+	AL137782.1,UCHL3	circRP11-29G8.3	-	0	0	0
chr13-77603711	rs117778740	0.4395	0	0	0.109453	0.000208093	0.00159984	chr13_77719532_77753358:+	0.00324134	chr13	77753358	77719532	+	SLAIN1	circSLAIN1_2	-	1	0	0
chr13-77603711	rs117778740	0.4395	0	0	0.109453	0.000208093	0.00159984	chr13_77719532_77753358:+	0.00324134	chr13	77753358	77719532	+	SLAIN1	circSLAIN1_2	-	1	0	0
chr13-77637498	rs77352450	-	0	0	0.109453	0.000208093	0.00169983	chr13_77719532_77753358:+	0.00324134	chr13	77753358	77719532	+	SLAIN1	circSLAIN1_2	-	1	0	0
chr13-77637498	rs77352450	-	0	0	0.109453	0.000208093	0.00169983	chr13_77719532_77753358:+	0.00324134	chr13	77753358	77719532	+	SLAIN1	circSLAIN1_2	-	1	0	0
chr13-77780516	rs7326773	0.8402	0	0	0.0550804	0.000378051	0.00089991	chr13_77719532_77753358:+	0.00324134	chr13	77753358	77719532	+	SLAIN1	circSLAIN1_2	-	1	0	0
chr13-77781574	rs17068305	-	0	0	0.109453	0.000208093	0.00169983	chr13_77719532_77753358:+	0.00324134	chr13	77753358	77719532	+	SLAIN1	circSLAIN1_2	-	1	0	0
chr13-77781574	rs17068305	-	0	0	0.109453	0.000208093	0.00169983	chr13_77719532_77753358:+	0.00324134	chr13	77753358	77719532	+	SLAIN1	circSLAIN1_2	-	1	0	0
chr13-77784953	rs76409493	-	0	0	0.109453	0.000208093	0.00169983	chr13_77719532_77753358:+	0.00324134	chr13	77753358	77719532	+	SLAIN1	circSLAIN1_2	-	1	0	0
chr13-77784953	rs76409493	-	0	0	0.109453	0.000208093	0.00169983	chr13_77719532_77753358:+	0.00324134	chr13	77753358	77719532	+	SLAIN1	circSLAIN1_2	-	1	0	0
chr13-77785621	rs78142493	-	0	0	0.109453	0.000208093	0.00169983	chr13_77719532_77753358:+	0.00324134	chr13	77753358	77719532	+	SLAIN1	circSLAIN1_2	-	1	0	0
chr13-77785621	rs78142493	-	0	0	0.109453	0.000208093	0.00169983	chr13_77719532_77753358:+	0.00324134	chr13	77753358	77719532	+	SLAIN1	circSLAIN1_2	-	1	0	0
chr13-77789313	rs77273069	-	0	0	0.109453	0.000208093	0.00169983	chr13_77719532_77753358:+	0.00324134	chr13	77753358	77719532	+	SLAIN1	circSLAIN1_2	-	1	0	0
chr13-77789313	rs77273069	-	0	0	0.109453	0.000208093	0.00169983	chr13_77719532_77753358:+	0.00324134	chr13	77753358	77719532	+	SLAIN1	circSLAIN1_2	-	1	0	0
chr13-77789573	rs74513290	-	0	0	0.109453	0.000208093	0.00169983	chr13_77719532_77753358:+	0.00324134	chr13	77753358	77719532	+	SLAIN1	circSLAIN1_2	-	1	0	0
chr13-77789573	rs74513290	-	0	0	0.109453	0.000208093	0.00169983	chr13_77719532_77753358:+	0.00324134	chr13	77753358	77719532	+	SLAIN1	circSLAIN1_2	-	1	0	0
chr13-77790229	rs79374977	-	0	0	0.109453	0.000208093	0.00169983	chr13_77719532_77753358:+	0.00324134	chr13	77753358	77719532	+	SLAIN1	circSLAIN1_2	-	1	0	0
chr13-77790229	rs79374977	-	0	0	0.109453	0.000208093	0.00169983	chr13_77719532_77753358:+	0.00324134	chr13	77753358	77719532	+	SLAIN1	circSLAIN1_2	-	1	0	0
chr13-77792193	rs117664226	-	0	0	0.109453	0.000208093	0.00169983	chr13_77719532_77753358:+	0.00324134	chr13	77753358	77719532	+	SLAIN1	circSLAIN1_2	-	1	0	0
chr13-77792193	rs117664226	-	0	0	0.109453	0.000208093	0.00169983	chr13_77719532_77753358:+	0.00324134	chr13	77753358	77719532	+	SLAIN1	circSLAIN1_2	-	1	0	0
chr13-77794004	rs76812799	-	0	0	0.109453	0.000208093	0.00169983	chr13_77719532_77753358:+	0.00324134	chr13	77753358	77719532	+	SLAIN1	circSLAIN1_2	-	1	0	0
chr13-77794004	rs76812799	-	0	0	0.109453	0.000208093	0.00169983	chr13_77719532_77753358:+	0.00324134	chr13	77753358	77719532	+	SLAIN1	circSLAIN1_2	-	1	0	0
chr13-77796562	rs117543912	-	0	0	0.109453	0.000208093	0.00169983	chr13_77719532_77753358:+	0.00324134	chr13	77753358	77719532	+	SLAIN1	circSLAIN1_2	-	1	0	0
chr13-77796562	rs117543912	-	0	0	0.109453	0.000208093	0.00169983	chr13_77719532_77753358:+	0.00324134	chr13	77753358	77719532	+	SLAIN1	circSLAIN1_2	-	1	0	0
chr13-77799346	rs9593261	0.6767	0	0	0.0318142	0.00346978	0.00409959	chr13_77719532_77753358:+	0.00324134	chr13	77753358	77719532	+	SLAIN1	circSLAIN1_2	-	1	0	0
chr13-77799605	rs117266511	-	0	0	0.109453	0.000208093	0.00169983	chr13_77719532_77753358:+	0.00324134	chr13	77753358	77719532	+	SLAIN1	circSLAIN1_2	-	1	0	0
chr13-77799605	rs117266511	-	0	0	0.109453	0.000208093	0.00169983	chr13_77719532_77753358:+	0.00324134	chr13	77753358	77719532	+	SLAIN1	circSLAIN1_2	-	1	0	0
chr13-77801741	rs117346090	-	0	0	0.109453	0.000208093	0.00169983	chr13_77719532_77753358:+	0.00324134	chr13	77753358	77719532	+	SLAIN1	circSLAIN1_2	-	1	0	0
chr13-77801741	rs117346090	-	0	0	0.109453	0.000208093	0.00169983	chr13_77719532_77753358:+	0.00324134	chr13	77753358	77719532	+	SLAIN1	circSLAIN1_2	-	1	0	0
chr13-77833754	rs117807351	-	0	0	0.109453	0.000208093	0.00169983	chr13_77719532_77753358:+	0.00324134	chr13	77753358	77719532	+	SLAIN1	circSLAIN1_2	-	1	0	0
chr13-77833754	rs117807351	-	0	0	0.109453	0.000208093	0.00169983	chr13_77719532_77753358:+	0.00324134	chr13	77753358	77719532	+	SLAIN1	circSLAIN1_2	-	1	0	0
chr13-77836927	rs9318501	0.663	0	0	0.0431722	0.00133665	0.00149985	chr13_77719532_77753358:+	0.00324134	chr13	77753358	77719532	+	SLAIN1	circSLAIN1_2	-	1	0	0
chr13-77838612	rs1376372	0.6748	0	0	0.0431722	0.00133665	0.00149985	chr13_77719532_77753358:+	0.00324134	chr13	77753358	77719532	+	SLAIN1	circSLAIN1_2	-	1	0	0
chr13-77855141	rs75777788	-	0	0	0.109453	0.000208093	0.00169983	chr13_77719532_77753358:+	0.00324134	chr13	77753358	77719532	+	SLAIN1	circSLAIN1_2	-	1	0	0
chr13-77855141	rs75777788	-	0	0	0.109453	0.000208093	0.00169983	chr13_77719532_77753358:+	0.00324134	chr13	77753358	77719532	+	SLAIN1	circSLAIN1_2	-	1	0	0
chr13-77856431	rs79823778	-	0	0	0.109453	0.000208093	0.00169983	chr13_77719532_77753358:+	0.00324134	chr13	77753358	77719532	+	SLAIN1	circSLAIN1_2	-	1	0	0
chr13-77856431	rs79823778	-	0	0	0.109453	0.000208093	0.00169983	chr13_77719532_77753358:+	0.00324134	chr13	77753358	77719532	+	SLAIN1	circSLAIN1_2	-	1	0	0
chr13-77862351	rs2329040	0.6179	0	0	0.038392	0.00366267	0.0039996	chr13_77719532_77753358:+	0.00324134	chr13	77753358	77719532	+	SLAIN1	circSLAIN1_2	-	1	0	0
chr13-77886721	rs74685263	-	0	0	0.109453	0.000208093	0.00169983	chr13_77719532_77753358:+	0.00324134	chr13	77753358	77719532	+	SLAIN1	circSLAIN1_2	-	1	0	0
chr13-77886721	rs74685263	-	0	0	0.109453	0.000208093	0.00169983	chr13_77719532_77753358:+	0.00324134	chr13	77753358	77719532	+	SLAIN1	circSLAIN1_2	-	1	0	0
chr13-77886873	rs9544627	0.5893	0	0	0.038392	0.00366267	0.0039996	chr13_77719532_77753358:+	0.00324134	chr13	77753358	77719532	+	SLAIN1	circSLAIN1_2	-	1	0	0
chr13-77893977	rs12720207	-	0	0	0.109453	0.000208093	0.00169983	chr13_77719532_77753358:+	0.00324134	chr13	77753358	77719532	+	SLAIN1	circSLAIN1_2	-	1	0	0
chr13-77893977	rs12720207	-	0	0	0.109453	0.000208093	0.00169983	chr13_77719532_77753358:+	0.00324134	chr13	77753358	77719532	+	SLAIN1	circSLAIN1_2	-	1	0	0
chr13-77900355	rs2296281	0.532	0	0	0.038392	0.00366267	0.0039996	chr13_77719532_77753358:+	0.00324134	chr13	77753358	77719532	+	SLAIN1	circSLAIN1_2	-	1	0	0
chr13-77905250	rs2147555	0.663	0	0	0.0478934	0.00100807	0.0009999	chr13_77719532_77753358:+	0.00324134	chr13	77753358	77719532	+	SLAIN1	circSLAIN1_2	-	1	0	0
chr13-77915207	rs138057271	-	0	0	0.109453	0.000208093	0.00169983	chr13_77719532_77753358:+	0.00324134	chr13	77753358	77719532	+	SLAIN1	circSLAIN1_2	-	1	0	0
chr13-77915207	rs138057271	-	0	0	0.109453	0.000208093	0.00169983	chr13_77719532_77753358:+	0.00324134	chr13	77753358	77719532	+	SLAIN1	circSLAIN1_2	-	1	0	0
chr13-77915932	rs3027139	-	0	0	0.109453	0.000208093	0.00169983	chr13_77719532_77753358:+	0.00324134	chr13	77753358	77719532	+	SLAIN1	circSLAIN1_2	-	1	0	0
chr13-77915932	rs3027139	-	0	0	0.109453	0.000208093	0.00169983	chr13_77719532_77753358:+	0.00324134	chr13	77753358	77719532	+	SLAIN1	circSLAIN1_2	-	1	0	0
chr13-77917120	rs12720168	-	0	0	0.109453	0.000208093	0.00169983	chr13_77719532_77753358:+	0.00324134	chr13	77753358	77719532	+	SLAIN1	circSLAIN1_2	-	1	0	0
chr13-77917120	rs12720168	-	0	0	0.109453	0.000208093	0.00169983	chr13_77719532_77753358:+	0.00324134	chr13	77753358	77719532	+	SLAIN1	circSLAIN1_2	-	1	0	0
chr13-77922905	rs75513376	-	0	0	0.109453	0.000208093	0.00169983	chr13_77719532_77753358:+	0.00324134	chr13	77753358	77719532	+	SLAIN1	circSLAIN1_2	-	1	0	0
chr13-77922905	rs75513376	-	0	0	0.109453	0.000208093	0.00169983	chr13_77719532_77753358:+	0.00324134	chr13	77753358	77719532	+	SLAIN1	circSLAIN1_2	-	1	0	0
chr13-77923292	rs7997107	0.5681	0	0	0.0568465	0.000738156	0.00129987	chr13_77719532_77753358:+	0.00324134	chr13	77753358	77719532	+	SLAIN1	circSLAIN1_2	-	1	0	0
chr13-77923944	rs9544635	0.5984	0	0	0.0568465	0.000738156	0.00129987	chr13_77719532_77753358:+	0.00324134	chr13	77753358	77719532	+	SLAIN1	circSLAIN1_2	-	1	0	0
chr13-77925084	rs7323156	0.5743	0	0	0.0568465	0.000738156	0.00129987	chr13_77719532_77753358:+	0.00324134	chr13	77753358	77719532	+	SLAIN1	circSLAIN1_2	-	1	0	0
chr13-77925434	rs9544636	0.5821	0	0	0.0568465	0.000738156	0.00129987	chr13_77719532_77753358:+	0.00324134	chr13	77753358	77719532	+	SLAIN1	circSLAIN1_2	-	1	0	0
chr13-77931701	rs78789229	0.5694	0	0	0.0568465	0.000738156	0.00129987	chr13_77719532_77753358:+	0.00324134	chr13	77753358	77719532	+	SLAIN1	circSLAIN1_2	-	1	0	0
chr13-77935731	rs112706009	-	0	0	0.109453	0.000208093	0.00169983	chr13_77719532_77753358:+	0.00324134	chr13	77753358	77719532	+	SLAIN1	circSLAIN1_2	-	1	0	0
chr13-77935731	rs112706009	-	0	0	0.109453	0.000208093	0.00169983	chr13_77719532_77753358:+	0.00324134	chr13	77753358	77719532	+	SLAIN1	circSLAIN1_2	-	1	0	0
chr13-77939135	rs111855642	-	0	0	0.109453	0.000208093	0.00169983	chr13_77719532_77753358:+	0.00324134	chr13	77753358	77719532	+	SLAIN1	circSLAIN1_2	-	1	0	0
chr13-77939135	rs111855642	-	0	0	0.109453	0.000208093	0.00169983	chr13_77719532_77753358:+	0.00324134	chr13	77753358	77719532	+	SLAIN1	circSLAIN1_2	-	1	0	0
chr13-77939706	rs4366606	-	0	0	0.109453	0.000208093	0.00169983	chr13_77719532_77753358:+	0.00324134	chr13	77753358	77719532	+	SLAIN1	circSLAIN1_2	-	1	0	0
chr13-77939706	rs4366606	-	0	0	0.109453	0.000208093	0.00169983	chr13_77719532_77753358:+	0.00324134	chr13	77753358	77719532	+	SLAIN1	circSLAIN1_2	-	1	0	0
chr13-77944217	rs12720146	-	0	0	0.109453	0.000208093	0.00169983	chr13_77719532_77753358:+	0.00324134	chr13	77753358	77719532	+	SLAIN1	circSLAIN1_2	-	1	0	0
chr13-77944217	rs12720146	-	0	0	0.109453	0.000208093	0.00169983	chr13_77719532_77753358:+	0.00324134	chr13	77753358	77719532	+	SLAIN1	circSLAIN1_2	-	1	0	0
chr13-77944713	rs78973758	-	0	0	0.109453	0.000208093	0.00169983	chr13_77719532_77753358:+	0.00324134	chr13	77753358	77719532	+	SLAIN1	circSLAIN1_2	-	1	0	0
chr13-77944713	rs78973758	-	0	0	0.109453	0.000208093	0.00169983	chr13_77719532_77753358:+	0.00324134	chr13	77753358	77719532	+	SLAIN1	circSLAIN1_2	-	1	0	0
chr13-77948292	rs7998775	-	0	0	0.109453	0.000208093	0.00169983	chr13_77719532_77753358:+	0.00324134	chr13	77753358	77719532	+	SLAIN1	circSLAIN1_2	-	1	0	0
chr13-77952452	rs12720138	-	0	0	0.109453	0.000208093	0.00169983	chr13_77719532_77753358:+	0.00324134	chr13	77753358	77719532	+	SLAIN1	circSLAIN1_2	-	1	0	0
chr13-99422026	rs9517711	0.02636	0	0	0.00433458	0.0043626	0.0049995	chr13_99238427_99244624:+	0.0049995	chr13	99244624	99238427	+	UBAC2	circUBAC2	-	0	0	0
chr13-99431203	rs9517720	0.09521	0	0	0.0050252	0.00405544	0.0049995	chr13_99238427_99244624:+	0.0049995	chr13	99244624	99238427	+	UBAC2	circUBAC2	-	0	0	0
chr14-101968851	rs12884482	0.2149	0	0	0.0374684	0.00264246	0.00389961	chr14_102040236_102040673:+	0.00444853	chr14	102040673	102040236	+	DYNC1H1	circDYNC1H1_2	-	0	0	0
chr14-101968942	rs12884385	0.2149	0	0	0.0374684	0.00264246	0.00429957	chr14_102040236_102040673:+	0.00444853	chr14	102040673	102040236	+	DYNC1H1	circDYNC1H1_2	-	0	0	0
chr14-102044974	rs17512905	0.07429	0	0	0.0385126	0.0035965	0.00479952	chr14_102040236_102040673:+	0.00444853	chr14	102040673	102040236	+	DYNC1H1	circDYNC1H1_2	-	0	0	0
chr14-22929786	rs34026312	0.315	0	0	0.0102995	0.00630856	0.00489951	chr14_22909483_22911403:-	0.00491319	chr14	22909483	22911403	-	RBM23	circRBM23	-	0	0	0
chr14-22991347	rs10873070	0.9509	0	0	-0.0113799	0.00468067	0.00479952	chr14_22909483_22911403:-	0.00491319	chr14	22909483	22911403	-	RBM23	circRBM23	-	0	0	0
chr14-32195189	rs10143742	0.4581	0	0	0.0270751	0.00137613	0.00139986	chr14_32090502_32094386:+	0.00271368	chr14	32094386	32090502	+	ARHGAP5	circARHGAP5	-	0	0	0
chr14-32255021	rs112139701	0.05255	0	0	0.027977	0.00174819	0.00229977	chr14_32090502_32094386:+	0.00271368	chr14	32094386	32090502	+	ARHGAP5	circARHGAP5	-	0	0	0
chr14-32257463	rs7149287	0.6368	0	0	0.016495	0.000884171	0.0009999	chr14_32090502_32094386:+	0.00271368	chr14	32094386	32090502	+	ARHGAP5	circARHGAP5	-	0	0	0
chr14-32257466	rs7150633	0.6361	0	0	0.016495	0.000884171	0.0009999	chr14_32090502_32094386:+	0.00271368	chr14	32094386	32090502	+	ARHGAP5	circARHGAP5	-	0	0	0
chr14-32259027	rs6571501	0.7488	0	0	0.0180674	0.000328498	0.00049995	chr14_32090502_32094386:+	0.00271368	chr14	32094386	32090502	+	ARHGAP5	circARHGAP5	-	0	0	0
chr14-32259617	rs17098636	0.7239	0	0	0.0180674	0.000328498	0.00079992	chr14_32090502_32094386:+	0.00271368	chr14	32094386	32090502	+	ARHGAP5	circARHGAP5	-	0	0	0
chr14-32259900	rs17098637	0.7404	0	0	0.0180674	0.000328498	0.00079992	chr14_32090502_32094386:+	0.00271368	chr14	32094386	32090502	+	ARHGAP5	circARHGAP5	-	0	0	0
chr14-32262035	rs113338773	0.02942	0	0	0.0230769	0.00444217	0.0049995	chr14_32090502_32094386:+	0.00271368	chr14	32094386	32090502	+	ARHGAP5	circARHGAP5	-	0	0	0
chr14-32262059	rs7146618	0.7251	0	0	0.0180674	0.000328498	0.00079992	chr14_32090502_32094386:+	0.00271368	chr14	32094386	32090502	+	ARHGAP5	circARHGAP5	-	0	0	0
chr14-32271296	rs147522940	0.03138	0	0	0.0230769	0.00444217	0.0049995	chr14_32090502_32094386:+	0.00271368	chr14	32094386	32090502	+	ARHGAP5	circARHGAP5	-	0	0	0
chr14-32275121	rs143905310	0.01424	0	0	0.027977	0.00174819	0.00229977	chr14_32090502_32094386:+	0.00271368	chr14	32094386	32090502	+	ARHGAP5	circARHGAP5	-	0	0	0
chr14-32275511	rs116167060	0.02488	0	0	0.0230769	0.00444217	0.0049995	chr14_32090502_32094386:+	0.00271368	chr14	32094386	32090502	+	ARHGAP5	circARHGAP5	-	0	0	0
chr14-32277888	rs115953662	0.02467	0	0	0.0230769	0.00444217	0.0049995	chr14_32090502_32094386:+	0.00271368	chr14	32094386	32090502	+	ARHGAP5	circARHGAP5	-	0	0	0
chr14-32278416	rs10483405	0.01401	0	0	0.027977	0.00174819	0.00229977	chr14_32090502_32094386:+	0.00271368	chr14	32094386	32090502	+	ARHGAP5	circARHGAP5	-	0	0	0
chr14-32278852	rs10483404	0.167	0	0	0.0202006	0.00390776	0.0039996	chr14_32090502_32094386:+	0.00271368	chr14	32094386	32090502	+	ARHGAP5	circARHGAP5	-	0	0	0
chr1-44418963	rs60088934	0.01002	0	0	0.0107115	0.00167012	0.00209979	chr1_44308310_44339322:-	0.00271368	chr1	44308310	44339322	-	ERI3	circERI3_2	-	0	1	0
chr1-44425816	rs12022308	0.02542	0	0	0.0122878	0.000834962	0.00059994	chr1_44308310_44339322:-	0.00271368	chr1	44308310	44339322	-	ERI3	circERI3_2	-	0	1	0
chr1-44430234	rs61769114	0.03307	0	0	0.0105522	0.00306272	0.00369963	chr1_44308310_44339322:-	0.00271368	chr1	44308310	44339322	-	ERI3	circERI3_2	-	0	1	0
chr1-44522805	rs4660809	0.1863	0	0	0.00945945	0.00193015	0.0019998	chr1_44308310_44339322:-	0.00271368	chr1	44308310	44339322	-	ERI3	circERI3_2	-	0	1	0
chr1-44523488	rs3842990	0.1097	0	0	0.0104495	0.00102955	0.00119988	chr1_44308310_44339322:-	0.00271368	chr1	44308310	44339322	-	ERI3	circERI3_2	-	0	1	0
chr1-44525929	rs4660810	0.06946	0	0	0.00924437	0.00247009	0.00289971	chr1_44308310_44339322:-	0.00271368	chr1	44308310	44339322	-	ERI3	circERI3_2	-	0	1	0
chr14-50016810	rs10132050	0.703	0	0	0.0140961	0.00420049	0.00419958	chr14_49795791_49831361:-	0.00458887	chr14	49795791	49831361	-	NEMF	circNEMF_1	-	1	0	0
chr14-50023181	rs12897857	0.4189	0	0	0.0124502	0.00555177	0.00419958	chr14_49795791_49831361:-	0.00458887	chr14	49795791	49831361	-	NEMF	circNEMF_1	-	1	0	0
chr1-45235543	rs7537458	0.5082	1	0	0.00930915	0.00464369	0.00469953	chr1_45087881_45088237:-	0.00486201	chr1	45087881	45088237	-	ZSWIM5	circZSWIM5	-	0	1	0
chr14-56493690	rs57246112	0.626	0	0	0.0243713	0.000933954	0.00119988	chr14_56585001_56636598:+	0.00326858	chr14	56636598	56585001	+	TMEM260	circTMEM260	-	0	0	0
chr14-56499616	rs71414122	0.8412	0	0	0.0231597	0.000287123	0.0009999	chr14_56585001_56636598:+	0.00326858	chr14	56636598	56585001	+	TMEM260	circTMEM260	-	0	0	0
chr14-56500362	rs8019206	0.7309	0	0	0.0212908	0.00099009	0.0009999	chr14_56585001_56636598:+	0.00326858	chr14	56636598	56585001	+	TMEM260	circTMEM260	-	0	0	0
chr14-56553478	rs9652345	0.6114	0	0	0.0200891	0.0045366	0.0049995	chr14_56585001_56636598:+	0.00326858	chr14	56636598	56585001	+	TMEM260	circTMEM260	-	0	0	0
chr14-56630021	rs147573774	-	0	0	0.0849807	8.93045e-06	0.00169983	chr14_56585001_56636598:+	0.00326858	chr14	56636598	56585001	+	TMEM260	circTMEM260	-	0	0	0
chr14-56651863	rs147395903	-	0	0	0.0849807	8.93045e-06	0.00169983	chr14_56585001_56636598:+	0.00326858	chr14	56636598	56585001	+	TMEM260	circTMEM260	-	0	0	0
chr14-56658744	rs147005899	-	0	0	0.0849807	8.93045e-06	0.00169983	chr14_56585001_56636598:+	0.00326858	chr14	56636598	56585001	+	TMEM260	circTMEM260	-	0	0	0
chr14-60869711	rs4151277	-	0	0	0.053588	0.000175805	0.0019998	chr14_60796217_60879835:+	0.00378157	chr14	60879835	60796217	+	MNAT1	circMNAT1_2	-	0	0	0
chr14-67449660	rs4374089	0.9985	0	0	-0.0318108	0.0038771	0.0039996	chr14_67269701_67303599:+	0.00400838	chr14	67303599	67269701	+	MPP5	circMPP5	-	0	0	0
chr14-67475524	rs11158668	0.07464	0	0	-0.0342495	0.00259135	0.00269973	chr14_67269701_67303599:+	0.00400838	chr14	67303599	67269701	+	MPP5	circMPP5	-	0	0	0
chr14-67476357	rs71421374	0.088	0	0	-0.0342495	0.00259135	0.0029997	chr14_67269701_67303599:+	0.00400838	chr14	67303599	67269701	+	MPP5	circMPP5	-	0	0	0
chr14-75015706	rs117160510	-	0	0	0.0428524	0.00219057	0.00489951	chr14_75046376_75049718:-	0.00433596	chr14	75046376	75049718	-	MLH3	circMLH3	-	0	0	0
chr14-75055232	rs139099209	-	0	0	0.0428524	0.00219057	0.00339966	chr14_75046376_75049718:-	0.00433596	chr14	75046376	75049718	-	MLH3	circMLH3	-	0	0	0
chr14-75120798	rs7148388	-	0	0	0.0428524	0.00219057	0.00339966	chr14_75046376_75049718:-	0.00433596	chr14	75046376	75049718	-	MLH3	circMLH3	-	0	0	0
chr14-75232088	rs189714858	-	0	0	0.0428524	0.00219057	0.00339966	chr14_75046376_75049718:-	0.00433596	chr14	75046376	75049718	-	MLH3	circMLH3	-	0	0	0
chr1-48156510	rs214220	0.964	0	0	-0.0079777	0.000408919	0.00019998	chr1_48355670_48359770:-	0.00176818	chr1	48355670	48359770	-	SPATA6	circSPATA6	-	0	0	0
chr1-48157681	rs214219	0.3896	0	0	-0.00696064	0.00207194	0.00269973	chr1_48355670_48359770:-	0.00176818	chr1	48355670	48359770	-	SPATA6	circSPATA6	-	0	0	0
chr1-48163195	rs214214	0.9881	0	0	-0.00854969	0.000107425	9.999e-05	chr1_48355670_48359770:-	0.00176818	chr1	48355670	48359770	-	SPATA6	circSPATA6	-	0	0	0
chr1-48164766	rs10788882	0.9752	0	0	-0.00854969	0.000107425	0.00049995	chr1_48355670_48359770:-	0.00176818	chr1	48355670	48359770	-	SPATA6	circSPATA6	-	0	0	0
chr1-48165993	rs127723	0.9715	0	0	-0.00854969	0.000107425	0.00049995	chr1_48355670_48359770:-	0.00176818	chr1	48355670	48359770	-	SPATA6	circSPATA6	-	0	0	0
chr1-48169013	rs36031548	-	0	0	0.00916943	0.000571337	0.00119988	chr1_48355670_48359770:-	0.00176818	chr1	48355670	48359770	-	SPATA6	circSPATA6	-	0	0	0
chr1-48172874	rs6683372	0.9315	0	0	-0.00854969	0.000107425	0.00049995	chr1_48355670_48359770:-	0.00176818	chr1	48355670	48359770	-	SPATA6	circSPATA6	-	0	0	0
chr1-48173350	rs7547640	0.9114	0	0	-0.00854969	0.000107425	0.00049995	chr1_48355670_48359770:-	0.00176818	chr1	48355670	48359770	-	SPATA6	circSPATA6	-	0	0	0
chr1-48174145	rs1336869	0.7247	0	0	0.00829844	0.00060625	0.0009999	chr1_48355670_48359770:-	0.00176818	chr1	48355670	48359770	-	SPATA6	circSPATA6	-	0	0	0
chr1-48178052	rs34830627	0.7654	0	0	0.00829844	0.00060625	0.0009999	chr1_48355670_48359770:-	0.00176818	chr1	48355670	48359770	-	SPATA6	circSPATA6	-	0	0	0
chr1-48179177	rs12728959	0.7517	0	0	0.00829844	0.00060625	0.0009999	chr1_48355670_48359770:-	0.00176818	chr1	48355670	48359770	-	SPATA6	circSPATA6	-	0	0	0
chr1-48179402	rs61772878	0.7504	0	0	0.00829844	0.00060625	0.0009999	chr1_48355670_48359770:-	0.00176818	chr1	48355670	48359770	-	SPATA6	circSPATA6	-	0	0	0
chr1-48180881	rs214193	0.9485	0	0	-0.00854969	0.000107425	0.00049995	chr1_48355670_48359770:-	0.00176818	chr1	48355670	48359770	-	SPATA6	circSPATA6	-	0	0	0
chr1-48181435	rs10888598	0.9435	0	0	-0.00854969	0.000107425	0.00049995	chr1_48355670_48359770:-	0.00176818	chr1	48355670	48359770	-	SPATA6	circSPATA6	-	0	0	0
chr1-48183818	rs10888599	0.8568	0	0	-0.00854969	0.000107425	0.00049995	chr1_48355670_48359770:-	0.00176818	chr1	48355670	48359770	-	SPATA6	circSPATA6	-	0	0	0
chr1-48186037	rs12123285	0.6951	0	0	0.00829844	0.00060625	0.0009999	chr1_48355670_48359770:-	0.00176818	chr1	48355670	48359770	-	SPATA6	circSPATA6	-	0	0	0
chr1-48186504	rs630222	0.9186	0	0	-0.00854969	0.000107425	0.00049995	chr1_48355670_48359770:-	0.00176818	chr1	48355670	48359770	-	SPATA6	circSPATA6	-	0	0	0
chr1-48187317	rs697424	0.8921	0	0	-0.00854969	0.000107425	0.00049995	chr1_48355670_48359770:-	0.00176818	chr1	48355670	48359770	-	SPATA6	circSPATA6	-	0	0	0
chr1-48189542	rs7541597	0.7073	0	0	0.00829844	0.00060625	0.0009999	chr1_48355670_48359770:-	0.00176818	chr1	48355670	48359770	-	SPATA6	circSPATA6	-	0	0	0
chr1-48194145	rs823843	0.9089	0	0	-0.0076179	0.000553925	0.00039996	chr1_48355670_48359770:-	0.00176818	chr1	48355670	48359770	-	SPATA6	circSPATA6	-	0	0	0
chr1-48194240	rs639753	0.6857	0	0	0.00829844	0.00060625	0.0009999	chr1_48355670_48359770:-	0.00176818	chr1	48355670	48359770	-	SPATA6	circSPATA6	-	0	0	0
chr1-48195196	rs670847	0.9214	0	0	-0.00854969	0.000107425	0.00049995	chr1_48355670_48359770:-	0.00176818	chr1	48355670	48359770	-	SPATA6	circSPATA6	-	0	0	0
chr1-48195330	rs1983685	0.7092	0	0	0.00829844	0.00060625	0.0009999	chr1_48355670_48359770:-	0.00176818	chr1	48355670	48359770	-	SPATA6	circSPATA6	-	0	0	0
chr1-48195387	rs572944	0.9227	0	0	-0.00854969	0.000107425	0.00049995	chr1_48355670_48359770:-	0.00176818	chr1	48355670	48359770	-	SPATA6	circSPATA6	-	0	0	0
chr1-48195485	rs573893	0.9294	0	0	-0.00854969	0.000107425	0.00049995	chr1_48355670_48359770:-	0.00176818	chr1	48355670	48359770	-	SPATA6	circSPATA6	-	0	0	0
chr1-48195547	rs563482	0.9213	0	0	-0.00854969	0.000107425	0.00049995	chr1_48355670_48359770:-	0.00176818	chr1	48355670	48359770	-	SPATA6	circSPATA6	-	0	0	0
chr1-48196339	rs6678882	0.6964	0	0	0.00829844	0.00060625	0.0009999	chr1_48355670_48359770:-	0.00176818	chr1	48355670	48359770	-	SPATA6	circSPATA6	-	0	0	0
chr1-48196542	rs823845	0.8741	0	0	-0.00854969	0.000107425	0.00049995	chr1_48355670_48359770:-	0.00176818	chr1	48355670	48359770	-	SPATA6	circSPATA6	-	0	0	0
chr1-48196737	rs531452	0.924	0	0	-0.00854969	0.000107425	0.00049995	chr1_48355670_48359770:-	0.00176818	chr1	48355670	48359770	-	SPATA6	circSPATA6	-	0	0	0
chr1-48197048	rs528602	0.9267	0	0	-0.00854969	0.000107425	0.00049995	chr1_48355670_48359770:-	0.00176818	chr1	48355670	48359770	-	SPATA6	circSPATA6	-	0	0	0
chr1-48198321	rs608092	0.9011	0	0	-0.00854969	0.000107425	0.00049995	chr1_48355670_48359770:-	0.00176818	chr1	48355670	48359770	-	SPATA6	circSPATA6	-	0	0	0
chr1-48198744	rs567752	0.9415	0	0	-0.00854969	0.000107425	0.00049995	chr1_48355670_48359770:-	0.00176818	chr1	48355670	48359770	-	SPATA6	circSPATA6	-	0	0	0
chr1-48198746	rs609860	0.9414	0	0	-0.00854969	0.000107425	0.00049995	chr1_48355670_48359770:-	0.00176818	chr1	48355670	48359770	-	SPATA6	circSPATA6	-	0	0	0
chr1-48198944	rs610732	0.9265	0	0	-0.00854969	0.000107425	0.00049995	chr1_48355670_48359770:-	0.00176818	chr1	48355670	48359770	-	SPATA6	circSPATA6	-	0	0	0
chr1-48199429	rs574895	0.9293	0	0	-0.00854969	0.000107425	0.00049995	chr1_48355670_48359770:-	0.00176818	chr1	48355670	48359770	-	SPATA6	circSPATA6	-	0	0	0
chr1-48199478	rs623749	0.9293	0	0	-0.00854969	0.000107425	0.00049995	chr1_48355670_48359770:-	0.00176818	chr1	48355670	48359770	-	SPATA6	circSPATA6	-	0	0	0
chr1-48199926	rs823849	0.8653	0	0	-0.00854969	0.000107425	0.00049995	chr1_48355670_48359770:-	0.00176818	chr1	48355670	48359770	-	SPATA6	circSPATA6	-	0	0	0
chr1-48200726	rs639297	0.8408	0	0	-0.00854969	0.000107425	0.00049995	chr1_48355670_48359770:-	0.00176818	chr1	48355670	48359770	-	SPATA6	circSPATA6	-	0	0	0
chr1-48200838	rs519767	0.9172	0	0	-0.00854969	0.000107425	0.00049995	chr1_48355670_48359770:-	0.00176818	chr1	48355670	48359770	-	SPATA6	circSPATA6	-	0	0	0
chr1-48200852	rs519720	0.917	0	0	-0.00854969	0.000107425	0.00049995	chr1_48355670_48359770:-	0.00176818	chr1	48355670	48359770	-	SPATA6	circSPATA6	-	0	0	0
chr1-48201389	rs12727654	0.7041	0	0	0.00829844	0.00060625	0.0009999	chr1_48355670_48359770:-	0.00176818	chr1	48355670	48359770	-	SPATA6	circSPATA6	-	0	0	0
chr1-48201542	rs492307	0.9172	0	0	-0.00854969	0.000107425	0.00049995	chr1_48355670_48359770:-	0.00176818	chr1	48355670	48359770	-	SPATA6	circSPATA6	-	0	0	0
chr1-48201691	rs654140	0.9172	0	0	-0.00854969	0.000107425	0.00049995	chr1_48355670_48359770:-	0.00176818	chr1	48355670	48359770	-	SPATA6	circSPATA6	-	0	0	0
chr1-48202625	rs558615	0.9115	0	0	-0.00854969	0.000107425	0.00049995	chr1_48355670_48359770:-	0.00176818	chr1	48355670	48359770	-	SPATA6	circSPATA6	-	0	0	0
chr1-48202944	rs555238	0.8942	0	0	-0.00854969	0.000107425	0.00049995	chr1_48355670_48359770:-	0.00176818	chr1	48355670	48359770	-	SPATA6	circSPATA6	-	0	0	0
chr1-48202976	rs12140934	0.6818	0	0	0.00829844	0.00060625	0.0009999	chr1_48355670_48359770:-	0.00176818	chr1	48355670	48359770	-	SPATA6	circSPATA6	-	0	0	0
chr1-48203641	rs169878	0.8833	0	0	-0.00854969	0.000107425	0.00049995	chr1_48355670_48359770:-	0.00176818	chr1	48355670	48359770	-	SPATA6	circSPATA6	-	0	0	0
chr1-48203801	rs212949	0.8579	0	0	-0.00854969	0.000107425	0.00049995	chr1_48355670_48359770:-	0.00176818	chr1	48355670	48359770	-	SPATA6	circSPATA6	-	0	0	0
chr1-48204743	rs12128169	0.6529	0	0	0.00829844	0.00060625	0.0009999	chr1_48355670_48359770:-	0.00176818	chr1	48355670	48359770	-	SPATA6	circSPATA6	-	0	0	0
chr1-48205093	rs212946	0.7918	0	0	-0.00854969	0.000107425	0.00049995	chr1_48355670_48359770:-	0.00176818	chr1	48355670	48359770	-	SPATA6	circSPATA6	-	0	0	0
chr1-48205475	rs12136440	0.6518	0	0	0.00829844	0.00060625	0.0009999	chr1_48355670_48359770:-	0.00176818	chr1	48355670	48359770	-	SPATA6	circSPATA6	-	0	0	0
chr1-48208073	rs492379	0.618	0	0	-0.00806368	0.000391336	0.00049995	chr1_48355670_48359770:-	0.00176818	chr1	48355670	48359770	-	SPATA6	circSPATA6	-	0	0	0
chr1-48209040	rs4926514	0.6066	0	0	0.00829844	0.00060625	0.0009999	chr1_48355670_48359770:-	0.00176818	chr1	48355670	48359770	-	SPATA6	circSPATA6	-	0	0	0
chr1-48210498	rs115365222	0.5749	0	0	0.00735795	0.00216554	0.00289971	chr1_48355670_48359770:-	0.00176818	chr1	48355670	48359770	-	SPATA6	circSPATA6	-	0	0	0
chr1-48212750	rs11205455	0.5693	0	0	0.00735795	0.00216554	0.00289971	chr1_48355670_48359770:-	0.00176818	chr1	48355670	48359770	-	SPATA6	circSPATA6	-	0	0	0
chr1-48216362	rs10788883	0.9491	0	0	-0.00777951	0.000568177	9.999e-05	chr1_48355670_48359770:-	0.00176818	chr1	48355670	48359770	-	SPATA6	circSPATA6	-	0	0	0
chr1-48220688	rs6679095	0.6856	0	0	0.00916943	0.000571337	0.00119988	chr1_48355670_48359770:-	0.00176818	chr1	48355670	48359770	-	SPATA6	circSPATA6	-	0	0	0
chr1-48222176	rs6695408	0.943	0	0	-0.00833174	0.000164643	0.00029997	chr1_48355670_48359770:-	0.00176818	chr1	48355670	48359770	-	SPATA6	circSPATA6	-	0	0	0
chr1-48230341	rs12118417	0.4054	0	0	0.0085126	0.000427022	0.00049995	chr1_48355670_48359770:-	0.00176818	chr1	48355670	48359770	-	SPATA6	circSPATA6	-	0	0	0
chr1-48232256	rs1004833	0.4129	0	0	0.0085126	0.000427022	0.00049995	chr1_48355670_48359770:-	0.00176818	chr1	48355670	48359770	-	SPATA6	circSPATA6	-	0	0	0
chr1-48233106	rs113064121	0.9096	0	0	-0.00765691	0.000625344	9.999e-05	chr1_48355670_48359770:-	0.00176818	chr1	48355670	48359770	-	SPATA6	circSPATA6	-	0	0	0
chr1-48234653	rs10489600	0.9318	0	0	-0.00765691	0.000625344	9.999e-05	chr1_48355670_48359770:-	0.00176818	chr1	48355670	48359770	-	SPATA6	circSPATA6	-	0	0	0
chr1-48238765	rs1005538	0.9293	0	0	-0.00765691	0.000625344	9.999e-05	chr1_48355670_48359770:-	0.00176818	chr1	48355670	48359770	-	SPATA6	circSPATA6	-	0	0	0
chr1-48243347	rs6670286	0.4184	0	0	0.0085126	0.000427022	0.00049995	chr1_48355670_48359770:-	0.00176818	chr1	48355670	48359770	-	SPATA6	circSPATA6	-	0	0	0
chr1-48246067	rs12119362	0.4344	0	0	0.00829902	0.000599012	0.00069993	chr1_48355670_48359770:-	0.00176818	chr1	48355670	48359770	-	SPATA6	circSPATA6	-	0	0	0
chr1-48249685	rs12127380	0.2916	0	0	0.00829902	0.000599012	0.00069993	chr1_48355670_48359770:-	0.00176818	chr1	48355670	48359770	-	SPATA6	circSPATA6	-	0	0	0
chr1-48253347	rs1740107	0.64	0	0	-0.00650553	0.00443211	0.00379962	chr1_48355670_48359770:-	0.00176818	chr1	48355670	48359770	-	SPATA6	circSPATA6	-	0	0	0
chr1-48253351	rs1740106	0.6724	0	0	-0.00650553	0.00443211	0.00379962	chr1_48355670_48359770:-	0.00176818	chr1	48355670	48359770	-	SPATA6	circSPATA6	-	0	0	0
chr1-48253925	rs4926722	0.2467	0	0	0.0085942	0.000378255	0.00059994	chr1_48355670_48359770:-	0.00176818	chr1	48355670	48359770	-	SPATA6	circSPATA6	-	0	0	0
chr1-48258231	rs575265	0.7379	0	0	-0.00843961	0.00299413	0.00369963	chr1_48355670_48359770:-	0.00176818	chr1	48355670	48359770	-	SPATA6	circSPATA6	-	0	0	0
chr1-48265974	rs212953	0.7773	0	0	-0.00843961	0.00299413	0.00369963	chr1_48355670_48359770:-	0.00176818	chr1	48355670	48359770	-	SPATA6	circSPATA6	-	0	0	0
chr1-48267590	rs212956	0.79	0	0	-0.00843961	0.00299413	0.00369963	chr1_48355670_48359770:-	0.00176818	chr1	48355670	48359770	-	SPATA6	circSPATA6	-	0	0	0
chr1-48514709	rs6703767	-	0	0	0.0186667	0.002123	0.00189981	chr1_48355670_48359770:-	0.00176818	chr1	48355670	48359770	-	SPATA6	circSPATA6	-	0	0	0
chr1-48517383	rs7517689	-	0	0	0.0186667	0.002123	0.00279972	chr1_48355670_48359770:-	0.00176818	chr1	48355670	48359770	-	SPATA6	circSPATA6	-	0	0	0
chr1-48518722	rs6668961	-	0	0	0.0186667	0.002123	0.00189981	chr1_48355670_48359770:-	0.00176818	chr1	48355670	48359770	-	SPATA6	circSPATA6	-	0	0	0
chr1-48541852	rs12132856	0.09706	0	0	0.0143197	0.00288037	0.00349965	chr1_48355670_48359770:-	0.00176818	chr1	48355670	48359770	-	SPATA6	circSPATA6	-	0	0	0
chr1-48553306	rs12120873	0.2404	0	0	0.0143197	0.00288037	0.00309969	chr1_48355670_48359770:-	0.00176818	chr1	48355670	48359770	-	SPATA6	circSPATA6	-	0	0	0
chr14-88318054	rs12884581	0.07243	0	0	0.0125506	0.00273461	0.00189981	chr14_88416711_88437903:+	0.00243101	chr14	88437903	88416711	+	SPATA7	circSPATA7	-	0	0	0
chr14-88322362	rs34798687	0.3601	0	0	0.0143916	0.00142974	0.00149985	chr14_88416711_88437903:+	0.00243101	chr14	88437903	88416711	+	SPATA7	circSPATA7	-	0	0	0
chr14-88323808	rs742887	0.4996	0	0	0.0210133	0.000129949	0.00049995	chr14_88416711_88437903:+	0.00243101	chr14	88437903	88416711	+	SPATA7	circSPATA7	-	0	0	0
chr14-88325959	rs8004804	0.4825	0	0	0.0155124	0.00224753	0.00179982	chr14_88416711_88437903:+	0.00243101	chr14	88437903	88416711	+	SPATA7	circSPATA7	-	0	0	0
chr14-88327258	rs11626737	0.4591	0	0	0.0155124	0.00224753	0.00179982	chr14_88416711_88437903:+	0.00243101	chr14	88437903	88416711	+	SPATA7	circSPATA7	-	0	0	0
chr14-88327770	rs11627878	0.4631	0	0	0.0155124	0.00224753	0.00179982	chr14_88416711_88437903:+	0.00243101	chr14	88437903	88416711	+	SPATA7	circSPATA7	-	0	0	0
chr14-88331271	rs11846191	0.435	0	0	0.016136	0.00143394	0.00119988	chr14_88416711_88437903:+	0.00243101	chr14	88437903	88416711	+	SPATA7	circSPATA7	-	0	0	0
chr14-88332255	rs34196801	0.4989	0	0	0.0161771	0.00140852	0.00139986	chr14_88416711_88437903:+	0.00243101	chr14	88437903	88416711	+	SPATA7	circSPATA7	-	0	0	0
chr14-88333623	rs68094265	0.4478	0	0	0.0161771	0.00140852	0.00139986	chr14_88416711_88437903:+	0.00243101	chr14	88437903	88416711	+	SPATA7	circSPATA7	-	0	0	0
chr14-88333753	rs17771758	0.4335	0	0	0.0161771	0.00140852	0.00139986	chr14_88416711_88437903:+	0.00243101	chr14	88437903	88416711	+	SPATA7	circSPATA7	-	0	0	0
chr14-88334829	rs11848836	0.4443	0	0	0.0161771	0.00140852	0.00139986	chr14_88416711_88437903:+	0.00243101	chr14	88437903	88416711	+	SPATA7	circSPATA7	-	0	0	0
chr14-88334833	rs11844534	0.4494	0	0	0.0161771	0.00140852	0.00139986	chr14_88416711_88437903:+	0.00243101	chr14	88437903	88416711	+	SPATA7	circSPATA7	-	0	0	0
chr14-88335719	rs35690070	0.4891	0	0	0.0161771	0.00140852	0.00139986	chr14_88416711_88437903:+	0.00243101	chr14	88437903	88416711	+	SPATA7	circSPATA7	-	0	0	0
chr14-88335723	rs35026748	0.4891	0	0	0.0161771	0.00140852	0.00139986	chr14_88416711_88437903:+	0.00243101	chr14	88437903	88416711	+	SPATA7	circSPATA7	-	0	0	0
chr14-88336303	rs1950277	0.4739	0	0	0.0161771	0.00140852	0.00139986	chr14_88416711_88437903:+	0.00243101	chr14	88437903	88416711	+	SPATA7	circSPATA7	-	0	0	0
chr14-88336311	rs1950278	0.4739	0	0	0.0161771	0.00140852	0.00139986	chr14_88416711_88437903:+	0.00243101	chr14	88437903	88416711	+	SPATA7	circSPATA7	-	0	0	0
chr14-88337300	rs34671411	0.474	0	0	0.0161771	0.00140852	0.00139986	chr14_88416711_88437903:+	0.00243101	chr14	88437903	88416711	+	SPATA7	circSPATA7	-	0	0	0
chr14-88337498	rs34182675	0.4676	0	0	0.0161771	0.00140852	0.00139986	chr14_88416711_88437903:+	0.00243101	chr14	88437903	88416711	+	SPATA7	circSPATA7	-	0	0	0
chr14-88337690	rs34344322	0.4739	0	0	0.0161771	0.00140852	0.00139986	chr14_88416711_88437903:+	0.00243101	chr14	88437903	88416711	+	SPATA7	circSPATA7	-	0	0	0
chr14-88337699	rs34132020	0.4864	0	0	0.0161771	0.00140852	0.00139986	chr14_88416711_88437903:+	0.00243101	chr14	88437903	88416711	+	SPATA7	circSPATA7	-	0	0	0
chr14-88337754	rs1569803	0.4739	0	0	0.0161771	0.00140852	0.00139986	chr14_88416711_88437903:+	0.00243101	chr14	88437903	88416711	+	SPATA7	circSPATA7	-	0	0	0
chr14-88337829	rs1569804	0.4888	0	0	0.0161771	0.00140852	0.00139986	chr14_88416711_88437903:+	0.00243101	chr14	88437903	88416711	+	SPATA7	circSPATA7	-	0	0	0
chr14-88338159	rs12897983	0.4759	0	0	0.0161771	0.00140852	0.00139986	chr14_88416711_88437903:+	0.00243101	chr14	88437903	88416711	+	SPATA7	circSPATA7	-	0	0	0
chr14-88338222	rs2223933	0.4775	0	0	0.0161771	0.00140852	0.00139986	chr14_88416711_88437903:+	0.00243101	chr14	88437903	88416711	+	SPATA7	circSPATA7	-	0	0	0
chr14-88338422	rs1950279	0.497	0	0	0.0161771	0.00140852	0.00139986	chr14_88416711_88437903:+	0.00243101	chr14	88437903	88416711	+	SPATA7	circSPATA7	-	0	0	0
chr14-88338752	rs12883876	0.4769	0	0	0.0161771	0.00140852	0.00139986	chr14_88416711_88437903:+	0.00243101	chr14	88437903	88416711	+	SPATA7	circSPATA7	-	0	0	0
chr14-88338932	rs34603307	0.4834	0	0	0.0161771	0.00140852	0.00139986	chr14_88416711_88437903:+	0.00243101	chr14	88437903	88416711	+	SPATA7	circSPATA7	-	0	0	0
chr14-88339065	rs11626207	0.4844	0	0	0.0161771	0.00140852	0.00139986	chr14_88416711_88437903:+	0.00243101	chr14	88437903	88416711	+	SPATA7	circSPATA7	-	0	0	0
chr14-88339434	rs11626469	0.4865	0	0	0.0161771	0.00140852	0.00139986	chr14_88416711_88437903:+	0.00243101	chr14	88437903	88416711	+	SPATA7	circSPATA7	-	0	0	0
chr14-88340090	rs11159854	0.4834	0	0	0.0161771	0.00140852	0.00139986	chr14_88416711_88437903:+	0.00243101	chr14	88437903	88416711	+	SPATA7	circSPATA7	-	0	0	0
chr14-88340222	rs11159855	0.4844	0	0	0.0161771	0.00140852	0.00139986	chr14_88416711_88437903:+	0.00243101	chr14	88437903	88416711	+	SPATA7	circSPATA7	-	0	0	0
chr14-88340639	rs12893965	0.4864	0	0	0.0161771	0.00140852	0.00139986	chr14_88416711_88437903:+	0.00243101	chr14	88437903	88416711	+	SPATA7	circSPATA7	-	0	0	0
chr14-88340721	rs11628657	0.4865	0	0	0.0161771	0.00140852	0.00139986	chr14_88416711_88437903:+	0.00243101	chr14	88437903	88416711	+	SPATA7	circSPATA7	-	0	0	0
chr14-88341024	rs11628680	0.5144	0	0	0.0161771	0.00140852	0.00139986	chr14_88416711_88437903:+	0.00243101	chr14	88437903	88416711	+	SPATA7	circSPATA7	-	0	0	0
chr14-88341173	rs2144056	0.4916	0	0	0.0161771	0.00140852	0.00139986	chr14_88416711_88437903:+	0.00243101	chr14	88437903	88416711	+	SPATA7	circSPATA7	-	0	0	0
chr14-88341308	rs1569806	0.4916	0	0	0.0161771	0.00140852	0.00139986	chr14_88416711_88437903:+	0.00243101	chr14	88437903	88416711	+	SPATA7	circSPATA7	-	0	0	0
chr14-88341412	rs10873390	0.4969	0	0	0.0161771	0.00140852	0.00139986	chr14_88416711_88437903:+	0.00243101	chr14	88437903	88416711	+	SPATA7	circSPATA7	-	0	0	0
chr14-88341422	rs10873391	0.4969	0	0	0.0161771	0.00140852	0.00139986	chr14_88416711_88437903:+	0.00243101	chr14	88437903	88416711	+	SPATA7	circSPATA7	-	0	0	0
chr14-88341899	rs1977134	0.498	0	0	0.0161771	0.00140852	0.00139986	chr14_88416711_88437903:+	0.00243101	chr14	88437903	88416711	+	SPATA7	circSPATA7	-	0	0	0
chr14-88342459	rs11844584	0.4803	0	0	0.0161771	0.00140852	0.00139986	chr14_88416711_88437903:+	0.00243101	chr14	88437903	88416711	+	SPATA7	circSPATA7	-	0	0	0
chr14-88342466	rs11844587	0.498	0	0	0.0161771	0.00140852	0.00139986	chr14_88416711_88437903:+	0.00243101	chr14	88437903	88416711	+	SPATA7	circSPATA7	-	0	0	0
chr14-88342573	rs11844641	0.4982	0	0	0.0161771	0.00140852	0.00139986	chr14_88416711_88437903:+	0.00243101	chr14	88437903	88416711	+	SPATA7	circSPATA7	-	0	0	0
chr14-88342607	rs11844618	0.498	0	0	0.0161771	0.00140852	0.00139986	chr14_88416711_88437903:+	0.00243101	chr14	88437903	88416711	+	SPATA7	circSPATA7	-	0	0	0
chr14-88342853	rs12147159	0.4841	0	0	0.0161771	0.00140852	0.00139986	chr14_88416711_88437903:+	0.00243101	chr14	88437903	88416711	+	SPATA7	circSPATA7	-	0	0	0
chr14-88342932	rs12147715	0.5013	0	0	0.0161771	0.00140852	0.00139986	chr14_88416711_88437903:+	0.00243101	chr14	88437903	88416711	+	SPATA7	circSPATA7	-	0	0	0
chr14-88343499	rs11622623	0.5111	0	0	0.0161771	0.00140852	0.00139986	chr14_88416711_88437903:+	0.00243101	chr14	88437903	88416711	+	SPATA7	circSPATA7	-	0	0	0
chr14-88344154	rs35752965	0.5264	0	0	0.0161771	0.00140852	0.00139986	chr14_88416711_88437903:+	0.00243101	chr14	88437903	88416711	+	SPATA7	circSPATA7	-	0	0	0
chr14-88354554	rs11846295	0.9135	0	0	0.0133158	0.00431266	0.00369963	chr14_88416711_88437903:+	0.00243101	chr14	88437903	88416711	+	SPATA7	circSPATA7	-	0	0	0
chr14-88357311	rs1955598	0.2343	0	0	0.0140729	0.00162562	0.00129987	chr14_88416711_88437903:+	0.00243101	chr14	88437903	88416711	+	SPATA7	circSPATA7	-	0	0	0
chr14-88360497	rs12586714	0.1891	0	0	0.0144194	0.00150894	0.00139986	chr14_88416711_88437903:+	0.00243101	chr14	88437903	88416711	+	SPATA7	circSPATA7	-	0	0	0
chr14-88366259	rs1950280	0.1769	0	0	0.0144194	0.00150894	0.00139986	chr14_88416711_88437903:+	0.00243101	chr14	88437903	88416711	+	SPATA7	circSPATA7	-	0	0	0
chr14-88385822	rs4904448	0.6338	0	0	0.0111034	0.00559799	0.00439956	chr14_88416711_88437903:+	0.00243101	chr14	88437903	88416711	+	SPATA7	circSPATA7	-	0	0	0
chr14-88391138	rs865285	0.22	0	0	0.0148135	0.00118083	0.00109989	chr14_88416711_88437903:+	0.00243101	chr14	88437903	88416711	+	SPATA7	circSPATA7	-	0	0	0
chr14-88391886	rs376698	0.2212	0	0	0.015091	0.000887773	0.00059994	chr14_88416711_88437903:+	0.00243101	chr14	88437903	88416711	+	SPATA7	circSPATA7	-	0	0	0
chr14-88392657	rs453112	0.2148	0	0	0.015091	0.000887773	0.00059994	chr14_88416711_88437903:+	0.00243101	chr14	88437903	88416711	+	SPATA7	circSPATA7	-	0	0	0
chr14-88411690	rs449338	0.1638	0	0	0.0144579	0.00159456	0.00129987	chr14_88416711_88437903:+	0.00243101	chr14	88437903	88416711	+	SPATA7	circSPATA7	-	0	0	0
chr14-88412228	rs1099697	0.1862	0	0	0.0146564	0.00124725	0.00079992	chr14_88416711_88437903:+	0.00243101	chr14	88437903	88416711	+	SPATA7	circSPATA7	-	0	0	0
chr14-88413784	rs1627444	0.1676	0	0	0.0146564	0.00124725	0.00079992	chr14_88416711_88437903:+	0.00243101	chr14	88437903	88416711	+	SPATA7	circSPATA7	-	0	0	0
chr14-88414904	rs1099698	0.1645	0	0	0.0146694	0.00165638	0.00149985	chr14_88416711_88437903:+	0.00243101	chr14	88437903	88416711	+	SPATA7	circSPATA7	-	0	0	0
chr14-88415538	rs845759	0.1634	0	0	0.0146564	0.00124725	0.00079992	chr14_88416711_88437903:+	0.00243101	chr14	88437903	88416711	+	SPATA7	circSPATA7	-	0	0	0
chr14-88433746	rs845758	0.1968	0	0	0.0144579	0.00159456	0.00129987	chr14_88416711_88437903:+	0.00243101	chr14	88437903	88416711	+	SPATA7	circSPATA7	-	0	0	0
chr14-88434642	rs2747081	0.2013	0	0	0.0146564	0.00124725	0.00079992	chr14_88416711_88437903:+	0.00243101	chr14	88437903	88416711	+	SPATA7	circSPATA7	-	0	0	0
chr14-88441127	rs429999	0.2051	0	0	0.0146564	0.00124725	0.00079992	chr14_88416711_88437903:+	0.00243101	chr14	88437903	88416711	+	SPATA7	circSPATA7	-	0	0	0
chr14-88449288	rs1758846	0.21	0	0	0.0146564	0.00124725	0.00079992	chr14_88416711_88437903:+	0.00243101	chr14	88437903	88416711	+	SPATA7	circSPATA7	-	0	0	0
chr14-88455372	rs845757	0.1985	0	0	0.0146564	0.00124725	0.00079992	chr14_88416711_88437903:+	0.00243101	chr14	88437903	88416711	+	SPATA7	circSPATA7	-	0	0	0
chr14-88460479	rs1099700	0.2012	0	0	0.0146564	0.00124725	0.00079992	chr14_88416711_88437903:+	0.00243101	chr14	88437903	88416711	+	SPATA7	circSPATA7	-	0	0	0
chr14-88461455	rs845769	0.2176	0	0	0.0146564	0.00124725	0.00079992	chr14_88416711_88437903:+	0.00243101	chr14	88437903	88416711	+	SPATA7	circSPATA7	-	0	0	0
chr14-88472736	rs1288122	0.2473	0	0	0.0146564	0.00124725	0.00079992	chr14_88416711_88437903:+	0.00243101	chr14	88437903	88416711	+	SPATA7	circSPATA7	-	0	0	0
chr14-88484335	rs816072	0.2467	0	0	0.0146564	0.00124725	0.00079992	chr14_88416711_88437903:+	0.00243101	chr14	88437903	88416711	+	SPATA7	circSPATA7	-	0	0	0
chr14-88489656	rs816075	0.2397	0	0	0.0146564	0.00124725	0.00079992	chr14_88416711_88437903:+	0.00243101	chr14	88437903	88416711	+	SPATA7	circSPATA7	-	0	0	0
chr14-88495121	rs1152376	0.2335	0	0	0.0146564	0.00124725	0.00079992	chr14_88416711_88437903:+	0.00243101	chr14	88437903	88416711	+	SPATA7	circSPATA7	-	0	0	0
chr14-88496243	rs1152377	0.2502	0	0	0.0146564	0.00124725	0.00079992	chr14_88416711_88437903:+	0.00243101	chr14	88437903	88416711	+	SPATA7	circSPATA7	-	0	0	0
chr14-88500992	rs816069	0.3267	0	0	0.0146564	0.00124725	0.00079992	chr14_88416711_88437903:+	0.00243101	chr14	88437903	88416711	+	SPATA7	circSPATA7	-	0	0	0
chr14-88505959	rs2778936	0.2256	0	0	0.0148404	0.00112183	0.00069993	chr14_88416711_88437903:+	0.00243101	chr14	88437903	88416711	+	SPATA7	circSPATA7	-	0	0	0
chr14-88514045	rs7141608	0.2493	0	0	0.0148404	0.00112183	0.00069993	chr14_88416711_88437903:+	0.00243101	chr14	88437903	88416711	+	SPATA7	circSPATA7	-	0	0	0
chr14-88517329	rs4904452	0.3293	0	0	0.0146564	0.00124725	0.00079992	chr14_88416711_88437903:+	0.00243101	chr14	88437903	88416711	+	SPATA7	circSPATA7	-	0	0	0
chr14-88521658	rs8008162	0.3181	0	0	0.0137519	0.00273914	0.00259974	chr14_88416711_88437903:+	0.00243101	chr14	88437903	88416711	+	SPATA7	circSPATA7	-	0	0	0
chr14-88522097	rs12050316	0.3874	0	0	0.0137328	0.00170992	0.00119988	chr14_88416711_88437903:+	0.00243101	chr14	88437903	88416711	+	SPATA7	circSPATA7	-	0	0	0
chr14-88527070	rs7144432	0.3074	0	0	0.0146564	0.00124725	0.00079992	chr14_88416711_88437903:+	0.00243101	chr14	88437903	88416711	+	SPATA7	circSPATA7	-	0	0	0
chr14-88529155	rs1897346	0.3183	0	0	0.0146564	0.00124725	0.00079992	chr14_88416711_88437903:+	0.00243101	chr14	88437903	88416711	+	SPATA7	circSPATA7	-	0	0	0
chr14-88529621	rs12437422	0.3183	0	0	0.0146564	0.00124725	0.00079992	chr14_88416711_88437903:+	0.00243101	chr14	88437903	88416711	+	SPATA7	circSPATA7	-	0	0	0
chr14-88530381	rs4899955	0.3183	0	0	0.0146564	0.00124725	0.00079992	chr14_88416711_88437903:+	0.00243101	chr14	88437903	88416711	+	SPATA7	circSPATA7	-	0	0	0
chr14-88534559	rs8017811	0.3099	0	0	0.0146564	0.00124725	0.00079992	chr14_88416711_88437903:+	0.00243101	chr14	88437903	88416711	+	SPATA7	circSPATA7	-	0	0	0
chr14-88537777	rs4904454	0.3198	0	0	0.0146564	0.00124725	0.00079992	chr14_88416711_88437903:+	0.00243101	chr14	88437903	88416711	+	SPATA7	circSPATA7	-	0	0	0
chr14-88539331	rs2033418	0.3081	0	0	0.0146564	0.00124725	0.00079992	chr14_88416711_88437903:+	0.00243101	chr14	88437903	88416711	+	SPATA7	circSPATA7	-	0	0	0
chr14-88545124	rs10873392	0.3014	0	0	0.0146564	0.00124725	0.00079992	chr14_88416711_88437903:+	0.00243101	chr14	88437903	88416711	+	SPATA7	circSPATA7	-	0	0	0
chr14-88545833	rs2052989	0.3036	0	0	0.0146564	0.00124725	0.00079992	chr14_88416711_88437903:+	0.00243101	chr14	88437903	88416711	+	SPATA7	circSPATA7	-	0	0	0
chr14-88545947	rs2052988	0.3156	0	0	0.0146564	0.00124725	0.00079992	chr14_88416711_88437903:+	0.00243101	chr14	88437903	88416711	+	SPATA7	circSPATA7	-	0	0	0
chr14-88547465	rs7160549	0.1954	0	0	0.0114251	0.00375849	0.00419958	chr14_88416711_88437903:+	0.00243101	chr14	88437903	88416711	+	SPATA7	circSPATA7	-	0	0	0
chr14-88548091	rs1344747	0.2975	0	0	0.0146564	0.00124725	0.00079992	chr14_88416711_88437903:+	0.00243101	chr14	88437903	88416711	+	SPATA7	circSPATA7	-	0	0	0
chr14-88550511	rs2896079	0.2135	0	0	0.0115116	0.00422793	0.00449955	chr14_88416711_88437903:+	0.00243101	chr14	88437903	88416711	+	SPATA7	circSPATA7	-	0	0	0
chr14-88551622	rs7146241	0.2948	0	0	0.0146564	0.00124725	0.00079992	chr14_88416711_88437903:+	0.00243101	chr14	88437903	88416711	+	SPATA7	circSPATA7	-	0	0	0
chr14-88552364	rs930181	0.2972	0	0	0.0146564	0.00124725	0.00079992	chr14_88416711_88437903:+	0.00243101	chr14	88437903	88416711	+	SPATA7	circSPATA7	-	0	0	0
chr14-88554903	rs3742681	0.3269	0	0	0.0146564	0.00124725	0.00079992	chr14_88416711_88437903:+	0.00243101	chr14	88437903	88416711	+	SPATA7	circSPATA7	-	0	0	0
chr14-88559032	rs12436642	0.3061	0	0	0.0146564	0.00124725	0.00079992	chr14_88416711_88437903:+	0.00243101	chr14	88437903	88416711	+	SPATA7	circSPATA7	-	0	0	0
chr14-88561547	rs11159859	0.1823	0	0	0.0161612	0.000406555	0.00069993	chr14_88416711_88437903:+	0.00243101	chr14	88437903	88416711	+	SPATA7	circSPATA7	-	0	0	0
chr14-88564740	rs11629164	0.1953	0	0	0.0161612	0.000406555	0.00029997	chr14_88416711_88437903:+	0.00243101	chr14	88437903	88416711	+	SPATA7	circSPATA7	-	0	0	0
chr14-88573473	rs74935561	0.2852	0	0	0.0114251	0.00375849	0.00419958	chr14_88416711_88437903:+	0.00243101	chr14	88437903	88416711	+	SPATA7	circSPATA7	-	0	0	0
chr14-88587530	rs8007288	0.2192	0	0	0.0114251	0.00375849	0.00419958	chr14_88416711_88437903:+	0.00243101	chr14	88437903	88416711	+	SPATA7	circSPATA7	-	0	0	0
chr14-88588706	rs2163600	0.1997	0	0	0.0115116	0.00422793	0.00449955	chr14_88416711_88437903:+	0.00243101	chr14	88437903	88416711	+	SPATA7	circSPATA7	-	0	0	0
chr14-88893261	rs17774352	0.4386	0	0	0.0193519	0.00395918	0.00459954	chr14_88726541_88754671:-	0.00479684	chr14	88726541	88754671	-	EML5	circEML5	-	0	0	0
chr14-91558883	rs117989469	0.6039	0	0	-0.0433249	0.00407672	0.00469953	chr14_91481576_91485730:-	0.0037241	chr14	91481576	91485730	-	PPP4R3A	circPPP4R3A	-	0	0	0
chr14-91606253	rs1743165	0.1316	0	0	0.0217304	0.00102283	0.00179982	chr14_91481576_91485730:-	0.0037241	chr14	91481576	91485730	-	PPP4R3A	circPPP4R3A	-	0	0	0
chr14-91606421	rs1704651	0.1123	0	0	0.0217304	0.00102283	0.0019998	chr14_91481576_91485730:-	0.0037241	chr14	91481576	91485730	-	PPP4R3A	circPPP4R3A	-	0	0	0
chr14-91606474	rs1743163	0.1122	0	0	0.0217304	0.00102283	0.00179982	chr14_91481576_91485730:-	0.0037241	chr14	91481576	91485730	-	PPP4R3A	circPPP4R3A	-	0	0	0
chr14-91606650	rs1743162	0.115	0	0	0.0217304	0.00102283	0.00179982	chr14_91481576_91485730:-	0.0037241	chr14	91481576	91485730	-	PPP4R3A	circPPP4R3A	-	0	0	0
chr14-91606844	rs2665348	0.1098	0	0	0.0217304	0.00102283	0.00179982	chr14_91481576_91485730:-	0.0037241	chr14	91481576	91485730	-	PPP4R3A	circPPP4R3A	-	0	0	0
chr14-91620154	rs1285631	0.2796	0	0	0.0188661	0.00340416	0.00379962	chr14_91481576_91485730:-	0.0037241	chr14	91481576	91485730	-	PPP4R3A	circPPP4R3A	-	0	0	0
chr14-91665010	rs10147296	0.6712	0	0	0.0158631	0.00458776	0.00369963	chr14_91481576_91485730:-	0.0037241	chr14	91481576	91485730	-	PPP4R3A	circPPP4R3A	-	0	0	0
chr14-91665597	rs10147895	0.6803	0	0	0.0158631	0.00458776	0.00369963	chr14_91481576_91485730:-	0.0037241	chr14	91481576	91485730	-	PPP4R3A	circPPP4R3A	-	0	0	0
chr14-91665794	rs10138154	0.6202	0	0	0.0158432	0.00509744	0.00479952	chr14_91481576_91485730:-	0.0037241	chr14	91481576	91485730	-	PPP4R3A	circPPP4R3A	-	0	0	0
chr14-91665824	rs10138426	0.6202	0	0	0.0158432	0.00509744	0.00479952	chr14_91481576_91485730:-	0.0037241	chr14	91481576	91485730	-	PPP4R3A	circPPP4R3A	-	0	0	0
chr14-91666529	rs61990391	0.6674	0	0	0.0158631	0.00458776	0.00369963	chr14_91481576_91485730:-	0.0037241	chr14	91481576	91485730	-	PPP4R3A	circPPP4R3A	-	0	0	0
chr14-91667255	rs10131079	0.6724	0	0	0.0158631	0.00458776	0.00369963	chr14_91481576_91485730:-	0.0037241	chr14	91481576	91485730	-	PPP4R3A	circPPP4R3A	-	0	0	0
chr14-91667379	rs10142076	0.676	0	0	0.0158631	0.00458776	0.00369963	chr14_91481576_91485730:-	0.0037241	chr14	91481576	91485730	-	PPP4R3A	circPPP4R3A	-	0	0	0
chr14-91667758	rs10144619	0.6808	0	0	0.0158631	0.00458776	0.0039996	chr14_91481576_91485730:-	0.0037241	chr14	91481576	91485730	-	PPP4R3A	circPPP4R3A	-	0	0	0
chr14-91667761	rs9323861	0.6356	0	0	0.0158432	0.00509744	0.00479952	chr14_91481576_91485730:-	0.0037241	chr14	91481576	91485730	-	PPP4R3A	circPPP4R3A	-	0	0	0
chr14-91667977	rs9972222	0.6251	0	0	0.0158432	0.00509744	0.00479952	chr14_91481576_91485730:-	0.0037241	chr14	91481576	91485730	-	PPP4R3A	circPPP4R3A	-	0	0	0
chr14-91668391	rs61990393	0.6536	0	0	0.0158432	0.00509744	0.00479952	chr14_91481576_91485730:-	0.0037241	chr14	91481576	91485730	-	PPP4R3A	circPPP4R3A	-	0	0	0
chr14-91668559	rs8011963	0.6251	0	0	0.0158432	0.00509744	0.00479952	chr14_91481576_91485730:-	0.0037241	chr14	91481576	91485730	-	PPP4R3A	circPPP4R3A	-	0	0	0
chr14-91668715	rs8016137	0.6238	0	0	0.0158432	0.00509744	0.00479952	chr14_91481576_91485730:-	0.0037241	chr14	91481576	91485730	-	PPP4R3A	circPPP4R3A	-	0	0	0
chr14-91668859	rs8015906	0.842	0	0	0.0158631	0.00458776	0.00369963	chr14_91481576_91485730:-	0.0037241	chr14	91481576	91485730	-	PPP4R3A	circPPP4R3A	-	0	0	0
chr14-91668991	rs8016095	0.6865	0	0	0.0158631	0.00458776	0.00369963	chr14_91481576_91485730:-	0.0037241	chr14	91481576	91485730	-	PPP4R3A	circPPP4R3A	-	0	0	0
chr14-91669172	rs10498629	0.6173	0	0	0.0158432	0.00509744	0.00479952	chr14_91481576_91485730:-	0.0037241	chr14	91481576	91485730	-	PPP4R3A	circPPP4R3A	-	0	0	0
chr14-91669301	rs17127494	0.6761	0	0	0.0158631	0.00458776	0.00369963	chr14_91481576_91485730:-	0.0037241	chr14	91481576	91485730	-	PPP4R3A	circPPP4R3A	-	0	0	0
chr14-91670765	rs7144666	0.6752	0	0	0.0158631	0.00458776	0.00369963	chr14_91481576_91485730:-	0.0037241	chr14	91481576	91485730	-	PPP4R3A	circPPP4R3A	-	0	0	0
chr14-91670772	rs7144245	0.6754	0	0	0.0158631	0.00458776	0.00369963	chr14_91481576_91485730:-	0.0037241	chr14	91481576	91485730	-	PPP4R3A	circPPP4R3A	-	0	0	0
chr14-91671222	rs7145235	0.6691	0	0	0.0158631	0.00458776	0.00369963	chr14_91481576_91485730:-	0.0037241	chr14	91481576	91485730	-	PPP4R3A	circPPP4R3A	-	0	0	0
chr14-91671398	rs56394967	0.6778	0	0	0.0158631	0.00458776	0.00369963	chr14_91481576_91485730:-	0.0037241	chr14	91481576	91485730	-	PPP4R3A	circPPP4R3A	-	0	0	0
chr14-91671559	rs60867771	0.6314	0	0	0.0158432	0.00509744	0.00479952	chr14_91481576_91485730:-	0.0037241	chr14	91481576	91485730	-	PPP4R3A	circPPP4R3A	-	0	0	0
chr14-96785352	rs77039507	0.1532	0	0	0.0198169	0.000528793	0.00149985	chr14_96833467_96860735:+	0.00204716	chr14	96860735	96833467	+	VRK1	circVRK1	-	0	1	0
chr14-96786751	rs74076130	0.01307	0	0	0.0328227	8.6144e-05	0.00069993	chr14_96833467_96860735:+	0.00204716	chr14	96860735	96833467	+	VRK1	circVRK1	-	0	1	0
chr14-96789381	rs55696055	0.0154	0	0	0.027688	0.000253219	0.00039996	chr14_96833467_96860735:+	0.00204716	chr14	96860735	96833467	+	VRK1	circVRK1	-	0	1	0
chr14-96789550	rs59426888	0.0156	0	0	0.027688	0.000253219	0.00039996	chr14_96833467_96860735:+	0.00204716	chr14	96860735	96833467	+	VRK1	circVRK1	-	0	1	0
chr14-96789975	rs10148005	0.01272	0	0	-0.0228977	0.00150446	0.00209979	chr14_96833467_96860735:+	0.00204716	chr14	96860735	96833467	+	VRK1	circVRK1	-	0	1	0
chr14-96791020	rs73355666	0.01515	0	0	0.027688	0.000253219	0.00039996	chr14_96833467_96860735:+	0.00204716	chr14	96860735	96833467	+	VRK1	circVRK1	-	0	1	0
chr14-96791331	rs8022356	0.01272	0	0	-0.0228977	0.00150446	0.00209979	chr14_96833467_96860735:+	0.00204716	chr14	96860735	96833467	+	VRK1	circVRK1	-	0	1	0
chr14-96791728	rs2145637	0.0133	0	0	-0.0228977	0.00150446	0.00209979	chr14_96833467_96860735:+	0.00204716	chr14	96860735	96833467	+	VRK1	circVRK1	-	0	1	0
chr14-96791903	rs2008331	0.04687	0	0	-0.0153587	0.00112715	0.0009999	chr14_96833467_96860735:+	0.00204716	chr14	96860735	96833467	+	VRK1	circVRK1	-	0	1	0
chr14-96792049	rs60476292	0.01463	0	0	0.0293607	0.000165521	0.00039996	chr14_96833467_96860735:+	0.00204716	chr14	96860735	96833467	+	VRK1	circVRK1	-	0	1	0
chr14-96792184	rs10131762	0.01374	0	0	0.0305536	0.000152073	0.00079992	chr14_96833467_96860735:+	0.00204716	chr14	96860735	96833467	+	VRK1	circVRK1	-	0	1	0
chr14-96792704	rs75266425	0.01367	0	0	0.0300054	0.000115506	0.00019998	chr14_96833467_96860735:+	0.00204716	chr14	96860735	96833467	+	VRK1	circVRK1	-	0	1	0
chr14-96793889	rs80065391	0.01111	0	0	0.0363691	2.7676e-05	0.00049995	chr14_96833467_96860735:+	0.00204716	chr14	96860735	96833467	+	VRK1	circVRK1	-	0	1	0
chr14-96796385	rs74375774	0.01048	0	0	0.0363691	2.7676e-05	0.00049995	chr14_96833467_96860735:+	0.00204716	chr14	96860735	96833467	+	VRK1	circVRK1	-	0	1	0
chr14-96796907	rs77529404	0.01009	1	0	0.0363691	2.7676e-05	0.00049995	chr14_96833467_96860735:+	0.00204716	chr14	96860735	96833467	+	VRK1	circVRK1	-	0	1	0
chr14-96798530	rs28463730	0.01171	1	0	0.0363691	2.7676e-05	0.00049995	chr14_96833467_96860735:+	0.00204716	chr14	96860735	96833467	+	VRK1	circVRK1	-	0	1	0
chr14-96802635	rs28775320	0.006931	1	0	0.0363691	2.7676e-05	0.00049995	chr14_96833467_96860735:+	0.00204716	chr14	96860735	96833467	+	VRK1	circVRK1	-	0	1	0
chr14-96803228	rs111308457	0.007243	1	0	0.0363691	2.7676e-05	0.00049995	chr14_96833467_96860735:+	0.00204716	chr14	96860735	96833467	+	VRK1	circVRK1	-	0	1	0
chr14-96805422	rs78919149	0.06715	1	0	0.043104	2.39551e-05	0.00049995	chr14_96833467_96860735:+	0.00204716	chr14	96860735	96833467	+	VRK1	circVRK1	-	0	1	0
chr14-96808264	rs8019781	0.01388	1	0	0.0285134	0.0002619	0.0009999	chr14_96833467_96860735:+	0.00204716	chr14	96860735	96833467	+	VRK1	circVRK1	-	0	1	0
chr14-96820685	rs142489120	0.01194	1	0	0.0178391	0.00239507	0.00359964	chr14_96833467_96860735:+	0.00204716	chr14	96860735	96833467	+	VRK1	circVRK1	-	0	1	0
chr14-96824329	rs28567991	0.007984	1	0	0.0363691	2.7676e-05	0.00049995	chr14_96833467_96860735:+	0.00204716	chr14	96860735	96833467	+	VRK1	circVRK1	-	0	1	0
chr14-96824462	rs28640027	0.007984	1	0	0.0363691	2.7676e-05	0.00049995	chr14_96833467_96860735:+	0.00204716	chr14	96860735	96833467	+	VRK1	circVRK1	-	0	1	0
chr14-96824725	rs28582851	0.007959	1	0	0.0363691	2.7676e-05	0.00049995	chr14_96833467_96860735:+	0.00204716	chr14	96860735	96833467	+	VRK1	circVRK1	-	0	1	0
chr14-96826060	rs77364991	0.007917	1	0	0.0363691	2.7676e-05	0.00049995	chr14_96833467_96860735:+	0.00204716	chr14	96860735	96833467	+	VRK1	circVRK1	-	0	1	0
chr14-96828796	rs10143993	0.01225	1	0	0.0178391	0.00239507	0.00359964	chr14_96833467_96860735:+	0.00204716	chr14	96860735	96833467	+	VRK1	circVRK1	-	0	1	0
chr14-96829294	rs2369902	0.009543	1	0	0.0363691	2.7676e-05	0.00049995	chr14_96833467_96860735:+	0.00204716	chr14	96860735	96833467	+	VRK1	circVRK1	-	0	1	0
chr14-96829734	rs28635274	0.009543	1	0	0.0363691	2.7676e-05	0.00049995	chr14_96833467_96860735:+	0.00204716	chr14	96860735	96833467	+	VRK1	circVRK1	-	0	1	0
chr14-96830416	rs78524870	0.01366	1	0	0.0178391	0.00239507	0.00359964	chr14_96833467_96860735:+	0.00204716	chr14	96860735	96833467	+	VRK1	circVRK1	-	0	1	0
chr14-96830451	rs78786664	0.009515	1	0	0.0363691	2.7676e-05	0.00049995	chr14_96833467_96860735:+	0.00204716	chr14	96860735	96833467	+	VRK1	circVRK1	-	0	1	0
chr14-96831488	rs77091282	0.009154	1	0	0.0363691	2.7676e-05	0.00049995	chr14_96833467_96860735:+	0.00204716	chr14	96860735	96833467	+	VRK1	circVRK1	-	0	1	0
chr14-96831816	rs28459561	0.01394	1	0	0.0178391	0.00239507	0.00359964	chr14_96833467_96860735:+	0.00204716	chr14	96860735	96833467	+	VRK1	circVRK1	-	0	1	0
chr14-96832199	rs28616062	0.01366	1	0	0.0178391	0.00239507	0.00359964	chr14_96833467_96860735:+	0.00204716	chr14	96860735	96833467	+	VRK1	circVRK1	-	0	1	0
chr14-96832715	rs77618236	0.09837	1	0	0.043104	2.39551e-05	0.00039996	chr14_96833467_96860735:+	0.00204716	chr14	96860735	96833467	+	VRK1	circVRK1	-	0	1	0
chr14-96833254	rs10134437	0.01366	1	0	0.0178391	0.00239507	0.00359964	chr14_96833467_96860735:+	0.00204716	chr14	96860735	96833467	+	VRK1	circVRK1	-	0	1	0
chr14-96836717	rs117472679	0.1051	1	0	0.043104	2.39551e-05	0.00039996	chr14_96833467_96860735:+	0.00204716	chr14	96860735	96833467	+	VRK1	circVRK1	-	0	1	0
chr14-96837688	rs10132650	0.01039	1	0	0.0363691	2.7676e-05	0.00049995	chr14_96833467_96860735:+	0.00204716	chr14	96860735	96833467	+	VRK1	circVRK1	-	0	1	0
chr14-96839548	rs80211977	0.009277	1	0	0.0363691	2.7676e-05	0.00049995	chr14_96833467_96860735:+	0.00204716	chr14	96860735	96833467	+	VRK1	circVRK1	-	0	1	0
chr14-96839558	rs78474937	0.0136	1	0	0.0178391	0.00239507	0.00359964	chr14_96833467_96860735:+	0.00204716	chr14	96860735	96833467	+	VRK1	circVRK1	-	0	1	0
chr14-96841749	rs28587799	0.009297	1	0	0.0363691	2.7676e-05	0.00049995	chr14_96833467_96860735:+	0.00204716	chr14	96860735	96833467	+	VRK1	circVRK1	-	0	1	0
chr14-96843011	rs10149364	0.01417	1	0	0.0178391	0.00239507	0.00359964	chr14_96833467_96860735:+	0.00204716	chr14	96860735	96833467	+	VRK1	circVRK1	-	0	1	0
chr14-96843242	rs76990302	0.01333	1	0	0.0178391	0.00239507	0.00359964	chr14_96833467_96860735:+	0.00204716	chr14	96860735	96833467	+	VRK1	circVRK1	-	0	1	0
chr14-96844091	rs79560732	0.01206	1	0	0.0178391	0.00239507	0.00359964	chr14_96833467_96860735:+	0.00204716	chr14	96860735	96833467	+	VRK1	circVRK1	-	0	1	0
chr14-96844826	rs111504258	0.007279	1	0	0.0363691	2.7676e-05	0.00049995	chr14_96833467_96860735:+	0.00204716	chr14	96860735	96833467	+	VRK1	circVRK1	-	0	1	0
chr14-96844984	rs10138598	0.007586	1	0	0.0363691	2.7676e-05	0.00049995	chr14_96833467_96860735:+	0.00204716	chr14	96860735	96833467	+	VRK1	circVRK1	-	0	1	0
chr14-96845557	rs78329606	0.007335	1	0	0.0363691	2.7676e-05	0.00049995	chr14_96833467_96860735:+	0.00204716	chr14	96860735	96833467	+	VRK1	circVRK1	-	0	1	0
chr14-96847065	rs10145354	0.01344	1	0	0.0178391	0.00239507	0.00359964	chr14_96833467_96860735:+	0.00204716	chr14	96860735	96833467	+	VRK1	circVRK1	-	0	1	0
chr14-96847833	rs28441425	0.01623	1	0	0.0179455	0.00178203	0.0019998	chr14_96833467_96860735:+	0.00204716	chr14	96860735	96833467	+	VRK1	circVRK1	-	0	1	0
chr14-96848442	rs10148863	0.0136	1	0	0.0326764	4.65222e-05	0.00059994	chr14_96833467_96860735:+	0.00204716	chr14	96860735	96833467	+	VRK1	circVRK1	-	0	1	0
chr14-96848456	rs10148869	0.007858	1	0	0.0363691	2.7676e-05	0.00049995	chr14_96833467_96860735:+	0.00204716	chr14	96860735	96833467	+	VRK1	circVRK1	-	0	1	0
chr14-96849573	rs10141420	0.01752	1	0	0.0179455	0.00178203	0.0019998	chr14_96833467_96860735:+	0.00204716	chr14	96860735	96833467	+	VRK1	circVRK1	-	0	1	0
chr14-96856749	rs45452297	0.01308	1	0	0.0178391	0.00239507	0.00359964	chr14_96833467_96860735:+	0.00204716	chr14	96860735	96833467	+	VRK1	circVRK1	-	0	1	0
chr14-96859379	rs76488535	0.01024	1	0	0.0363691	2.7676e-05	0.00049995	chr14_96833467_96860735:+	0.00204716	chr14	96860735	96833467	+	VRK1	circVRK1	-	0	1	0
chr14-96865281	rs10135704	0.01793	1	0	0.0178391	0.00239507	0.00359964	chr14_96833467_96860735:+	0.00204716	chr14	96860735	96833467	+	VRK1	circVRK1	-	0	1	0
chr14-96866140	rs28446674	0.01607	1	0	0.0178391	0.00239507	0.00359964	chr14_96833467_96860735:+	0.00204716	chr14	96860735	96833467	+	VRK1	circVRK1	-	0	1	0
chr14-96873275	rs77404601	0.01062	1	0	0.0363691	2.7676e-05	0.00049995	chr14_96833467_96860735:+	0.00204716	chr14	96860735	96833467	+	VRK1	circVRK1	-	0	1	0
chr14-96878493	rs76714333	0.008368	1	0	0.0363691	2.7676e-05	0.00049995	chr14_96833467_96860735:+	0.00204716	chr14	96860735	96833467	+	VRK1	circVRK1	-	0	1	0
chr14-96882324	rs17784363	0.01667	1	0	0.0171665	0.00285914	0.00369963	chr14_96833467_96860735:+	0.00204716	chr14	96860735	96833467	+	VRK1	circVRK1	-	0	1	0
chr14-96882380	rs28667199	0.0109	1	0	0.0311057	0.000112797	0.0009999	chr14_96833467_96860735:+	0.00204716	chr14	96860735	96833467	+	VRK1	circVRK1	-	0	1	0
chr14-96884535	rs76606784	0.01666	1	0	0.0178391	0.00239507	0.00359964	chr14_96833467_96860735:+	0.00204716	chr14	96860735	96833467	+	VRK1	circVRK1	-	0	1	0
chr14-96885046	rs79165087	0.01059	1	0	0.0363691	2.7676e-05	0.00049995	chr14_96833467_96860735:+	0.00204716	chr14	96860735	96833467	+	VRK1	circVRK1	-	0	1	0
chr14-96885438	rs10143496	0.01334	1	0	0.0363691	2.7676e-05	0.00049995	chr14_96833467_96860735:+	0.00204716	chr14	96860735	96833467	+	VRK1	circVRK1	-	0	1	0
chr14-96885944	rs10146186	0.01337	1	0	0.0363691	2.7676e-05	0.00049995	chr14_96833467_96860735:+	0.00204716	chr14	96860735	96833467	+	VRK1	circVRK1	-	0	1	0
chr14-96886045	rs74848687	0.01337	1	0	0.0363691	2.7676e-05	0.00049995	chr14_96833467_96860735:+	0.00204716	chr14	96860735	96833467	+	VRK1	circVRK1	-	0	1	0
chr14-96889342	rs28587251	0.01592	1	0	0.0178391	0.00239507	0.00359964	chr14_96833467_96860735:+	0.00204716	chr14	96860735	96833467	+	VRK1	circVRK1	-	0	1	0
chr14-96889604	rs74342871	0.1113	1	0	0.043104	2.39551e-05	0.00039996	chr14_96833467_96860735:+	0.00204716	chr14	96860735	96833467	+	VRK1	circVRK1	-	0	1	0
chr14-96893560	rs79024541	0.01784	1	0	0.0363691	2.7676e-05	0.00049995	chr14_96833467_96860735:+	0.00204716	chr14	96860735	96833467	+	VRK1	circVRK1	-	0	1	0
chr14-96893765	rs10142862	0.01941	1	0	0.0363691	2.7676e-05	0.00049995	chr14_96833467_96860735:+	0.00204716	chr14	96860735	96833467	+	VRK1	circVRK1	-	0	1	0
chr14-96893912	rs10142813	0.01671	1	0	0.0178391	0.00239507	0.00359964	chr14_96833467_96860735:+	0.00204716	chr14	96860735	96833467	+	VRK1	circVRK1	-	0	1	0
chr14-96895300	rs57221296	0.04611	1	0	0.0363691	2.7676e-05	0.00049995	chr14_96833467_96860735:+	0.00204716	chr14	96860735	96833467	+	VRK1	circVRK1	-	0	1	0
chr14-96895957	rs113065389	0.04711	1	0	0.0363691	2.7676e-05	0.00049995	chr14_96833467_96860735:+	0.00204716	chr14	96860735	96833467	+	VRK1	circVRK1	-	0	1	0
chr14-96897412	rs74076183	0.0461	1	0	0.0363691	2.7676e-05	0.00049995	chr14_96833467_96860735:+	0.00204716	chr14	96860735	96833467	+	VRK1	circVRK1	-	0	1	0
chr14-96898753	rs4905564	0.01741	1	0	-0.0104448	0.00603178	0.00459954	chr14_96833467_96860735:+	0.00204716	chr14	96860735	96833467	+	VRK1	circVRK1	-	0	1	0
chr14-96903407	rs58143547	0.03966	1	0	0.0268734	0.000952327	0.00289971	chr14_96833467_96860735:+	0.00204716	chr14	96860735	96833467	+	VRK1	circVRK1	-	0	1	0
chr14-96911599	rs28434496	0.03769	1	0	0.0268734	0.000952327	0.00289971	chr14_96833467_96860735:+	0.00204716	chr14	96860735	96833467	+	VRK1	circVRK1	-	0	1	0
chr14-96912060	rs74076190	0.03783	1	0	0.0268734	0.000952327	0.00289971	chr14_96833467_96860735:+	0.00204716	chr14	96860735	96833467	+	VRK1	circVRK1	-	0	1	0
chr14-96912404	rs79299343	0.04311	1	0	0.0268734	0.000952327	0.00289971	chr14_96833467_96860735:+	0.00204716	chr14	96860735	96833467	+	VRK1	circVRK1	-	0	1	0
chr14-96916792	rs13379109	0.03377	1	0	0.0268734	0.000952327	0.00289971	chr14_96833467_96860735:+	0.00204716	chr14	96860735	96833467	+	VRK1	circVRK1	-	0	1	0
chr14-96933544	rs74078732	0.03627	0	0	0.0235565	0.00204078	0.00439956	chr14_96833467_96860735:+	0.00204716	chr14	96860735	96833467	+	VRK1	circVRK1	-	0	1	0
chr14-96941036	rs74958269	0.05041	0	0	0.0256044	0.00112732	0.00259974	chr14_96833467_96860735:+	0.00204716	chr14	96860735	96833467	+	VRK1	circVRK1	-	0	1	0
chr14-96944549	rs78892879	0.03759	0	0	0.0256044	0.00112732	0.00259974	chr14_96833467_96860735:+	0.00204716	chr14	96860735	96833467	+	VRK1	circVRK1	-	0	1	0
chr14-96950967	rs17094675	0.02843	0	0	0.0256044	0.00112732	0.00259974	chr14_96833467_96860735:+	0.00204716	chr14	96860735	96833467	+	VRK1	circVRK1	-	0	1	0
chr14-96952252	rs78306634	0.02506	0	0	0.0256044	0.00112732	0.00259974	chr14_96833467_96860735:+	0.00204716	chr14	96860735	96833467	+	VRK1	circVRK1	-	0	1	0
chr14-96952395	rs76418754	0.02506	0	0	0.0256044	0.00112732	0.00259974	chr14_96833467_96860735:+	0.00204716	chr14	96860735	96833467	+	VRK1	circVRK1	-	0	1	0
chr14-96952655	rs74245048	0.02499	0	0	0.0256044	0.00112732	0.00259974	chr14_96833467_96860735:+	0.00204716	chr14	96860735	96833467	+	VRK1	circVRK1	-	0	1	0
chr14-96955180	rs75230356	0.0267	0	0	0.0256044	0.00112732	0.00259974	chr14_96833467_96860735:+	0.00204716	chr14	96860735	96833467	+	VRK1	circVRK1	-	0	1	0
chr14-96955912	rs79491969	0.02485	0	0	0.0256044	0.00112732	0.00259974	chr14_96833467_96860735:+	0.00204716	chr14	96860735	96833467	+	VRK1	circVRK1	-	0	1	0
chr14-96957532	rs1884064	0.02712	0	0	0.0256044	0.00112732	0.00259974	chr14_96833467_96860735:+	0.00204716	chr14	96860735	96833467	+	VRK1	circVRK1	-	0	1	0
chr14-96958202	rs79761624	0.02459	0	0	0.0256044	0.00112732	0.00259974	chr14_96833467_96860735:+	0.00204716	chr14	96860735	96833467	+	VRK1	circVRK1	-	0	1	0
chr14-96960283	rs17094692	0.02677	0	0	0.0256044	0.00112732	0.00259974	chr14_96833467_96860735:+	0.00204716	chr14	96860735	96833467	+	VRK1	circVRK1	-	0	1	0
chr14-96962919	rs76806159	0.02748	0	0	0.0256044	0.00112732	0.00259974	chr14_96833467_96860735:+	0.00204716	chr14	96860735	96833467	+	VRK1	circVRK1	-	0	1	0
chr14-96980776	rs77846367	0.02612	0	0	0.0256044	0.00112732	0.00259974	chr14_96833467_96860735:+	0.00204716	chr14	96860735	96833467	+	VRK1	circVRK1	-	0	1	0
chr14-96985910	rs17094776	0.01765	0	0	0.0256044	0.00112732	0.00259974	chr14_96833467_96860735:+	0.00204716	chr14	96860735	96833467	+	VRK1	circVRK1	-	0	1	0
chr15-101158719	rs35469830	0.2971	0	0	0.00865291	0.0047345	0.00339966	chr15_101235082_101235577:-	0.00271368	chr15	101235082	101235577	-	CHSY1	circCHSY1	-	0	0	0
chr15-101160129	rs1869640	0.6667	0	0	0.00766149	0.00501032	0.00479952	chr15_101235082_101235577:-	0.00271368	chr15	101235082	101235577	-	CHSY1	circCHSY1	-	0	0	0
chr15-101160468	rs4965798	0.5595	0	0	0.0101517	0.00110009	0.00079992	chr15_101235082_101235577:-	0.00271368	chr15	101235082	101235577	-	CHSY1	circCHSY1	-	0	0	0
chr15-101162696	rs4965800	0.8642	0	0	0.00761215	0.00506726	0.00489951	chr15_101235082_101235577:-	0.00271368	chr15	101235082	101235577	-	CHSY1	circCHSY1	-	0	0	0
chr15-101162839	rs4965370	0.4977	0	0	0.0101874	0.00105138	0.00059994	chr15_101235082_101235577:-	0.00271368	chr15	101235082	101235577	-	CHSY1	circCHSY1	-	0	0	0
chr15-101163916	rs10794482	0.8981	0	0	0.00792959	0.00278002	0.00239976	chr15_101235082_101235577:-	0.00271368	chr15	101235082	101235577	-	CHSY1	circCHSY1	-	0	0	0
chr15-101164845	rs11635069	0.7902	0	0	0.00873839	0.000792549	0.00079992	chr15_101235082_101235577:-	0.00271368	chr15	101235082	101235577	-	CHSY1	circCHSY1	-	0	0	0
chr15-101166509	rs1807833	0.8539	0	0	0.00849141	0.00131065	0.00139986	chr15_101235082_101235577:-	0.00271368	chr15	101235082	101235577	-	CHSY1	circCHSY1	-	0	0	0
chr15-101344102	rs11247280	0.7518	0	0	-0.00985643	0.00230156	0.00249975	chr15_101235082_101235577:-	0.00271368	chr15	101235082	101235577	-	CHSY1	circCHSY1	-	0	0	0
chr15-101347347	rs60289824	0.7255	0	0	-0.0123755	0.00105612	0.00119988	chr15_101235082_101235577:-	0.00271368	chr15	101235082	101235577	-	CHSY1	circCHSY1	-	0	0	0
chr15-101348106	rs8038042	0.8209	0	0	-0.0101403	0.00405986	0.00419958	chr15_101235082_101235577:-	0.00271368	chr15	101235082	101235577	-	CHSY1	circCHSY1	-	0	0	0
chr15-101348388	rs8038528	0.6944	0	0	-0.0123755	0.00105612	0.00159984	chr15_101235082_101235577:-	0.00271368	chr15	101235082	101235577	-	CHSY1	circCHSY1	-	0	0	0
chr15-101348884	rs10152935	0.746	0	0	-0.010929	0.00132506	0.00189981	chr15_101235082_101235577:-	0.00271368	chr15	101235082	101235577	-	CHSY1	circCHSY1	-	0	0	0
chr15-101349350	rs11630183	0.7284	0	0	-0.00974738	0.00252542	0.00289971	chr15_101235082_101235577:-	0.00271368	chr15	101235082	101235577	-	CHSY1	circCHSY1	-	0	0	0
chr15-101349995	rs6598452	0.9375	0	0	-0.00788269	0.0015053	0.00119988	chr15_101235082_101235577:-	0.00271368	chr15	101235082	101235577	-	CHSY1	circCHSY1	-	0	0	0
chr15-101350606	rs10152458	0.9117	0	0	-0.00720533	0.00293544	0.00249975	chr15_101235082_101235577:-	0.00271368	chr15	101235082	101235577	-	CHSY1	circCHSY1	-	0	0	0
chr15-101350656	rs10152756	0.9207	0	0	-0.00720533	0.00293544	0.00249975	chr15_101235082_101235577:-	0.00271368	chr15	101235082	101235577	-	CHSY1	circCHSY1	-	0	0	0
chr15-101350708	rs10152471	0.9096	0	0	-0.00720533	0.00293544	0.00249975	chr15_101235082_101235577:-	0.00271368	chr15	101235082	101235577	-	CHSY1	circCHSY1	-	0	0	0
chr15-101351157	rs11632987	0.9098	0	0	-0.00720533	0.00293544	0.00249975	chr15_101235082_101235577:-	0.00271368	chr15	101235082	101235577	-	CHSY1	circCHSY1	-	0	0	0
chr15-101351158	rs11633013	0.9098	0	0	-0.00720533	0.00293544	0.00249975	chr15_101235082_101235577:-	0.00271368	chr15	101235082	101235577	-	CHSY1	circCHSY1	-	0	0	0
chr15-101351303	rs7175132	0.9255	0	0	-0.00788269	0.0015053	0.00119988	chr15_101235082_101235577:-	0.00271368	chr15	101235082	101235577	-	CHSY1	circCHSY1	-	0	0	0
chr15-101352302	rs11247282	0.9139	0	0	-0.0077252	0.00179732	0.00139986	chr15_101235082_101235577:-	0.00271368	chr15	101235082	101235577	-	CHSY1	circCHSY1	-	0	0	0
chr15-101352676	rs11856410	0.7707	0	0	-0.0123755	0.00105612	0.00159984	chr15_101235082_101235577:-	0.00271368	chr15	101235082	101235577	-	CHSY1	circCHSY1	-	0	0	0
chr15-101352953	rs55776457	0.7808	0	0	-0.0123755	0.00105612	0.00159984	chr15_101235082_101235577:-	0.00271368	chr15	101235082	101235577	-	CHSY1	circCHSY1	-	0	0	0
chr15-101353433	rs11247283	0.6658	0	0	-0.0107194	0.00241632	0.00239976	chr15_101235082_101235577:-	0.00271368	chr15	101235082	101235577	-	CHSY1	circCHSY1	-	0	0	0
chr1-51294475	rs41287288	0.8698	0	0	0.041979	0.000116299	0.00039996	chr1_51402435_51408332:-	0.00204716	chr1	51402435	51408332	-	EPS15	circEPS15_1	-	0	0	0
chr1-51294475	rs41287288	0.8698	0	0	0.041979	0.000116299	0.00039996	chr1_51402435_51408332:-	0.00204716	chr1	51402435	51408332	-	EPS15	circEPS15_1	-	0	0	0
chr1-51321572	rs113744597	0.9561	0	0	0.041979	0.000116299	0.00019998	chr1_51402435_51408332:-	0.00204716	chr1	51402435	51408332	-	EPS15	circEPS15_1	-	0	0	0
chr1-51321572	rs113744597	0.9561	0	0	0.041979	0.000116299	0.00019998	chr1_51402435_51408332:-	0.00204716	chr1	51402435	51408332	-	EPS15	circEPS15_1	-	0	0	0
chr1-51342014	rs112194425	0.8196	0	0	0.041979	0.000116299	0.00019998	chr1_51402435_51408332:-	0.00204716	chr1	51402435	51408332	-	EPS15	circEPS15_1	-	0	0	0
chr1-51342014	rs112194425	0.8196	0	0	0.041979	0.000116299	0.00019998	chr1_51402435_51408332:-	0.00204716	chr1	51402435	51408332	-	EPS15	circEPS15_1	-	0	0	0
chr1-51462320	rs113629690	0.9547	0	0	0.041979	0.000116299	0.00019998	chr1_51402435_51408332:-	0.00204716	chr1	51402435	51408332	-	EPS15	circEPS15_1	-	0	0	0
chr1-51462320	rs113629690	0.9547	0	0	0.041979	0.000116299	0.00019998	chr1_51402435_51408332:-	0.00204716	chr1	51402435	51408332	-	EPS15	circEPS15_1	-	0	0	0
chr1-51468102	rs7518049	0.8964	0	0	0.041979	0.000116299	0.00019998	chr1_51402435_51408332:-	0.00204716	chr1	51402435	51408332	-	EPS15	circEPS15_1	-	0	0	0
chr1-51468102	rs7518049	0.8964	0	0	0.041979	0.000116299	0.00019998	chr1_51402435_51408332:-	0.00204716	chr1	51402435	51408332	-	EPS15	circEPS15_1	-	0	0	0
chr1-51545919	rs116215984	0.2337	0	0	0.0465372	0.001175	0.00289971	chr1_51402435_51408332:-	0.00204716	chr1	51402435	51408332	-	EPS15	circEPS15_1	-	0	0	0
chr1-51586694	rs140384591	0.1219	0	0	0.0465372	0.001175	0.00189981	chr1_51402435_51408332:-	0.00204716	chr1	51402435	51408332	-	EPS15	circEPS15_1	-	0	0	0
chr15-25354189	rs112494329	-	0	0	0.0260464	5.12849e-05	0.00039996	chr15_25266431_25278884:+	0.00243101	chr15	25278884	25266431	+	SNHG14	circSNHG14	-	0	0	0
chr15-25454605	rs35626444	0.8347	0	0	0.00942726	0.00124257	0.00119988	chr15_25266431_25278884:+	0.00243101	chr15	25278884	25266431	+	SNHG14	circSNHG14	-	0	0	0
chr1-52647616	rs114465868	0.8445	0	0	0.0276384	0.000204289	0.0009999	chr1_52515891_52526373:-	0.00326858	chr1	52515891	52526373	-	ZCCHC11	circZCCHC11_2	-	0	1	0
chr1-52647616	rs114465868	0.8445	0	0	0.0276384	0.000204289	0.0009999	chr1_52515891_52526373:-	0.00326858	chr1	52515891	52526373	-	ZCCHC11	circZCCHC11_2	-	0	1	0
chr15-27429030	rs4438262	0.4745	0	0	0.0097522	0.00499352	0.00389961	chr15_27326809_27328888:+	0.00444853	chr15	27328888	27326809	+	GABRG3	circGABRG3	-	0	0	0
chr15-32792205	rs112486162	0.9619	0	0	0.0367332	0.00256535	0.00269973	chr15_32857015_32902040:-	0.00204716	chr15	32857015	32902040	-	FMN1	circFMN1_1	-	0	0	0
chr15-32859161	rs4780051	0.5657	0	0	0.0309037	0.00374803	0.00369963	chr15_32857015_32902040:-	0.00204716	chr15	32857015	32902040	-	FMN1	circFMN1_1	-	0	0	0
chr15-32859614	rs10519759	0.5921	0	0	0.0301857	0.00463789	0.00439956	chr15_32857015_32902040:-	0.00204716	chr15	32857015	32902040	-	FMN1	circFMN1_1	-	0	0	0
chr15-32859772	rs72717689	0.5964	0	0	0.0301857	0.00463789	0.00439956	chr15_32857015_32902040:-	0.00204716	chr15	32857015	32902040	-	FMN1	circFMN1_1	-	0	0	0
chr15-32969797	rs2956145	0.5251	0	0	-0.0261854	0.00292892	0.00329967	chr15_32857015_32902040:-	0.00204716	chr15	32857015	32902040	-	FMN1	circFMN1_1	-	0	0	0
chr15-32971580	rs72719354	0.9983	0	0	0.0608035	3.70531e-05	0.00019998	chr15_32857015_32902040:-	0.00204716	chr15	32857015	32902040	-	FMN1	circFMN1_1	-	0	0	0
chr15-32972890	rs11632244	0.9954	0	0	0.0608035	3.70531e-05	0.00039996	chr15_32857015_32902040:-	0.00204716	chr15	32857015	32902040	-	FMN1	circFMN1_1	-	0	0	0
chr15-32973637	rs2930133	0.6284	0	0	-0.0300507	0.000879079	0.00079992	chr15_32857015_32902040:-	0.00204716	chr15	32857015	32902040	-	FMN1	circFMN1_1	-	0	0	0
chr15-32974775	rs2923052	0.6336	0	0	-0.0257636	0.00385582	0.00419958	chr15_32857015_32902040:-	0.00204716	chr15	32857015	32902040	-	FMN1	circFMN1_1	-	0	0	0
chr15-32977119	rs2061881	0.6116	0	0	-0.0257636	0.00385582	0.00419958	chr15_32857015_32902040:-	0.00204716	chr15	32857015	32902040	-	FMN1	circFMN1_1	-	0	0	0
chr15-32978169	rs2928021	0.5157	0	0	-0.0257636	0.00385582	0.00419958	chr15_32857015_32902040:-	0.00204716	chr15	32857015	32902040	-	FMN1	circFMN1_1	-	0	0	0
chr15-32978926	rs2923053	0.5223	0	0	-0.0264466	0.00349478	0.00359964	chr15_32857015_32902040:-	0.00204716	chr15	32857015	32902040	-	FMN1	circFMN1_1	-	0	0	0
chr15-32979528	rs7169768	0.7904	0	0	0.0488106	0.000239141	0.00069993	chr15_32857015_32902040:-	0.00204716	chr15	32857015	32902040	-	FMN1	circFMN1_1	-	0	0	0
chr15-32980017	rs28552593	0.7683	0	0	0.0488106	0.000239141	0.00069993	chr15_32857015_32902040:-	0.00204716	chr15	32857015	32902040	-	FMN1	circFMN1_1	-	0	0	0
chr15-32983442	rs11638997	0.5166	0	0	0.0344705	0.00301715	0.00339966	chr15_32857015_32902040:-	0.00204716	chr15	32857015	32902040	-	FMN1	circFMN1_1	-	0	0	0
chr15-32985608	rs2597094	0.5082	0	0	-0.0257636	0.00385582	0.00419958	chr15_32857015_32902040:-	0.00204716	chr15	32857015	32902040	-	FMN1	circFMN1_1	-	0	0	0
chr15-32987772	rs343927	0.444	0	0	-0.0257636	0.00385582	0.00419958	chr15_32857015_32902040:-	0.00204716	chr15	32857015	32902040	-	FMN1	circFMN1_1	-	0	0	0
chr15-32989168	rs12101357	0.9473	0	0	0.0608035	3.70531e-05	0.00039996	chr15_32857015_32902040:-	0.00204716	chr15	32857015	32902040	-	FMN1	circFMN1_1	-	0	0	0
chr15-32989752	rs343932	0.6247	0	0	-0.0271895	0.00329258	0.00409959	chr15_32857015_32902040:-	0.00204716	chr15	32857015	32902040	-	FMN1	circFMN1_1	-	0	0	0
chr15-32991193	rs343933	0.5077	0	0	-0.0259577	0.00338295	0.00369963	chr15_32857015_32902040:-	0.00204716	chr15	32857015	32902040	-	FMN1	circFMN1_1	-	0	0	0
chr15-32992548	rs28522303	0.4873	0	0	0.0341713	0.00303747	0.00379962	chr15_32857015_32902040:-	0.00204716	chr15	32857015	32902040	-	FMN1	circFMN1_1	-	0	0	0
chr15-32993204	rs163835	0.4346	0	0	-0.0259577	0.00338295	0.00379962	chr15_32857015_32902040:-	0.00204716	chr15	32857015	32902040	-	FMN1	circFMN1_1	-	0	0	0
chr15-32995953	rs343917	0.8392	0	0	-0.0281656	0.00181273	0.0019998	chr15_32857015_32902040:-	0.00204716	chr15	32857015	32902040	-	FMN1	circFMN1_1	-	0	0	0
chr15-32996087	rs16962802	0.7637	0	0	0.0488106	0.000239141	0.00069993	chr15_32857015_32902040:-	0.00204716	chr15	32857015	32902040	-	FMN1	circFMN1_1	-	0	0	0
chr15-32996761	rs1871361	0.348	0	0	0.0371736	0.00204904	0.00229977	chr15_32857015_32902040:-	0.00204716	chr15	32857015	32902040	-	FMN1	circFMN1_1	-	0	0	0
chr15-33231073	rs72723458	0.0672	0	0	0.138865	4.56013e-05	0.00139986	chr15_33153048_33155045:-	0.00346844	chr15	33153048	33155045	-	FMN1	circFMN1_3	-	0	0	0
chr15-51718187	rs113880141	-	0	0	0.0296451	0.00318486	0.00489951	chr15_51535663_51547408:-	0.00440333	chr15	51535663	51547408	-	DMXL2	circDMXL2	-	0	0	0
chr15-51718753	rs73405314	-	0	0	0.0296451	0.00318486	0.00359964	chr15_51535663_51547408:-	0.00440333	chr15	51535663	51547408	-	DMXL2	circDMXL2	-	0	0	0
chr15-51719229	rs73405317	-	0	0	0.0296451	0.00318486	0.00359964	chr15_51535663_51547408:-	0.00440333	chr15	51535663	51547408	-	DMXL2	circDMXL2	-	0	0	0
chr15-51719528	rs73405321	-	0	0	0.0296451	0.00318486	0.00359964	chr15_51535663_51547408:-	0.00440333	chr15	51535663	51547408	-	DMXL2	circDMXL2	-	0	0	0
chr15-51719610	rs73405322	-	0	0	0.0296451	0.00318486	0.00359964	chr15_51535663_51547408:-	0.00440333	chr15	51535663	51547408	-	DMXL2	circDMXL2	-	0	0	0
chr15-51720433	rs73405324	-	0	0	0.0296451	0.00318486	0.00359964	chr15_51535663_51547408:-	0.00440333	chr15	51535663	51547408	-	DMXL2	circDMXL2	-	0	0	0
chr15-51720968	rs59426894	-	1	0	0.0296451	0.00318486	0.00359964	chr15_51535663_51547408:-	0.00440333	chr15	51535663	51547408	-	DMXL2	circDMXL2	-	0	0	0
chr15-51721023	rs60590663	-	1	0	0.0296451	0.00318486	0.00359964	chr15_51535663_51547408:-	0.00440333	chr15	51535663	51547408	-	DMXL2	circDMXL2	-	0	0	0
chr15-51721039	rs57399438	-	1	0	0.0296451	0.00318486	0.00359964	chr15_51535663_51547408:-	0.00440333	chr15	51535663	51547408	-	DMXL2	circDMXL2	-	0	0	0
chr15-51721067	rs58434025	-	1	0	0.0296451	0.00318486	0.00359964	chr15_51535663_51547408:-	0.00440333	chr15	51535663	51547408	-	DMXL2	circDMXL2	-	0	0	0
chr15-51725272	rs73405338	-	1	0	0.0296451	0.00318486	0.00359964	chr15_51535663_51547408:-	0.00440333	chr15	51535663	51547408	-	DMXL2	circDMXL2	-	0	0	0
chr15-51725648	rs73405339	-	1	0	0.0296451	0.00318486	0.00359964	chr15_51535663_51547408:-	0.00440333	chr15	51535663	51547408	-	DMXL2	circDMXL2	-	0	0	0
chr15-51728238	rs73405346	-	1	0	0.0296451	0.00318486	0.00359964	chr15_51535663_51547408:-	0.00440333	chr15	51535663	51547408	-	DMXL2	circDMXL2	-	0	0	0
chr15-51728677	rs112233804	-	1	0	0.0296451	0.00318486	0.00359964	chr15_51535663_51547408:-	0.00440333	chr15	51535663	51547408	-	DMXL2	circDMXL2	-	0	0	0
chr15-51729346	rs73405351	-	1	0	0.0296451	0.00318486	0.00359964	chr15_51535663_51547408:-	0.00440333	chr15	51535663	51547408	-	DMXL2	circDMXL2	-	0	0	0
chr15-51730480	rs58559761	-	1	0	0.0296451	0.00318486	0.00359964	chr15_51535663_51547408:-	0.00440333	chr15	51535663	51547408	-	DMXL2	circDMXL2	-	0	0	0
chr15-51733839	rs73405368	-	1	0	0.0296451	0.00318486	0.00359964	chr15_51535663_51547408:-	0.00440333	chr15	51535663	51547408	-	DMXL2	circDMXL2	-	0	0	0
chr15-51733979	rs113694660	-	1	0	0.0296451	0.00318486	0.00359964	chr15_51535663_51547408:-	0.00440333	chr15	51535663	51547408	-	DMXL2	circDMXL2	-	0	0	0
chr15-51735203	rs73405370	-	1	0	0.0296451	0.00318486	0.00359964	chr15_51535663_51547408:-	0.00440333	chr15	51535663	51547408	-	DMXL2	circDMXL2	-	0	0	0
chr15-51737607	rs1812762	-	1	0	0.0296451	0.00318486	0.00359964	chr15_51535663_51547408:-	0.00440333	chr15	51535663	51547408	-	DMXL2	circDMXL2	-	0	0	0
chr15-51738780	rs73405377	-	1	0	0.0296451	0.00318486	0.00359964	chr15_51535663_51547408:-	0.00440333	chr15	51535663	51547408	-	DMXL2	circDMXL2	-	0	0	0
chr15-51740462	rs73405389	-	1	0	0.0296451	0.00318486	0.00359964	chr15_51535663_51547408:-	0.00440333	chr15	51535663	51547408	-	DMXL2	circDMXL2	-	0	0	0
chr15-54118202	rs12899909	0.849	0	0	0.0102238	0.00432457	0.00409959	chr15_54293895_54338489:+	0.00456946	chr15	54338489	54293895	+	UNC13C	circUNC13C	-	1	0	0
chr15-54121587	rs35739485	0.8202	0	0	0.0102238	0.00432457	0.00439956	chr15_54293895_54338489:+	0.00456946	chr15	54338489	54293895	+	UNC13C	circUNC13C	-	1	0	0
chr15-58855449	rs117093482	-	0	0	0.0275342	0.00238392	0.00459954	chr15_59030804_59031702:+	0.00176818	chr15	59031702	59030804	+	RNF111	circRNF111	-	0	0	0
chr15-58879687	rs150421381	-	0	0	0.0275342	0.00238392	0.00459954	chr15_59030804_59031702:+	0.00176818	chr15	59031702	59030804	+	RNF111	circRNF111	-	0	0	0
chr15-58921920	rs147388988	-	0	0	0.0275342	0.00238392	0.00459954	chr15_59030804_59031702:+	0.00176818	chr15	59031702	59030804	+	RNF111	circRNF111	-	0	0	0
chr15-58947039	rs139097331	-	0	0	0.0275342	0.00238392	0.00459954	chr15_59030804_59031702:+	0.00176818	chr15	59031702	59030804	+	RNF111	circRNF111	-	0	0	0
chr15-59136664	rs147223727	-	0	0	0.0275342	0.00238392	0.00459954	chr15_59030804_59031702:+	0.00176818	chr15	59031702	59030804	+	RNF111	circRNF111	-	0	0	0
chr15-59139563	rs12900331	0.655	0	0	0.00784046	0.00200912	0.00209979	chr15_59030804_59031702:+	0.00176818	chr15	59031702	59030804	+	RNF111	circRNF111	-	0	0	0
chr15-59143698	rs74017367	0.8083	0	0	0.024326	6.66707e-05	0.00029997	chr15_59030804_59031702:+	0.00176818	chr15	59031702	59030804	+	RNF111	circRNF111	-	0	0	0
chr15-59151069	rs7174992	0.8542	0	0	-0.0297056	5.30034e-05	0.00029997	chr15_59030804_59031702:+	0.00176818	chr15	59031702	59030804	+	RNF111	circRNF111	-	0	0	0
chr15-59151211	rs111507056	0.8047	0	0	0.024326	6.66707e-05	0.00029997	chr15_59030804_59031702:+	0.00176818	chr15	59031702	59030804	+	RNF111	circRNF111	-	0	0	0
chr15-59152453	rs17269496	0.9811	0	0	0.0175922	0.00121477	0.00229977	chr15_59030804_59031702:+	0.00176818	chr15	59031702	59030804	+	RNF111	circRNF111	-	0	0	0
chr15-59155057	rs2101394	0.7011	0	0	0.0144432	8.7983e-05	9.999e-05	chr15_59030804_59031702:+	0.00176818	chr15	59031702	59030804	+	RNF111	circRNF111	-	0	0	0
chr15-59155075	rs57164516	0.7755	0	0	0.0273017	2.00164e-05	0.00019998	chr15_59030804_59031702:+	0.00176818	chr15	59031702	59030804	+	RNF111	circRNF111	-	0	0	0
chr15-59155254	rs61055592	0.653	0	0	0.018544	0.000242409	0.00079992	chr15_59030804_59031702:+	0.00176818	chr15	59031702	59030804	+	RNF111	circRNF111	-	0	0	0
chr15-59155371	rs2087124	0.6997	0	0	0.0144432	8.7983e-05	9.999e-05	chr15_59030804_59031702:+	0.00176818	chr15	59031702	59030804	+	RNF111	circRNF111	-	0	0	0
chr15-59155382	rs2087123	0.6829	0	0	0.0144432	8.7983e-05	9.999e-05	chr15_59030804_59031702:+	0.00176818	chr15	59031702	59030804	+	RNF111	circRNF111	-	0	0	0
chr15-59155427	rs60440107	0.6546	0	0	0.018544	0.000242409	0.00079992	chr15_59030804_59031702:+	0.00176818	chr15	59031702	59030804	+	RNF111	circRNF111	-	0	0	0
chr15-59156590	rs117738030	0.8768	0	0	0.0273017	2.00164e-05	0.00019998	chr15_59030804_59031702:+	0.00176818	chr15	59031702	59030804	+	RNF111	circRNF111	-	0	0	0
chr15-59157488	rs60305103	0.5915	0	0	0.018544	0.000242409	0.00079992	chr15_59030804_59031702:+	0.00176818	chr15	59031702	59030804	+	RNF111	circRNF111	-	0	0	0
chr15-59157726	rs12437838	0.5905	0	0	0.018544	0.000242409	0.00079992	chr15_59030804_59031702:+	0.00176818	chr15	59031702	59030804	+	RNF111	circRNF111	-	0	0	0
chr15-59157967	rs12437985	0.7893	0	0	0.0273017	2.00164e-05	0.00019998	chr15_59030804_59031702:+	0.00176818	chr15	59031702	59030804	+	RNF111	circRNF111	-	0	0	0
chr15-59158696	rs1872741	0.6558	0	0	0.0144432	8.7983e-05	9.999e-05	chr15_59030804_59031702:+	0.00176818	chr15	59031702	59030804	+	RNF111	circRNF111	-	0	0	0
chr15-59158720	rs2242324	0.6807	0	0	0.0144432	8.7983e-05	9.999e-05	chr15_59030804_59031702:+	0.00176818	chr15	59031702	59030804	+	RNF111	circRNF111	-	0	0	0
chr15-59159121	rs113445624	0.8326	0	0	0.0273017	2.00164e-05	0.00019998	chr15_59030804_59031702:+	0.00176818	chr15	59031702	59030804	+	RNF111	circRNF111	-	0	0	0
chr15-59159419	rs115398072	-	0	0	0.0361366	0.000474763	0.00139986	chr15_59030804_59031702:+	0.00176818	chr15	59031702	59030804	+	RNF111	circRNF111	-	0	0	0
chr15-59159656	rs78965948	0.8342	0	0	0.018544	0.000242409	0.00079992	chr15_59030804_59031702:+	0.00176818	chr15	59031702	59030804	+	RNF111	circRNF111	-	0	0	0
chr15-59161185	rs2306791	0.8438	0	0	0.0112331	0.000693317	0.00029997	chr15_59030804_59031702:+	0.00176818	chr15	59031702	59030804	+	RNF111	circRNF111	-	0	0	0
chr15-59167123	rs8036093	0.8821	0	0	-0.0186993	0.000213041	0.00079992	chr15_59030804_59031702:+	0.00176818	chr15	59031702	59030804	+	RNF111	circRNF111	-	0	0	0
chr15-59170731	rs10775168	0.8668	0	0	-0.0205613	0.000246528	0.00079992	chr15_59030804_59031702:+	0.00176818	chr15	59031702	59030804	+	RNF111	circRNF111	-	0	0	0
chr15-59171633	rs1486877	0.869	0	0	-0.0180792	0.000149988	0.00049995	chr15_59030804_59031702:+	0.00176818	chr15	59031702	59030804	+	RNF111	circRNF111	-	0	0	0
chr15-59178131	rs923242	0.6624	0	0	-0.0164525	6.7578e-05	0.00029997	chr15_59030804_59031702:+	0.00176818	chr15	59031702	59030804	+	RNF111	circRNF111	-	0	0	0
chr15-59181117	rs1872742	0.4077	0	0	-0.0116888	0.00273067	0.00359964	chr15_59030804_59031702:+	0.00176818	chr15	59031702	59030804	+	RNF111	circRNF111	-	0	0	0
chr15-59181891	rs12916831	0.3898	0	0	-0.0116888	0.00273067	0.00359964	chr15_59030804_59031702:+	0.00176818	chr15	59031702	59030804	+	RNF111	circRNF111	-	0	0	0
chr15-59194441	rs12591296	0.5174	0	0	-0.0130103	0.00327932	0.00359964	chr15_59030804_59031702:+	0.00176818	chr15	59031702	59030804	+	RNF111	circRNF111	-	0	0	0
chr15-59195731	rs2306786	0.5468	0	0	0.0130103	0.00327932	0.00359964	chr15_59030804_59031702:+	0.00176818	chr15	59031702	59030804	+	RNF111	circRNF111	-	0	0	0
chr15-59197644	rs74506535	0.558	0	0	0.0130103	0.00327932	0.00359964	chr15_59030804_59031702:+	0.00176818	chr15	59031702	59030804	+	RNF111	circRNF111	-	0	0	0
chr15-61954781	rs75338219	0.175	0	0	0.150875	0.00264905	0.00329967	chr15_62007308_62013992:-	0.00432179	chr15	62007308	62013992	-	VPS13C	circVPS13C_1	-	0	0	0
chr15-62090534	rs12437833	0.2205	0	0	0.0120455	0.00489059	0.0049995	chr15_62020479_62044255:-	0.00378635	chr15	62020479	62044255	-	VPS13C	circVPS13C_2	-	0	0	0
chr15-62095155	rs17238329	0.5548	1	0	0.0142863	0.00193181	0.00219978	chr15_62020479_62044255:-	0.00378635	chr15	62020479	62044255	-	VPS13C	circVPS13C_2	-	0	0	0
chr15-62095247	rs28690513	0.5538	1	0	0.0142863	0.00193181	0.00349965	chr15_62020479_62044255:-	0.00378635	chr15	62020479	62044255	-	VPS13C	circVPS13C_2	-	0	0	0
chr15-62095652	rs4775461	0.5259	1	0	0.0142863	0.00193181	0.00349965	chr15_62020479_62044255:-	0.00378635	chr15	62020479	62044255	-	VPS13C	circVPS13C_2	-	0	0	0
chr15-62096585	rs4775463	0.3552	1	0	0.0142863	0.00193181	0.00349965	chr15_62020479_62044255:-	0.00378635	chr15	62020479	62044255	-	VPS13C	circVPS13C_2	-	0	0	0
chr15-62097852	rs8025500	0.5456	1	0	0.0142863	0.00193181	0.00349965	chr15_62020479_62044255:-	0.00378635	chr15	62020479	62044255	-	VPS13C	circVPS13C_2	-	0	0	0
chr15-62098057	rs8024531	0.5404	1	0	0.0142863	0.00193181	0.00349965	chr15_62020479_62044255:-	0.00378635	chr15	62020479	62044255	-	VPS13C	circVPS13C_2	-	0	0	0
chr15-62098354	rs17238349	0.5378	1	0	0.0142863	0.00193181	0.00349965	chr15_62020479_62044255:-	0.00378635	chr15	62020479	62044255	-	VPS13C	circVPS13C_2	-	0	0	0
chr15-62099704	rs7164359	0.01627	1	0	0.00904601	0.00498063	0.00449955	chr15_62020479_62044255:-	0.00378635	chr15	62020479	62044255	-	VPS13C	circVPS13C_2	-	0	0	0
chr15-65567148	rs9806451	0.1439	0	0	0.0328147	0.00104358	0.00219978	chr15_65715478_65756472:-	0.0037241	chr15	65715478	65756472	-	DENND4A	circDENND4A	-	0	0	0
chr15-65675373	rs78020229	0.1964	0	0	0.0328147	0.00104358	0.00179982	chr15_65715478_65756472:-	0.0037241	chr15	65715478	65756472	-	DENND4A	circDENND4A	-	0	0	0
chr15-65757896	rs112528384	0.1882	0	0	0.0328147	0.00104358	0.00179982	chr15_65715478_65756472:-	0.0037241	chr15	65715478	65756472	-	DENND4A	circDENND4A	-	0	0	0
chr15-65779658	rs111405195	0.1998	0	0	0.0328147	0.00104358	0.00179982	chr15_65715478_65756472:-	0.0037241	chr15	65715478	65756472	-	DENND4A	circDENND4A	-	0	0	0
chr15-67213247	rs114877444	0.5655	0	0	0.0464097	0.00115057	0.00169983	chr15_67231814_67236820:-	0.0037148	chr15	67231814	67236820	-	AAGAB	circAAGAB	-	0	0	0
chr15-74731338	rs117497221	0.8445	0	0	0.0372747	0.00176015	0.00429957	chr15_74926766_74929232:-	0.00460753	chr15	74926766	74929232	-	COX5A	circCOX5A	-	0	1	0
chr15-77096643	rs4243044	0.387	0	0	-0.0103708	0.00058262	0.0009999	chr15_77252367_77286504:-	0.00271368	chr15	77252367	77286504	-	PEAK1	circPEAK1	-	0	0	0
chr15-77119455	rs55905771	0.3567	0	0	-0.017012	0.00509928	0.00419958	chr15_77252367_77286504:-	0.00271368	chr15	77252367	77286504	-	PEAK1	circPEAK1	-	0	0	0
chr15-77126709	rs77315453	0.4033	0	0	-0.0120611	0.00367279	0.00439956	chr15_77252367_77286504:-	0.00271368	chr15	77252367	77286504	-	PEAK1	circPEAK1	-	0	0	0
chr15-77316615	rs12594505	0.3661	0	0	-0.010402	0.00053363	0.00059994	chr15_77252367_77286504:-	0.00271368	chr15	77252367	77286504	-	PEAK1	circPEAK1	-	0	0	0
chr15-77380519	rs78973118	-	0	0	0.0321829	0.000906252	0.0039996	chr15_77467095_77471814:+	0.00340696	chr15	77471814	77467095	+	HMG20A	circHMG20A	-	1	0	0
chr15-77383181	rs547944319	-	0	0	0.0321829	0.000906252	0.00419958	chr15_77467095_77471814:+	0.00340696	chr15	77471814	77467095	+	HMG20A	circHMG20A	-	1	0	0
chr15-77414110	rs113284638	0.2181	0	0	0.0151668	0.00102837	0.00119988	chr15_77467095_77471814:+	0.00340696	chr15	77471814	77467095	+	HMG20A	circHMG20A	-	1	0	0
chr15-77441748	rs201901743	0.3668	0	0	-0.017012	0.00509928	0.00419958	chr15_77252367_77286504:-	0.00271368	chr15	77252367	77286504	-	PEAK1	circPEAK1	-	0	0	0
chr15-77462231	rs182992162	-	0	0	0.0321829	0.000906252	0.00419958	chr15_77467095_77471814:+	0.00340696	chr15	77471814	77467095	+	HMG20A	circHMG20A	-	1	0	0
chr15-77469244	rs562768398	-	0	0	0.0321829	0.000906252	0.00419958	chr15_77467095_77471814:+	0.00340696	chr15	77471814	77467095	+	HMG20A	circHMG20A	-	1	0	0
chr15-77612100	rs558978012	-	0	0	0.0321829	0.000906252	0.00419958	chr15_77467095_77471814:+	0.00340696	chr15	77471814	77467095	+	HMG20A	circHMG20A	-	1	0	0
chr15-77625892	rs116014084	-	0	0	0.0321829	0.000906252	0.0039996	chr15_77467095_77471814:+	0.00340696	chr15	77471814	77467095	+	HMG20A	circHMG20A	-	1	0	0
chr15-82546413	rs142217377	0.1144	0	0	-0.0279668	0.0036855	0.00409959	chr15_82688736_82689453:-	0.00204716	chr15	82688736	82689453	-	AP3B2	circAP3B2	-	0	0	0
chr15-82551088	rs142865934	0.1325	0	0	-0.0279668	0.0036855	0.00409959	chr15_82688736_82689453:-	0.00204716	chr15	82688736	82689453	-	AP3B2	circAP3B2	-	0	0	0
chr15-82551155	rs140914141	0.1325	0	0	-0.0279668	0.0036855	0.00409959	chr15_82688736_82689453:-	0.00204716	chr15	82688736	82689453	-	AP3B2	circAP3B2	-	0	0	0
chr15-82553591	rs117970733	0.1315	0	0	-0.0279668	0.0036855	0.00409959	chr15_82688736_82689453:-	0.00204716	chr15	82688736	82689453	-	AP3B2	circAP3B2	-	0	0	0
chr15-82554917	rs141903711	0.1311	0	0	-0.0279668	0.0036855	0.00409959	chr15_82688736_82689453:-	0.00204716	chr15	82688736	82689453	-	AP3B2	circAP3B2	-	0	0	0
chr15-82558414	rs75276426	0.131	0	0	-0.0279668	0.0036855	0.00409959	chr15_82688736_82689453:-	0.00204716	chr15	82688736	82689453	-	AP3B2	circAP3B2	-	0	0	0
chr15-82560270	rs117402296	0.1308	0	0	-0.0279668	0.0036855	0.00409959	chr15_82688736_82689453:-	0.00204716	chr15	82688736	82689453	-	AP3B2	circAP3B2	-	0	0	0
chr15-82561750	rs147472013	0.1308	0	0	-0.0279668	0.0036855	0.00409959	chr15_82688736_82689453:-	0.00204716	chr15	82688736	82689453	-	AP3B2	circAP3B2	-	0	0	0
chr15-82566404	rs143609608	0.1305	0	0	-0.0279668	0.0036855	0.00409959	chr15_82688736_82689453:-	0.00204716	chr15	82688736	82689453	-	AP3B2	circAP3B2	-	0	0	0
chr15-82570084	rs79373403	0.1232	0	0	-0.0279668	0.0036855	0.00409959	chr15_82688736_82689453:-	0.00204716	chr15	82688736	82689453	-	AP3B2	circAP3B2	-	0	0	0
chr15-82570294	rs147825212	0.1215	0	0	-0.0279668	0.0036855	0.00409959	chr15_82688736_82689453:-	0.00204716	chr15	82688736	82689453	-	AP3B2	circAP3B2	-	0	0	0
chr15-82572642	rs76970154	0.1176	0	0	-0.0279668	0.0036855	0.00409959	chr15_82688736_82689453:-	0.00204716	chr15	82688736	82689453	-	AP3B2	circAP3B2	-	0	0	0
chr15-82573651	rs116875482	0.1176	0	0	-0.0279668	0.0036855	0.00409959	chr15_82688736_82689453:-	0.00204716	chr15	82688736	82689453	-	AP3B2	circAP3B2	-	0	0	0
chr15-82581145	rs79359602	0.1104	0	0	-0.0279668	0.0036855	0.00409959	chr15_82688736_82689453:-	0.00204716	chr15	82688736	82689453	-	AP3B2	circAP3B2	-	0	0	0
chr15-82585797	rs117816978	0.1096	0	0	-0.0279668	0.0036855	0.00409959	chr15_82688736_82689453:-	0.00204716	chr15	82688736	82689453	-	AP3B2	circAP3B2	-	0	0	0
chr15-82585954	rs137996567	0.1096	0	0	-0.0279668	0.0036855	0.00409959	chr15_82688736_82689453:-	0.00204716	chr15	82688736	82689453	-	AP3B2	circAP3B2	-	0	0	0
chr15-82587615	rs78616413	0.1084	0	0	-0.0279668	0.0036855	0.00409959	chr15_82688736_82689453:-	0.00204716	chr15	82688736	82689453	-	AP3B2	circAP3B2	-	0	0	0
chr15-82589535	rs117459603	0.1081	0	0	-0.0279668	0.0036855	0.00409959	chr15_82688736_82689453:-	0.00204716	chr15	82688736	82689453	-	AP3B2	circAP3B2	-	0	0	0
chr15-82590771	rs78702683	0.1081	0	0	-0.0279668	0.0036855	0.00409959	chr15_82688736_82689453:-	0.00204716	chr15	82688736	82689453	-	AP3B2	circAP3B2	-	0	0	0
chr15-82592000	rs117504645	0.1081	0	0	-0.0279668	0.0036855	0.00409959	chr15_82688736_82689453:-	0.00204716	chr15	82688736	82689453	-	AP3B2	circAP3B2	-	0	0	0
chr15-82595025	rs139908197	0.1081	0	0	-0.0279668	0.0036855	0.00409959	chr15_82688736_82689453:-	0.00204716	chr15	82688736	82689453	-	AP3B2	circAP3B2	-	0	0	0
chr15-82597052	rs118004666	0.108	0	0	-0.0279668	0.0036855	0.00409959	chr15_82688736_82689453:-	0.00204716	chr15	82688736	82689453	-	AP3B2	circAP3B2	-	0	0	0
chr15-82598320	rs146993642	0.1226	0	0	-0.0279668	0.0036855	0.00409959	chr15_82688736_82689453:-	0.00204716	chr15	82688736	82689453	-	AP3B2	circAP3B2	-	0	0	0
chr15-82599799	rs149555963	0.1079	0	0	-0.0279668	0.0036855	0.00409959	chr15_82688736_82689453:-	0.00204716	chr15	82688736	82689453	-	AP3B2	circAP3B2	-	0	0	0
chr15-82601942	rs117032495	0.1074	0	0	-0.0279668	0.0036855	0.00409959	chr15_82688736_82689453:-	0.00204716	chr15	82688736	82689453	-	AP3B2	circAP3B2	-	0	0	0
chr15-82607316	rs138858508	0.1065	0	0	-0.0279668	0.0036855	0.00409959	chr15_82688736_82689453:-	0.00204716	chr15	82688736	82689453	-	AP3B2	circAP3B2	-	0	0	0
chr15-82611159	rs117713060	0.1049	0	0	-0.0279668	0.0036855	0.00409959	chr15_82688736_82689453:-	0.00204716	chr15	82688736	82689453	-	AP3B2	circAP3B2	-	0	0	0
chr15-82613237	rs117163683	0.1033	0	0	-0.0279668	0.0036855	0.00409959	chr15_82688736_82689453:-	0.00204716	chr15	82688736	82689453	-	AP3B2	circAP3B2	-	0	0	0
chr15-82614331	rs75854332	0.1018	0	0	-0.0279668	0.0036855	0.00409959	chr15_82688736_82689453:-	0.00204716	chr15	82688736	82689453	-	AP3B2	circAP3B2	-	0	0	0
chr15-82620853	rs77054593	0.09804	0	0	-0.0279668	0.0036855	0.00409959	chr15_82688736_82689453:-	0.00204716	chr15	82688736	82689453	-	AP3B2	circAP3B2	-	0	0	0
chr15-82624082	rs117855353	0.09779	0	0	-0.0279668	0.0036855	0.00409959	chr15_82688736_82689453:-	0.00204716	chr15	82688736	82689453	-	AP3B2	circAP3B2	-	0	0	0
chr15-82624185	rs138692626	0.09779	0	0	-0.0279668	0.0036855	0.00409959	chr15_82688736_82689453:-	0.00204716	chr15	82688736	82689453	-	AP3B2	circAP3B2	-	0	0	0
chr15-82624548	rs117458247	0.09802	0	0	-0.0279668	0.0036855	0.00409959	chr15_82688736_82689453:-	0.00204716	chr15	82688736	82689453	-	AP3B2	circAP3B2	-	0	0	0
chr15-82625261	rs147738309	0.09791	0	0	-0.0279668	0.0036855	0.00409959	chr15_82688736_82689453:-	0.00204716	chr15	82688736	82689453	-	AP3B2	circAP3B2	-	0	0	0
chr15-82625786	rs77227857	0.2219	0	0	0.030607	0.00141558	0.00129987	chr15_82688736_82689453:-	0.00204716	chr15	82688736	82689453	-	AP3B2	circAP3B2	-	0	0	0
chr15-82627380	rs144574454	0.09731	0	0	-0.0279668	0.0036855	0.00409959	chr15_82688736_82689453:-	0.00204716	chr15	82688736	82689453	-	AP3B2	circAP3B2	-	0	0	0
chr15-82627744	rs117796531	0.0973	0	0	-0.0279668	0.0036855	0.00409959	chr15_82688736_82689453:-	0.00204716	chr15	82688736	82689453	-	AP3B2	circAP3B2	-	0	0	0
chr15-82628059	rs75395360	0.09731	0	0	-0.0279668	0.0036855	0.00409959	chr15_82688736_82689453:-	0.00204716	chr15	82688736	82689453	-	AP3B2	circAP3B2	-	0	0	0
chr15-82632952	rs141582866	0.09577	0	0	-0.0279668	0.0036855	0.00409959	chr15_82688736_82689453:-	0.00204716	chr15	82688736	82689453	-	AP3B2	circAP3B2	-	0	0	0
chr15-82635039	rs192983749	0.09542	0	0	-0.0279668	0.0036855	0.00409959	chr15_82688736_82689453:-	0.00204716	chr15	82688736	82689453	-	AP3B2	circAP3B2	-	0	0	0
chr15-82636401	rs79110915	0.09544	0	0	-0.0279668	0.0036855	0.00409959	chr15_82688736_82689453:-	0.00204716	chr15	82688736	82689453	-	AP3B2	circAP3B2	-	0	0	0
chr15-82636724	rs72751677	0.1119	0	0	-0.0277834	0.0015999	0.0019998	chr15_82688736_82689453:-	0.00204716	chr15	82688736	82689453	-	AP3B2	circAP3B2	-	0	0	0
chr15-82637370	rs148178287	0.09534	0	0	-0.0279668	0.0036855	0.00409959	chr15_82688736_82689453:-	0.00204716	chr15	82688736	82689453	-	AP3B2	circAP3B2	-	0	0	0
chr15-82640208	rs117124923	0.09449	0	0	-0.0279668	0.0036855	0.00409959	chr15_82688736_82689453:-	0.00204716	chr15	82688736	82689453	-	AP3B2	circAP3B2	-	0	0	0
chr15-82640671	rs138117236	0.0945	0	0	-0.0279668	0.0036855	0.00409959	chr15_82688736_82689453:-	0.00204716	chr15	82688736	82689453	-	AP3B2	circAP3B2	-	0	0	0
chr15-82649669	rs138765108	0.09025	0	0	-0.0279668	0.0036855	0.00409959	chr15_82688736_82689453:-	0.00204716	chr15	82688736	82689453	-	AP3B2	circAP3B2	-	0	0	0
chr15-82651383	rs148685652	0.09446	0	0	-0.0279668	0.0036855	0.00409959	chr15_82688736_82689453:-	0.00204716	chr15	82688736	82689453	-	AP3B2	circAP3B2	-	0	0	0
chr15-82651630	rs191155936	0.09001	0	0	-0.0279668	0.0036855	0.00409959	chr15_82688736_82689453:-	0.00204716	chr15	82688736	82689453	-	AP3B2	circAP3B2	-	0	0	0
chr15-82651796	rs72751690	0.1717	0	0	-0.0155981	0.00417365	0.00489951	chr15_82688736_82689453:-	0.00204716	chr15	82688736	82689453	-	AP3B2	circAP3B2	-	0	0	0
chr15-82652009	rs143649933	0.08989	0	0	-0.0279668	0.0036855	0.00409959	chr15_82688736_82689453:-	0.00204716	chr15	82688736	82689453	-	AP3B2	circAP3B2	-	0	0	0
chr15-82652725	rs72751693	0.09855	0	0	-0.0277834	0.0015999	0.0019998	chr15_82688736_82689453:-	0.00204716	chr15	82688736	82689453	-	AP3B2	circAP3B2	-	0	0	0
chr15-82656514	rs138105502	0.09145	0	0	-0.0279668	0.0036855	0.00409959	chr15_82688736_82689453:-	0.00204716	chr15	82688736	82689453	-	AP3B2	circAP3B2	-	0	0	0
chr15-82657526	rs117790009	0.09255	0	0	-0.0279668	0.0036855	0.00409959	chr15_82688736_82689453:-	0.00204716	chr15	82688736	82689453	-	AP3B2	circAP3B2	-	0	0	0
chr15-82658440	rs117846384	0.0932	0	0	-0.0279668	0.0036855	0.00409959	chr15_82688736_82689453:-	0.00204716	chr15	82688736	82689453	-	AP3B2	circAP3B2	-	0	0	0
chr15-82658660	rs140779683	0.0932	0	0	-0.0279668	0.0036855	0.00409959	chr15_82688736_82689453:-	0.00204716	chr15	82688736	82689453	-	AP3B2	circAP3B2	-	0	0	0
chr15-82663029	rs145292515	0.09265	0	0	-0.0279668	0.0036855	0.00409959	chr15_82688736_82689453:-	0.00204716	chr15	82688736	82689453	-	AP3B2	circAP3B2	-	0	0	0
chr15-82666669	rs117547358	0.09244	0	0	-0.0279668	0.0036855	0.00409959	chr15_82688736_82689453:-	0.00204716	chr15	82688736	82689453	-	AP3B2	circAP3B2	-	0	0	0
chr15-82669575	rs150880425	0.09208	0	0	-0.0279668	0.0036855	0.00409959	chr15_82688736_82689453:-	0.00204716	chr15	82688736	82689453	-	AP3B2	circAP3B2	-	0	0	0
chr15-82671460	rs140987547	0.09164	0	0	-0.0279668	0.0036855	0.00409959	chr15_82688736_82689453:-	0.00204716	chr15	82688736	82689453	-	AP3B2	circAP3B2	-	0	0	0
chr15-82673029	rs117498572	0.09099	0	0	-0.0279668	0.0036855	0.00409959	chr15_82688736_82689453:-	0.00204716	chr15	82688736	82689453	-	AP3B2	circAP3B2	-	0	0	0
chr15-82674517	rs149963808	0.08842	0	0	-0.0279668	0.0036855	0.00409959	chr15_82688736_82689453:-	0.00204716	chr15	82688736	82689453	-	AP3B2	circAP3B2	-	0	0	0
chr15-82680397	rs147827968	0.08454	0	0	-0.0279668	0.0036855	0.00409959	chr15_82688736_82689453:-	0.00204716	chr15	82688736	82689453	-	AP3B2	circAP3B2	-	0	0	0
chr15-82682471	rs72753914	0.09415	0	0	-0.0277834	0.0015999	0.0019998	chr15_82688736_82689453:-	0.00204716	chr15	82688736	82689453	-	AP3B2	circAP3B2	-	0	0	0
chr15-82683184	rs566551173	-	0	0	-0.0279668	0.0036855	0.00409959	chr15_82688736_82689453:-	0.00204716	chr15	82688736	82689453	-	AP3B2	circAP3B2	-	0	0	0
chr15-82684219	rs117028427	0.08444	0	0	-0.0279668	0.0036855	0.00409959	chr15_82688736_82689453:-	0.00204716	chr15	82688736	82689453	-	AP3B2	circAP3B2	-	0	0	0
chr15-82685891	rs117972561	0.08485	0	0	-0.0279668	0.0036855	0.00409959	chr15_82688736_82689453:-	0.00204716	chr15	82688736	82689453	-	AP3B2	circAP3B2	-	0	0	0
chr15-82691316	rs150052214	0.0475	0	0	-0.0279668	0.0036855	0.00409959	chr15_82688736_82689453:-	0.00204716	chr15	82688736	82689453	-	AP3B2	circAP3B2	-	0	0	0
chr15-82699967	rs183110114	0.04859	0	0	-0.0279668	0.0036855	0.00409959	chr15_82688736_82689453:-	0.00204716	chr15	82688736	82689453	-	AP3B2	circAP3B2	-	0	0	0
chr15-82700808	rs141024593	0.0852	0	0	-0.0279668	0.0036855	0.00409959	chr15_82688736_82689453:-	0.00204716	chr15	82688736	82689453	-	AP3B2	circAP3B2	-	0	0	0
chr15-82703092	rs117727783	0.08416	0	0	-0.0279668	0.0036855	0.00409959	chr15_82688736_82689453:-	0.00204716	chr15	82688736	82689453	-	AP3B2	circAP3B2	-	0	0	0
chr15-82704389	rs138998945	0.04762	0	0	-0.0279668	0.0036855	0.00409959	chr15_82688736_82689453:-	0.00204716	chr15	82688736	82689453	-	AP3B2	circAP3B2	-	0	0	0
chr15-82705288	rs140248638	0.04743	0	0	-0.0279668	0.0036855	0.00409959	chr15_82688736_82689453:-	0.00204716	chr15	82688736	82689453	-	AP3B2	circAP3B2	-	0	0	0
chr15-82706286	rs117002178	0.08312	0	0	-0.0279668	0.0036855	0.00409959	chr15_82688736_82689453:-	0.00204716	chr15	82688736	82689453	-	AP3B2	circAP3B2	-	0	0	0
chr15-82709864	rs188568477	0.05312	0	0	-0.0279668	0.0036855	0.00409959	chr15_82688736_82689453:-	0.00204716	chr15	82688736	82689453	-	AP3B2	circAP3B2	-	0	0	0
chr15-82710780	rs146979947	0.04648	0	0	-0.0279668	0.0036855	0.00409959	chr15_82688736_82689453:-	0.00204716	chr15	82688736	82689453	-	AP3B2	circAP3B2	-	0	0	0
chr15-82713574	rs117858314	0.08009	0	0	-0.0279668	0.0036855	0.00409959	chr15_82688736_82689453:-	0.00204716	chr15	82688736	82689453	-	AP3B2	circAP3B2	-	0	0	0
chr15-82717905	rs79993096	0.07883	0	0	-0.0279668	0.0036855	0.00409959	chr15_82688736_82689453:-	0.00204716	chr15	82688736	82689453	-	AP3B2	circAP3B2	-	0	0	0
chr15-82792509	rs11259948	0.639	0	0	-0.00803391	0.00425129	0.00449955	chr15_82688736_82689453:-	0.00204716	chr15	82688736	82689453	-	AP3B2	circAP3B2	-	0	0	0
chr15-82795271	rs11259949	0.6351	0	0	-0.00803391	0.00425129	0.00449955	chr15_82688736_82689453:-	0.00204716	chr15	82688736	82689453	-	AP3B2	circAP3B2	-	0	0	0
chr15-82798343	rs12907913	0.6467	0	0	-0.00843929	0.00240424	0.00259974	chr15_82688736_82689453:-	0.00204716	chr15	82688736	82689453	-	AP3B2	circAP3B2	-	0	0	0
chr15-82810597	rs66851469	0.6931	0	0	-0.00843227	0.00295863	0.00339966	chr15_82688736_82689453:-	0.00204716	chr15	82688736	82689453	-	AP3B2	circAP3B2	-	0	0	0
chr15-82812827	rs8025432	0.7061	0	0	-0.00843227	0.00295863	0.00339966	chr15_82688736_82689453:-	0.00204716	chr15	82688736	82689453	-	AP3B2	circAP3B2	-	0	0	0
chr15-82817052	rs12903411	0.7514	0	0	-0.0086054	0.0028652	0.00339966	chr15_82688736_82689453:-	0.00204716	chr15	82688736	82689453	-	AP3B2	circAP3B2	-	0	0	0
chr15-82820021	rs2379996	0.7243	0	0	-0.00843227	0.00295863	0.00339966	chr15_82688736_82689453:-	0.00204716	chr15	82688736	82689453	-	AP3B2	circAP3B2	-	0	0	0
chr15-82822886	rs1971555	0.732	0	0	-0.0086054	0.0028652	0.00339966	chr15_82688736_82689453:-	0.00204716	chr15	82688736	82689453	-	AP3B2	circAP3B2	-	0	0	0
chr15-82824032	rs2890314	0.7486	0	0	-0.00843227	0.00295863	0.00339966	chr15_82688736_82689453:-	0.00204716	chr15	82688736	82689453	-	AP3B2	circAP3B2	-	0	0	0
chr15-82824773	rs12902970	0.7432	0	0	-0.00972388	0.000697572	0.00119988	chr15_82688736_82689453:-	0.00204716	chr15	82688736	82689453	-	AP3B2	circAP3B2	-	0	0	0
chr15-82830043	rs8041231	0.8229	0	0	-0.00872735	0.0023023	0.00259974	chr15_82688736_82689453:-	0.00204716	chr15	82688736	82689453	-	AP3B2	circAP3B2	-	0	0	0
chr15-82832970	rs11259952	0.8365	0	0	-0.0100844	0.000375209	0.00019998	chr15_82688736_82689453:-	0.00204716	chr15	82688736	82689453	-	AP3B2	circAP3B2	-	0	0	0
chr15-82843501	rs1271044	0.8107	0	0	-0.00969592	0.000814215	0.00119988	chr15_82688736_82689453:-	0.00204716	chr15	82688736	82689453	-	AP3B2	circAP3B2	-	0	0	0
chr15-82875096	rs1256453	0.5795	0	0	-0.00801573	0.00446832	0.00429957	chr15_82688736_82689453:-	0.00204716	chr15	82688736	82689453	-	AP3B2	circAP3B2	-	0	0	0
chr15-83348580	rs118050064	0.9102	0	0	0.0454272	0.00136412	0.00229977	chr15_83151215_83158041:-	0.00379072	chr15	83151215	83158041	-	HDGFL3	circRP11-382A20.3	-	0	0	0
chr15-83349019	rs186524555	0.9098	0	0	0.0454272	0.00136412	0.00289971	chr15_83151215_83158041:-	0.00379072	chr15	83151215	83158041	-	HDGFL3	circRP11-382A20.3	-	0	0	0
chr15-83508782	rs8037414	0.2463	0	0	-0.0203276	0.00450942	0.00419958	chr15_83559253_83588771:+	0.00458887	chr15	83588771	83559253	+	SH3GL3	circSH3GL3_2	-	0	0	0
chr15-83518606	rs113298287	-	0	0	0.0300655	0.00364893	0.00429957	chr15_83559253_83588771:+	0.00458887	chr15	83588771	83559253	+	SH3GL3	circSH3GL3_2	-	0	0	0
chr15-83519558	rs117092091	0.9425	0	0	0.0514233	0.0050226	0.00489951	chr15_83559253_83588771:+	0.00458887	chr15	83588771	83559253	+	SH3GL3	circSH3GL3_2	-	0	0	0
chr15-85034568	rs117459642	0.1319	0	0	0.0442412	0.000395706	0.00259974	chr15_85064370_85067204:+	0.00378157	chr15	85067204	85064370	+	PDE8A	circPDE8A_1	-	0	0	0
chr15-85094073	rs139642117	0.537	0	0	0.0442412	0.000395706	0.00259974	chr15_85064370_85067204:+	0.00378157	chr15	85067204	85064370	+	PDE8A	circPDE8A_1	-	0	0	0
chr15-85164474	rs144312944	0.04374	0	0	0.0442412	0.000395706	0.0019998	chr15_85064370_85067204:+	0.00378157	chr15	85067204	85064370	+	PDE8A	circPDE8A_1	-	0	0	0
chr15-87957215	rs59881173	0.9071	0	0	-0.0152175	0.0036805	0.00289971	chr15_87929191_87940753:-	0.00336895	chr15	87929191	87940753	-	NTRK3	circNTRK3	-	0	0	0
chr15-87958991	rs8033223	0.03647	0	0	-0.023133	0.000786327	0.00159984	chr15_87929191_87940753:-	0.00336895	chr15	87929191	87940753	-	NTRK3	circNTRK3	-	0	0	0
chr15-88112196	rs118098650	0.5447	0	0	0.0396619	0.00107527	0.00189981	chr15_87929191_87940753:-	0.00336895	chr15	87929191	87940753	-	NTRK3	circNTRK3	-	0	0	0
chr15-88113016	rs7168277	0.1675	0	0	0.0140676	0.00226686	0.00279972	chr15_87929191_87940753:-	0.00336895	chr15	87929191	87940753	-	NTRK3	circNTRK3	-	0	0	0
chr15-88118508	rs9806762	0.3558	0	0	0.0146579	0.00238617	0.00189981	chr15_87929191_87940753:-	0.00336895	chr15	87929191	87940753	-	NTRK3	circNTRK3	-	0	0	0
chr15-88126882	rs1834573	0.198	0	0	0.0132664	0.00450041	0.00309969	chr15_87929191_87940753:-	0.00336895	chr15	87929191	87940753	-	NTRK3	circNTRK3	-	0	0	0
chr15-88127527	rs16941321	0.1852	0	0	0.0144204	0.00185535	0.00109989	chr15_87929191_87940753:-	0.00336895	chr15	87929191	87940753	-	NTRK3	circNTRK3	-	0	0	0
chr15-88128141	rs1104765	0.2947	0	0	0.0140692	0.00305767	0.00309969	chr15_87929191_87940753:-	0.00336895	chr15	87929191	87940753	-	NTRK3	circNTRK3	-	0	0	0
chr15-88134585	rs10520674	0.4113	0	0	0.012891	0.00484449	0.00329967	chr15_87929191_87940753:-	0.00336895	chr15	87929191	87940753	-	NTRK3	circNTRK3	-	0	0	0
chr15-88137453	rs1128994	0.2897	0	0	0.0142564	0.00339745	0.00219978	chr15_87929191_87940753:-	0.00336895	chr15	87929191	87940753	-	NTRK3	circNTRK3	-	0	0	0
chr15-88137712	rs7168040	0.5517	0	0	0.0153794	0.00223303	0.00159984	chr15_87929191_87940753:-	0.00336895	chr15	87929191	87940753	-	NTRK3	circNTRK3	-	0	0	0
chr15-89023798	rs60295734	0.3116	0	0	-0.0375937	0.00283708	0.00329967	chr15_89113725_89116521:+	0.00432179	chr15	89116521	89113725	+	ABHD2	circABHD2_1	-	0	0	0
chr15-89023798	rs60295734	0.3116	0	0	-0.0375937	0.00283708	0.00329967	chr15_89113725_89116521:+	0.00432179	chr15	89116521	89113725	+	ABHD2	circABHD2_1	-	0	0	0
chr15-89033989	rs8029102	0.3792	0	0	-0.0235792	0.00607457	0.00479952	chr15_89113725_89116521:+	0.00432179	chr15	89116521	89113725	+	ABHD2	circABHD2_1	-	0	0	0
chr15-89033989	rs8029102	0.3792	0	0	-0.0235792	0.00607457	0.00479952	chr15_89113725_89116521:+	0.00432179	chr15	89116521	89113725	+	ABHD2	circABHD2_1	-	0	0	0
chr15-89058990	rs79794538	0.8539	0	0	0.0295652	0.00234698	0.00249975	chr15_89113725_89155534:+	0.00387412	chr15	89155534	89113725	+	ABHD2	circABHD2_2	-	0	0	0
chr15-89061613	rs12912660	0.8882	0	0	0.0188816	0.00409193	0.00409959	chr15_89113725_89155534:+	0.00387412	chr15	89155534	89113725	+	ABHD2	circABHD2_2	-	0	0	0
chr15-90572931	rs4352026	0.4119	0	0	-0.00745989	0.00540197	0.00469953	chr15_90441506_90443478:+	0.00324134	chr15	90443478	90441506	+	IQGAP1	circIQGAP1	-	0	0	0
chr15-90584483	rs8038442	0.2856	0	0	-0.00774374	0.00364388	0.00289971	chr15_90441506_90443478:+	0.00324134	chr15	90443478	90441506	+	IQGAP1	circIQGAP1	-	0	0	0
chr15-90585876	rs6496696	0.2769	0	0	-0.00774374	0.00364388	0.00289971	chr15_90441506_90443478:+	0.00324134	chr15	90443478	90441506	+	IQGAP1	circIQGAP1	-	0	0	0
chr15-90587749	rs7496662	0.2371	0	0	-0.00854124	0.00120399	0.00159984	chr15_90441506_90443478:+	0.00324134	chr15	90443478	90441506	+	IQGAP1	circIQGAP1	-	0	0	0
chr15-90587758	rs7496865	0.2378	0	0	-0.00854124	0.00120399	0.00089991	chr15_90441506_90443478:+	0.00324134	chr15	90443478	90441506	+	IQGAP1	circIQGAP1	-	0	0	0
chr15-90587760	rs7497700	0.237	0	0	-0.00854124	0.00120399	0.00089991	chr15_90441506_90443478:+	0.00324134	chr15	90443478	90441506	+	IQGAP1	circIQGAP1	-	0	0	0
chr1-59162580	rs115153696	0.5514	0	0	0.0261713	0.00756497	0.00469953	chr1_59321536_59346398:+	0.00486201	chr1	59346398	59321536	+	FGGY	circFGGY_1	-	0	0	0
chr1-59191182	rs12043381	0.367	0	0	0.0328576	0.00403655	0.00359964	chr1_59339958_59378837:+	0.0037148	chr1	59378837	59339958	+	FGGY	circFGGY_2	-	0	0	0
chr1-59194027	rs72680199	0.4189	0	0	0.0298629	0.00382705	0.00449955	chr1_59339958_59378837:+	0.0037148	chr1	59378837	59339958	+	FGGY	circFGGY_2	-	0	0	0
chr1-59217732	rs111709848	0.9962	0	0	0.0241302	0.00170559	0.00169983	chr1_59339958_59378837:+	0.0037148	chr1	59378837	59339958	+	FGGY	circFGGY_2	-	0	0	0
chr1-59218586	rs7516407	0.9526	0	0	0.0218542	0.00282596	0.00249975	chr1_59339958_59378837:+	0.0037148	chr1	59378837	59339958	+	FGGY	circFGGY_2	-	0	0	0
chr1-59219090	rs72911621	0.8894	0	0	0.0203657	0.00422998	0.00459954	chr1_59339958_59378837:+	0.0037148	chr1	59378837	59339958	+	FGGY	circFGGY_2	-	0	0	0
chr1-59219453	rs11207425	0.9097	0	0	0.0218542	0.00282596	0.00249975	chr1_59339958_59378837:+	0.0037148	chr1	59378837	59339958	+	FGGY	circFGGY_2	-	0	0	0
chr1-59220218	rs12028468	0.9259	0	0	0.0218542	0.00282596	0.00249975	chr1_59339958_59378837:+	0.0037148	chr1	59378837	59339958	+	FGGY	circFGGY_2	-	0	0	0
chr1-59222193	rs17119097	0.9214	0	0	0.0218542	0.00282596	0.00249975	chr1_59339958_59378837:+	0.0037148	chr1	59378837	59339958	+	FGGY	circFGGY_2	-	0	0	0
chr1-59222356	rs17119101	0.8185	0	0	0.0218542	0.00282596	0.00249975	chr1_59339958_59378837:+	0.0037148	chr1	59378837	59339958	+	FGGY	circFGGY_2	-	0	0	0
chr1-59225683	rs12029013	0.8566	0	0	0.0218542	0.00282596	0.00249975	chr1_59339958_59378837:+	0.0037148	chr1	59378837	59339958	+	FGGY	circFGGY_2	-	0	0	0
chr1-59226890	rs6695022	0.8953	0	0	0.0218542	0.00282596	0.00249975	chr1_59339958_59378837:+	0.0037148	chr1	59378837	59339958	+	FGGY	circFGGY_2	-	0	0	0
chr1-59227798	rs7540474	0.9317	0	0	0.0218542	0.00282596	0.00249975	chr1_59339958_59378837:+	0.0037148	chr1	59378837	59339958	+	FGGY	circFGGY_2	-	0	0	0
chr1-59227823	rs11207428	0.576	0	0	0.03065	0.00296221	0.00349965	chr1_59339958_59378837:+	0.0037148	chr1	59378837	59339958	+	FGGY	circFGGY_2	-	0	0	0
chr15-93081662	rs76281290	0.3342	0	0	0.0103495	0.00140373	0.00179982	chr15_92924321_92929091:+	0.0037241	chr15	92929091	92924321	+	CHD2,AC013394.1	circCHD2_1	-	0	0	0
chr15-93126609	rs8041299	0.4942	0	0	0.00837592	0.000999648	0.00129987	chr15_92996957_93002317:+	0.00341655	chr15	93002317	92996957	+	CHD2	circCHD2_2	-	0	0	0
chr15-93127605	rs8024804	0.8748	0	0	0.00884606	0.00292368	0.00359964	chr15_92996957_93002317:+	0.00341655	chr15	93002317	92996957	+	CHD2	circCHD2_2	-	0	0	0
chr15-93128229	rs11635163	0.8314	0	0	0.00957469	0.00267904	0.00229977	chr15_92996957_93002317:+	0.00341655	chr15	93002317	92996957	+	CHD2	circCHD2_2	-	0	0	0
chr15-93130014	rs6497025	0.9237	0	0	0.00913429	0.00175193	0.00149985	chr15_92996957_93002317:+	0.00341655	chr15	93002317	92996957	+	CHD2	circCHD2_2	-	0	0	0
chr1-59425949	rs946576	0.3603	0	0	-0.0141283	0.00294544	0.00349965	chr1_59339958_59378837:+	0.0037148	chr1	59378837	59339958	+	FGGY	circFGGY_2	-	0	0	0
chr1-59425949	rs946576	0.3603	0	0	-0.0141283	0.00294544	0.00349965	chr1_59339958_59378837:+	0.0037148	chr1	59378837	59339958	+	FGGY	circFGGY_2	-	0	0	0
chr1-59428651	rs1416788	0.4541	0	0	-0.0141283	0.00294544	0.00349965	chr1_59339958_59378837:+	0.0037148	chr1	59378837	59339958	+	FGGY	circFGGY_2	-	0	0	0
chr1-59428651	rs1416788	0.4541	0	0	-0.0141283	0.00294544	0.00349965	chr1_59339958_59378837:+	0.0037148	chr1	59378837	59339958	+	FGGY	circFGGY_2	-	0	0	0
chr1-59429312	rs6676078	0.4451	0	0	-0.0141283	0.00294544	0.00349965	chr1_59339958_59378837:+	0.0037148	chr1	59378837	59339958	+	FGGY	circFGGY_2	-	0	0	0
chr1-59429312	rs6676078	0.4451	0	0	-0.0141283	0.00294544	0.00349965	chr1_59339958_59378837:+	0.0037148	chr1	59378837	59339958	+	FGGY	circFGGY_2	-	0	0	0
chr1-59429338	rs3990483	0.441	0	0	-0.0141283	0.00294544	0.00349965	chr1_59339958_59378837:+	0.0037148	chr1	59378837	59339958	+	FGGY	circFGGY_2	-	0	0	0
chr1-59429338	rs3990483	0.441	0	0	-0.0141283	0.00294544	0.00349965	chr1_59339958_59378837:+	0.0037148	chr1	59378837	59339958	+	FGGY	circFGGY_2	-	0	0	0
chr1-59429862	rs6587854	0.4515	0	0	-0.0141283	0.00294544	0.00349965	chr1_59339958_59378837:+	0.0037148	chr1	59378837	59339958	+	FGGY	circFGGY_2	-	0	0	0
chr1-59429862	rs6587854	0.4515	0	0	-0.0141283	0.00294544	0.00349965	chr1_59339958_59378837:+	0.0037148	chr1	59378837	59339958	+	FGGY	circFGGY_2	-	0	0	0
chr16-17073504	rs78722831	0.1347	0	0	0.0273421	0.00233237	0.00269973	chr16_17258988_17259498:-	0.00326858	chr16	17258988	17259498	-	XYLT1	circXYLT1	-	0	0	0
chr16-17115840	rs8047151	0.1402	0	0	-0.0203363	0.00157689	0.00229977	chr16_17258988_17259498:-	0.00326858	chr16	17258988	17259498	-	XYLT1	circXYLT1	-	0	0	0
chr16-17120030	rs4271578	0.1624	0	0	-0.0216056	0.00209486	0.00189981	chr16_17258988_17259498:-	0.00326858	chr16	17258988	17259498	-	XYLT1	circXYLT1	-	0	0	0
chr16-17131380	rs7187647	0.1568	0	0	-0.0216056	0.00209486	0.00189981	chr16_17258988_17259498:-	0.00326858	chr16	17258988	17259498	-	XYLT1	circXYLT1	-	0	0	0
chr16-17154436	rs77169450	0.3342	0	0	0.0216056	0.00209486	0.00189981	chr16_17258988_17259498:-	0.00326858	chr16	17258988	17259498	-	XYLT1	circXYLT1	-	0	0	0
chr16-17155357	rs4782028	0.2624	0	0	-0.0216056	0.00209486	0.00219978	chr16_17258988_17259498:-	0.00326858	chr16	17258988	17259498	-	XYLT1	circXYLT1	-	0	0	0
chr16-17157064	rs146175691	0.3338	0	0	0.0216056	0.00209486	0.00189981	chr16_17258988_17259498:-	0.00326858	chr16	17258988	17259498	-	XYLT1	circXYLT1	-	0	0	0
chr16-17248027	rs6498672	0.7376	0	0	-0.00675933	0.00312601	0.00339966	chr16_17258988_17259498:-	0.00326858	chr16	17258988	17259498	-	XYLT1	circXYLT1	-	0	0	0
chr16-17249460	rs4780707	0.8361	0	0	-0.00606644	0.00363186	0.00359964	chr16_17258988_17259498:-	0.00326858	chr16	17258988	17259498	-	XYLT1	circXYLT1	-	0	0	0
chr16-17252379	rs1457907	0.7233	0	0	-0.00620213	0.00310953	0.00339966	chr16_17258988_17259498:-	0.00326858	chr16	17258988	17259498	-	XYLT1	circXYLT1	-	0	0	0
chr16-17252940	rs4782018	0.7271	0	0	-0.00606644	0.00363186	0.00359964	chr16_17258988_17259498:-	0.00326858	chr16	17258988	17259498	-	XYLT1	circXYLT1	-	0	0	0
chr16-17257621	rs7197232	0.7084	0	0	-0.00612158	0.0023336	0.00269973	chr16_17258988_17259498:-	0.00326858	chr16	17258988	17259498	-	XYLT1	circXYLT1	-	0	0	0
chr16-17263853	rs9938092	0.8913	0	0	-0.00654562	0.00190362	0.00219978	chr16_17258988_17259498:-	0.00326858	chr16	17258988	17259498	-	XYLT1	circXYLT1	-	0	0	0
chr16-17266666	rs12708817	0.8314	0	0	-0.00672462	0.00150016	0.00179982	chr16_17258988_17259498:-	0.00326858	chr16	17258988	17259498	-	XYLT1	circXYLT1	-	0	0	0
chr16-17266956	rs12708818	0.823	0	0	-0.00654562	0.00190362	0.00219978	chr16_17258988_17259498:-	0.00326858	chr16	17258988	17259498	-	XYLT1	circXYLT1	-	0	0	0
chr16-17268193	rs1463456	0.7719	0	0	-0.00654562	0.00190362	0.00219978	chr16_17258988_17259498:-	0.00326858	chr16	17258988	17259498	-	XYLT1	circXYLT1	-	0	0	0
chr16-17273462	rs11075346	0.768	0	0	-0.00634045	0.00180788	0.00209979	chr16_17258988_17259498:-	0.00326858	chr16	17258988	17259498	-	XYLT1	circXYLT1	-	0	0	0
chr16-17273964	rs3764251	0.676	0	0	-0.00685154	0.000954022	0.00149985	chr16_17258988_17259498:-	0.00326858	chr16	17258988	17259498	-	XYLT1	circXYLT1	-	0	0	0
chr16-17274005	rs3764250	0.6704	0	0	-0.00685154	0.000954022	0.00149985	chr16_17258988_17259498:-	0.00326858	chr16	17258988	17259498	-	XYLT1	circXYLT1	-	0	0	0
chr16-17274104	rs7185476	0.6868	0	0	-0.00685154	0.000954022	0.00149985	chr16_17258988_17259498:-	0.00326858	chr16	17258988	17259498	-	XYLT1	circXYLT1	-	0	0	0
chr16-17275463	rs12931053	0.2019	0	0	-0.00663119	0.00511716	0.0049995	chr16_17258988_17259498:-	0.00326858	chr16	17258988	17259498	-	XYLT1	circXYLT1	-	0	0	0
chr16-17278531	rs112751574	-	0	0	0.0273421	0.00233237	0.0029997	chr16_17258988_17259498:-	0.00326858	chr16	17258988	17259498	-	XYLT1	circXYLT1	-	0	0	0
chr16-17280148	rs4782014	0.8874	0	0	-0.0068311	0.000867204	0.0009999	chr16_17258988_17259498:-	0.00326858	chr16	17258988	17259498	-	XYLT1	circXYLT1	-	0	0	0
chr16-17282269	rs936346	0.8589	0	0	-0.00678856	0.00134408	0.00139986	chr16_17258988_17259498:-	0.00326858	chr16	17258988	17259498	-	XYLT1	circXYLT1	-	0	0	0
chr16-17283402	rs4782013	0.8971	0	0	-0.0056661	0.00527773	0.00469953	chr16_17258988_17259498:-	0.00326858	chr16	17258988	17259498	-	XYLT1	circXYLT1	-	0	0	0
chr16-17288245	rs2310850	0.8813	0	0	-0.00693162	0.00231993	0.00279972	chr16_17258988_17259498:-	0.00326858	chr16	17258988	17259498	-	XYLT1	circXYLT1	-	0	0	0
chr16-17288493	rs9923285	0.916	0	0	-0.0072417	0.00149173	0.00209979	chr16_17258988_17259498:-	0.00326858	chr16	17258988	17259498	-	XYLT1	circXYLT1	-	0	0	0
chr16-17290284	rs4780701	0.8871	0	0	-0.00639855	0.00393273	0.00419958	chr16_17258988_17259498:-	0.00326858	chr16	17258988	17259498	-	XYLT1	circXYLT1	-	0	0	0
chr16-17291051	rs7193874	0.8931	0	0	-0.00639855	0.00393273	0.00419958	chr16_17258988_17259498:-	0.00326858	chr16	17258988	17259498	-	XYLT1	circXYLT1	-	0	0	0
chr16-17291783	rs7200407	0.8849	0	0	-0.00639855	0.00393273	0.00419958	chr16_17258988_17259498:-	0.00326858	chr16	17258988	17259498	-	XYLT1	circXYLT1	-	0	0	0
chr16-17409877	rs12926840	0.286	0	0	-0.00828985	0.00483719	0.00469953	chr16_17258988_17259498:-	0.00326858	chr16	17258988	17259498	-	XYLT1	circXYLT1	-	0	0	0
chr16-1773053	rs11552432	-	0	0	0.0262357	0.00256282	0.00249975	chr16_1809238_1809833:-	0.00387412	chr16	1809238	1809833	-	HAGH	circHAGH	-	0	0	0
chr16-1804539	rs1742450	0.02212	0	0	0.015178	0.00397013	0.00369963	chr16_1809238_1809833:-	0.00387412	chr16	1809238	1809833	-	HAGH	circHAGH	-	0	0	0
chr16-1804647	rs1742453	0.0234	0	0	0.015178	0.00397013	0.00369963	chr16_1809238_1809833:-	0.00387412	chr16	1809238	1809833	-	HAGH	circHAGH	-	0	0	0
chr16-1804935	rs2745195	0.0222	0	0	0.015178	0.00397013	0.00369963	chr16_1809238_1809833:-	0.00387412	chr16	1809238	1809833	-	HAGH	circHAGH	-	0	0	0
chr16-1805033	rs2575336	0.02174	0	0	0.015178	0.00397013	0.00369963	chr16_1809238_1809833:-	0.00387412	chr16	1809238	1809833	-	HAGH	circHAGH	-	0	0	0
chr16-1805140	rs2745196	0.02168	0	0	0.015178	0.00397013	0.00369963	chr16_1809238_1809833:-	0.00387412	chr16	1809238	1809833	-	HAGH	circHAGH	-	0	0	0
chr16-1805430	rs1742409	0.0219	0	0	0.015178	0.00397013	0.00369963	chr16_1809238_1809833:-	0.00387412	chr16	1809238	1809833	-	HAGH	circHAGH	-	0	0	0
chr16-1805565	rs1657096	0.02184	0	0	0.015178	0.00397013	0.00369963	chr16_1809238_1809833:-	0.00387412	chr16	1809238	1809833	-	HAGH	circHAGH	-	0	0	0
chr16-1805668	rs1657097	0.0212	0	0	0.015178	0.00397013	0.00369963	chr16_1809238_1809833:-	0.00387412	chr16	1809238	1809833	-	HAGH	circHAGH	-	0	0	0
chr16-1805763	rs1657098	0.01843	0	0	0.015178	0.00397013	0.00369963	chr16_1809238_1809833:-	0.00387412	chr16	1809238	1809833	-	HAGH	circHAGH	-	0	0	0
chr16-1805769	rs1742410	0.01843	0	0	0.015178	0.00397013	0.00369963	chr16_1809238_1809833:-	0.00387412	chr16	1809238	1809833	-	HAGH	circHAGH	-	0	0	0
chr16-1806130	rs4786598	0.01641	0	0	0.015178	0.00397013	0.00369963	chr16_1809238_1809833:-	0.00387412	chr16	1809238	1809833	-	HAGH	circHAGH	-	0	0	0
chr16-1806159	rs4786600	0.02129	0	0	0.015178	0.00397013	0.00419958	chr16_1809238_1809833:-	0.00387412	chr16	1809238	1809833	-	HAGH	circHAGH	-	0	0	0
chr16-1806817	rs6600170	0.021	0	0	0.015178	0.00397013	0.00369963	chr16_1809238_1809833:-	0.00387412	chr16	1809238	1809833	-	HAGH	circHAGH	-	0	0	0
chr16-1806856	rs6600171	0.02102	0	0	0.015178	0.00397013	0.00369963	chr16_1809238_1809833:-	0.00387412	chr16	1809238	1809833	-	HAGH	circHAGH	-	0	0	0
chr16-1806958	rs6600172	0.0205	0	0	0.015178	0.00397013	0.00369963	chr16_1809238_1809833:-	0.00387412	chr16	1809238	1809833	-	HAGH	circHAGH	-	0	0	0
chr16-1807046	rs11248890	0.01951	0	0	0.015178	0.00397013	0.00369963	chr16_1809238_1809833:-	0.00387412	chr16	1809238	1809833	-	HAGH	circHAGH	-	0	0	0
chr16-1807361	rs2745198	0.02033	0	0	0.015178	0.00397013	0.00369963	chr16_1809238_1809833:-	0.00387412	chr16	1809238	1809833	-	HAGH	circHAGH	-	0	0	0
chr16-1807708	rs2473469	0.02186	0	0	0.015178	0.00397013	0.00369963	chr16_1809238_1809833:-	0.00387412	chr16	1809238	1809833	-	HAGH	circHAGH	-	0	0	0
chr16-1808014	rs2473467	0.022	0	0	0.0152134	0.00360564	0.00409959	chr16_1809238_1809833:-	0.00387412	chr16	1809238	1809833	-	HAGH	circHAGH	-	0	0	0
chr16-1808286	rs1657105	0.0219	0	0	0.015178	0.00397013	0.00369963	chr16_1809238_1809833:-	0.00387412	chr16	1809238	1809833	-	HAGH	circHAGH	-	0	0	0
chr16-1808765	rs1623452	0.0203	0	0	0.0152134	0.00360564	0.00409959	chr16_1809238_1809833:-	0.00387412	chr16	1809238	1809833	-	HAGH	circHAGH	-	0	0	0
chr16-1808887	rs1624387	0.02773	0	0	0.0152134	0.00360564	0.00409959	chr16_1809238_1809833:-	0.00387412	chr16	1809238	1809833	-	HAGH	circHAGH	-	0	0	0
chr16-1809031	rs1625344	0.02046	0	0	0.0152134	0.00360564	0.00409959	chr16_1809238_1809833:-	0.00387412	chr16	1809238	1809833	-	HAGH	circHAGH	-	0	0	0
chr16-1809149	rs1057071	0.02038	0	0	0.0152134	0.00360564	0.00409959	chr16_1809238_1809833:-	0.00387412	chr16	1809238	1809833	-	HAGH	circHAGH	-	0	0	0
chr16-1809152	rs1057070	0.02039	0	0	0.0152134	0.00360564	0.00409959	chr16_1809238_1809833:-	0.00387412	chr16	1809238	1809833	-	HAGH	circHAGH	-	0	0	0
chr16-1809431	rs1628812	0.02112	0	0	0.0152134	0.00360564	0.00409959	chr16_1809238_1809833:-	0.00387412	chr16	1809238	1809833	-	HAGH	circHAGH	-	0	0	0
chr16-1809475	rs1629513	0.02142	0	0	0.0152134	0.00360564	0.00409959	chr16_1809238_1809833:-	0.00387412	chr16	1809238	1809833	-	HAGH	circHAGH	-	0	0	0
chr16-1809617	rs2076448	0.02089	0	0	0.0152134	0.00360564	0.00409959	chr16_1809238_1809833:-	0.00387412	chr16	1809238	1809833	-	HAGH	circHAGH	-	0	0	0
chr16-1809729	rs2745199	0.01891	0	0	0.0152134	0.00360564	0.00409959	chr16_1809238_1809833:-	0.00387412	chr16	1809238	1809833	-	HAGH	circHAGH	-	0	0	0
chr16-1809849	rs1742442	0.01903	0	0	0.0152134	0.00360564	0.00409959	chr16_1809238_1809833:-	0.00387412	chr16	1809238	1809833	-	HAGH	circHAGH	-	0	0	0
chr16-1810080	rs1657108	0.02188	0	0	0.0152134	0.00360564	0.00409959	chr16_1809238_1809833:-	0.00387412	chr16	1809238	1809833	-	HAGH	circHAGH	-	0	0	0
chr16-1810238	rs1742445	0.02122	0	0	0.0152134	0.00360564	0.00409959	chr16_1809238_1809833:-	0.00387412	chr16	1809238	1809833	-	HAGH	circHAGH	-	0	0	0
chr16-1810257	rs1657109	0.02678	0	0	0.0152134	0.00360564	0.00409959	chr16_1809238_1809833:-	0.00387412	chr16	1809238	1809833	-	HAGH	circHAGH	-	0	0	0
chr16-1811286	rs2300642	0.02162	0	0	0.0152134	0.00360564	0.00409959	chr16_1809238_1809833:-	0.00387412	chr16	1809238	1809833	-	HAGH	circHAGH	-	0	0	0
chr16-1811478	rs2300641	0.0231	0	0	0.0152134	0.00360564	0.00409959	chr16_1809238_1809833:-	0.00387412	chr16	1809238	1809833	-	HAGH	circHAGH	-	0	0	0
chr16-1811838	rs12719795	0.0226	0	0	0.015178	0.00397013	0.00369963	chr16_1809238_1809833:-	0.00387412	chr16	1809238	1809833	-	HAGH	circHAGH	-	0	0	0
chr16-1811985	rs9935687	0.02185	0	0	0.015178	0.00397013	0.00369963	chr16_1809238_1809833:-	0.00387412	chr16	1809238	1809833	-	HAGH	circHAGH	-	0	0	0
chr16-23079411	rs76437304	0.6421	1	0	0.0320964	0.000289182	0.00159984	chr16_23102319_23108183:-	0.00368247	chr16	23102319	23108183	-	USP31	circUSP31	-	0	1	0
chr16-23982615	rs139122018	0.469	0	0	0.0522581	4.39593e-05	0.00069993	chr16_24032136_24035547:+	0.00176818	chr16	24035547	24032136	+	PRKCB	circPRKCB_1	-	0	1	0
chr16-23988740	rs3729889	0.381	0	0	0.0380806	0.00018328	0.00039996	chr16_24032136_24035547:+	0.00176818	chr16	24035547	24032136	+	PRKCB	circPRKCB_1	-	0	1	0
chr16-23990982	rs137970011	0.3918	0	0	0.0380806	0.00018328	0.00039996	chr16_24032136_24035547:+	0.00176818	chr16	24035547	24032136	+	PRKCB	circPRKCB_1	-	0	1	0
chr16-23991917	rs142845169	0.5307	0	0	0.0522581	4.39593e-05	0.00039996	chr16_24032136_24035547:+	0.00176818	chr16	24035547	24032136	+	PRKCB	circPRKCB_1	-	0	1	0
chr16-23992930	rs118136106	0.4606	0	0	0.0380806	0.00018328	0.00039996	chr16_24032136_24035547:+	0.00176818	chr16	24035547	24032136	+	PRKCB	circPRKCB_1	-	0	1	0
chr16-23995137	rs148012431	0.6415	0	0	0.0380806	0.00018328	0.00039996	chr16_24032136_24035547:+	0.00176818	chr16	24035547	24032136	+	PRKCB	circPRKCB_1	-	0	1	0
chr16-23995558	rs114744647	0.5344	0	0	0.0380806	0.00018328	0.00039996	chr16_24032136_24035547:+	0.00176818	chr16	24035547	24032136	+	PRKCB	circPRKCB_1	-	0	1	0
chr16-24000644	rs117528751	0.6135	0	0	0.0380806	0.00018328	0.00039996	chr16_24032136_24035547:+	0.00176818	chr16	24035547	24032136	+	PRKCB	circPRKCB_1	-	0	1	0
chr16-24001128	rs140742019	0.5874	0	0	0.0380806	0.00018328	0.00039996	chr16_24032136_24035547:+	0.00176818	chr16	24035547	24032136	+	PRKCB	circPRKCB_1	-	0	1	0
chr16-24001681	rs141187671	0.621	0	0	0.0380806	0.00018328	0.00039996	chr16_24032136_24035547:+	0.00176818	chr16	24035547	24032136	+	PRKCB	circPRKCB_1	-	0	1	0
chr16-24002387	rs143202535	0.5943	0	0	0.0380806	0.00018328	0.00039996	chr16_24032136_24035547:+	0.00176818	chr16	24035547	24032136	+	PRKCB	circPRKCB_1	-	0	1	0
chr16-24004615	rs145638456	0.5347	0	0	0.0380806	0.00018328	0.00039996	chr16_24032136_24035547:+	0.00176818	chr16	24035547	24032136	+	PRKCB	circPRKCB_1	-	0	1	0
chr16-24005932	rs117191886	0.4193	0	0	0.0380806	0.00018328	0.00039996	chr16_24032136_24035547:+	0.00176818	chr16	24035547	24032136	+	PRKCB	circPRKCB_1	-	0	1	0
chr16-24006329	rs117693934	0.7829	0	0	0.028502	0.00271177	0.00229977	chr16_24032136_24035547:+	0.00176818	chr16	24035547	24032136	+	PRKCB	circPRKCB_1	-	0	1	0
chr16-24016179	rs16973118	0.9315	0	0	0.0430223	0.000905769	0.00249975	chr16_24032136_24035547:+	0.00176818	chr16	24035547	24032136	+	PRKCB	circPRKCB_1	-	0	1	0
chr16-24041331	rs147322585	0.5481	0	0	0.05323	0.000699498	0.00169983	chr16_24032136_24035547:+	0.00176818	chr16	24035547	24032136	+	PRKCB	circPRKCB_1	-	0	1	0
chr16-24124847	rs198186	0.03255	0	0	-0.0160182	0.00207843	0.00219978	chr16_24032136_24035547:+	0.00176818	chr16	24035547	24032136	+	PRKCB	circPRKCB_1	-	0	1	0
chr16-24124868	rs198187	0.03672	0	0	-0.0177106	0.000117981	9.999e-05	chr16_24032136_24035547:+	0.00176818	chr16	24035547	24032136	+	PRKCB	circPRKCB_1	-	0	1	0
chr16-24269329	rs12596199	0.3521	0	0	0.0313479	4.68809e-05	0.00079992	chr16_24092791_24123981:+	0.00314312	chr16	24123981	24092791	+	PRKCB	circPRKCB_2	-	0	0	0
chr16-24276254	rs4787954	0.2006	0	0	0.0263351	8.92943e-05	0.00109989	chr16_24092791_24123981:+	0.00314312	chr16	24123981	24092791	+	PRKCB	circPRKCB_2	-	0	0	0
chr16-3913269	rs58444874	0.9484	0	0	0.0198443	0.00351509	0.00319968	chr16_3850297_3851009:-	0.00346844	chr16	3850297	3851009	-	CREBBP	circCREBBP	-	0	0	0
chr16-3918640	rs59579508	0.9672	0	0	0.0198443	0.00351509	0.00319968	chr16_3850297_3851009:-	0.00346844	chr16	3850297	3851009	-	CREBBP	circCREBBP	-	0	0	0
chr16-3919560	rs2283486	0.9671	0	0	0.0198443	0.00351509	0.00319968	chr16_3850297_3851009:-	0.00346844	chr16	3850297	3851009	-	CREBBP	circCREBBP	-	0	0	0
chr16-3920636	rs62039137	0.9326	0	0	0.0198443	0.00351509	0.00319968	chr16_3850297_3851009:-	0.00346844	chr16	3850297	3851009	-	CREBBP	circCREBBP	-	0	0	0
chr16-3922201	rs41520045	0.9923	0	0	0.0195303	0.00333683	0.00329967	chr16_3850297_3851009:-	0.00346844	chr16	3850297	3851009	-	CREBBP	circCREBBP	-	0	0	0
chr16-3922558	rs62039142	0.952	0	0	0.0198443	0.00351509	0.00319968	chr16_3850297_3851009:-	0.00346844	chr16	3850297	3851009	-	CREBBP	circCREBBP	-	0	0	0
chr16-3922738	rs78136208	0.9525	0	0	0.0198443	0.00351509	0.00319968	chr16_3850297_3851009:-	0.00346844	chr16	3850297	3851009	-	CREBBP	circCREBBP	-	0	0	0
chr16-3922776	rs7194041	0.9954	0	0	0.0198443	0.00351509	0.00319968	chr16_3850297_3851009:-	0.00346844	chr16	3850297	3851009	-	CREBBP	circCREBBP	-	0	0	0
chr16-3924054	rs9746748	0.9753	0	0	0.0198443	0.00351509	0.00319968	chr16_3850297_3851009:-	0.00346844	chr16	3850297	3851009	-	CREBBP	circCREBBP	-	0	0	0
chr16-3924292	rs62039144	0.9792	0	0	0.0198443	0.00351509	0.00319968	chr16_3850297_3851009:-	0.00346844	chr16	3850297	3851009	-	CREBBP	circCREBBP	-	0	0	0
chr16-3926822	rs61589565	0.9748	0	0	0.0198443	0.00351509	0.00319968	chr16_3850297_3851009:-	0.00346844	chr16	3850297	3851009	-	CREBBP	circCREBBP	-	0	0	0
chr16-3929947	rs62036892	0.9999	0	0	0.0198443	0.00351509	0.00319968	chr16_3850297_3851009:-	0.00346844	chr16	3850297	3851009	-	CREBBP	circCREBBP	-	0	0	0
chr16-3931235	rs58998735	0.9927	0	0	0.0198443	0.00351509	0.00319968	chr16_3850297_3851009:-	0.00346844	chr16	3850297	3851009	-	CREBBP	circCREBBP	-	0	0	0
chr16-3932109	rs7195699	0.9835	0	0	0.0204268	0.00168723	0.00189981	chr16_3850297_3851009:-	0.00346844	chr16	3850297	3851009	-	CREBBP	circCREBBP	-	0	0	0
chr16-3932619	rs9673680	0.899	0	0	0.0204268	0.00168723	0.00139986	chr16_3850297_3851009:-	0.00346844	chr16	3850297	3851009	-	CREBBP	circCREBBP	-	0	0	0
chr16-3933108	rs9674373	0.8938	0	0	0.0204268	0.00168723	0.00139986	chr16_3850297_3851009:-	0.00346844	chr16	3850297	3851009	-	CREBBP	circCREBBP	-	0	0	0
chr16-3933610	rs4786445	0.9609	0	0	-0.0204268	0.00168723	0.00139986	chr16_3850297_3851009:-	0.00346844	chr16	3850297	3851009	-	CREBBP	circCREBBP	-	0	0	0
chr16-3933963	rs9932389	0.8567	0	0	-0.0204268	0.00168723	0.00139986	chr16_3850297_3851009:-	0.00346844	chr16	3850297	3851009	-	CREBBP	circCREBBP	-	0	0	0
chr16-3934243	rs9932025	0.7923	0	0	-0.0204268	0.00168723	0.00139986	chr16_3850297_3851009:-	0.00346844	chr16	3850297	3851009	-	CREBBP	circCREBBP	-	0	0	0
chr16-3935318	rs4786446	0.7725	0	0	-0.019965	0.00267214	0.00229977	chr16_3850297_3851009:-	0.00346844	chr16	3850297	3851009	-	CREBBP	circCREBBP	-	0	0	0
chr16-4042144	rs34342028	0.3609	0	0	0.0165083	0.00174971	0.0019998	chr16_3850297_3851009:-	0.00346844	chr16	3850297	3851009	-	CREBBP	circCREBBP	-	0	0	0
chr16-4044327	rs68001889	0.3478	0	0	0.0165083	0.00174971	0.0019998	chr16_3850297_3851009:-	0.00346844	chr16	3850297	3851009	-	CREBBP	circCREBBP	-	0	0	0
chr16-4044793	rs11647979	0.3348	0	0	0.0165083	0.00174971	0.0019998	chr16_3850297_3851009:-	0.00346844	chr16	3850297	3851009	-	CREBBP	circCREBBP	-	0	0	0
chr16-48169136	rs192104512	-	0	0	0.01968	0.00155546	0.0049995	chr16_48277338_48303305:+	0.00393502	chr16	48303305	48277338	+	LONP2	circLONP2_2	-	0	0	0
chr16-48254346	rs142470229	-	0	0	0.0237346	0.000869437	0.00349965	chr16_48277338_48303305:+	0.00393502	chr16	48303305	48277338	+	LONP2	circLONP2_2	-	0	0	0
chr16-48337594	rs186476845	-	0	0	0.0237346	0.000869437	0.00389961	chr16_48277338_48303305:+	0.00393502	chr16	48303305	48277338	+	LONP2	circLONP2_2	-	0	0	0
chr16-48389584	rs146785066	-	0	0	0.0237346	0.000869437	0.00389961	chr16_48277338_48303305:+	0.00393502	chr16	48303305	48277338	+	LONP2	circLONP2_2	-	0	0	0
chr16-48495734	rs117684710	0.4672	0	0	0.0143631	0.00136301	0.00259974	chr16_48277338_48303305:+	0.00393502	chr16	48303305	48277338	+	LONP2	circLONP2_2	-	0	0	0
chr16-53685568	rs143051231	-	0	0	0.146538	0.000496727	0.00279972	chr16_53873786_53888951:+	0.00341655	chr16	53888951	53873786	+	FTO	circFTO	-	0	0	0
chr16-53981856	rs34833331	0.911	0	0	0.0431962	0.00129033	0.00129987	chr16_53873786_53888951:+	0.00341655	chr16	53888951	53873786	+	FTO	circFTO	-	0	0	0
chr16-53985009	rs16952730	0.3944	0	0	0.0419153	0.00323048	0.00389961	chr16_53873786_53888951:+	0.00341655	chr16	53888951	53873786	+	FTO	circFTO	-	0	0	0
chr16-53990845	rs138245500	-	0	0	0.0846878	0.00352444	0.00439956	chr16_53873786_53888951:+	0.00341655	chr16	53888951	53873786	+	FTO	circFTO	-	0	0	0
chr16-56259426	rs75217079	0.7245	0	0	-0.0135522	0.00447457	0.00279972	chr16_56351384_56355081:+	0.00407899	chr16	56355081	56351384	+	GNAO1	circGNAO1	-	0	0	0
chr1-66692684	rs1325265	0.003465	0	0	-0.013032	0.00460154	0.00379962	chr1_66891154_66905375:-	0.00378635	chr1	66891154	66905375	-	WDR78	circWDR78	-	0	0	0
chr1-66694919	rs1325266	0.003731	0	0	-0.0134041	0.00408287	0.00339966	chr1_66891154_66905375:-	0.00378635	chr1	66891154	66905375	-	WDR78	circWDR78	-	0	0	0
chr1-66696033	rs10493414	0.003627	0	0	-0.0134041	0.00408287	0.00339966	chr1_66891154_66905375:-	0.00378635	chr1	66891154	66905375	-	WDR78	circWDR78	-	0	0	0
chr1-66698494	rs6686476	0.003546	0	0	-0.0134041	0.00408287	0.00339966	chr1_66891154_66905375:-	0.00378635	chr1	66891154	66905375	-	WDR78	circWDR78	-	0	0	0
chr1-66700328	rs11208950	0.00314	0	0	-0.013032	0.00460154	0.00379962	chr1_66891154_66905375:-	0.00378635	chr1	66891154	66905375	-	WDR78	circWDR78	-	0	0	0
chr1-66701210	rs2146905	0.002982	0	0	-0.013032	0.00460154	0.00379962	chr1_66891154_66905375:-	0.00378635	chr1	66891154	66905375	-	WDR78	circWDR78	-	0	0	0
chr1-66701865	rs4143025	0.003072	0	0	-0.013032	0.00460154	0.00379962	chr1_66891154_66905375:-	0.00378635	chr1	66891154	66905375	-	WDR78	circWDR78	-	0	0	0
chr1-66702499	rs10889648	0.003087	0	0	-0.013032	0.00460154	0.00379962	chr1_66891154_66905375:-	0.00378635	chr1	66891154	66905375	-	WDR78	circWDR78	-	0	0	0
chr1-66702923	rs12117649	0.003232	0	0	-0.013032	0.00460154	0.00379962	chr1_66891154_66905375:-	0.00378635	chr1	66891154	66905375	-	WDR78	circWDR78	-	0	0	0
chr1-66703518	rs1359462	0.003162	0	0	-0.013032	0.00460154	0.00379962	chr1_66891154_66905375:-	0.00378635	chr1	66891154	66905375	-	WDR78	circWDR78	-	0	0	0
chr1-66705844	rs6668681	0.003302	0	0	-0.013032	0.00460154	0.00379962	chr1_66891154_66905375:-	0.00378635	chr1	66891154	66905375	-	WDR78	circWDR78	-	0	0	0
chr1-66742939	rs17440885	0.5729	0	0	0.0255848	0.00279064	0.00309969	chr1_66891154_66905375:-	0.00378635	chr1	66891154	66905375	-	WDR78	circWDR78	-	0	0	0
chr1-66758081	rs12059355	0.02185	0	0	-0.0142164	0.00453703	0.0049995	chr1_66891154_66905375:-	0.00378635	chr1	66891154	66905375	-	WDR78	circWDR78	-	0	0	0
chr1-66777569	rs2133172	0.03075	0	0	-0.0176143	0.00259528	0.00259974	chr1_66891154_66905375:-	0.00378635	chr1	66891154	66905375	-	WDR78	circWDR78	-	0	0	0
chr1-66778560	rs7524784	0.738	0	0	-0.0129271	0.00385898	0.00409959	chr1_66891154_66905375:-	0.00378635	chr1	66891154	66905375	-	WDR78	circWDR78	-	0	0	0
chr1-66779975	rs562910	0.617	0	0	-0.0226	0.000743021	0.00219978	chr1_66891154_66905375:-	0.00378635	chr1	66891154	66905375	-	WDR78	circWDR78	-	0	0	0
chr16-69214807	rs141756197	0.3105	1	0	0.0437444	0.000967003	0.00389961	chr16_69370483_69372355:-	0.00444853	chr16	69370483	69372355	-	TERF2	circTERF2	-	0	1	0
chr16-69463325	rs62052769	0.887	0	0	0.0123793	0.000589115	0.00119988	chr16_69284048_69284244:+	0.00340696	chr16	69284244	69284048	+	SNTB2	circSNTB2	-	0	1	0
chr16-7416906	rs56179902	0.04949	0	0	0.0194589	0.00138574	0.00139986	chr16_7579777_7607338:+	0.00336895	chr16	7607338	7579777	+	RBFOX1	circRBFOX1_1	-	0	0	0
chr16-7416906	rs56179902	0.04949	0	0	0.0194589	0.00138574	0.00139986	chr16_7579777_7607338:+	0.00336895	chr16	7607338	7579777	+	RBFOX1	circRBFOX1_1	-	0	0	0
chr16-7416906	rs56179902	0.04949	0	0	0.0194589	0.00138574	0.00209979	chr16_7579780_7607338:+	0.00324134	chr16	7607338	7579780	+	RBFOX1	circRBFOX1_2	-	0	0	0
chr16-7416906	rs56179902	0.04949	0	0	0.0194589	0.00138574	0.00209979	chr16_7579780_7607338:+	0.00324134	chr16	7607338	7579780	+	RBFOX1	circRBFOX1_2	-	0	0	0
chr16-7417467	rs35819027	0.01903	0	0	0.0184618	0.00336559	0.00279972	chr16_7579777_7607338:+	0.00336895	chr16	7607338	7579777	+	RBFOX1	circRBFOX1_1	-	0	0	0
chr16-7417467	rs35819027	0.01903	0	0	0.0184618	0.00336559	0.00279972	chr16_7579777_7607338:+	0.00336895	chr16	7607338	7579777	+	RBFOX1	circRBFOX1_1	-	0	0	0
chr16-7417467	rs35819027	0.01903	0	0	0.0184618	0.00336559	0.00329967	chr16_7579780_7607338:+	0.00324134	chr16	7607338	7579780	+	RBFOX1	circRBFOX1_2	-	0	0	0
chr16-7417467	rs35819027	0.01903	0	0	0.0184618	0.00336559	0.00329967	chr16_7579780_7607338:+	0.00324134	chr16	7607338	7579780	+	RBFOX1	circRBFOX1_2	-	0	0	0
[truncated: 3,700 more rows]

## Sheet: Independent circQTL-circRNA
circQTL		circRNAs							circQTL effects			information
circQTL SNPs	SNP ID	circRNA ID	Chr	Donor	Acceptor	Strand	Host gene symbol	circRNA_name	Beta	P value	empirical P value	Distance from the SNP to the closest back-splice junction	circQTL residing in the circle sequence?	circQTL residing in the RCS? (1: yes; 0: no)
chr16-7483067	rs4787029	chr16_7579777_7607338:+	chr16	7607338	7579777	+	RBFOX1	circRBFOX1_1	0.0198768	0.000843595	0.00109989	96710	0	0
chr16-7484193	rs72773023	chr16_7579777_7607338:+	chr16	7607338	7579777	+	RBFOX1	circRBFOX1_1	0.0418058	0.00185495	0.00189981	95584	0	0
chr16-7658066	rs112782008	chr16_7579777_7607338:+	chr16	7607338	7579777	+	RBFOX1	circRBFOX1_1	0.0650916	0.00156311	0.00209979	50728	0	0
chr16-7684289	rs145716484	chr16_7579777_7607338:+	chr16	7607338	7579777	+	RBFOX1	circRBFOX1_1	0.0812564	0.000556747	0.00169983	76951	0	0
chr16-7483067	rs4787029	chr16_7579780_7607338:+	chr16	7607338	7579780	+	RBFOX1	circRBFOX1_2	0.0198768	0.000843595	0.00089991	96713	0	0
chr16-7484193	rs72773023	chr16_7579780_7607338:+	chr16	7607338	7579780	+	RBFOX1	circRBFOX1_2	0.0418058	0.00185495	0.00269973	95587	0	0
chr16-7658066	rs112782008	chr16_7579780_7607338:+	chr16	7607338	7579780	+	RBFOX1	circRBFOX1_2	0.0650916	0.00156311	0.00349965	50728	0	0
chr16-7684289	rs145716484	chr16_7579780_7607338:+	chr16	7607338	7579780	+	RBFOX1	circRBFOX1_2	0.0812564	0.000556747	0.00189981	76951	0	0
chr1-70139284	rs11209591	chr1_70053026_70089819:+	chr1	70089819	70053026	+	LRRC7	circLRRC7	0.0126678	0.00358321	0.00179982	49465	0	0
chr1-70185844	rs79043654	chr1_70270856_70315566:-	chr1	70270856	70315566	-	ANKRD13C	circANKRD13C	0.0320148	0.00223525	0.00449955	85012	0	0
chr17-19900137	rs4925055	chr17_20017987_20110562:+	chr17	20110562	20017987	+	SPECC1	circSPECC1_1	0.0144571	0.000106605	0.00029997	117850	0	1
chr17-20009397	rs8067545	chr17_20017987_20110562:+	chr17	20110562	20017987	+	SPECC1	circSPECC1_1	0.010814	9.69906e-05	0.00029997	8590	0	0
chr17-20294847	rs11654025	chr17_20204333_20205912:+	chr17	20205912	20204333	+	SPECC1	circSPECC1_2	-0.0305735	0.000331462	0.00019998	88935	0	0
chr10-7246105	rs113814960	chr10_7243558_7285954:-	chr10	7243558	7285954	-	SFMBT2	circSFMBT2_1	0.0399262	0.00606081	0.00449955	2547	1	0
chr10-7426056	rs75532863	chr10_7243558_7285954:-	chr10	7243558	7285954	-	SFMBT2	circSFMBT2_1	0.0405566	0.00317846	0.0039996	140102	0	0
chr17-36821531	rs79798569	chr17_36952886_36953907:+	chr17	36953907	36952886	+	AATF	circAATF	0.0306785	0.00371425	0.00479952	131355	0	0
chr17-36833508	rs12951603	chr17_36952886_36953907:+	chr17	36953907	36952886	+	AATF	circAATF	0.0155776	0.00302091	0.00279972	119378	0	0
chr17-51108819	rs117847097	chr17_51263274_51268904:+	chr17	51268904	51263274	+	UTP18	circUTP18	0.054333	0.00113628	0.00469953	154455	0	1
chr17-51438391	rs720434	chr17_51263274_51268904:+	chr17	51268904	51263274	+	UTP18	circUTP18	0.0140678	0.00338323	0.00259974	169487	0	0
chr17-59155371	rs118120854	chr17_59353215_59353526:+	chr17	59353526	59353215	+	YPEL2	circYPEL2	0.025505	1.98564e-05	0.0001	197844	0	0
chr17-62959511	rs117810775	chr17_63151270_63200957:+	chr17	63200957	63151270	+	TANC2	circTANC2_1	0.0356659	0.00180591	0.00349965	191759	0	1
chr17-66862477	rs17712145	chr17_66687111_66689047:+	chr17	66689047	66687111	+	PRKCA	circPRKCA	0.0147238	0.00478117	0.00389961	173430	0	0
chr17-66871338	rs2048137	chr17_66687111_66689047:+	chr17	66689047	66687111	+	PRKCA	circPRKCA	-0.00883045	0.00369136	0.00419958	182291	0	0
chr1-77101226	rs72681885	chr1_77286941_77297947:+	chr1	77297947	77286941	+	AK5	circAK5	0.0322386	0.00137356	0.00429957	185715	0	0
chr1-77247151	rs192557135	chr1_77286941_77297947:+	chr1	77297947	77286941	+	AK5	circAK5	0.0712669	1.1847e-07	0.00019998	39790	0	0
chr1-77421409	rs72681614	chr1_77286941_77297947:+	chr1	77297947	77286941	+	AK5	circAK5	0.0555605	5.95965e-05	0.00269973	123462	0	0
chr1-7741407	rs111445281	chr1_7777160_7778169:+	chr1	7778169	7777160	+	VAMP3	circVAMP3	0.0253647	0.000267468	0.00049995	35753	0	1
chr1-7834118	rs149664975	chr1_7777160_7778169:+	chr1	7778169	7777160	+	VAMP3	circVAMP3	0.0293217	0.00146689	0.00439956	55949	0	1
chr1-7921542	rs191300713	chr1_7777160_7778169:+	chr1	7778169	7777160	+	VAMP3	circVAMP3	0.0418963	0.000345109	0.00229977	143373	0	1
chr1-78012542	rs111583688	chr1_77801331_77815231:+	chr1	77815231	77801331	+	MIGA1	circMIGA1	0.0730096	1.14582e-06	0.00369963	197311	0	1
chr10-76988252	rs72803384	chr10_76944773_76970067:-	chr10	76944773	76970067	-	KCNMA1	circKCNMA1	0.0314904	0.000664502	0.00249975	18185	0	0
chr17-8110763	rs3027207	chr17_8238031_8238629:-	chr17	8238031	8238629	-	CTC1	circCTC1	0.0121764	0.00407263	0.00319968	127268	0	0
chr17-8149767	rs3027178	chr17_8238031_8238629:-	chr17	8238031	8238629	-	CTC1	circCTC1	-0.00728666	0.00267832	0.0029997	88264	0	0
chr17-8295368	rs1861956	chr17_8238031_8238629:-	chr17	8238031	8238629	-	CTC1	circCTC1	-0.00761673	0.00194637	0.00219978	56739	0	0
chr17-82416642	rs72857454	chr17_82563354_82568201:+	chr17	82568201	82563354	+	FOXK2	circFOXK2	0.03009	3.35987e-05	0.00039996	146712	0	0
chr17-82421182	rs58339604	chr17_82563354_82568201:+	chr17	82568201	82563354	+	FOXK2	circFOXK2	-0.0360144	0.00102825	0.00139986	142172	0	0
chr18-21994450	rs11660082	chr18_21765772_21819646:+	chr18	21819646	21765772	+	MIB1	circMIB1_2	0.0200786	0.005471	0.00429957	174804	0	0
chr18-24166429	rs80066202	chr18_24196125_24239382:-	chr18	24196125	24239382	-	OSBPL1A	circOSBPL1A_1	-0.0452	0.00144864	0.00289971	29696	0	0
chr18-24033022	rs2011365	chr18_24225042_24239382:-	chr18	24225042	24239382	-	OSBPL1A	circOSBPL1A_2	0.00913398	0.00217965	0.00229977	192020	0	1
chr10-7632297	rs181730601	chr10_7797047_7802854:+	chr10	7802854	7797047	+	ATP5C1	circATP5C1	0.12865	0.000131329	0.00059994	164750	0	0
chr10-7674176	rs7896525	chr10_7797047_7802854:+	chr10	7802854	7797047	+	ATP5C1	circATP5C1	-0.0446062	0.000894997	0.00039996	122871	0	1
chr10-7761184	rs34894498	chr10_7797047_7802854:+	chr10	7802854	7797047	+	ATP5C1	circATP5C1	0.0987187	0.00205027	0.00249975	35863	0	0
chr10-7832750	rs1244504	chr10_7797047_7802854:+	chr10	7802854	7797047	+	ATP5C1	circATP5C1	0.0444677	0.000762105	0.00119988	29896	0	1
chr10-7963322	rs449682	chr10_7797047_7802854:+	chr10	7802854	7797047	+	ATP5C1	circATP5C1	0.0571723	0.00238012	0.00309969	160468	0	0
chr18-34801684	rs138856611	chr18_34755976_34794250:+	chr18	34794250	34755976	+	DTNA	circDTNA	0.0193594	0.00233452	0.00279972	7434	0	1
chr1-84046398	rs61766918	chr1_84179177_84185182:+	chr1	84185182	84179177	+	PRKACB	circPRKACB_1	0.050923	0.000239758	0.00369963	132779	0	0
chr1-84211898	rs77720118	chr1_84179177_84197824:+	chr1	84197824	84179177	+	PRKACB	circPRKACB_2	-0.021589	0.00141496	0.00409959	14074	0	0
chr1-84213455	rs41301176	chr1_84179177_84197824:+	chr1	84197824	84179177	+	PRKACB	circPRKACB_2	0.0404723	4.78318e-05	0.00109989	15631	0	0
chr10-84371280	rs148282462	chr10_84417771_84425893:+	chr10	84425893	84417771	+	CCSER2	circCCSER2_1	0.0630708	7.51059e-05	0.00149985	46491	0	0
chr10-84498547	rs77296510	chr10_84417771_84425893:+	chr10	84425893	84417771	+	CCSER2	circCCSER2_1	0.0311004	0.00119345	0.00229977	72654	0	0
chr18-46961692	rs188646713	chr18_46946057_46946923:+	chr18	46946923	46946057	+	KATNAL2	circKATNAL2	0.0803115	0.00318412	0.00479952	14769	0	0
chr18-47790752	rs1945723	chr18_47865059_47896809:-	chr18	47865059	47896809	-	SMAD2	circSMAD2	0.0178087	0.00280544	0.00279972	74307	0	0
chr18-48086490	rs59223825	chr18_47865059_47896809:-	chr18	47865059	47896809	-	SMAD2	circSMAD2	-0.00921488	0.00200673	0.00239976	189681	0	0
chr10-84251136	rs139660782	chr10_84438512_84477664:+	chr10	84477664	84438512	+	CCSER2	circCCSER2_2	0.0371634	0.00146052	0.0039996	187376	0	1
chr18-54173973	rs116843549	chr18_54277703_54287411:+	chr18	54287411	54277703	+	POLI	circPOLI	-0.0203608	0.00228117	0.00289971	103730	0	0
chr18-55163070	rs28697913	chr18_55350359_55351000:-	chr18	55350359	55351000	-	TCF4	circTCF4_1	0.00810104	0.00477358	0.00439956	187289	0	1
chr18-56855374	rs118037709	chr18_56758865_56781656:+	chr18	56781656	56758865	+	WDR7	circWDR7_1	0.0333339	6.2456e-05	0.00039996	73718	0	0
chr18-61492784	rs62098150	chr18_61490402_61507560:+	chr18	61507560	61490402	+	CDH20	circCDH20	0.0094576	0.00133237	0.00269973	2382	1	0
chr18-61507526	rs1943330	chr18_61490402_61507560:+	chr18	61507560	61490402	+	CDH20	circCDH20	0.011791	0.000199689	0.00049995	34	1	0
chr18-62349203	rs142575143	chr18_62544802_62556297:+	chr18	62556297	62544802	+	ZCCHC2	circZCCHC2	0.0791614	0.00190513	0.00459954	195599	0	1
chr18-62489835	rs72937606	chr18_62544802_62556297:+	chr18	62556297	62544802	+	ZCCHC2	circZCCHC2	0.0501704	0.000720926	0.00139986	54967	0	0
chr18-62710611	rs78600956	chr18_62544802_62556297:+	chr18	62556297	62544802	+	ZCCHC2	circZCCHC2	0.0700851	0.00157243	0.00339966	154314	0	0
chr10-87687959	rs6586095	chr10_87767673_87776427:-	chr10	87767673	87776427	-	ATAD1	circATAD1	0.00867143	0.00533442	0.00479952	79714	0	0
chr10-87731619	rs79282091	chr10_87767673_87776427:-	chr10	87767673	87776427	-	ATAD1	circATAD1	0.0310979	0.00024083	0.00049995	36054	0	0
chr18-76789214	rs17572648	chr18_76849526_76851939:+	chr18	76851939	76849526	+	ZNF236	circZNF236_1	-0.0155238	0.00185557	0.00189981	60312	0	0
chr18-76678608	rs62112423	chr18_76849526_76871825:+	chr18	76871825	76849526	+	ZNF236	circZNF236_2	0.0149003	0.00269662	0.00289971	170918	0	0
chr18-76813274	rs182290762	chr18_76849526_76881512:+	chr18	76881512	76849526	+	ZNF236	circZNF236_3	0.0578751	7.27106e-05	0.00139986	36252	0	1
chr10-88811644	rs78292640	chr10_88901656_88922436:+	chr10	88922436	88901656	+	STAMBPL1	circSTAMBPL1	0.0554461	0.000315391	0.0019998	90012	0	0
chr10-88815756	rs150378619	chr10_88901656_88922436:+	chr10	88922436	88901656	+	STAMBPL1	circSTAMBPL1	0.0572665	0.000192368	0.00229977	85900	0	0
chr10-88926314	rs12241401	chr10_88901656_88922436:+	chr10	88922436	88901656	+	STAMBPL1	circSTAMBPL1	0.014911	0.00463539	0.0049995	3878	0	0
chr18-9529511	rs140134348	chr18_9583117_9595102:-	chr18	9583117	9595102	-	PPP4R1	circPPP4R1_1	0.072888	0.000828832	0.00079992	53606	0	0
chr18-9661483	rs12959097	chr18_9583117_9595102:-	chr18	9583117	9595102	-	PPP4R1	circPPP4R1_1	0.0201579	0.00133785	0.00119988	66381	0	0
chr18-9766439	rs35080696	chr18_9583117_9595102:-	chr18	9583117	9595102	-	PPP4R1	circPPP4R1_1	0.072888	0.000828832	0.00079992	171337	0	0
chr18-9772387	rs10853383	chr18_9583117_9595153:-	chr18	9583117	9595153	-	PPP4R1	circPPP4R1_2	-0.0090121	0.0037611	0.00429957	177234	0	0
chr19-12942220	rs2974751	chr19_12928342_12928847:-	chr19	12928342	12928847	-	FARSA	circFARSA	0.0128756	0.00235874	0.00219978	13373	0	1
chr19-13265171	rs150979452	chr19_13332869_13334493:-	chr19	13332869	13334493	-	CACNA1A	circCACNA1A	0.0417311	0.0010412	0.00159984	67698	0	1
chr19-13326103	rs140054018	chr19_13332869_13334493:-	chr19	13332869	13334493	-	CACNA1A	circCACNA1A	0.0318112	0.00189763	0.00339966	6766	0	1
chr19-13330573	rs10425496	chr19_13332869_13334493:-	chr19	13332869	13334493	-	CACNA1A	circCACNA1A	0.0260668	5.69943e-07	0.0001	2296	0	0
chr19-13413307	rs189206151	chr19_13332869_13334493:-	chr19	13332869	13334493	-	CACNA1A	circCACNA1A	0.0250444	0.00344922	0.00349965	78814	0	1
chr10-91803299	rs2153655	chr10_91819270_91842391:+	chr10	91842391	91819270	+	TNKS2	circTNKS2	-0.011206	3.59492e-05	0.0001	15971	0	1
chr10-91894487	rs117332124	chr10_91819270_91842391:+	chr10	91842391	91819270	+	TNKS2	circTNKS2	0.0187206	0.000287811	0.00129987	52096	0	0
chr19-17121699	rs8106970	chr19_17276495_17276909:+	chr19	17276909	17276495	+	AC010463.1,BABAM1	circBABAM1	-0.00794137	0.00296802	0.00359964	154796	0	1
chr19-19109454	rs117380638	chr19_19245313_19248882:+	chr19	19248882	19245313	+	NCAN	circNCAN	0.00732919	0.00459994	0.00469953	135859	0	1
chr19-19174009	rs11085256	chr19_19245313_19248882:+	chr19	19248882	19245313	+	NCAN	circNCAN	-0.00737522	0.00326736	0.00369963	71304	0	0
chr19-40563061	rs6508943	chr19_40583398_40583717:+	chr19	40583717	40583398	+	SHKBP1	circSHKBP1	-0.0147535	0.000569776	0.00079992	20337	0	1
chr19-40734499	rs117868415	chr19_40583398_40583717:+	chr19	40583717	40583398	+	SHKBP1	circSHKBP1	0.0551608	0.00203121	0.00419958	150782	0	0
chr19-48618531	rs12610339	chr19_48633444_48633655:-	chr19	48633444	48633655	-	DBP	circDBP	0.0150924	0.000612146	0.00069993	14913	0	0
chr19-5530529	rs112448766	chr19_5604583_5604936:-	chr19	5604583	5604936	-	SAFB2	circSAFB2	0.0439473	0.00371788	0.0039996	74054	0	1
chr19-5645433	rs2436502	chr19_5604583_5604936:-	chr19	5604583	5604936	-	SAFB2	circSAFB2	0.0471865	0.000854183	0.0009999	40497	0	0
chr10-91971153	rs77029981	chr10_92081320_92091944:-	chr10	92081320	92091944	-	CPEB3	circCPEB3	0.0126028	0.00241513	0.00209979	110167	0	0
chr1-98957516	rs309067	chr1_98953070_98956741:-	chr1	98953070	98956741	-	PLPPR5	circPLPPR5	-0.017099	0.000285515	0.00019998	775	0	0
chr1-99239059	rs77279370	chr1_99287965_99301897:+	chr1	99301897	99287965	+	PLPPR4	circPLPPR4	0.0267136	0.00196529	0.00369963	48906	0	0
chr20-23581095	rs117817822	chr20_23389946_23403072:-	chr20	23389946	23403072	-	NAPB	circNAPB	0.0121605	0.0017981	0.00249975	178023	0	0
chr20-2770445	rs2281317	chr20_2964272_2965202:+	chr20	2965202	2964272	+	PTPRA	circPTPRA	-0.0117677	0.000670742	0.00109989	193827	0	1
chr20-2802996	rs78638379	chr20_2964272_2965202:+	chr20	2965202	2964272	+	PTPRA	circPTPRA	0.0289135	0.00105581	0.00289971	161276	0	0
chr20-3067300	rs75903183	chr20_2964272_2965202:+	chr20	2965202	2964272	+	PTPRA	circPTPRA	0.0279628	0.00192077	0.00329967	102098	0	0
chr20-32221997	rs76892796	chr20_32316218_32316874:+	chr20	32316874	32316218	+	KIF3B	circKIF3B	0.0334858	2.34386e-05	0.00049995	94221	0	0
chr20-33729344	rs73094829	chr20_33619517_33623296:+	chr20	33623296	33619517	+	CBFA2T2	circCBFA2T2	0.0676923	4.59033e-05	0.00049995	106048	0	0
chr20-33788942	rs34260449	chr20_33619517_33623296:+	chr20	33623296	33619517	+	CBFA2T2	circCBFA2T2	0.0555764	0.000964171	0.00259974	165646	0	0
chr20-38106413	rs6068834	chr20_38057532_38066256:+	chr20	38066256	38057532	+	RPRD1B	circRPRD1B	0.00746274	0.00292219	0.00269973	40157	0	0
chr20-38893155	rs6071621	chr20_38983699_38994880:+	chr20	38994880	38983699	+	DHX35	circDHX35	0.015895	0.00170482	0.00319968	90544	0	0
chr20-41034204	rs118037422	chr20_41092472_41101353:+	chr20	41101353	41092472	+	TOP1	circTOP1	0.0338991	0.0013357	0.00289971	58268	0	0
chr20-41330209	rs6029630	chr20_41267463_41269083:-	chr20	41267463	41269083	-	ZHX3	circZHX3	-0.0067777	0.00249583	0.00279972	61126	0	1
chr20-47713364	rs115135174	chr20_47623911_47633636:+	chr20	47633636	47623911	+	NCOA3	circNCOA3	0.0295191	0.00192309	0.00309969	79728	0	0
chr20-49319418	rs138730309	chr20_49135833_49166285:-	chr20	49135833	49166285	-	STAU1	circSTAU1	0.0319885	0.00243284	0.0039996	153133	0	0
chr20-51580815	rs117926752	chr20_51656938_51690819:-	chr20	51656938	51690819	-	ATP9A	circATP9A_1	0.0436783	0.000386799	0.00429957	76123	0	0
chr20-51586664	rs149437277	chr20_51656938_51690819:-	chr20	51656938	51690819	-	ATP9A	circATP9A_1	0.0307429	0.000508999	0.00159984	70274	0	1
chr20-51605790	rs4270402	chr20_51656938_51690819:-	chr20	51656938	51690819	-	ATP9A	circATP9A_1	0.00871784	0.00604236	0.00379962	51148	0	1
chr20-59775074	rs6027092	chr20_59840369_59841535:+	chr20	59841535	59840369	+	PHACTR3	circPHACTR3	0.00984413	0.00251042	0.00249975	65295	0	0
chr20-62157966	rs73613547	chr20_62139075_62140944:-	chr20	62139075	62140944	-	PSMA7	circPSMA7	0.0347296	0.00279044	0.00359964	17022	0	0
chr20-9763185	rs117308992	chr20_9557608_9566384:-	chr20	9557608	9566384	-	PAK5	circPAK5	0.0220179	0.00311814	0.00389961	196801	0	0
chr2-106033212	rs11693065	chr2_106122970_106166083:-	chr2	106122970	106166083	-	UXS1	circUXS1_1	0.00506228	0.00553958	0.0049995	89758	0	0
chr2-106016344	rs140866896	chr2_106158058_106166083:-	chr2	106158058	106166083	-	UXS1	circUXS1_2	0.0432822	0.00640375	0.00419958	141714	0	0
chr2-106063644	rs138686664	chr2_106158058_106166083:-	chr2	106158058	106166083	-	UXS1	circUXS1_2	0.0432822	0.00640375	0.00419958	94414	0	1
chr2-106346338	rs56222350	chr2_106158058_106166083:-	chr2	106158058	106166083	-	UXS1	circUXS1_2	-0.021451	0.00212995	0.00149985	180255	0	0
chr2-106701566	rs77775810	chr2_106830066_106834146:-	chr2	106830066	106834146	-	ST6GAL2	circST6GAL2_1	0.069509	0.00019648	0.00119988	128500	0	0
chr2-106636423	rs17033070	chr2_106830066_106844034:-	chr2	106830066	106844034	-	ST6GAL2	circST6GAL2_2	-0.0399992	0.00539008	0.00409959	193643	0	0
chr2-112340863	rs77043467	chr2_112299849_112300029:+	chr2	112300029	112299849	+	ZC3H6	circZC3H6_1	-0.0438143	0.000896586	0.00059994	40834	0	0
chr2-112434543	rs115357775	chr2_112299849_112300029:+	chr2	112300029	112299849	+	ZC3H6	circZC3H6_1	-0.0808119	0.00304445	0.00439956	134514	0	0
chr21-15713332	rs62219116	chr21_15762891_15766141:+	chr21	15766141	15762891	+	USP25	circUSP25	0.0205179	0.000100722	0.00039996	49559	0	0
chr21-15860634	rs187276583	chr21_15762891_15766141:+	chr21	15766141	15762891	+	USP25	circUSP25	0.0404501	0.000178446	0.00129987	94493	0	0
chr21-15870912	rs181262494	chr21_15762891_15766141:+	chr21	15766141	15762891	+	USP25	circUSP25	0.0404501	0.000178446	0.00129987	104771	0	0
chr21-15908368	rs181824935	chr21_15762891_15766141:+	chr21	15766141	15762891	+	USP25	circUSP25	0.0404501	0.000178446	0.00129987	142227	0	0
chr21-21134099	rs13048159	chr21_21280578_21292241:+	chr21	21292241	21280578	+	NCAM2	circNCAM2	0.0069681	0.0034128	0.00309969	146479	0	1
chr21-31142258	rs73191642	chr21_31182421_31203012:-	chr21	31182421	31203012	-	TIAM1	circTIAM1_2	0.0160498	0.0025677	0.00379962	40163	0	0
chr2-147951615	rs17219162	chr2_147896301_147899898:+	chr2	147899898	147896301	+	ACVR2A	circACVR2A	0.14124	0.000282945	0.00439956	51717	0	0
chr2-15403390	rs115481844	chr2_15488894_15511350:-	chr2	15488894	15511350	-	NBAS	circNBAS_1	0.0211685	8.37255e-05	0.00079992	85504	0	0
chr1-100731828	rs3917014	chr1_100913663_100974902:+	chr1	100974902	100913663	+	SLC30A7	circSLC30A7_2	0.0793666	0.00337695	0.0049995	181835	0	0
chr1-101137349	rs182316439	chr1_100913663_100974902:+	chr1	100974902	100913663	+	SLC30A7	circSLC30A7_2	0.0775821	0.00420291	0.00489951	162447	0	0
chr2-162005065	rs77770606	chr2_161947566_161965173:+	chr2	161965173	161947566	+	SLC4A10	circSLC4A10_2	0.0266528	0.00396374	0.0049995	39892	0	0
chr2-167917544	rs113024422	chr2_168063500_168075231:-	chr2	168063500	168075231	-	STK39	circSTK39_1	0.0393447	3.71561e-05	0.00029997	145956	0	1
chr2-168190106	rs149551873	chr2_168063500_168075231:-	chr2	168063500	168075231	-	STK39	circSTK39_1	0.0261596	0.00196436	0.00309969	114875	0	0
chr2-168253912	rs147610000	chr2_168063500_168075231:-	chr2	168063500	168075231	-	STK39	circSTK39_1	0.0241656	0.00144456	0.00229977	178681	0	1
chr2-167892077	rs60920337	chr2_168063500_168129758:-	chr2	168063500	168129758	-	STK39	circSTK39_2	0.142951	0.000269427	0.00059994	171423	0	0
chr2-168284399	rs4458184	chr2_168063500_168129758:-	chr2	168063500	168129758	-	STK39	circSTK39_2	-0.0876131	0.00419282	0.00379962	154641	0	0
chr10-110649224	rs185811027	chr10_110596398_110598290:+	chr10	110598290	110596398	+	SMC3	circSMC3	0.0519754	0.00454857	0.00449955	50934	0	0
chr2-169937021	rs143082766	chr2_170015281_170061443:+	chr2	170061443	170015281	+	UBR3	circUBR3	0.0454521	0.000498455	0.00289971	78260	0	1
chr2-170064785	rs72876449	chr2_170015281_170061443:+	chr2	170061443	170015281	+	UBR3	circUBR3	0.0213219	0.000887475	0.0009999	3342	0	0
chr2-170173644	rs16857871	chr2_170015281_170061443:+	chr2	170061443	170015281	+	UBR3	circUBR3	0.0365202	0.00137509	0.00249975	112201	0	0
chr2-171260584	rs11684292	chr2_171448681_171476950:+	chr2	171476950	171448681	+	DCAF17	circDCAF17	0.0191042	0.000341106	0.00079992	188097	0	0
chr2-179881480	rs115670572	chr2_179950512_179950926:-	chr2	179950512	179950926	-	CWC22	circCWC22	0.0331611	0.00169887	0.00229977	69032	0	0
chr2-189729258	rs13006842	chr2_189791790_189818180:+	chr2	189818180	189791790	+	PMS1	circPMS1	0.0278278	0.000703274	0.0001	62532	0	0
chr2-189917038	rs62184317	chr2_189791790_189818180:+	chr2	189818180	189791790	+	PMS1	circPMS1	-0.0194121	0.00334542	0.00329967	98858	0	0
chr2-196761742	rs2289381	chr2_196912882_196920150:-	chr2	196912882	196920150	-	PGAP1	circPGAP1	0.00780365	0.00193032	0.00149985	151140	0	0
chr2-199118661	rs75510369	chr2_199308760_199381820:-	chr2	199308760	199381820	-	SATB2	circSATB2_1	-0.0213164	0.00362879	0.00429957	190099	0	0
chr2-199619119	rs12693892	chr2_199380364_199433514:-	chr2	199380364	199433514	-	SATB2	circSATB2_4	-0.013293	0.00298727	0.00209979	185605	0	1
chr2-20422192	rs115660506	chr2_20307978_20327378:-	chr2	20307978	20327378	-	PUM2	circPUM2	0.0240824	0.00192965	0.00229977	94814	0	0
chr22-20818210	rs178051	chr22_20933779_20934244:+	chr22	20934244	20933779	+	CRKL	circCRKL	0.0396102	0.00152442	0.00279972	115569	0	0
chr22-24260907	rs16999793	chr22_24302195_24369320:+	chr22	24369320	24302195	+	SPECC1L,SPECC1L-ADORA2A	circSPECC1L_2	0.0215031	0.00284759	0.00479952	41288	0	0
chr2-227026023	rs71431018	chr2_226906793_226914351:+	chr2	226914351	226906793	+	RHBDD1	circRHBDD1_2	0.0343742	0.000222665	0.00379962	111672	0	0
chr22-27764628	rs45513196	chr22_27894555_27914347:-	chr22	27894555	27914347	-	PITPNB	circPITPNB	0.0192151	0.00149	0.00179982	129927	0	0
chr22-28334876	rs9613592	chr22_28296198_28297852:-	chr22	28296198	28297852	-	TTC28	circTTC28	0.00892543	0.00099787	0.00119988	37024	0	1
chr22-32548656	rs141652014	chr22_32478981_32479275:+	chr22	32479275	32478981	+	FBXO7	circFBXO7_1	0.0466026	0.00355454	0.00349965	69381	0	1
chr22-32579673	rs7291985	chr22_32478981_32479275:+	chr22	32479275	32478981	+	FBXO7	circFBXO7_1	0.026197	0.000770283	0.00059994	100398	0	0
chr22-32461837	rs6518780	chr22_32478981_32485209:+	chr22	32485209	32478981	+	FBXO7	circFBXO7_2	-0.00790445	0.00473402	0.00449955	17144	0	0
chr22-32649136	rs72620413	chr22_32478981_32485209:+	chr22	32485209	32478981	+	FBXO7	circFBXO7_2	-0.0101081	0.00202503	0.00219978	163927	0	0
chr2-232568727	rs116444102	chr2_232747615_232761436:+	chr2	232761436	232747615	+	GIGYF2	circGIGYF2_1	0.0406287	0.00181745	0.00159984	178888	0	0
chr2-235767002	rs147185064	chr2_235740963_235750488:+	chr2	235750488	235740963	+	AGAP1	circAGAP1	0.0326818	0.000113053	0.00159984	16514	0	1
chr22-45619079	rs6007118	chr22_45689712_45718493:+	chr22	45718493	45689712	+	ATXN10	circATXN10_1	-0.00630739	0.00249581	0.00219978	70633	0	1
chr22-45856033	rs74910872	chr22_45689712_45740538:+	chr22	45740538	45689712	+	ATXN10	circATXN10_2	0.0416716	0.00136342	0.00129987	115495	0	0
chr22-45538508	rs2238819	chr22_45729425_45740538:+	chr22	45740538	45729425	+	ATXN10	circATXN10_4	0.0424152	0.00357671	0.00409959	190917	0	0
chr22-45755442	rs111884888	chr22_45729425_45740538:+	chr22	45740538	45729425	+	ATXN10	circATXN10_4	0.081008	0.00357391	0.00439956	14904	0	0
chr2-40418559	rs11901878	chr2_40428473_40430304:-	chr2	40428473	40430304	-	SLC8A1	circSLC8A1	0.257169	0.00617916	0.0049995	9914	0	0
chr2-50052497	rs114903941	chr2_50236789_50506617:-	chr2	50236789	50506617	-	NRXN1	circNRXN1_1	0.0378019	0.00151643	0.00339966	184292	0	0
chr2-50439537	rs7564003	chr2_50472298_50620183:-	chr2	50472298	50620183	-	NRXN1	circNRXN1_3	0.0396499	0.00114871	0.0029997	32761	0	1
chr2-50543080	rs11125317	chr2_50472298_50620183:-	chr2	50472298	50620183	-	NRXN1	circNRXN1_3	0.0309407	0.000587804	0.00109989	70782	1	0
chr2-50606903	rs72885609	chr2_50472298_50620183:-	chr2	50472298	50620183	-	NRXN1	circNRXN1_3	0.131613	0.00015724	0.00359964	13280	1	0
chr2-50616730	rs116631846	chr2_50472298_50620183:-	chr2	50472298	50620183	-	NRXN1	circNRXN1_3	0.131613	0.00015724	0.00359964	3453	1	0
chr2-50619937	rs186874890	chr2_50472298_50620183:-	chr2	50472298	50620183	-	NRXN1	circNRXN1_3	0.131613	0.00015724	0.00359964	246	1	0
chr2-54853566	rs35619447	chr2_54813232_54829477:+	chr2	54829477	54813232	+	EML6	circEML6_1	-0.00926413	0.00123949	0.00149985	24089	0	0
chr2-54691015	rs80098840	chr2_54813232_54928751:+	chr2	54928751	54813232	+	EML6	circEML6_2	0.0142644	0.00205879	0.00179982	122217	0	1
chr2-54731470	rs72913532	chr2_54813232_54928751:+	chr2	54928751	54813232	+	EML6	circEML6_2	0.0379766	0.000655746	0.00169983	81762	0	1
chr2-55003599	rs77921664	chr2_54813232_54928751:+	chr2	54928751	54813232	+	EML6	circEML6_2	0.0339752	0.00243966	0.00239976	74848	0	0
chr2-54850436	rs13020090	chr2_54982515_54987698:-	chr2	54982515	54987698	-	RTN4	circRTN4_1	-0.0285068	0.00605075	0.00489951	132079	0	0
chr2-54962549	rs75479836	chr2_55025086_55028220:-	chr2	55025086	55028220	-	RTN4	circRTN4_2	0.0264497	0.00354823	0.00359964	62537	0	0
chr2-55136571	rs2972062	chr2_55332566_55335164:-	chr2	55332566	55335164	-	CCDC88A	circCCDC88A	0.0107981	0.00235088	0.0019998	195995	0	0
chr2-60957516	rs4643526	chr2_61115979_61118116:+	chr2	61118116	61115979	+	KIAA1841	circKIAA1841	0.0162781	0.000189541	0.00059994	158463	0	0
chr2-71479567	rs4852787	chr2_71363153_71380565:+	chr2	71380565	71363153	+	ZNF638	circZNF638_1	0.00748622	0.000623826	0.00059994	99002	0	0
chr2-71489364	rs7574062	chr2_71363153_71380565:+	chr2	71380565	71363153	+	ZNF638	circZNF638_1	0.014404	0.00410704	0.00489951	108799	0	0
chr2-71550938	rs2303592	chr2_71363153_71380565:+	chr2	71380565	71363153	+	ZNF638	circZNF638_1	0.0235275	0.00163047	0.00139986	170373	0	0
chr2-71485738	rs11693929	chr2_71426460_71427414:+	chr2	71427414	71426460	+	ZNF638	circZNF638_2	-0.016878	0.00151941	0.00119988	58324	0	0
chr2-72594996	rs1992799	chr2_72731007_72733118:-	chr2	72731007	72733118	-	EXOC6B	circEXOC6B_2	-0.101722	0.000627972	0.00119988	136011	0	1
chr2-73357471	rs189280318	chr2_73557220_73559142:+	chr2	73559142	73557220	+	ALMS1	circALMS1	0.0415632	0.00036645	0.00249975	199749	0	0
chr2-85980049	rs7606897	chr2_85861181_85863485:-	chr2	85861181	85863485	-	ST3GAL5	circST3GAL5	0.011837	0.00196857	0.00279972	116564	0	1
chr2-86177550	rs186221822	chr2_86251957_86264041:-	chr2	86251957	86264041	-	REEP1	circREEP1	0.0242218	0.000739802	0.0049995	74407	0	1
chr3-107932366	rs75620952	chr3_107710452_107733023:+	chr3	107733023	107710452	+	BBX	circBBX	0.0124415	0.000673004	0.00079992	199343	0	0
chr3-108210381	rs1289773	chr3_108191521_108214021:-	chr3	108191521	108214021	-	IFT57	circIFT57	-0.0152415	0.000238226	0.00029997	3640	1	0
chr3-111306708	rs77346685	chr3_111112030_111147484:+	chr3	111147484	111112030	+	NECTIN3	circNECTIN3_2	0.021703	0.000148235	0.00029997	159224	0	0
chr3-119498262	rs115511641	chr3_119503532_119517315:+	chr3	119517315	119503532	+	TIMMDC1	circTIMMDC1	0.0365753	0.00143185	0.00479952	5270	0	1
chr3-129979332	rs2670898	chr3_129880309_129880559:-	chr3	129880309	129880559	-	TMCC1	circTMCC1_2	-0.0147818	0.000567298	0.00289971	98773	0	0
chr3-129989637	rs62281844	chr3_129880309_129880559:-	chr3	129880309	129880559	-	TMCC1	circTMCC1_2	0.0361098	6.45069e-05	0.00169983	109078	0	0
chr3-130030275	rs2953755	chr3_129880309_129880559:-	chr3	129880309	129880559	-	TMCC1	circTMCC1_2	0.0149891	0.000111923	0.00119988	149716	0	0
chr3-134310330	rs13080059	chr3_134188837_134195182:-	chr3	134188837	134195182	-	RYK	circRYK	0.0126697	0.00408703	0.00429957	115148	0	0
chr3-141710020	rs143948275	chr3_141512163_141540609:+	chr3	141540609	141512163	+	RASA2	circRASA2	0.061879	0.000141123	0.00129987	169411	0	0
chr3-149768735	rs2014610	chr3_149846011_149921227:+	chr3	149921227	149846011	+	RNF13	circRNF13	0.0249443	0.000739616	0.00049995	77276	0	1
chr3-150031676	rs2127516	chr3_149846011_149921227:+	chr3	149921227	149846011	+	RNF13	circRNF13	0.0198498	0.00369341	0.00429957	110449	0	0
chr3-169959277	rs143865095	chr3_170136419_170149244:-	chr3	170136419	170149244	-	PHC3	circPHC3	0.0378095	0.00182466	0.00379962	177142	0	0
chr3-171180182	rs35546590	chr3_171188702_171194635:-	chr3	171188702	171194635	-	TNIK	circTNIK	-0.0194312	0.00285638	0.00349965	8520	0	0
chr3-172570521	rs234064	chr3_172645623_172648114:-	chr3	172645623	172648114	-	NCEH1	circNCEH1	-0.0207019	0.00416778	0.00489951	75102	0	0
chr3-172694996	rs3733025	chr3_172645623_172648114:-	chr3	172645623	172648114	-	NCEH1	circNCEH1	-0.0182738	0.00246431	0.0029997	46882	0	0
chr3-183189432	rs507079	chr3_183379297_183389779:-	chr3	183379297	183389779	-	MCF2L2	circMCF2L2_3	-0.0172967	0.00197256	0.00239976	189865	0	0
chr3-183513589	rs7614051	chr3_183650296_183651276:+	chr3	183651276	183650296	+	KLHL24	circKLHL24_2	-0.012358	0.00468431	0.0039996	136707	0	0
chr3-183526522	rs1973738	chr3_183643480_183672484:+	chr3	183672484	183643480	+	KLHL24	circKLHL24_4	0.0890244	0.00437934	0.00369963	116958	0	0
chr3-183590647	rs73190840	chr3_183650296_183672484:+	chr3	183672484	183650296	+	KLHL24	circKLHL24_5	0.110223	2.1341e-07	0.00039996	59649	0	0
chr3-18441695	rs71312170	chr3_18415111_18420991:-	chr3	18415111	18420991	-	SATB1	circSATB1_2	0.0119141	0.00221191	0.00319968	20704	0	0
chr3-18579852	rs10510484	chr3_18415111_18420991:-	chr3	18415111	18420991	-	SATB1	circSATB1_2	-0.00687559	0.00133444	0.00239976	158861	0	0
chr3-196423981	rs140184191	chr3_196391813_196403019:-	chr3	196391813	196403019	-	UBXN7	circUBXN7	0.091732	0.000407722	0.00279972	20962	0	1
chr3-196531080	rs188731466	chr3_196391813_196403019:-	chr3	196391813	196403019	-	UBXN7	circUBXN7	0.091732	0.000407722	0.00279972	128061	0	0
chr3-27604655	rs2642941	chr3_27379249_27424152:-	chr3	27379249	27424152	-	SLC4A7	circSLC4A7_1	0.056614	0.0033569	0.00389961	180503	0	0
chr3-35510276	rs62258708	chr3_35679787_35691005:+	chr3	35691005	35679787	+	ARPP21	circARPP21	-0.033309	0.0018599	0.00139986	169511	0	0
chr3-35540088	rs62258736	chr3_35679787_35691005:+	chr3	35691005	35679787	+	ARPP21	circARPP21	-0.033309	0.0018599	0.00139986	139699	0	0
chr3-35805889	rs150682139	chr3_35679787_35691005:+	chr3	35691005	35679787	+	ARPP21	circARPP21	0.0336215	0.000295605	0.00019998	114884	0	0
chr3-55604491	rs59661540	chr3_55683794_55950560:-	chr3	55683794	55950560	-	ERC2	circERC2_1	0.0119316	0.00313053	0.00359964	79303	0	0
chr3-56056359	rs7636594	chr3_55683794_55992250:-	chr3	55683794	55992250	-	ERC2	circERC2_2	-0.0482271	0.000178371	0.00049995	64109	0	0
chr3-56031543	rs149256414	chr3_55888389_55950560:-	chr3	55888389	55950560	-	ERC2	circERC2_3	0.0637831	0.000268782	0.00089991	80983	0	0
chr3-55907190	rs78418299	chr3_55950425_55992250:-	chr3	55950425	55992250	-	ERC2	circERC2_4	0.0289289	0.000180524	0.00189981	43235	0	0
chr3-56040733	rs150776864	chr3_55950425_55992250:-	chr3	55950425	55992250	-	ERC2	circERC2_4	0.0260289	0.000817653	0.00389961	48483	0	0
chr3-56139974	rs76090611	chr3_55950425_55992250:-	chr3	55950425	55992250	-	ERC2	circERC2_4	0.0224104	0.000495891	0.00129987	147724	0	0
chr3-56545809	rs150987322	chr3_56566594_56567053:+	chr3	56567053	56566594	+	CCDC66	circCCDC66_1	-0.0213627	0.000562433	0.00039996	20785	0	0
chr3-56415083	rs78794047	chr3_56592970_56594028:+	chr3	56594028	56592970	+	CCDC66	circCCDC66_2	0.0207696	0.00269627	0.00369963	177887	0	0
chr3-56550153	rs114708850	chr3_56624479_56673725:-	chr3	56624479	56673725	-	FAM208A	circFAM208A_1	0.0245918	0.000342388	0.00229977	74326	0	0
chr3-66145394	rs140952750	chr3_66236544_66263379:+	chr3	66263379	66236544	+	SLC25A26	circSLC25A26_1	0.0395376	0.00154179	0.00429957	91150	0	0
chr3-66284528	rs707010	chr3_66236544_66263379:+	chr3	66263379	66236544	+	SLC25A26	circSLC25A26_1	0.00911403	0.00436046	0.0039996	21149	0	0
chr11-120610089	rs57459558	chr11_120474560_120477526:+	chr11	120477526	120474560	+	ARHGEF12	circARHGEF12_2	0.154146	0.00102833	0.0019998	132563	0	0
chr11-120616116	rs138184472	chr11_120474560_120477526:+	chr11	120477526	120474560	+	ARHGEF12	circARHGEF12_2	0.128073	0.00176995	0.00269973	138590	0	0
chr11-120570613	rs117296050	chr11_120475340_120477526:+	chr11	120477526	120475340	+	ARHGEF12	circARHGEF12_3	0.0275582	0.00421183	0.00489951	93087	0	1
chr11-120649663	rs6589828	chr11_120475340_120477526:+	chr11	120477526	120475340	+	ARHGEF12	circARHGEF12_3	0.0216463	0.00297461	0.00339966	172137	0	0
chr11-120933025	rs34607201	chr11_121045674_121060085:+	chr11	121060085	121045674	+	TBCEL	circTBCEL	0.00841098	0.00523229	0.00469953	112649	0	0
chr11-121029700	rs147130286	chr11_121045674_121060085:+	chr11	121060085	121045674	+	TBCEL	circTBCEL	0.0350042	0.00269268	0.0049995	15974	0	0
chr4-117861630	rs4377658	chr4_118053756_118114960:+	chr4	118114960	118053756	+	NDST3	circNDST3_1	0.00682464	0.00325102	0.00259974	192126	0	1
chr4-118161836	rs114629514	chr4_118053756_118114960:+	chr4	118114960	118053756	+	NDST3	circNDST3_1	0.0200075	6.79139e-05	0.00019998	46876	0	1
chr4-129150590	rs66942281	chr4_128936655_129003876:-	chr4	128936655	129003876	-	SCLT1	circSCLT1_2	0.0122193	0.00339111	0.00379962	146714	0	0
chr4-145952730	rs60740504	chr4_145845956_145849561:-	chr4	145845956	145849561	-	ZNF827	circZNF827	-0.0152664	0.000956935	0.00089991	103169	0	0
chr4-148012978	rs75096424	chr4_147857553_147881932:+	chr4	147881932	147857553	+	ARHGAP10	circARHGAP10_1	0.058165	2.80743e-05	0.00039996	131046	0	0
chr4-150056192	rs78301223	chr4_150102478_150102812:+	chr4	150102812	150102478	+	DCLK2	circDCLK2_1	0.0326726	0.0014573	0.00369963	46286	0	0
chr4-150029358	rs72728584	chr4_150203795_150239875:+	chr4	150239875	150203795	+	DCLK2	circDCLK2_2	0.0293528	0.00093579	0.00449955	174437	0	0
chr4-150141345	rs6821925	chr4_150203795_150239875:+	chr4	150239875	150203795	+	DCLK2	circDCLK2_2	0.0172828	3.25935e-05	0.00019998	62450	0	0
chr4-15581100	rs115115382	chr4_15625252_15644708:-	chr4	15625252	15644708	-	FBXL5	circFBXL5	0.0736047	1.28186e-05	0.00129987	44152	0	0
chr4-20645283	rs192737782	chr4_20704466_20713539:+	chr4	20713539	20704466	+	PACRGL	circPACRGL	0.0678682	0.000104913	0.00059994	59183	0	0
chr4-31068111	rs12645319	chr4_30920153_30950215:+	chr4	30950215	30920153	+	PCDH7	circPCDH7	0.00937959	0.0019917	0.00289971	117896	0	0
chr4-2940482	rs1063744	chr4_3086939_3107423:+	chr4	3107423	3086939	+	HTT	circHTT	0.141371	0.00152511	0.00179982	146457	0	0
chr4-37554090	rs11945368	chr4_37631385_37638504:-	chr4	37631385	37638504	-	RELL1	circRELL1	0.00946156	0.00490601	0.00439956	77295	0	0
chr4-38069363	rs80335740	chr4_38089932_38103157:+	chr4	38103157	38089932	+	TBC1D1	circTBC1D1	0.0120997	0.000390589	0.00059994	20569	0	0
chr4-38204580	rs10517475	chr4_38089932_38103157:+	chr4	38103157	38089932	+	TBC1D1	circTBC1D1	-0.0250643	0.000481266	0.00069993	101423	0	0
chr4-38237699	rs6838940	chr4_38089932_38103157:+	chr4	38103157	38089932	+	TBC1D1	circTBC1D1	0.00747175	0.000715773	0.00109989	134542	0	1
chr11-129143494	rs75310467	chr11_129062280_129066868:-	chr11	129062280	129066868	-	ARHGAP32	circARHGAP32_1	0.022954	0.00271281	0.00319968	76626	0	0
chr11-130077747	rs76225971	chr11_130260856_130261929:-	chr11	130260856	130261929	-	ZBTB44	circZBTB44	0.0753734	0.000209014	0.00129987	183109	0	0
chr4-55634890	rs10003885	chr4_55453054_55456300:-	chr4	55453054	55456300	-	CLOCK	circCLOCK	-0.014271	0.00176165	0.0029997	178590	0	0
chr4-61844875	rs78615357	chr4_61934840_61948276:+	chr4	61948276	61934840	+	ADGRL3	circADGRL3_2	0.0156819	0.00265326	0.00339966	89965	0	0
chr4-62080665	rs79423280	chr4_61934840_61948276:+	chr4	61948276	61934840	+	ADGRL3	circADGRL3_2	0.01333	0.000722615	0.0009999	132389	0	0
chr4-61739817	rs151221129	chr4_61934840_61998265:+	chr4	61998265	61934840	+	ADGRL3	circADGRL3_3	0.0289996	0.0028748	0.00249975	195023	0	0
chr4-62012598	rs997407	chr4_61934840_61998265:+	chr4	61998265	61934840	+	ADGRL3	circADGRL3_3	0.0129263	0.00407304	0.00459954	14333	0	0
chr11-13275702	rs182969067	chr11_13413530_13445181:-	chr11	13413530	13445181	-	BTBD10	circBTBD10_2	0.0328931	0.00393479	0.00329967	137828	0	0
chr4-76890827	rs35299456	chr4_76996425_77030970:+	chr4	77030970	76996425	+	SEPT11	circSEPT11	0.0193493	0.00346904	0.00239976	105598	0	1
chr4-87306644	rs148160430	chr4_87195324_87195690:-	chr4	87195324	87195690	-	KLHL8	circKLHL8	0.0379847	0.00359206	0.00309969	110954	0	1
chr5-10478625	rs6880235	chr5_10415488_10417404:+	chr5	10417404	10415488	+	MARCH6	circMARCH6	0.0715986	0.00317865	0.00339966	61221	0	0
chr5-107999423	rs12152912	chr5_108186117_108348530:-	chr5	108186117	108348530	-	FBXL17	circFBXL17_1	0.0302694	0.000447287	0.00219978	186694	0	0
chr5-108408360	rs10463587	chr5_108348399_108367953:-	chr5	108348399	108367953	-	FBXL17	circFBXL17_2	-0.0179228	0.00500915	0.00479952	40407	0	0
chr5-114257515	rs75535945	chr5_114404438_114404856:+	chr5	114404856	114404438	+	KCNN2	circKCNN2	0.18101	9.46073e-05	0.00089991	146923	0	0
chr5-114522370	rs13171046	chr5_114404438_114404856:+	chr5	114404856	114404438	+	KCNN2	circKCNN2	0.183041	0.000423656	0.00239976	117514	0	0
chr5-124731166	rs55718491	chr5_124701014_124701269:-	chr5	124701014	124701269	-	ZNF608	circZNF608	0.0144174	0.00174941	0.00109989	29897	0	0
chr5-126492224	rs6879316	chr5_126603570_126604183:+	chr5	126604183	126603570	+	PHAX	circPHAX	-0.00995074	0.00224329	0.00209979	111346	0	0
chr5-126569302	rs11742381	chr5_126603570_126604183:+	chr5	126604183	126603570	+	PHAX	circPHAX	0.0242555	0.00225903	0.00389961	34268	0	0
chr5-136352943	rs11960060	chr5_136147832_136154163:+	chr5	136154163	136147832	+	SMAD5	circSMAD5	0.0290833	0.000638558	0.00179982	198780	0	0
chr5-138062842	rs11742647	chr5_138006990_138021197:-	chr5	138006990	138021197	-	FAM13B	circFAM13B_2	0.00868405	0.000315823	0.00049995	41645	0	1
chr5-138197374	rs116595893	chr5_138006990_138021197:-	chr5	138006990	138021197	-	FAM13B	circFAM13B_2	0.0256702	0.00111886	0.00289971	176177	0	0
chr5-142787866	rs67151250	chr5_142885298_142932125:+	chr5	142932125	142885298	+	ARHGAP26	circARHGAP26_1	-0.0268541	0.00538874	0.00459954	97432	0	0
chr5-142845674	rs462586	chr5_142885298_142932125:+	chr5	142932125	142885298	+	ARHGAP26	circARHGAP26_1	-0.022471	0.00187313	0.00169983	39624	0	0
chr1-117568058	rs80156374	chr1_117402186_117420649:+	chr1	117420649	117402186	+	MAN1A2	circMAN1A2_2	-0.874979	0.00346844	0.00419958	147409	0	0
chr5-161142803	rs77656271	chr5_161330883_161336769:-	chr5	161330883	161336769	-	GABRB2	circGABRB2	0.0230586	0.00119334	0.00149985	188080	0	0
chr5-171136017	rs79019401	chr5_171183195_171205612:+	chr5	171205612	171183195	+	RANBP17	circRANBP17	0.0660589	0.000339021	0.00019998	47178	0	0
chr5-171320288	rs2914340	chr5_171183195_171205612:+	chr5	171205612	171183195	+	RANBP17	circRANBP17	-0.0321493	0.00330966	0.00189981	114676	0	0
chr5-177102912	rs7726080	chr5_177191884_177212195:+	chr5	177212195	177191884	+	NSD1	circNSD1	-0.0121292	0.000671091	0.00139986	88972	0	1
chr5-177362718	rs6556312	chr5_177536358_177539147:-	chr5	177536358	177539147	-	FAM193B	circFAM193B	0.0113862	0.000517862	0.0001	173640	0	0
chr1-117583844	rs146721933	chr1_117460489_117502970:+	chr1	117502970	117460489	+	MAN1A2	circMAN1A2_4	0.0414267	4.25966e-05	0.00029997	80874	0	0
chr1-117622149	rs10923357	chr1_117460489_117502970:+	chr1	117502970	117460489	+	MAN1A2	circMAN1A2_4	0.0112307	0.00223942	0.00219978	119179	0	0
chr5-36846761	rs145492392	chr5_36953618_36976402:+	chr5	36976402	36953618	+	NIPBL	circNIPBL	0.0715093	0.00156035	0.00209979	106857	0	0
chr5-37161870	rs74683790	chr5_36953618_36976402:+	chr5	36976402	36953618	+	NIPBL	circNIPBL	0.0406507	0.00436315	0.00429957	185468	0	0
chr5-43110372	rs12522938	chr5_43161249_43161931:+	chr5	43161931	43161249	+	ZNF131	circZNF131	-0.0258241	0.000929417	0.00109989	50877	0	1
chr5-43125693	rs71627577	chr5_43161249_43161931:+	chr5	43161931	43161249	+	ZNF131	circZNF131	0.0555445	0.000208957	0.0019998	35556	0	1
chr5-55562626	rs192062070	chr5_55645789_55664863:-	chr5	55645789	55664863	-	SLC38A9	circSLC38A9	0.038433	0.000106243	0.00189981	83163	0	1
chr5-57307693	rs79377225	chr5_57230846_57231321:+	chr5	57231321	57230846	+	GPBP1	circGPBP1_1	0.0169024	0.000134358	0.00039996	76372	0	0
chr11-18268773	rs111946281	chr11_18291442_18292976:-	chr11	18291442	18292976	-	HPS5	circHPS5	0.0306578	0.00159908	0.00339966	22669	0	1
chr5-59191215	rs146140625	chr5_59180595_59215968:-	chr5	59180595	59215968	-	PDE4D	circPDE4D	0.0205987	0.000772577	0.00209979	10620	1	0
chr5-64871723	rs10050395	chr5_64788951_64804386:+	chr5	64804386	64788951	+	CWC27	circCWC27	0.018291	0.00431449	0.00489951	67337	0	0
chr5-65497146	rs245518	chr5_65567513_65572286:+	chr5	65572286	65567513	+	PPWD1	circPPWD1	0.0253735	2.6366e-06	0.0001	70367	0	1
chr5-65753052	rs2548774	chr5_65567513_65572286:+	chr5	65572286	65567513	+	PPWD1	circPPWD1	0.0370085	3.81599e-09	0.0001	180766	0	0
chr5-66047825	rs115912360	chr5_65988635_65994864:+	chr5	65994864	65988635	+	ERBIN	circERBIN	0.0153688	0.00291869	0.00439956	52961	0	0
chr5-66050771	rs56216143	chr5_65988635_65994864:+	chr5	65994864	65988635	+	ERBIN	circERBIN	-0.0111038	0.00460355	0.00469953	55907	0	0
chr5-68027523	rs538562	chr5_68226290_68227009:+	chr5	68227009	68226290	+	PIK3R1	circPIK3R1	-0.0230678	0.00209005	0.0019998	198767	0	0
chr5-68221275	rs146585339	chr5_68226290_68227009:+	chr5	68227009	68226290	+	PIK3R1	circPIK3R1	0.0394065	0.00414395	0.00449955	5015	0	0
chr5-73645093	rs2112160	chr5_73840480_73840760:+	chr5	73840760	73840480	+	ARHGEF28	circARHGEF28	-0.00658261	0.00375582	0.00329967	195387	0	0
chr5-73817039	rs6889010	chr5_73840480_73840760:+	chr5	73840760	73840480	+	ARHGEF28	circARHGEF28	0.00546538	0.00363886	0.00379962	23441	0	0
chr5-79290637	rs2404143	chr5_79396823_79457018:-	chr5	79396823	79457018	-	HOMER1	circHOMER1_1	0.0331841	0.00148352	0.00209979	106186	0	0
chr5-79398664	rs62363106	chr5_79396823_79457018:-	chr5	79396823	79457018	-	HOMER1	circHOMER1_1	0.0616591	0.00477178	0.00279972	1841	1	0
chr5-79547148	rs74863756	chr5_79439010_79457018:-	chr5	79439010	79457018	-	HOMER1	circHOMER1_2	0.277997	0.00161072	0.00239976	90130	0	0
chr5-80281943	rs76895136	chr5_80449591_80474830:+	chr5	80474830	80449591	+	ZFYVE16	circZFYVE16	0.0443026	2.82539e-05	0.00059994	167648	0	0
chr5-80320240	rs56226654	chr5_80449591_80474830:+	chr5	80474830	80449591	+	ZFYVE16	circZFYVE16	0.0421636	2.94353e-05	0.00039996	129351	0	0
chr5-80966351	rs517880	chr5_80775694_80792844:+	chr5	80792844	80775694	+	MSH3	circMSH3	-0.0135337	0.00100075	0.00139986	173507	0	0
chr5-82459868	rs2098024	chr5_82310157_82312851:+	chr5	82312851	82310157	+	ATP6AP1L	circATP6AP1L	-0.0121083	0.00109549	0.00109989	147017	0	0
chr5-83421282	rs2591455	chr5_83537007_83542268:+	chr5	83542268	83537007	+	VCAN	circVCAN	0.0148268	0.00227223	0.00239976	115725	0	0
chr5-83869769	rs7728782	chr5_84060300_84066606:-	chr5	84060300	84066606	-	EDIL3	circEDIL3	-0.00975958	0.0027045	0.00269973	190531	0	0
chr5-84182118	rs62362975	chr5_84060300_84066606:-	chr5	84060300	84066606	-	EDIL3	circEDIL3	0.0138287	0.00263895	0.00389961	115512	0	0
chr5-88647050	rs383883	chr5_88749070_88761328:-	chr5	88749070	88761328	-	MEF2C	circMEF2C	-0.00848971	0.00497953	0.00459954	102020	0	0
chr5-90870467	rs62374005	chr5_90763305_90779097:+	chr5	90779097	90763305	+	ADGRV1	circADGRV1	0.0178244	0.000921252	0.00269973	91370	0	0
chr5-93457721	rs11747178	chr5_93553761_93563463:-	chr5	93553761	93563463	-	NR2F1-AS1	circNR2F1-AS1	0.0254853	0.00107843	0.00159984	96040	0	0
chr5-94986251	rs295207	chr5_94868333_94912976:-	chr5	94868333	94912976	-	MCTP1	circMCTP1	0.0094282	0.0041866	0.00389961	73275	0	0
chr11-20813949	rs7105531	chr11_20937786_20960560:+	chr11	20960560	20937786	+	NELL1	circNELL1	0.0382845	0.00216526	0.00279972	123837	0	0
chr11-20815253	rs34408915	chr11_20937786_20960560:+	chr11	20960560	20937786	+	NELL1	circNELL1	0.0365028	0.000351414	0.00039996	122533	0	1
chr11-21087685	rs12416999	chr11_20937786_20960560:+	chr11	20960560	20937786	+	NELL1	circNELL1	-0.0155163	0.000480347	0.00049995	127125	0	0
chr11-21113540	rs3758810	chr11_20937786_20960560:+	chr11	20960560	20937786	+	NELL1	circNELL1	0.0459365	0.0013312	0.00189981	152980	0	0
chr6-106136013	rs12213031	chr6_106248150_106308491:-	chr6	106248150	106308491	-	ATG5	circATG5	-0.00996178	0.000452255	0.00069993	112137	0	0
chr6-106261375	rs72945523	chr6_106248150_106308491:-	chr6	106248150	106308491	-	ATG5	circATG5	0.0460869	2.67241e-05	0.00039996	13225	1	0
chr6-106348507	rs79308973	chr6_106248150_106308491:-	chr6	106248150	106308491	-	ATG5	circATG5	0.0199699	0.00226766	0.00339966	40016	0	0
chr6-106355528	rs34974947	chr6_106248150_106308491:-	chr6	106248150	106308491	-	ATG5	circATG5	0.0246615	0.00213833	0.00409959	47037	0	0
chr6-106379213	rs117126649	chr6_106248150_106308491:-	chr6	106248150	106308491	-	ATG5	circATG5	0.030064	0.00201786	0.00389961	70722	0	0
chr6-106475189	rs75732053	chr6_106248150_106308491:-	chr6	106248150	106308491	-	ATG5	circATG5	0.0213353	0.00241018	0.00319968	166698	0	0
chr6-107552579	rs6942222	chr6_107503657_107506427:+	chr6	107506427	107503657	+	SOBP	circSOBP	-0.0233566	0.00382207	0.0049995	46152	0	0
chr6-107672512	rs111464978	chr6_107503657_107506427:+	chr6	107506427	107503657	+	SOBP	circSOBP	0.0568237	0.00445902	0.00409959	166085	0	0
chr6-108670603	rs4945815	chr6_108854225_108876350:+	chr6	108876350	108854225	+	ARMC2	circARMC2	-0.0565378	1.75412e-07	0.00029997	183622	0	0
chr6-108707987	rs73521964	chr6_108854225_108876350:+	chr6	108876350	108854225	+	ARMC2	circARMC2	0.0454168	4.18882e-06	0.00069993	146238	0	0
chr6-108739568	rs547959	chr6_108854225_108876350:+	chr6	108876350	108854225	+	ARMC2	circARMC2	0.0565378	1.75412e-07	0.00029997	114657	0	0
chr6-108742261	rs72613247	chr6_108854225_108876350:+	chr6	108876350	108854225	+	ARMC2	circARMC2	0.0510526	3.23641e-06	0.00089991	111964	0	0
chr6-108784654	rs114885239	chr6_108854225_108876350:+	chr6	108876350	108854225	+	ARMC2	circARMC2	0.0761986	2.86122e-10	0.0001	69571	0	0
chr6-108798112	rs55972465	chr6_108854225_108876350:+	chr6	108876350	108854225	+	ARMC2	circARMC2	0.0478295	1.08285e-06	0.00039996	56113	0	0
chr6-116529145	rs56056252	chr6_116698704_116705160:+	chr6	116705160	116698704	+	KPNA5	circKPNA5_2	0.0332815	0.000232034	0.00109989	169559	0	0
chr6-116788406	rs138672509	chr6_116698704_116705160:+	chr6	116705160	116698704	+	KPNA5	circKPNA5_2	0.0385579	0.000453557	0.00149985	83246	0	1
chr6-118395065	rs139126414	chr6_118511298_118566316:-	chr6	118511298	118566316	-	CEP85L	circCEP85L	0.0440816	1.08517e-05	0.00039996	116233	0	0
chr6-118425170	rs9374730	chr6_118511298_118566316:-	chr6	118511298	118566316	-	CEP85L	circCEP85L	0.0270074	0.00100032	0.00279972	86128	0	1
chr6-127959643	rs75830682	chr6_128064758_128067792:-	chr6	128064758	128067792	-	PTPRK	circPTPRK	0.0255502	0.000950011	0.00209979	105115	0	0
chr6-130957661	rs17177637	chr6_130955105_130956499:-	chr6	130955105	130956499	-	EPB41L2	circEPB41L2	0.0459986	0.000400818	0.00369963	1162	0	0
chr6-131052291	rs954211	chr6_130955105_130956499:-	chr6	130955105	130956499	-	EPB41L2	circEPB41L2	-0.0122754	0.000381794	0.0009999	95792	0	0
chr6-131142615	rs141913255	chr6_130955105_130956499:-	chr6	130955105	130956499	-	EPB41L2	circEPB41L2	0.0349721	3.88878e-06	0.00019998	186116	0	0
chr6-131020174	rs148404098	chr6_131145285_131169273:+	chr6	131169273	131145285	+	AKAP7	circAKAP7	0.0414645	0.00182207	0.00419958	125111	0	0
chr6-131116204	rs62422413	chr6_131145285_131169273:+	chr6	131169273	131145285	+	AKAP7	circAKAP7	0.0453178	0.000617202	0.00149985	29081	0	0
chr6-131134243	rs4897503	chr6_131145285_131169273:+	chr6	131169273	131145285	+	AKAP7	circAKAP7	-0.0108055	0.00341158	0.00309969	11042	0	1
chr6-131142615	rs141913255	chr6_131145285_131169273:+	chr6	131169273	131145285	+	AKAP7	circAKAP7	0.0262565	0.000873876	0.00159984	2670	0	0
chr6-13773194	rs146847059	chr6_13579451_13584225:+	chr6	13584225	13579451	+	SIRT5	circSIRT5_1	0.0305646	0.00154664	0.00459954	188969	0	1
chr6-13463682	rs62385775	chr6_13579451_13600949:+	chr6	13600949	13579451	+	SIRT5	circSIRT5_2	-0.00716801	0.00534376	0.00439956	115769	0	0
chr6-136150451	rs4896200	chr6_136151160_136155758:+	chr6	136155758	136151160	+	PDE7B	circPDE7B	0.0229918	2.13889e-08	0.0001	709	0	0
chr6-136180690	rs487278	chr6_136151160_136155758:+	chr6	136155758	136151160	+	PDE7B	circPDE7B	-0.0144079	6.33534e-05	0.0001	24932	0	0
chr6-13547863	rs73356466	chr6_13632370_13644729:-	chr6	13632370	13644729	-	RANBP9	circRANBP9_1	0.0481977	0.00390964	0.00449955	84507	0	0
chr6-13751833	rs7774800	chr6_13632370_13644729:-	chr6	13632370	13644729	-	RANBP9	circRANBP9_1	-0.0370123	0.00315678	0.00319968	107104	0	1
chr6-138876472	rs1529151	chr6_138943513_138944622:-	chr6	138943513	138944622	-	REPS1	circREPS1	-0.0134861	0.00157433	0.00169983	67041	0	0
chr6-147209945	rs2786189	chr6_147205971_147334222:+	chr6	147334222	147205971	+	STXBP5	circSTXBP5	0.0167603	0.000273239	0.00049995	3974	1	0
chr6-151291343	rs9397044	chr6_151348711_151353752:+	chr6	151353752	151348711	+	AKAP12	circAKAP12	0.0437249	0.000258201	0.00059994	57368	0	0
chr6-152131793	rs17082167	chr6_152329730_152331890:-	chr6	152329730	152331890	-	SYNE1	circSYNE1_1	0.0329745	1.75385e-05	0.00059994	197937	0	0
chr6-152163153	rs2635474	chr6_152329730_152331890:-	chr6	152329730	152331890	-	SYNE1	circSYNE1_1	-0.00825527	0.00290911	0.00269973	166577	0	0
chr6-152603538	rs818451	chr6_152628265_152628554:-	chr6	152628265	152628554	-	SYNE1	circSYNE1_2	-0.051722	0.00126843	0.00059994	24727	0	0
chr6-152778709	rs149300093	chr6_152628265_152628554:-	chr6	152628265	152628554	-	SYNE1	circSYNE1_2	0.153813	0.00196938	0.0029997	150155	0	1
chr6-158516921	rs73029582	chr6_158501678_158504178:+	chr6	158504178	158501678	+	TULP4	circTULP4_2	0.0204342	0.00292382	0.00469953	12743	0	0
chr6-158404651	rs185810601	chr6_158580940_158589782:+	chr6	158589782	158580940	+	TMEM181	circTMEM181	0.0343362	0.000655006	0.00429957	176289	0	1
chr6-17325709	rs9465013	chr6_17507169_17513954:+	chr6	17513954	17507169	+	CAP2	circCAP2	-0.0104057	0.0032513	0.00369963	181460	0	0
chr6-18041370	rs181918518	chr6_18236452_18258405:-	chr6	18236452	18258405	-	DEK	circDEK	0.0863259	8.46207e-05	0.00109989	195082	0	0
chr6-18071614	rs12213058	chr6_18236452_18258405:-	chr6	18236452	18258405	-	DEK	circDEK	0.0516275	0.000657957	0.00149985	164838	0	0
chr6-18089201	rs7754358	chr6_18236452_18258405:-	chr6	18236452	18258405	-	DEK	circDEK	0.0696935	0.000122149	0.0009999	147251	0	0
chr6-24544739	rs16889440	chr6_24475121_24479959:-	chr6	24475121	24479959	-	GPLD1	circGPLD1	0.0130414	0.00402074	0.0039996	64780	0	0
chr6-45213603	rs9463078	chr6_45003653_45365301:-	chr6	45003653	45365301	-	SUPT3H	circSUPT3H	-0.0094227	0.00250686	0.0019998	151698	1	0
chr6-47309833	rs6458555	chr6_47283938_47286595:-	chr6	47283938	47286595	-	TNFRSF21	circTNFRSF21	-0.0111243	0.0014275	0.00169983	23238	0	0
chr6-47343472	rs9968995	chr6_47283938_47286595:-	chr6	47283938	47286595	-	TNFRSF21	circTNFRSF21	-0.0165596	0.00133029	0.00149985	56877	0	0
chr6-54294224	rs1605675	chr6_54149056_54202233:+	chr6	54202233	54149056	+	MLIP	circMLIP_2	-0.129251	0.000760203	0.00149985	91991	0	0
chr6-54410170	rs12211289	chr6_54149056_54230917:+	chr6	54230917	54149056	+	MLIP	circMLIP_4	0.0796441	0.00216747	0.00329967	179253	0	0
chr6-54423244	rs77164090	chr6_54149056_54230917:+	chr6	54230917	54149056	+	MLIP	circMLIP_4	0.151299	0.000904252	0.00439956	192327	0	0
chr6-55301276	rs1502210	chr6_55495419_55542140:-	chr6	55495419	55542140	-	HMGCLL1	circHMGCLL1	-0.0100048	0.00388635	0.00329967	194143	0	0
chr6-56910562	rs141110885	chr6_56981711_56992555:+	chr6	56992555	56981711	+	BEND6	circBEND6	0.0311189	0.000652978	0.00169983	71149	0	1
chr6-6257479	rs6936721	chr6_6366355_6438732:-	chr6	6366355	6438732	-	LY86-AS1	circLY86-AS1	0.0180843	0.00195713	0.00189981	108876	0	0
chr6-6279847	rs78221584	chr6_6366355_6438732:-	chr6	6366355	6438732	-	LY86-AS1	circLY86-AS1	0.058744	0.00140323	0.0029997	86508	0	0
chr6-6419307	rs62408050	chr6_6366355_6438732:-	chr6	6366355	6438732	-	LY86-AS1	circLY86-AS1	0.0447784	1.17121e-05	0.0001	19425	1	0
chr6-6523071	rs115651372	chr6_6366355_6438732:-	chr6	6366355	6438732	-	LY86-AS1	circLY86-AS1	0.0691989	3.89721e-08	0.0001	84339	0	0
chr6-6545410	rs79555856	chr6_6366355_6438732:-	chr6	6366355	6438732	-	LY86-AS1	circLY86-AS1	0.0359409	6.47876e-05	0.00019998	106678	0	0
chr6-6566386	rs11243104	chr6_6366355_6438732:-	chr6	6366355	6438732	-	LY86-AS1	circLY86-AS1	-0.0184072	6.97914e-05	0.00019998	127654	0	0
chr6-68874438	rs17260682	chr6_68930559_68956809:+	chr6	68956809	68930559	+	ADGRB3	circADGRB3_1	-0.0228725	0.00133164	0.00169983	56121	0	0
chr6-69077753	rs35026522	chr6_68993768_69018499:+	chr6	69018499	68993768	+	ADGRB3	circADGRB3_2	0.0172377	0.00048948	0.00069993	59254	0	0
chr6-68837102	rs36051509	chr6_68993768_69049346:+	chr6	69049346	68993768	+	ADGRB3	circADGRB3_3	0.0118111	0.00233979	0.00229977	156666	0	0
chr6-69254404	rs779452	chr6_68993768_69063036:+	chr6	69063036	68993768	+	ADGRB3	circADGRB3_4	-0.00817906	0.00283763	0.00209979	191368	0	0
chr6-68915605	rs79971615	chr6_69048185_69076038:+	chr6	69076038	69048185	+	ADGRB3	circADGRB3_5	0.0287951	0.00441013	0.00439956	132580	0	0
chr6-72342506	rs76133575	chr6_72307258_72333835:+	chr6	72333835	72307258	+	RIMS1	circRIMS1	0.35958	0.000529528	0.00039996	8671	0	0
chr6-72511938	rs62411968	chr6_72307258_72333835:+	chr6	72333835	72307258	+	RIMS1	circRIMS1	0.150569	0.00320071	0.00419958	178103	0	0
chr6-75666108	rs150909980	chr6_75634707_75670720:+	chr6	75670720	75634707	+	SENP6	circSENP6_2	0.0185941	0.00178581	0.00319968	4612	1	0
chr6-75620768	rs45541138	chr6_75634707_75678927:+	chr6	75678927	75634707	+	SENP6	circSENP6_3	0.138986	3.17676e-05	0.00039996	13939	0	0
chr6-75688656	rs113853479	chr6_75634707_75678927:+	chr6	75678927	75634707	+	SENP6	circSENP6_3	0.11774	5.34079e-05	0.00029997	9729	0	1
chr6-75748661	rs2842549	chr6_75634707_75678927:+	chr6	75678927	75634707	+	SENP6	circSENP6_3	0.0279005	0.00347782	0.00279972	69734	0	0
chr6-98842716	rs195852	chr6_98899268_98927822:-	chr6	98899268	98927822	-	FBXL4	circFBXL4	0.0089257	0.000382424	0.00029997	56552	0	0
chr7-103015625	rs7799057	chr7_103103051_103128792:-	chr7	103103051	103128792	-	NAPEPLD	circNAPEPLD	0.0177562	0.00322888	0.00359964	87426	0	1
chr7-104183779	rs2058722	chr7_104161072_104204234:-	chr7	104161072	104204234	-	ORC5	circORC5_1	-0.0190547	3.48055e-05	0.0001	20455	1	0
chr7-122068135	rs184438619	chr7_122113118_122133741:-	chr7	122113118	122133741	-	AASS	circAASS	0.0290417	0.0025438	0.00239976	44983	0	0
chr7-122153419	rs188502074	chr7_122113118_122133741:-	chr7	122113118	122133741	-	AASS	circAASS	0.0278682	0.000824736	0.00179982	19678	0	0
chr7-122297737	rs76688415	chr7_122113118_122133741:-	chr7	122113118	122133741	-	AASS	circAASS	-0.0121788	0.00164281	0.00229977	163996	0	0
chr1-156010375	rs116002625	chr1_155853276_155853806:-	chr1	155853276	155853806	-	GON4L	circGON4L	0.045433	0.00088321	0.00249975	156569	0	1
chr1-169036007	rs60239376	chr1_169230718_169287408:-	chr1	169230718	169287408	-	NME7	circNME7	0.0218573	0.00153531	0.00279972	194711	0	0
chr1-169041481	rs115926383	chr1_169230718_169287408:-	chr1	169230718	169287408	-	NME7	circNME7	0.0718885	1.91902e-06	0.0001	189237	0	0
chr1-169109621	rs1200131	chr1_169230718_169287408:-	chr1	169230718	169287408	-	NME7	circNME7	0.0185967	0.000431409	0.00059994	121097	0	0
chr1-169132288	rs9765	chr1_169230718_169287408:-	chr1	169230718	169287408	-	NME7	circNME7	0.0431574	0.000738963	0.00189981	98430	0	0
chr1-169303213	rs10800427	chr1_169230718_169287408:-	chr1	169230718	169287408	-	NME7	circNME7	-0.0428576	0.000808349	0.00189981	15805	0	0
chr11-77625018	rs141952158	chr11_77624963_77625818:-	chr11	77624963	77625818	-	CLNS1A	circCLNS1A	0.0859278	0.000247774	0.00159984	55	1	0
chr1-178964601	rs61823775	chr1_179131311_179133374:-	chr1	179131311	179133374	-	ABL2	circABL2	-0.019627	0.0029001	0.00289971	166710	0	0
chr1-181179029	rs12085749	chr1_180984677_180993425:-	chr1	180984677	180993425	-	STX6	circSTX6_1	0.0219031	0.00393238	0.0039996	185604	0	0
chr11-8088897	rs4074238	chr11_8137378_8140193:-	chr11	8137378	8140193	-	RIC3	circRIC3	0.0195099	0.000406866	0.00059994	48481	0	0
chr11-8314207	rs10840017	chr11_8137378_8140193:-	chr11	8137378	8140193	-	RIC3	circRIC3	0.00931782	0.00323239	0.00329967	174014	0	0
chr11-86173221	rs72962074	chr11_85996826_86031611:-	chr11	85996826	86031611	-	PICALM	circPICALM_2	0.239502	0.000677074	0.00289971	141610	0	0
chr11-87258348	rs2561	chr11_87067694_87091395:+	chr11	87091395	87067694	+	TMEM135	circTMEM135	-0.0206303	0.00121723	0.00159984	166953	0	0
chr1-197508630	rs45500702	chr1_197642711_197658369:-	chr1	197642711	197658369	-	DENND1B	circDENND1B	0.0218922	0.000804603	0.00129987	134081	0	0
chr1-200924058	rs147992957	chr1_200760839_200815644:+	chr1	200815644	200760839	+	CAMSAP2	circCAMSAP2	0.0339778	0.000781482	0.00089991	108414	0	0
chr1-201938746	rs2820299	chr1_201847279_201848594:+	chr1	201848594	201847279	+	IPO9	circIPO9	-0.0139403	0.00163926	0.0019998	90152	0	0
chr1-201972680	rs118116033	chr1_201847279_201848594:+	chr1	201848594	201847279	+	IPO9	circIPO9	0.014559	0.00176806	0.00219978	124086	0	1
chr12-100776866	rs61944806	chr12_100971306_100987670:+	chr12	100987670	100971306	+	ANO4	circANO4_3	0.0148307	0.00514602	0.00269973	194440	0	0
chr12-100844250	rs17403347	chr12_100971306_100987670:+	chr12	100987670	100971306	+	ANO4	circANO4_3	0.00991635	0.00267267	0.00309969	127056	0	0
chr12-101041410	rs147522419	chr12_100971306_100987670:+	chr12	100987670	100971306	+	ANO4	circANO4_3	-0.0241713	0.00208359	0.00169983	53740	0	0
chr12-101877105	rs79366624	chr12_101780152_101790057:-	chr12	101780152	101790057	-	GNPTAB	circGNPTAB	0.0181234	0.00462005	0.00479952	87048	0	0
chr12-861824	rs17223392	chr12_1027748_1028572:+	chr12	1028572	1027748	+	ERC1	circERC1_1	0.0315056	0.00124443	0.00149985	165924	0	0
chr12-976570	rs61917245	chr12_1027748_1028572:+	chr12	1028572	1027748	+	ERC1	circERC1_1	0.0261154	0.000292623	0.00069993	51178	0	0
chr10-122014303	rs113605727	chr10_121790169_121924329:-	chr10	121790169	121924329	-	ATE1	circATE1_1	0.0491784	0.000292033	0.00239976	89974	0	1
chr12-106970705	rs12309494	chr12_106842589_106843947:+	chr12	106843947	106842589	+	RIC8B	circRIC8B	-0.0102383	0.00259437	0.00359964	126758	0	0
chr12-108466918	rs17040591	chr12_108652272_108654410:-	chr12	108652272	108654410	-	CORO1C	circCORO1C	-0.037987	0.00390749	0.00389961	185354	0	0
chr1-210897179	rs77840560	chr1_211018864_211090690:-	chr1	211018864	211090690	-	KCNH1,AL590132.1	circKCNH1_1	0.0379013	0.00140408	0.00329967	121685	0	0
chr1-211002957	rs1393027	chr1_211082780_211107377:-	chr1	211082780	211107377	-	KCNH1,AL590132.1	circKCNH1_3	0.0148669	0.00077789	0.00109989	79823	0	0
chr1-211115083	rs112375838	chr1_211082780_211107377:-	chr1	211082780	211107377	-	KCNH1,AL590132.1	circKCNH1_3	0.0448432	0.00039826	0.00059994	7706	0	1
chr1-211622467	rs6664930	chr1_211778918_211793190:-	chr1	211778918	211793190	-	LPGAT1	circLPGAT1	0.0149286	0.00409685	0.00349965	156451	0	0
chr12-1002889	rs61917258	chr12_1180540_1190052:+	chr12	1190052	1180540	+	ERC1	circERC1_2	-0.00924128	0.00246926	0.00259974	177651	0	0
chr12-120210673	rs12423375	chr12_120154970_120155719:-	chr12	120154970	120155719	-	GCN1	circGCN1	0.0444164	0.00027744	0.0009999	54954	0	0
chr12-12045160	rs67704716	chr12_12244262_12244655:-	chr12	12244262	12244655	-	LRP6	circLRP6	-0.0143584	0.00405898	0.00469953	199102	0	0
chr12-12088794	rs17758010	chr12_12244262_12244655:-	chr12	12244262	12244655	-	LRP6	circLRP6	0.0333999	0.00185933	0.00219978	155468	0	0
chr12-123448132	rs11526042	chr12_123498544_123499536:-	chr12	123498544	123499536	-	RILPL1	circRILPL1	0.0153577	0.00040255	0.00029997	50412	0	1
chr12-124263016	rs10846639	chr12_124419957_124430787:-	chr12	124419957	124430787	-	NCOR2	circNCOR2	0.00871837	0.00278728	0.00229977	156941	0	1
chr12-124397206	rs61932026	chr12_124419957_124430787:-	chr12	124419957	124430787	-	NCOR2	circNCOR2	0.00947423	0.00475511	0.00439956	22751	0	0
chr12-124466870	rs138919890	chr12_124419957_124430787:-	chr12	124419957	124430787	-	NCOR2	circNCOR2	0.0278485	0.000694041	0.00079992	36083	0	0
chr12-124621536	rs149094520	chr12_124419957_124430787:-	chr12	124419957	124430787	-	NCOR2	circNCOR2	0.0259431	0.00486166	0.00419958	190749	0	0
chr12-1474796	rs7973873	chr12_1263034_1290012:+	chr12	1290012	1263034	+	ERC1	circERC1_3	-0.0313906	0.00168988	0.00339966	184784	0	0
chr10-124517707	rs142247472	chr10_124681607_124682379:-	chr10	124681607	124682379	-	AC068896.1,FAM53B	circFAM53B	0.056925	0.000878844	0.00319968	163900	0	0
chr12-129575222	rs155687	chr12_129699810_129700698:-	chr12	129699810	129700698	-	TMEM132D	circTMEM132D	-0.018081	0.00510475	0.0049995	124588	0	1
chr12-129611118	rs73157243	chr12_129699810_129700698:-	chr12	129699810	129700698	-	TMEM132D	circTMEM132D	0.0751182	0.000351039	0.00189981	88692	0	0
chr12-130210457	rs61393412	chr12_130399679_130422561:-	chr12	130399679	130422561	-	RIMBP2	circRIMBP2	-0.00786613	0.00300612	0.00219978	189222	0	0
chr12-130281395	rs77219061	chr12_130399679_130422561:-	chr12	130399679	130422561	-	RIMBP2	circRIMBP2	0.00995945	0.000369118	0.00059994	118284	0	0
chr12-130350665	rs140875302	chr12_130399679_130422561:-	chr12	130399679	130422561	-	RIMBP2	circRIMBP2	0.0316495	0.00122563	0.00409959	49014	0	0
chr12-130400594	rs142487019	chr12_130399679_130422561:-	chr12	130399679	130422561	-	RIMBP2	circRIMBP2	0.0338521	0.000518346	0.00169983	915	1	0
chr12-130401595	rs12826492	chr12_130399679_130422561:-	chr12	130399679	130422561	-	RIMBP2	circRIMBP2	0.0254596	0.000870627	0.00149985	1916	1	0
chr1-212958768	rs141752679	chr1_213077696_213129889:+	chr1	213129889	213077696	+	RPS6KC1	circRPS6KC1_2	-0.018444	0.0037789	0.0039996	118928	0	1
chr1-212961309	rs3738804	chr1_213077696_213129889:+	chr1	213129889	213077696	+	RPS6KC1	circRPS6KC1_2	0.0113429	0.0051943	0.00339966	116387	0	0
chr12-1484830	rs7298926	chr12_1289852_1371977:+	chr12	1371977	1289852	+	ERC1	circERC1_4	-0.030308	0.00452042	0.00409959	112853	0	1
chr12-1290514	rs118122108	chr12_1289852_1444750:+	chr12	1444750	1289852	+	ERC1	circERC1_5	0.0692379	0.000101904	0.00019998	662	1	0
chr12-1489670	rs1006338	chr12_1371833_1444750:+	chr12	1444750	1371833	+	ERC1	circERC1_6	-0.0251236	0.000967126	0.00149985	44920	0	0
chr12-22341982	rs11532214	chr12_22484697_22506819:-	chr12	22484697	22506819	-	C2CD5	circC2CD5_1	0.0792494	7.11543e-05	0.00209979	142715	0	0
chr12-22440291	rs183943090	chr12_22484697_22506819:-	chr12	22484697	22506819	-	C2CD5	circC2CD5_1	0.0792494	7.11543e-05	0.00209979	44406	0	0
chr12-22517429	rs181926276	chr12_22484697_22506819:-	chr12	22484697	22506819	-	C2CD5	circC2CD5_1	0.0827937	0.000334774	0.00429957	10610	0	0
chr12-2512746	rs2239098	chr12_2504436_2512984:+	chr12	2512984	2504436	+	CACNA1C	circCACNA1C	0.064487	1.27419e-05	0.00039996	238	1	0
chr1-227419279	rs6426452	chr1_227193786_227254155:-	chr1	227193786	227254155	-	CDC42BPA	circCDC42BPA	0.0101637	0.00205631	0.0019998	165124	0	1
chr12-27645373	rs77154853	chr12_27714780_27724186:+	chr12	27724186	27714780	+	MRPS35	circMRPS35	0.133672	0.000226664	0.0009999	69407	0	0
chr12-27692241	rs10734762	chr12_27714780_27724186:+	chr12	27724186	27714780	+	MRPS35	circMRPS35	-0.0370726	0.00503525	0.00489951	22539	0	0
chr12-28407036	rs7302101	chr12_28305649_28391411:+	chr12	28391411	28305649	+	CCDC91	circCCDC91_2	0.0244229	0.00155146	0.00419958	15625	0	0
chr1-22840160	rs4655127	chr1_23030469_23050520:+	chr1	23050520	23030469	+	KDM1A	circKDM1A_1	-0.0176312	0.00365392	0.00459954	190309	0	0
chr1-230524713	rs11586829	chr1_230663141_230675124:+	chr1	230675124	230663141	+	COG2	circCOG2	-0.00857219	0.000585303	0.00019998	138428	0	1
chr1-230857927	rs1202572	chr1_230943806_230961303:-	chr1	230943806	230961303	-	TTC13	circTTC13_1	0.0130606	0.00295622	0.0029997	85879	0	0
chr12-32494236	rs7303014	chr12_32327461_32328555:+	chr12	32328555	32327461	+	BICD1	circBICD1	-0.0106516	0.00206123	0.00209979	165681	0	0
chr1-233120534	rs717588	chr1_233135013_233208689:-	chr1	233135013	233208689	-	PCNX2	circPCNX2_1	0.00506271	0.00506843	0.00489951	14479	0	0
chr1-232936533	rs12043666	chr1_233135013_233236980:-	chr1	233135013	233236980	-	PCNX2	circPCNX2_2	-0.00996546	0.00383694	0.00379962	198480	0	1
chr1-233141823	rs6683368	chr1_233198939_233236980:-	chr1	233198939	233236980	-	PCNX2	circPCNX2_3	0.0101231	0.00129278	0.00109989	57116	0	0
chr1-233153288	rs78121336	chr1_233198939_233236980:-	chr1	233198939	233236980	-	PCNX2	circPCNX2_3	0.019809	0.00299055	0.0049995	45651	0	0
chr1-233330638	rs1294309	chr1_233198939_233236980:-	chr1	233198939	233236980	-	PCNX2	circPCNX2_3	0.00884105	0.00401294	0.00439956	93658	0	0
chr10-14745697	rs150549021	chr10_14896846_14897517:+	chr10	14897517	14896846	+	SUV39H2	circSUV39H2	0.0394611	0.000115921	0.00259974	151149	0	0
chr10-14784742	rs9663732	chr10_14896846_14897517:+	chr10	14897517	14896846	+	SUV39H2	circSUV39H2	0.00936461	0.0045794	0.00489951	112104	0	0
chr10-14838395	rs45622935	chr10_14896846_14897517:+	chr10	14897517	14896846	+	SUV39H2	circSUV39H2	0.016575	0.00272443	0.00329967	58451	0	0
chr1-240869144	rs77140825	chr1_240868587_240870119:-	chr1	240868587	240870119	-	RGS7	circRGS7	0.0221171	0.000685195	0.00349965	557	1	0
chr12-42492944	rs17091271	chr12_42351885_42398994:+	chr12	42398994	42351885	+	PPHLN1	circPPHLN1	0.0675685	0.00212585	0.00429957	93950	0	0
chr1-243407104	rs77463487	chr1_243415702_243426558:+	chr1	243426558	243415702	+	SDCCAG8	circSDCCAG8_2	0.0551175	0.0023405	0.00279972	8598	0	0
chr1-243539877	rs72759896	chr1_243415702_243426558:+	chr1	243426558	243415702	+	SDCCAG8	circSDCCAG8_2	0.0316479	0.000297496	0.00059994	113319	0	0
chr1-243357567	rs77406868	chr1_243545510_243573048:-	chr1	243545510	243573048	-	AKT3	circAKT3_1	0.14299	0.000145865	0.00029997	187943	0	0
chr1-243378396	rs3753548	chr1_243545510_243573048:-	chr1	243545510	243573048	-	AKT3	circAKT3_1	0.0444686	0.0049323	0.0049995	167114	0	0
chr1-243621683	rs77200560	chr1_243545510_243695716:-	chr1	243545510	243695716	-	AKT3	circAKT3_2	0.0484352	0.00072462	0.0009999	74033	1	0
chr1-243889036	rs76697900	chr1_243545510_243695716:-	chr1	243545510	243695716	-	AKT3	circAKT3_2	0.0534049	0.00132905	0.00279972	193320	0	0
chr1-243917040	rs73121425	chr1_243545510_243843282:-	chr1	243545510	243843282	-	AKT3	circAKT3_3	0.247678	0.00278275	0.00419958	73758	0	0
chr1-244010859	rs10927102	chr1_243545510_243843282:-	chr1	243545510	243843282	-	AKT3	circAKT3_3	0.0820079	0.00275406	0.00259974	167577	0	0
chr1-243407104	rs77463487	chr1_243563720_243843282:-	chr1	243563720	243843282	-	AKT3	circAKT3_6	0.10336	0.000794641	0.00349965	156616	0	0
chr1-243925461	rs76040062	chr1_243613671_243843282:-	chr1	243613671	243843282	-	AKT3	circAKT3_8	0.127792	0.00615167	0.00419958	82179	0	0
chr10-101967694	rs149196140	chr10_101939863_101957732:-	chr10	101939863	101957732	-	C10orf76	circC10orf76	0.0203082	0.00169413	0.00309969	9962	0	1
chr12-44775303	rs17654244	chr12_44703726_44714741:-	chr12	44703726	44714741	-	NELL2	circNELL2_2	-0.0127111	0.00424166	0.00339966	60562	0	0
chr1-245815839	rs114371923	chr1_245915530_245929937:-	chr1	245915530	245929937	-	SMYD3	circSMYD3	0.0233395	0.00109138	0.00189981	99691	0	0
chr10-15696655	rs1417664	chr10_15833630_15847943:-	chr10	15833630	15847943	-	MINDY3	circFAM188A	-0.0229595	0.00443036	0.00389961	136975	0	0
chr12-48740881	rs1960380	chr12_48939655_48941188:-	chr12	48939655	48941188	-	AC073610.3,ARF3	circARF3	-0.0212938	0.00128611	0.00189981	198774	0	1
chr12-48894846	rs11168779	chr12_48939655_48941188:-	chr12	48939655	48941188	-	AC073610.3,ARF3	circARF3	0.038806	9.24148e-10	0.0001	44809	0	1
chr12-48895972	rs145102814	chr12_48939655_48941188:-	chr12	48939655	48941188	-	AC073610.3,ARF3	circARF3	0.065064	3.65788e-05	0.00059994	43683	0	1
chr10-17526044	rs76327008	chr10_17704431_17705741:+	chr10	17705741	17704431	+	STAM	circSTAM	0.0252879	0.00207327	0.00189981	178387	0	0
chr12-51937897	rs10783484	chr12_51745903_51751593:+	chr12	51751593	51745903	+	SCN8A	circSCN8A	-0.010987	0.00159446	0.00139986	186304	0	0
chr1-26638443	rs12733209	chr1_26729651_26732792:+	chr1	26732792	26729651	+	ARID1A	circARID1A	0.0408276	3.54506e-06	0.0001	91208	0	1
chr1-26651087	rs76340947	chr1_26729651_26732792:+	chr1	26732792	26729651	+	ARID1A	circARID1A	0.0193551	0.00177252	0.00249975	78564	0	0
chr12-69204656	rs7961157	chr12_69251129_69262562:+	chr12	69262562	69251129	+	CPSF6	circCPSF6	-0.0076217	0.00332635	0.00389961	46473	0	0
chr12-70701966	rs117462584	chr12_70684127_70701323:-	chr12	70684127	70701323	-	PTPRR	circPTPRR	0.0318442	6.68923e-06	0.00179982	643	0	1
chr12-77796365	rs149096318	chr12_77966229_77968702:+	chr12	77968702	77966229	+	NAV3	circNAV3	0.0279654	0.000687411	0.00229977	169864	0	0
chr12-78056647	rs12230164	chr12_77966229_77968702:+	chr12	77968702	77966229	+	NAV3	circNAV3	0.00734344	0.00286612	0.00239976	87945	0	1
chr12-97319153	rs257961	chr12_97492461_97561047:+	chr12	97561047	97492461	+	RMST	circRMST	0.180522	0.00159652	0.0029997	173308	0	0
chr12-97458135	rs144262849	chr12_97492461_97561047:+	chr12	97561047	97492461	+	RMST	circRMST	0.203902	0.00237734	0.00289971	34326	0	0
chr12-97489427	rs9308303	chr12_97492461_97561047:+	chr12	97561047	97492461	+	RMST	circRMST	-0.0897767	8.04685e-05	0.00029997	3034	0	1
chr12-98870953	rs200787	chr12_98773042_98782137:-	chr12	98773042	98782137	-	ANKS1B	circANKS1B_1	-0.0116722	0.00248603	0.00309969	88816	0	0
chr12-98919641	rs11109669	chr12_98773042_98782137:-	chr12	98773042	98782137	-	ANKS1B	circANKS1B_1	-0.0258993	0.00235811	0.00289971	137504	0	0
chr12-99824329	rs11608606	chr12_99772922_99782097:-	chr12	99772922	99782097	-	ANKS1B	circANKS1B_3	-0.0239866	0.000775178	0.00079992	42232	0	1
chr12-100002602	rs76871602	chr12_99772922_99806700:-	chr12	99772922	99806700	-	ANKS1B	circANKS1B_4	0.0158377	0.00120009	0.00229977	195902	0	0
chr13-100444127	rs142017276	chr13_100257595_100273346:+	chr13	100273346	100257595	+	PCCA	circPCCA_1	0.0536281	0.000182882	0.00259974	170781	0	0
chr13-100368022	rs183035639	chr13_100301460_100449305:+	chr13	100449305	100301460	+	PCCA	circPCCA_2	0.0471832	0.0033824	0.00459954	66562	1	0
chr13-100612379	rs1572641	chr13_100301460_100449305:+	chr13	100449305	100301460	+	PCCA	circPCCA_2	0.0154711	0.00344208	0.00339966	163074	0	0
chr13-101547106	rs117355044	chr13_101229393_101399165:-	chr13	101229393	101399165	-	NALCN	circNALCN_1	0.0194389	0.000543072	0.00339966	147941	0	0
chr13-101704354	rs61965095	chr13_101868725_101875296:-	chr13	101868725	101875296	-	FGF14	circFGF14	-0.00873749	0.00314966	0.00319968	164371	0	0
chr13-101880543	rs59183111	chr13_101868725_101875296:-	chr13	101868725	101875296	-	FGF14	circFGF14	-0.00821076	0.002912	0.00219978	5247	0	1
chr13-112457333	rs9577765	chr13_112516440_112527484:-	chr13	112516440	112527484	-	TUBGCP3	circTUBGCP3	0.00806845	0.00172711	0.00249975	59107	0	0
chr13-28309408	rs117724589	chr13_28256292_28261458:+	chr13	28261458	28256292	+	PAN3	circPAN3	0.0222786	0.00206171	0.00349965	47950	0	0
chr13-46172963	rs34004196	chr13_46003139_46045513:-	chr13	46003139	46045513	-	ZC3H13	circZC3H13_2	0.0255361	0.000372866	0.00289971	127450	0	0
chr13-46172963	rs34004196	chr13_46003139_46045516:-	chr13	46003139	46045516	-	ZC3H13	circZC3H13_3	0.0255361	0.000372866	0.00419958	127447	0	0
chr13-51002848	rs17650569	chr13_50927407_50949505:+	chr13	50949505	50927407	+	RNASEH2B	circRNASEH2B	-0.0258742	0.00152812	0.00119988	53343	0	0
chr13-51145428	rs7337560	chr13_50927407_50949505:+	chr13	50949505	50927407	+	RNASEH2B	circRNASEH2B	0.0165554	0.00458269	0.00429957	195923	0	0
chr1-35162372	rs78460680	chr1_35358925_35361789:+	chr1	35361789	35358925	+	ZMYM4	circZMYM4_1	0.111682	0.000109789	0.00169983	196553	0	0
chr13-60643069	rs74342976	chr13_60439688_60467379:+	chr13	60467379	60439688	+	TDRD3	circTDRD3	0.0632706	0.000487042	0.00169983	175690	0	0
chr1-36161941	rs4653164	chr1_36361221_36362656:-	chr1	36361221	36362656	-	STK40	circSTK40	0.00955448	0.00138034	0.0019998	199280	0	0
chr13-75363944	rs115074753	chr13_75560753_75569507:+	chr13	75569507	75560753	+	AL137782.1,UCHL3	circRP11-29G8.3	0.0230281	0.00315218	0.00409959	196809	0	1
chr13-77603711	rs117778740	chr13_77719532_77753358:+	chr13	77753358	77719532	+	SLAIN1	circSLAIN1_2	0.109453	0.000208093	0.00159984	115821	0	0
chr13-77905250	rs2147555	chr13_77719532_77753358:+	chr13	77753358	77719532	+	SLAIN1	circSLAIN1_2	0.0478934	0.00100807	0.0009999	151892	0	0
chr13-99431203	rs9517720	chr13_99238427_99244624:+	chr13	99244624	99238427	+	UBAC2	circUBAC2	0.0050252	0.00405544	0.0049995	186579	0	0
chr14-101968851	rs12884482	chr14_102040236_102040673:+	chr14	102040673	102040236	+	DYNC1H1	circDYNC1H1_2	0.0374684	0.00264246	0.00389961	71385	0	1
chr14-22991347	rs10873070	chr14_22909483_22911403:-	chr14	22909483	22911403	-	RBM23	circRBM23	-0.0113799	0.00468067	0.00479952	79944	0	1
chr14-32195189	rs10143742	chr14_32090502_32094386:+	chr14	32094386	32090502	+	ARHGAP5	circARHGAP5	0.0270751	0.00137613	0.00139986	100803	0	0
chr14-32259027	rs6571501	chr14_32090502_32094386:+	chr14	32094386	32090502	+	ARHGAP5	circARHGAP5	0.0180674	0.000328498	0.00049995	164641	0	0
chr1-44425816	rs12022308	chr1_44308310_44339322:-	chr1	44308310	44339322	-	ERI3	circERI3_2	0.0122878	0.000834962	0.00059994	86494	0	0
chr1-44523488	rs3842990	chr1_44308310_44339322:-	chr1	44308310	44339322	-	ERI3	circERI3_2	0.0104495	0.00102955	0.00119988	184166	0	0
chr14-50016810	rs10132050	chr14_49795791_49831361:-	chr14	49795791	49831361	-	NEMF	circNEMF_1	0.0140961	0.00420049	0.00419958	185449	0	1
chr1-45235543	rs7537458	chr1_45087881_45088237:-	chr1	45087881	45088237	-	ZSWIM5	circZSWIM5	0.00930915	0.00464369	0.00469953	147306	0	1
chr14-56499616	rs71414122	chr14_56585001_56636598:+	chr14	56636598	56585001	+	TMEM260	circTMEM260	0.0231597	0.000287123	0.0009999	85385	0	0
chr14-56630021	rs147573774	chr14_56585001_56636598:+	chr14	56636598	56585001	+	TMEM260	circTMEM260	0.0849807	8.93045e-06	0.00169983	6577	1	0
chr14-60869711	rs4151277	chr14_60796217_60879835:+	chr14	60879835	60796217	+	MNAT1	circMNAT1_2	0.053588	0.000175805	0.0019998	10124	1	0
chr14-67449660	rs4374089	chr14_67269701_67303599:+	chr14	67303599	67269701	+	MPP5	circMPP5	-0.0318108	0.0038771	0.0039996	146061	0	0
chr14-67475524	rs11158668	chr14_67269701_67303599:+	chr14	67303599	67269701	+	MPP5	circMPP5	-0.0342495	0.00259135	0.00269973	171925	0	0
chr14-75015706	rs117160510	chr14_75046376_75049718:-	chr14	75046376	75049718	-	MLH3	circMLH3	0.0428524	0.00219057	0.00489951	30670	0	0
chr1-48163195	rs214214	chr1_48355670_48359770:-	chr1	48355670	48359770	-	SPATA6	circSPATA6	-0.00854969	0.000107425	0.0001	192475	0	0
chr1-48517383	rs7517689	chr1_48355670_48359770:-	chr1	48355670	48359770	-	SPATA6	circSPATA6	0.0186667	0.002123	0.00279972	157613	0	0
chr1-48541852	rs12132856	chr1_48355670_48359770:-	chr1	48355670	48359770	-	SPATA6	circSPATA6	0.0143197	0.00288037	0.00349965	182082	0	1
chr14-88323808	rs742887	chr14_88416711_88437903:+	chr14	88437903	88416711	+	SPATA7	circSPATA7	0.0210133	0.000129949	0.00049995	92903	0	0
chr14-88561547	rs11159859	chr14_88416711_88437903:+	chr14	88437903	88416711	+	SPATA7	circSPATA7	0.0161612	0.000406555	0.00069993	123644	0	0
chr14-88893261	rs17774352	chr14_88726541_88754671:-	chr14	88726541	88754671	-	EML5	circEML5	0.0193519	0.00395918	0.00459954	138590	0	0
chr14-91606421	rs1704651	chr14_91481576_91485730:-	chr14	91481576	91485730	-	PPP4R3A	circPPP4R3A	0.0217304	0.00102283	0.0019998	120691	0	1
chr14-91667758	rs10144619	chr14_91481576_91485730:-	chr14	91481576	91485730	-	PPP4R3A	circPPP4R3A	0.0158631	0.00458776	0.0039996	182028	0	0
chr14-96805422	rs78919149	chr14_96833467_96860735:+	chr14	96860735	96833467	+	VRK1	circVRK1	0.043104	2.39551e-05	0.00049995	28045	0	0
chr14-96898753	rs4905564	chr14_96833467_96860735:+	chr14	96860735	96833467	+	VRK1	circVRK1	-0.0104448	0.00603178	0.00459954	38018	0	0
chr15-101164845	rs11635069	chr15_101235082_101235577:-	chr15	101235082	101235577	-	CHSY1	circCHSY1	0.00873839	0.000792549	0.00079992	70237	0	1
chr15-101347347	rs60289824	chr15_101235082_101235577:-	chr15	101235082	101235577	-	CHSY1	circCHSY1	-0.0123755	0.00105612	0.00119988	111770	0	0
chr1-51294475	rs41287288	chr1_51402435_51408332:-	chr1	51402435	51408332	-	EPS15	circEPS15_1	0.041979	0.000116299	0.00039996	107960	0	0
chr1-51545919	rs116215984	chr1_51402435_51408332:-	chr1	51402435	51408332	-	EPS15	circEPS15_1	0.0465372	0.001175	0.00289971	137587	0	0
chr1-52647616	rs114465868	chr1_52515891_52526373:-	chr1	52515891	52526373	-	ZCCHC11	circZCCHC11_2	0.0276384	0.000204289	0.0009999	121243	0	1
chr15-25354189	rs112494329	chr15_25266431_25278884:+	chr15	25278884	25266431	+	SNHG14	circSNHG14	0.0260464	5.12849e-05	0.00039996	75305	0	0
chr15-25454605	rs35626444	chr15_25266431_25278884:+	chr15	25278884	25266431	+	SNHG14	circSNHG14	0.00942726	0.00124257	0.00119988	175721	0	0
chr15-27429030	rs4438262	chr15_27326809_27328888:+	chr15	27328888	27326809	+	GABRG3	circGABRG3	0.0097522	0.00499352	0.00389961	100142	0	0
chr15-32792205	rs112486162	chr15_32857015_32902040:-	chr15	32857015	32902040	-	FMN1	circFMN1_1	0.0367332	0.00256535	0.00269973	64810	0	1
chr15-32859161	rs4780051	chr15_32857015_32902040:-	chr15	32857015	32902040	-	FMN1	circFMN1_1	0.0309037	0.00374803	0.00369963	2146	1	0
chr15-32971580	rs72719354	chr15_32857015_32902040:-	chr15	32857015	32902040	-	FMN1	circFMN1_1	0.0608035	3.70531e-05	0.00019998	69540	0	0
chr15-32991193	rs343933	chr15_32857015_32902040:-	chr15	32857015	32902040	-	FMN1	circFMN1_1	-0.0259577	0.00338295	0.00369963	89153	0	0
chr15-33231073	rs72723458	chr15_33153048_33155045:-	chr15	33153048	33155045	-	FMN1	circFMN1_3	0.138865	4.56013e-05	0.00139986	76028	0	0
chr10-50402989	rs55861418	chr10_50433476_50466932:-	chr10	50433476	50466932	-	SGMS1	circSGMS1_1	0.0149211	0.00271171	0.00389961	30487	0	0
chr10-50547253	rs140575357	chr10_50433476_50466932:-	chr10	50433476	50466932	-	SGMS1	circSGMS1_1	0.0472264	1.29344e-05	0.0001	80321	0	0
chr10-50285956	rs76405299	chr10_50460673_50590247:-	chr10	50460673	50590247	-	SGMS1	circSGMS1_2	0.0542023	0.00288675	0.00349965	174717	0	0
chr15-51718187	rs113880141	chr15_51535663_51547408:-	chr15	51535663	51547408	-	DMXL2	circDMXL2	0.0296451	0.00318486	0.00489951	170779	0	0
chr15-54118202	rs12899909	chr15_54293895_54338489:+	chr15	54338489	54293895	+	UNC13C	circUNC13C	0.0102238	0.00432457	0.00409959	175693	0	0
chr15-59155075	rs57164516	chr15_59030804_59031702:+	chr15	59031702	59030804	+	RNF111	circRNF111	0.0273017	2.00164e-05	0.00019998	123373	0	0
chr15-59178131	rs923242	chr15_59030804_59031702:+	chr15	59031702	59030804	+	RNF111	circRNF111	-0.0164525	6.7578e-05	0.00029997	146429	0	0
chr15-61954781	rs75338219	chr15_62007308_62013992:-	chr15	62007308	62013992	-	VPS13C	circVPS13C_1	0.150875	0.00264905	0.00329967	52527	0	0
chr15-62095155	rs17238329	chr15_62020479_62044255:-	chr15	62020479	62044255	-	VPS13C	circVPS13C_2	0.0142863	0.00193181	0.00219978	50900	0	0
chr15-65567148	rs9806451	chr15_65715478_65756472:-	chr15	65715478	65756472	-	DENND4A	circDENND4A	0.0328147	0.00104358	0.00219978	148330	0	1
chr15-67213247	rs114877444	chr15_67231814_67236820:-	chr15	67231814	67236820	-	AAGAB	circAAGAB	0.0464097	0.00115057	0.00169983	18567	0	0
chr15-74731338	rs117497221	chr15_74926766_74929232:-	chr15	74926766	74929232	-	COX5A	circCOX5A	0.0372747	0.00176015	0.00429957	195428	0	0
chr15-77126709	rs77315453	chr15_77252367_77286504:-	chr15	77252367	77286504	-	PEAK1	circPEAK1	-0.0120611	0.00367279	0.00439956	125658	0	0
chr15-77380519	rs78973118	chr15_77467095_77471814:+	chr15	77471814	77467095	+	HMG20A	circHMG20A	0.0321829	0.000906252	0.0039996	86576	0	1
chr15-77414110	rs113284638	chr15_77467095_77471814:+	chr15	77471814	77467095	+	HMG20A	circHMG20A	0.0151668	0.00102837	0.00119988	52985	0	0
chr15-77625892	rs116014084	chr15_77467095_77471814:+	chr15	77471814	77467095	+	HMG20A	circHMG20A	0.0321829	0.000906252	0.0039996	154078	0	0
chr15-82625786	rs77227857	chr15_82688736_82689453:-	chr15	82688736	82689453	-	AP3B2	circAP3B2	0.030607	0.00141558	0.00129987	62950	0	0
chr15-82651796	rs72751690	chr15_82688736_82689453:-	chr15	82688736	82689453	-	AP3B2	circAP3B2	-0.0155981	0.00417365	0.00489951	36940	0	0
chr15-82832970	rs11259952	chr15_82688736_82689453:-	chr15	82688736	82689453	-	AP3B2	circAP3B2	-0.0100844	0.000375209	0.00019998	143517	0	0
chr15-83348580	rs118050064	chr15_83151215_83158041:-	chr15	83151215	83158041	-	HDGFL3	circRP11-382A20.3	0.0454272	0.00136412	0.00229977	190539	0	0
chr15-83508782	rs8037414	chr15_83559253_83588771:+	chr15	83588771	83559253	+	SH3GL3	circSH3GL3_2	-0.0203276	0.00450942	0.00419958	50471	0	1
chr15-85034568	rs117459642	chr15_85064370_85067204:+	chr15	85067204	85064370	+	PDE8A	circPDE8A_1	0.0442412	0.000395706	0.00259974	29802	0	0
chr15-85094073	rs139642117	chr15_85064370_85067204:+	chr15	85067204	85064370	+	PDE8A	circPDE8A_1	0.0442412	0.000395706	0.00259974	26869	0	1
chr10-103390503	rs117222357	chr10_103570872_103585225:+	chr10	103585225	103570872	+	NEURL1	circNEURL1	0.0243981	0.00313603	0.00329967	180369	0	1
chr10-103619175	rs7095740	chr10_103570872_103585225:+	chr10	103585225	103570872	+	NEURL1	circNEURL1	0.0110275	0.0024496	0.00379962	33950	0	0
chr15-87958991	rs8033223	chr15_87929191_87940753:-	chr15	87929191	87940753	-	NTRK3	circNTRK3	-0.023133	0.000786327	0.00159984	18238	0	0
chr15-88112196	rs118098650	chr15_87929191_87940753:-	chr15	87929191	87940753	-	NTRK3	circNTRK3	0.0396619	0.00107527	0.00189981	171443	0	1
chr15-88113016	rs7168277	chr15_87929191_87940753:-	chr15	87929191	87940753	-	NTRK3	circNTRK3	0.0140676	0.00226686	0.00279972	172263	0	0
chr15-89023798	rs60295734	chr15_89113725_89116521:+	chr15	89116521	89113725	+	ABHD2	circABHD2_1	-0.0375937	0.00283708	0.00329967	89927	0	0
chr15-89058990	rs79794538	chr15_89113725_89155534:+	chr15	89155534	89113725	+	ABHD2	circABHD2_2	0.0295652	0.00234698	0.00249975	54735	0	0
chr15-90587749	rs7496662	chr15_90441506_90443478:+	chr15	90443478	90441506	+	IQGAP1	circIQGAP1	-0.00854124	0.00120399	0.00159984	144271	0	1
chr15-93081662	rs76281290	chr15_92924321_92929091:+	chr15	92929091	92924321	+	CHD2,AC013394.1	circCHD2_1	0.0103495	0.00140373	0.00179982	152571	0	0
chr15-93126609	rs8041299	chr15_92996957_93002317:+	chr15	93002317	92996957	+	CHD2	circCHD2_2	0.00837592	0.000999648	0.00129987	124292	0	0
chr15-93128229	rs11635163	chr15_92996957_93002317:+	chr15	93002317	92996957	+	CHD2	circCHD2_2	0.00957469	0.00267904	0.00229977	125912	0	1
[truncated: 27 more rows]

## Sheet: ASD-associated SNP clump
CHR	Index SNP	GWAS P of the index SNP	N (# of GWAS SNPs in this clump)	POS (ASD-associated SNP clump)	KB	RANGES
[truncated: 3,754 more rows]
