# Supplementary material for: Trans-genetic effects of circular RNA expression quantitative trait loci and potential causal mechanisms in autism
Source: Mol Psychiatry. 2022 Aug 12;27(11):4695–706. doi: 10.1038/s41380-022-01714-4 (PMC9734057; doi:10.1038/s41380-022-01714-4)
Supplement: Supplementary file 4 — Supplementary Data 3 [file 41380_2022_1714_MOESM4_ESM.xlsx]

## Sheet: independent
circQTL SNP		circRNA				trans-eGene			trans-eQTL effect							Mediation test									Partial correlation test			Pass MPT
circQTL SNP	rsID	circRNA ID	Host gene symbol	circRNA	Independent circQTL (1: yes; 0: no)	trans-eGene ID	Gene synbol	q value (Storey's method)	Beta	Std.Error	t statistics	correlation coefficient	r.squared	P value	trans-eQTL empirical P value	ACME_Beta	ACME_P value	ADE_Beta	ADE_P value	Total effect_Beta	Total effect_P value	Proportion of Mediation	Proportion_P value	Pass mediation test (1: yes; 0; no)	rho after SNP adjustment	P value after SNP adjustment	Pass partial correlation test (1: yes; 0: no)	Midation+partial (1: yes; 0: no)
chr10-101967694	rs149196140	chr10_101939863_101957732:-	C10orf76	circC10orf76	1	ENSG00000204909	SPINK9	0.000170367	-0.72416	0.167495	-4.32347	-0.391923	0.153604	3.55549e-05	0.00019998	0.0408272	0.446	-0.768219	0.001	-0.727392	0.001	-0.0499922	0.446	0	-0.0667181	0.500998	0	0
chr10-103390503	rs117222357	chr10_103585225_103570872:+	NEURL1	circNEURL1	1	ENSG00000127399	LRRC61	0.000170367	0.638433	0.156228	4.08654	0.373516	0.139514	8.6871e-05	0.00029997	0.0540569	0.24	0.569777	0.001	0.623834	0.001	0.0781198	0.24	0	0.0133686	0.892856	0	0
chr10-103390503	rs117222357	chr10_103585225_103570872:+	NEURL1	circNEURL1	1	ENSG00000137822	TUBGCP4	0.000170367	0.408071	0.0933282	4.37243	0.395669	0.156554	2.94494e-05	9.999e-05	0.0380123	0.19	0.37094	0.001	0.408952	0.001	0.0867117	0.19	0	0.050884	0.607967	0	0
chr10-103390503	rs117222357	chr10_103585225_103570872:+	NEURL1	circNEURL1	1	ENSG00000145975	FAM217A	0.000170367	-0.88692	0.19207	-4.6177	-0.414142	0.171514	1.12434e-05	9.999e-05	-0.0671643	0.236	-0.820712	0.001	-0.887876	0.001	0.0691546	0.236	0	-0.0930544	0.347452	0	0
chr10-103619175	rs7095740	chr10_103585225_103570872:+	NEURL1	circNEURL1	1	ENSG00000006744	ELAC2	0.000170367	0.0994871	0.0243488	4.08592	0.373467	0.139478	8.70705e-05	9.999e-05	0.00599794	0.428	0.0945409	0.001	0.100539	0.001	0.052688	0.428	0	0.0625026	0.528487	0	0
chr10-103619175	rs7095740	chr10_103585225_103570872:+	NEURL1	circNEURL1	1	ENSG00000010319	SEMA3G	0.000170367	0.53675	0.109835	4.88689	0.433844	0.18822	3.77468e-06	9.999e-05	0.0659209	0.038	0.46315	0.001	0.529071	0.001	0.117591	0.038	1	0.180405	0.0668611	0	0
chr10-103619175	rs7095740	chr10_103585225_103570872:+	NEURL1	circNEURL1	1	ENSG00000014914	MTMR11	0.000170367	-0.278755	0.0667238	-4.17774	-0.380655	0.144898	6.18213e-05	9.999e-05	0.00133831	0.956	-0.27626	0.001	-0.274922	0.001	-0.00313291	0.956	0	-0.0225016	0.820635	0	0
chr10-103619175	rs7095740	chr10_103585225_103570872:+	NEURL1	circNEURL1	1	ENSG00000031823	RANBP3	0.000170367	-0.101739	0.0224464	-4.53252	-0.407783	0.166287	1.57634e-05	9.999e-05	-0.00907686	0.172	-0.0927086	0.001	-0.101785	0.001	0.082168	0.172	0	-0.147028	0.136387	0	0
chr10-103619175	rs7095740	chr10_103585225_103570872:+	NEURL1	circNEURL1	1	ENSG00000056050	HPF1	0.000266045	0.162632	0.0392295	4.14565	0.378151	0.142998	6.97177e-05	0.00019998	0.0410548	0.002	0.122285	0.002	0.16334	0.001	0.245555	0.002	1	0.319385	0.000950644	1	1
chr10-103619175	rs7095740	chr10_103585225_103570872:+	NEURL1	circNEURL1	1	ENSG00000069248	NUP133	0.000170367	0.0974015	0.0237476	4.10153	0.374694	0.140395	8.21741e-05	0.00019998	-0.000828818	0.93	0.0991651	0.001	0.0983362	0.001	-0.00487209	0.93	0	-0.0188074	0.849703	0	0
chr10-103619175	rs7095740	chr10_103585225_103570872:+	NEURL1	circNEURL1	1	ENSG00000072364	AFF4	0.000170367	-0.134054	0.0323033	-4.14986	-0.37848	0.143247	6.86303e-05	0.00029997	-0.0266496	0.008	-0.106772	0.001	-0.133422	0.001	0.191841	0.008	1	-0.209865	0.0324992	1	1
chr10-103619175	rs7095740	chr10_103585225_103570872:+	NEURL1	circNEURL1	1	ENSG00000092531	SNAP23	0.000170367	-0.379158	0.083709	-4.52948	-0.407555	0.166101	1.59538e-05	9.999e-05	-0.0397669	0.148	-0.343034	0.001	-0.382801	0.001	0.0994688	0.148	0	-0.126725	0.199877	0	0
chr10-103619175	rs7095740	chr10_103585225_103570872:+	NEURL1	circNEURL1	1	ENSG00000096060	FKBP5	0.000170367	-0.675738	0.160115	-4.22033	-0.383966	0.14743	5.26559e-05	0.00019998	-0.0902692	0.064	-0.600176	0.001	-0.690445	0.001	0.125015	0.064	0	-0.111978	0.257755	0	0
chr10-103619175	rs7095740	chr10_103585225_103570872:+	NEURL1	circNEURL1	1	ENSG00000099999	RNF215	0.000170367	0.175663	0.041477	4.2352	0.385119	0.148316	4.97757e-05	9.999e-05	0.0340589	0.01	0.140724	0.001	0.174783	0.001	0.185381	0.01	1	0.229214	0.0192565	1	1
chr10-103619175	rs7095740	chr10_103585225_103570872:+	NEURL1	circNEURL1	1	ENSG00000100652	SLC10A1	0.000170367	-0.547134	0.121712	-4.49532	-0.404987	0.164014	1.82492e-05	9.999e-05	-0.098936	0.004	-0.445326	0.001	-0.544262	0.001	0.173787	0.004	1	-0.258819	0.00798022	1	1
chr10-103619175	rs7095740	chr10_103585225_103570872:+	NEURL1	circNEURL1	1	ENSG00000101052	IFT52	0.000170367	0.151677	0.0306835	4.94327	0.437893	0.191751	2.99022e-06	9.999e-05	0.00753044	0.454	0.14451	0.001	0.15204	0.001	0.0429198	0.454	0	0.0696499	0.482329	0	0
chr10-103619175	rs7095740	chr10_103585225_103570872:+	NEURL1	circNEURL1	1	ENSG00000102908	NFAT5	0.000266045	-0.152094	0.0369068	-4.12103	-0.376223	0.141544	7.64267e-05	0.00019998	-0.00806574	0.492	-0.144093	0.001	-0.152159	0.001	0.0492488	0.492	0	-0.112452	0.255731	0	0
chr10-103619175	rs7095740	chr10_103585225_103570872:+	NEURL1	circNEURL1	1	ENSG00000103047	TANGO6	0.000266045	0.111593	0.0273611	4.07853	0.372885	0.139043	8.94859e-05	0.00019998	0.00110515	0.886	0.110434	0.001	0.111539	0.001	0.0090109	0.886	0	0.0578981	0.559354	0	0
chr10-103619175	rs7095740	chr10_103585225_103570872:+	NEURL1	circNEURL1	1	ENSG00000108826	MRPL27	0.000170367	0.150528	0.0330752	4.55109	0.409175	0.167424	1.46485e-05	9.999e-05	0.0167086	0.114	0.133647	0.001	0.150355	0.001	0.10451	0.114	0	0.174788	0.0759581	0	0
chr10-103619175	rs7095740	chr10_103585225_103570872:+	NEURL1	circNEURL1	1	ENSG00000110172	CHORDC1	0.000170367	-0.430862	0.106011	-4.0643	-0.371765	0.138209	9.43146e-05	9.999e-05	-0.0144751	0.616	-0.417162	0.001	-0.431637	0.001	0.0308986	0.616	0	-0.0783914	0.428947	0	0
chr10-103619175	rs7095740	chr10_103585225_103570872:+	NEURL1	circNEURL1	1	ENSG00000112357	PEX7	0.000170367	0.19994	0.0454746	4.39674	0.397523	0.158025	2.68054e-05	9.999e-05	0.0172347	0.204	0.184195	0.001	0.20143	0.001	0.0786625	0.204	0	0.157469	0.110389	0	0
chr10-103619175	rs7095740	chr10_103585225_103570872:+	NEURL1	circNEURL1	1	ENSG00000121858	TNFSF10	0.000170367	0.785042	0.136555	5.74889	0.492873	0.242924	9.23313e-08	9.999e-05	0.0836786	0.042	0.7116	0.001	0.795278	0.001	0.100418	0.042	1	0.140175	0.155826	0	0
chr10-103619175	rs7095740	chr10_103585225_103570872:+	NEURL1	circNEURL1	1	ENSG00000125356	NDUFA1	0.000266045	0.187613	0.044063	4.25782	0.386869	0.149667	4.56819e-05	0.00019998	0.0568339	0.001	0.132654	0.001	0.189488	0.001	0.294887	0.001	1	0.436236	3.67348e-06	1	1
chr10-103619175	rs7095740	chr10_103585225_103570872:+	NEURL1	circNEURL1	1	ENSG00000125772	GPCPD1	0.000170367	0.338718	0.0639438	5.29712	0.462707	0.214097	6.70792e-07	9.999e-05	-0.00345696	0.844	0.343435	0.001	0.339978	0.001	-0.00964007	0.844	0	-0.0486699	0.623688	0	0
chr10-103619175	rs7095740	chr10_103585225_103570872:+	NEURL1	circNEURL1	1	ENSG00000125821	DTD1	0.000170367	0.198136	0.0417802	4.74234	0.423339	0.179216	6.81255e-06	9.999e-05	0.0194024	0.144	0.176234	0.001	0.195636	0.001	0.0907638	0.144	0	0.153258	0.120368	0	0
chr10-103619175	rs7095740	chr10_103585225_103570872:+	NEURL1	circNEURL1	1	ENSG00000129152	MYOD1	0.000170367	-0.459481	0.104919	-4.37939	-0.396201	0.156975	2.86674e-05	9.999e-05	-0.0268061	0.408	-0.43028	0.001	-0.457086	0.001	0.0536862	0.408	0	-0.0416069	0.674951	0	0
chr10-103619175	rs7095740	chr10_103585225_103570872:+	NEURL1	circNEURL1	1	ENSG00000130347	RTN4IP1	0.000170367	0.187298	0.0441791	4.23953	0.385454	0.148574	4.89665e-05	0.00019998	-0.000743773	0.952	0.187372	0.001	0.186628	0.001	-0.00400415	0.952	0	0.0134378	0.892304	0	0
chr10-103619175	rs7095740	chr10_103585225_103570872:+	NEURL1	circNEURL1	1	ENSG00000130348	QRSL1	0.000170367	0.140542	0.0292498	4.80489	0.427906	0.183104	5.2829e-06	9.999e-05	0.00721262	0.44	0.132678	0.001	0.139891	0.001	0.0450616	0.44	0	0.0231526	0.815537	0	0
chr10-103619175	rs7095740	chr10_103585225_103570872:+	NEURL1	circNEURL1	1	ENSG00000131480	AOC2	0.000170367	-0.386434	0.077	-5.01863	-0.443265	0.196484	2.18515e-06	9.999e-05	-0.0356885	0.12	-0.352706	0.001	-0.388394	0.001	0.0857197	0.12	0	-0.266361	0.00627432	1	0
chr10-103619175	rs7095740	chr10_103585225_103570872:+	NEURL1	circNEURL1	1	ENSG00000135870	RC3H1	0.000170367	-0.150766	0.036914	-4.08426	-0.373336	0.13938	8.76073e-05	0.00029997	-0.021729	0.044	-0.130217	0.001	-0.151946	0.001	0.140309	0.044	1	-0.18971	0.0537501	0	0
chr10-103619175	rs7095740	chr10_103585225_103570872:+	NEURL1	circNEURL1	1	ENSG00000136110	CNMD	0.000170367	-0.255647	0.0617849	-4.13769	-0.377528	0.142528	7.1823e-05	9.999e-05	-0.0299719	0.114	-0.224847	0.001	-0.254819	0.001	0.110853	0.114	0	-0.155194	0.115697	0	0
chr10-103619175	rs7095740	chr10_103585225_103570872:+	NEURL1	circNEURL1	1	ENSG00000136933	RABEPK	0.000170367	0.192101	0.0409125	4.69542	0.419892	0.176309	8.23411e-06	9.999e-05	0.0376993	0.002	0.156804	0.001	0.194504	0.001	0.18769	0.002	1	0.319652	0.000940797	1	1
chr10-103619175	rs7095740	chr10_103585225_103570872:+	NEURL1	circNEURL1	1	ENSG00000137038	DMAC1	0.000170367	0.209669	0.0404787	5.17974	0.454591	0.206653	1.10799e-06	9.999e-05	0.0413088	0.004	0.169582	0.001	0.21089	0.001	0.189737	0.004	1	0.308468	0.0014435	1	1
chr10-103619175	rs7095740	chr10_103585225_103570872:+	NEURL1	circNEURL1	1	ENSG00000138079	SLC3A1	0.000266045	-0.248476	0.0613449	-4.05048	-0.370674	0.137399	9.92478e-05	0.00019998	-0.0482674	0.006	-0.200638	0.002	-0.248905	0.001	0.186197	0.006	1	-0.283977	0.00348459	1	1
chr10-103619175	rs7095740	chr10_103585225_103570872:+	NEURL1	circNEURL1	1	ENSG00000140876	NUDT7	0.000170367	0.328835	0.0624704	5.26385	0.460418	0.211985	7.73786e-07	9.999e-05	0.0245316	0.186	0.299939	0.001	0.324471	0.001	0.0725511	0.186	0	0.122188	0.216586	0	0
chr10-103619175	rs7095740	chr10_103585225_103570872:+	NEURL1	circNEURL1	1	ENSG00000141385	AFG3L2	0.000170367	0.171158	0.0338249	5.0601	0.446201	0.199096	1.83666e-06	9.999e-05	0.00920007	0.378	0.161257	0.001	0.170457	0.001	0.0503063	0.378	0	0.0467618	0.637375	0	0
chr10-103619175	rs7095740	chr10_103585225_103570872:+	NEURL1	circNEURL1	1	ENSG00000146151	HMGCLL1	0.00036383	0.198721	0.0482734	4.11656	0.375874	0.141281	7.77068e-05	0.00029997	0.025342	0.068	0.172358	0.001	0.1977	0.001	0.121155	0.068	0	0.179288	0.0685952	0	0
chr10-103619175	rs7095740	chr10_103585225_103570872:+	NEURL1	circNEURL1	1	ENSG00000147174	GCNA	0.000266045	-0.514776	0.101046	-5.09448	-0.448625	0.201264	1.58941e-06	0.00019998	-0.0293592	0.366	-0.485871	0.001	-0.51523	0.001	0.0511377	0.366	0	-0.137259	0.1647	0	0
chr10-103619175	rs7095740	chr10_103585225_103570872:+	NEURL1	circNEURL1	1	ENSG00000147679	UTP23	0.000170367	0.0932466	0.0221464	4.21046	0.3832	0.146842	5.46555e-05	9.999e-05	0.00641289	0.346	0.0863136	0.001	0.0927265	0.001	0.0616277	0.346	0	0.0656969	0.507587	0	0
chr10-103619175	rs7095740	chr10_103585225_103570872:+	NEURL1	circNEURL1	1	ENSG00000149930	TAOK2	0.00036383	0.0852485	0.0209648	4.06627	0.37192	0.138325	9.36316e-05	0.00029997	0.00945872	0.148	0.0755347	0.001	0.0849934	0.001	0.103129	0.148	0	0.104133	0.292807	0	0
chr10-103619175	rs7095740	chr10_103585225_103570872:+	NEURL1	circNEURL1	1	ENSG00000152234	ATP5A1	0.000170367	0.19432	0.0454188	4.2784	0.388457	0.150899	4.22413e-05	9.999e-05	0.0326729	0.026	0.163444	0.001	0.196117	0.001	0.157665	0.026	1	0.233937	0.0168424	1	1
chr10-103619175	rs7095740	chr10_103585225_103570872:+	NEURL1	circNEURL1	1	ENSG00000153094	BCL2L11	0.000170367	-0.184749	0.0418982	-4.40947	-0.398491	0.158795	2.55146e-05	9.999e-05	-0.0210816	0.092	-0.163665	0.001	-0.184747	0.001	0.110256	0.092	0	-0.107344	0.278097	0	0
chr10-103619175	rs7095740	chr10_103585225_103570872:+	NEURL1	circNEURL1	1	ENSG00000153107	ANAPC1	0.000170367	0.156144	0.0350461	4.45537	0.401972	0.161581	2.13391e-05	9.999e-05	0.024986	0.02	0.131587	0.001	0.156573	0.001	0.154706	0.02	1	0.170304	0.0839115	0	0
chr10-103619175	rs7095740	chr10_103585225_103570872:+	NEURL1	circNEURL1	1	ENSG00000156253	RWDD2B	0.000170367	0.346898	0.0766946	4.52311	0.407077	0.165712	1.63592e-05	9.999e-05	0.0312696	0.19	0.314262	0.001	0.345531	0.001	0.0837999	0.19	0	0.158752	0.107481	0	0
chr10-103619175	rs7095740	chr10_103585225_103570872:+	NEURL1	circNEURL1	1	ENSG00000158435	CNOT11	0.000266045	-0.113933	0.0259953	-4.38284	-0.396464	0.157183	2.82878e-05	0.00019998	-0.00990259	0.194	-0.104276	0.001	-0.114179	0.001	0.0815854	0.194	0	-0.104759	0.289902	0	0
chr10-103619175	rs7095740	chr10_103585225_103570872:+	NEURL1	circNEURL1	1	ENSG00000160703	NLRX1	0.000170367	0.188544	0.0422665	4.46084	0.402385	0.161914	2.0888e-05	9.999e-05	-0.000305858	0.96	0.186176	0.001	0.185871	0.001	-0.00262003	0.96	0	0.0740846	0.454814	0	0
chr10-103619175	rs7095740	chr10_103585225_103570872:+	NEURL1	circNEURL1	1	ENSG00000162066	AMDHD2	0.000170367	0.208311	0.0460452	4.52406	0.407148	0.16577	1.62982e-05	9.999e-05	-0.00710717	0.6	0.213832	0.001	0.206725	0.001	-0.028083	0.6	0	-0.0873169	0.37811	0	0
chr10-103619175	rs7095740	chr10_103585225_103570872:+	NEURL1	circNEURL1	1	ENSG00000162654	GBP4	0.000170367	0.509841	0.124599	4.09184	0.373932	0.139826	8.51808e-05	0.00019998	0.0616255	0.104	0.447277	0.002	0.508902	0.001	0.113422	0.104	0	0.102714	0.299473	0	0
chr10-103619175	rs7095740	chr10_103585225_103570872:+	NEURL1	circNEURL1	1	ENSG00000163806	SPDYA	0.000170367	-0.311871	0.0702222	-4.4412	-0.400899	0.16072	2.2552e-05	9.999e-05	-0.0247826	0.266	-0.286989	0.001	-0.311771	0.001	0.0714653	0.266	0	-0.127916	0.195648	0	0
chr10-103619175	rs7095740	chr10_103585225_103570872:+	NEURL1	circNEURL1	1	ENSG00000163832	ELP6	0.000170367	0.143548	0.0301276	4.76467	0.424973	0.180602	6.22283e-06	9.999e-05	0.0141784	0.102	0.130683	0.001	0.144861	0.001	0.092051	0.102	0	0.201658	0.0400915	1	0
chr10-103619175	rs7095740	chr10_103585225_103570872:+	NEURL1	circNEURL1	1	ENSG00000164604	GPR85	0.000170367	0.303482	0.0699099	4.34105	0.393271	0.154662	3.32341e-05	9.999e-05	0.0611431	0.006	0.242291	0.002	0.303434	0.001	0.198755	0.006	1	0.328073	0.000674166	1	1
chr10-103619175	rs7095740	chr10_103585225_103570872:+	NEURL1	circNEURL1	1	ENSG00000164978	NUDT2	0.000170367	0.30777	0.0563887	5.458	0.473643	0.224338	3.34082e-07	9.999e-05	0.0551245	0.002	0.251573	0.001	0.306697	0.001	0.174511	0.002	1	0.307038	0.00152288	1	1
chr10-103619175	rs7095740	chr10_103585225_103570872:+	NEURL1	circNEURL1	1	ENSG00000165376	CLDN2	0.000266045	-0.546773	0.125476	-4.35759	-0.394536	0.155659	3.11837e-05	0.00019998	-0.0565464	0.122	-0.491689	0.001	-0.548235	0.001	0.0919635	0.122	0	-0.102254	0.30165	0	0
chr10-103619175	rs7095740	chr10_103585225_103570872:+	NEURL1	circNEURL1	1	ENSG00000165972	CCDC38	0.000170367	-0.373761	0.0851707	-4.38837	-0.396886	0.157518	2.76885e-05	9.999e-05	-0.0516552	0.042	-0.322088	0.001	-0.373743	0.001	0.132048	0.042	1	-0.184185	0.0612516	0	0
chr10-103619175	rs7095740	chr10_103585225_103570872:+	NEURL1	circNEURL1	1	ENSG00000167113	COQ4	0.000266045	0.12312	0.0298089	4.13031	0.376951	0.142092	7.3827e-05	0.00019998	-0.000202107	0.95	0.122865	0.001	0.122663	0.001	-0.00458262	0.95	0	-0.0072049	0.942133	0	0
chr10-103619175	rs7095740	chr10_103585225_103570872:+	NEURL1	circNEURL1	1	ENSG00000168209	DDIT4	0.000170367	-0.454681	0.111981	-4.06036	-0.371454	0.137978	9.56992e-05	0.00029997	-0.0404968	0.244	-0.41173	0.001	-0.452227	0.001	0.0823271	0.244	0	-0.111589	0.259419	0	0
chr10-103619175	rs7095740	chr10_103585225_103570872:+	NEURL1	circNEURL1	1	ENSG00000168803	ADAL	0.000170367	0.143435	0.0341314	4.20244	0.382577	0.146365	5.63339e-05	9.999e-05	-0.000592344	0.958	0.144484	0.001	0.143891	0.001	-0.00270152	0.958	0	0.0414758	0.675918	0	0
chr10-103619175	rs7095740	chr10_103585225_103570872:+	NEURL1	circNEURL1	1	ENSG00000170473	PYM1	0.000170367	0.221299	0.0494942	4.4712	0.403168	0.162545	2.00586e-05	9.999e-05	0.0170962	0.254	0.204875	0.001	0.221971	0.001	0.0701413	0.254	0	0.176378	0.0732863	0	0
chr10-103619175	rs7095740	chr10_103585225_103570872:+	NEURL1	circNEURL1	1	ENSG00000171960	PPIH	0.000266045	0.196188	0.0475572	4.12531	0.376559	0.141797	7.52168e-05	0.00019998	0.0321034	0.03	0.163184	0.001	0.195287	0.001	0.156338	0.03	1	0.2058	0.0360924	1	1
chr10-103619175	rs7095740	chr10_103585225_103570872:+	NEURL1	circNEURL1	1	ENSG00000171984	C20orf196	0.000170367	0.228564	0.0487354	4.68989	0.419485	0.175968	8.41935e-06	9.999e-05	0.0320485	0.026	0.195335	0.001	0.227384	0.001	0.134099	0.026	1	0.249722	0.010572	1	1
chr10-103619175	rs7095740	chr10_103585225_103570872:+	NEURL1	circNEURL1	1	ENSG00000172361	CFAP53	0.000170367	-0.40794	0.0933245	-4.3712	-0.395576	0.15648	2.95888e-05	9.999e-05	-0.0252227	0.426	-0.380775	0.001	-0.405997	0.001	0.0534691	0.426	0	-0.0501847	0.612913	0	0
chr10-103619175	rs7095740	chr10_103585225_103570872:+	NEURL1	circNEURL1	1	ENSG00000174165	ZDHHC24	0.000170367	0.131042	0.0320032	4.09465	0.374153	0.139991	8.42975e-05	9.999e-05	0.00866734	0.412	0.122725	0.001	0.131392	0.001	0.0601217	0.412	0	0.101839	0.30363	0	0
chr10-103619175	rs7095740	chr10_103585225_103570872:+	NEURL1	circNEURL1	1	ENSG00000174226	SNX31	0.000170367	-0.765648	0.171505	-4.46428	-0.402646	0.162124	2.06087e-05	9.999e-05	-0.0168779	0.732	-0.747212	0.001	-0.76409	0.001	0.0190347	0.732	0	-0.0707936	0.475149	0	0
chr10-103619175	rs7095740	chr10_103585225_103570872:+	NEURL1	circNEURL1	1	ENSG00000175054	ATR	0.000170367	0.142466	0.0268936	5.2974	0.462725	0.214115	6.70006e-07	9.999e-05	0.00135266	0.856	0.140075	0.001	0.141428	0.001	0.00638767	0.856	0	0.0538128	0.587442	0	0
chr10-103619175	rs7095740	chr10_103585225_103570872:+	NEURL1	circNEURL1	1	ENSG00000176102	CSTF3	0.000170367	-0.113364	0.0272743	-4.15645	-0.378994	0.143637	6.69593e-05	9.999e-05	-0.00363846	0.652	-0.107761	0.001	-0.1114	0.001	0.0282567	0.652	0	-0.0296768	0.764899	0	0
chr10-103619175	rs7095740	chr10_103585225_103570872:+	NEURL1	circNEURL1	1	ENSG00000181016	LSMEM1	0.000170367	-0.510376	0.108848	-4.68887	-0.419409	0.175904	8.45411e-06	9.999e-05	-0.0434403	0.184	-0.46072	0.001	-0.50416	0.001	0.0767101	0.184	0	-0.119095	0.228532	0	0
chr10-103619175	rs7095740	chr10_103585225_103570872:+	NEURL1	circNEURL1	1	ENSG00000182308	DCAF4L1	0.000170367	-0.476565	0.11243	-4.23879	-0.385396	0.14853	4.91037e-05	9.999e-05	-0.0384986	0.272	-0.44251	0.001	-0.481009	0.001	0.0720244	0.272	0	-0.107564	0.277108	0	0
chr10-103619175	rs7095740	chr10_103585225_103570872:+	NEURL1	circNEURL1	1	ENSG00000183011	NAA38	0.000170367	0.187894	0.0399726	4.70058	0.420272	0.176629	8.06473e-06	9.999e-05	0.0400609	0.002	0.148076	0.001	0.188137	0.001	0.205731	0.002	1	0.312873	0.00122193	1	1
chr10-103619175	rs7095740	chr10_103585225_103570872:+	NEURL1	circNEURL1	1	ENSG00000183324	REC114	0.000170367	-0.370377	0.0853873	-4.33761	-0.393007	0.154454	3.36767e-05	9.999e-05	-0.0308111	0.23	-0.340122	0.001	-0.370933	0.001	0.0766887	0.23	0	-0.137281	0.164631	0	0
chr10-103619175	rs7095740	chr10_103585225_103570872:+	NEURL1	circNEURL1	1	ENSG00000186714	CCDC73	0.000170367	-0.352048	0.083601	-4.21104	-0.383245	0.146877	5.45358e-05	9.999e-05	0.00291977	0.924	-0.356479	0.001	-0.353559	0.001	-0.00721937	0.924	0	0.0501551	0.613123	0	0
chr10-103619175	rs7095740	chr10_103585225_103570872:+	NEURL1	circNEURL1	1	ENSG00000187753	C9orf153	0.000170367	-0.598149	0.145082	-4.12284	-0.376366	0.141651	7.59118e-05	0.00019998	-0.0464705	0.31	-0.547323	0.001	-0.593793	0.001	0.0716826	0.31	0	-0.178323	0.0701233	0	0
chr10-103619175	rs7095740	chr10_103585225_103570872:+	NEURL1	circNEURL1	1	ENSG00000189306	RRP7A	0.000170367	0.277302	0.058672	4.72631	0.422164	0.178222	7.26906e-06	9.999e-05	0.0441036	0.008	0.233164	0.001	0.277268	0.001	0.150611	0.008	1	0.131294	0.184006	0	0
chr10-103619175	rs7095740	chr10_103585225_103570872:+	NEURL1	circNEURL1	1	ENSG00000196233	LCOR	0.000170367	-0.124777	0.0297415	-4.1954	-0.38203	0.145947	5.78486e-05	0.00019998	-0.00698904	0.444	-0.117789	0.001	-0.124778	0.001	0.0498634	0.444	0	-0.0361625	0.715523	0	0
chr10-103619175	rs7095740	chr10_103585225_103570872:+	NEURL1	circNEURL1	1	ENSG00000197016	ZNF470	0.000170367	0.173958	0.0403305	4.31331	0.391143	0.152993	3.69668e-05	0.00019998	0.0130918	0.254	0.159365	0.001	0.172457	0.001	0.0696052	0.254	0	0.109266	0.269531	0	0
chr10-103619175	rs7095740	chr10_103585225_103570872:+	NEURL1	circNEURL1	1	ENSG00000198498	TMA16	0.000170367	0.155293	0.0364217	4.26375	0.387327	0.150022	4.46639e-05	0.00019998	0.0109521	0.332	0.143691	0.001	0.154643	0.001	0.062337	0.332	0	0.131398	0.183656	0	0
chr10-103619175	rs7095740	chr10_103585225_103570872:+	NEURL1	circNEURL1	1	ENSG00000198554	WDHD1	0.000170367	0.198445	0.0489756	4.05192	0.370788	0.137484	9.87221e-05	9.999e-05	0.0324725	0.024	0.169209	0.002	0.201681	0.001	0.150975	0.024	1	0.198168	0.0437426	1	1
chr10-103619175	rs7095740	chr10_103585225_103570872:+	NEURL1	circNEURL1	1	ENSG00000204160	ZDHHC18	0.000266045	-0.172138	0.0400733	-4.29559	-0.38978	0.151929	3.95602e-05	0.00019998	-0.000881057	0.936	-0.170803	0.001	-0.171684	0.001	0.00547728	0.936	0	-0.0439681	0.657633	0	0
chr10-103619175	rs7095740	chr10_103585225_103570872:+	NEURL1	circNEURL1	1	ENSG00000244187	TMEM141	0.000170367	0.223709	0.0543716	4.11445	0.375708	0.141156	7.83204e-05	9.999e-05	0.0353051	0.038	0.187163	0.001	0.222468	0.001	0.149982	0.038	1	0.234255	0.0166898	1	1
chr10-103619175	rs7095740	chr10_103585225_103570872:+	NEURL1	circNEURL1	1	ENSG00000250091	DNAH10OS	0.000170367	-0.310094	0.0580733	-5.33971	-0.465622	0.216804	5.58342e-07	9.999e-05	0.00305196	0.882	-0.315709	0.001	-0.312657	0.001	-0.00879026	0.882	0	0.0176759	0.858649	0	0
chr10-103619175	rs7095740	chr10_103585225_103570872:+	NEURL1	circNEURL1	1	ENSG00000254901	BORCS8	0.000170367	0.244462	0.0523944	4.6658	0.417707	0.174479	9.27503e-06	9.999e-05	0.0404013	0.02	0.207231	0.001	0.247633	0.001	0.160036	0.02	1	0.262207	0.00716897	1	1
chr10-103619175	rs7095740	chr10_103585225_103570872:+	NEURL1	circNEURL1	1	ENSG00000268041	AC010616.1	0.00036383	-0.478369	0.115772	-4.13201	-0.377084	0.142192	7.33615e-05	0.00029997	-0.0299563	0.42	-0.445268	0.001	-0.475224	0.001	0.0595759	0.42	0	-0.148588	0.132232	0	0
chr10-110649224	rs185811027	chr10_110598290_110596398:+	SMC3	circSMC3	1	ENSG00000120669	SOHLH2	0.000170367	-1.59003	0.298046	-5.33484	-0.46529	0.216495	5.70194e-07	9.999e-05	-0.0806169	0.34	-1.51099	0.001	-1.59161	0.001	0.046117	0.34	0	-0.0187866	0.849867	0	0
chr10-110649224	rs185811027	chr10_110598290_110596398:+	SMC3	circSMC3	1	ENSG00000123572	NRK	0.000558752	2.1883	0.528251	4.14254	0.377908	0.142814	7.05338e-05	0.00379962	0.115234	0.428	2.07489	0.001	2.19013	0.001	0.0453532	0.428	0	0.0276505	0.780531	0	0
chr10-110649224	rs185811027	chr10_110598290_110596398:+	SMC3	circSMC3	1	ENSG00000130511	SSBP4	0.000170367	-0.5848	0.142794	-4.09541	-0.374213	0.140035	8.40612e-05	0.00049995	-0.0736163	0.062	-0.510979	0.001	-0.584596	0.001	0.116507	0.062	0	-0.158261	0.108587	0	0
chr10-110649224	rs185811027	chr10_110598290_110596398:+	SMC3	circSMC3	1	ENSG00000145743	FBXL17	0.00114039	-0.422981	0.101746	-4.15722	-0.379055	0.143683	6.6765e-05	0.00129987	-0.0358894	0.204	-0.38742	0.001	-0.42331	0.001	0.0766098	0.204	0	-0.153394	0.120035	0	0
chr10-110649224	rs185811027	chr10_110598290_110596398:+	SMC3	circSMC3	1	ENSG00000164197	RNF180	0.000170367	-0.66995	0.118461	-5.65544	-0.486772	0.236947	1.40048e-07	9.999e-05	0.0312809	0.384	-0.693116	0.001	-0.661835	0.001	-0.0396603	0.384	0	0.0740147	0.45524	0	0
chr10-110649224	rs185811027	chr10_110598290_110596398:+	SMC3	circSMC3	1	ENSG00000168594	ADAM29	0.00104236	-1.20191	0.287196	-4.185	-0.381221	0.145329	6.01571e-05	0.00119988	-0.25125	0.004	-0.958457	0.001	-1.20971	0.001	0.20113	0.004	1	-0.319075	0.000962192	1	1
chr10-110649224	rs185811027	chr10_110598290_110596398:+	SMC3	circSMC3	1	ENSG00000205495	OR52J3	0.000266045	-1.21592	0.298619	-4.07181	-0.372357	0.13865	9.17344e-05	0.00149985	-0.0361849	0.692	-1.1843	0.001	-1.22049	0.001	0.0283136	0.692	0	-0.0534192	0.590182	0	0
chr10-124517707	rs142247472	chr10_124681607_124682379:-	AC068896.1,FAM53B	circFAM53B	1	ENSG00000068976	PYGM	0.00036383	-1.66601	0.353354	-4.71486	-0.421322	0.177513	7.61335e-06	0.00029997	-0.168892	0.118	-1.51621	0.001	-1.6851	0.001	0.0907649	0.118	0	-0.120835	0.221758	0	0
chr10-124517707	rs142247472	chr10_124681607_124682379:-	AC068896.1,FAM53B	circFAM53B	1	ENSG00000095752	IL11	0.000462019	1.16633	0.271095	4.3023	0.390297	0.152332	3.8558e-05	0.00309969	-0.0919523	0.316	1.26399	0.001	1.17204	0.001	-0.0706781	0.316	0	-0.0555069	0.575717	0	0
chr10-124517707	rs142247472	chr10_124681607_124682379:-	AC068896.1,FAM53B	circFAM53B	1	ENSG00000101203	COL20A1	0.000170367	-1.24446	0.291948	-4.26261	-0.387239	0.149954	4.48576e-05	0.00089991	-0.143352	0.126	-1.096	0.001	-1.23936	0.001	0.110294	0.126	0	-0.145643	0.140158	0	0
chr10-124517707	rs142247472	chr10_124681607_124682379:-	AC068896.1,FAM53B	circFAM53B	1	ENSG00000133247	KMT5C	0.000170367	-0.747209	0.184417	-4.05175	-0.370774	0.137474	9.87856e-05	0.00069993	-0.119769	0.052	-0.630225	0.001	-0.749994	0.001	0.151777	0.052	0	-0.115177	0.244319	0	0
chr10-124517707	rs142247472	chr10_124681607_124682379:-	AC068896.1,FAM53B	circFAM53B	1	ENSG00000137198	GMPR	0.000266045	0.932837	0.226044	4.12679	0.376675	0.141884	7.48021e-05	0.00019998	0.0723051	0.36	0.856587	0.001	0.928892	0.001	0.0729087	0.36	0	0.0725967	0.463947	0	0
chr10-124517707	rs142247472	chr10_124681607_124682379:-	AC068896.1,FAM53B	circFAM53B	1	ENSG00000162600	OMA1	0.000170367	-0.821373	0.194361	-4.22603	-0.384408	0.147769	5.15345e-05	0.00029997	-0.0117686	0.866	-0.809078	0.001	-0.820846	0.001	0.0125081	0.866	0	-0.0921542	0.352156	0	0
chr10-124517707	rs142247472	chr10_124681607_124682379:-	AC068896.1,FAM53B	circFAM53B	1	ENSG00000165338	HECTD2	0.000462019	0.538851	0.129886	4.14865	0.378385	0.143175	6.89406e-05	0.00039996	0.0122314	0.768	0.526242	0.001	0.538474	0.001	0.0221664	0.768	0	0.0526403	0.595621	0	0
chr10-124517707	rs142247472	chr10_124681607_124682379:-	AC068896.1,FAM53B	circFAM53B	1	ENSG00000172568	FNDC9	0.000266045	1.15378	0.222997	5.17395	0.454188	0.206287	1.13558e-06	0.00019998	0.0225565	0.746	1.14238	0.001	1.16494	0.001	0.0183594	0.746	0	-0.0111604	0.910473	0	0
chr10-124517707	rs142247472	chr10_124681607_124682379:-	AC068896.1,FAM53B	circFAM53B	1	ENSG00000179673	RPRML	0.000170367	1.05143	0.242323	4.33894	0.393109	0.154535	3.35046e-05	0.00029997	0.17083	0.026	0.872978	0.001	1.04381	0.001	0.157576	0.026	1	0.135451	0.170387	0	0
chr10-14745697	rs150549021	chr10_14897517_14896846:+	SUV39H2	circSUV39H2	1	ENSG00000084674	APOB	0.000170367	1.06167	0.215699	4.92201	0.436369	0.190418	3.26533e-06	9.999e-05	0.0416201	0.662	1.01803	0.001	1.05965	0.001	0.0353673	0.662	0	0.079361	0.423242	0	0
chr10-14745697	rs150549021	chr10_14897517_14896846:+	SUV39H2	circSUV39H2	1	ENSG00000152076	CCDC74B	0.000170367	0.772491	0.184327	4.19088	0.381678	0.145678	5.88414e-05	0.00019998	0.0319001	0.686	0.747174	0.001	0.779074	0.001	0.0406146	0.686	0	0.0174681	0.860293	0	0
chr10-14745697	rs150549021	chr10_14897517_14896846:+	SUV39H2	circSUV39H2	1	ENSG00000166407	LMO1	0.000170367	1.43019	0.302467	4.72841	0.422318	0.178352	7.20768e-06	9.999e-05	0.0413948	0.738	1.38939	0.001	1.43079	0.001	0.026031	0.738	0	-0.0171444	0.862856	0	0
chr10-14745697	rs150549021	chr10_14897517_14896846:+	SUV39H2	circSUV39H2	1	ENSG00000188558	OR2G6	0.000558752	-1.0857	0.240507	-4.51422	-0.406409	0.165168	1.69424e-05	0.00109989	-0.15343	0.134	-0.939885	0.001	-1.09331	0.001	0.137066	0.134	0	-0.123163	0.212917	0	0
chr10-14745697	rs150549021	chr10_14897517_14896846:+	SUV39H2	circSUV39H2	1	ENSG00000203756	TMEM244	0.000170367	1.49011	0.341303	4.36595	0.395175	0.156163	3.01954e-05	9.999e-05	0.153904	0.226	1.32865	0.002	1.48255	0.001	0.0950075	0.226	0	0.0792721	0.423763	0	0
chr10-14784742	rs9663732	chr10_14897517_14896846:+	SUV39H2	circSUV39H2	1	ENSG00000002549	LAP3	0.000170367	-0.287825	0.0643772	-4.47092	-0.403147	0.162528	2.00805e-05	9.999e-05	0.00549937	0.77	-0.294294	0.001	-0.288794	0.001	-0.0142839	0.77	0	0.0475874	0.631438	0	0
chr10-14784742	rs9663732	chr10_14897517_14896846:+	SUV39H2	circSUV39H2	1	ENSG00000004455	AK2	0.000170367	-0.165654	0.0408639	-4.05379	-0.370935	0.137593	9.80456e-05	0.00019998	0.0104068	0.392	-0.175289	0.001	-0.164882	0.001	-0.0542125	0.392	0	0.101966	0.303021	0	0
chr10-14784742	rs9663732	chr10_14897517_14896846:+	SUV39H2	circSUV39H2	1	ENSG00000024862	CCDC28A	0.000170367	0.202476	0.0474008	4.27156	0.387929	0.150489	4.3356e-05	9.999e-05	-0.00380976	0.78	0.201889	0.001	0.198079	0.001	-0.0171371	0.78	0	0.0391275	0.693321	0	0
chr10-14784742	rs9663732	chr10_14897517_14896846:+	SUV39H2	circSUV39H2	1	ENSG00000041988	THAP3	0.000170367	0.163846	0.0400183	4.09428	0.374124	0.139969	8.44144e-05	9.999e-05	0.0223511	0.046	0.138497	0.001	0.160848	0.001	0.134439	0.046	1	0.219389	0.0252452	1	1
chr10-14784742	rs9663732	chr10_14897517_14896846:+	SUV39H2	circSUV39H2	1	ENSG00000042493	CAPG	0.000170367	-0.469198	0.110913	-4.23031	-0.384739	0.148024	5.07067e-05	9.999e-05	0.0407373	0.2	-0.505232	0.001	-0.464494	0.001	-0.078243	0.2	0	0.0839239	0.396989	0	0
chr10-14784742	rs9663732	chr10_14897517_14896846:+	SUV39H2	circSUV39H2	1	ENSG00000049769	PPP1R3F	0.000170367	0.163265	0.0374197	4.36308	0.394956	0.15599	3.05309e-05	9.999e-05	-0.000884142	0.91	0.164153	0.001	0.163269	0.001	-0.00762316	0.91	0	0.00676371	0.945671	0	0
chr10-14784742	rs9663732	chr10_14897517_14896846:+	SUV39H2	circSUV39H2	1	ENSG00000050165	DKK3	0.000170367	0.239985	0.0553255	4.3377	0.393014	0.15446	3.36651e-05	9.999e-05	0.0161374	0.312	0.220358	0.001	0.236495	0.001	0.0629327	0.312	0	0.11045	0.264347	0	0
chr10-14784742	rs9663732	chr10_14897517_14896846:+	SUV39H2	circSUV39H2	1	ENSG00000060656	PTPRU	0.000170367	0.285784	0.0531816	5.37373	0.467941	0.218969	4.81947e-07	9.999e-05	-0.000181346	0.978	0.285235	0.001	0.285054	0.001	-0.000782289	0.978	0	0.0444598	0.654049	0	0
chr10-14784742	rs9663732	chr10_14897517_14896846:+	SUV39H2	circSUV39H2	1	ENSG00000079257	LXN	0.000170367	-0.251796	0.0592886	-4.24696	-0.386029	0.149018	4.76059e-05	9.999e-05	0.00422063	0.786	-0.257248	0.001	-0.253027	0.001	-0.0149468	0.786	0	-0.0144795	0.884012	0	0
chr10-14784742	rs9663732	chr10_14897517_14896846:+	SUV39H2	circSUV39H2	1	ENSG00000082556	OPRK1	0.000170367	0.474116	0.104588	4.53319	0.407834	0.166328	1.57216e-05	9.999e-05	0.00358837	0.894	0.472311	0.001	0.475899	0.001	0.0074954	0.894	0	0.0310642	0.75425	0	0
chr10-14784742	rs9663732	chr10_14897517_14896846:+	SUV39H2	circSUV39H2	1	ENSG00000089006	SNX5	0.000170367	-0.155522	0.0350704	-4.43458	-0.400397	0.160318	2.31419e-05	0.00019998	0.0100128	0.314	-0.162663	0.001	-0.152651	0.001	-0.0582889	0.314	0	0.0586872	0.554004	0	0
chr10-14784742	rs9663732	chr10_14897517_14896846:+	SUV39H2	circSUV39H2	1	ENSG00000089220	PEBP1	0.000266045	0.174896	0.042299	4.13475	0.377298	0.142354	7.26147e-05	0.00019998	0.0185553	0.116	0.157231	0.002	0.175787	0.001	0.0952609	0.116	0	0.149024	0.131087	0	0
chr10-14784742	rs9663732	chr10_14897517_14896846:+	SUV39H2	circSUV39H2	1	ENSG00000100395	L3MBTL2	0.000170367	0.134737	0.0332461	4.05271	0.37085	0.13753	9.8436e-05	0.00019998	0.00740348	0.426	0.126895	0.001	0.134298	0.001	0.0516167	0.426	0	0.0629775	0.525353	0	0
chr10-14784742	rs9663732	chr10_14897517_14896846:+	SUV39H2	circSUV39H2	1	ENSG00000100558	PLEK2	0.000170367	-0.475264	0.116544	-4.07798	-0.372843	0.139012	8.96653e-05	9.999e-05	-0.00910845	0.832	-0.463946	0.001	-0.473054	0.001	0.0137658	0.832	0	-0.0635591	0.521528	0	0
chr10-14784742	rs9663732	chr10_14897517_14896846:+	SUV39H2	circSUV39H2	1	ENSG00000101146	RAE1	0.000170367	0.172093	0.0379167	4.53871	0.408247	0.166666	1.53831e-05	9.999e-05	0.00849519	0.428	0.163226	0.002	0.171722	0.002	0.0444893	0.43	0	0.0810114	0.413633	0	0
chr10-14784742	rs9663732	chr10_14897517_14896846:+	SUV39H2	circSUV39H2	1	ENSG00000101986	ABCD1	0.000170367	-0.28331	0.068636	-4.12772	-0.376748	0.141939	7.45431e-05	0.00029997	-0.0098832	0.612	-0.273734	0.001	-0.283618	0.001	0.0301988	0.612	0	-0.0389494	0.694647	0	0
chr10-14784742	rs9663732	chr10_14897517_14896846:+	SUV39H2	circSUV39H2	1	ENSG00000102786	INTS6	0.000170367	-0.129214	0.0308986	-4.18187	-0.380977	0.145143	6.08695e-05	0.00019998	0.00655533	0.452	-0.135771	0.001	-0.129216	0.001	-0.0482191	0.452	0	0.140483	0.154909	0	0
chr10-14784742	rs9663732	chr10_14897517_14896846:+	SUV39H2	circSUV39H2	1	ENSG00000107164	FUBP3	0.000170367	-0.135708	0.0309945	-4.37846	-0.39613	0.156919	2.87706e-05	9.999e-05	0.0009503	0.9	-0.136934	0.001	-0.135984	0.001	-0.00652786	0.9	0	-0.0162592	0.869874	0	0
chr10-14784742	rs9663732	chr10_14897517_14896846:+	SUV39H2	circSUV39H2	1	ENSG00000112308	C6orf62	0.000170367	-0.15369	0.0319763	-4.80636	-0.428013	0.183195	5.25145e-06	9.999e-05	-0.00605515	0.524	-0.147795	0.001	-0.15385	0.001	0.0356195	0.524	0	-0.0694992	0.48328	0	0
chr10-14784742	rs9663732	chr10_14897517_14896846:+	SUV39H2	circSUV39H2	1	ENSG00000112685	EXOC2	0.000170367	0.0836817	0.0201272	4.15763	0.379087	0.143707	6.66629e-05	9.999e-05	0.00785534	0.154	0.0753152	0.001	0.0831705	0.001	0.0842668	0.154	0	0.164599	0.0949774	0	0
chr10-14784742	rs9663732	chr10_14897517_14896846:+	SUV39H2	circSUV39H2	1	ENSG00000113742	CPEB4	0.000170367	-0.162675	0.037545	-4.33279	-0.392638	0.154164	3.4306e-05	9.999e-05	-0.00861561	0.452	-0.152407	0.001	-0.161023	0.001	0.0481172	0.452	0	-0.121523	0.219118	0	0
chr10-14784742	rs9663732	chr10_14897517_14896846:+	SUV39H2	circSUV39H2	1	ENSG00000115009	CCL20	0.000170367	-0.792024	0.190798	-4.15111	-0.378577	0.143321	6.83104e-05	0.00019998	-0.0552043	0.338	-0.726287	0.002	-0.781491	0.002	0.064024	0.34	0	-0.157917	0.109368	0	0
chr10-14784742	rs9663732	chr10_14897517_14896846:+	SUV39H2	circSUV39H2	1	ENSG00000116745	RPE65	0.000170367	-0.496981	0.119855	-4.14653	-0.378219	0.14305	6.94906e-05	9.999e-05	-0.0330056	0.342	-0.460573	0.002	-0.493579	0.001	0.0650796	0.342	0	-0.0378679	0.702723	0	0
chr10-14784742	rs9663732	chr10_14897517_14896846:+	SUV39H2	circSUV39H2	1	ENSG00000119408	NEK6	0.000170367	-0.242872	0.0598066	-4.06096	-0.371501	0.138013	9.54853e-05	0.00019998	0.0158178	0.358	-0.258672	0.001	-0.242855	0.001	-0.0590582	0.358	0	0.030316	0.759987	0	0
chr10-14784742	rs9663732	chr10_14897517_14896846:+	SUV39H2	circSUV39H2	1	ENSG00000119640	ACYP1	0.000170367	0.16602	0.0380293	4.36558	0.395147	0.156141	3.02381e-05	9.999e-05	0.0237276	0.022	0.142905	0.001	0.166633	0.001	0.133719	0.022	1	0.256343	0.00862306	1	1
chr10-14784742	rs9663732	chr10_14897517_14896846:+	SUV39H2	circSUV39H2	1	ENSG00000119917	IFIT3	0.000266045	-0.405536	0.0994245	-4.07883	-0.37291	0.139062	8.93838e-05	0.00019998	-0.0144173	0.596	-0.390987	0.001	-0.405404	0.001	0.0316729	0.596	0	-0.020707	0.834729	0	0
chr10-14784742	rs9663732	chr10_14897517_14896846:+	SUV39H2	circSUV39H2	1	ENSG00000120256	LRP11	0.000170367	0.227509	0.0544099	4.18139	0.380939	0.145115	6.09797e-05	9.999e-05	0.00573385	0.688	0.223682	0.001	0.229416	0.001	0.0232069	0.688	0	0.0206901	0.834862	0	0
chr10-14784742	rs9663732	chr10_14897517_14896846:+	SUV39H2	circSUV39H2	1	ENSG00000123815	COQ8B	0.000170367	-0.177551	0.0435169	-4.08005	-0.373005	0.139133	8.89816e-05	0.00029997	-0.00589803	0.6	-0.170053	0.001	-0.175952	0.001	0.0330617	0.6	0	0.0524541	0.596925	0	0
chr10-14784742	rs9663732	chr10_14897517_14896846:+	SUV39H2	circSUV39H2	1	ENSG00000124201	ZNFX1	0.000170367	-0.192425	0.0369026	-5.21442	-0.457001	0.20885	9.55902e-07	9.999e-05	-0.00468717	0.682	-0.186934	0.001	-0.191621	0.001	0.0199719	0.682	0	-0.0681205	0.492021	0	0
chr10-14784742	rs9663732	chr10_14897517_14896846:+	SUV39H2	circSUV39H2	1	ENSG00000125347	IRF1	0.000170367	-0.420649	0.0916303	-4.59072	-0.412135	0.169855	1.25185e-05	9.999e-05	0.0222934	0.402	-0.438146	0.001	-0.415852	0.001	-0.0470996	0.402	0	0.139177	0.158822	0	0
chr10-14784742	rs9663732	chr10_14897517_14896846:+	SUV39H2	circSUV39H2	1	ENSG00000130066	SAT1	0.000170367	-0.356946	0.0816136	-4.37361	-0.395759	0.156626	2.93155e-05	9.999e-05	0.0103165	0.692	-0.366334	0.001	-0.356017	0.001	-0.0195987	0.692	0	0.0988018	0.318352	0	0
chr10-14784742	rs9663732	chr10_14897517_14896846:+	SUV39H2	circSUV39H2	1	ENSG00000130764	LRRC47	0.000170367	0.184733	0.0437108	4.22626	0.384426	0.147783	5.14889e-05	0.00029997	0.0105297	0.366	0.172952	0.001	0.183481	0.001	0.0483858	0.366	0	0.113355	0.251911	0	0
chr10-14784742	rs9663732	chr10_14897517_14896846:+	SUV39H2	circSUV39H2	1	ENSG00000131435	PDLIM4	0.000170367	-0.435203	0.106847	-4.07312	-0.37246	0.138726	9.12912e-05	9.999e-05	0.0473766	0.116	-0.483906	0.001	-0.43653	0.001	-0.0973045	0.116	0	0.111429	0.260108	0	0
chr10-14784742	rs9663732	chr10_14897517_14896846:+	SUV39H2	circSUV39H2	1	ENSG00000132530	XAF1	0.000170367	-0.488998	0.108742	-4.49686	-0.405103	0.164109	1.81388e-05	0.00019998	-0.0387779	0.204	-0.453969	0.001	-0.492747	0.001	0.0721138	0.204	0	-0.0963339	0.330649	0	0
chr10-14784742	rs9663732	chr10_14897517_14896846:+	SUV39H2	circSUV39H2	1	ENSG00000135094	SDS	0.000170367	-0.425187	0.10441	-4.07227	-0.372392	0.138676	9.1581e-05	0.00029997	0.00789956	0.772	-0.4268	0.001	-0.418901	0.001	-0.0171883	0.772	0	0.0870937	0.379335	0	0
chr10-14784742	rs9663732	chr10_14897517_14896846:+	SUV39H2	circSUV39H2	1	ENSG00000136504	KAT7	0.000170367	0.0889981	0.0210287	4.23223	0.384888	0.148139	5.03392e-05	0.00019998	0.00693802	0.22	0.0829075	0.001	0.0898455	0.001	0.0692533	0.22	0	0.106356	0.282569	0	0
chr10-14784742	rs9663732	chr10_14897517_14896846:+	SUV39H2	circSUV39H2	1	ENSG00000137275	RIPK1	0.000170367	-0.251057	0.0487393	-5.15101	-0.452587	0.204835	1.25169e-06	9.999e-05	0.00503867	0.676	-0.256392	0.001	-0.251353	0.001	-0.0188758	0.676	0	0.0686914	0.488391	0	0
chr10-14784742	rs9663732	chr10_14897517_14896846:+	SUV39H2	circSUV39H2	1	ENSG00000137818	RPLP1	0.000170367	-0.225383	0.0553069	-4.07513	-0.372618	0.138844	9.06184e-05	0.00019998	-0.0376681	0.018	-0.188803	0.002	-0.226471	0.001	0.161395	0.018	1	-0.109965	0.266461	0	0
chr10-14784742	rs9663732	chr10_14897517_14896846:+	SUV39H2	circSUV39H2	1	ENSG00000138413	IDH1	0.000170367	-0.231712	0.0551247	-4.20341	-0.382653	0.146423	5.61286e-05	9.999e-05	0.00676832	0.694	-0.236487	0.001	-0.229719	0.001	-0.0239777	0.694	0	0.0689673	0.486642	0	0
chr10-14784742	rs9663732	chr10_14897517_14896846:+	SUV39H2	circSUV39H2	1	ENSG00000138600	SPPL2A	0.000170367	-0.199422	0.0454446	-4.38824	-0.396875	0.15751	2.77029e-05	9.999e-05	0.0211204	0.094	-0.219123	0.001	-0.198003	0.001	-0.0983781	0.094	0	0.119617	0.226484	0	0
chr10-14784742	rs9663732	chr10_14897517_14896846:+	SUV39H2	circSUV39H2	1	ENSG00000138756	BMP2K	0.000170367	-0.235627	0.0575131	-4.09692	-0.374332	0.140124	8.359e-05	0.00019998	0.00742043	0.666	-0.242986	0.001	-0.235566	0.001	-0.02468	0.666	0	-0.00547525	0.956009	0	0
chr10-14784742	rs9663732	chr10_14897517_14896846:+	SUV39H2	circSUV39H2	1	ENSG00000138769	CDKL2	0.000170367	0.23711	0.0567358	4.17919	0.380768	0.144984	6.14852e-05	0.00019998	-0.014538	0.378	0.249761	0.001	0.235223	0.001	-0.053412	0.378	0	-0.0676657	0.494923	0	0
chr10-14784742	rs9663732	chr10_14897517_14896846:+	SUV39H2	circSUV39H2	1	ENSG00000139626	ITGB7	0.000170367	-0.472744	0.116142	-4.07041	-0.372246	0.138567	9.22108e-05	9.999e-05	0.0220699	0.5	-0.495631	0.001	-0.473561	0.001	-0.0403286	0.5	0	-0.0406033	0.682365	0	0
chr10-14784742	rs9663732	chr10_14897517_14896846:+	SUV39H2	circSUV39H2	1	ENSG00000140522	RLBP1	0.000170367	-0.467424	0.113196	-4.12932	-0.376873	0.142033	7.41007e-05	9.999e-05	-0.01412	0.686	-0.457542	0.001	-0.471662	0.001	0.0251979	0.686	0	-0.0754992	0.446223	0	0
chr10-14784742	rs9663732	chr10_14897517_14896846:+	SUV39H2	circSUV39H2	1	ENSG00000145390	USP53	0.000170367	-0.209231	0.0511496	-4.09057	-0.373833	0.139751	8.55816e-05	0.00029997	0.0163517	0.25	-0.225189	0.001	-0.208838	0.001	-0.0716959	0.25	0	0.0656382	0.507968	0	0
chr10-14784742	rs9663732	chr10_14897517_14896846:+	SUV39H2	circSUV39H2	1	ENSG00000145476	CYP4V2	0.000170367	-0.29783	0.0604165	-4.92962	-0.436916	0.190895	3.16412e-06	9.999e-05	0.0269652	0.11	-0.326034	0.001	-0.299069	0.001	-0.0804187	0.11	0	0.128336	0.194171	0	0
chr10-14784742	rs9663732	chr10_14897517_14896846:+	SUV39H2	circSUV39H2	1	ENSG00000145945	FAM50B	0.000170367	0.213368	0.043288	4.92902	0.436873	0.190858	3.17197e-06	9.999e-05	-0.00963602	0.464	0.22236	0.001	0.212724	0.001	-0.0407059	0.464	0	-0.0563997	0.569582	0	0
chr10-14784742	rs9663732	chr10_14897517_14896846:+	SUV39H2	circSUV39H2	1	ENSG00000147065	MSN	0.000170367	-0.373389	0.0893037	-4.18111	-0.380918	0.145099	6.10421e-05	9.999e-05	-0.00274748	0.902	-0.369989	0.001	-0.372736	0.001	0.00535584	0.902	0	-0.0293879	0.767123	0	0
chr10-14784742	rs9663732	chr10_14897517_14896846:+	SUV39H2	circSUV39H2	1	ENSG00000148090	AUH	0.000170367	0.116465	0.0284911	4.08778	0.373613	0.139587	8.64725e-05	9.999e-05	-0.00472794	0.528	0.120764	0.001	0.116036	0.001	-0.0352326	0.528	0	-0.0302868	0.760212	0	0
chr10-14784742	rs9663732	chr10_14897517_14896846:+	SUV39H2	circSUV39H2	1	ENSG00000149575	SCN2B	0.000170367	0.343251	0.0773056	4.44018	0.400822	0.160658	2.26418e-05	9.999e-05	0.0162632	0.458	0.327053	0.001	0.343316	0.001	0.0424082	0.458	0	0.0605777	0.541287	0	0
chr10-14784742	rs9663732	chr10_14897517_14896846:+	SUV39H2	circSUV39H2	1	ENSG00000151576	QTRT2	0.000170367	-0.184148	0.0445772	-4.13098	-0.377003	0.142131	7.3643e-05	0.00029997	-0.0177074	0.188	-0.167068	0.001	-0.184775	0.001	0.087094	0.188	0	-0.200873	0.0408901	1	0
chr10-14784742	rs9663732	chr10_14897517_14896846:+	SUV39H2	circSUV39H2	1	ENSG00000152382	TADA1	0.000170367	0.169378	0.0410194	4.12921	0.376864	0.142027	7.41323e-05	0.00029997	0.010791	0.348	0.159253	0.001	0.170044	0.001	0.0542368	0.348	0	0.0757422	0.444757	0	0
chr10-14784742	rs9663732	chr10_14897517_14896846:+	SUV39H2	circSUV39H2	1	ENSG00000154274	C4orf19	0.000170367	-0.48455	0.0962308	-5.03529	-0.444446	0.197533	2.03805e-06	9.999e-05	0.0262871	0.35	-0.510994	0.001	-0.484707	0.001	-0.0489178	0.35	0	0.104257	0.29223	0	0
chr10-14784742	rs9663732	chr10_14897517_14896846:+	SUV39H2	circSUV39H2	1	ENSG00000157954	WIPI2	0.000170367	0.111116	0.0261269	4.25292	0.386489	0.149374	4.65417e-05	9.999e-05	0.0110381	0.15	0.100142	0.001	0.11118	0.001	0.0926839	0.15	0	0.102491	0.300527	0	0
chr10-14784742	rs9663732	chr10_14897517_14896846:+	SUV39H2	circSUV39H2	1	ENSG00000158528	PPP1R9A	0.000170367	0.135036	0.0313292	4.31024	0.390907	0.152808	3.74046e-05	9.999e-05	-0.00451091	0.592	0.139645	0.001	0.135134	0.001	-0.0287735	0.592	0	-0.0372071	0.707673	0	0
chr10-14784742	rs9663732	chr10_14897517_14896846:+	SUV39H2	circSUV39H2	1	ENSG00000160075	SSU72	0.000170367	0.110786	0.0271517	4.08026	0.373022	0.139145	8.89133e-05	9.999e-05	0.0162593	0.048	0.0940239	0.001	0.110283	0.001	0.141903	0.048	1	0.0996154	0.314363	0	0
chr10-14784742	rs9663732	chr10_14897517_14896846:+	SUV39H2	circSUV39H2	1	ENSG00000162728	KCNJ9	0.000266045	0.21688	0.0521821	4.15622	0.378977	0.143623	6.70151e-05	0.00019998	0.00850863	0.554	0.207926	0.001	0.216434	0.001	0.0364396	0.554	0	0.105122	0.288222	0	0
chr10-14784742	rs9663732	chr10_14897517_14896846:+	SUV39H2	circSUV39H2	1	ENSG00000163904	SENP2	0.000170367	0.103403	0.024271	4.26034	0.387063	0.149818	4.52476e-05	9.999e-05	0.00117252	0.886	0.103673	0.001	0.104846	0.001	0.00770576	0.886	0	-0.0160317	0.871679	0	0
chr10-14784742	rs9663732	chr10_14897517_14896846:+	SUV39H2	circSUV39H2	1	ENSG00000164111	ANXA5	0.000170367	-0.354582	0.0801697	-4.42289	-0.39951	0.159609	2.42188e-05	9.999e-05	0.00541111	0.826	-0.360217	0.001	-0.354806	0.001	-0.0116736	0.826	0	-0.00337709	0.972858	0	0
chr10-14784742	rs9663732	chr10_14897517_14896846:+	SUV39H2	circSUV39H2	1	ENSG00000165029	ABCA1	0.000170367	-0.367557	0.0847976	-4.33452	-0.39277	0.154269	3.40784e-05	0.00019998	0.022039	0.374	-0.386312	0.001	-0.364273	0.001	-0.0547837	0.374	0	0.0998436	0.313251	0	0
chr10-14784742	rs9663732	chr10_14897517_14896846:+	SUV39H2	circSUV39H2	1	ENSG00000165724	ZMYND19	0.000170367	0.178844	0.0427116	4.18726	0.381396	0.145463	5.96488e-05	0.00019998	0.013015	0.284	0.16437	0.001	0.177385	0.001	0.0677903	0.284	0	0.0823818	0.405751	0	0
chr10-14784742	rs9663732	chr10_14897517_14896846:+	SUV39H2	circSUV39H2	1	ENSG00000166224	SGPL1	0.000170367	-0.160584	0.0391904	-4.09755	-0.374381	0.140161	8.33966e-05	0.00019998	-0.000527756	0.966	-0.161434	0.001	-0.161962	0.001	0.00239833	0.966	0	-0.0011453	0.990794	0	0
chr10-14784742	rs9663732	chr10_14897517_14896846:+	SUV39H2	circSUV39H2	1	ENSG00000166272	WBP1L	0.000170367	-0.123758	0.0296016	-4.18078	-0.380892	0.145079	6.11191e-05	0.00039996	0.00608713	0.496	-0.127957	0.001	-0.12187	0.001	-0.0460128	0.496	0	0.0377871	0.703327	0	0
chr10-14784742	rs9663732	chr10_14897517_14896846:+	SUV39H2	circSUV39H2	1	ENSG00000167333	TRIM68	0.000170367	0.156041	0.0353041	4.41992	0.399285	0.159429	2.44998e-05	9.999e-05	0.0209135	0.026	0.134774	0.001	0.155687	0.001	0.126351	0.026	1	0.176011	0.0738969	0	0
chr10-14784742	rs9663732	chr10_14897517_14896846:+	SUV39H2	circSUV39H2	1	ENSG00000168077	SCARA3	0.000170367	-0.385432	0.0831758	-4.63394	-0.415348	0.172514	1.05373e-05	9.999e-05	0.0364905	0.12	-0.418246	0.001	-0.381756	0.001	-0.0874061	0.12	0	0.0889219	0.369373	0	0
chr10-14784742	rs9663732	chr10_14897517_14896846:+	SUV39H2	circSUV39H2	1	ENSG00000169248	CXCL11	0.000170367	-0.895823	0.217866	-4.11181	-0.3755	0.141001	7.90944e-05	0.00029997	-0.00987841	0.878	-0.891372	0.001	-0.901251	0.001	0.00983694	0.878	0	0.049257	0.619503	0	0
chr10-14784742	rs9663732	chr10_14897517_14896846:+	SUV39H2	circSUV39H2	1	ENSG00000171243	SOSTDC1	0.000170367	0.493194	0.104488	4.7201	0.421707	0.177837	7.45393e-06	0.00019998	-0.0302209	0.304	0.518365	0.001	0.488144	0.001	-0.0538259	0.304	0	-0.0774918	0.434279	0	0
chr10-14784742	rs9663732	chr10_14897517_14896846:+	SUV39H2	circSUV39H2	1	ENSG00000171444	MCC	0.000170367	-0.222796	0.0548985	-4.05833	-0.371294	0.137859	9.64185e-05	9.999e-05	0.0138473	0.398	-0.236613	0.001	-0.222765	0.001	-0.0548811	0.398	0	0.00909068	0.927025	0	0
chr10-14784742	rs9663732	chr10_14897517_14896846:+	SUV39H2	circSUV39H2	1	ENSG00000173193	PARP14	0.000170367	-0.433373	0.104807	-4.13497	-0.377315	0.142367	7.25565e-05	0.00029997	0.0104441	0.7	-0.44426	0.001	-0.433816	0.001	-0.0199126	0.7	0	0.0163894	0.868841	0	0
chr10-14784742	rs9663732	chr10_14897517_14896846:+	SUV39H2	circSUV39H2	1	ENSG00000174684	B4GAT1	0.000266045	0.322378	0.0775349	4.15784	0.379103	0.143719	6.66108e-05	0.00029997	0.0119863	0.628	0.31171	0.001	0.323696	0.001	0.0306967	0.628	0	0.102928	0.298458	0	0
chr10-14784742	rs9663732	chr10_14897517_14896846:+	SUV39H2	circSUV39H2	1	ENSG00000177602	HASPIN	0.000170367	-0.439133	0.0956566	-4.59072	-0.412135	0.169855	1.25185e-05	9.999e-05	-0.0228595	0.388	-0.414079	0.001	-0.436939	0.001	0.0470598	0.388	0	-0.1586	0.107822	0	0
chr10-14784742	rs9663732	chr10_14897517_14896846:+	SUV39H2	circSUV39H2	1	ENSG00000183856	IQGAP3	0.000170367	-0.51078	0.123793	-4.12608	-0.376619	0.141842	7.5001e-05	9.999e-05	-0.0175683	0.614	-0.497481	0.001	-0.515049	0.001	0.0300132	0.614	0	-0.0307658	0.756537	0	0
chr10-14784742	rs9663732	chr10_14897517_14896846:+	SUV39H2	circSUV39H2	1	ENSG00000184517	ZFP1	0.000170367	0.210002	0.044504	4.71871	0.421606	0.177751	7.49579e-06	9.999e-05	0.0187316	0.142	0.191654	0.001	0.210386	0.001	0.080352	0.142	0	0.0977178	0.323716	0	0
chr10-14784742	rs9663732	chr10_14897517_14896846:+	SUV39H2	circSUV39H2	1	ENSG00000186675	MAGEE2	0.000170367	0.431064	0.086112	5.00586	0.442358	0.195681	2.30487e-06	9.999e-05	0.0155376	0.534	0.416946	0.001	0.432484	0.001	0.0331533	0.534	0	0.0921596	0.352128	0	0
chr10-14784742	rs9663732	chr10_14897517_14896846:+	SUV39H2	circSUV39H2	1	ENSG00000187566	NHLRC1	0.000170367	0.284598	0.0640987	4.43999	0.400808	0.160647	2.26586e-05	9.999e-05	0.0233276	0.204	0.258046	0.001	0.281373	0.001	0.0750908	0.204	0	0.0394349	0.691033	0	0
chr10-14784742	rs9663732	chr10_14897517_14896846:+	SUV39H2	circSUV39H2	1	ENSG00000187741	FANCA	0.000170367	-0.201055	0.0496268	-4.05134	-0.370742	0.13745	9.8934e-05	0.00029997	-0.0131003	0.386	-0.188018	0.001	-0.201118	0.001	0.0590773	0.386	0	-0.00994571	0.920183	0	0
chr10-14784742	rs9663732	chr10_14897517_14896846:+	SUV39H2	circSUV39H2	1	ENSG00000188158	NHS	0.000170367	-0.252536	0.0589721	-4.28229	-0.388756	0.151132	4.16197e-05	0.00019998	0.0114333	0.476	-0.265063	0.001	-0.25363	0.001	-0.0410727	0.476	0	0.00503638	0.959532	0	0
chr10-14784742	rs9663732	chr10_14897517_14896846:+	SUV39H2	circSUV39H2	1	ENSG00000197536	C5orf56	0.000170367	-0.238143	0.0580088	-4.10529	-0.374989	0.140617	8.10318e-05	0.00029997	-2.64e-05	0.978	-0.238331	0.001	-0.238357	0.001	-0.00209669	0.978	0	0.00108113	0.991309	0	0
chr10-14784742	rs9663732	chr10_14897517_14896846:+	SUV39H2	circSUV39H2	1	ENSG00000198176	TFDP1	0.000170367	-0.14363	0.0309881	-4.63502	-0.415428	0.17258	1.0492e-05	9.999e-05	0.000276141	0.996	-0.143822	0.001	-0.143546	0.001	-7.35e-05	0.996	0	-0.0405297	0.68291	0	0
chr10-14784742	rs9663732	chr10_14897517_14896846:+	SUV39H2	circSUV39H2	1	ENSG00000198561	CTNND1	0.000170367	-0.155256	0.0353468	-4.39236	-0.397189	0.157759	2.7265e-05	9.999e-05	-0.00416626	0.678	-0.153468	0.001	-0.157634	0.001	0.0213952	0.678	0	-0.0804909	0.41665	0	0
chr10-14784742	rs9663732	chr10_14897517_14896846:+	SUV39H2	circSUV39H2	1	ENSG00000204843	DCTN1	0.000170367	0.130403	0.0317555	4.10647	0.375082	0.140686	8.06787e-05	0.00019998	-0.00922371	0.278	0.139095	0.002	0.129872	0.002	-0.0589646	0.28	0	-0.0817659	0.409283	0	0
chr10-14784742	rs9663732	chr10_14897517_14896846:+	SUV39H2	circSUV39H2	1	ENSG00000243943	ZNF512	0.000170367	0.146588	0.0308977	4.74431	0.423483	0.179338	6.75851e-06	9.999e-05	0.00633741	0.458	0.139713	0.001	0.14605	0.001	0.0379324	0.458	0	0.0504036	0.611363	0	0
chr10-14784742	rs9663732	chr10_14897517_14896846:+	SUV39H2	circSUV39H2	1	ENSG00000254087	LYN	0.000170367	-0.41079	0.0989557	-4.15125	-0.378589	0.143329	6.82735e-05	0.00019998	0.0388611	0.152	-0.444759	0.001	-0.405898	0.001	-0.0870364	0.152	0	0.102373	0.301087	0	0
chr10-14838395	rs45622935	chr10_14897517_14896846:+	SUV39H2	circSUV39H2	1	ENSG00000006757	PNPLA4	0.000170367	0.320204	0.0664602	4.81797	0.428857	0.183918	5.00818e-06	9.999e-05	0.0132935	0.508	0.307126	0.001	0.32042	0.001	0.0370722	0.508	0	0.0561018	0.571625	0	0
chr10-14838395	rs45622935	chr10_14897517_14896846:+	SUV39H2	circSUV39H2	1	ENSG00000076924	XAB2	0.000170367	-0.200317	0.0484563	-4.13397	-0.377237	0.142308	7.28281e-05	9.999e-05	0.0254863	0.084	-0.225186	0.001	-0.1997	0.001	-0.120929	0.084	0	0.131552	0.183139	0	0
chr10-14838395	rs45622935	chr10_14897517_14896846:+	SUV39H2	circSUV39H2	1	ENSG00000083807	SLC27A5	0.000170367	0.261107	0.0643993	4.0545	0.370992	0.137635	9.77891e-05	9.999e-05	0.0275933	0.158	0.232541	0.002	0.260135	0.001	0.0994775	0.158	0	0.100267	0.311192	0	0
chr10-14838395	rs45622935	chr10_14897517_14896846:+	SUV39H2	circSUV39H2	1	ENSG00000110925	CSRNP2	0.000170367	-0.237334	0.0579618	-4.09467	-0.374155	0.139992	8.42924e-05	0.00019998	0.0138916	0.442	-0.250501	0.001	-0.236609	0.001	-0.0494167	0.442	0	-0.0303917	0.759406	0	0
chr10-14838395	rs45622935	chr10_14897517_14896846:+	SUV39H2	circSUV39H2	1	ENSG00000111879	FAM184A	0.000266045	0.401309	0.0958545	4.18665	0.381349	0.145427	5.97851e-05	0.00049995	-0.0348693	0.23	0.438694	0.001	0.403825	0.001	-0.0786189	0.23	0	-0.0708537	0.474773	0	0
chr10-14838395	rs45622935	chr10_14897517_14896846:+	SUV39H2	circSUV39H2	1	ENSG00000113790	EHHADH	0.000170367	0.36176	0.0835305	4.33088	0.392491	0.154049	3.45588e-05	0.00019998	0.0386014	0.144	0.325838	0.001	0.364439	0.001	0.0993753	0.144	0	0.0773796	0.434947	0	0
chr10-14838395	rs45622935	chr10_14897517_14896846:+	SUV39H2	circSUV39H2	1	ENSG00000119487	MAPKAP1	0.000170367	0.174682	0.041287	4.23091	0.384787	0.148061	5.059e-05	0.00019998	-0.0244018	0.05	0.197165	0.001	0.172763	0.001	-0.129742	0.05	0	-0.124104	0.209412	0	0
chr10-14838395	rs45622935	chr10_14897517_14896846:+	SUV39H2	circSUV39H2	1	ENSG00000128849	CGNL1	0.000170367	0.563706	0.136817	4.12015	0.376155	0.141493	7.66751e-05	0.00029997	-0.085975	0.038	0.655116	0.001	0.569141	0.001	-0.144822	0.038	1	-0.168472	0.0873466	0	0
chr10-14838395	rs45622935	chr10_14897517_14896846:+	SUV39H2	circSUV39H2	1	ENSG00000132321	IQCA1	0.000170367	0.507634	0.118659	4.27808	0.388432	0.150879	4.22937e-05	0.00019998	-0.0451941	0.188	0.556611	0.001	0.511417	0.001	-0.0834177	0.188	0	-0.0432626	0.662789	0	0
chr10-14838395	rs45622935	chr10_14897517_14896846:+	SUV39H2	circSUV39H2	1	ENSG00000134532	SOX5	0.000170367	0.343205	0.0828416	4.14291	0.377937	0.142836	7.04358e-05	0.00019998	-0.0513532	0.034	0.395994	0.001	0.344641	0.001	-0.135283	0.034	1	-0.190628	0.0525809	0	0
chr10-14838395	rs45622935	chr10_14897517_14896846:+	SUV39H2	circSUV39H2	1	ENSG00000144451	SPAG16	0.000266045	0.267802	0.0602875	4.44209	0.400967	0.160774	2.24741e-05	0.00029997	-0.0050904	0.746	0.274628	0.001	0.269538	0.001	-0.0168907	0.746	0	0.0832404	0.400859	0	0
chr10-14838395	rs45622935	chr10_14897517_14896846:+	SUV39H2	circSUV39H2	1	ENSG00000144642	RBMS3	0.000170367	0.362529	0.0805392	4.50128	0.405436	0.164378	1.78268e-05	9.999e-05	0.0168472	0.466	0.343207	0.001	0.360054	0.001	0.0399074	0.466	0	0.0556905	0.574453	0	0
chr10-14838395	rs45622935	chr10_14897517_14896846:+	SUV39H2	circSUV39H2	1	ENSG00000145692	BHMT	0.000170367	0.740438	0.176384	4.19786	0.382221	0.146093	5.73146e-05	9.999e-05	0.0310698	0.554	0.699567	0.001	0.730637	0.001	0.0359917	0.554	0	0.0573667	0.562971	0	0
chr10-14838395	rs45622935	chr10_14897517_14896846:+	SUV39H2	circSUV39H2	1	ENSG00000148450	MSRB2	0.000170367	0.21857	0.0442333	4.94131	0.437753	0.191627	3.01467e-06	0.00029997	-0.00788884	0.542	0.226462	0.001	0.218574	0.001	-0.0344759	0.542	0	0.0910796	0.357824	0	0
chr10-14838395	rs45622935	chr10_14897517_14896846:+	SUV39H2	circSUV39H2	1	ENSG00000151224	MAT1A	0.000170367	0.599209	0.147794	4.05434	0.370979	0.137626	9.78454e-05	9.999e-05	-0.0339993	0.458	0.63594	0.001	0.601941	0.001	-0.0465697	0.458	0	-0.0629167	0.525754	0	0
chr10-14838395	rs45622935	chr10_14897517_14896846:+	SUV39H2	circSUV39H2	1	ENSG00000151422	FER	0.000170367	0.252516	0.0553209	4.56457	0.410183	0.16825	1.38875e-05	0.00019998	-0.00276512	0.886	0.258914	0.001	0.256149	0.001	-0.00851518	0.886	0	0.0429513	0.665069	0	0
chr10-14838395	rs45622935	chr10_14897517_14896846:+	SUV39H2	circSUV39H2	1	ENSG00000152104	PTPN14	0.000170367	0.380008	0.0781525	4.86239	0.432076	0.186689	4.17482e-06	9.999e-05	-0.0141416	0.582	0.39787	0.001	0.383729	0.001	-0.0322639	0.582	0	0.035604	0.719733	0	0
chr10-14838395	rs45622935	chr10_14897517_14896846:+	SUV39H2	circSUV39H2	1	ENSG00000153046	CDYL	0.000170367	0.316785	0.0708963	4.46829	0.402948	0.162367	2.02884e-05	0.00029997	-0.00711875	0.746	0.324145	0.001	0.317026	0.001	-0.0182259	0.746	0	0.062767	0.526741	0	0
chr10-14838395	rs45622935	chr10_14897517_14896846:+	SUV39H2	circSUV39H2	1	ENSG00000166734	CASC4	0.000170367	0.227355	0.0522163	4.3541	0.394269	0.155448	3.16062e-05	9.999e-05	0.00914972	0.576	0.221812	0.001	0.230961	0.001	0.0371997	0.576	0	0.0634777	0.522062	0	0
chr10-14838395	rs45622935	chr10_14897517_14896846:+	SUV39H2	circSUV39H2	1	ENSG00000180263	FGD6	0.000170367	0.376216	0.0927822	4.05483	0.371018	0.137654	9.76699e-05	0.00059994	-0.0239027	0.39	0.400287	0.001	0.376384	0.001	-0.0536218	0.39	0	-0.0175908	0.859322	0	0
chr10-14838395	rs45622935	chr10_14897517_14896846:+	SUV39H2	circSUV39H2	1	ENSG00000186230	ZNF749	0.000170367	-0.273553	0.0610611	-4.47999	-0.403831	0.16308	1.93802e-05	0.00019998	-0.00471	0.782	-0.266603	0.001	-0.271313	0.001	0.0157822	0.782	0	-0.0560536	0.571956	0	0
chr10-14838395	rs45622935	chr10_14897517_14896846:+	SUV39H2	circSUV39H2	1	ENSG00000196228	SULT1C3	0.000170367	0.795516	0.162658	4.89074	0.434121	0.188461	3.71526e-06	9.999e-05	-0.0471962	0.328	0.853417	0.001	0.806221	0.001	-0.0535467	0.328	0	-0.0140485	0.887442	0	0
chr10-14838395	rs45622935	chr10_14897517_14896846:+	SUV39H2	circSUV39H2	1	ENSG00000197702	PARVA	0.000170367	0.324417	0.0650716	4.98553	0.440912	0.194403	2.50865e-06	9.999e-05	0.000190118	0.996	0.325199	0.001	0.325389	0.001	0.000194405	0.996	0	-0.134148	0.174571	0	0
chr10-17526044	rs76327008	chr10_17705741_17704431:+	STAM	circSTAM	1	ENSG00000000003	TSPAN6	0.000170367	0.518957	0.111807	4.64156	0.415913	0.172983	1.02214e-05	9.999e-05	0.0498626	0.136	0.467044	0.001	0.516906	0.001	0.0900691	0.136	0	0.182931	0.0630681	0	0
chr10-17526044	rs76327008	chr10_17705741_17704431:+	STAM	circSTAM	1	ENSG00000003509	NDUFAF7	0.000170367	-0.273208	0.0632331	-4.32064	-0.391706	0.153434	3.59427e-05	9.999e-05	-0.0179477	0.344	-0.257692	0.001	-0.27564	0.001	0.0570267	0.344	0	-0.0704211	0.477481	0	0
chr10-17526044	rs76327008	chr10_17705741_17704431:+	STAM	circSTAM	1	ENSG00000005889	ZFX	0.000170367	0.272653	0.0606452	4.49587	0.405029	0.164048	1.82093e-05	0.00039996	0.0305892	0.108	0.241091	0.002	0.27168	0.001	0.10973	0.108	0	0.181326	0.0654575	0	0
chr10-17526044	rs76327008	chr10_17705741_17704431:+	STAM	circSTAM	1	ENSG00000007062	PROM1	0.000170367	0.737251	0.163674	4.50438	0.405669	0.164568	1.76106e-05	9.999e-05	0.0493126	0.336	0.692815	0.001	0.742128	0.001	0.057998	0.336	0	0.0674881	0.496058	0	0
chr10-17526044	rs76327008	chr10_17705741_17704431:+	STAM	circSTAM	1	ENSG00000020129	NCDN	0.000170367	-0.629802	0.150752	-4.17773	-0.380654	0.144898	6.18237e-05	0.00079992	-0.0678551	0.154	-0.561762	0.001	-0.629617	0.001	0.0974363	0.154	0	-0.191947	0.0509362	0	0
chr10-17526044	rs76327008	chr10_17705741_17704431:+	STAM	circSTAM	1	ENSG00000032444	PNPLA6	0.000170367	-0.271552	0.0667269	-4.0696	-0.372182	0.13852	9.24883e-05	9.999e-05	-0.0268615	0.196	-0.244934	0.001	-0.271796	0.001	0.0928365	0.196	0	-0.162763	0.0987732	0	0
chr10-17526044	rs76327008	chr10_17705741_17704431:+	STAM	circSTAM	1	ENSG00000037042	TUBG2	0.000170367	-0.527104	0.125729	-4.19239	-0.381795	0.145768	5.85084e-05	0.00019998	-0.056083	0.13	-0.468589	0.001	-0.524672	0.001	0.0997889	0.13	0	-0.163693	0.0968353	0	0
chr10-17526044	rs76327008	chr10_17705741_17704431:+	STAM	circSTAM	1	ENSG00000043093	DCUN1D1	0.000170367	0.321655	0.0764511	4.20733	0.382957	0.146656	5.53056e-05	0.00019998	0.031704	0.17	0.288586	0.001	0.32029	0.001	0.0908508	0.17	0	0.222026	0.0234995	1	0
chr10-17526044	rs76327008	chr10_17705741_17704431:+	STAM	circSTAM	1	ENSG00000058335	RASGRF1	0.000266045	-0.604238	0.134438	-4.49456	-0.40493	0.163968	1.83035e-05	0.00039996	0.0211142	0.624	-0.617787	0.001	-0.596672	0.001	-0.0310647	0.624	0	0.00953526	0.923467	0	0
chr10-17526044	rs76327008	chr10_17705741_17704431:+	STAM	circSTAM	1	ENSG00000063322	MED29	0.000170367	0.276126	0.0649229	4.25314	0.386507	0.149387	4.65018e-05	0.00019998	0.010017	0.656	0.26658	0.001	0.276597	0.001	0.0320485	0.656	0	-0.0164414	0.868428	0	0
chr10-17526044	rs76327008	chr10_17705741_17704431:+	STAM	circSTAM	1	ENSG00000070061	ELP1	0.000170367	-0.3295	0.0799229	-4.12272	-0.376356	0.141644	7.59463e-05	0.00039996	-0.0248311	0.324	-0.29982	0.001	-0.324651	0.001	0.0728063	0.324	0	-0.110255	0.265195	0	0
chr10-17526044	rs76327008	chr10_17705741_17704431:+	STAM	circSTAM	1	ENSG00000071894	CPSF1	0.000170367	-0.430681	0.0856954	-5.02572	-0.443768	0.19693	2.12132e-06	9.999e-05	-0.0187887	0.482	-0.411753	0.001	-0.430542	0.001	0.0384834	0.482	0	-0.0296305	0.765255	0	0
chr10-17526044	rs76327008	chr10_17705741_17704431:+	STAM	circSTAM	1	ENSG00000072756	TRNT1	0.000170367	-0.193889	0.0456851	-4.24404	-0.385803	0.148844	4.81366e-05	9.999e-05	0.0149243	0.3	-0.208832	0.001	-0.193908	0.001	-0.06804	0.3	0	0.160244	0.104175	0	0
chr10-17526044	rs76327008	chr10_17705741_17704431:+	STAM	circSTAM	1	ENSG00000074201	CLNS1A	0.000170367	0.287636	0.0614066	4.68412	0.419059	0.175611	8.61706e-06	0.00019998	0.030143	0.092	0.258166	0.001	0.288309	0.001	0.100371	0.092	0	0.161165	0.102173	0	0
chr10-17526044	rs76327008	chr10_17705741_17704431:+	STAM	circSTAM	1	ENSG00000075239	ACAT1	0.000170367	0.273907	0.0623572	4.39256	0.397204	0.157771	2.7244e-05	9.999e-05	-0.0288583	0.118	0.302908	0.001	0.27405	0.001	-0.0929546	0.118	0	-0.152865	0.121332	0	0
chr10-17526044	rs76327008	chr10_17705741_17704431:+	STAM	circSTAM	1	ENSG00000079332	SAR1A	0.000170367	0.317908	0.0589549	5.39239	0.469209	0.220157	4.44502e-07	9.999e-05	0.0267079	0.142	0.291299	0.001	0.318007	0.001	0.0796765	0.142	0	0.208367	0.0337864	1	0
chr10-17526044	rs76327008	chr10_17705741_17704431:+	STAM	circSTAM	1	ENSG00000083807	SLC27A5	0.000170367	0.382094	0.0860678	4.43945	0.400767	0.160614	2.27063e-05	9.999e-05	0.0413574	0.11	0.346196	0.001	0.387554	0.001	0.0993028	0.11	0	0.123726	0.210816	0	0
chr10-17526044	rs76327008	chr10_17705741_17704431:+	STAM	circSTAM	1	ENSG00000084070	SMAP2	0.000170367	-0.482687	0.117787	-4.09796	-0.374413	0.140185	8.32699e-05	0.00049995	-0.0189392	0.6	-0.464922	0.001	-0.483861	0.001	0.0330219	0.6	0	-0.0509974	0.607166	0	0
chr10-17526044	rs76327008	chr10_17705741_17704431:+	STAM	circSTAM	1	ENSG00000087502	ERGIC2	0.000170367	0.231483	0.0541766	4.27275	0.388021	0.15056	4.316e-05	0.00029997	0.0193837	0.24	0.21388	0.001	0.233264	0.001	0.0751212	0.24	0	0.14456	0.143162	0	0
chr10-17526044	rs76327008	chr10_17705741_17704431:+	STAM	circSTAM	1	ENSG00000090470	PDCD7	0.000266045	-0.316183	0.0725146	-4.36027	-0.394741	0.15582	3.08639e-05	0.00019998	-0.0390508	0.062	-0.277966	0.001	-0.317017	0.001	0.114118	0.062	0	-0.166855	0.0904721	0	0
chr10-17526044	rs76327008	chr10_17705741_17704431:+	STAM	circSTAM	1	ENSG00000100285	NEFH	0.000170367	-0.995164	0.236936	-4.20014	-0.382398	0.146228	5.68253e-05	0.00019998	-0.0984475	0.192	-0.895392	0.002	-0.99384	0.001	0.0949917	0.192	0	-0.155893	0.114046	0	0
chr10-17526044	rs76327008	chr10_17705741_17704431:+	STAM	circSTAM	1	ENSG00000100330	MTMR3	0.000170367	0.357225	0.075938	4.70417	0.420536	0.176851	7.9489e-06	9.999e-05	0.0242566	0.342	0.334529	0.001	0.358785	0.001	0.0622738	0.342	0	0.103229	0.297042	0	0
chr10-17526044	rs76327008	chr10_17705741_17704431:+	STAM	circSTAM	1	ENSG00000100580	TMED8	0.000170367	0.294339	0.0719182	4.09269	0.373999	0.139875	8.49128e-05	0.00019998	-0.00264769	0.908	0.297653	0.001	0.295005	0.001	-0.0058678	0.908	0	-0.077304	0.435397	0	0
chr10-17526044	rs76327008	chr10_17705741_17704431:+	STAM	circSTAM	1	ENSG00000101210	EEF1A2	0.000170367	-0.695687	0.146631	-4.74448	-0.423496	0.179349	6.75388e-06	0.00049995	-0.054588	0.2	-0.635083	0.001	-0.689671	0.001	0.0721724	0.2	0	-0.192939	0.0497277	1	0
chr10-17526044	rs76327008	chr10_17705741_17704431:+	STAM	circSTAM	1	ENSG00000101306	MYLK2	0.000170367	1.063	0.228706	4.6479	0.416383	0.173375	9.96505e-06	0.00019998	0.0791899	0.266	0.993794	0.001	1.07298	0.001	0.0690555	0.266	0	0.0332478	0.737582	0	0
chr10-17526044	rs76327008	chr10_17705741_17704431:+	STAM	circSTAM	1	ENSG00000101752	MIB1	0.000170367	0.322759	0.0780366	4.136	0.377396	0.142428	7.22769e-05	0.00019998	0.0279317	0.238	0.29866	0.002	0.326592	0.001	0.0782241	0.238	0	0.152533	0.122153	0	0
chr10-17526044	rs76327008	chr10_17705741_17704431:+	STAM	circSTAM	1	ENSG00000102606	ARHGEF7	0.000170367	-0.33712	0.0715881	-4.70917	-0.420904	0.17716	7.7902e-06	0.00019998	0.00289667	0.936	-0.338691	0.001	-0.335795	0.001	-0.00602219	0.936	0	0.0350698	0.723767	0	0
chr10-17526044	rs76327008	chr10_17705741_17704431:+	STAM	circSTAM	1	ENSG00000102996	MMP15	0.000170367	0.428233	0.0967865	4.42451	0.399634	0.159707	2.40661e-05	0.00019998	0.053207	0.074	0.373469	0.001	0.426676	0.001	0.123435	0.074	0	0.104337	0.291858	0	0
chr10-17526044	rs76327008	chr10_17705741_17704431:+	STAM	circSTAM	1	ENSG00000103194	USP10	0.000170367	-0.249184	0.0538358	-4.6286	-0.414952	0.172185	1.07648e-05	9.999e-05	-0.0220236	0.208	-0.229977	0.001	-0.252001	0.001	0.0814175	0.208	0	-0.117209	0.23604	0	0
chr10-17526044	rs76327008	chr10_17705741_17704431:+	STAM	circSTAM	1	ENSG00000105649	RAB3A	0.000170367	-0.884858	0.204365	-4.32978	-0.392407	0.153983	3.47043e-05	0.00049995	-0.0304327	0.602	-0.857621	0.001	-0.888054	0.001	0.0298185	0.602	0	-0.123191	0.212811	0	0
chr10-17526044	rs76327008	chr10_17705741_17704431:+	STAM	circSTAM	1	ENSG00000106070	GRB10	0.000170367	-0.306663	0.073757	-4.15775	-0.379096	0.143714	6.66343e-05	0.00019998	-0.040229	0.068	-0.264592	0.001	-0.304821	0.001	0.127956	0.068	0	-0.145048	0.141802	0	0
chr10-17526044	rs76327008	chr10_17705741_17704431:+	STAM	circSTAM	1	ENSG00000107669	ATE1	0.000170367	0.247944	0.0611786	4.0528	0.370857	0.137535	9.84032e-05	0.00029997	0.0209899	0.244	0.230861	0.001	0.251851	0.001	0.0748939	0.244	0	0.0939822	0.342645	0	0
chr10-17526044	rs76327008	chr10_17705741_17704431:+	STAM	circSTAM	1	ENSG00000107897	ACBD5	0.000170367	0.321275	0.0714155	4.49867	0.40524	0.164219	1.80102e-05	9.999e-05	0.000869733	0.966	0.322403	0.001	0.323273	0.001	0.00305127	0.966	0	-0.0443185	0.655078	0	0
chr10-17526044	rs76327008	chr10_17705741_17704431:+	STAM	circSTAM	1	ENSG00000108406	DHX40	0.000170367	0.244478	0.0504457	4.84636	0.430916	0.185689	4.45871e-06	9.999e-05	0.029981	0.066	0.215627	0.001	0.245608	0.001	0.115063	0.066	0	0.193323	0.0492663	1	0
chr10-17526044	rs76327008	chr10_17705741_17704431:+	STAM	circSTAM	1	ENSG00000110871	COQ5	0.000170367	0.386228	0.0855553	4.51436	0.40642	0.165177	1.69326e-05	9.999e-05	0.060716	0.01	0.32714	0.001	0.387856	0.001	0.148282	0.01	1	0.248437	0.0109921	1	1
chr10-17526044	rs76327008	chr10_17705741_17704431:+	STAM	circSTAM	1	ENSG00000111046	MYF6	0.000266045	0.860875	0.202684	4.24737	0.386061	0.149043	4.75313e-05	0.00019998	0.0023535	0.98	0.860077	0.001	0.862431	0.001	0.00163527	0.98	0	0.0154854	0.876016	0	0
chr10-17526044	rs76327008	chr10_17705741_17704431:+	STAM	circSTAM	1	ENSG00000111911	HINT3	0.000170367	0.250681	0.0582426	4.30408	0.390434	0.152438	3.82967e-05	0.00019998	0.0282201	0.144	0.222308	0.001	0.250528	0.001	0.105453	0.144	0	0.220277	0.0246452	1	0
chr10-17526044	rs76327008	chr10_17705741_17704431:+	STAM	circSTAM	1	ENSG00000112078	KCTD20	0.000266045	0.272932	0.0629391	4.33645	0.392919	0.154385	3.38264e-05	0.00019998	0.031538	0.104	0.244834	0.001	0.276372	0.001	0.109654	0.104	0	0.220223	0.0246814	1	0
chr10-17526044	rs76327008	chr10_17705741_17704431:+	STAM	circSTAM	1	ENSG00000112290	WASF1	0.000170367	-0.65756	0.158359	-4.15233	-0.378673	0.143393	6.79988e-05	0.00059994	-0.0794311	0.102	-0.565165	0.001	-0.644596	0.001	0.118002	0.102	0	-0.202121	0.0396271	1	0
chr10-17526044	rs76327008	chr10_17705741_17704431:+	STAM	circSTAM	1	ENSG00000112306	RPS12	0.000170367	0.535375	0.127938	4.18465	0.381193	0.145308	6.02359e-05	9.999e-05	0.0259298	0.522	0.514454	0.001	0.540383	0.001	0.0440826	0.522	0	0.081071	0.413288	0	0
chr10-17526044	rs76327008	chr10_17705741_17704431:+	STAM	circSTAM	1	ENSG00000112667	DNPH1	0.000170367	0.641513	0.141676	4.52804	0.407447	0.166013	1.60442e-05	9.999e-05	0.0314743	0.462	0.610752	0.001	0.642226	0.001	0.0413921	0.462	0	0.0861696	0.384432	0	0
chr10-17526044	rs76327008	chr10_17705741_17704431:+	STAM	circSTAM	1	ENSG00000114054	PCCB	0.000170367	0.368933	0.0907386	4.06589	0.37189	0.138302	9.3765e-05	9.999e-05	0.0340073	0.218	0.328723	0.001	0.36273	0.001	0.0829507	0.218	0	0.101975	0.302982	0	0
chr10-17526044	rs76327008	chr10_17705741_17704431:+	STAM	circSTAM	1	ENSG00000114770	ABCC5	0.000170367	-0.533086	0.100682	-5.29475	-0.462544	0.213947	6.77663e-07	9.999e-05	-0.0463259	0.162	-0.488433	0.001	-0.534759	0.001	0.0817252	0.162	0	-0.105198	0.287872	0	0
chr10-17526044	rs76327008	chr10_17705741_17704431:+	STAM	circSTAM	1	ENSG00000115159	GPD2	0.000170367	0.34096	0.0731306	4.66234	0.417451	0.174266	9.40467e-06	9.999e-05	0.023433	0.312	0.324919	0.001	0.348352	0.001	0.0622467	0.312	0	0.0150551	0.879435	0	0
chr10-17526044	rs76327008	chr10_17705741_17704431:+	STAM	circSTAM	1	ENSG00000115977	AAK1	0.000170367	-0.414702	0.0736393	-5.63153	-0.485199	0.235418	1.55723e-07	9.999e-05	-0.0308999	0.2	-0.384781	0.001	-0.415681	0.001	0.0675378	0.2	0	-0.14574	0.139891	0	0
chr10-17526044	rs76327008	chr10_17705741_17704431:+	STAM	circSTAM	1	ENSG00000116171	SCP2	0.000170367	0.280793	0.0669289	4.1954	0.38203	0.145947	5.78488e-05	0.00039996	0.00694108	0.734	0.268749	0.002	0.27569	0.001	0.0218027	0.734	0	0.0208172	0.833861	0	0
chr10-17526044	rs76327008	chr10_17705741_17704431:+	STAM	circSTAM	1	ENSG00000116205	TCEANC2	0.000170367	0.404046	0.097196	4.15702	0.379039	0.143671	6.68149e-05	9.999e-05	0.0331635	0.296	0.367818	0.002	0.400982	0.001	0.0759006	0.296	0	0.110569	0.263828	0	0
chr10-17526044	rs76327008	chr10_17705741_17704431:+	STAM	circSTAM	1	ENSG00000118900	UBN1	0.000170367	-0.199546	0.045139	-4.4207	-0.399344	0.159476	2.44259e-05	0.00019998	-0.0259478	0.068	-0.172279	0.001	-0.198227	0.001	0.124128	0.068	0	-0.141253	0.152639	0	0
chr10-17526044	rs76327008	chr10_17705741_17704431:+	STAM	circSTAM	1	ENSG00000118965	WDR35	0.000170367	0.326604	0.0748557	4.36311	0.394958	0.155992	3.05273e-05	0.00019998	0.011204	0.636	0.320648	0.001	0.331852	0.001	0.0283792	0.636	0	0.00343025	0.972431	0	0
chr10-17526044	rs76327008	chr10_17705741_17704431:+	STAM	circSTAM	1	ENSG00000120686	UFM1	0.000170367	0.319949	0.0712641	4.48962	0.404558	0.163667	1.86619e-05	0.00019998	0.0306132	0.164	0.289604	0.001	0.320217	0.001	0.089853	0.164	0	0.161235	0.102023	0	0
chr10-17526044	rs76327008	chr10_17705741_17704431:+	STAM	circSTAM	1	ENSG00000122591	FAM126A	0.000170367	0.60169	0.134484	4.47408	0.403386	0.16272	1.98337e-05	9.999e-05	0.110915	0.006	0.491681	0.001	0.602595	0.001	0.176132	0.006	1	0.259955	0.00769955	1	1
chr10-17526044	rs76327008	chr10_17705741_17704431:+	STAM	circSTAM	1	ENSG00000122912	SLC25A16	0.000170367	0.43655	0.0813544	5.36603	0.467417	0.218479	4.98298e-07	9.999e-05	0.0541132	0.034	0.38123	0.001	0.435343	0.001	0.119062	0.034	1	0.218633	0.0257658	1	1
chr10-17526044	rs76327008	chr10_17705741_17704431:+	STAM	circSTAM	1	ENSG00000123836	PFKFB2	0.000656416	0.566387	0.13699	4.13451	0.37728	0.14234	7.26798e-05	0.00059994	0.0462362	0.294	0.518301	0.001	0.564537	0.001	0.0777645	0.294	0	0.0962825	0.330908	0	0
chr10-17526044	rs76327008	chr10_17705741_17704431:+	STAM	circSTAM	1	ENSG00000125447	GGA3	0.000170367	-0.250163	0.0579067	-4.3201	-0.391665	0.153401	3.60174e-05	0.00019998	-0.0237435	0.16	-0.224709	0.001	-0.248452	0.001	0.0900036	0.16	0	-0.134446	0.173609	0	0
chr10-17526044	rs76327008	chr10_17705741_17704431:+	STAM	circSTAM	1	ENSG00000125611	CHCHD5	0.000170367	0.526848	0.108368	4.86165	0.432022	0.186643	4.18769e-06	9.999e-05	0.0219594	0.524	0.50391	0.001	0.52587	0.001	0.0394076	0.524	0	0.0877114	0.375951	0	0
chr10-17526044	rs76327008	chr10_17705741_17704431:+	STAM	circSTAM	1	ENSG00000125772	GPCPD1	0.000170367	0.600896	0.141849	4.23618	0.385194	0.148375	4.95921e-05	0.00019998	0.0780886	0.078	0.516307	0.001	0.594396	0.001	0.124763	0.078	0	0.159	0.106925	0	0
chr10-17526044	rs76327008	chr10_17705741_17704431:+	STAM	circSTAM	1	ENSG00000127993	RBM48	0.000170367	-0.422223	0.0882835	-4.78258	-0.426281	0.181716	5.78572e-06	9.999e-05	-0.0391895	0.152	-0.387414	0.001	-0.426603	0.001	0.0865126	0.152	0	-0.116272	0.239833	0	0
chr10-17526044	rs76327008	chr10_17705741_17704431:+	STAM	circSTAM	1	ENSG00000130479	MAP1S	0.000170367	-0.539609	0.107048	-5.04084	-0.444839	0.197882	1.99123e-06	9.999e-05	-0.0566561	0.078	-0.483163	0.001	-0.539819	0.001	0.100068	0.078	0	-0.155041	0.116061	0	0
chr10-17526044	rs76327008	chr10_17705741_17704431:+	STAM	circSTAM	1	ENSG00000131067	GGT7	0.000170367	-0.617838	0.116413	-5.30732	-0.463406	0.214745	6.42001e-07	0.00019998	-0.0349572	0.356	-0.584003	0.001	-0.61896	0.001	0.0514363	0.356	0	-0.157528	0.110254	0	0
chr10-17526044	rs76327008	chr10_17705741_17704431:+	STAM	circSTAM	1	ENSG00000131504	DIAPH1	0.000170367	-0.454301	0.107074	-4.24287	-0.385713	0.148774	4.83495e-05	0.00019998	-0.132738	0.004	-0.320308	0.004	-0.453046	0.001	0.288885	0.004	1	-0.397888	2.88084e-05	1	1
chr10-17526044	rs76327008	chr10_17705741_17704431:+	STAM	circSTAM	1	ENSG00000131711	MAP1B	0.000170367	-0.717586	0.128682	-5.57644	-0.481557	0.231897	1.98674e-07	9.999e-05	-0.0689781	0.092	-0.650105	0.001	-0.719083	0.001	0.0870855	0.092	0	-0.184032	0.0614709	0	0
chr10-17526044	rs76327008	chr10_17705741_17704431:+	STAM	circSTAM	1	ENSG00000133895	MEN1	0.000170367	-0.337319	0.0681367	-4.95063	-0.43842	0.192212	2.90037e-06	9.999e-05	-0.0313349	0.146	-0.307613	0.001	-0.338948	0.001	0.0849533	0.146	0	-0.136145	0.168185	0	0
chr10-17526044	rs76327008	chr10_17705741_17704431:+	STAM	circSTAM	1	ENSG00000133997	MED6	0.000170367	-0.33804	0.078638	-4.29868	-0.390019	0.152115	3.90948e-05	9.999e-05	-0.041751	0.062	-0.296438	0.001	-0.338189	0.001	0.118677	0.062	0	-0.208245	0.0338932	1	0
chr10-17526044	rs76327008	chr10_17705741_17704431:+	STAM	circSTAM	1	ENSG00000135241	PNPLA8	0.000170367	0.377152	0.0873732	4.31657	0.391393	0.153189	3.65089e-05	9.999e-05	0.020753	0.434	0.356833	0.001	0.377586	0.001	0.0514165	0.434	0	0.185788	0.0589925	0	0
chr10-17526044	rs76327008	chr10_17705741_17704431:+	STAM	circSTAM	1	ENSG00000135617	PRADC1	0.000170367	0.364162	0.0848299	4.29285	0.389569	0.151764	3.99766e-05	9.999e-05	0.0385587	0.136	0.324807	0.001	0.363366	0.001	0.100197	0.136	0	0.120725	0.222181	0	0
chr10-17526044	rs76327008	chr10_17705741_17704431:+	STAM	circSTAM	1	ENSG00000136247	ZDHHC4	0.000266045	0.335829	0.0756666	4.43827	0.400677	0.160542	2.28113e-05	0.00019998	0.0509	0.034	0.283474	0.001	0.334374	0.001	0.146756	0.034	1	0.242575	0.0130991	1	1
chr10-17526044	rs76327008	chr10_17705741_17704431:+	STAM	circSTAM	1	ENSG00000138074	SLC5A6	0.000170367	0.712775	0.134212	5.31083	0.463647	0.214968	6.32373e-07	9.999e-05	0.0293448	0.5	0.677902	0.001	0.707246	0.001	0.0373636	0.5	0	0.0124326	0.900317	0	0
chr10-17526044	rs76327008	chr10_17705741_17704431:+	STAM	circSTAM	1	ENSG00000138101	DTNB	0.000170367	-0.492072	0.118746	-4.14392	-0.378016	0.142896	7.01703e-05	9.999e-05	-0.0727752	0.05	-0.424298	0.001	-0.497073	0.001	0.138969	0.05	0	-0.199429	0.0423935	1	0
chr10-17526044	rs76327008	chr10_17705741_17704431:+	STAM	circSTAM	1	ENSG00000139970	RTN1	0.000266045	-0.683943	0.163867	-4.17377	-0.380346	0.144663	6.27488e-05	0.00119988	-0.0693245	0.19	-0.62259	0.001	-0.691915	0.001	0.0934638	0.19	0	-0.207148	0.0348654	1	0
chr10-17526044	rs76327008	chr10_17705741_17704431:+	STAM	circSTAM	1	ENSG00000140406	TLNRD1	0.000170367	-0.314729	0.0734227	-4.28654	-0.389084	0.151386	4.0951e-05	0.00019998	-0.00807763	0.718	-0.305618	0.001	-0.313695	0.001	0.0217034	0.718	0	-0.10089	0.30818	0	0
chr10-17526044	rs76327008	chr10_17705741_17704431:+	STAM	circSTAM	1	ENSG00000141480	ARRB2	0.000170367	-0.357149	0.0846393	-4.21967	-0.383914	0.14739	5.27888e-05	0.00029997	-0.0270384	0.314	-0.32821	0.002	-0.355248	0.001	0.0700195	0.314	0	-0.0384547	0.698337	0	0
chr10-17526044	rs76327008	chr10_17705741_17704431:+	STAM	circSTAM	1	ENSG00000141682	PMAIP1	0.000170367	1.091	0.261344	4.17459	0.38041	0.144712	6.25554e-05	0.00039996	0.113679	0.152	0.982735	0.001	1.09641	0.001	0.0979364	0.152	0	0.077779	0.432573	0	0
chr10-17526044	rs76327008	chr10_17705741_17704431:+	STAM	circSTAM	1	ENSG00000142185	TRPM2	0.000170367	-0.554117	0.132626	-4.17803	-0.380678	0.144916	6.17526e-05	0.00019998	-0.0532023	0.17	-0.494896	0.001	-0.548098	0.001	0.0913218	0.17	0	-0.156347	0.112982	0	0
chr10-17526044	rs76327008	chr10_17705741_17704431:+	STAM	circSTAM	1	ENSG00000142453	CARM1	0.000170367	-0.318887	0.0740478	-4.30651	-0.39062	0.152584	3.79426e-05	9.999e-05	-0.020399	0.376	-0.299494	0.001	-0.319893	0.001	0.0621575	0.376	0	-0.0504509	0.611028	0	0
chr10-17526044	rs76327008	chr10_17705741_17704431:+	STAM	circSTAM	1	ENSG00000142611	PRDM16	0.000170367	0.75532	0.180385	4.18728	0.381398	0.145464	5.96445e-05	0.00029997	-0.0120531	0.846	0.760878	0.001	0.748824	0.001	-0.0137363	0.846	0	-0.089962	0.363777	0	0
chr10-17526044	rs76327008	chr10_17705741_17704431:+	STAM	circSTAM	1	ENSG00000143153	ATP1B1	0.000170367	-0.678114	0.155871	-4.35048	-0.393992	0.15523	3.20498e-05	0.00069993	0.0104731	0.818	-0.697436	0.001	-0.686963	0.001	-0.0134904	0.818	0	0.0271228	0.784617	0	0
chr10-17526044	rs76327008	chr10_17705741_17704431:+	STAM	circSTAM	1	ENSG00000143761	ARF1	0.000170367	-0.335294	0.0745232	-4.49919	-0.405278	0.164251	1.79739e-05	0.00019998	-0.022153	0.344	-0.313289	0.001	-0.335442	0.001	0.0602388	0.344	0	-0.040255	0.684945	0	0
chr10-17526044	rs76327008	chr10_17705741_17704431:+	STAM	circSTAM	1	ENSG00000144218	AFF3	0.000170367	-0.511401	0.114622	-4.46164	-0.402446	0.161963	2.0823e-05	0.00019998	-0.0523312	0.142	-0.45535	0.001	-0.507681	0.001	0.0979239	0.142	0	-0.19594	0.0462152	1	0
chr10-17526044	rs76327008	chr10_17705741_17704431:+	STAM	circSTAM	1	ENSG00000145715	RASA1	0.000170367	-0.251693	0.0549877	-4.57726	-0.411131	0.169029	1.32056e-05	0.00019998	-0.0271798	0.09	-0.223283	0.001	-0.250463	0.001	0.101001	0.09	0	-0.180759	0.0663185	0	0
chr10-17526044	rs76327008	chr10_17705741_17704431:+	STAM	circSTAM	1	ENSG00000146072	TNFRSF21	0.000170367	-0.428228	0.0977009	-4.38306	-0.39648	0.157197	2.82641e-05	9.999e-05	-0.051594	0.088	-0.374861	0.001	-0.426455	0.001	0.113088	0.088	0	-0.147205	0.135912	0	0
chr10-17526044	rs76327008	chr10_17705741_17704431:+	STAM	circSTAM	1	ENSG00000147475	ERLIN2	0.000170367	0.393504	0.0940269	4.18501	0.381222	0.14533	6.01539e-05	0.00029997	0.0301861	0.312	0.363798	0.001	0.393984	0.001	0.0683208	0.312	0	0.0892232	0.367747	0	0
chr10-17526044	rs76327008	chr10_17705741_17704431:+	STAM	circSTAM	1	ENSG00000148798	INA	0.000170367	-0.841202	0.205124	-4.10093	-0.374647	0.14036	8.23553e-05	0.00109989	-0.0594025	0.334	-0.780836	0.001	-0.840238	0.001	0.0613985	0.334	0	-0.167598	0.0890251	0	0
chr10-17526044	rs76327008	chr10_17705741_17704431:+	STAM	circSTAM	1	ENSG00000151292	CSNK1G3	0.000170367	0.2517	0.0618388	4.07026	0.372235	0.138559	9.22615e-05	0.00049995	0.0107126	0.574	0.24501	0.001	0.255722	0.001	0.0371468	0.574	0	0.086513	0.382533	0	0
chr10-17526044	rs76327008	chr10_17705741_17704431:+	STAM	circSTAM	1	ENSG00000151422	FER	0.000170367	0.321619	0.075814	4.24221	0.385661	0.148735	4.84707e-05	0.00059994	0.00540906	0.834	0.314466	0.001	0.319875	0.001	0.0123613	0.834	0	0.0116924	0.906224	0	0
chr10-17526044	rs76327008	chr10_17705741_17704431:+	STAM	circSTAM	1	ENSG00000154059	IMPACT	0.000170367	0.460986	0.0798656	5.77202	0.494372	0.244404	8.32438e-08	9.999e-05	0.0266601	0.282	0.429755	0.001	0.456415	0.001	0.0513319	0.282	0	0.102587	0.300074	0	0
chr10-17526044	rs76327008	chr10_17705741_17704431:+	STAM	circSTAM	1	ENSG00000154114	TBCEL	0.000170367	0.35794	0.0735831	4.86443	0.432223	0.186817	4.14003e-06	0.00019998	0.0584761	0.01	0.301663	0.001	0.360139	0.001	0.15542	0.01	1	0.271377	0.00532713	1	1
chr10-17526044	rs76327008	chr10_17705741_17704431:+	STAM	circSTAM	1	ENSG00000156219	ART3	0.000170367	-0.825033	0.173499	-4.75527	-0.424286	0.180019	6.46471e-06	0.00019998	-0.147786	0.002	-0.678933	0.001	-0.826719	0.001	0.174187	0.002	1	-0.167863	0.088514	0	0
chr10-17526044	rs76327008	chr10_17705741_17704431:+	STAM	circSTAM	1	ENSG00000156502	SUPV3L1	0.000170367	-0.246165	0.0554002	-4.44339	-0.401065	0.160853	2.23608e-05	0.00019998	-0.0235569	0.188	-0.222677	0.001	-0.246234	0.001	0.0922891	0.188	0	-0.103093	0.297683	0	0
chr10-17526044	rs76327008	chr10_17705741_17704431:+	STAM	circSTAM	1	ENSG00000157064	NMNAT2	0.000170367	-0.722658	0.169984	-4.25133	-0.386366	0.149279	4.68233e-05	0.00049995	-0.061747	0.242	-0.660974	0.001	-0.722721	0.001	0.0794808	0.242	0	-0.162047	0.100285	0	0
chr10-17526044	rs76327008	chr10_17705741_17704431:+	STAM	circSTAM	1	ENSG00000157450	RNF111	0.000170367	-0.236206	0.0550988	-4.28696	-0.389116	0.151411	4.08853e-05	0.00019998	-0.0293492	0.086	-0.208971	0.001	-0.238321	0.001	0.114344	0.086	0	-0.226842	0.0205771	1	0
chr10-17526044	rs76327008	chr10_17705741_17704431:+	STAM	circSTAM	1	ENSG00000157911	PEX10	0.000462019	0.33297	0.0819666	4.06227	0.371604	0.13809	9.50266e-05	0.00039996	0.0432994	0.074	0.290852	0.001	0.334152	0.001	0.121364	0.074	0	0.164794	0.0945809	0	0
chr10-17526044	rs76327008	chr10_17705741_17704431:+	STAM	circSTAM	1	ENSG00000160783	PMF1	0.000170367	0.427793	0.105452	4.05675	0.371169	0.137767	9.69794e-05	9.999e-05	0.0350854	0.296	0.392757	0.001	0.427843	0.001	0.0705684	0.296	0	0.116726	0.237989	0	0
chr10-17526044	rs76327008	chr10_17705741_17704431:+	STAM	circSTAM	1	ENSG00000161091	MFSD12	0.000170367	-0.33287	0.0771434	-4.31496	-0.39127	0.153092	3.67346e-05	9.999e-05	-0.00665035	0.764	-0.324287	0.001	-0.330938	0.001	0.0176598	0.764	0	-0.0409308	0.679942	0	0
chr10-17526044	rs76327008	chr10_17705741_17704431:+	STAM	circSTAM	1	ENSG00000162695	SLC30A7	0.000170367	0.289373	0.0698887	4.14048	0.377746	0.142692	7.10789e-05	0.00029997	0.00428305	0.852	0.287241	0.001	0.291524	0.001	0.0114801	0.852	0	0.0421762	0.67076	0	0
chr10-17526044	rs76327008	chr10_17705741_17704431:+	STAM	circSTAM	1	ENSG00000163399	ATP1A1	0.000170367	-0.646609	0.15833	-4.08393	-0.373311	0.139361	8.77129e-05	0.00059994	-0.0333021	0.508	-0.615947	0.002	-0.649249	0.001	0.0444672	0.508	0	-0.0544252	0.583192	0	0
chr10-17526044	rs76327008	chr10_17705741_17704431:+	STAM	circSTAM	1	ENSG00000163815	CLEC3B	0.000170367	1.18754	0.286519	4.14473	0.378079	0.142944	6.9959e-05	0.00019998	0.230371	0.008	0.964071	0.002	1.19444	0.001	0.186477	0.008	1	0.172329	0.0802406	0	0
chr10-17526044	rs76327008	chr10_17705741_17704431:+	STAM	circSTAM	1	ENSG00000164587	RPS14	0.000170367	0.475843	0.1119	4.25239	0.386449	0.149343	4.66344e-05	9.999e-05	0.0737383	0.026	0.404719	0.001	0.478458	0.001	0.149991	0.026	1	0.161494	0.101466	0	0
chr10-17526044	rs76327008	chr10_17705741_17704431:+	STAM	circSTAM	1	ENSG00000164604	GPR85	0.000170367	0.671541	0.147909	4.54022	0.40836	0.166758	1.52916e-05	9.999e-05	0.0745921	0.134	0.600995	0.001	0.675587	0.001	0.101628	0.134	0	0.11664	0.238337	0	0
chr10-17526044	rs76327008	chr10_17705741_17704431:+	STAM	circSTAM	1	ENSG00000164751	PEX2	0.000170367	0.374095	0.0731199	5.11619	0.450149	0.202635	1.45034e-06	0.00019998	0.0301419	0.224	0.343921	0.001	0.374063	0.001	0.0755428	0.224	0	0.145227	0.141307	0	0
chr10-17526044	rs76327008	chr10_17705741_17704431:+	STAM	circSTAM	1	ENSG00000164978	NUDT2	0.000170367	0.56956	0.124364	4.57977	0.411318	0.169182	1.30752e-05	9.999e-05	0.0615706	0.096	0.510009	0.001	0.571579	0.001	0.100183	0.096	0	0.152815	0.121457	0	0
chr10-17526044	rs76327008	chr10_17705741_17704431:+	STAM	circSTAM	1	ENSG00000165669	FAM204A	0.000170367	0.394571	0.0924352	4.26862	0.387702	0.150313	4.38444e-05	9.999e-05	0.0251338	0.398	0.368175	0.001	0.393309	0.001	0.058007	0.398	0	0.0966004	0.329306	0	0
chr10-17526044	rs76327008	chr10_17705741_17704431:+	STAM	circSTAM	1	ENSG00000165775	FUNDC2	0.000170367	0.370008	0.090744	4.07749	0.372804	0.138983	8.98281e-05	0.00029997	0.0307339	0.272	0.346722	0.001	0.377456	0.001	0.0739228	0.272	0	0.0927968	0.348794	0	0
chr10-17526044	rs76327008	chr10_17705741_17704431:+	STAM	circSTAM	1	ENSG00000166575	TMEM135	0.000170367	0.270852	0.062053	4.36484	0.39509	0.156096	3.0324e-05	0.00019998	0.014176	0.448	0.26156	0.001	0.275736	0.001	0.0485143	0.448	0	0.148323	0.132931	0	0
chr10-17526044	rs76327008	chr10_17705741_17704431:+	STAM	circSTAM	1	ENSG00000166963	MAP1A	0.000170367	-0.380906	0.0931036	-4.09121	-0.373883	0.139788	8.53808e-05	0.00039996	-0.0356604	0.222	-0.345763	0.002	-0.381423	0.001	0.084878	0.222	0	-0.200563	0.0412093	1	0
chr10-17526044	rs76327008	chr10_17705741_17704431:+	STAM	circSTAM	1	ENSG00000167118	URM1	0.000170367	0.343629	0.0803352	4.27744	0.388382	0.150841	4.23967e-05	9.999e-05	0.0479917	0.048	0.297756	0.001	0.345748	0.001	0.134452	0.048	1	0.165588	0.0929806	0	0
chr10-17526044	rs76327008	chr10_17705741_17704431:+	STAM	circSTAM	1	ENSG00000168702	LRP1B	0.000170367	0.375974	0.087188	4.31222	0.391059	0.152928	3.71213e-05	0.00039996	0.0154797	0.576	0.357858	0.001	0.373338	0.001	0.0357978	0.576	0	0.0373678	0.706468	0	0
chr10-17526044	rs76327008	chr10_17705741_17704431:+	STAM	circSTAM	1	ENSG00000170469	SPATA24	0.000170367	0.403997	0.0924967	4.3677	0.395308	0.156269	2.99921e-05	9.999e-05	-0.00739738	0.778	0.417627	0.001	0.41023	0.001	-0.016287	0.778	0	-0.0499332	0.614697	0	0
chr10-17526044	rs76327008	chr10_17705741_17704431:+	STAM	circSTAM	1	ENSG00000171863	RPS7	0.000170367	0.39331	0.096606	4.07128	0.372315	0.138618	9.19151e-05	0.00019998	0.0460429	0.13	0.353395	0.001	0.399437	0.001	0.112339	0.13	0	0.166862	0.0904573	0	0
chr10-17526044	rs76327008	chr10_17705741_17704431:+	STAM	circSTAM	1	ENSG00000172159	FRMD3	0.000170367	0.412212	0.0869613	4.74018	0.423181	0.179082	6.87258e-06	9.999e-05	0.00429964	0.896	0.4082	0.001	0.412499	0.001	0.00824652	0.896	0	0.0236379	0.811742	0	0
chr10-17526044	rs76327008	chr10_17705741_17704431:+	STAM	circSTAM	1	ENSG00000174695	TMEM167A	0.000170367	0.288791	0.0610587	4.72973	0.422415	0.178434	7.16917e-06	9.999e-05	0.042679	0.018	0.249828	0.001	0.292507	0.001	0.137764	0.018	1	0.269339	0.00569548	1	1
chr10-17526044	rs76327008	chr10_17705741_17704431:+	STAM	circSTAM	1	ENSG00000174996	KLC2	0.000170367	-0.544531	0.126253	-4.31302	-0.391121	0.152976	3.70076e-05	0.00029997	-0.0622464	0.098	-0.480034	0.002	-0.54228	0.001	0.107031	0.098	0	-0.207606	0.0344566	1	0
chr10-17526044	rs76327008	chr10_17705741_17704431:+	STAM	circSTAM	1	ENSG00000176454	LPCAT4	0.000170367	-0.767308	0.142741	-5.37554	-0.468064	0.219084	4.78183e-07	9.999e-05	-0.0725204	0.104	-0.701541	0.001	-0.774061	0.001	0.0854182	0.104	0	-0.204358	0.0374449	1	0
chr10-17526044	rs76327008	chr10_17705741_17704431:+	STAM	circSTAM	1	ENSG00000176884	GRIN1	0.000170367	-0.738412	0.179557	-4.11242	-0.375548	0.141037	7.89146e-05	0.00059994	-0.0973289	0.086	-0.631183	0.001	-0.728512	0.001	0.124852	0.086	0	-0.243995	0.0125588	1	0
chr10-17526044	rs76327008	chr10_17705741_17704431:+	STAM	circSTAM	1	ENSG00000180938	ZNF572	0.000170367	0.616316	0.137621	4.47837	0.403709	0.162981	1.95032e-05	9.999e-05	0.079011	0.064	0.52896	0.001	0.607971	0.001	0.123332	0.064	0	0.168295	0.0876857	0	0
chr10-17526044	rs76327008	chr10_17705741_17704431:+	STAM	circSTAM	1	ENSG00000181315	ZNF322	0.000170367	0.395165	0.0896127	4.40969	0.398508	0.158809	2.54925e-05	9.999e-05	0.0445284	0.1	0.343519	0.001	0.388047	0.001	0.109861	0.1	0	0.167488	0.0892372	0	0
chr10-17526044	rs76327008	chr10_17705741_17704431:+	STAM	circSTAM	1	ENSG00000181619	GPR135	0.000170367	-0.5429	0.103676	-5.23651	-0.45853	0.21025	8.69859e-07	9.999e-05	-0.0348174	0.256	-0.508847	0.001	-0.543664	0.001	0.0568318	0.256	0	-0.140161	0.155867	0	0
chr10-17526044	rs76327008	chr10_17705741_17704431:+	STAM	circSTAM	1	ENSG00000181704	YIPF6	0.000170367	0.338847	0.0766402	4.42127	0.399388	0.159511	2.43711e-05	0.00019998	0.0297668	0.19	0.305799	0.001	0.335566	0.001	0.0839711	0.19	0	0.15604	0.1137	0	0
chr10-17526044	rs76327008	chr10_17705741_17704431:+	STAM	circSTAM	1	ENSG00000181924	COA4	0.000266045	0.372996	0.08662	4.30612	0.39059	0.152561	3.79991e-05	0.00019998	0.0455547	0.092	0.328834	0.001	0.374389	0.001	0.115814	0.092	0	0.150827	0.126437	0	0
chr10-17526044	rs76327008	chr10_17705741_17704431:+	STAM	circSTAM	1	ENSG00000182247	UBE2E2	0.000170367	-0.428812	0.0892157	-4.80646	-0.428021	0.183202	5.24916e-06	0.00019998	-0.0119332	0.692	-0.420925	0.001	-0.432858	0.001	0.0249791	0.692	0	-0.125865	0.202972	0	0
chr10-17526044	rs76327008	chr10_17705741_17704431:+	STAM	circSTAM	1	ENSG00000182307	C8orf33	0.000170367	0.323557	0.0702487	4.60587	0.413263	0.170786	1.1786e-05	9.999e-05	0.0335637	0.126	0.291876	0.001	0.325439	0.001	0.0956289	0.126	0	0.177134	0.0720439	0	0
chr10-17526044	rs76327008	chr10_17705741_17704431:+	STAM	circSTAM	1	ENSG00000182934	SRPRA	0.000170367	-0.287018	0.0590203	-4.86304	-0.432122	0.18673	4.16381e-06	0.00019998	-0.0350649	0.044	-0.249837	0.001	-0.284901	0.001	0.116584	0.044	1	-0.171903	0.0810024	0	0
chr10-17526044	rs76327008	chr10_17705741_17704431:+	STAM	circSTAM	1	ENSG00000183696	UPP1	0.000170367	-0.498372	0.120836	-4.12438	-0.376486	0.141742	7.54769e-05	9.999e-05	-0.0910521	0.018	-0.406273	0.002	-0.497326	0.001	0.174598	0.018	1	-0.231101	0.018258	1	1
chr10-17526044	rs76327008	chr10_17705741_17704431:+	STAM	circSTAM	1	ENSG00000184258	CDR1	0.000170367	-1.17208	0.198236	-5.91257	-0.503387	0.253398	4.41776e-08	9.999e-05	0.00590091	0.88	-1.18863	0.001	-1.18273	0.001	-0.00554318	0.88	0	0.0309928	0.754797	0	0
chr10-17526044	rs76327008	chr10_17705741_17704431:+	STAM	circSTAM	1	ENSG00000184785	SMIM10	0.000170367	0.55101	0.135964	4.05261	0.370842	0.137524	9.84724e-05	0.00049995	-0.0227522	0.564	0.573808	0.001	0.551056	0.001	-0.0369341	0.564	0	-0.0923677	0.351037	0	0
chr10-17526044	rs76327008	chr10_17705741_17704431:+	STAM	circSTAM	1	ENSG00000185163	DDX51	0.000170367	-0.36896	0.0859158	-4.29444	-0.389692	0.15186	3.97337e-05	0.00019998	-0.0285393	0.27	-0.33874	0.001	-0.367279	0.001	0.0719344	0.27	0	-0.110709	0.26322	0	0
chr10-17526044	rs76327008	chr10_17705741_17704431:+	STAM	circSTAM	1	ENSG00000188243	COMMD6	0.000170367	0.360902	0.0865563	4.16957	0.380018	0.144414	6.37462e-05	0.00019998	0.0769426	0.004	0.285553	0.001	0.362495	0.001	0.204034	0.004	1	0.281143	0.00384017	1	1
chr10-17526044	rs76327008	chr10_17705741_17704431:+	STAM	circSTAM	1	ENSG00000196683	TOMM7	0.000170367	0.508625	0.102005	4.98625	0.440963	0.194448	2.5012e-06	9.999e-05	0.0306462	0.336	0.47861	0.001	0.509257	0.001	0.0542518	0.336	0	0.0552965	0.577167	0	0
chr10-17526044	rs76327008	chr10_17705741_17704431:+	STAM	circSTAM	1	ENSG00000196961	AP2A1	0.000170367	-0.343669	0.0776744	-4.42448	-0.399631	0.159705	2.40696e-05	9.999e-05	-0.00649701	0.77	-0.339625	0.001	-0.346122	0.001	0.0168233	0.77	0	-0.0373591	0.706533	0	0
chr10-17526044	rs76327008	chr10_17705741_17704431:+	STAM	circSTAM	1	ENSG00000197045	GMFB	0.000170367	0.442859	0.0891166	4.96943	0.439763	0.193392	2.68255e-06	9.999e-05	0.067763	0.018	0.379596	0.001	0.447358	0.001	0.145764	0.018	1	0.317665	0.00101636	1	1
chr10-17526044	rs76327008	chr10_17705741_17704431:+	STAM	circSTAM	1	ENSG00000197756	RPL37A	0.000170367	0.385004	0.0873486	4.40768	0.398355	0.158687	2.56929e-05	9.999e-05	0.0456032	0.072	0.334517	0.002	0.380121	0.001	0.115978	0.072	0	0.154674	0.116938	0	0
chr10-17526044	rs76327008	chr10_17705741_17704431:+	STAM	circSTAM	1	ENSG00000198839	ZNF277	0.000170367	0.247277	0.0596892	4.14275	0.377924	0.142826	7.04794e-05	0.00029997	0.0286236	0.108	0.219268	0.002	0.247891	0.001	0.105224	0.108	0	0.154479	0.117405	0	0
chr10-17526044	rs76327008	chr10_17705741_17704431:+	STAM	circSTAM	1	ENSG00000213077	FAM106A	0.000170367	-1.17323	0.274887	-4.26806	-0.387659	0.15028	4.39379e-05	0.00039996	-0.0366262	0.684	-1.15026	0.001	-1.18689	0.001	0.0276976	0.684	0	-0.0493083	0.619138	0	0
chr10-17526044	rs76327008	chr10_17705741_17704431:+	STAM	circSTAM	1	ENSG00000213516	RBMXL1	0.000170367	0.336082	0.0714925	4.70094	0.420298	0.176651	8.05303e-06	0.00029997	0.035782	0.134	0.302167	0.001	0.337949	0.001	0.0975267	0.134	0	0.172752	0.0794904	0	0
chr10-17526044	rs76327008	chr10_17705741_17704431:+	STAM	circSTAM	1	ENSG00000213741	RPS29	0.000170367	0.428299	0.089616	4.77927	0.426039	0.181509	5.86429e-06	0.00019998	0.0500893	0.068	0.378639	0.001	0.428729	0.001	0.107652	0.068	0	0.166803	0.0905721	0	0
chr10-17526044	rs76327008	chr10_17705741_17704431:+	STAM	circSTAM	1	ENSG00000214253	FIS1	0.000170367	0.378199	0.0903859	4.18427	0.381163	0.145286	6.03232e-05	0.00019998	0.072528	0.01	0.307846	0.002	0.380374	0.001	0.186493	0.01	1	0.246718	0.0115769	1	1
chr10-17526044	rs76327008	chr10_17705741_17704431:+	STAM	circSTAM	1	ENSG00000224877	NDUFAF8	0.000170367	0.447235	0.100291	4.45939	0.402276	0.161826	2.10071e-05	9.999e-05	0.0425016	0.158	0.403078	0.001	0.44558	0.001	0.0905884	0.158	0	0.108929	0.271019	0	0
chr10-17526044	rs76327008	chr10_17705741_17704431:+	STAM	circSTAM	1	ENSG00000254901	BORCS8	0.000170367	0.470579	0.113804	4.13499	0.377317	0.142368	7.25506e-05	9.999e-05	0.100566	0.001	0.376021	0.002	0.476587	0.001	0.208391	0.001	1	0.267083	0.0061293	1	1
chr10-17526044	rs76327008	chr10_17705741_17704431:+	STAM	circSTAM	1	ENSG00000255423	EBLN2	0.000170367	-0.587576	0.131911	-4.45432	-0.401893	0.161518	2.14267e-05	9.999e-05	-0.0286409	0.488	-0.560883	0.001	-0.589524	0.001	0.0449192	0.488	0	-0.00324994	0.97388	0	0
chr10-17526044	rs76327008	chr10_17705741_17704431:+	STAM	circSTAM	1	ENSG00000261236	BOP1	0.000170367	-0.365361	0.0776452	-4.70551	-0.420635	0.176934	7.90586e-06	9.999e-05	-0.0284583	0.218	-0.340232	0.001	-0.36869	0.001	0.0680705	0.218	0	-0.168386	0.0875105	0	0
chr10-50285956	rs76405299	chr10_50460673_50590247:-	SGMS1	circSGMS1_2	1	ENSG00000138668	HNRNPD	0.000170367	-0.302107	0.0718329	-4.20569	-0.382829	0.146558	5.56491e-05	9.999e-05	-0.0879236	0.002	-0.216036	0.002	-0.30396	0.001	0.287622	0.002	1	-0.388667	4.55734e-05	1	1
chr10-50285956	rs76405299	chr10_50460673_50590247:-	SGMS1	circSGMS1_2	1	ENSG00000168703	WFDC12	0.000170367	0.932411	0.207056	4.50319	0.40558	0.164495	1.76932e-05	9.999e-05	-0.0733782	0.27	0.999112	0.001	0.925734	0.001	-0.0708616	0.27	0	-0.014865	0.880946	0	0
chr10-50285956	rs76405299	chr10_50460673_50590247:-	SGMS1	circSGMS1_2	1	ENSG00000197745	SCGB1D4	0.00036383	0.864589	0.203503	4.24854	0.386151	0.149113	4.73213e-05	0.00029997	0.0449791	0.454	0.827481	0.001	0.87246	0.001	0.049314	0.454	0	0.119133	0.228382	0	0
chr10-50285956	rs76405299	chr10_50460673_50590247:-	SGMS1	circSGMS1_2	1	ENSG00000229924	FAM90A26	0.000170367	-1.39337	0.331736	-4.20022	-0.382404	0.146233	5.68082e-05	9.999e-05	-0.112275	0.214	-1.29095	0.001	-1.40323	0.001	0.0712118	0.214	0	-0.150776	0.126566	0	0
chr10-50402989	rs55861418	chr10_50433476_50466932:-	SGMS1	circSGMS1_1	1	ENSG00000134853	PDGFRA	0.000266045	0.469351	0.114903	4.08474	0.373374	0.139409	8.74501e-05	0.00029997	0.0386569	0.258	0.426094	0.001	0.464751	0.001	0.073385	0.258	0	0.0293044	0.767765	0	0
chr10-50402989	rs55861418	chr10_50433476_50466932:-	SGMS1	circSGMS1_1	1	ENSG00000186827	TNFRSF4	0.000170367	-0.819931	0.170935	-4.79674	-0.427313	0.182596	5.46146e-06	9.999e-05	-0.0263092	0.612	-0.786748	0.001	-0.813057	0.001	0.0307865	0.612	0	-0.02448	0.805165	0	0
chr10-50547253	rs140575357	chr10_50433476_50466932:-	SGMS1	circSGMS1_1	1	ENSG00000007944	MYLIP	0.000170367	0.851547	0.167075	5.09679	0.448787	0.201409	1.57405e-06	0.00039996	-0.0154197	0.866	0.866572	0.001	0.851152	0.001	-0.0148547	0.866	0	0.150505	0.127258	0	0
chr10-50547253	rs140575357	chr10_50433476_50466932:-	SGMS1	circSGMS1_1	1	ENSG00000011143	MKS1	0.000656416	-0.39895	0.0961942	-4.14735	-0.378283	0.143098	6.92781e-05	0.00059994	0.0287092	0.502	-0.431231	0.001	-0.402522	0.001	-0.0660973	0.502	0	0.00851525	0.931633	0	0
chr10-50547253	rs140575357	chr10_50433476_50466932:-	SGMS1	circSGMS1_1	1	ENSG00000079387	SENP1	0.000170367	0.497384	0.112575	4.41823	0.399157	0.159326	2.46614e-05	0.00119988	-0.137826	0.006	0.63506	0.001	0.497234	0.001	-0.264259	0.006	1	-0.135012	0.171788	0	0
chr10-50547253	rs140575357	chr10_50433476_50466932:-	SGMS1	circSGMS1_1	1	ENSG00000085382	HACE1	0.000170367	-0.31263	0.0761446	-4.10575	-0.375025	0.140644	8.0896e-05	0.00049995	0.035362	0.312	-0.346493	0.001	-0.311131	0.001	-0.108153	0.312	0	0.093323	0.346056	0	0
chr10-50547253	rs140575357	chr10_50433476_50466932:-	SGMS1	circSGMS1_1	1	ENSG00000092531	SNAP23	0.000170367	0.928547	0.225506	4.11761	0.375956	0.141343	7.74037e-05	0.00109989	-0.16119	0.116	1.09899	0.001	0.937795	0.001	-0.168156	0.116	0	0.00829946	0.933361	0	0
chr10-50547253	rs140575357	chr10_50433476_50466932:-	SGMS1	circSGMS1_1	1	ENSG00000099797	TECR	0.000170367	0.408642	0.0992426	4.11761	0.375955	0.141342	7.74056e-05	0.00019998	-0.0180831	0.7	0.428243	0.001	0.41016	0.001	-0.0406737	0.7	0	0.018807	0.849706	0	0
chr10-50547253	rs140575357	chr10_50433476_50466932:-	SGMS1	circSGMS1_1	1	ENSG00000101888	NXT2	0.000170367	1.32322	0.250011	5.29266	0.462401	0.213814	6.83774e-07	0.00019998	-0.145184	0.204	1.47372	0.001	1.32854	0.001	-0.102616	0.204	0	0.00756163	0.939274	0	0
chr10-50547253	rs140575357	chr10_50433476_50466932:-	SGMS1	circSGMS1_1	1	ENSG00000105287	PRKD2	0.000266045	0.792303	0.194965	4.06382	0.371727	0.138181	9.44835e-05	0.00049995	-0.0574152	0.53	0.837966	0.001	0.780551	0.001	-0.0638753	0.53	0	0.0563943	0.569618	0	0
chr10-50547253	rs140575357	chr10_50433476_50466932:-	SGMS1	circSGMS1_1	1	ENSG00000110237	ARHGEF17	0.000170367	-0.315142	0.0650017	-4.84821	-0.43105	0.185804	4.42501e-06	9.999e-05	-0.0516825	0.062	-0.263837	0.001	-0.31552	0.001	0.158	0.062	0	-0.10783	0.275912	0	0
chr10-50547253	rs140575357	chr10_50433476_50466932:-	SGMS1	circSGMS1_1	1	ENSG00000111405	ENDOU	0.000170367	1.4311	0.301806	4.74177	0.423297	0.179181	6.82839e-06	0.00019998	-0.114686	0.388	1.53522	0.001	1.42053	0.001	-0.0782299	0.388	0	0.0366831	0.711607	0	0
chr10-50547253	rs140575357	chr10_50433476_50466932:-	SGMS1	circSGMS1_1	1	ENSG00000114062	UBE3A	0.000170367	-0.689353	0.158873	-4.33901	-0.393114	0.154539	3.34955e-05	9.999e-05	-0.0280381	0.696	-0.664812	0.001	-0.69285	0.001	0.0387565	0.696	0	-0.029652	0.765091	0	0
chr10-50547253	rs140575357	chr10_50433476_50466932:-	SGMS1	circSGMS1_1	1	ENSG00000115963	RND3	0.000170367	1.02139	0.24039	4.2489	0.386179	0.149134	4.72569e-05	0.00039996	0.113776	0.3	0.914524	0.001	1.0283	0.001	0.107474	0.3	0	0.156727	0.112099	0	0
chr10-50547253	rs140575357	chr10_50433476_50466932:-	SGMS1	circSGMS1_1	1	ENSG00000118246	FASTKD2	0.000170367	-0.376586	0.0800643	-4.70355	-0.42049	0.176812	7.9688e-06	9.999e-05	0.00798616	0.82	-0.384235	0.001	-0.376249	0.001	-0.018935	0.82	0	-0.0454451	0.64689	0	0
chr10-50547253	rs140575357	chr10_50433476_50466932:-	SGMS1	circSGMS1_1	1	ENSG00000124532	MRS2	0.00036383	-0.296394	0.0657441	-4.5083	-0.405964	0.164807	1.73415e-05	0.00029997	-0.0533271	0.056	-0.243549	0.001	-0.296876	0.001	0.172878	0.056	0	-0.24632	0.0117158	1	0
chr10-50547253	rs140575357	chr10_50433476_50466932:-	SGMS1	circSGMS1_1	1	ENSG00000130545	CRB3	0.000170367	1.52395	0.297531	5.122	0.450557	0.203001	1.4152e-06	0.00069993	-0.366987	0.004	1.89263	0.001	1.52564	0.001	-0.23228	0.004	1	-0.214759	0.0285776	1	1
chr10-50547253	rs140575357	chr10_50433476_50466932:-	SGMS1	circSGMS1_1	1	ENSG00000131323	TRAF3	0.000170367	0.467614	0.112059	4.17293	0.38028	0.144613	6.2947e-05	9.999e-05	-0.0408542	0.42	0.50782	0.001	0.466966	0.001	-0.0788435	0.42	0	-0.0329696	0.739699	0	0
chr10-50547253	rs140575357	chr10_50433476_50466932:-	SGMS1	circSGMS1_1	1	ENSG00000134256	CD101	0.000170367	0.795574	0.183162	4.34355	0.393462	0.154812	3.29167e-05	9.999e-05	-0.139519	0.068	0.940023	0.001	0.800504	0.001	-0.162911	0.068	0	-0.0838209	0.397571	0	0
chr10-50547253	rs140575357	chr10_50433476_50466932:-	SGMS1	circSGMS1_1	1	ENSG00000134323	MYCN	0.000462019	1.04189	0.241298	4.31786	0.391492	0.153266	3.63281e-05	0.00039996	0.145092	0.178	0.897267	0.001	1.04236	0.001	0.133812	0.178	0	0.226367	0.0208508	1	0
chr10-50547253	rs140575357	chr10_50433476_50466932:-	SGMS1	circSGMS1_1	1	ENSG00000135317	SNX14	0.000170367	-0.227108	0.0539474	-4.2098	-0.383149	0.146803	5.47929e-05	0.00049995	-0.0204383	0.39	-0.206751	0.002	-0.227189	0.001	0.0835107	0.39	0	-0.117061	0.236637	0	0
chr10-50547253	rs140575357	chr10_50433476_50466932:-	SGMS1	circSGMS1_1	1	ENSG00000135622	SEMA4F	0.000170367	-0.653068	0.16033	-4.07326	-0.372471	0.138734	9.1245e-05	0.00059994	0.0974761	0.184	-0.745063	0.001	-0.647587	0.001	-0.14051	0.184	0	0.109516	0.268432	0	0
chr10-50547253	rs140575357	chr10_50433476_50466932:-	SGMS1	circSGMS1_1	1	ENSG00000138829	FBN2	0.000170367	0.794094	0.182295	4.3561	0.394422	0.155569	3.1364e-05	0.00019998	-0.0044764	0.97	0.795422	0.001	0.790946	0.001	-0.00337642	0.97	0	-0.005895	0.95264	0	0
chr10-50547253	rs140575357	chr10_50433476_50466932:-	SGMS1	circSGMS1_1	1	ENSG00000138942	RNF185	0.000170367	0.519991	0.119664	4.34542	0.393605	0.154925	3.268e-05	0.0019998	-0.116286	0.036	0.638629	0.001	0.522343	0.001	-0.209561	0.036	1	-0.10249	0.30053	0	0
chr10-50547253	rs140575357	chr10_50433476_50466932:-	SGMS1	circSGMS1_1	1	ENSG00000140263	SORD	0.000170367	1.74071	0.314624	5.53265	0.478645	0.229101	2.40912e-07	0.00109989	-0.166341	0.252	1.90419	0.001	1.73785	0.001	-0.0914986	0.252	0	0.139614	0.157506	0	0
chr10-50547253	rs140575357	chr10_50433476_50466932:-	SGMS1	circSGMS1_1	1	ENSG00000147121	KRBOX4	0.000170367	-0.447569	0.104295	-4.29137	-0.389456	0.151676	4.02025e-05	0.00019998	0.0166449	0.722	-0.458481	0.001	-0.441836	0.001	-0.0366326	0.722	0	0.0681737	0.491682	0	0
chr10-50547253	rs140575357	chr10_50433476_50466932:-	SGMS1	circSGMS1_1	1	ENSG00000162441	LZIC	0.00036383	0.376318	0.0851729	4.41828	0.399161	0.159329	2.46563e-05	0.00029997	-0.00918937	0.8	0.388702	0.001	0.379513	0.001	-0.0238764	0.8	0	-0.0443702	0.654701	0	0
chr10-50547253	rs140575357	chr10_50433476_50466932:-	SGMS1	circSGMS1_1	1	ENSG00000164168	TMEM184C	0.000170367	0.357373	0.073905	4.83558	0.430134	0.185016	4.66024e-06	0.00079992	-0.0304403	0.324	0.388641	0.001	0.358201	0.001	-0.0811691	0.324	0	0.0745356	0.452065	0	0
chr10-50547253	rs140575357	chr10_50433476_50466932:-	SGMS1	circSGMS1_1	1	ENSG00000164953	TMEM67	0.000170367	-0.391362	0.0853039	-4.58786	-0.411921	0.169679	1.26617e-05	9.999e-05	0.010227	0.772	-0.404304	0.001	-0.394077	0.001	-0.0254755	0.772	0	0.0549735	0.579397	0	0
chr10-50547253	rs140575357	chr10_50433476_50466932:-	SGMS1	circSGMS1_1	1	ENSG00000166887	VPS39	0.000170367	-0.333742	0.0714006	-4.67423	-0.418329	0.174999	8.96665e-06	0.00019998	-0.00440914	0.916	-0.333993	0.001	-0.338402	0.001	0.0129173	0.916	0	-0.0391662	0.693033	0	0
chr10-50547253	rs140575357	chr10_50433476_50466932:-	SGMS1	circSGMS1_1	1	ENSG00000168256	NKIRAS2	0.000170367	0.475196	0.105626	4.49884	0.405252	0.164229	1.79983e-05	0.00069993	-0.0425067	0.37	0.514572	0.001	0.472065	0.001	-0.0864099	0.37	0	0.064015	0.518538	0	0
chr10-50547253	rs140575357	chr10_50433476_50466932:-	SGMS1	circSGMS1_1	1	ENSG00000169297	NR0B1	0.000170367	1.03103	0.242073	4.25918	0.386973	0.149748	4.54478e-05	9.999e-05	0.0752698	0.458	0.950845	0.001	1.02611	0.001	0.0689002	0.458	0	0.038119	0.700844	0	0
chr10-50547253	rs140575357	chr10_50433476_50466932:-	SGMS1	circSGMS1_1	1	ENSG00000171864	PRND	0.000170367	1.08194	0.259431	4.17044	0.380086	0.144466	6.35373e-05	0.00049995	-0.147943	0.23	1.23132	0.001	1.08338	0.001	-0.127764	0.23	0	-0.125648	0.203755	0	0
chr10-50547253	rs140575357	chr10_50433476_50466932:-	SGMS1	circSGMS1_1	1	ENSG00000172943	PHF8	0.000170367	0.668774	0.161458	4.1421	0.377873	0.142788	7.06501e-05	0.00209979	-0.118861	0.106	0.782986	0.001	0.664125	0.001	-0.167966	0.106	0	-0.0175814	0.859396	0	0
chr10-50547253	rs140575357	chr10_50433476_50466932:-	SGMS1	circSGMS1_1	1	ENSG00000175216	CKAP5	0.000266045	-0.235644	0.0484871	-4.85992	-0.431897	0.186535	4.21741e-06	0.00029997	0.0300333	0.208	-0.265615	0.001	-0.235582	0.001	-0.120926	0.208	0	0.0114928	0.907818	0	0
chr10-50547253	rs140575357	chr10_50433476_50466932:-	SGMS1	circSGMS1_1	1	ENSG00000176714	CCDC121	0.000170367	1.00326	0.178467	5.62154	0.484541	0.23478	1.62766e-07	9.999e-05	-0.0840381	0.308	1.07996	0.001	0.995926	0.001	-0.0812889	0.308	0	-0.0192834	0.845945	0	0
chr10-50547253	rs140575357	chr10_50433476_50466932:-	SGMS1	circSGMS1_1	1	ENSG00000178297	TMPRSS9	0.000170367	1.39692	0.323964	4.31195	0.391038	0.152911	3.71605e-05	0.00079992	-0.243934	0.096	1.64699	0.001	1.40306	0.001	-0.161581	0.096	0	-0.040619	0.682248	0	0
chr10-50547253	rs140575357	chr10_50433476_50466932:-	SGMS1	circSGMS1_1	1	ENSG00000180447	GAS1	0.000170367	0.687109	0.154683	4.44205	0.400963	0.160772	2.24778e-05	9.999e-05	0.0368392	0.568	0.643903	0.001	0.680742	0.001	0.051638	0.568	0	0.125622	0.203852	0	0
chr10-50547253	rs140575357	chr10_50433476_50466932:-	SGMS1	circSGMS1_1	1	ENSG00000184056	VPS33B	0.000170367	-0.581857	0.111881	-5.20068	-0.456047	0.207979	1.01354e-06	9.999e-05	0.0702317	0.178	-0.650642	0.001	-0.58041	0.001	-0.113469	0.178	0	0.00996026	0.920067	0	0
chr10-50547253	rs140575357	chr10_50433476_50466932:-	SGMS1	circSGMS1_1	1	ENSG00000184471	C1QTNF8	0.000170367	1.50988	0.328182	4.60074	0.412881	0.170471	1.20295e-05	0.00039996	-0.209769	0.178	1.69863	0.001	1.48886	0.001	-0.135436	0.178	0	-0.02489	0.801969	0	0
chr10-50547253	rs140575357	chr10_50433476_50466932:-	SGMS1	circSGMS1_1	1	ENSG00000196233	LCOR	0.000170367	0.36594	0.0774571	4.72442	0.422025	0.178105	7.32499e-06	0.00039996	-0.048721	0.148	0.416714	0.001	0.367993	0.001	-0.125803	0.148	0	-0.031624	0.749965	0	0
chr10-50547253	rs140575357	chr10_50433476_50466932:-	SGMS1	circSGMS1_1	1	ENSG00000206557	TRIM71	0.000558752	1.05969	0.246435	4.30008	0.390126	0.152198	3.8887e-05	0.00109989	0.020119	0.852	1.03295	0.001	1.05307	0.001	0.0195453	0.852	0	0.18335	0.0624564	0	0
chr10-50547253	rs140575357	chr10_50433476_50466932:-	SGMS1	circSGMS1_1	1	ENSG00000240720	LRRD1	0.000170367	1.05399	0.233578	4.51235	0.406269	0.165054	1.70671e-05	0.00079992	-0.174468	0.092	1.22394	0.001	1.04948	0.001	-0.156968	0.092	0	-0.0102701	0.917589	0	0
chr10-50547253	rs140575357	chr10_50433476_50466932:-	SGMS1	circSGMS1_1	1	ENSG00000260916	CCPG1	0.000170367	-0.610596	0.119362	-5.11548	-0.4501	0.20259	1.45468e-06	9.999e-05	0.0734572	0.166	-0.684067	0.001	-0.610609	0.001	-0.114735	0.166	0	0.0824312	0.405469	0	0
chr10-50547253	rs140575357	chr10_50433476_50466932:-	SGMS1	circSGMS1_1	1	ENSG00000283428	CCDC195	0.000170367	1.26135	0.300548	4.19685	0.382143	0.146033	5.75331e-05	0.00169983	-0.235407	0.09	1.4956	0.001	1.26019	0.001	-0.173761	0.09	0	-0.0218639	0.825637	0	0
chr10-68457059	rs111702405	chr10_68487144_68506718:-	SLC25A16	circSLC25A16	1	ENSG00000010327	STAB1	0.000170367	1.09297	0.26215	4.16925	0.379994	0.144395	6.38217e-05	0.0009999	-0.0118709	0.872	1.11353	0.001	1.10166	0.001	-0.0105356	0.872	0	-0.0252315	0.799308	0	0
chr10-68457059	rs111702405	chr10_68487144_68506718:-	SLC25A16	circSLC25A16	1	ENSG00000063761	ADCK1	0.000170367	-0.436514	0.101696	-4.29233	-0.38953	0.151734	4.00551e-05	9.999e-05	-0.088087	0.01	-0.353226	0.002	-0.441313	0.001	0.191252	0.01	1	-0.253216	0.00950008	1	1
chr10-68457059	rs111702405	chr10_68487144_68506718:-	SLC25A16	circSLC25A16	1	ENSG00000101160	CTSZ	0.000266045	0.694379	0.164095	4.23156	0.384837	0.148099	5.04662e-05	0.00089991	0.0426275	0.376	0.643647	0.001	0.686275	0.001	0.0590323	0.376	0	0.0854251	0.388568	0	0
chr10-68457059	rs111702405	chr10_68487144_68506718:-	SLC25A16	circSLC25A16	1	ENSG00000106013	ANKRD7	0.000170367	-0.35103	0.0850824	-4.12576	-0.376594	0.141823	7.50905e-05	9.999e-05	-0.053961	0.038	-0.295655	0.001	-0.349616	0.001	0.142279	0.038	1	-0.217694	0.0264243	1	1
chr10-68457059	rs111702405	chr10_68487144_68506718:-	SLC25A16	circSLC25A16	1	ENSG00000121060	TRIM25	0.000170367	0.423456	0.102574	4.1283	0.376794	0.141973	7.4382e-05	0.00019998	0.0300752	0.344	0.392496	0.001	0.422571	0.001	0.0640816	0.344	0	0.120547	0.222868	0	0
chr10-68457059	rs111702405	chr10_68487144_68506718:-	SLC25A16	circSLC25A16	1	ENSG00000135387	CAPRIN1	0.000170367	0.114519	0.0254121	4.50646	0.405826	0.164695	1.74671e-05	9.999e-05	0.00367668	0.616	0.110823	0.001	0.1145	0.001	0.0317728	0.616	0	0.0784354	0.428687	0	0
chr10-68457059	rs111702405	chr10_68487144_68506718:-	SLC25A16	circSLC25A16	1	ENSG00000149781	FERMT3	0.000170367	1.06108	0.236775	4.48139	0.403937	0.163165	1.92741e-05	0.00019998	0.0137649	0.82	1.04716	0.001	1.06092	0.001	0.0142239	0.82	0	0.0373228	0.706805	0	0
chr10-68457059	rs111702405	chr10_68487144_68506718:-	SLC25A16	circSLC25A16	1	ENSG00000170458	CD14	0.000170367	1.39929	0.319712	4.37672	0.395997	0.156814	2.89649e-05	0.00019998	0.0593794	0.508	1.33237	0.001	1.39175	0.001	0.041971	0.508	0	0.0749324	0.449654	0	0
chr10-68457059	rs111702405	chr10_68487144_68506718:-	SLC25A16	circSLC25A16	1	ENSG00000172893	DHCR7	0.000170367	-0.546471	0.116325	-4.69781	-0.420068	0.176457	8.15523e-06	9.999e-05	0.031476	0.352	-0.573569	0.001	-0.542093	0.001	-0.0491805	0.352	0	0.102699	0.29954	0	0
chr10-68457059	rs111702405	chr10_68487144_68506718:-	SLC25A16	circSLC25A16	1	ENSG00000184357	HIST1H1B	0.000170367	2.28239	0.449851	5.07365	0.447158	0.19995	1.73503e-06	9.999e-05	0.022548	0.898	2.25372	0.001	2.27627	0.001	0.00844603	0.898	0	0.0225635	0.820151	0	0
chr10-68457059	rs111702405	chr10_68487144_68506718:-	SLC25A16	circSLC25A16	1	ENSG00000184985	SORCS2	0.000170367	-0.49238	0.111419	-4.41919	-0.399229	0.159384	2.45697e-05	9.999e-05	-0.0402556	0.23	-0.451532	0.001	-0.491788	0.001	0.0787561	0.23	0	-0.0358177	0.718121	0	0
chr10-68457059	rs111702405	chr10_68487144_68506718:-	SLC25A16	circSLC25A16	1	ENSG00000273983	HIST1H3G	0.000266045	1.4633	0.311566	4.69661	0.41998	0.176383	8.19478e-06	0.00019998	-0.00744403	0.96	1.46468	0.001	1.45724	0.001	-0.0018931	0.96	0	-0.0151621	0.878585	0	0
chr10-68457059	rs111702405	chr10_68487144_68506718:-	SLC25A16	circSLC25A16	1	ENSG00000275379	HIST1H3I	0.000266045	1.60875	0.387483	4.1518	0.378631	0.143361	6.81348e-05	0.00029997	-0.0291117	0.834	1.64821	0.001	1.6191	0.001	-0.0170844	0.834	0	-0.0495009	0.617767	0	0
chr10-68457059	rs111702405	chr10_68487144_68506718:-	SLC25A16	circSLC25A16	1	ENSG00000276368	HIST1H2AJ	0.000266045	1.68675	0.388423	4.34257	0.393387	0.154753	3.30402e-05	0.00019998	-0.0193606	0.858	1.68882	0.001	1.66946	0.001	-0.00911714	0.858	0	-0.018848	0.849382	0	0
chr10-7246105	rs113814960	chr10_7243558_7285954:-	SFMBT2	circSFMBT2_1	1	ENSG00000065970	FOXJ2	0.000266045	0.375157	0.0884066	4.24354	0.385765	0.148814	4.82265e-05	0.00019998	-0.0532458	0.032	0.42514	0.001	0.371894	0.001	-0.13639	0.032	1	-0.0751181	0.448529	0	0
chr10-7246105	rs113814960	chr10_7243558_7285954:-	SFMBT2	circSFMBT2_1	1	ENSG00000079819	EPB41L2	0.000170367	-0.672469	0.129374	-5.19788	-0.455853	0.207802	1.0257e-06	9.999e-05	-0.0571875	0.106	-0.617025	0.001	-0.674212	0.001	0.0792645	0.106	0	-0.257231	0.00838739	1	0
chr10-7246105	rs113814960	chr10_7243558_7285954:-	SFMBT2	circSFMBT2_1	1	ENSG00000106341	PPP1R17	0.000266045	1.22444	0.279816	4.37587	0.395932	0.156762	2.90599e-05	0.00039996	0.00207152	0.996	1.21388	0.001	1.21595	0.001	0.000377942	0.996	0	0.0529682	0.593329	0	0
chr10-7246105	rs113814960	chr10_7243558_7285954:-	SFMBT2	circSFMBT2_1	1	ENSG00000106689	LHX2	0.001629768	-0.993257	0.243167	-4.08468	-0.373369	0.139405	8.74716e-05	0.0029997	0.092798	0.184	-1.08565	0.001	-0.992857	0.001	-0.0848173	0.184	0	0.0809127	0.414204	0	0
chr10-7246105	rs113814960	chr10_7243558_7285954:-	SFMBT2	circSFMBT2_1	1	ENSG00000109956	B3GAT1	0.000170367	-0.548059	0.121636	-4.50575	-0.405772	0.164651	1.75163e-05	0.00089991	-0.0140374	0.668	-0.545109	0.001	-0.559146	0.001	0.0222402	0.668	0	-0.129073	0.191602	0	0
chr10-7246105	rs113814960	chr10_7243558_7285954:-	SFMBT2	circSFMBT2_1	1	ENSG00000110841	PPFIBP1	0.000170367	-0.587586	0.122168	-4.80964	-0.428251	0.183399	5.18155e-06	0.00029997	0.00666143	0.864	-0.595171	0.001	-0.58851	0.001	-0.00803278	0.864	0	-0.0740544	0.454998	0	0
chr10-7246105	rs113814960	chr10_7243558_7285954:-	SFMBT2	circSFMBT2_1	1	ENSG00000118242	MREG	0.000170367	0.617351	0.149892	4.11865	0.376038	0.141404	7.71044e-05	9.999e-05	-0.0331206	0.428	0.652518	0.001	0.619397	0.001	-0.0466986	0.428	0	0.03689	0.710053	0	0
chr10-7246105	rs113814960	chr10_7243558_7285954:-	SFMBT2	circSFMBT2_1	1	ENSG00000120658	ENOX1	0.000170367	-0.413734	0.0865415	-4.78076	-0.426148	0.181602	5.82879e-06	0.00019998	-0.0339426	0.176	-0.380352	0.001	-0.414295	0.001	0.075664	0.176	0	-0.245001	0.0121879	1	0
chr10-7246105	rs113814960	chr10_7243558_7285954:-	SFMBT2	circSFMBT2_1	1	ENSG00000124493	GRM4	0.000462019	1.37135	0.338329	4.05331	0.370898	0.137565	9.82165e-05	0.00219978	-0.164969	0.06	1.561	0.001	1.39604	0.001	-0.106255	0.06	0	-0.0795029	0.422411	0	0
chr10-7246105	rs113814960	chr10_7243558_7285954:-	SFMBT2	circSFMBT2_1	1	ENSG00000129946	SHC2	0.000170367	-0.491263	0.120762	-4.06802	-0.372058	0.138427	9.30303e-05	0.00039996	0.0161503	0.672	-0.505307	0.001	-0.489157	0.001	-0.0298861	0.672	0	-0.0357807	0.7184	0	0
chr10-7246105	rs113814960	chr10_7243558_7285954:-	SFMBT2	circSFMBT2_1	1	ENSG00000132840	BHMT2	0.000170367	-0.725638	0.162311	-4.47066	-0.403128	0.162512	2.01008e-05	9.999e-05	-0.0956892	0.04	-0.629824	0.001	-0.725514	0.001	0.128244	0.04	1	-0.20701	0.0349898	1	1
chr10-7246105	rs113814960	chr10_7243558_7285954:-	SFMBT2	circSFMBT2_1	1	ENSG00000146047	HIST1H2BA	0.000558752	0.91085	0.223158	4.08164	0.37313	0.139226	8.84611e-05	0.00049995	0.0887738	0.134	0.829552	0.001	0.918326	0.001	0.0860271	0.134	0	0.26232	0.00714321	1	0
chr10-7246105	rs113814960	chr10_7243558_7285954:-	SFMBT2	circSFMBT2_1	1	ENSG00000158555	GDPD5	0.00036383	0.468359	0.107105	4.37289	0.395705	0.156582	2.93963e-05	0.00029997	-0.0754632	0.022	0.546251	0.001	0.470787	0.001	-0.149991	0.022	1	-0.209282	0.0329955	1	1
chr10-7246105	rs113814960	chr10_7243558_7285954:-	SFMBT2	circSFMBT2_1	1	ENSG00000168246	UBTD2	0.000170367	0.456802	0.109575	4.16886	0.379963	0.144372	6.39162e-05	0.0009999	-0.0205076	0.498	0.481658	0.001	0.46115	0.001	-0.037016	0.498	0	0.0399523	0.68719	0	0
chr10-7246105	rs113814960	chr10_7243558_7285954:-	SFMBT2	circSFMBT2_1	1	ENSG00000169427	KCNK9	0.00036383	0.891304	0.207027	4.30525	0.390524	0.152509	3.81249e-05	0.00029997	-0.0563707	0.32	0.949383	0.001	0.893012	0.001	-0.0567774	0.32	0	-0.0861294	0.384655	0	0
chr10-7246105	rs113814960	chr10_7243558_7285954:-	SFMBT2	circSFMBT2_1	1	ENSG00000171574	ZNF584	0.000170367	0.257051	0.0582962	4.40939	0.398485	0.15879	2.55227e-05	9.999e-05	-0.00156207	0.934	0.256448	0.001	0.254886	0.001	-0.0052197	0.934	0	-0.0480353	0.628226	0	0
chr10-7246105	rs113814960	chr10_7243558_7285954:-	SFMBT2	circSFMBT2_1	1	ENSG00000263155	MYZAP	0.000462019	1.05879	0.259441	4.08105	0.373084	0.139191	8.86547e-05	0.00039996	-0.0776771	0.27	1.14644	0.001	1.06876	0.002	-0.0643406	0.272	0	-0.000392712	0.996843	0	0
chr10-7246105	rs113814960	chr10_7243558_7285954:-	SFMBT2	circSFMBT2_1	1	ENSG00000272899	AC025594.2	0.000170367	0.727648	0.171204	4.25018	0.386277	0.14921	4.70284e-05	0.00079992	-0.0409254	0.358	0.771759	0.001	0.730834	0.001	-0.0461482	0.358	0	-0.058221	0.557162	0	0
chr10-7246105	rs113814960	chr10_7243558_7285954:-	SFMBT2	circSFMBT2_1	1	ENSG00000277462	ZNF670	0.000170367	0.576755	0.128672	4.48238	0.404012	0.163226	1.91992e-05	9.999e-05	0.0510332	0.158	0.525475	0.001	0.576508	0.001	0.0804399	0.158	0	0.225776	0.0211955	1	0
chr10-7426056	rs75532863	chr10_7243558_7285954:-	SFMBT2	circSFMBT2_1	1	ENSG00000008838	MED24	0.000170367	0.233264	0.0567329	4.11162	0.375486	0.14099	7.91485e-05	0.00019998	-0.00391783	0.804	0.237062	0.001	0.233145	0.001	-0.0144504	0.804	0	-0.0517489	0.601873	0	0
chr10-7426056	rs75532863	chr10_7243558_7285954:-	SFMBT2	circSFMBT2_1	1	ENSG00000011243	AKAP8L	0.000170367	0.534597	0.121121	4.41373	0.398815	0.159054	2.50958e-05	0.00039996	-0.0317804	0.39	0.567447	0.001	0.535666	0.001	-0.0514704	0.39	0	-0.0401867	0.685451	0	0
chr10-7426056	rs75532863	chr10_7243558_7285954:-	SFMBT2	circSFMBT2_1	1	ENSG00000012061	ERCC1	0.00036383	-0.218358	0.0539028	-4.05097	-0.370713	0.137428	9.90693e-05	0.00029997	0.00966853	0.534	-0.229302	0.001	-0.219633	0.001	-0.0358526	0.534	0	0.155826	0.114204	0	0
chr10-7426056	rs75532863	chr10_7243558_7285954:-	SFMBT2	circSFMBT2_1	1	ENSG00000053501	USE1	0.000170367	-0.304965	0.067457	-4.52088	-0.40691	0.165576	1.65034e-05	9.999e-05	0.0482636	0.022	-0.352243	0.001	-0.303979	0.001	-0.149395	0.022	1	0.102777	0.299173	0	0
chr10-7426056	rs75532863	chr10_7243558_7285954:-	SFMBT2	circSFMBT2_1	1	ENSG00000059145	UNKL	0.000170367	0.342112	0.0705603	4.84851	0.431071	0.185822	4.41967e-06	9.999e-05	-0.0280332	0.2	0.369818	0.001	0.341785	0.001	-0.0727624	0.2	0	-0.156151	0.11344	0	0
chr10-7426056	rs75532863	chr10_7243558_7285954:-	SFMBT2	circSFMBT2_1	1	ENSG00000061337	LZTS1	0.000170367	-0.839669	0.1843	-4.55598	-0.409541	0.167724	1.43678e-05	0.00049995	0.0143696	0.812	-0.837958	0.001	-0.823589	0.001	-0.0132056	0.812	0	-0.0130927	0.895054	0	0
chr10-7426056	rs75532863	chr10_7243558_7285954:-	SFMBT2	circSFMBT2_1	1	ENSG00000066926	FECH	0.000170367	-0.335613	0.0711674	-4.71582	-0.421393	0.177572	7.58377e-06	0.00019998	0.0507806	0.014	-0.387004	0.001	-0.336223	0.001	-0.1393	0.014	1	0.198358	0.043537	1	1
chr10-7426056	rs75532863	chr10_7243558_7285954:-	SFMBT2	circSFMBT2_1	1	ENSG00000068745	IP6K2	0.000170367	0.270631	0.066016	4.09948	0.374533	0.140275	8.28009e-05	0.00049995	0.0127714	0.496	0.254519	0.001	0.26729	0.001	0.0403432	0.496	0	0.197957	0.0439726	1	0
chr10-7426056	rs75532863	chr10_7243558_7285954:-	SFMBT2	circSFMBT2_1	1	ENSG00000070882	OSBPL3	0.00036383	-0.60182	0.138261	-4.35279	-0.394169	0.155369	3.17667e-05	0.00109989	0.0180195	0.664	-0.620106	0.001	-0.602087	0.001	-0.0257448	0.664	0	-0.0856878	0.387105	0	0
chr10-7426056	rs75532863	chr10_7243558_7285954:-	SFMBT2	circSFMBT2_1	1	ENSG00000078967	UBE2D4	0.000170367	-0.218152	0.0538015	-4.05476	-0.371013	0.13765	9.76926e-05	0.00059994	0.0145757	0.398	-0.231767	0.001	-0.217192	0.001	-0.0611099	0.398	0	0.0645649	0.514945	0	0
chr10-7426056	rs75532863	chr10_7243558_7285954:-	SFMBT2	circSFMBT2_1	1	ENSG00000082258	CCNT2	0.000170367	0.24598	0.0580537	4.23711	0.385267	0.14843	4.94165e-05	0.00039996	-0.00827467	0.622	0.25306	0.001	0.244785	0.001	-0.0292827	0.622	0	-0.0679293	0.49324	0	0
chr10-7426056	rs75532863	chr10_7243558_7285954:-	SFMBT2	circSFMBT2_1	1	ENSG00000087995	METTL2A	0.000170367	-0.323798	0.0721634	-4.48701	-0.404361	0.163508	1.88537e-05	9.999e-05	0.0586432	0.006	-0.384427	0.001	-0.325783	0.001	-0.169244	0.006	1	0.230657	0.0184891	1	1
chr10-7426056	rs75532863	chr10_7243558_7285954:-	SFMBT2	circSFMBT2_1	1	ENSG00000088992	TESC	0.000170367	-0.766828	0.150434	-5.09743	-0.448832	0.20145	1.56977e-06	9.999e-05	0.0140281	0.738	-0.783984	0.001	-0.769956	0.001	-0.0170719	0.738	0	0.00374283	0.96992	0	0
chr10-7426056	rs75532863	chr10_7243558_7285954:-	SFMBT2	circSFMBT2_1	1	ENSG00000094631	HDAC6	0.000266045	0.328807	0.072798	4.51671	0.406596	0.165321	1.67769e-05	0.00019998	0.0389976	0.06	0.293644	0.001	0.332642	0.001	0.106454	0.06	0	0.185867	0.0588827	0	0
chr10-7426056	rs75532863	chr10_7243558_7285954:-	SFMBT2	circSFMBT2_1	1	ENSG00000100288	CHKB	0.000266045	0.678285	0.160594	4.2236	0.38422	0.147625	5.20092e-05	0.00019998	0.0289333	0.542	0.648796	0.001	0.67773	0.001	0.0358394	0.542	0	0.0877333	0.375832	0	0
chr10-7426056	rs75532863	chr10_7243558_7285954:-	SFMBT2	circSFMBT2_1	1	ENSG00000100416	TRMU	0.000170367	0.382046	0.0865182	4.41578	0.398971	0.159178	2.48967e-05	0.00019998	-0.0134805	0.588	0.389305	0.001	0.375825	0.001	-0.0330331	0.588	0	-0.0113384	0.909051	0	0
chr10-7426056	rs75532863	chr10_7243558_7285954:-	SFMBT2	circSFMBT2_1	1	ENSG00000100418	DESI1	0.000170367	-0.278414	0.0665779	-4.18178	-0.38097	0.145138	6.08901e-05	0.00029997	0.00930437	0.64	-0.282727	0.001	-0.273422	0.001	-0.0309118	0.64	0	-0.0208348	0.833723	0	0
chr10-7426056	rs75532863	chr10_7243558_7285954:-	SFMBT2	circSFMBT2_1	1	ENSG00000101191	DIDO1	0.000170367	0.29361	0.0620473	4.73204	0.422584	0.178577	7.10263e-06	9.999e-05	-0.0273606	0.142	0.320998	0.001	0.293637	0.001	-0.0851352	0.142	0	-0.0995145	0.314856	0	0
chr10-7426056	rs75532863	chr10_7243558_7285954:-	SFMBT2	circSFMBT2_1	1	ENSG00000101421	CHMP4B	0.000170367	-0.318916	0.069063	-4.61775	-0.414146	0.171517	1.1241e-05	9.999e-05	-0.00373004	0.846	-0.313812	0.001	-0.317542	0.001	0.00971182	0.846	0	-0.066151	0.504652	0	0
chr10-7426056	rs75532863	chr10_7243558_7285954:-	SFMBT2	circSFMBT2_1	1	ENSG00000102109	PCSK1N	0.000170367	-0.515289	0.113256	-4.54975	-0.409074	0.167342	1.47263e-05	0.00039996	0.0541767	0.136	-0.572514	0.001	-0.518337	0.001	-0.0933081	0.136	0	0.0630886	0.524621	0	0
chr10-7426056	rs75532863	chr10_7243558_7285954:-	SFMBT2	circSFMBT2_1	1	ENSG00000103365	GGA2	0.000170367	0.355289	0.0790589	4.49398	0.404886	0.163933	1.83451e-05	0.00039996	-0.0592667	0.012	0.414774	0.001	0.355507	0.001	-0.159209	0.012	1	-0.177853	0.0708778	0	0
chr10-7426056	rs75532863	chr10_7243558_7285954:-	SFMBT2	circSFMBT2_1	1	ENSG00000104883	PEX11G	0.000170367	-0.660435	0.136156	-4.85058	-0.431221	0.185951	4.38237e-06	9.999e-05	0.012425	0.744	-0.665393	0.001	-0.652968	0.001	-0.0172195	0.744	0	0.0275669	0.781179	0	0
chr10-7426056	rs75532863	chr10_7243558_7285954:-	SFMBT2	circSFMBT2_1	1	ENSG00000104960	PTOV1	0.000170367	0.467681	0.108252	4.32029	0.391679	0.153413	3.59912e-05	0.00039996	-0.0307931	0.32	0.497188	0.001	0.466395	0.001	-0.0595015	0.32	0	-0.0174222	0.860657	0	0
chr10-7426056	rs75532863	chr10_7243558_7285954:-	SFMBT2	circSFMBT2_1	1	ENSG00000105549	THEG	0.000266045	-1.3092	0.311881	-4.19776	-0.382214	0.146087	5.73358e-05	0.00019998	-0.0182069	0.872	-1.29429	0.001	-1.31249	0.001	0.0127226	0.872	0	-0.0282418	0.775961	0	0
chr10-7426056	rs75532863	chr10_7243558_7285954:-	SFMBT2	circSFMBT2_1	1	ENSG00000106266	SNX8	0.000170367	-0.282042	0.064565	-4.36833	-0.395357	0.156307	2.99183e-05	9.999e-05	0.0275271	0.156	-0.305258	0.001	-0.277731	0.001	-0.0892747	0.156	0	0.162163	0.100039	0	0
chr10-7426056	rs75532863	chr10_7243558_7285954:-	SFMBT2	circSFMBT2_1	1	ENSG00000107819	SFXN3	0.000170367	0.36336	0.0798408	4.55106	0.409173	0.167422	1.465e-05	9.999e-05	0.00853422	0.7	0.357004	0.001	0.365538	0.001	0.0216931	0.7	0	0.0501529	0.613139	0	0
chr10-7426056	rs75532863	chr10_7243558_7285954:-	SFMBT2	circSFMBT2_1	1	ENSG00000109016	DHRS7B	0.000170367	-0.402766	0.0751559	-5.35908	-0.466944	0.218036	5.13511e-07	9.999e-05	0.0612213	0.004	-0.466898	0.001	-0.405677	0.001	-0.138965	0.004	1	0.250718	0.0102562	1	1
chr10-7426056	rs75532863	chr10_7243558_7285954:-	SFMBT2	circSFMBT2_1	1	ENSG00000109083	IFT20	0.000170367	0.48349	0.100482	4.81173	0.428403	0.183529	5.1376e-06	0.00019998	0.0199	0.52	0.458338	0.001	0.478238	0.001	0.038177	0.52	0	0.00317431	0.974488	0	0
chr10-7426056	rs75532863	chr10_7243558_7285954:-	SFMBT2	circSFMBT2_1	1	ENSG00000109133	TMEM33	0.00036383	-0.235212	0.0536412	-4.38492	-0.396622	0.157309	2.80613e-05	0.00029997	0.0280182	0.084	-0.266199	0.001	-0.238181	0.001	-0.110147	0.084	0	0.137588	0.16368	0	0
chr10-7426056	rs75532863	chr10_7243558_7285954:-	SFMBT2	circSFMBT2_1	1	ENSG00000109534	GAR1	0.000170367	-0.567925	0.135418	-4.19387	-0.381911	0.145856	5.81824e-05	9.999e-05	-0.0758069	0.052	-0.490343	0.002	-0.56615	0.001	0.126835	0.052	0	-0.135624	0.169835	0	0
chr10-7426056	rs75532863	chr10_7243558_7285954:-	SFMBT2	circSFMBT2_1	1	ENSG00000114062	UBE3A	0.000170367	0.832052	0.102739	8.09867	0.623734	0.389045	1.18219e-12	9.999e-05	-0.014993	0.65	0.846857	0.001	0.831864	0.001	-0.0152601	0.65	0	0.0405019	0.683116	0	0
chr10-7426056	rs75532863	chr10_7243558_7285954:-	SFMBT2	circSFMBT2_1	1	ENSG00000114757	PEX5L	0.00036383	-0.613281	0.121644	-5.04159	-0.444893	0.19793	1.98493e-06	0.00029997	0.0521508	0.146	-0.665022	0.001	-0.612871	0.001	-0.0770852	0.146	0	0.0121742	0.902378	0	0
chr10-7426056	rs75532863	chr10_7243558_7285954:-	SFMBT2	circSFMBT2_1	1	ENSG00000115041	KCNIP3	0.000170367	-0.765576	0.166823	-4.58916	-0.412019	0.169759	1.25961e-05	0.00049995	0.101942	0.038	-0.866922	0.001	-0.76498	0.001	-0.123725	0.038	1	0.139419	0.158091	0	0
chr10-7426056	rs75532863	chr10_7243558_7285954:-	SFMBT2	circSFMBT2_1	1	ENSG00000115598	IL1RL2	0.000170367	-0.765685	0.188263	-4.0671	-0.371986	0.138373	9.33454e-05	0.00029997	0.0149623	0.746	-0.778326	0.001	-0.763363	0.001	-0.0178634	0.746	0	0.0570119	0.565393	0	0
chr10-7426056	rs75532863	chr10_7243558_7285954:-	SFMBT2	circSFMBT2_1	1	ENSG00000115657	ABCB6	0.000170367	0.786365	0.153068	5.13737	0.451633	0.203973	1.32613e-06	9.999e-05	-0.0105668	0.83	0.802072	0.001	0.791506	0.001	-0.0101822	0.83	0	0.022107	0.823729	0	0
chr10-7426056	rs75532863	chr10_7243558_7285954:-	SFMBT2	circSFMBT2_1	1	ENSG00000115993	TRAK2	0.000170367	-0.470139	0.108787	-4.32163	-0.391782	0.153493	3.58065e-05	0.00019998	-0.0765761	0.01	-0.390574	0.001	-0.46715	0.001	0.155214	0.01	1	-0.212548	0.0302965	1	1
chr10-7426056	rs75532863	chr10_7243558_7285954:-	SFMBT2	circSFMBT2_1	1	ENSG00000117245	KIF17	0.00104236	-0.769636	0.188763	-4.07727	-0.372787	0.13897	8.99014e-05	0.00149985	0.156175	0.018	-0.921026	0.001	-0.76485	0.001	-0.192957	0.018	1	0.225523	0.0213446	1	1
chr10-7426056	rs75532863	chr10_7243558_7285954:-	SFMBT2	circSFMBT2_1	1	ENSG00000118965	WDR35	0.000170367	-0.334117	0.0698497	-4.78337	-0.426338	0.181764	5.76724e-06	9.999e-05	0.0402327	0.054	-0.377047	0.001	-0.336814	0.001	-0.111157	0.054	0	0.235853	0.0159404	1	0
chr10-7426056	rs75532863	chr10_7243558_7285954:-	SFMBT2	circSFMBT2_1	1	ENSG00000119541	VPS4B	0.000170367	-0.346575	0.0775329	-4.47004	-0.403081	0.162474	2.01499e-05	0.00059994	0.00138835	0.994	-0.34639	0.001	-0.345002	0.001	-0.000647462	0.994	0	-0.0605465	0.541496	0	0
chr10-7426056	rs75532863	chr10_7243558_7285954:-	SFMBT2	circSFMBT2_1	1	ENSG00000120800	UTP20	0.000462019	-0.300812	0.074076	-4.06086	-0.371493	0.138007	9.55223e-05	0.00039996	-0.0334871	0.148	-0.26577	0.001	-0.299257	0.001	0.104702	0.148	0	-0.0770465	0.436932	0	0
chr10-7426056	rs75532863	chr10_7243558_7285954:-	SFMBT2	circSFMBT2_1	1	ENSG00000120832	MTERF2	0.000170367	0.318514	0.0732087	4.35077	0.394015	0.155247	3.20141e-05	9.999e-05	-0.00485994	0.806	0.323213	0.001	0.318353	0.001	-0.0130315	0.806	0	0.0853204	0.389152	0	0
chr10-7426056	rs75532863	chr10_7243558_7285954:-	SFMBT2	circSFMBT2_1	1	ENSG00000121350	PYROXD1	0.000170367	-0.389945	0.089965	-4.33441	-0.392762	0.154262	3.40927e-05	9.999e-05	-0.00883129	0.756	-0.378897	0.001	-0.387729	0.001	0.0206018	0.756	0	-0.000771186	0.993801	0	0
chr10-7426056	rs75532863	chr10_7243558_7285954:-	SFMBT2	circSFMBT2_1	1	ENSG00000121764	HCRTR1	0.000266045	-1.18846	0.269875	-4.40372	-0.398054	0.158447	2.60901e-05	0.00019998	-0.0849928	0.3	-1.10752	0.001	-1.19252	0.001	0.0667953	0.3	0	-0.174213	0.0769417	0	0
chr10-7426056	rs75532863	chr10_7243558_7285954:-	SFMBT2	circSFMBT2_1	1	ENSG00000126226	PCID2	0.000170367	0.370483	0.0882551	4.19786	0.382221	0.146093	5.7315e-05	0.00019998	-0.0489015	0.058	0.423146	0.001	0.374244	0.001	-0.120113	0.058	0	-0.165811	0.0925357	0	0
chr10-7426056	rs75532863	chr10_7243558_7285954:-	SFMBT2	circSFMBT2_1	1	ENSG00000126767	ELK1	0.000462019	0.591643	0.142604	4.14884	0.3784	0.143187	6.88919e-05	0.00039996	0.0180141	0.694	0.575688	0.001	0.593702	0.001	0.0234706	0.694	0	0.152282	0.122777	0	0
chr10-7426056	rs75532863	chr10_7243558_7285954:-	SFMBT2	circSFMBT2_1	1	ENSG00000128641	MYO1B	0.000170367	-0.72584	0.145466	-4.98974	-0.441212	0.194668	2.46506e-06	9.999e-05	-0.00106313	0.964	-0.727952	0.001	-0.729015	0.001	0.00222924	0.964	0	-0.127501	0.197113	0	0
chr10-7426056	rs75532863	chr10_7243558_7285954:-	SFMBT2	circSFMBT2_1	1	ENSG00000130338	TULP4	0.00036383	-0.262316	0.0634138	-4.13658	-0.377442	0.142462	7.212e-05	0.00029997	-0.00835631	0.672	-0.252051	0.001	-0.260407	0.001	0.0285268	0.672	0	0.0132091	0.894126	0	0
chr10-7426056	rs75532863	chr10_7243558_7285954:-	SFMBT2	circSFMBT2_1	1	ENSG00000130714	POMT1	0.000462019	0.337887	0.07407	4.56172	0.40997	0.168075	1.4045e-05	0.00039996	0.0374121	0.11	0.299387	0.001	0.3368	0.001	0.103739	0.11	0	0.167979	0.0882906	0	0
chr10-7426056	rs75532863	chr10_7243558_7285954:-	SFMBT2	circSFMBT2_1	1	ENSG00000131323	TRAF3	0.000170367	-0.437804	0.0814527	-5.37496	-0.468025	0.219047	4.79398e-07	9.999e-05	-0.0171311	0.494	-0.420253	0.001	-0.437384	0.001	0.0343101	0.494	0	-0.0707752	0.475264	0	0
chr10-7426056	rs75532863	chr10_7243558_7285954:-	SFMBT2	circSFMBT2_1	1	ENSG00000132763	MMACHC	0.000170367	-0.359899	0.0816077	-4.41011	-0.39854	0.158834	2.54513e-05	9.999e-05	0.0392812	0.092	-0.39936	0.001	-0.360078	0.001	-0.0990106	0.092	0	0.16712	0.0899537	0	0
chr10-7426056	rs75532863	chr10_7243558_7285954:-	SFMBT2	circSFMBT2_1	1	ENSG00000133121	STARD13	0.000266045	-0.437328	0.0979424	-4.46516	-0.402712	0.162177	2.05383e-05	0.00019998	0.0181308	0.552	-0.454713	0.001	-0.436582	0.001	-0.037008	0.552	0	-0.0177445	0.858106	0	0
chr10-7426056	rs75532863	chr10_7243558_7285954:-	SFMBT2	circSFMBT2_1	1	ENSG00000133265	HSPBP1	0.000170367	-0.467298	0.111357	-4.19641	-0.382109	0.146007	5.76283e-05	0.00039996	0.0781605	0.026	-0.549028	0.001	-0.470867	0.001	-0.155185	0.026	1	0.144793	0.142513	0	0
chr10-7426056	rs75532863	chr10_7243558_7285954:-	SFMBT2	circSFMBT2_1	1	ENSG00000133740	E2F5	0.000170367	0.460998	0.101656	4.5349	0.407962	0.166433	1.5616e-05	9.999e-05	0.0592993	0.068	0.401953	0.001	0.461253	0.001	0.122044	0.068	0	0.232818	0.0173893	1	0
chr10-7426056	rs75532863	chr10_7243558_7285954:-	SFMBT2	circSFMBT2_1	1	ENSG00000134917	ADAMTS8	0.000170367	-0.804516	0.19311	-4.16611	-0.379748	0.144209	6.4579e-05	0.00089991	0.0812406	0.156	-0.892362	0.001	-0.811121	0.001	-0.0942046	0.156	0	0.0662096	0.504273	0	0
chr10-7426056	rs75532863	chr10_7243558_7285954:-	SFMBT2	circSFMBT2_1	1	ENSG00000135336	ORC3	0.000170367	0.21107	0.0465825	4.5311	0.407677	0.1662	1.58521e-05	9.999e-05	0.00513078	0.698	0.206276	0.001	0.211407	0.001	0.0193225	0.698	0	9.71826e-05	0.999219	0	0
chr10-7426056	rs75532863	chr10_7243558_7285954:-	SFMBT2	circSFMBT2_1	1	ENSG00000136280	CCM2	0.000266045	-0.31058	0.0715282	-4.34206	-0.393348	0.154723	3.31051e-05	0.00029997	0.0631901	0.002	-0.373802	0.001	-0.310612	0.001	-0.192668	0.002	1	0.202646	0.0391062	1	1
chr10-7426056	rs75532863	chr10_7243558_7285954:-	SFMBT2	circSFMBT2_1	1	ENSG00000136444	RSAD1	0.000170367	0.365974	0.0782533	4.67678	0.418518	0.175157	8.87497e-06	0.00019998	0.00819268	0.736	0.357036	0.001	0.365229	0.001	0.0176476	0.736	0	0.0747157	0.45097	0	0
chr10-7426056	rs75532863	chr10_7243558_7285954:-	SFMBT2	circSFMBT2_1	1	ENSG00000136630	HLX	0.000170367	0.988424	0.210368	4.69854	0.420122	0.176503	8.13117e-06	9.999e-05	-0.166912	0.008	1.1588	0.001	0.99189	0.001	-0.160342	0.008	1	-0.326925	0.000705896	1	1
chr10-7426056	rs75532863	chr10_7243558_7285954:-	SFMBT2	circSFMBT2_1	1	ENSG00000136709	WDR33	0.000170367	0.243045	0.0506773	4.79593	0.427254	0.182546	5.47952e-06	0.00029997	0.00709287	0.65	0.236508	0.001	0.243601	0.001	0.025623	0.65	0	0.151798	0.123985	0	0
chr10-7426056	rs75532863	chr10_7243558_7285954:-	SFMBT2	circSFMBT2_1	1	ENSG00000136816	TOR1B	0.000170367	0.255249	0.0609227	4.18972	0.381588	0.145609	5.90998e-05	9.999e-05	-0.0238289	0.21	0.281683	0.001	0.257854	0.001	-0.0860264	0.21	0	-0.0330049	0.73943	0	0
chr10-7426056	rs75532863	chr10_7243558_7285954:-	SFMBT2	circSFMBT2_1	1	ENSG00000139197	PEX5	0.000170367	-0.334045	0.0808571	-4.1313	-0.377028	0.14215	7.35563e-05	9.999e-05	-0.01668	0.52	-0.31538	0.001	-0.33206	0.001	0.0448763	0.52	0	-0.115419	0.243322	0	0
chr10-7426056	rs75532863	chr10_7243558_7285954:-	SFMBT2	circSFMBT2_1	1	ENSG00000139636	LMBR1L	0.000170367	0.480205	0.0924599	5.19366	0.45556	0.207535	1.04429e-06	0.00019998	-0.0264876	0.342	0.507824	0.001	0.481336	0.001	-0.046366	0.342	0	-0.0688748	0.487228	0	0
chr10-7426056	rs75532863	chr10_7243558_7285954:-	SFMBT2	circSFMBT2_1	1	ENSG00000140157	NIPA2	0.000170367	0.60891	0.124504	4.89067	0.434116	0.188457	3.71628e-06	9.999e-05	0.113567	0.004	0.489265	0.001	0.602832	0.001	0.180675	0.004	1	0.332654	0.000560122	1	1
chr10-7426056	rs75532863	chr10_7243558_7285954:-	SFMBT2	circSFMBT2_1	1	ENSG00000140323	DISP2	0.000170367	0.538551	0.129595	4.15565	0.378932	0.14359	6.71591e-05	0.00019998	0.00789212	0.858	0.526712	0.001	0.534605	0.001	0.0149556	0.858	0	0.0729675	0.461661	0	0
chr10-7426056	rs75532863	chr10_7243558_7285954:-	SFMBT2	circSFMBT2_1	1	ENSG00000144589	STK11IP	0.000170367	0.290982	0.0627524	4.63698	0.415573	0.172701	1.04102e-05	0.00019998	0.0249846	0.18	0.264509	0.001	0.289493	0.001	0.0804531	0.18	0	0.187574	0.0565561	0	0
chr10-7426056	rs75532863	chr10_7243558_7285954:-	SFMBT2	circSFMBT2_1	1	ENSG00000145244	CORIN	0.000170367	0.676545	0.148893	4.54384	0.408632	0.16698	1.50742e-05	0.00019998	-0.0378744	0.358	0.720074	0.001	0.682199	0.001	-0.0510634	0.358	0	-0.138999	0.159361	0	0
chr10-7426056	rs75532863	chr10_7243558_7285954:-	SFMBT2	circSFMBT2_1	1	ENSG00000146757	ZNF92	0.000170367	0.369823	0.081558	4.53448	0.407931	0.166407	1.56417e-05	0.00019998	0.0790299	0.002	0.289121	0.001	0.368151	0.001	0.211447	0.002	1	0.413652	1.27354e-05	1	1
chr10-7426056	rs75532863	chr10_7243558_7285954:-	SFMBT2	circSFMBT2_1	1	ENSG00000148943	LIN7C	0.000170367	0.291653	0.0688299	4.23731	0.385282	0.148442	4.938e-05	0.00079992	-0.0376123	0.044	0.323604	0.001	0.285992	0.001	-0.118537	0.044	1	-0.0165819	0.867315	0	0
chr10-7426056	rs75532863	chr10_7243558_7285954:-	SFMBT2	circSFMBT2_1	1	ENSG00000150636	CCDC102B	0.00036383	-0.444153	0.109331	-4.06245	-0.371618	0.1381	9.4964e-05	0.00029997	-0.0251688	0.448	-0.418419	0.001	-0.443588	0.001	0.0489051	0.448	0	-0.0386485	0.696891	0	0
chr10-7426056	rs75532863	chr10_7243558_7285954:-	SFMBT2	circSFMBT2_1	1	ENSG00000152465	NMT2	0.000170367	0.293823	0.0678954	4.32759	0.392239	0.153851	3.49977e-05	9.999e-05	0.0106487	0.586	0.280081	0.001	0.290729	0.001	0.0337429	0.586	0	0.059727	0.546991	0	0
chr10-7426056	rs75532863	chr10_7243558_7285954:-	SFMBT2	circSFMBT2_1	1	ENSG00000154146	NRGN	0.000170367	-1.29197	0.310026	-4.1673	-0.379841	0.144279	6.42911e-05	0.00079992	-0.0972065	0.3	-1.19386	0.001	-1.29107	0.001	0.069558	0.3	0	-0.297749	0.00214278	1	0
chr10-7426056	rs75532863	chr10_7243558_7285954:-	SFMBT2	circSFMBT2_1	1	ENSG00000154447	SH3RF1	0.000170367	-0.590662	0.11497	-5.13752	-0.451644	0.203982	1.32529e-06	9.999e-05	-0.00820842	0.81	-0.586474	0.001	-0.594683	0.001	0.0108126	0.81	0	-0.0733727	0.459171	0	0
chr10-7426056	rs75532863	chr10_7243558_7285954:-	SFMBT2	circSFMBT2_1	1	ENSG00000154803	FLCN	0.000170367	0.623064	0.129574	4.80857	0.428174	0.183333	5.20422e-06	9.999e-05	-0.0819284	0.034	0.704062	0.001	0.622134	0.001	-0.123179	0.034	1	-0.170115	0.0842608	0	0
chr10-7426056	rs75532863	chr10_7243558_7285954:-	SFMBT2	circSFMBT2_1	1	ENSG00000155729	KCTD18	0.000170367	-0.291449	0.0703428	-4.14326	-0.377964	0.142857	7.03433e-05	0.00029997	0.00700905	0.718	-0.302622	0.001	-0.295613	0.001	-0.0225355	0.718	0	0.034101	0.731102	0	0
chr10-7426056	rs75532863	chr10_7243558_7285954:-	SFMBT2	circSFMBT2_1	1	ENSG00000156110	ADK	0.000170367	-0.195791	0.041772	-4.68714	-0.419282	0.175797	8.51303e-06	9.999e-05	0.0222988	0.08	-0.216141	0.001	-0.193842	0.001	-0.106631	0.08	0	0.134943	0.17201	0	0
chr10-7426056	rs75532863	chr10_7243558_7285954:-	SFMBT2	circSFMBT2_1	1	ENSG00000158748	HTR6	0.000170367	-0.81852	0.199462	-4.10365	-0.37486	0.14052	8.15289e-05	0.00049995	-0.0127137	0.816	-0.806105	0.001	-0.818818	0.001	0.0142622	0.816	0	-0.106317	0.282746	0	0
chr10-7426056	rs75532863	chr10_7243558_7285954:-	SFMBT2	circSFMBT2_1	1	ENSG00000160877	NACC1	0.000170367	-0.428243	0.087665	-4.88499	-0.433707	0.188101	3.80434e-06	9.999e-05	-0.0121207	0.692	-0.416393	0.001	-0.428513	0.001	0.0240911	0.692	0	-0.107983	0.275229	0	0
chr10-7426056	rs75532863	chr10_7243558_7285954:-	SFMBT2	circSFMBT2_1	1	ENSG00000161298	ZNF382	0.000462019	0.400407	0.0939954	4.25985	0.387025	0.149789	4.5331e-05	0.00039996	0.0343007	0.216	0.366323	0.001	0.400624	0.001	0.0766394	0.216	0	0.0486098	0.624118	0	0
chr10-7426056	rs75532863	chr10_7243558_7285954:-	SFMBT2	circSFMBT2_1	1	ENSG00000161835	GRASP	0.000170367	-0.868216	0.187703	-4.62547	-0.41472	0.171993	1.08999e-05	0.00029997	0.0401754	0.472	-0.909727	0.001	-0.869552	0.001	-0.0415543	0.472	0	0.00609907	0.951003	0	0
chr10-7426056	rs75532863	chr10_7243558_7285954:-	SFMBT2	circSFMBT2_1	1	ENSG00000162461	SLC25A34	0.000170367	0.791436	0.155535	5.08849	0.448203	0.200886	1.63006e-06	0.00019998	-0.0746561	0.126	0.863397	0.001	0.788741	0.001	-0.0885937	0.126	0	-0.168656	0.0869965	0	0
chr10-7426056	rs75532863	chr10_7243558_7285954:-	SFMBT2	circSFMBT2_1	1	ENSG00000162971	TYW5	0.000170367	0.370332	0.0734227	5.04384	0.445052	0.198071	1.96635e-06	9.999e-05	0.0029381	0.902	0.369048	0.001	0.371986	0.001	0.0056481	0.902	0	0.0665304	0.502206	0	0
chr10-7426056	rs75532863	chr10_7243558_7285954:-	SFMBT2	circSFMBT2_1	1	ENSG00000163344	PMVK	0.000170367	-0.42169	0.0871776	-4.83713	-0.430247	0.185113	4.63061e-06	9.999e-05	0.0275982	0.278	-0.446021	0.001	-0.418422	0.001	-0.0546073	0.278	0	0.0848024	0.392048	0	0
chr10-7426056	rs75532863	chr10_7243558_7285954:-	SFMBT2	circSFMBT2_1	1	ENSG00000163516	ANKZF1	0.000170367	0.652978	0.133529	4.89017	0.43408	0.188425	3.72403e-06	0.00019998	0.00278462	0.966	0.645066	0.001	0.647851	0.001	0.00301812	0.966	0	0.0469253	0.636197	0	0
chr10-7426056	rs75532863	chr10_7243558_7285954:-	SFMBT2	circSFMBT2_1	1	ENSG00000163870	TPRA1	0.000170367	0.294695	0.0537412	5.4836	0.475363	0.22597	2.98727e-07	9.999e-05	0.00309505	0.836	0.290781	0.001	0.293876	0.001	0.0104085	0.836	0	0.0517129	0.602126	0	0
chr10-7426056	rs75532863	chr10_7243558_7285954:-	SFMBT2	circSFMBT2_1	1	ENSG00000164828	SUN1	0.000266045	0.344892	0.0764259	4.51276	0.4063	0.165079	1.70396e-05	0.00019998	-0.00304906	0.9	0.346303	0.001	0.343254	0.001	-0.00777055	0.9	0	0.0674093	0.496563	0	0
chr10-7426056	rs75532863	chr10_7243558_7285954:-	SFMBT2	circSFMBT2_1	1	ENSG00000165233	CARD19	0.000170367	0.377105	0.0847614	4.44902	0.401491	0.161195	2.18751e-05	0.00039996	0.0268084	0.292	0.351428	0.001	0.378237	0.001	0.0635797	0.292	0	0.144842	0.142375	0	0
chr10-7426056	rs75532863	chr10_7243558_7285954:-	SFMBT2	circSFMBT2_1	1	ENSG00000165643	SOHLH1	0.000170367	-0.921251	0.197861	-4.65605	-0.416986	0.173877	9.64499e-06	9.999e-05	-0.0791764	0.154	-0.840344	0.001	-0.919521	0.001	0.0779819	0.154	0	-0.173161	0.07877	0	0
chr10-7426056	rs75532863	chr10_7243558_7285954:-	SFMBT2	circSFMBT2_1	1	ENSG00000166037	CEP57	0.000170367	0.351047	0.064072	5.47894	0.47505	0.225673	3.04882e-07	9.999e-05	-0.0361726	0.06	0.388507	0.001	0.352335	0.001	-0.0981513	0.06	0	-0.132909	0.178622	0	0
chr10-7426056	rs75532863	chr10_7243558_7285954:-	SFMBT2	circSFMBT2_1	1	ENSG00000166145	SPINT1	0.000170367	1.12625	0.266914	4.21953	0.383904	0.147382	5.28158e-05	0.00049995	-0.0798895	0.274	1.20338	0.001	1.12349	0.001	-0.0635848	0.274	0	0.0121431	0.902627	0	0
chr10-7426056	rs75532863	chr10_7243558_7285954:-	SFMBT2	circSFMBT2_1	1	ENSG00000166147	FBN1	0.000170367	-0.475936	0.108363	-4.39206	-0.397166	0.157741	2.72961e-05	9.999e-05	-0.0438977	0.172	-0.43413	0.001	-0.478028	0.001	0.0841775	0.172	0	-0.16687	0.090441	0	0
chr10-7426056	rs75532863	chr10_7243558_7285954:-	SFMBT2	circSFMBT2_1	1	ENSG00000167202	TBC1D2B	0.000170367	0.316839	0.0733653	4.31865	0.391553	0.153314	3.62184e-05	0.00029997	-0.0134048	0.556	0.332011	0.001	0.318606	0.001	-0.0369951	0.556	0	-0.0219742	0.824772	0	0
chr10-7426056	rs75532863	chr10_7243558_7285954:-	SFMBT2	circSFMBT2_1	1	ENSG00000167779	IGFBP6	0.000170367	-0.791675	0.179143	-4.41924	-0.399233	0.159387	2.45648e-05	9.999e-05	0.101065	0.058	-0.903655	0.001	-0.80259	0.001	-0.116141	0.058	0	0.221913	0.0235718	1	0
chr10-7426056	rs75532863	chr10_7243558_7285954:-	SFMBT2	circSFMBT2_1	1	ENSG00000168397	ATG4B	0.000170367	0.259951	0.0553748	4.6944	0.419817	0.176246	8.26797e-06	9.999e-05	0.000532686	1	0.259765	0.001	0.260297	0.001	-3.88e-05	1	0	0.0834268	0.399801	0	0
chr10-7426056	rs75532863	chr10_7243558_7285954:-	SFMBT2	circSFMBT2_1	1	ENSG00000168453	HR	0.000170367	-0.608137	0.142786	-4.25908	-0.386965	0.149742	4.54648e-05	9.999e-05	-0.0147451	0.726	-0.596249	0.001	-0.610994	0.001	0.0219957	0.726	0	-0.104255	0.292242	0	0
chr10-7426056	rs75532863	chr10_7243558_7285954:-	SFMBT2	circSFMBT2_1	1	ENSG00000168734	PKIG	0.000752314	-0.395858	0.0974902	-4.06049	-0.371464	0.137986	9.5652e-05	0.00069993	-0.032703	0.242	-0.363395	0.002	-0.396098	0.001	0.077242	0.242	0	-0.181791	0.0647573	0	0
chr10-7426056	rs75532863	chr10_7243558_7285954:-	SFMBT2	circSFMBT2_1	1	ENSG00000169184	MN1	0.000266045	-0.658098	0.159622	-4.12285	-0.376366	0.141652	7.59089e-05	0.00049995	-0.0157749	0.774	-0.646705	0.001	-0.66248	0.001	0.0182708	0.774	0	-0.0383992	0.698752	0	0
chr10-7426056	rs75532863	chr10_7243558_7285954:-	SFMBT2	circSFMBT2_1	1	ENSG00000169733	RFNG	0.000170367	0.328167	0.0735614	4.46113	0.402407	0.161932	2.08645e-05	9.999e-05	0.0300263	0.174	0.297614	0.001	0.32764	0.001	0.0830358	0.174	0	0.139359	0.158271	0	0
chr10-7426056	rs75532863	chr10_7243558_7285954:-	SFMBT2	circSFMBT2_1	1	ENSG00000170426	SDR9C7	0.00036383	0.785503	0.191897	4.09337	0.374053	0.139915	8.46993e-05	0.00029997	0.0209187	0.734	0.758702	0.001	0.779621	0.001	0.0209878	0.734	0	0.0157721	0.873739	0	0
chr10-7426056	rs75532863	chr10_7243558_7285954:-	SFMBT2	circSFMBT2_1	1	ENSG00000170523	KRT83	0.000170367	-1.09666	0.263455	-4.16262	-0.379476	0.144002	6.54298e-05	9.999e-05	0.136109	0.06	-1.2326	0.001	-1.09649	0.001	-0.111786	0.06	0	0.20859	0.0335922	1	0
chr10-7426056	rs75532863	chr10_7243558_7285954:-	SFMBT2	circSFMBT2_1	1	ENSG00000170634	ACYP2	0.000170367	-0.289298	0.0698076	-4.14422	-0.378039	0.142913	7.00921e-05	9.999e-05	0.00495947	0.782	-0.294774	0.001	-0.289814	0.001	-0.0157555	0.782	0	-0.0729825	0.461569	0	0
chr10-7426056	rs75532863	chr10_7243558_7285954:-	SFMBT2	circSFMBT2_1	1	ENSG00000170832	USP32	0.000170367	-0.269882	0.0559047	-4.82754	-0.429552	0.184515	4.81599e-06	0.00019998	0.00609011	0.704	-0.274561	0.001	-0.268471	0.001	-0.0209179	0.704	0	-0.0412432	0.677635	0	0
chr10-7426056	rs75532863	chr10_7243558_7285954:-	SFMBT2	circSFMBT2_1	1	ENSG00000171094	ALK	0.000266045	-0.416216	0.0955671	-4.35522	-0.394355	0.155516	3.14696e-05	0.00019998	0.00536079	0.832	-0.422061	0.001	-0.4167	0.001	-0.0116307	0.832	0	-0.0148678	0.880924	0	0
chr10-7426056	rs75532863	chr10_7243558_7285954:-	SFMBT2	circSFMBT2_1	1	ENSG00000171408	PDE7B	0.000170367	-0.722861	0.157519	-4.58905	-0.41201	0.169752	1.26019e-05	9.999e-05	0.0321746	0.518	-0.750398	0.001	-0.718223	0.001	-0.0393587	0.518	0	0.0335733	0.735108	0	0
chr10-7426056	rs75532863	chr10_7243558_7285954:-	SFMBT2	circSFMBT2_1	1	ENSG00000171722	SPATA46	0.000462019	0.725191	0.175029	4.14326	0.377964	0.142857	7.0343e-05	0.00039996	-0.0405341	0.412	0.76269	0.001	0.722156	0.001	-0.0491601	0.412	0	-0.0581018	0.557971	0	0
chr10-7426056	rs75532863	chr10_7243558_7285954:-	SFMBT2	circSFMBT2_1	1	ENSG00000171793	CTPS1	0.000170367	-0.351436	0.0867701	-4.0502	-0.370652	0.137383	9.93503e-05	9.999e-05	-0.0074813	0.782	-0.344709	0.001	-0.35219	0.001	0.0177444	0.782	0	-0.0599753	0.545323	0	0
chr10-7426056	rs75532863	chr10_7243558_7285954:-	SFMBT2	circSFMBT2_1	1	ENSG00000173013	CCDC96	0.000170367	-0.680391	0.142755	-4.76614	-0.425081	0.180694	6.18564e-06	9.999e-05	-0.0227443	0.588	-0.662305	0.001	-0.685049	0.001	0.0313339	0.588	0	-0.0163225	0.869372	0	0
chr10-7426056	rs75532863	chr10_7243558_7285954:-	SFMBT2	circSFMBT2_1	1	ENSG00000173653	RCE1	0.000170367	0.342209	0.082396	4.15323	0.378743	0.143446	6.77708e-05	0.00029997	-0.0662207	0.01	0.409987	0.001	0.343767	0.001	-0.180492	0.01	1	-0.239842	0.014196	1	1
chr10-7426056	rs75532863	chr10_7243558_7285954:-	SFMBT2	circSFMBT2_1	1	ENSG00000175093	SPSB4	0.000266045	-0.614932	0.149494	-4.11343	-0.375628	0.141096	7.86188e-05	0.00029997	0.0463258	0.286	-0.660794	0.001	-0.614468	0.001	-0.0643113	0.286	0	0.0916216	0.354958	0	0
chr10-7426056	rs75532863	chr10_7243558_7285954:-	SFMBT2	circSFMBT2_1	1	ENSG00000175354	PTPN2	0.000170367	0.505523	0.103419	4.88809	0.43393	0.188295	3.75614e-06	9.999e-05	-0.0519065	0.082	0.553289	0.001	0.501382	0.001	-0.0948605	0.082	0	-0.112185	0.256868	0	0
chr10-7426056	rs75532863	chr10_7243558_7285954:-	SFMBT2	circSFMBT2_1	1	ENSG00000176358	TAC4	0.000170367	0.654297	0.159186	4.11028	0.37538	0.14091	7.95458e-05	0.00019998	-0.0974745	0.038	0.746869	0.001	0.649395	0.001	-0.132952	0.038	1	-0.242396	0.0131684	1	1
chr10-7426056	rs75532863	chr10_7243558_7285954:-	SFMBT2	circSFMBT2_1	1	ENSG00000177000	MTHFR	0.000170367	0.17031	0.0377999	4.50558	0.405759	0.16464	1.75282e-05	9.999e-05	0.000672725	0.91	0.16964	0.001	0.170313	0.001	0.00473168	0.91	0	0.0493946	0.618523	0	0
chr10-7426056	rs75532863	chr10_7243558_7285954:-	SFMBT2	circSFMBT2_1	1	ENSG00000178971	CTC1	0.000170367	0.380849	0.077867	4.89102	0.434141	0.188478	3.71102e-06	9.999e-05	0.00942941	0.69	0.367968	0.001	0.377397	0.001	0.0207505	0.69	0	0.0702372	0.478635	0	0
chr10-7426056	rs75532863	chr10_7243558_7285954:-	SFMBT2	circSFMBT2_1	1	ENSG00000179041	RRS1	0.000170367	-0.346444	0.0635731	-5.44954	-0.473073	0.223798	3.46653e-07	9.999e-05	-0.0118712	0.536	-0.337534	0.001	-0.349405	0.001	0.0315508	0.536	0	-0.0082554	0.933714	0	0
chr10-7426056	rs75532863	chr10_7243558_7285954:-	SFMBT2	circSFMBT2_1	1	ENSG00000180098	TRNAU1AP	0.000170367	0.33496	0.0778308	4.3037	0.390404	0.152415	3.83526e-05	0.00019998	-0.0135717	0.552	0.34993	0.001	0.336359	0.001	-0.0359759	0.552	0	-0.0146232	0.882869	0	0
chr10-7426056	rs75532863	chr10_7243558_7285954:-	SFMBT2	circSFMBT2_1	1	ENSG00000180822	PSMG4	0.000170367	0.375223	0.0793155	4.73077	0.422491	0.178498	7.13933e-06	9.999e-05	-0.023266	0.342	0.397286	0.001	0.37402	0.001	-0.0556986	0.342	0	-0.0675531	0.495642	0	0
chr10-7426056	rs75532863	chr10_7243558_7285954:-	SFMBT2	circSFMBT2_1	1	ENSG00000180828	BHLHE22	0.00036383	1.12659	0.275488	4.08943	0.373743	0.139684	8.59448e-05	0.00029997	0.162905	0.044	0.958509	0.002	1.12141	0.001	0.137939	0.044	1	0.292979	0.00254263	1	1
chr10-7426056	rs75532863	chr10_7243558_7285954:-	SFMBT2	circSFMBT2_1	1	ENSG00000182685	BRICD5	0.000266045	0.70347	0.153181	4.5924	0.41226	0.169958	1.24351e-05	0.00019998	-0.0666045	0.154	0.767364	0.001	0.700759	0.001	-0.0860259	0.154	0	-0.063081	0.524671	0	0
chr10-7426056	rs75532863	chr10_7243558_7285954:-	SFMBT2	circSFMBT2_1	1	ENSG00000183682	BMP8A	0.000266045	-0.62772	0.149695	-4.19333	-0.381868	0.145824	5.83023e-05	0.00019998	-0.0973718	0.032	-0.530338	0.001	-0.62771	0.001	0.147497	0.032	1	-0.214728	0.028601	1	1
chr10-7426056	rs75532863	chr10_7243558_7285954:-	SFMBT2	circSFMBT2_1	1	ENSG00000184178	SCFD2	0.000170367	-0.326312	0.0712853	-4.57755	-0.411153	0.169046	1.31906e-05	0.00019998	0.0316585	0.136	-0.353013	0.001	-0.321355	0.001	-0.0880504	0.136	0	0.134524	0.173356	0	0
chr10-7426056	rs75532863	chr10_7243558_7285954:-	SFMBT2	circSFMBT2_1	1	ENSG00000184208	C22orf46	0.000170367	-0.480988	0.111267	-4.32283	-0.391874	0.153565	3.56421e-05	0.00029997	-0.0022541	0.912	-0.48548	0.001	-0.487734	0.001	0.00561218	0.912	0	-0.0367682	0.710968	0	0
chr10-7426056	rs75532863	chr10_7243558_7285954:-	SFMBT2	circSFMBT2_1	1	ENSG00000184828	ZBTB7C	0.000170367	-0.760787	0.124827	-6.09472	-0.51483	0.26505	1.92432e-08	9.999e-05	-0.0355804	0.344	-0.725098	0.001	-0.760678	0.001	0.0422307	0.344	0	-0.00406602	0.967324	0	0
chr10-7426056	rs75532863	chr10_7243558_7285954:-	SFMBT2	circSFMBT2_1	1	ENSG00000184897	H1FX	0.000170367	0.510196	0.101967	5.00353	0.442193	0.195534	2.32735e-06	9.999e-05	0.0515874	0.08	0.464307	0.001	0.515894	0.001	0.0932996	0.08	0	0.168644	0.0870204	0	0
chr10-7426056	rs75532863	chr10_7243558_7285954:-	SFMBT2	circSFMBT2_1	1	ENSG00000185347	C14orf80	0.000266045	-0.434532	0.105231	-4.12931	-0.376873	0.142033	7.41028e-05	0.00019998	-0.0131966	0.632	-0.416385	0.001	-0.429581	0.001	0.0286733	0.632	0	0.0103897	0.916632	0	0
chr10-7426056	rs75532863	chr10_7243558_7285954:-	SFMBT2	circSFMBT2_1	1	ENSG00000186081	KRT5	0.000170367	-1.35545	0.270597	-5.00912	-0.44259	0.195886	2.27371e-06	9.999e-05	0.0533252	0.494	-1.39735	0.001	-1.34402	0.001	-0.0356447	0.494	0	0.0857009	0.387033	0	0
chr10-7426056	rs75532863	chr10_7243558_7285954:-	SFMBT2	circSFMBT2_1	1	ENSG00000186272	ZNF17	0.000266045	0.360178	0.0887758	4.05717	0.371202	0.137791	9.68307e-05	0.00029997	-0.014611	0.578	0.376701	0.001	0.36209	0.001	-0.0327996	0.578	0	-0.0788779	0.426079	0	0
chr10-7426056	rs75532863	chr10_7243558_7285954:-	SFMBT2	circSFMBT2_1	1	ENSG00000186648	CARMIL3	0.000170367	0.65857	0.105894	6.21912	0.52249	0.272996	1.08423e-08	9.999e-05	0.020799	0.524	0.635573	0.001	0.656372	0.001	0.0292375	0.524	0	0.111694	0.258971	0	0
chr10-7426056	rs75532863	chr10_7243558_7285954:-	SFMBT2	circSFMBT2_1	1	ENSG00000186834	HEXIM1	0.000170367	-0.324543	0.076117	-4.26373	-0.387325	0.150021	4.46673e-05	9.999e-05	0.0109464	0.614	-0.332616	0.001	-0.32167	0.001	-0.0280992	0.614	0	0.0695536	0.482936	0	0
chr10-7426056	rs75532863	chr10_7243558_7285954:-	SFMBT2	circSFMBT2_1	1	ENSG00000187676	B3GLCT	0.00036383	-0.439354	0.103875	-4.22966	-0.38469	0.147986	5.08302e-05	0.00029997	0.00631303	0.86	-0.444912	0.001	-0.438599	0.001	-0.0115627	0.86	0	0.100075	0.312126	0	0
chr10-7426056	rs75532863	chr10_7243558_7285954:-	SFMBT2	circSFMBT2_1	1	ENSG00000188766	SPRED3	0.000170367	-0.932782	0.170657	-5.46584	-0.474171	0.224838	3.22837e-07	9.999e-05	-0.092692	0.062	-0.834867	0.001	-0.927559	0.001	0.0926581	0.062	0	-0.175729	0.0743674	0	0
chr10-7426056	rs75532863	chr10_7243558_7285954:-	SFMBT2	circSFMBT2_1	1	ENSG00000196565	HBG2	0.000170367	1.32149	0.268236	4.92659	0.436698	0.190705	3.20413e-06	9.999e-05	-0.0963162	0.226	1.41535	0.001	1.31903	0.001	-0.0653121	0.226	0	-0.0888693	0.369657	0	0
chr10-7426056	rs75532863	chr10_7243558_7285954:-	SFMBT2	circSFMBT2_1	1	ENSG00000197780	TAF13	0.000170367	-0.429372	0.0939838	-4.56858	-0.410483	0.168496	1.36684e-05	9.999e-05	0.0552259	0.052	-0.487156	0.001	-0.43193	0.001	-0.118839	0.052	0	0.204807	0.0370193	1	0
chr10-7426056	rs75532863	chr10_7243558_7285954:-	SFMBT2	circSFMBT2_1	1	ENSG00000197852	FAM212B	0.000170367	-0.558404	0.119817	-4.66049	-0.417314	0.174151	9.47491e-06	0.00019998	0.0130823	0.694	-0.573585	0.001	-0.560503	0.001	-0.0227455	0.694	0	0.0369722	0.709435	0	0
chr10-7426056	rs75532863	chr10_7243558_7285954:-	SFMBT2	circSFMBT2_1	1	ENSG00000197948	FCHSD1	0.000170367	0.431488	0.106565	4.04907	0.370563	0.137317	9.97643e-05	0.00029997	-0.0347251	0.298	0.462964	0.001	0.428239	0.001	-0.0775451	0.298	0	-0.0693041	0.484512	0	0
chr10-7426056	rs75532863	chr10_7243558_7285954:-	SFMBT2	circSFMBT2_1	1	ENSG00000198576	ARC	0.000170367	-1.64679	0.394289	-4.17661	-0.380567	0.144831	6.20832e-05	0.00019998	-0.0884996	0.472	-1.53828	0.001	-1.62678	0.001	0.0483666	0.472	0	-0.0461131	0.642055	0	0
chr10-7426056	rs75532863	chr10_7243558_7285954:-	SFMBT2	circSFMBT2_1	1	ENSG00000204104	TRAF3IP1	0.000170367	-0.374386	0.0864034	-4.333	-0.392653	0.154177	3.42788e-05	9.999e-05	0.00398558	0.864	-0.38029	0.001	-0.376304	0.001	-0.0108314	0.864	0	0.0153731	0.876908	0	0
chr10-7426056	rs75532863	chr10_7243558_7285954:-	SFMBT2	circSFMBT2_1	1	ENSG00000204519	ZNF551	0.000170367	0.296164	0.0704123	4.20615	0.382865	0.146586	5.5553e-05	0.00089991	0.0116376	0.554	0.284062	0.001	0.2957	0.001	0.0363028	0.554	0	0.229312	0.0192033	1	0
chr10-7426056	rs75532863	chr10_7243558_7285954:-	SFMBT2	circSFMBT2_1	1	ENSG00000205221	VIT	0.000170367	-1.13922	0.254612	-4.47433	-0.403405	0.162735	1.98141e-05	9.999e-05	-0.0273558	0.7	-1.12223	0.001	-1.14958	0.001	0.0201688	0.7	0	0.00964273	0.922607	0	0
chr10-7426056	rs75532863	chr10_7243558_7285954:-	SFMBT2	circSFMBT2_1	1	ENSG00000206384	COL6A6	0.000170367	0.563	0.137474	4.09532	0.374206	0.14003	8.4088e-05	0.00039996	0.0452468	0.266	0.514998	0.001	0.560245	0.001	0.0765258	0.266	0	0.124896	0.206497	0	0
chr10-7426056	rs75532863	chr10_7243558_7285954:-	SFMBT2	circSFMBT2_1	1	ENSG00000213626	LBH	0.000170367	-1.08337	0.249503	-4.3421	-0.393351	0.154725	3.31e-05	9.999e-05	0.0892867	0.212	-1.16572	0.001	-1.07643	0.001	-0.0758551	0.212	0	0.147123	0.13613	0	0
chr10-7426056	rs75532863	chr10_7243558_7285954:-	SFMBT2	circSFMBT2_1	1	ENSG00000221829	FANCG	0.000266045	0.356958	0.0784265	4.55149	0.409205	0.167449	1.4625e-05	0.00019998	-0.0145876	0.544	0.369867	0.001	0.35528	0.001	-0.0334976	0.544	0	-0.0400366	0.686564	0	0
chr10-7426056	rs75532863	chr10_7243558_7285954:-	SFMBT2	circSFMBT2_1	1	ENSG00000221946	FXYD7	0.000170367	-0.912765	0.207593	-4.3969	-0.397535	0.158034	2.67896e-05	0.00059994	0.00416405	0.964	-0.905951	0.001	-0.901787	0.001	-0.00347733	0.964	0	-0.0729396	0.461833	0	0
chr10-7426056	rs75532863	chr10_7243558_7285954:-	SFMBT2	circSFMBT2_1	1	ENSG00000225697	SLC26A6	0.000170367	0.525685	0.12644	4.15759	0.379084	0.143704	6.66728e-05	0.00029997	0.0235309	0.546	0.504845	0.001	0.528376	0.001	0.0398043	0.546	0	0.0532961	0.591041	0	0
chr10-7426056	rs75532863	chr10_7243558_7285954:-	SFMBT2	circSFMBT2_1	1	ENSG00000237489	LINC00959	0.000170367	-0.586001	0.141944	-4.12841	-0.376802	0.14198	7.43533e-05	0.00029997	0.0644564	0.138	-0.648481	0.001	-0.584025	0.001	-0.10337	0.138	0	0.181801	0.0647435	0	0
chr10-7426056	rs75532863	chr10_7243558_7285954:-	SFMBT2	circSFMBT2_1	1	ENSG00000239839	DEFA3	0.000170367	1.51868	0.324124	4.68549	0.41916	0.175695	8.5699e-06	0.00029997	0.0191197	0.84	1.49163	0.001	1.51075	0.001	0.0111121	0.84	0	-0.00230451	0.981477	0	0
chr10-7426056	rs75532863	chr10_7243558_7285954:-	SFMBT2	circSFMBT2_1	1	ENSG00000239887	C1orf226	0.000170367	0.621025	0.15286	4.06271	0.371639	0.138116	9.48721e-05	0.00039996	-0.0900424	0.054	0.710061	0.001	0.620018	0.001	-0.133354	0.054	0	-0.128864	0.192329	0	0
chr10-7426056	rs75532863	chr10_7243558_7285954:-	SFMBT2	circSFMBT2_1	1	ENSG00000241878	PISD	0.00036383	0.431895	0.105359	4.09926	0.374515	0.140262	8.2869e-05	0.00059994	-0.00110143	0.974	0.434405	0.001	0.433304	0.001	-0.00276475	0.974	0	0.139138	0.15894	0	0
chr10-7426056	rs75532863	chr10_7243558_7285954:-	SFMBT2	circSFMBT2_1	1	ENSG00000243789	JMJD7	0.000170367	0.900091	0.188395	4.77769	0.425924	0.181411	5.90215e-06	9.999e-05	-0.0607263	0.272	0.963221	0.001	0.902495	0.001	-0.0618141	0.272	0	-0.0376626	0.704259	0	0
chr10-7426056	rs75532863	chr10_7243558_7285954:-	SFMBT2	circSFMBT2_1	1	ENSG00000260458	KCNJ18	0.000170367	0.86059	0.183906	4.67952	0.41872	0.175326	8.77793e-06	9.999e-05	-0.0374192	0.468	0.894633	0.001	0.857214	0.001	-0.0351614	0.468	0	-0.0331745	0.73814	0	0
chr10-7426056	rs75532863	chr10_7243558_7285954:-	SFMBT2	circSFMBT2_1	1	ENSG00000265491	RNF115	0.000266045	0.296901	0.0665874	4.45881	0.402232	0.16179	2.10545e-05	0.00019998	0.020316	0.3	0.27176	0.001	0.292076	0.001	0.0649489	0.3	0	0.127915	0.195651	0	0
chr10-7632297	rs181730601	chr10_7802854_7797047:+	ATP5C1	circATP5C1	1	ENSG00000066926	FECH	0.000170367	-0.362757	0.0804904	-4.50683	-0.405854	0.164717	1.74416e-05	0.00049995	-0.0221917	0.494	-0.334615	0.001	-0.356806	0.001	0.0576656	0.494	0	-0.025403	0.797973	0	0
chr10-7632297	rs181730601	chr10_7802854_7797047:+	ATP5C1	circATP5C1	1	ENSG00000085760	MTIF2	0.000266045	-0.341837	0.0808149	-4.22987	-0.384706	0.147999	5.079e-05	0.00049995	-0.000842291	0.996	-0.346286	0.001	-0.347128	0.001	0.000385741	0.996	0	0.0121098	0.902893	0	0
chr10-7632297	rs181730601	chr10_7802854_7797047:+	ATP5C1	circATP5C1	1	ENSG00000118965	WDR35	0.000170367	-0.338914	0.0799678	-4.23812	-0.385345	0.148491	4.92274e-05	0.00049995	-0.00303255	0.91	-0.342351	0.001	-0.345384	0.001	0.009094	0.91	0	0.0408151	0.680798	0	0
chr10-7632297	rs181730601	chr10_7802854_7797047:+	ATP5C1	circATP5C1	1	ENSG00000132680	KIAA0907	0.000170367	0.371113	0.0904247	4.10411	0.374897	0.140548	8.13881e-05	0.00119988	0.0177344	0.642	0.354779	0.001	0.372514	0.001	0.0436182	0.642	0	0.0900571	0.363268	0	0
chr10-7632297	rs181730601	chr10_7802854_7797047:+	ATP5C1	circATP5C1	1	ENSG00000144306	SCRN3	0.000170367	-0.329975	0.0777028	-4.24663	-0.386003	0.148998	4.76657e-05	0.00049995	0.00418844	0.906	-0.333116	0.001	-0.328927	0.001	-0.00949136	0.906	0	0.0815288	0.410647	0	0
chr10-7632297	rs181730601	chr10_7802854_7797047:+	ATP5C1	circATP5C1	1	ENSG00000166938	DIS3L	0.000170367	-0.430973	0.0867508	-4.96794	-0.439658	0.193299	2.69912e-06	9.999e-05	0.00286649	0.926	-0.434749	0.001	-0.431882	0.001	-0.00653999	0.926	0	0.0667434	0.500835	0	0
chr10-7632297	rs181730601	chr10_7802854_7797047:+	ATP5C1	circATP5C1	1	ENSG00000186648	CARMIL3	0.000170367	0.538229	0.128896	4.17568	0.380495	0.144776	6.23002e-05	0.00069993	0.0971832	0.048	0.442121	0.002	0.539305	0.001	0.169867	0.048	1	0.151191	0.125513	0	0
chr10-7632297	rs181730601	chr10_7802854_7797047:+	ATP5C1	circATP5C1	1	ENSG00000188076	SCGB1C1	0.000170367	1.15244	0.258432	4.45937	0.402274	0.161824	2.10087e-05	0.00029997	0.148705	0.134	0.996286	0.001	1.14499	0.001	0.126206	0.134	0	0.139231	0.15866	0	0
chr10-7632297	rs181730601	chr10_7802854_7797047:+	ATP5C1	circATP5C1	1	ENSG00000196387	ZNF140	0.000170367	0.269782	0.0594971	4.53438	0.407923	0.166401	1.56481e-05	9.999e-05	0.0403145	0.08	0.232198	0.001	0.272512	0.001	0.140764	0.08	0	0.133757	0.175845	0	0
chr10-7632297	rs181730601	chr10_7802854_7797047:+	ATP5C1	circATP5C1	1	ENSG00000197472	ZNF695	0.000170367	0.893903	0.200856	4.45047	0.401601	0.161283	2.17517e-05	0.00069993	0.287471	0.001	0.606846	0.004	0.894317	0.001	0.320469	0.001	1	0.309614	0.00138258	1	1
chr10-7632297	rs181730601	chr10_7802854_7797047:+	ATP5C1	circATP5C1	1	ENSG00000272899	AC025594.2	0.000170367	0.863965	0.178113	4.85065	0.431227	0.185956	4.38096e-06	0.00029997	0.168586	0.018	0.704873	0.001	0.873458	0.001	0.189879	0.018	1	0.171472	0.0817793	0	0
chr10-7674176	rs7896525	chr10_7802854_7797047:+	ATP5C1	circATP5C1	1	ENSG00000118200	CAMSAP2	0.000170367	0.0796697	0.0190158	4.18966	0.381583	0.145606	5.9113e-05	0.00029997	0.0163777	0.012	0.0634719	0.001	0.0798495	0.001	0.199456	0.012	1	-0.273657	0.00494035	1	1
chr10-7674176	rs7896525	chr10_7802854_7797047:+	ATP5C1	circATP5C1	1	ENSG00000131951	LRRC9	0.000170367	0.197942	0.0487631	4.05926	0.371367	0.137914	9.60875e-05	9.999e-05	-0.00118069	0.958	0.19882	0.001	0.19764	0.001	-0.00376438	0.958	0	0.0482499	0.62669	0	0
chr10-7674176	rs7896525	chr10_7802854_7797047:+	ATP5C1	circATP5C1	1	ENSG00000134109	EDEM1	0.000170367	0.101396	0.0239039	4.2418	0.385629	0.14871	4.85471e-05	9.999e-05	0.0152062	0.058	0.0860539	0.002	0.10126	0.002	0.147599	0.06	0	-0.22126	0.0239954	1	0
chr10-7674176	rs7896525	chr10_7802854_7797047:+	ATP5C1	circATP5C1	1	ENSG00000163507	KIAA1524	0.000170367	0.246563	0.0512067	4.81504	0.428644	0.183736	5.06852e-06	9.999e-05	0.0426936	0.01	0.204915	0.001	0.247609	0.001	0.16632	0.01	1	-0.241951	0.013343	1	1
chr10-7674176	rs7896525	chr10_7802854_7797047:+	ATP5C1	circATP5C1	1	ENSG00000198502	HLA-DRB5	0.000170367	0.730039	0.16978	4.2999	0.390113	0.152188	3.8913e-05	9.999e-05	0.0927364	0.11	0.633812	0.001	0.726549	0.001	0.122047	0.11	0	-0.201746	0.0400035	1	0
chr10-7674176	rs7896525	chr10_7802854_7797047:+	ATP5C1	circATP5C1	1	ENSG00000243335	KCTD7	0.000170367	-0.136279	0.03283	-4.15105	-0.378572	0.143317	6.83261e-05	9.999e-05	-0.0323988	0.001	-0.104078	0.002	-0.136477	0.001	0.231124	0.001	1	0.260557	0.00755431	1	1
chr10-76988252	rs72803384	chr10_76944773_76970067:-	KCNMA1	circKCNMA1	1	ENSG00000169918	OTUD7A	0.000170367	0.436885	0.106743	4.09288	0.374014	0.139887	8.48534e-05	0.00069993	-0.000654234	0.99	0.435361	0.001	0.434706	0.001	0.00109392	0.99	0	-0.0197167	0.842528	0	0
chr10-76988252	rs72803384	chr10_76944773_76970067:-	KCNMA1	circKCNMA1	1	ENSG00000275993	CU639417.2	0.000170367	-2.02647	0.420699	-4.81692	-0.42878	0.183853	5.02979e-06	9.999e-05	-0.205592	0.164	-1.81439	0.001	-2.01999	0.001	0.0965532	0.164	0	-0.143847	0.145167	0	0
chr10-7761184	rs34894498	chr10_7802854_7797047:+	ATP5C1	circATP5C1	1	ENSG00000008710	PKD1	0.000945659	0.634299	0.150969	4.20151	0.382505	0.14631	5.65328e-05	0.00089991	-0.00504648	0.898	0.638675	0.001	0.633628	0.001	-0.00727241	0.898	0	-0.0684196	0.490118	0	0
chr10-7761184	rs34894498	chr10_7802854_7797047:+	ATP5C1	circATP5C1	1	ENSG00000066926	FECH	0.000170367	-0.341779	0.075648	-4.51801	-0.406694	0.1654	1.66912e-05	0.00039996	-0.0234864	0.312	-0.318827	0.001	-0.342313	0.001	0.0655454	0.312	0	-0.0443274	0.655013	0	0
chr10-7761184	rs34894498	chr10_7802854_7797047:+	ATP5C1	circATP5C1	1	ENSG00000076242	MLH1	0.000266045	0.26261	0.0605967	4.33374	0.39271	0.154221	3.41813e-05	0.00029997	0.0163247	0.408	0.246917	0.001	0.263242	0.001	0.0579487	0.408	0	0.0315032	0.75089	0	0
chr10-7761184	rs34894498	chr10_7802854_7797047:+	ATP5C1	circATP5C1	1	ENSG00000118965	WDR35	0.000170367	-0.318201	0.0752063	-4.23105	-0.384797	0.148069	5.0564e-05	0.00029997	-0.00805468	0.722	-0.307249	0.001	-0.315304	0.001	0.0241671	0.722	0	0.0308288	0.756053	0	0
chr10-7761184	rs34894498	chr10_7802854_7797047:+	ATP5C1	circATP5C1	1	ENSG00000133313	CNDP2	0.000170367	-0.396827	0.0937036	-4.23492	-0.385097	0.1483	4.9829e-05	0.00049995	0.0314623	0.25	-0.427562	0.001	-0.3961	0.001	-0.0732535	0.25	0	0.0764852	0.44029	0	0
chr10-7761184	rs34894498	chr10_7802854_7797047:+	ATP5C1	circATP5C1	1	ENSG00000143314	MRPL24	0.000266045	-0.355512	0.0794364	-4.47543	-0.403487	0.162802	1.97293e-05	0.00019998	0.000100123	0.982	-0.354384	0.001	-0.354284	0.001	0.0013298	0.982	0	0.0245445	0.804662	0	0
chr10-7761184	rs34894498	chr10_7802854_7797047:+	ATP5C1	circATP5C1	1	ENSG00000149187	CELF1	0.000170367	0.258181	0.0633103	4.07803	0.372846	0.139014	8.96494e-05	0.00079992	-0.0322148	0.104	0.28965	0.001	0.257435	0.001	-0.115497	0.104	0	-0.212822	0.0300792	1	0
chr10-7761184	rs34894498	chr10_7802854_7797047:+	ATP5C1	circATP5C1	1	ENSG00000166938	DIS3L	0.000170367	-0.415369	0.0810676	-5.12373	-0.450678	0.203111	1.40485e-06	9.999e-05	-0.00553001	0.824	-0.408916	0.001	-0.414446	0.001	0.0140136	0.824	0	0.0477256	0.630446	0	0
chr10-7761184	rs34894498	chr10_7802854_7797047:+	ATP5C1	circATP5C1	1	ENSG00000170509	HSD17B13	0.000170367	0.78933	0.186052	4.24253	0.385686	0.148754	4.84123e-05	9.999e-05	0.148846	0.014	0.647036	0.001	0.795882	0.001	0.179133	0.014	1	0.251114	0.0101331	1	1
chr10-7761184	rs34894498	chr10_7802854_7797047:+	ATP5C1	circATP5C1	1	ENSG00000173653	RCE1	0.000170367	0.377612	0.0862585	4.37768	0.39607	0.156872	2.88578e-05	0.00029997	0.0222947	0.43	0.35058	0.001	0.372875	0.001	0.0533207	0.43	0	0.0502376	0.612539	0	0
chr10-7761184	rs34894498	chr10_7802854_7797047:+	ATP5C1	circATP5C1	1	ENSG00000186648	CARMIL3	0.000170367	0.515665	0.120797	4.26885	0.38772	0.150327	4.38055e-05	0.00059994	0.0826344	0.032	0.428801	0.001	0.511435	0.001	0.156158	0.032	1	0.171893	0.081021	0	0
chr10-7761184	rs34894498	chr10_7802854_7797047:+	ATP5C1	circATP5C1	1	ENSG00000196323	ZBTB44	0.000558752	-0.284878	0.067748	-4.20497	-0.382774	0.146516	5.58002e-05	0.00069993	0.0339677	0.116	-0.318211	0.001	-0.284243	0.001	-0.110753	0.116	0	0.314141	0.00116415	1	0
chr10-7761184	rs34894498	chr10_7802854_7797047:+	ATP5C1	circATP5C1	1	ENSG00000196387	ZNF140	0.000170367	0.272206	0.0550876	4.94133	0.437755	0.191629	3.01432e-06	9.999e-05	0.0335692	0.048	0.238261	0.001	0.27183	0.001	0.118809	0.048	1	0.148153	0.133381	0	0
chr10-7761184	rs34894498	chr10_7802854_7797047:+	ATP5C1	circATP5C1	1	ENSG00000272899	AC025594.2	0.000170367	0.711844	0.171848	4.14229	0.377888	0.142799	7.06008e-05	0.00129987	0.149416	0.008	0.55469	0.001	0.704107	0.001	0.203686	0.008	1	0.207251	0.0347738	1	1
chr10-7832750	rs1244504	chr10_7802854_7797047:+	ATP5C1	circATP5C1	1	ENSG00000030419	IKZF2	0.000170367	-0.289143	0.0699697	-4.1324	-0.377114	0.142215	7.32548e-05	0.00019998	0.058256	0.014	-0.350469	0.001	-0.292213	0.001	-0.185208	0.014	1	0.189184	0.0544302	0	0
chr10-7832750	rs1244504	chr10_7802854_7797047:+	ATP5C1	circATP5C1	1	ENSG00000120437	ACAT2	0.000170367	0.293661	0.0710478	4.13329	0.377184	0.142268	7.3012e-05	9.999e-05	-0.0157289	0.538	0.306286	0.001	0.290557	0.001	-0.0478678	0.538	0	-0.0804874	0.41667	0	0
chr10-7832750	rs1244504	chr10_7802854_7797047:+	ATP5C1	circATP5C1	1	ENSG00000128408	RIBC2	0.000170367	-0.417522	0.0957726	-4.35952	-0.394683	0.155775	3.09533e-05	0.00019998	0.031418	0.332	-0.447208	0.001	-0.41579	0.001	-0.0712202	0.332	0	0.112877	0.253926	0	0
chr10-7832750	rs1244504	chr10_7802854_7797047:+	ATP5C1	circATP5C1	1	ENSG00000129151	BBOX1	0.000170367	-0.439481	0.0949559	-4.62827	-0.414927	0.172165	1.07789e-05	9.999e-05	0.0946704	0.002	-0.531043	0.001	-0.436373	0.001	-0.205997	0.002	1	0.287835	0.00304809	1	1
chr10-7832750	rs1244504	chr10_7802854_7797047:+	ATP5C1	circATP5C1	1	ENSG00000130305	NSUN5	0.000170367	0.143736	0.0348302	4.12676	0.376672	0.141882	7.48122e-05	9.999e-05	-0.00479743	0.672	0.147791	0.001	0.142994	0.001	-0.0315146	0.672	0	-0.0640658	0.518206	0	0
chr10-7832750	rs1244504	chr10_7802854_7797047:+	ATP5C1	circATP5C1	1	ENSG00000144635	DYNC1LI1	0.000170367	0.153701	0.0373733	4.11259	0.375562	0.141047	7.88642e-05	0.00029997	-0.014425	0.264	0.168275	0.001	0.15385	0.001	-0.0899749	0.264	0	-0.152016	0.123439	0	0
chr10-7832750	rs1244504	chr10_7802854_7797047:+	ATP5C1	circATP5C1	1	ENSG00000159055	MIS18A	0.000170367	0.139567	0.0344307	4.05356	0.370918	0.13758	9.81265e-05	0.00019998	-0.00461691	0.62	0.145856	0.001	0.14124	0.001	-0.0290615	0.62	0	-0.0747592	0.450706	0	0
chr10-7832750	rs1244504	chr10_7802854_7797047:+	ATP5C1	circATP5C1	1	ENSG00000167110	GOLGA2	0.000170367	0.123484	0.0265773	4.64624	0.416259	0.173272	1.00317e-05	9.999e-05	-0.00636883	0.472	0.13017	0.001	0.123801	0.001	-0.0481782	0.472	0	-0.0254772	0.797396	0	0
chr10-7832750	rs1244504	chr10_7802854_7797047:+	ATP5C1	circATP5C1	1	ENSG00000170915	PAQR8	0.000170367	-0.375767	0.0898388	-4.18268	-0.38104	0.145191	6.06841e-05	0.00019998	0.0516464	0.06	-0.427951	0.001	-0.376304	0.001	-0.125368	0.06	0	0.162331	0.0996843	0	0
chr10-84371280	rs148282462	chr10_84425893_84417771:+	CCSER2	circCCSER2_1	1	ENSG00000003400	CASP10	0.000558752	1.38273	0.31631	4.37144	0.395594	0.156495	2.95618e-05	0.00139986	0.116013	0.364	1.26404	0.001	1.38006	0.001	0.0788464	0.364	0	0.0848564	0.391746	0	0
chr10-84371280	rs148282462	chr10_84425893_84417771:+	CCSER2	circCCSER2_1	1	ENSG00000003436	TFPI	0.000462019	1.81615	0.368245	4.93191	0.43708	0.191039	3.13429e-06	0.0009999	0.161014	0.256	1.64413	0.001	1.80515	0.001	0.0836574	0.256	0	0.207949	0.0341538	1	0
chr10-84371280	rs148282462	chr10_84425893_84417771:+	CCSER2	circCCSER2_1	1	ENSG00000005075	POLR2J	0.000170367	0.603091	0.119787	5.03469	0.444404	0.197495	2.04314e-06	9.999e-05	0.034471	0.462	0.571543	0.001	0.606014	0.001	0.0518718	0.462	0	0.0303982	0.759356	0	0
chr10-84371280	rs148282462	chr10_84425893_84417771:+	CCSER2	circCCSER2_1	1	ENSG00000005243	COPZ2	0.00036383	0.981308	0.235978	4.15846	0.379152	0.143756	6.64556e-05	0.00089991	0.101462	0.314	0.891385	0.002	0.992847	0.001	0.097507	0.314	0	0.110537	0.263965	0	0
chr10-84371280	rs148282462	chr10_84425893_84417771:+	CCSER2	circCCSER2_1	1	ENSG00000005810	MYCBP2	0.000170367	-0.502865	0.1215	-4.13881	-0.377616	0.142594	7.1523e-05	0.00129987	-0.130214	0.002	-0.380277	0.002	-0.510491	0.002	0.249309	0.004	1	-0.274426	0.00481554	1	1
chr10-84371280	rs148282462	chr10_84425893_84417771:+	CCSER2	circCCSER2_1	1	ENSG00000005889	ZFX	0.000170367	0.493265	0.0937811	5.25975	0.460135	0.211725	7.87495e-07	0.00019998	0.100788	0.002	0.390476	0.001	0.491264	0.001	0.201449	0.002	1	0.207889	0.0342065	1	1
chr10-84371280	rs148282462	chr10_84425893_84417771:+	CCSER2	circCCSER2_1	1	ENSG00000006756	ARSD	0.000170367	1.08655	0.209777	5.17955	0.454578	0.206641	1.10888e-06	9.999e-05	0.0330707	0.704	1.05331	0.001	1.08638	0.001	0.0283194	0.704	0	0.0599246	0.545663	0	0
chr10-84371280	rs148282462	chr10_84425893_84417771:+	CCSER2	circCCSER2_1	1	ENSG00000007237	GAS7	0.000170367	-1.00987	0.155222	-6.50599	-0.539683	0.291258	2.83744e-09	0.00019998	-0.124616	0.034	-0.879772	0.001	-1.00439	0.001	0.117327	0.034	1	-0.200409	0.0413677	1	1
chr10-84371280	rs148282462	chr10_84425893_84417771:+	CCSER2	circCCSER2_1	1	ENSG00000007908	SELE	0.000170367	3.95995	0.952876	4.15579	0.378943	0.143598	6.71242e-05	0.00129987	0.287221	0.438	3.67418	0.002	3.9614	0.001	0.0674332	0.438	0	0.0897277	0.365033	0	0
chr10-84371280	rs148282462	chr10_84425893_84417771:+	CCSER2	circCCSER2_1	1	ENSG00000008018	PSMB1	0.000170367	0.430072	0.0843626	5.0979	0.448865	0.201479	1.56671e-06	0.00039996	0.115611	0.001	0.312868	0.001	0.428479	0.001	0.264116	0.001	1	0.295053	0.00236112	1	1
chr10-84371280	rs148282462	chr10_84425893_84417771:+	CCSER2	circCCSER2_1	1	ENSG00000008277	ADAM22	0.000558752	-0.969185	0.203393	-4.76509	-0.425004	0.180628	6.21217e-06	0.00069993	-0.0880163	0.282	-0.885003	0.001	-0.973019	0.001	0.0863273	0.282	0	-0.126919	0.199182	0	0
chr10-84371280	rs148282462	chr10_84425893_84417771:+	CCSER2	circCCSER2_1	1	ENSG00000008952	SEC62	0.000945659	0.312106	0.075976	4.10795	0.375198	0.140773	8.02365e-05	0.00219978	0.0565037	0.078	0.253215	0.001	0.309719	0.001	0.178746	0.078	0	0.0888493	0.369765	0	0
chr10-84371280	rs148282462	chr10_84425893_84417771:+	CCSER2	circCCSER2_1	1	ENSG00000009307	CSDE1	0.000266045	0.318511	0.0618638	5.14858	0.452417	0.204681	1.26467e-06	0.00029997	-0.00493844	0.86	0.32195	0.001	0.317011	0.001	-0.0149598	0.86	0	0.0225224	0.820472	0	0
chr10-84371280	rs148282462	chr10_84425893_84417771:+	CCSER2	circCCSER2_1	1	ENSG00000010270	STARD3NL	0.000462019	0.483075	0.108944	4.43417	0.400366	0.160293	2.31787e-05	0.00059994	0.048549	0.302	0.433426	0.001	0.481975	0.001	0.093732	0.302	0	0.168596	0.0871115	0	0
chr10-84371280	rs148282462	chr10_84425893_84417771:+	CCSER2	circCCSER2_1	1	ENSG00000010310	GIPR	0.00036383	2.11131	0.474964	4.4452	0.401202	0.160963	2.22035e-05	0.00039996	-0.0762405	0.702	2.1894	0.001	2.11316	0.001	-0.034796	0.702	0	0.0727943	0.462728	0	0
chr10-84371280	rs148282462	chr10_84425893_84417771:+	CCSER2	circCCSER2_1	1	ENSG00000010322	NISCH	0.000170367	-0.726061	0.16421	-4.42155	-0.399409	0.159528	2.43449e-05	0.00029997	-0.0572979	0.374	-0.6733	0.001	-0.730598	0.001	0.0726657	0.374	0	-0.0323133	0.744701	0	0
chr10-84371280	rs148282462	chr10_84425893_84417771:+	CCSER2	circCCSER2_1	1	ENSG00000011376	LARS2	0.000170367	0.504593	0.114071	4.4235	0.399557	0.159646	2.41611e-05	0.00079992	0.054418	0.248	0.460487	0.001	0.514905	0.001	0.102724	0.248	0	0.0305122	0.758482	0	0
chr10-84371280	rs148282462	chr10_84425893_84417771:+	CCSER2	circCCSER2_1	1	ENSG00000011465	DCN	0.000558752	1.58686	0.356545	4.45066	0.401615	0.161295	2.17356e-05	0.00089991	0.140507	0.356	1.44902	0.001	1.58952	0.001	0.08561	0.356	0	0.16224	0.0998757	0	0
chr10-84371280	rs148282462	chr10_84425893_84417771:+	CCSER2	circCCSER2_1	1	ENSG00000015592	STMN4	0.000266045	-1.07493	0.169234	-6.35177	-0.530522	0.281454	5.85051e-09	0.00019998	-0.0540091	0.442	-1.02883	0.001	-1.08284	0.001	0.0490977	0.442	0	-0.172179	0.0805088	0	0
chr10-84371280	rs148282462	chr10_84425893_84417771:+	CCSER2	circCCSER2_1	1	ENSG00000017483	SLC38A5	0.000170367	1.97205	0.442817	4.45343	0.401825	0.161464	2.15011e-05	0.00039996	0.242394	0.168	1.73957	0.001	1.98197	0.001	0.1164	0.168	0	0.0300942	0.761691	0	0
chr10-84371280	rs148282462	chr10_84425893_84417771:+	CCSER2	circCCSER2_1	1	ENSG00000018189	RUFY3	0.000656416	-0.36856	0.0901632	-4.08769	-0.373607	0.139582	8.64996e-05	0.00329967	-0.0627075	0.092	-0.305495	0.004	-0.368203	0.001	0.160896	0.092	0	-0.177442	0.0715422	0	0
chr10-84371280	rs148282462	chr10_84425893_84417771:+	CCSER2	circCCSER2_1	1	ENSG00000018408	WWTR1	0.000170367	1.67166	0.338348	4.94067	0.437707	0.191587	3.02266e-06	0.00069993	0.0419215	0.764	1.63368	0.001	1.6756	0.001	0.0197764	0.764	0	0.163059	0.0981536	0	0
chr10-84371280	rs148282462	chr10_84425893_84417771:+	CCSER2	circCCSER2_1	1	ENSG00000020129	NCDN	0.000170367	-1.16301	0.232952	-4.99251	-0.441409	0.194842	2.43676e-06	0.0009999	-0.290615	0.004	-0.882301	0.001	-1.17292	0.001	0.245844	0.004	1	-0.26443	0.00667694	1	1
chr10-84371280	rs148282462	chr10_84425893_84417771:+	CCSER2	circCCSER2_1	1	ENSG00000021776	AQR	0.000266045	0.359185	0.0747389	4.80587	0.427977	0.183164	5.26198e-06	0.00019998	0.0434895	0.148	0.315525	0.001	0.359015	0.001	0.115602	0.148	0	0.0872655	0.378392	0	0
chr10-84371280	rs148282462	chr10_84425893_84417771:+	CCSER2	circCCSER2_1	1	ENSG00000022355	GABRA1	0.001629768	-1.76626	0.3674	-4.80746	-0.428093	0.183264	5.22785e-06	0.00169983	-0.271583	0.058	-1.47739	0.001	-1.74897	0.001	0.153873	0.058	0	-0.14848	0.132516	0	0
chr10-84371280	rs148282462	chr10_84425893_84417771:+	CCSER2	circCCSER2_1	1	ENSG00000027075	PRKCH	0.002415295	1.12911	0.272058	4.15026	0.378511	0.143271	6.85265e-05	0.00269973	0.140462	0.198	0.973897	0.001	1.11436	0.001	0.119035	0.198	0	0.146935	0.136637	0	0
chr10-84371280	rs148282462	chr10_84425893_84417771:+	CCSER2	circCCSER2_1	1	ENSG00000031081	ARHGAP31	0.000170367	1.21139	0.23511	5.15243	0.452686	0.204925	1.2442e-06	0.00049995	0.197512	0.044	1.01681	0.001	1.21433	0.001	0.156346	0.044	1	0.143403	0.146426	0	0
chr10-84371280	rs148282462	chr10_84425893_84417771:+	CCSER2	circCCSER2_1	1	ENSG00000034533	ASTE1	0.000170367	-0.481456	0.108926	-4.42001	-0.399292	0.159434	2.44913e-05	0.00019998	0.0152583	0.764	-0.494702	0.001	-0.479443	0.001	-0.0282825	0.764	0	-0.00604266	0.951456	0	0
chr10-84371280	rs148282462	chr10_84425893_84417771:+	CCSER2	circCCSER2_1	1	ENSG00000039123	SKIV2L2	0.000462019	0.308059	0.0740248	4.16156	0.379394	0.143939	6.56886e-05	0.00059994	0.00190574	0.962	0.303106	0.001	0.305012	0.001	0.00380332	0.962	0	0.0312211	0.753048	0	0
chr10-84371280	rs148282462	chr10_84425893_84417771:+	CCSER2	circCCSER2_1	1	ENSG00000040933	INPP4A	0.000266045	-0.984728	0.166048	-5.93039	-0.504518	0.254539	4.07478e-08	0.00019998	-0.087988	0.19	-0.89625	0.001	-0.984238	0.001	0.0836912	0.19	0	-0.128241	0.194505	0	0
chr10-84371280	rs148282462	chr10_84425893_84417771:+	CCSER2	circCCSER2_1	1	ENSG00000043143	JADE2	0.000170367	-0.617206	0.144576	-4.26908	-0.387738	0.150341	4.37672e-05	0.00049995	-0.0306166	0.622	-0.592427	0.001	-0.623044	0.001	0.0408553	0.622	0	-0.063956	0.518925	0	0
chr10-84371280	rs148282462	chr10_84425893_84417771:+	CCSER2	circCCSER2_1	1	ENSG00000047597	XK	0.00104236	-1.69142	0.351226	-4.81575	-0.428696	0.18378	5.05387e-06	0.00119988	-0.232812	0.112	-1.4522	0.002	-1.68501	0.001	0.135898	0.112	0	-0.179041	0.0689839	0	0
chr10-84371280	rs148282462	chr10_84425893_84417771:+	CCSER2	circCCSER2_1	1	ENSG00000048707	VPS13D	0.000462019	0.269306	0.0627217	4.29366	0.389632	0.151813	3.98531e-05	0.00039996	-0.0338467	0.208	0.301604	0.001	0.267757	0.001	-0.120913	0.208	0	-0.0314886	0.751001	0	0
chr10-84371280	rs148282462	chr10_84425893_84417771:+	CCSER2	circCCSER2_1	1	ENSG00000050748	MAPK9	0.002217974	-0.817919	0.188993	-4.32777	-0.392253	0.153862	3.49735e-05	0.00249975	-0.140876	0.064	-0.665469	0.001	-0.806345	0.001	0.170711	0.064	0	-0.225113	0.0215882	1	0
chr10-84371280	rs148282462	chr10_84425893_84417771:+	CCSER2	circCCSER2_1	1	ENSG00000053747	LAMA3	0.000170367	1.14457	0.266399	4.29645	0.389847	0.151981	3.943e-05	0.00039996	-0.101822	0.356	1.24168	0.001	1.13985	0.001	-0.0840093	0.356	0	-0.0646499	0.514391	0	0
chr10-84371280	rs148282462	chr10_84425893_84417771:+	CCSER2	circCCSER2_1	1	ENSG00000055070	SZRD1	0.000170367	0.815456	0.146125	5.58055	0.48183	0.23216	1.95099e-07	9.999e-05	0.0224003	0.708	0.797053	0.001	0.819454	0.001	0.0244637	0.708	0	0.0161343	0.870865	0	0
chr10-84371280	rs148282462	chr10_84425893_84417771:+	CCSER2	circCCSER2_1	1	ENSG00000055147	FAM114A2	0.000170367	0.716241	0.104059	6.88301	0.561293	0.31505	4.71129e-10	9.999e-05	0.00988521	0.762	0.699883	0.001	0.709768	0.001	0.0133409	0.762	0	0.140096	0.156062	0	0
chr10-84371280	rs148282462	chr10_84425893_84417771:+	CCSER2	circCCSER2_1	1	ENSG00000056487	PHF21B	0.000170367	1.1643	0.270503	4.3042	0.390443	0.152446	3.82791e-05	0.00019998	0.346018	0.001	0.810728	0.004	1.15675	0.001	0.289653	0.001	1	0.291992	0.00263331	1	1
chr10-84371280	rs148282462	chr10_84425893_84417771:+	CCSER2	circCCSER2_1	1	ENSG00000058262	SEC61A1	0.000266045	0.669488	0.156005	4.29146	0.389462	0.151681	4.01892e-05	0.00179982	0.0348034	0.608	0.629505	0.002	0.664308	0.001	0.0506598	0.608	0	0.196902	0.0451337	1	0
chr10-84371280	rs148282462	chr10_84425893_84417771:+	CCSER2	circCCSER2_1	1	ENSG00000058335	RASGRF1	0.000266045	-0.93454	0.215275	-4.34114	-0.393278	0.154667	3.3222e-05	0.00139986	-0.142532	0.112	-0.800572	0.002	-0.943104	0.001	0.148641	0.112	0	-0.0767143	0.438918	0	0
chr10-84371280	rs148282462	chr10_84425893_84417771:+	CCSER2	circCCSER2_1	1	ENSG00000058404	CAMK2B	0.00036383	-0.959756	0.190068	-5.04953	-0.445454	0.19843	1.91998e-06	0.00239976	-0.0276666	0.71	-0.93272	0.001	-0.960387	0.001	0.0285666	0.71	0	-0.0561827	0.57107	0	0
chr10-84371280	rs148282462	chr10_84425893_84417771:+	CCSER2	circCCSER2_1	1	ENSG00000061918	GUCY1B3	0.000462019	-1.09711	0.262249	-4.18346	-0.381101	0.145238	6.05056e-05	0.00189981	-0.187387	0.074	-0.914307	0.001	-1.10169	0.001	0.165957	0.074	0	-0.225108	0.0215912	1	0
chr10-84371280	rs148282462	chr10_84425893_84417771:+	CCSER2	circCCSER2_1	1	ENSG00000064545	TMEM161A	0.00036383	-0.422269	0.0989336	-4.2682	-0.38767	0.150288	4.39141e-05	0.00049995	-0.0212824	0.628	-0.402185	0.001	-0.423467	0.001	0.0443728	0.628	0	-0.0386846	0.696622	0	0
chr10-84371280	rs148282462	chr10_84425893_84417771:+	CCSER2	circCCSER2_1	1	ENSG00000064995	TAF11	0.000170367	-0.39	0.0877274	-4.44559	-0.401232	0.160987	2.21691e-05	0.00049995	-0.0974373	0.004	-0.28717	0.006	-0.384608	0.001	0.248565	0.004	1	-0.154869	0.116472	0	0
chr10-84371280	rs148282462	chr10_84425893_84417771:+	CCSER2	circCCSER2_1	1	ENSG00000065320	NTN1	0.000170367	0.998743	0.234084	4.2666	0.387547	0.150192	4.41823e-05	0.00149985	-0.105785	0.286	1.09947	0.001	0.993684	0.001	-0.0978253	0.286	0	0.0253798	0.798154	0	0
chr10-84371280	rs148282462	chr10_84425893_84417771:+	CCSER2	circCCSER2_1	1	ENSG00000065609	SNAP91	0.000558752	-1.05161	0.254199	-4.13697	-0.377472	0.142485	7.20165e-05	0.00279972	-0.177783	0.076	-0.868718	0.004	-1.0465	0.001	0.16176	0.076	0	-0.158575	0.10788	0	0
chr10-84371280	rs148282462	chr10_84425893_84417771:+	CCSER2	circCCSER2_1	1	ENSG00000065613	SLK	0.000266045	0.6019	0.12414	4.84854	0.431074	0.185825	4.41907e-06	0.00079992	0.0032239	0.966	0.605094	0.001	0.608318	0.001	0.00398741	0.966	0	0.0932696	0.346333	0	0
chr10-84371280	rs148282462	chr10_84425893_84417771:+	CCSER2	circCCSER2_1	1	ENSG00000065618	COL17A1	0.00036383	1.17067	0.286352	4.0882	0.373647	0.139612	8.63359e-05	0.00279972	0.252964	0.022	0.929421	0.002	1.18238	0.001	0.212376	0.022	1	0.220565	0.0244533	1	1
chr10-84371280	rs148282462	chr10_84425893_84417771:+	CCSER2	circCCSER2_1	1	ENSG00000067167	TRAM1	0.000266045	0.722368	0.154999	4.66046	0.417312	0.174149	9.476e-06	0.00119988	0.0688491	0.274	0.660008	0.001	0.728858	0.001	0.0876571	0.274	0	0.138681	0.160326	0	0
chr10-84371280	rs148282462	chr10_84425893_84417771:+	CCSER2	circCCSER2_1	1	ENSG00000067445	TRO	0.000170367	-0.967259	0.218071	-4.43552	-0.400468	0.160375	2.30573e-05	0.00079992	-0.170197	0.056	-0.802148	0.001	-0.972345	0.001	0.169044	0.056	0	-0.155615	0.114699	0	0
chr10-84371280	rs148282462	chr10_84425893_84417771:+	CCSER2	circCCSER2_1	1	ENSG00000067715	SYT1	0.000752314	-1.57719	0.329282	-4.78979	-0.426806	0.182164	5.6185e-06	0.00169983	-0.308918	0.03	-1.28468	0.001	-1.5936	0.001	0.189359	0.03	1	-0.268469	0.0058594	1	1
chr10-84371280	rs148282462	chr10_84425893_84417771:+	CCSER2	circCCSER2_1	1	ENSG00000067842	ATP2B3	0.000266045	-1.57054	0.245408	-6.39972	-0.53339	0.284505	4.67518e-09	0.00019998	-0.122957	0.224	-1.43541	0.001	-1.55837	0.001	0.0735344	0.224	0	-0.182981	0.0629953	0	0
chr10-84371280	rs148282462	chr10_84425893_84417771:+	CCSER2	circCCSER2_1	1	ENSG00000068784	SRBD1	0.000170367	0.711092	0.171942	4.13564	0.377368	0.142406	7.23749e-05	0.00049995	0.00291165	0.99	0.706252	0.001	0.709164	0.001	0.00200646	0.99	0	0.0304634	0.758856	0	0
chr10-84371280	rs148282462	chr10_84425893_84417771:+	CCSER2	circCCSER2_1	1	ENSG00000068971	PPP2R5B	0.000266045	-0.67701	0.125538	-5.39286	-0.469241	0.220187	4.43591e-07	0.00019998	-0.0578703	0.27	-0.612586	0.001	-0.670457	0.001	0.084209	0.27	0	-0.091482	0.355694	0	0
chr10-84371280	rs148282462	chr10_84425893_84417771:+	CCSER2	circCCSER2_1	1	ENSG00000069122	ADGRF5	0.000170367	1.10502	0.228311	4.83995	0.430452	0.185289	4.57739e-06	0.00059994	0.233125	0.006	0.867047	0.001	1.10017	0.001	0.207438	0.006	1	0.232854	0.0173716	1	1
chr10-84371280	rs148282462	chr10_84425893_84417771:+	CCSER2	circCCSER2_1	1	ENSG00000069812	HES2	0.00104236	1.49049	0.353453	4.21694	0.383703	0.147228	5.33344e-05	0.0009999	0.136944	0.33	1.34514	0.001	1.48209	0.001	0.0861343	0.33	0	0.258479	0.00806572	1	0
chr10-84371280	rs148282462	chr10_84425893_84417771:+	CCSER2	circCCSER2_1	1	ENSG00000069966	GNB5	0.000170367	-0.880128	0.181967	-4.83675	-0.43022	0.185089	4.6378e-06	0.00209979	-0.161451	0.024	-0.728206	0.001	-0.889657	0.001	0.175083	0.024	1	-0.270597	0.00546544	1	1
chr10-84371280	rs148282462	chr10_84425893_84417771:+	CCSER2	circCCSER2_1	1	ENSG00000070019	GUCY2C	0.000266045	1.22726	0.249635	4.91621	0.435953	0.190055	3.3446e-06	0.00019998	0.0438324	0.636	1.17886	0.001	1.22269	0.001	0.0333538	0.636	0	-0.00936898	0.924797	0	0
chr10-84371280	rs148282462	chr10_84425893_84417771:+	CCSER2	circCCSER2_1	1	ENSG00000070061	ELP1	0.000170367	-0.61087	0.123487	-4.94685	-0.438149	0.191975	2.94622e-06	0.00039996	-0.11132	0.014	-0.503177	0.001	-0.614497	0.001	0.175887	0.014	1	-0.0650823	0.511576	0	0
chr10-84371280	rs148282462	chr10_84425893_84417771:+	CCSER2	circCCSER2_1	1	ENSG00000070367	EXOC5	0.000170367	0.420188	0.0801229	5.24429	0.459068	0.210744	8.41385e-07	0.00019998	0.0332772	0.282	0.388473	0.001	0.42175	0.001	0.0745251	0.282	0	0.126514	0.200631	0	0
chr10-84371280	rs148282462	chr10_84425893_84417771:+	CCSER2	circCCSER2_1	1	ENSG00000070778	PTPN21	0.000170367	0.637625	0.141368	4.51039	0.406122	0.164935	1.71992e-05	0.00029997	0.0259601	0.664	0.617562	0.001	0.643523	0.001	0.0326767	0.664	0	0.00376601	0.969734	0	0
chr10-84371280	rs148282462	chr10_84425893_84417771:+	CCSER2	circCCSER2_1	1	ENSG00000070961	ATP2B1	0.000266045	-1.24109	0.219812	-5.64614	-0.486161	0.236352	1.45948e-07	0.00039996	-0.190618	0.034	-1.05796	0.001	-1.24857	0.001	0.148736	0.034	1	-0.201311	0.0404435	1	1
chr10-84371280	rs148282462	chr10_84425893_84417771:+	CCSER2	circCCSER2_1	1	ENSG00000071282	LMCD1	0.000170367	1.84641	0.311439	5.92863	0.504407	0.254426	4.10741e-08	0.00019998	0.0111361	0.91	1.83141	0.001	1.84255	0.001	0.00776984	0.91	0	0.169955	0.0845579	0	0
chr10-84371280	rs148282462	chr10_84425893_84417771:+	CCSER2	circCCSER2_1	1	ENSG00000071564	TCF3	0.00114039	0.493118	0.115148	4.28248	0.388771	0.151143	4.15897e-05	0.00159984	-0.0294097	0.518	0.520588	0.001	0.491179	0.001	-0.0551645	0.518	0	-0.027212	0.783926	0	0
chr10-84371280	rs148282462	chr10_84425893_84417771:+	CCSER2	circCCSER2_1	1	ENSG00000072041	SLC6A15	0.000266045	-1.27853	0.247632	-5.163	-0.453424	0.205594	1.18964e-06	0.00059994	-0.216999	0.024	-1.05579	0.001	-1.27279	0.001	0.165724	0.024	1	-0.204293	0.0375074	1	1
chr10-84371280	rs148282462	chr10_84425893_84417771:+	CCSER2	circCCSER2_1	1	ENSG00000072506	HSD17B10	0.000170367	0.765743	0.164918	4.64317	0.416032	0.173083	1.01556e-05	0.00019998	0.019133	0.772	0.742536	0.001	0.761669	0.001	0.0194918	0.772	0	0.109692	0.267657	0	0
chr10-84371280	rs148282462	chr10_84425893_84417771:+	CCSER2	circCCSER2_1	1	ENSG00000072840	EVC	0.000170367	1.21751	0.20383	5.97318	0.507225	0.257277	3.35445e-08	9.999e-05	0.187133	0.028	1.02957	0.001	1.2167	0.001	0.150044	0.028	1	0.162045	0.10029	0	0
chr10-84371280	rs148282462	chr10_84425893_84417771:+	CCSER2	circCCSER2_1	1	ENSG00000073910	FRY	0.000462019	-0.67898	0.143551	-4.72987	-0.422425	0.178443	7.16515e-06	0.00059994	-0.0829981	0.168	-0.599036	0.001	-0.682034	0.001	0.121905	0.168	0	-0.186393	0.058157	0	0
chr10-84371280	rs148282462	chr10_84425893_84417771:+	CCSER2	circCCSER2_1	1	ENSG00000074047	GLI2	0.000266045	1.53921	0.302395	5.09005	0.448313	0.200985	1.61933e-06	0.00019998	0.197909	0.118	1.36451	0.001	1.56241	0.001	0.120236	0.118	0	0.0645382	0.515119	0	0
chr10-84371280	rs148282462	chr10_84425893_84417771:+	CCSER2	circCCSER2_1	1	ENSG00000074181	NOTCH3	0.000849489	1.30495	0.308615	4.22842	0.384593	0.147912	5.10706e-05	0.00169983	0.0633245	0.648	1.23266	0.001	1.29599	0.001	0.0461409	0.648	0	0.123488	0.211702	0	0
chr10-84371280	rs148282462	chr10_84425893_84417771:+	CCSER2	circCCSER2_1	1	ENSG00000074201	CLNS1A	0.000170367	0.407238	0.0999467	4.07456	0.372573	0.13881	9.08093e-05	0.00329967	0.164445	0.001	0.244207	0.02	0.408651	0.001	0.39655	0.001	1	0.356806	0.000200887	1	1
chr10-84371280	rs148282462	chr10_84425893_84417771:+	CCSER2	circCCSER2_1	1	ENSG00000074706	IPCEF1	0.000170367	-1.68585	0.31086	-5.42317	-0.471294	0.222118	3.88854e-07	0.00039996	-0.275242	0.034	-1.41601	0.001	-1.69125	0.001	0.154916	0.034	1	-0.203984	0.0378028	1	1
chr10-84371280	rs148282462	chr10_84425893_84417771:+	CCSER2	circCCSER2_1	1	ENSG00000075188	NUP37	0.000266045	0.819559	0.149935	5.46609	0.474187	0.224853	3.22494e-07	0.00019998	0.0204253	0.784	0.802273	0.001	0.822699	0.001	0.0227729	0.784	0	0.0508399	0.608278	0	0
chr10-84371280	rs148282462	chr10_84425893_84417771:+	CCSER2	circCCSER2_1	1	ENSG00000075340	ADD2	0.000170367	-1.21096	0.223271	-5.42371	-0.47133	0.222152	3.87932e-07	0.00039996	-0.199926	0.03	-1.01585	0.001	-1.21578	0.001	0.158599	0.03	1	-0.265014	0.00655287	1	1
chr10-84371280	rs148282462	chr10_84425893_84417771:+	CCSER2	circCCSER2_1	1	ENSG00000076321	KLHL20	0.000170367	0.4424	0.10386	4.25959	0.387005	0.149773	4.53758e-05	0.00089991	0.0578232	0.14	0.379239	0.001	0.437062	0.001	0.127089	0.14	0	0.137264	0.164683	0	0
chr10-84371280	rs148282462	chr10_84425893_84417771:+	CCSER2	circCCSER2_1	1	ENSG00000076716	GPC4	0.000170367	0.907153	0.158787	5.71303	0.49054	0.24063	1.08377e-07	9.999e-05	-0.0340493	0.618	0.942141	0.001	0.908092	0.001	-0.0329678	0.618	0	-0.0094709	0.923982	0	0
chr10-84371280	rs148282462	chr10_84425893_84417771:+	CCSER2	circCCSER2_1	1	ENSG00000076770	MBNL3	0.000170367	1.08603	0.26361	4.11983	0.37613	0.141474	7.67673e-05	0.00109989	0.116058	0.284	0.971836	0.001	1.08789	0.001	0.102087	0.284	0	0.0903361	0.361777	0	0
chr10-84371280	rs148282462	chr10_84425893_84417771:+	CCSER2	circCCSER2_1	1	ENSG00000077080	ACTL6B	0.000170367	-1.35704	0.317885	-4.26896	-0.387729	0.150334	4.37872e-05	0.00329967	-0.284149	0.016	-1.05472	0.001	-1.33887	0.001	0.202676	0.016	1	-0.27238	0.00515369	1	1
chr10-84371280	rs148282462	chr10_84425893_84417771:+	CCSER2	circCCSER2_1	1	ENSG00000078018	MAP2	0.00036383	-0.851427	0.20431	-4.16734	-0.379844	0.144282	6.42814e-05	0.00239976	-0.172554	0.044	-0.674909	0.001	-0.847464	0.001	0.206113	0.044	1	-0.187689	0.0564021	0	0
chr10-84371280	rs148282462	chr10_84425893_84417771:+	CCSER2	circCCSER2_1	1	ENSG00000078142	PIK3C3	0.000170367	0.318245	0.0758728	4.19446	0.381957	0.145891	5.80539e-05	0.00019998	-0.000116329	0.988	0.322243	0.001	0.322127	0.001	0.00110653	0.988	0	0.0465286	0.639055	0	0
chr10-84371280	rs148282462	chr10_84425893_84417771:+	CCSER2	circCCSER2_1	1	ENSG00000078328	RBFOX1	0.000558752	-1.30918	0.236492	-5.53583	-0.478857	0.229304	2.37574e-07	0.00059994	-0.246017	0.01	-1.06808	0.001	-1.3141	0.001	0.184841	0.01	1	-0.373348	9.48011e-05	1	1
chr10-84371280	rs148282462	chr10_84425893_84417771:+	CCSER2	circCCSER2_1	1	ENSG00000078596	ITM2A	0.000170367	1.65352	0.311069	5.31562	0.463975	0.215273	6.19462e-07	9.999e-05	0.0703693	0.586	1.58984	0.001	1.6602	0.001	0.0397282	0.586	0	-0.0522148	0.598602	0	0
chr10-84371280	rs148282462	chr10_84425893_84417771:+	CCSER2	circCCSER2_1	1	ENSG00000078668	VDAC3	0.001337394	-0.65139	0.156327	-4.16684	-0.379805	0.144252	6.44018e-05	0.00169983	-0.122838	0.06	-0.525549	0.001	-0.648387	0.001	0.187151	0.06	0	-0.182099	0.0642986	0	0
chr10-84371280	rs148282462	chr10_84425893_84417771:+	CCSER2	circCCSER2_1	1	ENSG00000079332	SAR1A	0.000170367	0.428879	0.0975533	4.39635	0.397493	0.158001	2.6846e-05	0.00029997	0.0550591	0.188	0.375124	0.001	0.430183	0.001	0.121956	0.188	0	0.0850829	0.390478	0	0
chr10-84371280	rs148282462	chr10_84425893_84417771:+	CCSER2	circCCSER2_1	1	ENSG00000079335	CDC14A	0.000266045	1.13267	0.257829	4.39311	0.397246	0.157805	2.71854e-05	0.00059994	0.323368	0.001	0.809591	0.004	1.13296	0.001	0.279665	0.001	1	0.281754	0.00376081	1	1
chr10-84371280	rs148282462	chr10_84425893_84417771:+	CCSER2	circCCSER2_1	1	ENSG00000079482	OPHN1	0.000170367	0.739877	0.181817	4.06935	0.372163	0.138505	9.25742e-05	0.00219978	0.206761	0.004	0.529064	0.004	0.735825	0.001	0.273453	0.004	1	0.129581	0.189846	0	0
chr10-84371280	rs148282462	chr10_84425893_84417771:+	CCSER2	circCCSER2_1	1	ENSG00000081051	AFP	0.000170367	1.54096	0.345834	4.4558	0.402004	0.161607	2.13037e-05	0.00059994	-0.0851164	0.542	1.62785	0.001	1.54273	0.001	-0.0532179	0.542	0	-0.0394204	0.691141	0	0
chr10-84371280	rs148282462	chr10_84425893_84417771:+	CCSER2	circCCSER2_1	1	ENSG00000082212	ME2	0.000170367	0.453867	0.086148	5.26845	0.460735	0.212277	7.58679e-07	0.00049995	0.077585	0.02	0.376445	0.001	0.45403	0.001	0.165535	0.02	1	0.139331	0.158356	0	0
chr10-84371280	rs148282462	chr10_84425893_84417771:+	CCSER2	circCCSER2_1	1	ENSG00000082438	COBLL1	0.000170367	1.1415	0.231401	4.93299	0.437157	0.191106	3.12034e-06	0.00029997	0.0632007	0.458	1.07667	0.001	1.13987	0.001	0.0516297	0.458	0	0.0472947	0.63354	0	0
chr10-84371280	rs148282462	chr10_84425893_84417771:+	CCSER2	circCCSER2_1	1	ENSG00000082781	ITGB5	0.00036383	1.20783	0.2319	5.20841	0.456584	0.208469	9.80706e-07	0.00079992	0.165785	0.086	1.03716	0.001	1.20294	0.001	0.138084	0.086	0	0.235259	0.0162156	1	0
chr10-84371280	rs148282462	chr10_84425893_84417771:+	CCSER2	circCCSER2_1	1	ENSG00000083750	RRAGB	0.000266045	-0.671817	0.128052	-5.24643	-0.459216	0.210879	8.33733e-07	0.00019998	-0.0243416	0.614	-0.650859	0.001	-0.675201	0.001	0.0354859	0.614	0	-0.0995945	0.314465	0	0
chr10-84371280	rs148282462	chr10_84425893_84417771:+	CCSER2	circCCSER2_1	1	ENSG00000084444	FAM234B	0.00104236	-1.04835	0.240437	-4.36018	-0.394734	0.155815	3.08744e-05	0.0009999	-0.157951	0.092	-0.886317	0.002	-1.04427	0.001	0.147451	0.092	0	-0.165636	0.0928842	0	0
chr10-84371280	rs148282462	chr10_84425893_84417771:+	CCSER2	circCCSER2_1	1	ENSG00000084710	EFR3B	0.00036383	0.661627	0.163109	4.05636	0.371138	0.137744	9.71211e-05	0.00059994	0.0673232	0.318	0.597711	0.001	0.665034	0.001	0.098725	0.318	0	0.175293	0.0751004	0	0
chr10-84371280	rs148282462	chr10_84425893_84417771:+	CCSER2	circCCSER2_1	1	ENSG00000084731	KIF3C	0.000170367	-0.92309	0.19826	-4.65597	-0.41698	0.173872	9.64827e-06	0.00049995	-0.189458	0.012	-0.728045	0.002	-0.917503	0.001	0.199898	0.012	1	-0.232283	0.0176562	1	1
chr10-84371280	rs148282462	chr10_84425893_84417771:+	CCSER2	circCCSER2_1	1	ENSG00000085276	MECOM	0.000266045	1.55684	0.322072	4.83384	0.430008	0.184907	4.69354e-06	0.00039996	0.165375	0.226	1.37201	0.001	1.53739	0.001	0.106831	0.226	0	0.129604	0.189768	0	0
chr10-84371280	rs148282462	chr10_84425893_84417771:+	CCSER2	circCCSER2_1	1	ENSG00000085382	HACE1	0.000170367	-0.407046	0.0970348	-4.19484	-0.381986	0.145914	5.79706e-05	0.00029997	-0.0812672	0.024	-0.323293	0.004	-0.404561	0.001	0.194671	0.024	1	-0.0977216	0.323697	0	0
chr10-84371280	rs148282462	chr10_84425893_84417771:+	CCSER2	circCCSER2_1	1	ENSG00000085465	OVGP1	0.000170367	-1.16939	0.240727	-4.85772	-0.431737	0.186397	4.2558e-06	9.999e-05	-0.196305	0.04	-0.980155	0.001	-1.17646	0.001	0.159175	0.04	1	-0.202178	0.0395703	1	1
chr10-84371280	rs148282462	chr10_84425893_84417771:+	CCSER2	circCCSER2_1	1	ENSG00000085563	ABCB1	0.000170367	1.70667	0.302235	5.64684	0.486206	0.236397	1.45499e-07	0.00019998	0.200227	0.1	1.50449	0.001	1.70472	0.001	0.111687	0.1	0	0.108997	0.270721	0	0
chr10-84371280	rs148282462	chr10_84425893_84417771:+	CCSER2	circCCSER2_1	1	ENSG00000086289	EPDR1	0.000266045	-1.3248	0.274572	-4.82496	-0.429364	0.184353	4.86724e-06	0.00089991	-0.176621	0.118	-1.14454	0.001	-1.32116	0.001	0.127619	0.118	0	-0.209337	0.0329484	1	0
chr10-84371280	rs148282462	chr10_84425893_84417771:+	CCSER2	circCCSER2_1	1	ENSG00000086475	SEPHS1	0.000170367	0.561267	0.130084	4.31464	0.391245	0.153073	3.6779e-05	9.999e-05	0.0917398	0.086	0.477111	0.002	0.568851	0.001	0.154573	0.086	0	0.0711008	0.47323	0	0
chr10-84371280	rs148282462	chr10_84425893_84417771:+	CCSER2	circCCSER2_1	1	ENSG00000087076	HSD17B14	0.000170367	0.899524	0.201354	4.46737	0.402879	0.162311	2.03617e-05	0.00039996	0.186052	0.028	0.709338	0.001	0.895391	0.001	0.20214	0.028	1	0.118814	0.229639	0	0
chr10-84371280	rs148282462	chr10_84425893_84417771:+	CCSER2	circCCSER2_1	1	ENSG00000087266	SH3BP2	0.000170367	1.34683	0.293125	4.59474	0.412434	0.170102	1.23201e-05	0.00089991	0.198513	0.104	1.13052	0.001	1.32904	0.001	0.143591	0.104	0	0.148896	0.131422	0	0
chr10-84371280	rs148282462	chr10_84425893_84417771:+	CCSER2	circCCSER2_1	1	ENSG00000087502	ERGIC2	0.000170367	0.395584	0.0851074	4.64806	0.416395	0.173384	9.95862e-06	9.999e-05	0.055315	0.088	0.34024	0.001	0.395555	0.001	0.136943	0.088	0	0.084633	0.392998	0	0
chr10-84371280	rs148282462	chr10_84425893_84417771:+	CCSER2	circCCSER2_1	1	ENSG00000087903	RFX2	0.000170367	1.14654	0.185914	6.16708	0.519301	0.269674	1.37912e-08	9.999e-05	0.132505	0.09	1.00856	0.001	1.14106	0.001	0.112548	0.09	0	0.163539	0.0971545	0	0
chr10-84371280	rs148282462	chr10_84425893_84417771:+	CCSER2	circCCSER2_1	1	ENSG00000088320	REM1	0.000170367	1.90348	0.39419	4.82884	0.429646	0.184596	4.79041e-06	9.999e-05	0.283097	0.072	1.60988	0.001	1.89298	0.001	0.144175	0.072	0	0.146717	0.137226	0	0
chr10-84371280	rs148282462	chr10_84425893_84417771:+	CCSER2	circCCSER2_1	1	ENSG00000088386	SLC15A1	0.000945659	1.82013	0.409513	4.44461	0.401157	0.160927	2.22544e-05	0.00169983	0.187001	0.246	1.6306	0.001	1.8176	0.001	0.0991315	0.246	0	0.222549	0.0231658	1	0
chr10-84371280	rs148282462	chr10_84425893_84417771:+	CCSER2	circCCSER2_1	1	ENSG00000088538	DOCK3	0.000170367	-0.778397	0.147231	-5.28692	-0.462006	0.21345	7.0085e-07	0.00039996	-0.116396	0.048	-0.674345	0.001	-0.790741	0.001	0.14392	0.048	1	-0.252001	0.00986161	1	1
chr10-84371280	rs148282462	chr10_84425893_84417771:+	CCSER2	circCCSER2_1	1	ENSG00000088888	MAVS	0.000558752	0.808791	0.176579	4.58035	0.411361	0.169218	1.30451e-05	0.00069993	0.162927	0.026	0.643365	0.002	0.806292	0.001	0.196281	0.026	1	0.21716	0.0268056	1	1
chr10-84371280	rs148282462	chr10_84425893_84417771:+	CCSER2	circCCSER2_1	1	ENSG00000088899	LZTS3	0.002120146	-0.702894	0.172709	-4.06982	-0.3722	0.138533	9.24119e-05	0.00339966	-0.0680221	0.344	-0.639427	0.001	-0.707449	0.001	0.0928911	0.344	0	-0.192875	0.0498049	1	0
chr10-84371280	rs148282462	chr10_84425893_84417771:+	CCSER2	circCCSER2_1	1	ENSG00000090238	YPEL3	0.000170367	-0.712901	0.166051	-4.29327	-0.389602	0.15179	3.99117e-05	0.0009999	-0.0902028	0.174	-0.625446	0.001	-0.715649	0.001	0.117782	0.174	0	-0.160093	0.104506	0	0
chr10-84371280	rs148282462	chr10_84425893_84417771:+	CCSER2	circCCSER2_1	1	ENSG00000090487	SPG21	0.001923114	0.428923	0.0997227	4.30116	0.390209	0.152263	3.87265e-05	0.00189981	-0.0419382	0.292	0.472182	0.001	0.430244	0.001	-0.0895045	0.292	0	-0.0111643	0.910442	0	0
chr10-84371280	rs148282462	chr10_84425893_84417771:+	CCSER2	circCCSER2_1	1	ENSG00000091140	DLD	0.00036383	0.48288	0.110608	4.36569	0.395155	0.156148	3.02249e-05	0.00049995	-0.0674463	0.112	0.553455	0.001	0.486008	0.001	-0.128231	0.112	0	-0.15213	0.123156	0	0
chr10-84371280	rs148282462	chr10_84425893_84417771:+	CCSER2	circCCSER2_1	1	ENSG00000091583	APOH	0.000656416	1.60705	0.376258	4.27115	0.387897	0.150464	4.34245e-05	0.00109989	0.220742	0.134	1.37384	0.001	1.59458	0.001	0.133401	0.134	0	0.126323	0.201318	0	0
chr10-84371280	rs148282462	chr10_84425893_84417771:+	CCSER2	circCCSER2_1	1	ENSG00000091656	ZFHX4	0.000170367	1.31493	0.293569	4.47911	0.403765	0.163026	1.94471e-05	0.00029997	0.244426	0.028	1.07569	0.001	1.32012	0.001	0.180491	0.028	1	0.147425	0.135319	0	0
chr10-84371280	rs148282462	chr10_84425893_84417771:+	CCSER2	circCCSER2_1	1	ENSG00000091972	CD200	0.000266045	-1.21996	0.227218	-5.36911	-0.467627	0.218675	4.91698e-07	0.00039996	-0.265994	0.002	-0.961818	0.001	-1.22781	0.001	0.21138	0.002	1	-0.3264	0.000720849	1	1
chr10-84371280	rs148282462	chr10_84425893_84417771:+	CCSER2	circCCSER2_1	1	ENSG00000092096	SLC22A17	0.000170367	-1.19266	0.186858	-6.38268	-0.532373	0.283421	5.06339e-09	0.00029997	-0.14844	0.036	-1.04356	0.001	-1.192	0.001	0.117999	0.036	1	-0.237179	0.0153412	1	1
chr10-84371280	rs148282462	chr10_84425893_84417771:+	CCSER2	circCCSER2_1	1	ENSG00000094975	SUCO	0.00036383	0.383298	0.0787465	4.86749	0.432444	0.187008	4.08832e-06	0.00049995	0.0235034	0.462	0.359854	0.001	0.383358	0.001	0.0554568	0.462	0	0.0667758	0.500626	0	0
chr10-84371280	rs148282462	chr10_84425893_84417771:+	CCSER2	circCCSER2_1	1	ENSG00000095059	DHPS	0.000170367	-0.5201	0.123673	-4.20544	-0.38281	0.146544	5.57009e-05	0.00029997	-0.0944667	0.064	-0.423994	0.004	-0.518461	0.001	0.174181	0.064	0	-0.145696	0.140013	0	0
chr10-84371280	rs148282462	chr10_84425893_84417771:+	CCSER2	circCCSER2_1	1	ENSG00000095713	CRTAC1	0.000170367	-1.25451	0.300528	-4.17436	-0.380392	0.144698	6.26095e-05	0.0009999	-0.301472	0.006	-0.9478	0.002	-1.24927	0.001	0.236703	0.006	1	-0.251092	0.0101399	1	1
chr10-84371280	rs148282462	chr10_84425893_84417771:+	CCSER2	circCCSER2_1	1	ENSG00000095752	IL11	0.000462019	1.58516	0.300117	5.2818	0.461654	0.213124	7.16438e-07	0.00129987	-0.121225	0.336	1.71112	0.001	1.5899	0.001	-0.0684705	0.336	0	0.0359531	0.717101	0	0
chr10-84371280	rs148282462	chr10_84425893_84417771:+	CCSER2	circCCSER2_1	1	ENSG00000096006	CRISP3	0.000170367	1.84923	0.393337	4.7014	0.420333	0.17668	8.03785e-06	0.00019998	0.25963	0.1	1.58178	0.001	1.84141	0.001	0.132855	0.1	0	0.150209	0.128015	0	0
chr10-84371280	rs148282462	chr10_84425893_84417771:+	CCSER2	circCCSER2_1	1	ENSG00000096063	SRPK1	0.000170367	-0.745219	0.136391	-5.46383	-0.474036	0.22471	3.25686e-07	0.00019998	-0.155609	0.004	-0.588498	0.001	-0.744108	0.001	0.208168	0.004	1	-0.239624	0.0142869	1	1
chr10-84371280	rs148282462	chr10_84425893_84417771:+	CCSER2	circCCSER2_1	1	ENSG00000096092	TMEM14A	0.000170367	-1.11557	0.245971	-4.53536	-0.407996	0.166461	1.55875e-05	0.00019998	-0.126804	0.208	-0.991365	0.001	-1.11817	0.001	0.109716	0.208	0	-0.117502	0.234862	0	0
chr10-84371280	rs148282462	chr10_84425893_84417771:+	CCSER2	circCCSER2_1	1	ENSG00000099385	BCL7C	0.000170367	0.826448	0.149673	5.52168	0.477913	0.228401	2.52803e-07	9.999e-05	0.127291	0.014	0.696395	0.001	0.823686	0.001	0.148927	0.014	1	0.25094	0.010187	1	1
chr10-84371280	rs148282462	chr10_84425893_84417771:+	CCSER2	circCCSER2_1	1	ENSG00000100003	SEC14L2	0.000170367	1.06037	0.136114	7.79032	0.608899	0.370759	5.52397e-12	9.999e-05	0.0538735	0.302	1.00571	0.001	1.05958	0.001	0.047545	0.302	0	0.118149	0.232276	0	0
chr10-84371280	rs148282462	chr10_84425893_84417771:+	CCSER2	circCCSER2_1	1	ENSG00000100014	SPECC1L	0.000170367	0.381514	0.0918775	4.15242	0.37868	0.143398	6.79763e-05	0.00019998	0.0194401	0.582	0.367078	0.001	0.386518	0.001	0.0464964	0.582	0	-0.0561986	0.570961	0	0
chr10-84371280	rs148282462	chr10_84425893_84417771:+	CCSER2	circCCSER2_1	1	ENSG00000100065	CARD10	0.000266045	1.61706	0.309979	5.21668	0.457158	0.208993	9.46711e-07	0.00029997	0.172215	0.158	1.42943	0.001	1.60165	0.001	0.105747	0.158	0	0.222786	0.023016	1	0
chr10-84371280	rs148282462	chr10_84425893_84417771:+	CCSER2	circCCSER2_1	1	ENSG00000100095	SEZ6L	0.000266045	-1.35271	0.23793	-5.68533	-0.488731	0.238858	1.22621e-07	0.00019998	-0.106983	0.262	-1.24687	0.001	-1.35385	0.001	0.0752678	0.262	0	-0.190094	0.0532588	0	0
chr10-84371280	rs148282462	chr10_84425893_84417771:+	CCSER2	circCCSER2_1	1	ENSG00000100106	TRIOBP	0.000849489	0.984816	0.228287	4.31393	0.391191	0.15303	3.68791e-05	0.00159984	0.0590035	0.516	0.935145	0.001	0.994148	0.001	0.0618461	0.516	0	0.0793569	0.423266	0	0
chr10-84371280	rs148282462	chr10_84425893_84417771:+	CCSER2	circCCSER2_1	1	ENSG00000100151	PICK1	0.000170367	-0.647962	0.154141	-4.20369	-0.382674	0.146439	5.60702e-05	0.0009999	-0.202193	0.001	-0.441288	0.001	-0.643481	0.001	0.309819	0.001	1	-0.308726	0.00142955	1	1
chr10-84371280	rs148282462	chr10_84425893_84417771:+	CCSER2	circCCSER2_1	1	ENSG00000100401	RANGAP1	0.000170367	-0.663752	0.140891	-4.7111	-0.421046	0.17728	7.72977e-06	0.00119988	-0.0448351	0.436	-0.623063	0.001	-0.667898	0.001	0.0637537	0.436	0	-0.0618676	0.532693	0	0
chr10-84371280	rs148282462	chr10_84425893_84417771:+	CCSER2	circCCSER2_1	1	ENSG00000100413	POLR3H	0.000170367	0.487523	0.103125	4.72751	0.422252	0.178297	7.23391e-06	9.999e-05	0.110462	0.012	0.384885	0.001	0.495347	0.001	0.216774	0.012	1	0.229373	0.0191701	1	1
chr10-84371280	rs148282462	chr10_84425893_84417771:+	CCSER2	circCCSER2_1	1	ENSG00000100532	CGRRF1	0.000170367	0.626708	0.126653	4.94824	0.438249	0.192063	2.92919e-06	0.00069993	0.129149	0.012	0.499701	0.001	0.62885	0.001	0.203243	0.012	1	0.232077	0.01776	1	1
chr10-84371280	rs148282462	chr10_84425893_84417771:+	CCSER2	circCCSER2_1	1	ENSG00000100731	PCNX1	0.000558752	0.233174	0.0575708	4.05021	0.370653	0.137384	9.9346e-05	0.00079992	0.0204149	0.376	0.21656	0.001	0.236975	0.001	0.0786614	0.376	0	0.0794964	0.422449	0	0
chr10-84371280	rs148282462	chr10_84425893_84417771:+	CCSER2	circCCSER2_1	1	ENSG00000100814	CCNB1IP1	0.000170367	-0.460217	0.111538	-4.12611	-0.376622	0.141844	7.49919e-05	0.00169983	-0.081204	0.08	-0.373396	0.002	-0.4546	0.001	0.176023	0.08	0	-0.0978369	0.323124	0	0
chr10-84371280	rs148282462	chr10_84425893_84417771:+	CCSER2	circCCSER2_1	1	ENSG00000100889	PCK2	0.000170367	0.871659	0.206843	4.21412	0.383484	0.14706	5.39069e-05	0.00249975	0.062455	0.466	0.815634	0.001	0.878089	0.001	0.0654025	0.466	0	0.172212	0.0804497	0	0
chr10-84371280	rs148282462	chr10_84425893_84417771:+	CCSER2	circCCSER2_1	1	ENSG00000100949	RABGGTA	0.000170367	-0.670667	0.144025	-4.6566	-0.417027	0.173911	9.62375e-06	0.00039996	-0.11904	0.03	-0.543559	0.001	-0.662598	0.001	0.177665	0.03	1	-0.167677	0.0888714	0	0
chr10-84371280	rs148282462	chr10_84425893_84417771:+	CCSER2	circCCSER2_1	1	ENSG00000100997	ABHD12	0.000170367	-0.484452	0.109961	-4.40568	-0.398203	0.158565	2.58929e-05	0.00029997	-0.137668	0.001	-0.347611	0.001	-0.485279	0.001	0.275267	0.001	1	-0.266295	0.00628769	1	1
chr10-84371280	rs148282462	chr10_84425893_84417771:+	CCSER2	circCCSER2_1	1	ENSG00000101000	PROCR	0.00036383	1.99241	0.374789	5.31607	0.464006	0.215302	6.18251e-07	0.00029997	0.0707968	0.644	1.9482	0.001	2.019	0.001	0.0315155	0.644	0	0.0960056	0.332307	0	0
chr10-84371280	rs148282462	chr10_84425893_84417771:+	CCSER2	circCCSER2_1	1	ENSG00000101079	NDRG3	0.001238437	-0.897014	0.212489	-4.22146	-0.384054	0.147498	5.2431e-05	0.00149985	-0.0955431	0.284	-0.78942	0.001	-0.884963	0.001	0.101739	0.284	0	-0.144884	0.142258	0	0
chr10-84371280	rs148282462	chr10_84425893_84417771:+	CCSER2	circCCSER2_1	1	ENSG00000101180	HRH3	0.000266045	-1.21136	0.280659	-4.31612	-0.391359	0.153162	3.65711e-05	0.00159984	0.0657788	0.558	-1.27832	0.001	-1.21254	0.001	-0.0533529	0.558	0	-0.0281275	0.776844	0	0
chr10-84371280	rs148282462	chr10_84425893_84417771:+	CCSER2	circCCSER2_1	1	ENSG00000101199	ARFGAP1	0.000170367	-0.229652	0.0563276	-4.07708	-0.372772	0.138959	8.99644e-05	0.00019998	-0.0379471	0.078	-0.19194	0.001	-0.229887	0.001	0.158568	0.078	0	-0.0475622	0.631618	0	0
chr10-84371280	rs148282462	chr10_84425893_84417771:+	CCSER2	circCCSER2_1	1	ENSG00000101200	AVP	0.00104236	2.72114	0.481148	5.65551	0.486776	0.236951	1.40004e-07	0.0009999	-0.0630673	0.762	2.75738	0.001	2.69431	0.001	-0.0229541	0.762	0	0.131595	0.182995	0	0
chr10-84371280	rs148282462	chr10_84425893_84417771:+	CCSER2	circCCSER2_1	1	ENSG00000101210	EEF1A2	0.000170367	-1.25724	0.226041	-5.562	-0.480599	0.230975	2.11727e-07	0.00089991	-0.250452	0.006	-0.99974	0.001	-1.25019	0.001	0.199424	0.006	1	-0.2479	0.0111718	1	1
chr10-84371280	rs148282462	chr10_84425893_84417771:+	CCSER2	circCCSER2_1	1	ENSG00000101306	MYLK2	0.000170367	1.88059	0.35515	5.29519	0.462574	0.213975	6.76386e-07	9.999e-05	0.213993	0.144	1.67082	0.001	1.88482	0.001	0.108469	0.144	0	0.0290619	0.769634	0	0
chr10-84371280	rs148282462	chr10_84425893_84417771:+	CCSER2	circCCSER2_1	1	ENSG00000101346	POFUT1	0.000170367	0.572026	0.119706	4.77859	0.42599	0.181467	5.88045e-06	0.00029997	0.0201249	0.682	0.553031	0.001	0.573155	0.001	0.0320367	0.682	0	0.0127554	0.897743	0	0
chr10-84371280	rs148282462	chr10_84425893_84417771:+	CCSER2	circCCSER2_1	1	ENSG00000101349	PAK5	0.002713896	-0.919485	0.224292	-4.09951	-0.374535	0.140277	8.27918e-05	0.00339966	-0.0490017	0.578	-0.870289	0.001	-0.919291	0.001	0.0515697	0.578	0	-0.114665	0.246433	0	0
chr10-84371280	rs148282462	chr10_84425893_84417771:+	CCSER2	circCCSER2_1	1	ENSG00000101752	MIB1	0.000170367	0.572418	0.121766	4.70098	0.420302	0.176654	8.05148e-06	0.00039996	0.148863	0.001	0.420706	0.001	0.56957	0.001	0.25695	0.001	1	0.282105	0.003716	1	1
chr10-84371280	rs148282462	chr10_84425893_84417771:+	CCSER2	circCCSER2_1	1	ENSG00000101825	MXRA5	0.003405692	1.7136	0.4141	4.13812	0.377562	0.142553	7.17064e-05	0.00339966	-0.455724	0.002	2.16561	0.001	1.70989	0.001	-0.25631	0.002	1	-0.169319	0.0857451	0	0
chr10-84371280	rs148282462	chr10_84425893_84417771:+	CCSER2	circCCSER2_1	1	ENSG00000101850	GPR143	0.000170367	1.17432	0.281619	4.16987	0.380042	0.144432	6.36746e-05	9.999e-05	0.239863	0.042	0.925842	0.002	1.16571	0.001	0.19762	0.042	1	0.213296	0.0297052	1	1
chr10-84371280	rs148282462	chr10_84425893_84417771:+	CCSER2	circCCSER2_1	1	ENSG00000101892	ATP1B4	0.000558752	1.75468	0.395658	4.43485	0.400418	0.160334	2.31175e-05	0.00059994	-0.0524991	0.768	1.80977	0.001	1.75727	0.001	-0.0265547	0.768	0	0.0277683	0.779621	0	0
chr10-84371280	rs148282462	chr10_84425893_84417771:+	CCSER2	circCCSER2_1	1	ENSG00000101911	PRPS2	0.00036383	-1.49634	0.297493	-5.02982	-0.444059	0.197189	2.0852e-06	0.00049995	-0.291353	0.014	-1.20654	0.001	-1.49789	0.001	0.188599	0.014	1	-0.235761	0.0159829	1	1
chr10-84371280	rs148282462	chr10_84425893_84417771:+	CCSER2	circCCSER2_1	1	ENSG00000102003	SYP	0.00036383	-1.53825	0.347831	-4.4224	-0.399474	0.159579	2.42644e-05	0.00239976	-0.187474	0.188	-1.35311	0.001	-1.54059	0.001	0.114883	0.188	0	-0.166543	0.091085	0	0
chr10-84371280	rs148282462	chr10_84425893_84417771:+	CCSER2	circCCSER2_1	1	ENSG00000102010	BMX	0.000266045	1.64131	0.352376	4.65783	0.417118	0.173987	9.57629e-06	0.00019998	-0.00590675	0.982	1.6414	0.001	1.63549	0.001	0.00225974	0.982	0	0.0624059	0.529126	0	0
chr10-84371280	rs148282462	chr10_84425893_84417771:+	CCSER2	circCCSER2_1	1	ENSG00000102024	PLS3	0.000170367	0.894169	0.165873	5.39069	0.469093	0.220049	4.4779e-07	0.00019998	0.0278619	0.646	0.860028	0.001	0.88789	0.001	0.0288758	0.646	0	0.0819516	0.408216	0	0
chr10-84371280	rs148282462	chr10_84425893_84417771:+	CCSER2	circCCSER2_1	1	ENSG00000102048	ASB9	0.00036383	1.42022	0.323101	4.3956	0.397436	0.157955	2.69243e-05	0.00029997	-0.0197003	0.862	1.44575	0.001	1.42605	0.001	-0.0130026	0.862	0	-0.0282909	0.775582	0	0
chr10-84371280	rs148282462	chr10_84425893_84417771:+	CCSER2	circCCSER2_1	1	ENSG00000102466	FGF14	0.000656416	-1.31575	0.243443	-5.40474	-0.470046	0.220944	4.21291e-07	0.00149985	-0.184704	0.06	-1.12177	0.001	-1.30647	0.001	0.137203	0.06	0	-0.162836	0.0986212	0	0
chr10-84371280	rs148282462	chr10_84425893_84417771:+	CCSER2	circCCSER2_1	1	ENSG00000102606	ARHGEF7	0.000170367	-0.661539	0.107451	-6.15667	-0.518661	0.269009	1.44695e-08	9.999e-05	-0.0397236	0.338	-0.620952	0.001	-0.660676	0.001	0.0564161	0.338	0	-0.0417994	0.673533	0	0
chr10-84371280	rs148282462	chr10_84425893_84417771:+	CCSER2	circCCSER2_1	1	ENSG00000103035	PSMD7	0.000170367	-0.586182	0.103696	-5.65291	-0.486606	0.236785	1.41629e-07	0.00019998	-0.0643098	0.14	-0.521334	0.001	-0.585644	0.001	0.106563	0.14	0	-0.159345	0.106157	0	0
chr10-84371280	rs148282462	chr10_84425893_84417771:+	CCSER2	circCCSER2_1	1	ENSG00000103269	RHBDL1	0.00036383	-0.985609	0.22924	-4.29947	-0.390079	0.152162	3.89776e-05	0.00149985	-0.0472846	0.62	-0.93475	0.001	-0.982035	0.001	0.0459288	0.62	0	-0.192411	0.050368	0	0
chr10-84371280	rs148282462	chr10_84425893_84417771:+	CCSER2	circCCSER2_1	1	ENSG00000103335	PIEZO1	0.000170367	1.01973	0.248865	4.09753	0.374379	0.14016	8.34027e-05	0.00269973	0.111506	0.254	0.907774	0.001	1.01928	0.001	0.108618	0.254	0	0.213511	0.0295373	1	0
chr10-84371280	rs148282462	chr10_84425893_84417771:+	CCSER2	circCCSER2_1	1	ENSG00000103599	IQCH	0.00036383	0.669758	0.156977	4.26659	0.387546	0.150192	4.41841e-05	0.00039996	0.0150241	0.818	0.648419	0.001	0.663443	0.001	0.018742	0.818	0	-0.0178008	0.85766	0	0
chr10-84371280	rs148282462	chr10_84425893_84417771:+	CCSER2	circCCSER2_1	1	ENSG00000103852	TTC23	0.00036383	0.688007	0.15922	4.32111	0.391742	0.153462	3.58783e-05	0.00049995	0.0603751	0.33	0.630306	0.001	0.690681	0.001	0.083147	0.33	0	0.0821823	0.406893	0	0
chr10-84371280	rs148282462	chr10_84425893_84417771:+	CCSER2	circCCSER2_1	1	ENSG00000103994	ZNF106	0.000170367	0.433141	0.106953	4.04984	0.370624	0.137362	9.94801e-05	0.00079992	0.0543025	0.214	0.379565	0.001	0.433867	0.001	0.124399	0.214	0	0.104519	0.291013	0	0
chr10-84371280	rs148282462	chr10_84425893_84417771:+	CCSER2	circCCSER2_1	1	ENSG00000104231	ZFAND1	0.000170367	-0.613082	0.148782	-4.12068	-0.376196	0.141524	7.65251e-05	0.00039996	-0.00941082	0.892	-0.605758	0.001	-0.615169	0.001	0.0109233	0.892	0	-0.0487514	0.623107	0	0
chr10-84371280	rs148282462	chr10_84425893_84417771:+	CCSER2	circCCSER2_1	1	ENSG00000104237	RP1	0.000266045	1.37078	0.274472	4.99423	0.441531	0.19495	2.41937e-06	0.00029997	0.192649	0.084	1.18139	0.001	1.37404	0.001	0.135335	0.084	0	0.176209	0.073567	0	0
chr10-84371280	rs148282462	chr10_84425893_84417771:+	CCSER2	circCCSER2_1	1	ENSG00000104267	CA2	0.000170367	1.67233	0.376907	4.43698	0.400579	0.160464	2.29265e-05	9.999e-05	0.0127889	0.94	1.6656	0.001	1.67839	0.001	0.00704946	0.94	0	0.0999916	0.31253	0	0
chr10-84371280	rs148282462	chr10_84425893_84417771:+	CCSER2	circCCSER2_1	1	ENSG00000104427	ZC2HC1A	0.000266045	-0.596525	0.14113	-4.22677	-0.384465	0.147814	5.13899e-05	0.00069993	-0.0857857	0.134	-0.513463	0.004	-0.599248	0.001	0.135226	0.134	0	-0.109774	0.267298	0	0
chr10-84371280	rs148282462	chr10_84425893_84417771:+	CCSER2	circCCSER2_1	1	ENSG00000104435	STMN2	0.000558752	-1.51114	0.313551	-4.81943	-0.428963	0.184009	4.97846e-06	0.00189981	-0.169477	0.16	-1.3521	0.001	-1.52158	0.001	0.107789	0.16	0	-0.178651	0.0696016	0	0
chr10-84371280	rs148282462	chr10_84425893_84417771:+	CCSER2	circCCSER2_1	1	ENSG00000104447	TRPS1	0.000170367	1.21637	0.216428	5.6202	0.484452	0.234694	1.63738e-07	0.00019998	0.241061	0.008	0.961329	0.001	1.20239	0.001	0.197292	0.008	1	0.238994	0.0145525	1	1
chr10-84371280	rs148282462	chr10_84425893_84417771:+	CCSER2	circCCSER2_1	1	ENSG00000104833	TUBB4A	0.000170367	-1.30749	0.269345	-4.85434	-0.431493	0.186186	4.31521e-06	9.999e-05	-0.0911538	0.41	-1.21347	0.001	-1.30462	0.001	0.0657865	0.41	0	-0.0620182	0.531694	0	0
chr10-84371280	rs148282462	chr10_84425893_84417771:+	CCSER2	circCCSER2_1	1	ENSG00000105137	SYDE1	0.00036383	1.13647	0.252145	4.50723	0.405884	0.164741	1.74146e-05	0.00059994	-0.0139395	0.852	1.14604	0.001	1.1321	0.001	-0.0153183	0.852	0	0.0628234	0.526369	0	0
chr10-84371280	rs148282462	chr10_84425893_84417771:+	CCSER2	circCCSER2_1	1	ENSG00000105223	PLD3	0.000266045	-0.906566	0.221623	-4.09057	-0.373833	0.139751	8.55814e-05	0.00249975	-0.22512	0.002	-0.675027	0.008	-0.900147	0.001	0.242005	0.002	1	-0.258773	0.00799166	1	1
chr10-84371280	rs148282462	chr10_84425893_84417771:+	CCSER2	circCCSER2_1	1	ENSG00000105255	FSD1	0.00036383	-0.985407	0.196092	-5.02522	-0.443733	0.196899	2.12577e-06	0.00089991	-0.215859	0.008	-0.765643	0.001	-0.981501	0.001	0.217548	0.008	1	-0.256031	0.00870727	1	1
chr10-84371280	rs148282462	chr10_84425893_84417771:+	CCSER2	circCCSER2_1	1	ENSG00000105409	ATP1A3	0.000266045	-1.42137	0.320858	-4.4299	-0.400042	0.160034	2.35671e-05	0.00249975	-0.304967	0.02	-1.12923	0.002	-1.43419	0.001	0.209002	0.02	1	-0.22311	0.0228126	1	1
chr10-84371280	rs148282462	chr10_84425893_84417771:+	CCSER2	circCCSER2_1	1	ENSG00000105649	RAB3A	0.000170367	-1.78286	0.307135	-5.80481	-0.49649	0.246502	7.18505e-08	0.00019998	-0.169109	0.168	-1.60955	0.001	-1.77866	0.001	0.0929493	0.168	0	-0.125763	0.203341	0	0
chr10-84371280	rs148282462	chr10_84425893_84417771:+	CCSER2	circCCSER2_1	1	ENSG00000105696	TMEM59L	0.000170367	-1.27116	0.251742	-5.04947	-0.44545	0.198426	1.92046e-06	0.00029997	-0.16436	0.122	-1.10786	0.001	-1.27222	0.001	0.126844	0.122	0	-0.102379	0.301059	0	0
chr10-84371280	rs148282462	chr10_84425893_84417771:+	CCSER2	circCCSER2_1	1	ENSG00000105877	DNAH11	0.000558752	1.31232	0.315361	4.16132	0.379375	0.143925	6.5748e-05	0.00119988	0.180187	0.174	1.13851	0.002	1.31869	0.001	0.132778	0.174	0	0.198596	0.0432813	1	0
chr10-84371280	rs148282462	chr10_84425893_84417771:+	CCSER2	circCCSER2_1	1	ENSG00000105974	CAV1	0.000266045	1.46753	0.303376	4.83733	0.430261	0.185125	4.62696e-06	0.00019998	0.170797	0.17	1.30252	0.001	1.47332	0.001	0.110522	0.17	0	0.231422	0.0180931	1	0
chr10-84371280	rs148282462	chr10_84425893_84417771:+	CCSER2	circCCSER2_1	1	ENSG00000106049	HIBADH	0.000170367	0.682005	0.11776	5.79146	0.495629	0.245648	7.62918e-08	0.00069993	0.126689	0.008	0.555589	0.001	0.682278	0.001	0.183594	0.008	1	0.107927	0.275479	0	0
chr10-84371280	rs148282462	chr10_84425893_84417771:+	CCSER2	circCCSER2_1	1	ENSG00000106571	GLI3	0.000170367	1.37727	0.327905	4.20022	0.382405	0.146233	5.68077e-05	0.00069993	0.399304	0.002	0.964552	0.006	1.36386	0.001	0.292094	0.002	1	0.18275	0.0633339	0	0
chr10-84371280	rs148282462	chr10_84425893_84417771:+	CCSER2	circCCSER2_1	1	ENSG00000106608	URGCP	0.000170367	-0.449975	0.107547	-4.18399	-0.381142	0.145269	6.03861e-05	0.00169983	-0.0889853	0.05	-0.35807	0.004	-0.447055	0.001	0.193391	0.05	0	-0.173418	0.0783208	0	0
chr10-84371280	rs148282462	chr10_84425893_84417771:+	CCSER2	circCCSER2_1	1	ENSG00000106636	YKT6	0.000266045	0.433267	0.0860764	5.03351	0.444321	0.197421	2.05322e-06	0.00029997	0.00711755	0.82	0.42878	0.001	0.435898	0.001	0.0161781	0.82	0	0.0713691	0.471557	0	0
chr10-84371280	rs148282462	chr10_84425893_84417771:+	CCSER2	circCCSER2_1	1	ENSG00000106976	DNM1	0.00104236	-1.36939	0.271262	-5.04823	-0.445362	0.198347	1.93049e-06	0.00129987	-0.203529	0.058	-1.16868	0.001	-1.37221	0.001	0.141519	0.058	0	-0.213446	0.0295886	1	0
chr10-84371280	rs148282462	chr10_84425893_84417771:+	CCSER2	circCCSER2_1	1	ENSG00000107020	PLGRKT	0.000170367	0.798904	0.145349	5.49645	0.476225	0.226791	2.82378e-07	9.999e-05	0.0560808	0.358	0.735687	0.001	0.791767	0.001	0.0655478	0.358	0	0.0786379	0.427492	0	0
chr10-84371280	rs148282462	chr10_84425893_84417771:+	CCSER2	circCCSER2_1	1	ENSG00000107147	KCNT1	0.00114039	-1.05753	0.258071	-4.09781	-0.374402	0.140177	8.33148e-05	0.00109989	-0.00988103	0.91	-1.04658	0.001	-1.05646	0.001	0.0108776	0.91	0	-0.00615176	0.95058	0	0
chr10-84371280	rs148282462	chr10_84425893_84417771:+	CCSER2	circCCSER2_1	1	ENSG00000107187	LHX3	0.001434355	1.76821	0.416481	4.2456	0.385923	0.148937	4.78524e-05	0.00139986	-0.112432	0.526	1.89384	0.001	1.7814	0.001	-0.0555506	0.526	0	0.079423	0.422879	0	0
chr10-84371280	rs148282462	chr10_84425893_84417771:+	CCSER2	circCCSER2_1	1	ENSG00000107262	BAG1	0.000170367	0.714552	0.144775	4.93561	0.437344	0.19127	3.0867e-06	9.999e-05	-0.120205	0.028	0.842263	0.001	0.722058	0.001	-0.156485	0.028	1	-0.0710553	0.473514	0	0
chr10-84371280	rs148282462	chr10_84425893_84417771:+	CCSER2	circCCSER2_1	1	ENSG00000107295	SH3GL2	0.000266045	-2.2053	0.33384	-6.60586	-0.545516	0.297587	1.76967e-09	0.00019998	-0.285618	0.046	-1.91682	0.001	-2.20244	0.001	0.123471	0.046	1	-0.188549	0.0552603	0	0
chr10-84371280	rs148282462	chr10_84425893_84417771:+	CCSER2	circCCSER2_1	1	ENSG00000107562	CXCL12	0.000170367	1.44889	0.351256	4.12488	0.376525	0.141771	7.53372e-05	9.999e-05	0.0796528	0.55	1.38985	0.002	1.4695	0.001	0.0529926	0.55	0	0.0500044	0.614192	0	0
chr10-84371280	rs148282462	chr10_84425893_84417771:+	CCSER2	circCCSER2_1	1	ENSG00000107611	CUBN	0.000170367	1.31878	0.224069	5.88559	0.501669	0.251672	4.99164e-08	9.999e-05	0.0610269	0.498	1.26155	0.001	1.32257	0.001	0.0434585	0.498	0	0.107846	0.275842	0	0
chr10-84371280	rs148282462	chr10_84425893_84417771:+	CCSER2	circCCSER2_1	1	ENSG00000107745	MICU1	0.001629768	-0.528761	0.125986	-4.19697	-0.382152	0.14604	5.7508e-05	0.00169983	-0.0306286	0.548	-0.499096	0.001	-0.529724	0.001	0.0543229	0.548	0	-0.0198228	0.841691	0	0
chr10-84371280	rs148282462	chr10_84425893_84417771:+	CCSER2	circCCSER2_1	1	ENSG00000107758	PPP3CB	0.000462019	-1.08703	0.236922	-4.58813	-0.411942	0.169696	1.2648e-05	0.00059994	-0.156943	0.1	-0.942337	0.001	-1.09928	0.001	0.139726	0.1	0	-0.195462	0.0467607	1	0
chr10-84371280	rs148282462	chr10_84425893_84417771:+	CCSER2	circCCSER2_1	1	ENSG00000108389	MTMR4	0.000266045	-0.593339	0.127373	-4.65828	-0.417151	0.174015	9.5593e-06	0.00049995	-0.071915	0.18	-0.522855	0.002	-0.59477	0.001	0.112435	0.18	0	-0.117133	0.236344	0	0
chr10-84371280	rs148282462	chr10_84425893_84417771:+	CCSER2	circCCSER2_1	1	ENSG00000108551	RASD1	0.000170367	-1.58414	0.367082	-4.3155	-0.391311	0.153125	3.66578e-05	0.00029997	-0.197116	0.19	-1.3827	0.001	-1.57982	0.001	0.118349	0.19	0	-0.101773	0.303946	0	0
chr10-84371280	rs148282462	chr10_84425893_84417771:+	CCSER2	circCCSER2_1	1	ENSG00000108797	CNTNAP1	0.000266045	-1.24509	0.203112	-6.13009	-0.517021	0.267311	1.63545e-08	0.00029997	-0.169303	0.04	-1.07929	0.001	-1.2486	0.001	0.129782	0.04	1	-0.201824	0.039925	1	1
chr10-84371280	rs148282462	chr10_84425893_84417771:+	CCSER2	circCCSER2_1	1	ENSG00000108854	SMURF2	0.000170367	0.744752	0.16884	4.41099	0.398607	0.158887	2.53645e-05	0.00129987	0.212004	0.002	0.539186	0.001	0.75119	0.001	0.276453	0.002	1	0.231122	0.0182475	1	1
chr10-84371280	rs148282462	chr10_84425893_84417771:+	CCSER2	circCCSER2_1	1	ENSG00000108924	HLF	0.000266045	-1.50064	0.256731	-5.84521	-0.499087	0.249088	5.99023e-08	0.00039996	-0.129186	0.214	-1.36385	0.001	-1.49303	0.001	0.0846684	0.214	0	-0.269386	0.00568658	1	0
chr10-84371280	rs148282462	chr10_84425893_84417771:+	CCSER2	circCCSER2_1	1	ENSG00000108984	MAP2K6	0.003504877	-0.999833	0.198429	-5.03874	-0.444691	0.19775	2.00882e-06	0.00409959	0.0311834	0.714	-1.0358	0.001	-1.00462	0.001	-0.0281204	0.714	0	-0.188699	0.0550633	0	0
chr10-84371280	rs148282462	chr10_84425893_84417771:+	CCSER2	circCCSER2_1	1	ENSG00000109063	MYH3	0.000462019	1.19386	0.272847	4.37558	0.39591	0.156745	2.90923e-05	0.00049995	0.0577912	0.602	1.13878	0.001	1.19658	0.001	0.0473857	0.602	0	0.173275	0.0785715	0	0
chr10-84371280	rs148282462	chr10_84425893_84417771:+	CCSER2	circCCSER2_1	1	ENSG00000109066	TMEM104	0.000170367	0.811227	0.143382	5.65779	0.486926	0.237097	1.38591e-07	0.00019998	0.0687897	0.252	0.736141	0.001	0.804931	0.001	0.0789937	0.252	0	0.197362	0.0446249	1	0
chr10-84371280	rs148282462	chr10_84425893_84417771:+	CCSER2	circCCSER2_1	1	ENSG00000109436	TBC1D9	0.00036383	-1.16059	0.250617	-4.63092	-0.415124	0.172328	1.06652e-05	0.00179982	-0.163871	0.1	-1.00478	0.001	-1.16865	0.001	0.134164	0.1	0	-0.103202	0.297168	0	0
chr10-84371280	rs148282462	chr10_84425893_84417771:+	CCSER2	circCCSER2_1	1	ENSG00000109475	RPL34	0.000170367	0.493858	0.115136	4.28933	0.389299	0.151554	4.05162e-05	0.00089991	0.168928	0.001	0.323239	0.006	0.492168	0.001	0.340109	0.001	1	0.32303	0.000824011	1	1
chr10-84371280	rs148282462	chr10_84425893_84417771:+	CCSER2	circCCSER2_1	1	ENSG00000109680	TBC1D19	0.000170367	0.381127	0.0850068	4.4835	0.404096	0.163294	1.91154e-05	9.999e-05	-0.00973783	0.788	0.392374	0.001	0.382636	0.001	-0.022564	0.788	0	-0.0391783	0.692943	0	0
chr10-84371280	rs148282462	chr10_84425893_84417771:+	CCSER2	circCCSER2_1	1	ENSG00000109689	STIM2	0.000170367	0.409718	0.099268	4.12739	0.376722	0.141919	7.46359e-05	9.999e-05	-0.0124374	0.762	0.421545	0.002	0.409108	0.001	-0.0286587	0.762	0	-0.0567736	0.567021	0	0
chr10-84371280	rs148282462	chr10_84425893_84417771:+	CCSER2	circCCSER2_1	1	ENSG00000109738	GLRB	0.001337394	-1.17009	0.279446	-4.18716	-0.381389	0.145457	5.96701e-05	0.00219978	-0.233102	0.03	-0.950271	0.002	-1.18337	0.001	0.193333	0.03	1	-0.245009	0.0121847	1	1
chr10-84371280	rs148282462	chr10_84425893_84417771:+	CCSER2	circCCSER2_1	1	ENSG00000110171	TRIM3	0.000558752	-0.699422	0.150618	-4.64369	-0.416071	0.173115	1.01343e-05	0.00049995	-0.13768	0.024	-0.559122	0.001	-0.696802	0.001	0.193561	0.024	1	-0.21555	0.027983	1	1
chr10-84371280	rs148282462	chr10_84425893_84417771:+	CCSER2	circCCSER2_1	1	ENSG00000110422	HIPK3	0.000170367	0.579928	0.128901	4.49903	0.405266	0.164241	1.79851e-05	0.00109989	0.129079	0.01	0.451458	0.001	0.580537	0.001	0.218304	0.01	1	0.197996	0.0439299	1	1
chr10-84371280	rs148282462	chr10_84425893_84417771:+	CCSER2	circCCSER2_1	1	ENSG00000110514	MADD	0.000170367	-0.683353	0.140505	-4.86355	-0.432159	0.186762	4.15503e-06	0.00019998	-0.136051	0.016	-0.544926	0.004	-0.680977	0.001	0.193767	0.016	1	-0.178273	0.0702032	0	0
chr10-84371280	rs148282462	chr10_84425893_84417771:+	CCSER2	circCCSER2_1	1	ENSG00000110675	ELMOD1	0.000266045	-1.32357	0.253571	-5.21971	-0.457368	0.209185	9.34556e-07	0.00089991	-0.200205	0.054	-1.12175	0.001	-1.32196	0.001	0.144388	0.054	0	-0.2184	0.025928	1	0
chr10-84371280	rs148282462	chr10_84425893_84417771:+	CCSER2	circCCSER2_1	1	ENSG00000110925	CSRNP2	0.000170367	-0.635031	0.119431	-5.31713	-0.464079	0.215369	6.15442e-07	0.00049995	-0.039436	0.438	-0.60032	0.001	-0.639756	0.001	0.0581329	0.438	0	0.0382065	0.700191	0	0
chr10-84371280	rs148282462	chr10_84425893_84417771:+	CCSER2	circCCSER2_1	1	ENSG00000110931	CAMKK2	0.002911379	-0.9036	0.210415	-4.29437	-0.389687	0.151856	3.97443e-05	0.00289971	-0.0535801	0.55	-0.854813	0.001	-0.908394	0.001	0.0554715	0.55	0	-0.13123	0.184224	0	0
chr10-84371280	rs148282462	chr10_84425893_84417771:+	CCSER2	circCCSER2_1	1	ENSG00000111052	LIN7A	0.00036383	-1.17626	0.274296	-4.28829	-0.389218	0.151491	4.06785e-05	0.00159984	-0.148802	0.164	-1.02597	0.001	-1.17477	0.001	0.118665	0.164	0	-0.119126	0.228412	0	0
chr10-84371280	rs148282462	chr10_84425893_84417771:+	CCSER2	circCCSER2_1	1	ENSG00000111142	METAP2	0.000170367	0.538178	0.103087	5.22062	0.45743	0.209242	9.30958e-07	0.00019998	0.0278311	0.526	0.504243	0.001	0.532075	0.001	0.0517894	0.526	0	0.0750914	0.44869	0	0
chr10-84371280	rs148282462	chr10_84425893_84417771:+	CCSER2	circCCSER2_1	1	ENSG00000111262	KCNA1	0.000266045	-1.60234	0.307383	-5.21284	-0.456891	0.208749	9.62377e-07	0.00049995	-0.178531	0.162	-1.40495	0.001	-1.58348	0.001	0.106896	0.162	0	-0.124228	0.208954	0	0
chr10-84371280	rs148282462	chr10_84425893_84417771:+	CCSER2	circCCSER2_1	1	ENSG00000111404	RERGL	0.000170367	2.16426	0.478192	4.52593	0.407288	0.165884	1.61788e-05	0.00019998	0.25157	0.184	1.92458	0.001	2.17615	0.001	0.110572	0.184	0	-0.00363805	0.970762	0	0
chr10-84371280	rs148282462	chr10_84425893_84417771:+	CCSER2	circCCSER2_1	1	ENSG00000111490	TBC1D30	0.000170367	-1.03697	0.191175	-5.42419	-0.471362	0.222183	3.87132e-07	0.00049995	-0.227529	0.001	-0.805021	0.001	-1.03255	0.001	0.215322	0.001	1	-0.312689	0.00123051	1	1
chr10-84371280	rs148282462	chr10_84425893_84417771:+	CCSER2	circCCSER2_1	1	ENSG00000111674	ENO2	0.000170367	-1.5334	0.261306	-5.86823	-0.500561	0.250561	5.39907e-08	9.999e-05	-0.180141	0.082	-1.35326	0.001	-1.53341	0.001	0.11084	0.082	0	-0.202123	0.0396252	1	0
chr10-84371280	rs148282462	chr10_84425893_84417771:+	CCSER2	circCCSER2_1	1	ENSG00000111701	APOBEC1	0.001434355	1.54894	0.343759	4.50589	0.405783	0.16466	1.75066e-05	0.00169983	-0.0721276	0.628	1.62011	0.001	1.54798	0.001	-0.0414379	0.628	0	-0.00585732	0.952943	0	0
chr10-84371280	rs148282462	chr10_84425893_84417771:+	CCSER2	circCCSER2_1	1	ENSG00000111912	NCOA7	0.000170367	-0.965504	0.133576	-7.22813	-0.580118	0.336537	8.84541e-11	0.00019998	-0.169892	0.001	-0.797152	0.001	-0.967044	0.001	0.170245	0.001	1	-0.222554	0.0231626	1	1
chr10-84371280	rs148282462	chr10_84425893_84417771:+	CCSER2	circCCSER2_1	1	ENSG00000112186	CAP2	0.000752314	-1.64307	0.350446	-4.68851	-0.419383	0.175882	8.46627e-06	0.00069993	-0.195793	0.168	-1.45215	0.001	-1.64795	0.001	0.114542	0.168	0	-0.177083	0.072128	0	0
chr10-84371280	rs148282462	chr10_84425893_84417771:+	CCSER2	circCCSER2_1	1	ENSG00000112218	GPR63	0.000170367	-1.19986	0.223162	-5.37663	-0.468138	0.219153	4.7594e-07	0.00049995	-0.216602	0.01	-0.971977	0.001	-1.18858	0.001	0.177638	0.01	1	-0.282512	0.00366448	1	1
chr10-84371280	rs148282462	chr10_84425893_84417771:+	CCSER2	circCCSER2_1	1	ENSG00000112290	WASF1	0.000170367	-1.26264	0.242411	-5.20866	-0.456601	0.208484	9.7968e-07	0.00019998	-0.211416	0.02	-1.06952	0.001	-1.28094	0.001	0.160161	0.02	1	-0.151043	0.125887	0	0
chr10-84371280	rs148282462	chr10_84425893_84417771:+	CCSER2	circCCSER2_1	1	ENSG00000112378	PERP	0.000170367	1.22804	0.295729	4.15257	0.378691	0.143407	6.79378e-05	0.00129987	0.287493	0.012	0.935877	0.002	1.22337	0.001	0.230309	0.012	1	0.263566	0.00686447	1	1
chr10-84371280	rs148282462	chr10_84425893_84417771:+	CCSER2	circCCSER2_1	1	ENSG00000112759	SLC29A1	0.000170367	-0.836844	0.182951	-4.57415	-0.410899	0.168838	1.33699e-05	9.999e-05	-0.181283	0.008	-0.655429	0.001	-0.836712	0.001	0.209239	0.008	1	-0.18356	0.0621519	0	0
chr10-84371280	rs148282462	chr10_84425893_84417771:+	CCSER2	circCCSER2_1	1	ENSG00000112782	CLIC5	0.000170367	1.20863	0.256917	4.70437	0.420551	0.176863	7.9425e-06	0.00029997	-0.196503	0.054	1.40583	0.001	1.20932	0.001	-0.156953	0.054	0	-0.14321	0.146976	0	0
chr10-84371280	rs148282462	chr10_84425893_84417771:+	CCSER2	circCCSER2_1	1	ENSG00000113263	ITK	0.000170367	1.7958	0.420249	4.27318	0.388054	0.150586	4.30896e-05	0.00219978	0.063525	0.706	1.71404	0.001	1.77756	0.001	0.0338193	0.706	0	0.145391	0.140853	0	0
chr10-84371280	rs148282462	chr10_84425893_84417771:+	CCSER2	circCCSER2_1	1	ENSG00000113645	WWC1	0.000170367	0.911122	0.14547	6.26331	0.525182	0.275816	8.83306e-09	9.999e-05	0.127587	0.028	0.780838	0.001	0.908425	0.001	0.136391	0.028	1	0.128568	0.19336	0	0
chr10-84371280	rs148282462	chr10_84425893_84417771:+	CCSER2	circCCSER2_1	1	ENSG00000113721	PDGFRB	0.000752314	1.07267	0.248189	4.32199	0.39181	0.153515	3.57571e-05	0.00139986	0.166154	0.082	0.905396	0.001	1.07155	0.001	0.149768	0.082	0	0.148646	0.132078	0	0
chr10-84371280	rs148282462	chr10_84425893_84417771:+	CCSER2	circCCSER2_1	1	ENSG00000113805	CNTN3	0.000170367	-1.12952	0.277886	-4.06468	-0.371795	0.138231	9.41833e-05	0.00109989	-0.115762	0.324	-1.00461	0.001	-1.12038	0.001	0.0930077	0.324	0	-0.1872	0.0570585	0	0
chr10-84371280	rs148282462	chr10_84425893_84417771:+	CCSER2	circCCSER2_1	1	ENSG00000113811	SELENOK	0.000170367	0.67526	0.160603	4.20453	0.382739	0.146489	5.58931e-05	0.00029997	0.114946	0.09	0.562882	0.002	0.677827	0.001	0.160509	0.09	0	0.210618	0.0318681	1	0
chr10-84371280	rs148282462	chr10_84425893_84417771:+	CCSER2	circCCSER2_1	1	ENSG00000113845	TIMMDC1	0.000170367	0.42349	0.101556	4.17004	0.380055	0.144442	6.36341e-05	0.00129987	0.0834869	0.032	0.334906	0.006	0.418393	0.001	0.193231	0.032	1	0.129386	0.190518	0	0
chr10-84371280	rs148282462	chr10_84425893_84417771:+	CCSER2	circCCSER2_1	1	ENSG00000114279	FGF12	0.00281204	-1.24223	0.300238	-4.1375	-0.377514	0.142516	7.18731e-05	0.00279972	-0.176676	0.156	-1.06892	0.002	-1.2456	0.001	0.137945	0.156	0	-0.183982	0.0615439	0	0
chr10-84371280	rs148282462	chr10_84425893_84417771:+	CCSER2	circCCSER2_1	1	ENSG00000114388	NPRL2	0.000170367	-0.713884	0.172856	-4.12993	-0.376921	0.142069	7.3933e-05	0.00019998	-0.0470658	0.484	-0.663417	0.001	-0.710483	0.001	0.0616631	0.484	0	-0.0184313	0.852675	0	0
chr10-84371280	rs148282462	chr10_84425893_84417771:+	CCSER2	circCCSER2_1	1	ENSG00000114503	NCBP2	0.000170367	0.418644	0.0969916	4.31629	0.391372	0.153172	3.65471e-05	0.00069993	0.0645481	0.098	0.353055	0.001	0.417603	0.001	0.151197	0.098	0	0.098383	0.320418	0	0
chr10-84371280	rs148282462	chr10_84425893_84417771:+	CCSER2	circCCSER2_1	1	ENSG00000114631	PODXL2	0.000170367	-0.72744	0.175118	-4.15399	-0.378803	0.143491	6.75772e-05	0.00339966	-0.0561983	0.476	-0.659806	0.001	-0.716005	0.001	0.079125	0.476	0	-0.100905	0.308107	0	0
chr10-84371280	rs148282462	chr10_84425893_84417771:+	CCSER2	circCCSER2_1	1	ENSG00000114738	MAPKAPK3	0.000170367	1.08928	0.241223	4.51566	0.406518	0.165257	1.68462e-05	0.00169983	0.191428	0.048	0.903309	0.002	1.09474	0.001	0.165432	0.048	1	0.197907	0.0440272	1	1
chr10-84371280	rs148282462	chr10_84425893_84417771:+	CCSER2	circCCSER2_1	1	ENSG00000114948	ADAM23	0.000170367	-1.21616	0.251404	-4.83747	-0.430272	0.185134	4.62416e-06	0.00089991	-0.331439	0.001	-0.897643	0.001	-1.22908	0.001	0.265182	0.001	1	-0.345825	0.000323495	1	1
chr10-84371280	rs148282462	chr10_84425893_84417771:+	CCSER2	circCCSER2_1	1	ENSG00000115020	PIKFYVE	0.000170367	0.396448	0.0733648	5.40379	0.469982	0.220883	4.23038e-07	0.00019998	0.0116648	0.676	0.381995	0.001	0.39366	0.001	0.0284561	0.676	0	0.134615	0.173063	0	0
chr10-84371280	rs148282462	chr10_84425893_84417771:+	CCSER2	circCCSER2_1	1	ENSG00000115073	ACTR1B	0.000462019	-0.674444	0.161608	-4.17334	-0.380312	0.144637	6.28507e-05	0.00059994	-0.0906614	0.174	-0.585152	0.001	-0.675813	0.001	0.128233	0.174	0	-0.149395	0.130119	0	0
chr10-84371280	rs148282462	chr10_84425893_84417771:+	CCSER2	circCCSER2_1	1	ENSG00000115129	TP53I3	0.000656416	0.812798	0.191605	4.24204	0.385648	0.148725	4.8502e-05	0.00059994	0.0564243	0.442	0.763566	0.001	0.81999	0.001	0.0617717	0.442	0	0.0783848	0.428986	0	0
chr10-84371280	rs148282462	chr10_84425893_84417771:+	CCSER2	circCCSER2_1	1	ENSG00000115170	ACVR1	0.000170367	0.694462	0.162392	4.27646	0.388307	0.150783	4.25542e-05	0.00069993	0.0607741	0.364	0.628937	0.001	0.689712	0.001	0.086531	0.364	0	0.19262	0.0501134	0	0
chr10-84371280	rs148282462	chr10_84425893_84417771:+	CCSER2	circCCSER2_1	1	ENSG00000115363	EVA1A	0.000462019	2.6032	0.496738	5.24058	0.458812	0.210508	8.54848e-07	0.00059994	0.227925	0.252	2.37354	0.001	2.60147	0.001	0.0857941	0.252	0	0.20529	0.0365662	1	0
chr10-84371280	rs148282462	chr10_84425893_84417771:+	CCSER2	circCCSER2_1	1	ENSG00000115364	MRPL19	0.000558752	0.418533	0.0936287	4.47013	0.403088	0.16248	2.01426e-05	0.00079992	0.0405854	0.268	0.377889	0.001	0.418475	0.001	0.0940437	0.268	0	0.148769	0.131756	0	0
chr10-84371280	rs148282462	chr10_84425893_84417771:+	CCSER2	circCCSER2_1	1	ENSG00000115421	PAPOLG	0.000170367	-0.397498	0.0906332	-4.38579	-0.396688	0.157362	2.7967e-05	9.999e-05	-0.12998	0.001	-0.271822	0.006	-0.401802	0.001	0.319871	0.001	1	-0.299746	0.00199295	1	1
chr10-84371280	rs148282462	chr10_84425893_84417771:+	CCSER2	circCCSER2_1	1	ENSG00000115488	NEU2	0.000849489	1.2804	0.294793	4.34338	0.393449	0.154802	3.29381e-05	0.00079992	-0.0298901	0.828	1.31081	0.001	1.28092	0.001	-0.019541	0.828	0	0.0900172	0.363482	0	0
chr10-84371280	rs148282462	chr10_84425893_84417771:+	CCSER2	circCCSER2_1	1	ENSG00000115507	OTX1	0.000170367	1.45255	0.339432	4.27936	0.388531	0.150956	4.20866e-05	0.00059994	0.242681	0.07	1.22027	0.002	1.46295	0.001	0.161463	0.07	0	0.118414	0.231224	0	0
chr10-84371280	rs148282462	chr10_84425893_84417771:+	CCSER2	circCCSER2_1	1	ENSG00000115840	SLC25A12	0.000462019	-0.961734	0.189643	-5.07128	-0.44699	0.1998	1.75243e-06	0.00039996	-0.181729	0.022	-0.787123	0.001	-0.968852	0.001	0.180742	0.022	1	-0.249088	0.0107775	1	1
chr10-84371280	rs148282462	chr10_84425893_84417771:+	CCSER2	circCCSER2_1	1	ENSG00000115866	DARS	0.000170367	0.646809	0.130238	4.96636	0.439544	0.193199	2.71694e-06	9.999e-05	0.0514279	0.344	0.590539	0.001	0.641967	0.001	0.0766088	0.344	0	0.130098	0.18807	0	0
chr10-84371280	rs148282462	chr10_84425893_84417771:+	CCSER2	circCCSER2_1	1	ENSG00000115977	AAK1	0.000170367	-0.662814	0.117136	-5.65852	-0.486974	0.237143	1.38149e-07	0.00049995	-0.12749	0.008	-0.530652	0.001	-0.658142	0.001	0.189706	0.008	1	-0.216454	0.0273167	1	1
chr10-84371280	rs148282462	chr10_84425893_84417771:+	CCSER2	circCCSER2_1	1	ENSG00000116584	ARHGEF2	0.000170367	-0.545112	0.110357	-4.93956	-0.437627	0.191518	3.0366e-06	9.999e-05	-0.0184629	0.66	-0.523969	0.001	-0.542431	0.001	0.0290587	0.66	0	-0.144847	0.142361	0	0
chr10-84371280	rs148282462	chr10_84425893_84417771:+	CCSER2	circCCSER2_1	1	ENSG00000116641	DOCK7	0.000170367	0.899812	0.188162	4.78212	0.426248	0.181687	5.79653e-06	0.0009999	0.197966	0.018	0.698202	0.001	0.896167	0.001	0.216143	0.018	1	0.21998	0.0248445	1	1
chr10-84371280	rs148282462	chr10_84425893_84417771:+	CCSER2	circCCSER2_1	1	ENSG00000116819	TFAP2E	0.000170367	-1.02471	0.235627	-4.34886	-0.393869	0.155132	3.22501e-05	9.999e-05	0.0410434	0.67	-1.05979	0.001	-1.01875	0.001	-0.0379195	0.67	0	0.0234038	0.813572	0	0
chr10-84371280	rs148282462	chr10_84425893_84417771:+	CCSER2	circCCSER2_1	1	ENSG00000116903	EXOC8	0.000558752	-0.736859	0.149441	-4.93075	-0.436997	0.190966	3.14934e-06	0.0009999	-0.127907	0.048	-0.612044	0.001	-0.739951	0.001	0.168662	0.048	1	-0.156944	0.111597	0	0
chr10-84371280	rs148282462	chr10_84425893_84417771:+	CCSER2	circCCSER2_1	1	ENSG00000117154	IGSF21	0.000849489	-0.872807	0.208491	-4.1863	-0.381322	0.145406	5.98633e-05	0.00079992	-0.0437696	0.614	-0.8272	0.001	-0.870969	0.001	0.0483581	0.614	0	-0.0868964	0.38042	0	0
chr10-84371280	rs148282462	chr10_84425893_84417771:+	CCSER2	circCCSER2_1	1	ENSG00000117528	ABCD3	0.000266045	0.649171	0.147361	4.4053	0.398174	0.158543	2.59304e-05	0.00229977	0.170385	0.006	0.474603	0.002	0.644988	0.001	0.256025	0.006	1	0.241816	0.0133959	1	1
chr10-84371280	rs148282462	chr10_84425893_84417771:+	CCSER2	circCCSER2_1	1	ENSG00000117632	STMN1	0.000266045	-1.07314	0.18865	-5.68852	-0.48894	0.239062	1.20891e-07	0.00029997	-0.0197407	0.792	-1.05541	0.001	-1.07515	0.001	0.0187768	0.792	0	-0.105826	0.284989	0	0
chr10-84371280	rs148282462	chr10_84425893_84417771:+	CCSER2	circCCSER2_1	1	ENSG00000118260	CREB1	0.000170367	0.405021	0.0837404	4.83663	0.430211	0.185081	4.64014e-06	0.00019998	0.0708148	0.04	0.33758	0.001	0.408395	0.001	0.167041	0.04	1	0.0998877	0.313036	0	0
chr10-84371280	rs148282462	chr10_84425893_84417771:+	CCSER2	circCCSER2_1	1	ENSG00000118276	B4GALT6	0.000266045	-1.33796	0.244932	-5.4626	-0.473953	0.224631	3.27438e-07	0.00019998	-0.157833	0.11	-1.17094	0.001	-1.32877	0.001	0.116843	0.11	0	-0.15848	0.108093	0	0
chr10-84371280	rs148282462	chr10_84425893_84417771:+	CCSER2	circCCSER2_1	1	ENSG00000118402	ELOVL4	0.000170367	-1.29673	0.247437	-5.24065	-0.458816	0.210512	8.54608e-07	0.00049995	-0.264229	0.008	-1.04406	0.001	-1.30829	0.001	0.196246	0.008	1	-0.262974	0.00699564	1	1
chr10-84371280	rs148282462	chr10_84425893_84417771:+	CCSER2	circCCSER2_1	1	ENSG00000118432	CNR1	0.000170367	-1.43237	0.289927	-4.94045	-0.437692	0.191574	3.02533e-06	0.00069993	-0.0785052	0.53	-1.36135	0.001	-1.43986	0.001	0.0498216	0.53	0	0.0204614	0.836661	0	0
chr10-84371280	rs148282462	chr10_84425893_84417771:+	CCSER2	circCCSER2_1	1	ENSG00000118496	FBXO30	0.000170367	0.694724	0.140541	4.94323	0.43789	0.191748	2.99075e-06	0.00029997	0.138399	0.02	0.555289	0.001	0.693688	0.001	0.19773	0.02	1	0.280403	0.0039381	1	1
chr10-84371280	rs148282462	chr10_84425893_84417771:+	CCSER2	circCCSER2_1	1	ENSG00000118733	OLFM3	0.00114039	-1.7081	0.339224	-5.03531	-0.444448	0.197534	2.03782e-06	0.00139986	-0.239656	0.072	-1.45601	0.001	-1.69567	0.001	0.138547	0.072	0	-0.158419	0.108231	0	0
chr10-84371280	rs148282462	chr10_84425893_84417771:+	CCSER2	circCCSER2_1	1	ENSG00000118777	ABCG2	0.000170367	1.96345	0.372802	5.26672	0.460616	0.212167	7.64314e-07	9.999e-05	0.269664	0.066	1.68799	0.001	1.95765	0.001	0.137518	0.066	0	0.145679	0.140061	0	0
chr10-84371280	rs148282462	chr10_84425893_84417771:+	CCSER2	circCCSER2_1	1	ENSG00000118898	PPL	0.000752314	-1.60878	0.319757	-5.03128	-0.444162	0.19728	2.07254e-06	0.00079992	-0.122925	0.35	-1.47033	0.001	-1.59326	0.001	0.0756907	0.35	0	-0.202591	0.0391597	1	0
chr10-84371280	rs148282462	chr10_84425893_84417771:+	CCSER2	circCCSER2_1	1	ENSG00000118965	WDR35	0.000170367	0.568013	0.117063	4.8522	0.431338	0.186053	4.35332e-06	9.999e-05	0.0322828	0.54	0.537809	0.001	0.570092	0.001	0.0538561	0.54	0	-0.0139576	0.888165	0	0
chr10-84371280	rs148282462	chr10_84425893_84417771:+	CCSER2	circCCSER2_1	1	ENSG00000119004	CYP20A1	0.000170367	0.611045	0.143778	4.24991	0.386257	0.149195	4.70753e-05	0.00039996	0.0899133	0.104	0.518409	0.001	0.608322	0.001	0.137828	0.104	0	0.0915619	0.355273	0	0
chr10-84371280	rs148282462	chr10_84425893_84417771:+	CCSER2	circCCSER2_1	1	ENSG00000119401	TRIM32	0.000266045	-0.817099	0.17852	-4.57707	-0.411117	0.169017	1.32156e-05	0.0009999	-0.128965	0.064	-0.678921	0.001	-0.807886	0.001	0.156771	0.064	0	-0.163341	0.0975647	0	0
chr10-84371280	rs148282462	chr10_84425893_84417771:+	CCSER2	circCCSER2_1	1	ENSG00000119408	NEK6	0.000170367	0.953599	0.213422	4.46814	0.402937	0.162358	2.03004e-05	0.00049995	0.114612	0.156	0.836884	0.001	0.951496	0.001	0.115949	0.156	0	0.146412	0.138056	0	0
chr10-84371280	rs148282462	chr10_84425893_84417771:+	CCSER2	circCCSER2_1	1	ENSG00000119487	MAPKAP1	0.000170367	0.468221	0.0847511	5.52466	0.478112	0.228591	2.49518e-07	0.00019998	0.0752438	0.016	0.396216	0.001	0.47146	0.001	0.154055	0.016	1	0.205202	0.0366483	1	1
chr10-84371280	rs148282462	chr10_84425893_84417771:+	CCSER2	circCCSER2_1	1	ENSG00000119616	FCF1	0.000170367	0.509896	0.107533	4.74175	0.423296	0.17918	6.82884e-06	9.999e-05	-0.003772	0.948	0.513863	0.001	0.510091	0.001	-0.00653569	0.948	0	0.00504015	0.959502	0	0
chr10-84371280	rs148282462	chr10_84425893_84417771:+	CCSER2	circCCSER2_1	1	ENSG00000119686	FLVCR2	0.002217974	1.58005	0.38962	4.05535	0.371058	0.137684	9.74837e-05	0.00219978	0.0599911	0.708	1.52764	0.001	1.58763	0.001	0.0300284	0.708	0	0.101157	0.306896	0	0
chr10-84371280	rs148282462	chr10_84425893_84417771:+	CCSER2	circCCSER2_1	1	ENSG00000119760	SUPT7L	0.000170367	-0.295567	0.0625669	-4.72402	-0.421996	0.17808	7.33663e-06	0.00079992	-0.0378214	0.122	-0.257578	0.001	-0.295399	0.001	0.122975	0.122	0	-0.116072	0.240645	0	0
chr10-84371280	rs148282462	chr10_84425893_84417771:+	CCSER2	circCCSER2_1	1	ENSG00000119946	CNNM1	0.00036383	-1.21865	0.217518	-5.60252	-0.483284	0.233564	1.77057e-07	0.00039996	-0.185894	0.02	-1.03381	0.001	-1.21971	0.001	0.147696	0.02	1	-0.229912	0.0188817	1	1
chr10-84371280	rs148282462	chr10_84425893_84417771:+	CCSER2	circCCSER2_1	1	ENSG00000120051	CFAP58	0.000170367	0.933389	0.216841	4.30448	0.390465	0.152463	3.82377e-05	0.00029997	0.0988105	0.274	0.835446	0.001	0.934256	0.001	0.100569	0.274	0	0.13065	0.186188	0	0
chr10-84371280	rs148282462	chr10_84425893_84417771:+	CCSER2	circCCSER2_1	1	ENSG00000120251	GRIA2	0.000170367	-0.80156	0.143638	-5.58043	-0.481822	0.232152	1.95207e-07	0.00019998	-0.0730673	0.196	-0.732454	0.001	-0.805521	0.001	0.088783	0.196	0	-0.215304	0.0281673	1	0
chr10-84371280	rs148282462	chr10_84425893_84417771:+	CCSER2	circCCSER2_1	1	ENSG00000120256	LRP11	0.000170367	-0.827613	0.196801	-4.20532	-0.382801	0.146537	5.57257e-05	0.00079992	-0.111275	0.178	-0.703814	0.002	-0.815089	0.001	0.131416	0.178	0	-0.164952	0.0942616	0	0
chr10-84371280	rs148282462	chr10_84425893_84417771:+	CCSER2	circCCSER2_1	1	ENSG00000120279	MYCT1	0.000170367	1.80447	0.305361	5.9093	0.503179	0.253189	4.48369e-08	9.999e-05	0.0959473	0.434	1.71685	0.001	1.8128	0.001	0.0494973	0.434	0	-0.00317612	0.974473	0	0
chr10-84371280	rs148282462	chr10_84425893_84417771:+	CCSER2	circCCSER2_1	1	ENSG00000120306	CYSTM1	0.000170367	0.72632	0.173342	4.19009	0.381617	0.145631	5.90166e-05	0.00179982	0.112011	0.106	0.622076	0.001	0.734086	0.001	0.14923	0.106	0	0.0961064	0.331797	0	0
chr10-84371280	rs148282462	chr10_84425893_84417771:+	CCSER2	circCCSER2_1	1	ENSG00000120322	PCDHB8	0.000170367	-0.973699	0.2281	-4.26874	-0.387712	0.15032	4.38242e-05	0.00039996	-0.0552915	0.55	-0.91614	0.001	-0.971431	0.001	0.0549458	0.55	0	-0.0525312	0.596385	0	0
chr10-84371280	rs148282462	chr10_84425893_84417771:+	CCSER2	circCCSER2_1	1	ENSG00000120498	TEX11	0.000558752	1.38757	0.323474	4.28961	0.38932	0.15157	4.04741e-05	0.00049995	0.101816	0.44	1.29508	0.001	1.39689	0.001	0.0699617	0.44	0	0.147601	0.13485	0	0
chr10-84371280	rs148282462	chr10_84425893_84417771:+	CCSER2	circCCSER2_1	1	ENSG00000120500	ARR3	0.000849489	1.31691	0.324037	4.06407	0.371747	0.138196	9.43961e-05	0.00089991	0.136216	0.312	1.17495	0.001	1.31116	0.001	0.10218	0.312	0	0.108739	0.27186	0	0
chr10-84371280	rs148282462	chr10_84425893_84417771:+	CCSER2	circCCSER2_1	1	ENSG00000120519	SLC10A7	0.000558752	0.527493	0.123936	4.25619	0.386743	0.14957	4.59661e-05	0.00049995	-0.0205821	0.674	0.545129	0.001	0.524546	0.001	-0.0397442	0.674	0	-0.0993262	0.315777	0	0
chr10-84371280	rs148282462	chr10_84425893_84417771:+	CCSER2	circCCSER2_1	1	ENSG00000120686	UFM1	0.000170367	0.605765	0.108797	5.56785	0.480988	0.231349	2.06335e-07	9.999e-05	0.0819197	0.048	0.524132	0.001	0.606052	0.001	0.13328	0.048	1	0.161347	0.101782	0	0
chr10-84371280	rs148282462	chr10_84425893_84417771:+	CCSER2	circCCSER2_1	1	ENSG00000120868	APAF1	0.000170367	-0.395421	0.0862397	-4.58513	-0.411718	0.169512	1.27996e-05	0.00019998	-0.1179	0.001	-0.277508	0.002	-0.395409	0.001	0.294751	0.001	1	-0.340402	0.000406729	1	1
chr10-84371280	rs148282462	chr10_84425893_84417771:+	CCSER2	circCCSER2_1	1	ENSG00000120949	TNFRSF8	0.001629768	2.37349	0.492428	4.81997	0.429002	0.184043	4.96751e-06	0.00159984	0.0871628	0.652	2.27176	0.001	2.35893	0.001	0.0313022	0.652	0	0.169383	0.0856246	0	0
chr10-84371280	rs148282462	chr10_84425893_84417771:+	CCSER2	circCCSER2_1	1	ENSG00000121289	CEP89	0.001727363	0.587962	0.131192	4.48169	0.40396	0.163184	1.92511e-05	0.00289971	0.0306932	0.552	0.555111	0.001	0.585804	0.001	0.0521415	0.552	0	0.0985404	0.31964	0	0
chr10-84371280	rs148282462	chr10_84425893_84417771:+	CCSER2	circCCSER2_1	1	ENSG00000121570	DPPA4	0.001825342	1.69099	0.410978	4.11454	0.375715	0.141162	7.82929e-05	0.00189981	0.255317	0.14	1.44407	0.001	1.69939	0.001	0.140675	0.14	0	0.152315	0.122694	0	0
chr10-84371280	rs148282462	chr10_84425893_84417771:+	CCSER2	circCCSER2_1	1	ENSG00000121621	KIF18A	0.001629768	1.61778	0.380438	4.25242	0.386451	0.149345	4.66284e-05	0.00159984	-0.137979	0.32	1.74881	0.001	1.61083	0.001	-0.0775001	0.32	0	-0.0187504	0.850153	0	0
chr10-84371280	rs148282462	chr10_84425893_84417771:+	CCSER2	circCCSER2_1	1	ENSG00000121797	CCRL2	0.000266045	2.01344	0.471063	4.27424	0.388136	0.150649	4.29164e-05	0.00079992	0.0509808	0.848	1.97111	0.001	2.02209	0.001	0.0190843	0.848	0	0.0487668	0.622997	0	0
chr10-84371280	rs148282462	chr10_84425893_84417771:+	CCSER2	circCCSER2_1	1	ENSG00000121858	TNFSF10	0.000170367	2.12016	0.489913	4.32763	0.392242	0.153854	3.49916e-05	0.00019998	0.366989	0.052	1.74488	0.001	2.11187	0.001	0.165975	0.052	0	0.116789	0.237734	0	0
chr10-84371280	rs148282462	chr10_84425893_84417771:+	CCSER2	circCCSER2_1	1	ENSG00000121871	SLITRK3	0.000266045	-1.27508	0.233249	-5.4666	-0.474221	0.224886	3.21779e-07	0.00049995	-0.24505	0.008	-1.01544	0.001	-1.26049	0.001	0.187946	0.008	1	-0.243562	0.0127215	1	1
chr10-84371280	rs148282462	chr10_84425893_84417771:+	CCSER2	circCCSER2_1	1	ENSG00000122026	RPL21	0.000170367	0.652941	0.141364	4.61886	0.414229	0.171585	1.11913e-05	9.999e-05	0.106752	0.042	0.550997	0.001	0.657749	0.001	0.159431	0.042	1	0.177078	0.0721349	0	0
chr10-84371280	rs148282462	chr10_84425893_84417771:+	CCSER2	circCCSER2_1	1	ENSG00000122034	GTF3A	0.00036383	-0.414427	0.0978714	-4.2344	-0.385057	0.148269	4.99261e-05	0.00029997	-0.0578017	0.138	-0.355283	0.002	-0.413085	0.001	0.134096	0.138	0	-0.15512	0.115874	0	0
chr10-84371280	rs148282462	chr10_84425893_84417771:+	CCSER2	circCCSER2_1	1	ENSG00000123094	RASSF8	0.000170367	1.07572	0.196574	5.47231	0.474606	0.22525	3.13841e-07	0.00049995	0.16046	0.034	0.921425	0.001	1.08189	0.001	0.142456	0.034	1	0.223606	0.0225041	1	1
chr10-84371280	rs148282462	chr10_84425893_84417771:+	CCSER2	circCCSER2_1	1	ENSG00000123106	CCDC91	0.000266045	0.551555	0.129808	4.249	0.386187	0.14914	4.72381e-05	0.00179982	0.0600324	0.262	0.495737	0.001	0.55577	0.001	0.104392	0.262	0	0.127087	0.198585	0	0
chr10-84371280	rs148282462	chr10_84425893_84417771:+	CCSER2	circCCSER2_1	1	ENSG00000123416	TUBA1B	0.00036383	-0.902289	0.202957	-4.44571	-0.401241	0.160994	2.21587e-05	0.00189981	-0.00118459	0.958	-0.891573	0.001	-0.892757	0.001	0.00582669	0.958	0	-0.0734626	0.458619	0	0
chr10-84371280	rs148282462	chr10_84425893_84417771:+	CCSER2	circCCSER2_1	1	ENSG00000123453	SARDH	0.000170367	1.02263	0.200378	5.10352	0.44926	0.201835	1.52998e-06	9.999e-05	0.196311	0.01	0.821017	0.001	1.01733	0.001	0.185389	0.01	1	0.209992	0.0323923	1	1
chr10-84371280	rs148282462	chr10_84425893_84417771:+	CCSER2	circCCSER2_1	1	ENSG00000123454	DBH	0.000170367	1.01138	0.243376	4.15563	0.37893	0.143588	6.71642e-05	0.00039996	-0.0652891	0.502	1.0762	0.001	1.01091	0.001	-0.0594452	0.502	0	-0.100647	0.309351	0	0
chr10-84371280	rs148282462	chr10_84425893_84417771:+	CCSER2	circCCSER2_1	1	ENSG00000123992	DNPEP	0.000266045	0.641567	0.123334	5.20185	0.456128	0.208053	1.00852e-06	0.00019998	-0.000783116	0.978	0.643384	0.001	0.6426	0.001	-0.00284759	0.978	0	0.0975794	0.324405	0	0
chr10-84371280	rs148282462	chr10_84425893_84417771:+	CCSER2	circCCSER2_1	1	ENSG00000124140	SLC12A5	0.000752314	-1.0374	0.228361	-4.5428	-0.408554	0.166916	1.51366e-05	0.00239976	-0.0972167	0.286	-0.942472	0.001	-1.03969	0.001	0.0862165	0.286	0	-0.1463	0.138359	0	0
chr10-84371280	rs148282462	chr10_84425893_84417771:+	CCSER2	circCCSER2_1	1	ENSG00000124201	ZNFX1	0.000170367	0.614232	0.137455	4.46861	0.402973	0.162387	2.02627e-05	0.00079992	0.0416656	0.416	0.574223	0.001	0.615888	0.001	0.0654724	0.416	0	0.0964855	0.329885	0	0
chr10-84371280	rs148282462	chr10_84425893_84417771:+	CCSER2	circCCSER2_1	1	ENSG00000124782	RREB1	0.000170367	1.13201	0.262345	4.31495	0.391269	0.153091	3.67358e-05	0.00209979	0.120339	0.262	1.01354	0.001	1.13388	0.001	0.0986909	0.262	0	0.104574	0.290758	0	0
chr10-84371280	rs148282462	chr10_84425893_84417771:+	CCSER2	circCCSER2_1	1	ENSG00000125166	GOT2	0.000170367	-0.748554	0.178228	-4.19999	-0.382387	0.146219	5.68575e-05	0.00159984	-0.17685	0.006	-0.568392	0.001	-0.745242	0.001	0.230896	0.006	1	-0.239822	0.0142045	1	1
chr10-84371280	rs148282462	chr10_84425893_84417771:+	CCSER2	circCCSER2_1	1	ENSG00000125447	GGA3	0.000170367	-0.379015	0.0930034	-4.07528	-0.37263	0.138853	9.05658e-05	0.00059994	-0.0157592	0.678	-0.364474	0.001	-0.380233	0.001	0.0416861	0.678	0	0.0142715	0.885667	0	0
chr10-84371280	rs148282462	chr10_84425893_84417771:+	CCSER2	circCCSER2_1	1	ENSG00000125675	GRIA3	0.000170367	-1.31595	0.272297	-4.83277	-0.429931	0.184841	4.71409e-06	0.00239976	-0.227718	0.036	-1.10671	0.001	-1.33442	0.001	0.165142	0.036	1	-0.263018	0.00698576	1	1
chr10-84371280	rs148282462	chr10_84425893_84417771:+	CCSER2	circCCSER2_1	1	ENSG00000125814	NAPB	0.000170367	-1.40729	0.32468	-4.33438	-0.39276	0.15426	3.40964e-05	0.00269973	-0.27778	0.026	-1.12927	0.002	-1.40705	0.001	0.193657	0.026	1	-0.230889	0.0183681	1	1
chr10-84371280	rs148282462	chr10_84425893_84417771:+	CCSER2	circCCSER2_1	1	ENSG00000125823	CSTL1	0.000656416	1.89262	0.427427	4.42794	0.399894	0.159915	2.37476e-05	0.00129987	0.238137	0.2	1.64938	0.001	1.88751	0.001	0.118922	0.2	0	0.182946	0.0630473	0	0
chr10-84371280	rs148282462	chr10_84425893_84417771:+	CCSER2	circCCSER2_1	1	ENSG00000125848	FLRT3	0.00036383	-1.17061	0.23873	-4.90348	-0.435038	0.189258	3.52516e-06	0.00089991	-0.194451	0.048	-0.970577	0.001	-1.16503	0.001	0.163573	0.048	1	-0.215674	0.0278913	1	1
chr10-84371280	rs148282462	chr10_84425893_84417771:+	CCSER2	circCCSER2_1	1	ENSG00000125851	PCSK2	0.00036383	-1.48231	0.30006	-4.94004	-0.437662	0.191548	3.03057e-06	0.00029997	-0.244153	0.05	-1.24801	0.001	-1.49217	0.001	0.16072	0.05	0	-0.226366	0.0208509	1	0
chr10-84371280	rs148282462	chr10_84425893_84417771:+	CCSER2	circCCSER2_1	1	ENSG00000125871	MGME1	0.000752314	0.764125	0.183334	4.16794	0.379891	0.144317	6.41373e-05	0.00069993	0.0217359	0.764	0.749125	0.001	0.77086	0.001	0.0245847	0.764	0	-0.00489114	0.960698	0	0
chr10-84371280	rs148282462	chr10_84425893_84417771:+	CCSER2	circCCSER2_1	1	ENSG00000126016	AMOT	0.000558752	1.04387	0.250709	4.16366	0.379557	0.144064	6.51736e-05	0.00219978	0.288911	0.001	0.75702	0.002	1.04593	0.002	0.269415	0.002	1	0.172439	0.0800455	0	0
chr10-84371280	rs148282462	chr10_84425893_84417771:+	CCSER2	circCCSER2_1	1	ENSG00000126773	PCNX4	0.000266045	0.350181	0.0814179	4.30103	0.390199	0.152256	3.87453e-05	0.00019998	-0.0104041	0.738	0.360473	0.001	0.350069	0.001	-0.0272395	0.738	0	0.0333431	0.736858	0	0
chr10-84371280	rs148282462	chr10_84425893_84417771:+	CCSER2	circCCSER2_1	1	ENSG00000126785	RHOJ	0.000170367	1.36333	0.283808	4.80371	0.42782	0.18303	5.30854e-06	0.00029997	0.210736	0.066	1.16655	0.001	1.37729	0.001	0.151041	0.066	0	0.0932888	0.346234	0	0
chr10-84371280	rs148282462	chr10_84425893_84417771:+	CCSER2	circCCSER2_1	1	ENSG00000127377	CRYGN	0.000558752	1.50771	0.359444	4.19455	0.381964	0.145896	5.80336e-05	0.00069993	0.354726	0.014	1.1577	0.002	1.51243	0.001	0.233136	0.014	1	0.344389	0.000343857	1	1
chr10-84371280	rs148282462	chr10_84425893_84417771:+	CCSER2	circCCSER2_1	1	ENSG00000127511	SIN3B	0.000170367	-0.599067	0.13524	-4.42967	-0.400025	0.16002	2.35877e-05	0.00029997	-0.050593	0.354	-0.547636	0.001	-0.598229	0.001	0.0771685	0.354	0	-0.0736956	0.457192	0	0
chr10-84371280	rs148282462	chr10_84425893_84417771:+	CCSER2	circCCSER2_1	1	ENSG00000127561	SYNGR3	0.000849489	-1.09443	0.235105	-4.65507	-0.416913	0.173817	9.68305e-06	0.00109989	-0.0801768	0.414	-1.02868	0.001	-1.10886	0.001	0.0698723	0.414	0	-0.0912175	0.357093	0	0
chr10-84371280	rs148282462	chr10_84425893_84417771:+	CCSER2	circCCSER2_1	1	ENSG00000127920	GNG11	0.000170367	1.8097	0.26164	6.91676	0.563174	0.317165	4.00504e-10	9.999e-05	0.237816	0.024	1.56827	0.001	1.80609	0.001	0.123738	0.024	1	0.166935	0.0903155	0	0
chr10-84371280	rs148282462	chr10_84425893_84417771:+	CCSER2	circCCSER2_1	1	ENSG00000128045	RASL11B	0.000558752	-1.54278	0.353906	-4.35929	-0.394666	0.155761	3.0981e-05	0.00049995	-0.185144	0.196	-1.33929	0.001	-1.52443	0.001	0.120388	0.196	0	-0.168074	0.0881072	0	0
chr10-84371280	rs148282462	chr10_84425893_84417771:+	CCSER2	circCCSER2_1	1	ENSG00000128245	YWHAH	0.000462019	-1.3725	0.269328	-5.09602	-0.448733	0.201361	1.57914e-06	0.0009999	-0.258491	0.008	-1.11325	0.001	-1.37174	0.001	0.184732	0.008	1	-0.28132	0.00381695	1	1
chr10-84371280	rs148282462	chr10_84425893_84417771:+	CCSER2	circCCSER2_1	1	ENSG00000128253	RFPL2	0.000170367	-1.45841	0.356211	-4.09424	-0.374121	0.139967	8.44263e-05	0.00079992	-0.0821553	0.544	-1.38358	0.002	-1.46574	0.001	0.0525286	0.544	0	-0.0909656	0.358428	0	0
chr10-84371280	rs148282462	chr10_84425893_84417771:+	CCSER2	circCCSER2_1	1	ENSG00000128284	APOL3	0.000170367	1.43583	0.311499	4.60942	0.413527	0.171004	1.16209e-05	0.00039996	0.204403	0.096	1.23811	0.002	1.44251	0.001	0.133519	0.096	0	0.167352	0.0895008	0	0
chr10-84371280	rs148282462	chr10_84425893_84417771:+	CCSER2	circCCSER2_1	1	ENSG00000128602	SMO	0.000170367	1.06737	0.244599	4.36376	0.395008	0.156031	3.04508e-05	0.00029997	0.248862	0.012	0.815676	0.001	1.06454	0.001	0.234048	0.012	1	0.257529	0.00830959	1	1
chr10-84371280	rs148282462	chr10_84425893_84417771:+	CCSER2	circCCSER2_1	1	ENSG00000128739	SNRPN	0.000170367	-0.928124	0.185491	-5.00361	-0.442198	0.195539	2.32659e-06	0.00029997	-0.186215	0.012	-0.74508	0.001	-0.931296	0.001	0.195546	0.012	1	-0.251763	0.00993365	1	1
chr10-84371280	rs148282462	chr10_84425893_84417771:+	CCSER2	circCCSER2_1	1	ENSG00000128849	CGNL1	0.000170367	1.56179	0.2789	5.5998	0.483105	0.23339	1.79198e-07	0.00039996	0.30238	0.008	1.2719	0.001	1.57428	0.001	0.187292	0.008	1	0.144251	0.14403	0	0
chr10-84371280	rs148282462	chr10_84425893_84417771:+	CCSER2	circCCSER2_1	1	ENSG00000129197	RPAIN	0.000266045	-0.395694	0.0912591	-4.33594	-0.392879	0.154354	3.38932e-05	0.00039996	-0.0173833	0.626	-0.377602	0.001	-0.394985	0.001	0.0459859	0.626	0	-0.00652396	0.947594	0	0
chr10-84371280	rs148282462	chr10_84425893_84417771:+	CCSER2	circCCSER2_1	1	ENSG00000129214	SHBG	0.000558752	1.23552	0.276861	4.46258	0.402517	0.16202	2.07465e-05	0.00129987	0.341241	0.002	0.904827	0.001	1.24607	0.001	0.2678	0.002	1	0.229371	0.0191716	1	1
chr10-84371280	rs148282462	chr10_84425893_84417771:+	CCSER2	circCCSER2_1	1	ENSG00000129474	AJUBA	0.00036383	1.92696	0.349166	5.51875	0.477717	0.228213	2.56083e-07	0.00029997	0.17689	0.208	1.77174	0.001	1.94863	0.001	0.089613	0.208	0	0.276458	0.0044994	1	0
chr10-84371280	rs148282462	chr10_84425893_84417771:+	CCSER2	circCCSER2_1	1	ENSG00000129484	PARP2	0.000266045	-0.585298	0.139531	-4.19474	-0.381978	0.145907	5.79931e-05	0.00039996	-0.136005	0.008	-0.440885	0.006	-0.57689	0.001	0.227468	0.008	1	-0.27169	0.00527246	1	1
chr10-84371280	rs148282462	chr10_84425893_84417771:+	CCSER2	circCCSER2_1	1	ENSG00000129493	HEATR5A	0.000170367	0.796594	0.192208	4.14444	0.378056	0.142927	7.0034e-05	0.00129987	0.125751	0.106	0.674316	0.001	0.800067	0.001	0.151691	0.106	0	0.0853039	0.389244	0	0
chr10-84371280	rs148282462	chr10_84425893_84417771:+	CCSER2	circCCSER2_1	1	ENSG00000129535	NRL	0.000170367	0.875813	0.187653	4.6672	0.41781	0.174566	9.22314e-06	0.00049995	0.163792	0.03	0.715094	0.001	0.878885	0.001	0.186409	0.03	1	0.133251	0.177499	0	0
chr10-84371280	rs148282462	chr10_84425893_84417771:+	CCSER2	circCCSER2_1	1	ENSG00000129562	DAD1	0.000170367	0.666761	0.163152	4.08675	0.373532	0.139526	8.68024e-05	0.00029997	0.0443657	0.488	0.621639	0.001	0.666005	0.001	0.0618432	0.488	0	0.137853	0.162862	0	0
chr10-84371280	rs148282462	chr10_84425893_84417771:+	CCSER2	circCCSER2_1	1	ENSG00000129680	MAP7D3	0.00036383	1.02036	0.22013	4.63527	0.415447	0.172596	1.04815e-05	0.00029997	0.0405976	0.642	0.971257	0.001	1.01185	0.001	0.0345991	0.642	0	0.110596	0.263712	0	0
chr10-84371280	rs148282462	chr10_84425893_84417771:+	CCSER2	circCCSER2_1	1	ENSG00000130307	USHBP1	0.000170367	1.42576	0.296347	4.81111	0.428358	0.183491	5.15062e-06	0.00029997	0.3538	0.002	1.07548	0.001	1.42928	0.001	0.24425	0.002	1	0.283376	0.00355745	1	1
chr10-84371280	rs148282462	chr10_84425893_84417771:+	CCSER2	circCCSER2_1	1	ENSG00000130413	STK33	0.000170367	1.2009	0.264572	4.53902	0.408271	0.166685	1.53641e-05	0.00039996	0.28407	0.002	0.932559	0.006	1.21663	0.001	0.226683	0.002	1	0.252391	0.00974422	1	1
chr10-84371280	rs148282462	chr10_84425893_84417771:+	CCSER2	circCCSER2_1	1	ENSG00000130540	SULT4A1	0.000752314	-1.5498	0.370215	-4.18622	-0.381315	0.145401	5.98826e-05	0.00289971	-0.249564	0.06	-1.29091	0.002	-1.54048	0.002	0.157852	0.062	0	-0.201268	0.0404871	1	0
chr10-84371280	rs148282462	chr10_84425893_84417771:+	CCSER2	circCCSER2_1	1	ENSG00000130643	CALY	0.000170367	-1.56022	0.272814	-5.71901	-0.49093	0.241012	1.05525e-07	0.00019998	-0.13202	0.244	-1.43629	0.001	-1.56831	0.001	0.0806076	0.244	0	-0.165817	0.0925222	0	0
chr10-84371280	rs148282462	chr10_84425893_84417771:+	CCSER2	circCCSER2_1	1	ENSG00000131067	GGT7	0.000170367	-0.874865	0.190615	-4.58969	-0.412058	0.169792	1.25699e-05	0.00119988	-0.185329	0.014	-0.690615	0.001	-0.875944	0.001	0.207336	0.014	1	-0.183709	0.0619364	0	0
chr10-84371280	rs148282462	chr10_84425893_84417771:+	CCSER2	circCCSER2_1	1	ENSG00000131196	NFATC1	0.000170367	1.18564	0.276778	4.28373	0.388867	0.151218	4.13923e-05	0.00019998	0.235763	0.038	0.953545	0.002	1.18931	0.001	0.194889	0.038	1	0.258495	0.00806178	1	1
chr10-84371280	rs148282462	chr10_84425893_84417771:+	CCSER2	circCCSER2_1	1	ENSG00000131370	SH3BP5	0.000558752	-0.753499	0.178477	-4.22184	-0.384083	0.14752	5.23574e-05	0.00049995	-0.0487545	0.482	-0.697992	0.001	-0.746746	0.001	0.0628614	0.482	0	-0.0613924	0.535851	0	0
chr10-84371280	rs148282462	chr10_84425893_84417771:+	CCSER2	circCCSER2_1	1	ENSG00000131477	RAMP2	0.000170367	1.76756	0.35817	4.93498	0.4373	0.191231	3.09468e-06	0.00019998	0.206803	0.124	1.56205	0.001	1.76886	0.001	0.110541	0.124	0	0.0452133	0.648572	0	0
chr10-84371280	rs148282462	chr10_84425893_84417771:+	CCSER2	circCCSER2_1	1	ENSG00000131668	BARX1	0.000656416	1.39342	0.338744	4.11348	0.375632	0.141099	7.8603e-05	0.00079992	0.000675751	0.994	1.39013	0.001	1.39081	0.001	0.000489569	0.994	0	0.0820841	0.407456	0	0
chr10-84371280	rs148282462	chr10_84425893_84417771:+	CCSER2	circCCSER2_1	1	ENSG00000131711	MAP1B	0.000170367	-1.06674	0.208861	-5.10743	-0.449534	0.202081	1.50498e-06	0.00109989	-0.314653	0.001	-0.752103	0.001	-1.06676	0.001	0.288913	0.001	1	-0.273842	0.00491006	1	1
chr10-84371280	rs148282462	chr10_84425893_84417771:+	CCSER2	circCCSER2_1	1	ENSG00000131848	ZSCAN5A	0.000266045	0.661168	0.152093	4.34712	0.393736	0.155028	3.24667e-05	0.00019998	0.0321706	0.568	0.629565	0.001	0.661736	0.001	0.0491536	0.568	0	0.0651634	0.511048	0	0
chr10-84371280	rs148282462	chr10_84425893_84417771:+	CCSER2	circCCSER2_1	1	ENSG00000132329	RAMP1	0.000266045	0.778419	0.187227	4.15763	0.379086	0.143706	6.66643e-05	0.00019998	0.051647	0.486	0.729725	0.002	0.781372	0.001	0.0584543	0.486	0	0.0775683	0.433825	0	0
chr10-84371280	rs148282462	chr10_84425893_84417771:+	CCSER2	circCCSER2_1	1	ENSG00000132570	PCBD2	0.000170367	0.864889	0.174913	4.94468	0.437994	0.191839	2.97278e-06	9.999e-05	0.0726446	0.298	0.796116	0.001	0.868761	0.001	0.0806088	0.298	0	0.0652545	0.510456	0	0
chr10-84371280	rs148282462	chr10_84425893_84417771:+	CCSER2	circCCSER2_1	1	ENSG00000132639	SNAP25	0.000558752	-1.39751	0.28182	-4.95886	-0.439009	0.192728	2.80295e-06	0.00149985	-0.261928	0.022	-1.13755	0.002	-1.39948	0.001	0.181376	0.022	1	-0.232814	0.0173914	1	1
chr10-84371280	rs148282462	chr10_84425893_84417771:+	CCSER2	circCCSER2_1	1	ENSG00000132872	SYT4	0.000558752	-1.98797	0.383515	-5.18356	-0.454857	0.206895	1.09015e-06	0.00079992	-0.209935	0.164	-1.78719	0.001	-1.99712	0.001	0.102013	0.164	0	-0.117368	0.235402	0	0
chr10-84371280	rs148282462	chr10_84425893_84417771:+	CCSER2	circCCSER2_1	1	ENSG00000132963	POMP	0.000462019	0.531655	0.123129	4.31787	0.391493	0.153267	3.63272e-05	0.00039996	-0.019615	0.692	0.550763	0.001	0.531148	0.001	-0.0316424	0.692	0	0.0807545	0.41512	0	0
chr10-84371280	rs148282462	chr10_84425893_84417771:+	CCSER2	circCCSER2_1	1	ENSG00000132975	GPR12	0.00036383	-1.51469	0.270151	-5.60681	-0.483568	0.233838	1.73727e-07	0.00029997	-0.123869	0.232	-1.38766	0.001	-1.51153	0.001	0.0754821	0.232	0	-0.117232	0.235946	0	0
chr10-84371280	rs148282462	chr10_84425893_84417771:+	CCSER2	circCCSER2_1	1	ENSG00000133302	SLF1	0.000945659	-0.654658	0.160538	-4.07789	-0.372835	0.139006	8.96958e-05	0.00089991	-9.19e-05	0.988	-0.646132	0.002	-0.646223	0.001	0.000790649	0.988	0	0.0327761	0.741173	0	0
chr10-84371280	rs148282462	chr10_84425893_84417771:+	CCSER2	circCCSER2_1	1	ENSG00000133318	RTN3	0.000170367	-1.19153	0.213893	-5.5707	-0.481177	0.231531	2.0376e-07	0.00029997	-0.182691	0.04	-1.01331	0.001	-1.196	0.001	0.148392	0.04	1	-0.164398	0.0953863	0	0
chr10-84371280	rs148282462	chr10_84425893_84417771:+	CCSER2	circCCSER2_1	1	ENSG00000133561	GIMAP6	0.000266045	1.39691	0.344535	4.05449	0.370991	0.137634	9.77924e-05	0.00129987	0.298285	0.024	1.07326	0.002	1.37154	0.001	0.21259	0.024	1	0.172647	0.079676	0	0
chr10-84371280	rs148282462	chr10_84425893_84417771:+	CCSER2	circCCSER2_1	1	ENSG00000133704	IPO8	0.000170367	0.538368	0.10733	5.01602	0.44308	0.19632	2.2091e-06	0.00019998	0.00984204	0.812	0.531564	0.001	0.541406	0.001	0.016983	0.812	0	0.0235027	0.812798	0	0
chr10-84371280	rs148282462	chr10_84425893_84417771:+	CCSER2	circCCSER2_1	1	ENSG00000133789	SWAP70	0.000266045	0.796581	0.189783	4.19732	0.382179	0.146061	5.74319e-05	0.00089991	0.027833	0.668	0.764505	0.001	0.792338	0.001	0.0339489	0.668	0	0.0475925	0.631401	0	0
chr10-84371280	rs148282462	chr10_84425893_84417771:+	CCSER2	circCCSER2_1	1	ENSG00000133985	TTC9	0.000945659	-0.902423	0.220889	-4.08542	-0.373428	0.139448	8.72314e-05	0.00209979	-0.150875	0.094	-0.749508	0.004	-0.900383	0.001	0.159723	0.094	0	-0.188067	0.0558984	0	0
chr10-84371280	rs148282462	chr10_84425893_84417771:+	CCSER2	circCCSER2_1	1	ENSG00000134121	CHL1	0.000266045	-0.928716	0.194731	-4.76923	-0.425306	0.180885	6.10861e-06	0.0009999	-0.126407	0.122	-0.792046	0.001	-0.918454	0.001	0.130055	0.122	0	-0.210657	0.031835	1	0
chr10-84371280	rs148282462	chr10_84425893_84417771:+	CCSER2	circCCSER2_1	1	ENSG00000134240	HMGCS2	0.00104236	1.48159	0.359501	4.12123	0.376239	0.141556	7.6369e-05	0.0009999	-0.0513342	0.728	1.53827	0.001	1.48694	0.001	-0.032441	0.728	0	0.0281928	0.776339	0	0
chr10-84371280	rs148282462	chr10_84425893_84417771:+	CCSER2	circCCSER2_1	1	ENSG00000134250	NOTCH2	0.000170367	1.50995	0.31464	4.79897	0.427475	0.182735	5.41216e-06	0.00069993	0.334952	0.008	1.17577	0.001	1.51073	0.001	0.218683	0.008	1	0.248975	0.0108146	1	1
chr10-84371280	rs148282462	chr10_84425893_84417771:+	CCSER2	circCCSER2_1	1	ENSG00000134443	GRP	0.000170367	2.37185	0.552433	4.29346	0.389617	0.151801	3.98833e-05	0.00019998	0.256725	0.262	2.11628	0.001	2.373	0.001	0.102616	0.262	0	0.101036	0.307479	0	0
chr10-84371280	rs148282462	chr10_84425893_84417771:+	CCSER2	circCCSER2_1	1	ENSG00000134824	FADS2	0.000170367	1.18366	0.247421	4.78398	0.426383	0.181803	5.75284e-06	0.00029997	0.271018	0.008	0.912614	0.001	1.18363	0.001	0.226533	0.008	1	0.190781	0.0523876	0	0
chr10-84371280	rs148282462	chr10_84425893_84417771:+	CCSER2	circCCSER2_1	1	ENSG00000135097	MSI1	0.000170367	1.168	0.190609	6.12776	0.516877	0.267162	1.6531e-08	9.999e-05	0.142707	0.08	1.01824	0.001	1.16095	0.001	0.121061	0.08	0	0.12303	0.213412	0	0
chr10-84371280	rs148282462	chr10_84425893_84417771:+	CCSER2	circCCSER2_1	1	ENSG00000135250	SRPK2	0.00104236	-0.390475	0.0845942	-4.61586	-0.414006	0.171401	1.13261e-05	0.00239976	-0.0453475	0.202	-0.34014	0.002	-0.385488	0.002	0.110448	0.204	0	-0.149947	0.12869	0	0
chr10-84371280	rs148282462	chr10_84425893_84417771:+	CCSER2	circCCSER2_1	1	ENSG00000135316	SYNCRIP	0.000170367	0.490468	0.0989985	4.95429	0.438682	0.192442	2.85656e-06	9.999e-05	0.0688187	0.076	0.421989	0.001	0.490808	0.001	0.137115	0.076	0	0.189253	0.0543409	0	0
chr10-84371280	rs148282462	chr10_84425893_84417771:+	CCSER2	circCCSER2_1	1	ENSG00000135333	EPHA7	0.000170367	-1.07508	0.192278	-5.59127	-0.48254	0.232845	1.8608e-07	9.999e-05	-0.171444	0.02	-0.899007	0.001	-1.07045	0.001	0.153099	0.02	1	-0.224959	0.0216805	1	1
chr10-84371280	rs148282462	chr10_84425893_84417771:+	CCSER2	circCCSER2_1	1	ENSG00000135363	LMO2	0.000266045	1.64992	0.320703	5.14469	0.452145	0.204436	1.28566e-06	0.00029997	0.0768725	0.57	1.57195	0.001	1.64883	0.001	0.0432191	0.57	0	0.0387298	0.696284	0	0
chr10-84371280	rs148282462	chr10_84425893_84417771:+	CCSER2	circCCSER2_1	1	ENSG00000135365	PHF21A	0.000170367	0.718601	0.160081	4.489	0.404511	0.163629	1.87074e-05	0.00109989	0.131895	0.04	0.582906	0.001	0.7148	0.001	0.176127	0.04	1	0.162295	0.0997589	0	0
chr10-84371280	rs148282462	chr10_84425893_84417771:+	CCSER2	circCCSER2_1	1	ENSG00000135454	B4GALNT1	0.000266045	-1.12317	0.218038	-5.15127	-0.452605	0.204852	1.25032e-06	0.00019998	-0.160243	0.06	-0.950614	0.001	-1.11086	0.001	0.136571	0.06	0	-0.159514	0.105783	0	0
chr10-84371280	rs148282462	chr10_84425893_84417771:+	CCSER2	circCCSER2_1	1	ENSG00000135540	NHSL1	0.000170367	1.35513	0.284146	4.76913	0.425299	0.180879	6.11103e-06	0.00039996	0.286652	0.001	1.07584	0.001	1.36249	0.001	0.207309	0.001	1	0.142449	0.149158	0	0
chr10-84371280	rs148282462	chr10_84425893_84417771:+	CCSER2	circCCSER2_1	1	ENSG00000135698	MPHOSPH6	0.000170367	-0.465947	0.0953835	-4.88499	-0.433706	0.188101	3.80439e-06	9.999e-05	-0.0690593	0.068	-0.399678	0.001	-0.468737	0.001	0.142984	0.068	0	-0.171353	0.0819933	0	0
chr10-84371280	rs148282462	chr10_84425893_84417771:+	CCSER2	circCCSER2_1	1	ENSG00000135917	SLC19A3	0.000266045	1.36808	0.324271	4.21894	0.383858	0.147347	5.29332e-05	0.00029997	0.049601	0.726	1.32024	0.001	1.36984	0.001	0.0316951	0.726	0	0.0647243	0.513906	0	0
chr10-84371280	rs148282462	chr10_84425893_84417771:+	CCSER2	circCCSER2_1	1	ENSG00000136040	PLXNC1	0.000170367	-0.89761	0.199133	-4.50759	-0.405911	0.164764	1.73898e-05	0.00029997	-0.0604887	0.472	-0.838866	0.001	-0.899355	0.001	0.0625088	0.472	0	-0.0565982	0.568222	0	0
chr10-84371280	rs148282462	chr10_84425893_84417771:+	CCSER2	circCCSER2_1	1	ENSG00000136114	THSD1	0.000170367	1.35064	0.242545	5.56862	0.481038	0.231398	2.05641e-07	0.00039996	0.278829	0.002	1.0682	0.001	1.34702	0.001	0.201667	0.002	1	0.190643	0.0525611	0	0
chr10-84371280	rs148282462	chr10_84425893_84417771:+	CCSER2	circCCSER2_1	1	ENSG00000136153	LMO7	0.000170367	-0.961669	0.214406	-4.48527	-0.40423	0.163402	1.89829e-05	0.00089991	-0.129736	0.124	-0.847056	0.001	-0.976792	0.001	0.126	0.124	0	-0.220249	0.0246641	1	0
chr10-84371280	rs148282462	chr10_84425893_84417771:+	CCSER2	circCCSER2_1	1	ENSG00000136378	ADAMTS7	0.00114039	1.42579	0.348733	4.08848	0.373669	0.139628	8.62474e-05	0.00109989	0.239445	0.094	1.19774	0.002	1.43718	0.001	0.161991	0.094	0	0.250239	0.010407	1	0
chr10-84371280	rs148282462	chr10_84425893_84417771:+	CCSER2	circCCSER2_1	1	ENSG00000136404	TM6SF1	0.000170367	-0.810659	0.187958	-4.31298	-0.391118	0.152973	3.70135e-05	0.00149985	-0.243544	0.002	-0.570665	0.004	-0.814209	0.001	0.293431	0.002	1	-0.292221	0.00261203	1	1
chr10-84371280	rs148282462	chr10_84425893_84417771:+	CCSER2	circCCSER2_1	1	ENSG00000136425	CIB2	0.000170367	0.828262	0.203457	4.07095	0.372288	0.138599	9.20288e-05	0.00029997	0.146065	0.062	0.679862	0.004	0.825926	0.001	0.17421	0.062	0	0.154181	0.118124	0	0
chr10-84371280	rs148282462	chr10_84425893_84417771:+	CCSER2	circCCSER2_1	1	ENSG00000136531	SCN2A	0.000462019	-1.40808	0.257858	-5.46067	-0.473823	0.224508	3.3021e-07	0.00059994	-0.163213	0.11	-1.24231	0.001	-1.40553	0.001	0.114117	0.11	0	-0.130212	0.187679	0	0
chr10-84371280	rs148282462	chr10_84425893_84417771:+	CCSER2	circCCSER2_1	1	ENSG00000136696	IL36B	0.000170367	2.20879	0.456892	4.83439	0.430048	0.184941	4.68297e-06	0.00069993	-0.103129	0.588	2.32876	0.001	2.22563	0.001	-0.0438399	0.588	0	0.0292324	0.76832	0	0
chr10-84371280	rs148282462	chr10_84425893_84417771:+	CCSER2	circCCSER2_1	1	ENSG00000136854	STXBP1	0.00036383	-1.11672	0.252707	-4.41905	-0.399219	0.159376	2.45831e-05	0.00109989	-0.202195	0.052	-0.920269	0.002	-1.12246	0.001	0.169631	0.052	0	-0.212634	0.0302284	1	0
chr10-84371280	rs148282462	chr10_84425893_84417771:+	CCSER2	circCCSER2_1	1	ENSG00000137500	CCDC90B	0.000266045	0.398919	0.0933675	4.27256	0.388007	0.150549	4.31912e-05	0.00019998	0.0693701	0.054	0.330965	0.001	0.400335	0.001	0.166348	0.054	0	0.144207	0.144152	0	0
chr10-84371280	rs148282462	chr10_84425893_84417771:+	CCSER2	circCCSER2_1	1	ENSG00000137642	SORL1	0.001434355	-0.540659	0.120287	-4.49474	-0.404944	0.16398	1.82902e-05	0.00139986	-0.0082142	0.838	-0.532355	0.001	-0.540569	0.001	0.0135141	0.838	0	-0.113488	0.251352	0	0
chr10-84371280	rs148282462	chr10_84425893_84417771:+	CCSER2	circCCSER2_1	1	ENSG00000137693	YAP1	0.000170367	1.3082	0.309577	4.22576	0.384387	0.147754	5.15863e-05	0.0009999	0.168102	0.168	1.12413	0.004	1.29223	0.002	0.122464	0.17	0	0.171608	0.0815337	0	0
chr10-84371280	rs148282462	chr10_84425893_84417771:+	CCSER2	circCCSER2_1	1	ENSG00000137699	TRIM29	0.000170367	1.79465	0.385871	4.65089	0.416604	0.173559	9.84654e-06	0.00149985	0.263911	0.09	1.52293	0.001	1.78684	0.001	0.142783	0.09	0	0.160385	0.103866	0	0
chr10-84371280	rs148282462	chr10_84425893_84417771:+	CCSER2	circCCSER2_1	1	ENSG00000137707	BTG4	0.00114039	1.46501	0.359698	4.07289	0.372441	0.138713	9.13713e-05	0.0019998	0.22269	0.156	1.24581	0.001	1.4685	0.001	0.144495	0.156	0	0.139859	0.156771	0	0
chr10-84371280	rs148282462	chr10_84425893_84417771:+	CCSER2	circCCSER2_1	1	ENSG00000137727	ARHGAP20	0.000170367	-1.04292	0.236003	-4.41909	-0.399222	0.159378	2.45789e-05	0.00129987	-0.149877	0.124	-0.879395	0.002	-1.02927	0.001	0.144783	0.124	0	-0.1079	0.275599	0	0
chr10-84371280	rs148282462	chr10_84425893_84417771:+	CCSER2	circCCSER2_1	1	ENSG00000137824	RMDN3	0.000170367	0.399823	0.0978896	4.08443	0.37335	0.13939	8.7553e-05	0.00139986	0.0525209	0.204	0.348363	0.001	0.400884	0.001	0.127854	0.204	0	0.0726289	0.463748	0	0
chr10-84371280	rs148282462	chr10_84425893_84417771:+	CCSER2	circCCSER2_1	1	ENSG00000138074	SLC5A6	0.000170367	0.913304	0.223807	4.08076	0.373061	0.139175	8.87488e-05	0.00049995	0.155197	0.1	0.751367	0.002	0.906565	0.001	0.169285	0.1	0	0.096475	0.329938	0	0
chr10-84371280	rs148282462	chr10_84425893_84417771:+	CCSER2	circCCSER2_1	1	ENSG00000138078	PREPL	0.000656416	-0.872897	0.178187	-4.89877	-0.434699	0.188963	3.5943e-06	0.00139986	-0.157737	0.026	-0.727806	0.001	-0.885544	0.001	0.174583	0.026	1	-0.243058	0.0129132	1	1
chr10-84371280	rs148282462	chr10_84425893_84417771:+	CCSER2	circCCSER2_1	1	ENSG00000138594	TMOD3	0.00104236	0.537329	0.126883	4.23483	0.38509	0.148294	4.98456e-05	0.00259974	0.0291061	0.574	0.50353	0.001	0.532636	0.001	0.050569	0.574	0	0.0644056	0.515985	0	0
chr10-84371280	rs148282462	chr10_84425893_84417771:+	CCSER2	circCCSER2_1	1	ENSG00000138600	SPPL2A	0.000170367	0.746402	0.163446	4.56666	0.410339	0.168378	1.37729e-05	0.00089991	0.0237493	0.704	0.716385	0.001	0.740134	0.001	0.030015	0.704	0	0.196865	0.0451749	1	0
chr10-84371280	rs148282462	chr10_84425893_84417771:+	CCSER2	circCCSER2_1	1	ENSG00000138621	PPCDC	0.000266045	0.778922	0.162111	4.80486	0.427903	0.183101	5.28374e-06	0.00029997	0.019922	0.752	0.75366	0.001	0.773582	0.001	0.0219612	0.752	0	0.00297448	0.976093	0	0
chr10-84371280	rs148282462	chr10_84425893_84417771:+	CCSER2	circCCSER2_1	1	ENSG00000138623	SEMA7A	0.000170367	-1.0651	0.208073	-5.11887	-0.450338	0.202804	1.434e-06	0.00019998	-0.227634	0.006	-0.838996	0.001	-1.06663	0.001	0.209558	0.006	1	-0.231546	0.0180297	1	1
chr10-84371280	rs148282462	chr10_84425893_84417771:+	CCSER2	circCCSER2_1	1	ENSG00000138756	BMP2K	0.000170367	0.853173	0.208191	4.09803	0.374419	0.14019	8.32456e-05	0.00419958	0.0446767	0.594	0.800014	0.001	0.84469	0.001	0.0512991	0.594	0	0.0792363	0.423973	0	0
chr10-84371280	rs148282462	chr10_84425893_84417771:+	CCSER2	circCCSER2_1	1	ENSG00000138769	CDKL2	0.000170367	-0.844513	0.205941	-4.10076	-0.374633	0.14035	8.24086e-05	0.00169983	-0.172099	0.03	-0.677846	0.004	-0.849945	0.001	0.200266	0.03	1	-0.253225	0.00949754	1	1
chr10-84371280	rs148282462	chr10_84425893_84417771:+	CCSER2	circCCSER2_1	1	ENSG00000138780	GSTCD	0.000170367	0.50048	0.117076	4.27482	0.388181	0.150684	4.28208e-05	0.00059994	-0.0595816	0.184	0.55991	0.001	0.500328	0.001	-0.109519	0.184	0	-0.0679021	0.493413	0	0
chr10-84371280	rs148282462	chr10_84425893_84417771:+	CCSER2	circCCSER2_1	1	ENSG00000138795	LEF1	0.000558752	1.38182	0.322899	4.27943	0.388536	0.15096	4.20766e-05	0.00049995	0.194449	0.122	1.21608	0.002	1.41053	0.001	0.131083	0.122	0	0.167403	0.0894023	0	0
chr10-84371280	rs148282462	chr10_84425893_84417771:+	CCSER2	circCCSER2_1	1	ENSG00000138814	PPP3CA	0.000170367	-1.13513	0.176846	-6.41876	-0.534525	0.285717	4.27599e-09	0.00019998	-0.185536	0.012	-0.946749	0.001	-1.13229	0.001	0.159531	0.012	1	-0.281119	0.0038432	1	1
chr10-84371280	rs148282462	chr10_84425893_84417771:+	CCSER2	circCCSER2_1	1	ENSG00000138821	SLC39A8	0.000170367	1.15265	0.225667	5.10775	0.449557	0.202101	1.50296e-06	0.00059994	0.165824	0.074	0.980497	0.001	1.14632	0.001	0.138042	0.074	0	0.149285	0.130405	0	0
chr10-84371280	rs148282462	chr10_84425893_84417771:+	CCSER2	circCCSER2_1	1	ENSG00000139182	CLSTN3	0.000170367	-1.61441	0.271305	-5.95055	-0.505795	0.255829	3.71819e-08	0.00019998	-0.218322	0.032	-1.3908	0.001	-1.60912	0.001	0.130898	0.032	1	-0.170148	0.0842008	0	0
chr10-84371280	rs148282462	chr10_84425893_84417771:+	CCSER2	circCCSER2_1	1	ENSG00000139192	TAPBPL	0.000170367	0.83046	0.183089	4.53583	0.408031	0.16649	1.55589e-05	0.00019998	0.146287	0.036	0.679357	0.001	0.825645	0.001	0.169293	0.036	1	0.155968	0.11387	0	0
chr10-84371280	rs148282462	chr10_84425893_84417771:+	CCSER2	circCCSER2_1	1	ENSG00000139329	LUM	0.00104236	2.29327	0.53705	4.27012	0.387818	0.150403	4.35942e-05	0.0009999	-0.127473	0.592	2.41475	0.001	2.28728	0.001	-0.0526084	0.592	0	0.0163367	0.869259	0	0
chr10-84371280	rs148282462	chr10_84425893_84417771:+	CCSER2	circCCSER2_1	1	ENSG00000139350	NEDD1	0.000266045	1.04419	0.210428	4.96222	0.439249	0.19294	2.76407e-06	0.00019998	0.125589	0.122	0.925885	0.001	1.05147	0.001	0.114976	0.122	0	0.147062	0.136295	0	0
chr10-84371280	rs148282462	chr10_84425893_84417771:+	CCSER2	circCCSER2_1	1	ENSG00000139734	DIAPH3	0.00036383	1.50423	0.317255	4.7414	0.42327	0.179158	6.8387e-06	0.00029997	0.251814	0.048	1.23553	0.001	1.48734	0.001	0.165085	0.048	1	0.161255	0.10198	0	0
chr10-84371280	rs148282462	chr10_84425893_84417771:+	CCSER2	circCCSER2_1	1	ENSG00000139767	SRRM4	0.00104236	-1.28015	0.266083	-4.81109	-0.428357	0.18349	5.15096e-06	0.00109989	-0.166422	0.114	-1.12444	0.002	-1.29086	0.001	0.121111	0.114	0	-0.172212	0.0804497	0	0
chr10-84371280	rs148282462	chr10_84425893_84417771:+	CCSER2	circCCSER2_1	1	ENSG00000139970	RTN1	0.000266045	-1.42797	0.244573	-5.8386	-0.498663	0.248665	6.1713e-08	0.00019998	-0.303074	0.002	-1.13046	0.001	-1.43354	0.001	0.20677	0.002	1	-0.324645	0.000773004	1	1
chr10-84371280	rs148282462	chr10_84425893_84417771:+	CCSER2	circCCSER2_1	1	ENSG00000139973	SYT16	0.000752314	-1.5301	0.362044	-4.22627	-0.384427	0.147784	5.14861e-05	0.00309969	-0.200202	0.172	-1.32548	0.001	-1.52568	0.001	0.127256	0.172	0	-0.160755	0.103061	0	0
chr10-84371280	rs148282462	chr10_84425893_84417771:+	CCSER2	circCCSER2_1	1	ENSG00000140367	UBE2Q2	0.000170367	0.480858	0.112256	4.28357	0.388855	0.151208	4.14169e-05	0.00029997	0.0883154	0.04	0.391675	0.001	0.47999	0.001	0.180264	0.04	1	0.104407	0.291531	0	0
chr10-84371280	rs148282462	chr10_84425893_84417771:+	CCSER2	circCCSER2_1	1	ENSG00000140743	CDR2	0.000170367	-0.895809	0.179302	-4.99608	-0.441663	0.195066	2.4008e-06	0.00019998	-0.18943	0.008	-0.701376	0.001	-0.890807	0.001	0.211246	0.008	1	-0.235587	0.016063	1	1
chr10-84371280	rs148282462	chr10_84425893_84417771:+	CCSER2	circCCSER2_1	1	ENSG00000140945	CDH13	0.000170367	-1.53384	0.377948	-4.05832	-0.371293	0.137859	9.6419e-05	0.00439956	-0.201401	0.2	-1.33474	0.001	-1.53614	0.001	0.129336	0.2	0	-0.141329	0.152416	0	0
chr10-84371280	rs148282462	chr10_84425893_84417771:+	CCSER2	circCCSER2_1	1	ENSG00000141480	ARRB2	0.000170367	-0.564193	0.134971	-4.18011	-0.38084	0.145039	6.12733e-05	0.00059994	-0.119695	0.024	-0.444718	0.001	-0.564413	0.001	0.201577	0.024	1	-0.154193	0.118095	0	0
chr10-84371280	rs148282462	chr10_84425893_84417771:+	CCSER2	circCCSER2_1	1	ENSG00000141682	PMAIP1	0.000170367	1.94347	0.407237	4.77232	0.425532	0.181078	6.03234e-06	0.00059994	0.303049	0.058	1.62075	0.001	1.9238	0.001	0.151237	0.058	0	0.0532925	0.591066	0	0
chr10-84371280	rs148282462	chr10_84425893_84417771:+	CCSER2	circCCSER2_1	1	ENSG00000141736	ERBB2	0.000170367	1.01338	0.200161	5.06285	0.446395	0.199269	1.81561e-06	9.999e-05	0.158821	0.04	0.856475	0.001	1.0153	0.001	0.150166	0.04	1	0.109583	0.268136	0	0
chr10-84371280	rs148282462	chr10_84425893_84417771:+	CCSER2	circCCSER2_1	1	ENSG00000141756	FKBP10	0.000170367	1.07856	0.244972	4.40279	0.397983	0.158391	2.61843e-05	0.00129987	0.221712	0.028	0.856835	0.001	1.07855	0.001	0.200687	0.028	1	0.212869	0.030042	1	1
chr10-84371280	rs148282462	chr10_84425893_84417771:+	CCSER2	circCCSER2_1	1	ENSG00000142039	CCDC97	0.000170367	0.682724	0.154075	4.4311	0.400134	0.160107	2.3457e-05	0.00019998	0.0813962	0.188	0.611958	0.001	0.693355	0.001	0.113573	0.188	0	0.0375522	0.705086	0	0
chr10-84371280	rs148282462	chr10_84425893_84417771:+	CCSER2	circCCSER2_1	1	ENSG00000142185	TRPM2	0.000170367	-1.14187	0.198765	-5.74482	-0.492609	0.242664	9.40278e-08	9.999e-05	-0.101003	0.218	-1.03561	0.001	-1.13661	0.001	0.086549	0.218	0	-0.145361	0.140936	0	0
chr10-84371280	rs148282462	chr10_84425893_84417771:+	CCSER2	circCCSER2_1	1	ENSG00000142192	APP	0.000170367	-0.59054	0.144698	-4.0812	-0.373096	0.139201	8.86039e-05	0.0019998	-0.157471	0.002	-0.438675	0.004	-0.596146	0.001	0.263367	0.002	1	-0.261775	0.00726814	1	1
chr10-84371280	rs148282462	chr10_84425893_84417771:+	CCSER2	circCCSER2_1	1	ENSG00000142611	PRDM16	0.000170367	1.29691	0.283254	4.57863	0.411233	0.169112	1.31344e-05	0.00019998	0.180533	0.102	1.12268	0.001	1.30321	0.001	0.133777	0.102	0	0.0231985	0.815178	0	0
chr10-84371280	rs148282462	chr10_84425893_84417771:+	CCSER2	circCCSER2_1	1	ENSG00000142875	PRKACB	0.00114039	-0.489592	0.111293	-4.39911	-0.397703	0.158168	2.65604e-05	0.00189981	-0.0709614	0.108	-0.423025	0.001	-0.493987	0.001	0.137677	0.108	0	-0.221917	0.0235695	1	0
chr10-84371280	rs148282462	chr10_84425893_84417771:+	CCSER2	circCCSER2_1	1	ENSG00000143153	ATP1B1	0.000170367	-1.36443	0.234222	-5.82536	-0.497813	0.247817	6.55061e-08	0.00039996	-0.234827	0.008	-1.12991	0.001	-1.36473	0.001	0.167159	0.008	1	-0.183608	0.0620824	0	0
chr10-84371280	rs148282462	chr10_84425893_84417771:+	CCSER2	circCCSER2_1	1	ENSG00000143185	XCL2	0.000170367	2.11516	0.394998	5.35486	0.466656	0.217768	5.22956e-07	9.999e-05	-0.0373376	0.806	2.14711	0.001	2.10977	0.001	-0.0177047	0.806	0	-0.00468442	0.962358	0	0
chr10-84371280	rs148282462	chr10_84425893_84417771:+	CCSER2	circCCSER2_1	1	ENSG00000143337	TOR1AIP1	0.000170367	0.608334	0.107975	5.63403	0.485364	0.235578	1.54003e-07	0.00049995	0.0217014	0.61	0.589942	0.001	0.611643	0.001	0.033177	0.61	0	0.0112005	0.910152	0	0
chr10-84371280	rs148282462	chr10_84425893_84417771:+	CCSER2	circCCSER2_1	1	ENSG00000143341	HMCN1	0.000170367	1.91463	0.330279	5.79701	0.495987	0.246003	7.44132e-08	9.999e-05	0.0436318	0.776	1.87743	0.001	1.92106	0.001	0.0205724	0.776	0	0.0565561	0.56851	0	0
chr10-84371280	rs148282462	chr10_84425893_84417771:+	CCSER2	circCCSER2_1	1	ENSG00000143502	SUSD4	0.00036383	-0.977617	0.219963	-4.44447	-0.401147	0.160919	2.22668e-05	0.0009999	-0.201215	0.026	-0.776526	0.001	-0.977741	0.001	0.20063	0.026	1	-0.246348	0.0117063	1	1
chr10-84371280	rs148282462	chr10_84425893_84417771:+	CCSER2	circCCSER2_1	1	ENSG00000143761	ARF1	0.000170367	-0.503593	0.119957	-4.19812	-0.382242	0.146109	5.72584e-05	0.00119988	-0.117267	0.008	-0.384591	0.001	-0.501858	0.001	0.235022	0.008	1	-0.173612	0.0779817	0	0
chr10-84371280	rs148282462	chr10_84425893_84417771:+	CCSER2	circCCSER2_1	1	ENSG00000144040	SFXN5	0.000170367	1.14729	0.275276	4.16777	0.379878	0.144307	6.41771e-05	0.00179982	0.373407	0.001	0.755205	0.004	1.12861	0.001	0.328003	0.001	1	0.280344	0.0039461	1	1
chr10-84371280	rs148282462	chr10_84425893_84417771:+	CCSER2	circCCSER2_1	1	ENSG00000144285	SCN1A	0.000170367	-1.38702	0.240555	-5.76594	-0.493979	0.244015	8.55443e-08	9.999e-05	-0.277449	0.001	-1.11801	0.001	-1.39546	0.001	0.195514	0.001	1	-0.28883	0.0029438	1	1
chr10-84371280	rs148282462	chr10_84425893_84417771:+	CCSER2	circCCSER2_1	1	ENSG00000144290	SLC4A10	0.000945659	-1.27928	0.277815	-4.60479	-0.413182	0.17072	1.1837e-05	0.00179982	-0.172287	0.13	-1.11031	0.001	-1.2826	0.001	0.128081	0.13	0	-0.256376	0.00861443	1	0
chr10-84371280	rs148282462	chr10_84425893_84417771:+	CCSER2	circCCSER2_1	1	ENSG00000144550	CPNE9	0.002415295	-1.37065	0.321044	-4.26934	-0.387758	0.150356	4.37241e-05	0.00289971	-0.0529103	0.72	-1.33024	0.001	-1.38315	0.001	0.0347739	0.72	0	-0.105265	0.287563	0	0
chr10-84371280	rs148282462	chr10_84425893_84417771:+	CCSER2	circCCSER2_1	1	ENSG00000144712	CAND2	0.000462019	-0.674861	0.158587	-4.25545	-0.386685	0.149526	4.60952e-05	0.00049995	-0.0775212	0.222	-0.598853	0.002	-0.676374	0.001	0.110168	0.222	0	-0.115584	0.242644	0	0
chr10-84371280	rs148282462	chr10_84425893_84417771:+	CCSER2	circCCSER2_1	1	ENSG00000144730	IL17RD	0.000170367	0.994524	0.224254	4.43481	0.400415	0.160332	2.31208e-05	0.00059994	0.218028	0.008	0.776254	0.002	0.994282	0.001	0.214983	0.008	1	0.204753	0.0370703	1	1
chr10-84371280	rs148282462	chr10_84425893_84417771:+	CCSER2	circCCSER2_1	1	ENSG00000144821	MYH15	0.000170367	1.01739	0.207829	4.89531	0.43445	0.188747	3.64595e-06	0.00019998	0.127061	0.126	0.878503	0.001	1.00556	0.001	0.122741	0.126	0	0.0895083	0.366212	0	0
chr10-84371280	rs148282462	chr10_84425893_84417771:+	CCSER2	circCCSER2_1	1	ENSG00000144840	RABL3	0.000170367	0.508837	0.106689	4.76935	0.425315	0.180893	6.10566e-06	9.999e-05	0.0375988	0.392	0.464649	0.001	0.502248	0.001	0.0698016	0.392	0	0.0330701	0.738934	0	0
chr10-84371280	rs148282462	chr10_84425893_84417771:+	CCSER2	circCCSER2_1	1	ENSG00000144848	ATG3	0.000266045	0.475039	0.112154	4.23562	0.385151	0.148341	4.96975e-05	0.00059994	0.0443138	0.33	0.423435	0.001	0.467749	0.001	0.0917484	0.33	0	0.0843258	0.394724	0	0
chr10-84371280	rs148282462	chr10_84425893_84417771:+	CCSER2	circCCSER2_1	1	ENSG00000144959	NCEH1	0.000170367	-1.18596	0.245401	-4.83274	-0.429929	0.184839	4.71466e-06	0.00079992	-0.244279	0.012	-0.950971	0.001	-1.19525	0.001	0.196555	0.012	1	-0.257928	0.00820635	1	1
chr10-84371280	rs148282462	chr10_84425893_84417771:+	CCSER2	circCCSER2_1	1	ENSG00000145283	SLC10A6	0.000462019	1.57741	0.346815	4.54827	0.408963	0.167251	1.48129e-05	0.00049995	-0.0879443	0.518	1.66093	0.001	1.57298	0.001	-0.0542978	0.518	0	0.0798806	0.420203	0	0
chr10-84371280	rs148282462	chr10_84425893_84417771:+	CCSER2	circCCSER2_1	1	ENSG00000145526	CDH18	0.00036383	-1.55419	0.296955	-5.23377	-0.458341	0.210076	8.801e-07	0.00029997	-0.16048	0.172	-1.40261	0.001	-1.56309	0.001	0.0979177	0.172	0	-0.160675	0.103234	0	0
chr10-84371280	rs148282462	chr10_84425893_84417771:+	CCSER2	circCCSER2_1	1	ENSG00000145675	PIK3R1	0.000656416	-0.52993	0.122299	-4.33307	-0.392659	0.154181	3.42687e-05	0.0009999	-0.0260161	0.592	-0.5084	0.001	-0.534416	0.001	0.0485119	0.592	0	-0.198021	0.0439027	1	0
chr10-84371280	rs148282462	chr10_84425893_84417771:+	CCSER2	circCCSER2_1	1	ENSG00000145715	RASA1	0.000170367	-0.390636	0.0880114	-4.43847	-0.400693	0.160555	2.27931e-05	0.00019998	-0.0515148	0.148	-0.340301	0.002	-0.391816	0.001	0.126028	0.148	0	-0.173552	0.0780865	0	0
chr10-84371280	rs148282462	chr10_84425893_84417771:+	CCSER2	circCCSER2_1	1	ENSG00000145864	GABRB2	0.000170367	-2.00064	0.290165	-6.89485	-0.561954	0.315792	4.45055e-10	9.999e-05	-0.200891	0.09	-1.80573	0.001	-2.00663	0.001	0.0962565	0.09	0	-0.163066	0.0981393	0	0
chr10-84371280	rs148282462	chr10_84425893_84417771:+	CCSER2	circCCSER2_1	1	ENSG00000145945	FAM50B	0.000170367	-0.816454	0.15452	-5.28381	-0.461792	0.213252	7.10283e-07	9.999e-05	-0.121094	0.05	-0.693411	0.001	-0.814505	0.001	0.146331	0.05	0	-0.199735	0.042071	1	0
chr10-84371280	rs148282462	chr10_84425893_84417771:+	CCSER2	circCCSER2_1	1	ENSG00000146006	LRRTM2	0.000266045	-1.11742	0.190386	-5.86924	-0.500625	0.250625	5.37462e-08	0.00029997	-0.0809999	0.31	-1.02815	0.001	-1.10915	0.001	0.0677468	0.31	0	-0.152512	0.122207	0	0
chr10-84371280	rs148282462	chr10_84425893_84417771:+	CCSER2	circCCSER2_1	1	ENSG00000146072	TNFRSF21	0.000170367	-0.701369	0.154744	-4.53244	-0.407777	0.166282	1.57686e-05	9.999e-05	-0.186871	0.002	-0.511887	0.001	-0.698759	0.001	0.264307	0.002	1	-0.21087	0.0316587	1	1
chr10-84371280	rs148282462	chr10_84425893_84417771:+	CCSER2	circCCSER2_1	1	ENSG00000146267	FAXC	0.000170367	-1.60662	0.299152	-5.37059	-0.467728	0.218769	4.88543e-07	0.00029997	-0.196017	0.096	-1.41391	0.001	-1.60993	0.001	0.116491	0.096	0	-0.176413	0.0732282	0	0
chr10-84371280	rs148282462	chr10_84425893_84417771:+	CCSER2	circCCSER2_1	1	ENSG00000146352	CLVS2	0.001434355	-0.969099	0.229544	-4.22185	-0.384084	0.147521	5.23545e-05	0.00219978	-0.0980295	0.278	-0.865508	0.001	-0.963538	0.001	0.096201	0.278	0	-0.0970983	0.326808	0	0
chr10-84371280	rs148282462	chr10_84425893_84417771:+	CCSER2	circCCSER2_1	1	ENSG00000146378	TAAR2	0.002415295	1.408	0.339615	4.14588	0.378169	0.143012	6.96577e-05	0.00239976	0.0351983	0.842	1.36427	0.001	1.39947	0.001	0.0188216	0.842	0	0.00606104	0.951308	0	0
chr10-84371280	rs148282462	chr10_84425893_84417771:+	CCSER2	circCCSER2_1	1	ENSG00000146857	STRA8	0.000266045	1.95557	0.365169	5.35525	0.466683	0.217793	5.22085e-07	0.00019998	0.264139	0.076	1.69901	0.001	1.96315	0.001	0.131354	0.076	0	0.230088	0.0187883	1	0
chr10-84371280	rs148282462	chr10_84425893_84417771:+	CCSER2	circCCSER2_1	1	ENSG00000146955	RAB19	0.000170367	1.86426	0.334943	5.56589	0.480857	0.231223	2.08133e-07	9.999e-05	0.0769142	0.562	1.79153	0.001	1.86845	0.001	0.0369511	0.562	0	-0.00951837	0.923602	0	0
chr10-84371280	rs148282462	chr10_84425893_84417771:+	CCSER2	circCCSER2_1	1	ENSG00000147509	RGS20	0.000170367	1.47535	0.309739	4.7632	0.424866	0.180511	6.26006e-06	0.00019998	0.280932	0.016	1.19504	0.001	1.47597	0.001	0.184023	0.016	1	0.197545	0.0444225	1	1
chr10-84371280	rs148282462	chr10_84425893_84417771:+	CCSER2	circCCSER2_1	1	ENSG00000147642	SYBU	0.000266045	-1.15877	0.223251	-5.19044	-0.455336	0.20733	1.05872e-06	0.00039996	-0.169935	0.098	-0.985176	0.001	-1.15511	0.001	0.144864	0.098	0	-0.189988	0.0533942	0	0
chr10-84371280	rs148282462	chr10_84425893_84417771:+	CCSER2	circCCSER2_1	1	ENSG00000147655	RSPO2	0.000266045	-1.58168	0.382758	-4.13233	-0.377109	0.142211	7.32734e-05	0.00329967	-0.262617	0.078	-1.33191	0.001	-1.59453	0.001	0.160308	0.078	0	-0.271683	0.00527364	1	0
chr10-84371280	rs148282462	chr10_84425893_84417771:+	CCSER2	circCCSER2_1	1	ENSG00000147883	CDKN2B	0.000558752	1.60985	0.302931	5.31424	0.46388	0.215185	6.23161e-07	0.00049995	-0.0966362	0.416	1.69457	0.001	1.59793	0.001	-0.0572527	0.416	0	-0.0121641	0.902459	0	0
chr10-84371280	rs148282462	chr10_84425893_84417771:+	CCSER2	circCCSER2_1	1	ENSG00000148090	AUH	0.000170367	-0.470448	0.101067	-4.65481	-0.416894	0.173801	9.69298e-06	0.00029997	-0.0363079	0.386	-0.437607	0.001	-0.473915	0.001	0.0732651	0.386	0	-0.069251	0.484847	0	0
chr10-84371280	rs148282462	chr10_84425893_84417771:+	CCSER2	circCCSER2_1	1	ENSG00000148110	MFSD14B	0.000558752	0.480383	0.114841	4.18304	0.381068	0.145213	6.06015e-05	0.00239976	0.047623	0.3	0.433235	0.001	0.480858	0.001	0.09721	0.3	0	0.0502365	0.612547	0	0
chr10-84371280	rs148282462	chr10_84425893_84417771:+	CCSER2	circCCSER2_1	1	ENSG00000148154	UGCG	0.000170367	-1.04225	0.225208	-4.62794	-0.414903	0.172144	1.07932e-05	0.00069993	-0.184542	0.06	-0.869116	0.001	-1.05366	0.001	0.176272	0.06	0	-0.137445	0.164122	0	0
chr10-84371280	rs148282462	chr10_84425893_84417771:+	CCSER2	circCCSER2_1	1	ENSG00000148187	MRRF	0.000170367	0.51982	0.115447	4.50266	0.40554	0.164463	1.77302e-05	0.00029997	0.03638	0.44	0.484887	0.001	0.521267	0.001	0.0666364	0.44	0	0.0333368	0.736905	0	0
chr10-84371280	rs148282462	chr10_84425893_84417771:+	CCSER2	circCCSER2_1	1	ENSG00000148357	HMCN2	0.000170367	1.2729	0.306278	4.15605	0.378963	0.143613	6.70595e-05	0.0019998	0.308286	0.012	0.958198	0.004	1.26648	0.001	0.241399	0.012	1	0.170508	0.0835361	0	0
chr10-84371280	rs148282462	chr10_84425893_84417771:+	CCSER2	circCCSER2_1	1	ENSG00000148408	CACNA1B	0.001238437	-0.831161	0.204699	-4.0604	-0.371457	0.137981	9.56821e-05	0.00119988	-0.00800852	0.926	-0.818635	0.002	-0.826644	0.001	0.0094034	0.926	0	-0.0593905	0.549256	0	0
chr10-84371280	rs148282462	chr10_84425893_84417771:+	CCSER2	circCCSER2_1	1	ENSG00000148411	NACC2	0.000752314	0.896083	0.21959	4.0807	0.373056	0.139171	8.87691e-05	0.00069993	0.0908681	0.3	0.809123	0.001	0.899991	0.001	0.0948752	0.3	0	0.0564077	0.569527	0	0
chr10-84371280	rs148282462	chr10_84425893_84417771:+	CCSER2	circCCSER2_1	1	ENSG00000148484	RSU1	0.000170367	0.727983	0.135258	5.38219	0.468516	0.219507	4.64608e-07	0.00059994	-0.00114687	0.984	0.723813	0.001	0.722666	0.001	-0.00235739	0.984	0	-0.024093	0.808186	0	0
chr10-84371280	rs148282462	chr10_84425893_84417771:+	CCSER2	circCCSER2_1	1	ENSG00000148488	ST8SIA6	0.000170367	1.52294	0.318246	4.78541	0.426487	0.181891	5.71962e-06	9.999e-05	0.0702336	0.594	1.43389	0.001	1.50413	0.001	0.0457789	0.594	0	0.0505834	0.610091	0	0
chr10-84371280	rs148282462	chr10_84425893_84417771:+	CCSER2	circCCSER2_1	1	ENSG00000148798	INA	0.000170367	-1.60697	0.314728	-5.10591	-0.449428	0.201986	1.51463e-06	0.00069993	-0.339435	0.006	-1.26424	0.001	-1.60368	0.001	0.207214	0.006	1	-0.266685	0.00620897	1	1
chr10-84371280	rs148282462	chr10_84425893_84417771:+	CCSER2	circCCSER2_1	1	ENSG00000149084	HSD17B12	0.000170367	0.947594	0.140229	6.75748	0.554221	0.30716	8.59971e-10	9.999e-05	0.0742499	0.158	0.88126	0.001	0.95551	0.001	0.0769888	0.158	0	0.218686	0.0257287	1	0
chr10-84371280	rs148282462	chr10_84425893_84417771:+	CCSER2	circCCSER2_1	1	ENSG00000149269	PAK1	0.000170367	-1.34785	0.298843	-4.51022	-0.406108	0.164924	1.7211e-05	0.00229977	-0.173559	0.12	-1.17366	0.001	-1.34722	0.001	0.123222	0.12	0	-0.1608	0.102963	0	0
chr10-84371280	rs148282462	chr10_84425893_84417771:+	CCSER2	circCCSER2_1	1	ENSG00000149289	ZC3H12C	0.000170367	0.742734	0.159607	4.65353	0.416799	0.173722	9.74305e-06	0.00049995	0.0726444	0.274	0.671289	0.001	0.743933	0.001	0.0927999	0.274	0	0.120606	0.222639	0	0
chr10-84371280	rs148282462	chr10_84425893_84417771:+	CCSER2	circCCSER2_1	1	ENSG00000149357	LAMTOR1	0.000170367	0.46874	0.0957229	4.89684	0.43456	0.188842	3.62305e-06	0.00029997	0.0452197	0.218	0.420211	0.001	0.46543	0.001	0.0936469	0.218	0	-0.00140528	0.988704	0	0
chr10-84371280	rs148282462	chr10_84425893_84417771:+	CCSER2	circCCSER2_1	1	ENSG00000149541	B3GAT3	0.00036383	-0.453678	0.101574	-4.46649	-0.402813	0.162258	2.04315e-05	0.00059994	-0.0450352	0.256	-0.410641	0.001	-0.455676	0.001	0.0944978	0.256	0	-0.131678	0.182717	0	0
chr10-84371280	rs148282462	chr10_84425893_84417771:+	CCSER2	circCCSER2_1	1	ENSG00000149554	CHEK1	0.000266045	0.745413	0.18005	4.14003	0.377712	0.142666	7.11971e-05	0.00249975	-0.0945683	0.202	0.837813	0.001	0.743245	0.001	-0.118093	0.202	0	-0.0887745	0.37017	0	0
chr10-84371280	rs148282462	chr10_84425893_84417771:+	CCSER2	circCCSER2_1	1	ENSG00000149575	SCN2B	0.000170367	-1.46517	0.26919	-5.4429	-0.472626	0.223375	3.56833e-07	0.00079992	-0.025764	0.83	-1.44468	0.001	-1.47044	0.001	0.0156919	0.83	0	-0.14123	0.152707	0	0
chr10-84371280	rs148282462	chr10_84425893_84417771:+	CCSER2	circCCSER2_1	1	ENSG00000149582	TMEM25	0.000266045	-0.80541	0.183522	-4.38862	-0.396904	0.157533	2.76627e-05	0.00239976	-0.0729308	0.356	-0.734096	0.001	-0.807027	0.001	0.0855406	0.356	0	-0.207384	0.0346544	1	0
chr10-84371280	rs148282462	chr10_84425893_84417771:+	CCSER2	circCCSER2_1	1	ENSG00000149646	CNBD2	0.00036383	1.59486	0.372051	4.28666	0.389094	0.151394	4.0931e-05	0.00229977	0.474429	0.002	1.10333	0.002	1.57776	0.001	0.299907	0.002	1	0.364675	0.000141257	1	1
chr10-84371280	rs148282462	chr10_84425893_84417771:+	CCSER2	circCCSER2_1	1	ENSG00000149970	CNKSR2	0.00036383	-1.02708	0.20832	-4.93031	-0.436965	0.190939	3.15507e-06	0.00139986	-0.131245	0.096	-0.885939	0.001	-1.01718	0.001	0.123904	0.096	0	-0.200271	0.041511	1	0
chr10-84371280	rs148282462	chr10_84425893_84417771:+	CCSER2	circCCSER2_1	1	ENSG00000150281	CTF1	0.000462019	1.38701	0.318215	4.35871	0.394622	0.155727	3.10492e-05	0.00049995	0.113231	0.342	1.2726	0.001	1.38583	0.001	0.0805248	0.342	0	-0.00333398	0.973205	0	0
chr10-84371280	rs148282462	chr10_84425893_84417771:+	CCSER2	circCCSER2_1	1	ENSG00000150471	ADGRL3	0.000170367	0.519633	0.0916599	5.66914	0.48767	0.237822	1.3178e-07	9.999e-05	0.0790896	0.04	0.442906	0.001	0.521995	0.001	0.143138	0.04	1	0.0644741	0.515537	0	0
chr10-84371280	rs148282462	chr10_84425893_84417771:+	CCSER2	circCCSER2_1	1	ENSG00000150551	LYPD1	0.000170367	1.40959	0.284588	4.95309	0.438596	0.192366	2.8709e-06	9.999e-05	0.131716	0.268	1.28595	0.001	1.41767	0.001	0.0864042	0.268	0	0.0683872	0.490323	0	0
chr10-84371280	rs148282462	chr10_84425893_84417771:+	CCSER2	circCCSER2_1	1	ENSG00000150995	ITPR1	0.000170367	-1.08942	0.181599	-5.99903	-0.508852	0.258931	2.98178e-08	9.999e-05	-0.145134	0.048	-0.951749	0.001	-1.09688	0.001	0.124744	0.048	1	-0.208697	0.0334994	1	1
chr10-84371280	rs148282462	chr10_84425893_84417771:+	CCSER2	circCCSER2_1	1	ENSG00000151023	ENKUR	0.000170367	1.10571	0.224139	4.93314	0.437168	0.191116	3.1184e-06	9.999e-05	0.101873	0.26	1.00909	0.001	1.11096	0.001	0.0867646	0.26	0	0.0615775	0.53462	0	0
chr10-84371280	rs148282462	chr10_84425893_84417771:+	CCSER2	circCCSER2_1	1	ENSG00000151025	GPR158	0.000266045	-1.27444	0.264593	-4.8166	-0.428757	0.183833	5.03642e-06	0.00109989	-0.214797	0.038	-1.06433	0.001	-1.27913	0.001	0.164097	0.038	1	-0.158825	0.107318	0	0
chr10-84371280	rs148282462	chr10_84425893_84417771:+	CCSER2	circCCSER2_1	1	ENSG00000151116	UEVLD	0.000170367	0.592227	0.133351	4.44111	0.400893	0.160715	2.25597e-05	0.00039996	0.0581926	0.288	0.533146	0.001	0.591338	0.001	0.0951834	0.288	0	-0.00394039	0.968333	0	0
chr10-84371280	rs148282462	chr10_84425893_84417771:+	CCSER2	circCCSER2_1	1	ENSG00000151233	GXYLT1	0.000170367	0.677605	0.117943	5.74517	0.492632	0.242686	9.38805e-08	9.999e-05	0.0631518	0.186	0.613062	0.001	0.676214	0.001	0.0893281	0.186	0	0.118524	0.230787	0	0
chr10-84371280	rs148282462	chr10_84425893_84417771:+	CCSER2	circCCSER2_1	1	ENSG00000151239	TWF1	0.000266045	0.726026	0.170701	4.25321	0.386512	0.149391	4.649e-05	0.00089991	0.085087	0.218	0.630429	0.001	0.715516	0.001	0.114122	0.218	0	0.138566	0.160676	0	0
chr10-84371280	rs148282462	chr10_84425893_84417771:+	CCSER2	circCCSER2_1	1	ENSG00000151292	CSNK1G3	0.000170367	0.635607	0.0856451	7.4214	0.590271	0.34842	3.43034e-11	9.999e-05	0.0656918	0.044	0.569882	0.001	0.635574	0.001	0.0983992	0.044	1	0.164495	0.0951896	0	0
chr10-84371280	rs148282462	chr10_84425893_84417771:+	CCSER2	circCCSER2_1	1	ENSG00000151322	NPAS3	0.000170367	0.834903	0.190045	4.39319	0.397252	0.157809	2.71776e-05	0.00069993	0.101964	0.182	0.737794	0.001	0.839757	0.001	0.12057	0.182	0	0.0129277	0.896369	0	0
chr10-84371280	rs148282462	chr10_84425893_84417771:+	CCSER2	circCCSER2_1	1	ENSG00000151376	ME3	0.000170367	-0.905742	0.156413	-5.79072	-0.495581	0.2456	7.6547e-08	9.999e-05	-0.0521403	0.374	-0.847063	0.001	-0.899203	0.001	0.0527437	0.374	0	-0.10598	0.284283	0	0
chr10-84371280	rs148282462	chr10_84425893_84417771:+	CCSER2	circCCSER2_1	1	ENSG00000151414	NEK7	0.000170367	1.13773	0.261515	4.35054	0.393997	0.155234	3.20425e-05	0.00069993	0.221552	0.048	0.915789	0.001	1.13734	0.001	0.186318	0.048	1	0.154468	0.117432	0	0
chr10-84371280	rs148282462	chr10_84425893_84417771:+	CCSER2	circCCSER2_1	1	ENSG00000151422	FER	0.000170367	0.557792	0.118752	4.69711	0.420017	0.176414	8.17819e-06	0.0009999	0.108858	0.018	0.449242	0.002	0.5581	0.001	0.185473	0.018	1	0.127783	0.196119	0	0
chr10-84371280	rs148282462	chr10_84425893_84417771:+	CCSER2	circCCSER2_1	1	ENSG00000151498	ACAD8	0.000170367	-0.490851	0.103679	-4.73435	-0.422753	0.17872	7.03671e-06	0.00079992	-0.00362681	0.934	-0.489217	0.001	-0.492844	0.001	0.0104693	0.934	0	0.0355543	0.720107	0	0
chr10-84371280	rs148282462	chr10_84425893_84417771:+	CCSER2	circCCSER2_1	1	ENSG00000151577	DRD3	0.000849489	1.5984	0.371638	4.30096	0.390194	0.152251	3.87559e-05	0.00079992	0.0525396	0.732	1.55336	0.001	1.6059	0.001	0.0327947	0.732	0	0.0910869	0.357785	0	0
chr10-84371280	rs148282462	chr10_84425893_84417771:+	CCSER2	circCCSER2_1	1	ENSG00000151690	MFSD6	0.000170367	-0.758858	0.179312	-4.23205	-0.384875	0.148129	5.03723e-05	0.00079992	-0.163956	0.014	-0.594783	0.001	-0.758739	0.001	0.208185	0.014	1	-0.239005	0.0145478	1	1
chr10-84371280	rs148282462	chr10_84425893_84417771:+	CCSER2	circCCSER2_1	1	ENSG00000152154	TMEM178A	0.000266045	-1.28198	0.259516	-4.93989	-0.437651	0.191539	3.0324e-06	0.00049995	0.00475967	0.958	-1.30165	0.001	-1.29689	0.001	-0.00429604	0.958	0	-0.0108128	0.91325	0	0
chr10-84371280	rs148282462	chr10_84425893_84417771:+	CCSER2	circCCSER2_1	1	ENSG00000152192	POU4F1	0.000266045	1.44618	0.320513	4.51207	0.406248	0.165037	1.70861e-05	0.00019998	0.11741	0.378	1.32673	0.002	1.44413	0.001	0.0800055	0.378	0	0.0571824	0.564228	0	0
chr10-84371280	rs148282462	chr10_84425893_84417771:+	CCSER2	circCCSER2_1	1	ENSG00000152214	RIT2	0.001629768	-1.37461	0.339398	-4.05014	-0.370648	0.13738	9.93719e-05	0.00169983	-0.0751055	0.59	-1.30171	0.001	-1.37681	0.001	0.05029	0.59	0	-0.0848962	0.391523	0	0
chr10-84371280	rs148282462	chr10_84425893_84417771:+	CCSER2	circCCSER2_1	1	ENSG00000152266	PTH	0.002120146	1.50306	0.370046	4.06182	0.371569	0.138064	9.51836e-05	0.00209979	0.0690844	0.666	1.45729	0.001	1.52638	0.001	0.0465891	0.666	0	0.0241055	0.808088	0	0
chr10-84371280	rs148282462	chr10_84425893_84417771:+	CCSER2	circCCSER2_1	1	ENSG00000152503	TRIM36	0.000170367	-1.57077	0.317513	-4.94709	-0.438167	0.19199	2.94322e-06	0.00109989	-0.227778	0.084	-1.35683	0.001	-1.58461	0.001	0.137115	0.084	0	-0.13406	0.174856	0	0
chr10-84371280	rs148282462	chr10_84425893_84417771:+	CCSER2	circCCSER2_1	1	ENSG00000152578	GRIA4	0.000170367	-1.17125	0.224031	-5.22806	-0.457946	0.209715	9.0182e-07	9.999e-05	-0.0363614	0.648	-1.13253	0.001	-1.16889	0.001	0.0294091	0.648	0	-0.0531646	0.591958	0	0
chr10-84371280	rs148282462	chr10_84425893_84417771:+	CCSER2	circCCSER2_1	1	ENSG00000152620	NADK2	0.000170367	0.707599	0.1547	4.57402	0.410889	0.16883	1.33768e-05	0.00139986	0.159246	0.01	0.54563	0.001	0.704875	0.001	0.217433	0.01	1	0.21783	0.0263284	1	1
chr10-84371280	rs148282462	chr10_84425893_84417771:+	CCSER2	circCCSER2_1	1	ENSG00000152822	GRM1	0.000945659	-1.22057	0.290893	-4.19593	-0.382071	0.145978	5.77334e-05	0.00109989	-0.00306321	0.918	-1.2298	0.001	-1.23286	0.001	0.00897142	0.918	0	-0.0637375	0.520357	0	0
chr10-84371280	rs148282462	chr10_84425893_84417771:+	CCSER2	circCCSER2_1	1	ENSG00000152932	RAB3C	0.00036383	-1.93568	0.358783	-5.39513	-0.469395	0.220332	4.39235e-07	0.00029997	-0.258322	0.076	-1.68192	0.001	-1.94024	0.001	0.126563	0.076	0	-0.148129	0.133444	0	0
chr10-84371280	rs148282462	chr10_84425893_84417771:+	CCSER2	circCCSER2_1	1	ENSG00000153015	CWC27	0.00036383	0.504007	0.123904	4.06772	0.372034	0.138409	9.31336e-05	0.00219978	-0.0101932	0.83	0.510252	0.001	0.500059	0.001	-0.0198771	0.83	0	-0.0969636	0.327483	0	0
chr10-84371280	rs148282462	chr10_84425893_84417771:+	CCSER2	circCCSER2_1	1	ENSG00000153147	SMARCA5	0.00036383	0.604209	0.121503	4.97278	0.440002	0.193602	2.64543e-06	0.00059994	0.109644	0.026	0.499945	0.001	0.60959	0.001	0.179488	0.026	1	0.208197	0.0339357	1	1
chr10-84371280	rs148282462	chr10_84425893_84417771:+	CCSER2	circCCSER2_1	1	ENSG00000153558	FBXL2	0.00036383	-0.950418	0.219552	-4.3289	-0.392339	0.15393	3.48222e-05	0.00119988	-0.141979	0.104	-0.806107	0.001	-0.948085	0.001	0.146936	0.104	0	-0.149411	0.130078	0	0
chr10-84371280	rs148282462	chr10_84425893_84417771:+	CCSER2	circCCSER2_1	1	ENSG00000153767	GTF2E1	0.000170367	0.577829	0.13059	4.42476	0.399653	0.159722	2.4043e-05	0.00029997	-0.0256586	0.666	0.608066	0.001	0.582407	0.001	-0.0363131	0.666	0	-0.111488	0.259856	0	0
chr10-84371280	rs148282462	chr10_84425893_84417771:+	CCSER2	circCCSER2_1	1	ENSG00000153814	JAZF1	0.000558752	-1.09514	0.217317	-5.03939	-0.444737	0.197791	2.00328e-06	0.00049995	-0.106702	0.222	-0.986898	0.001	-1.0936	0.001	0.0952745	0.222	0	-0.0735231	0.458248	0	0
chr10-84371280	rs148282462	chr10_84425893_84417771:+	CCSER2	circCCSER2_1	1	ENSG00000154059	IMPACT	0.000170367	0.669681	0.13059	5.12813	0.450987	0.203389	1.37897e-06	9.999e-05	0.101619	0.046	0.565628	0.001	0.667247	0.001	0.147209	0.046	1	0.0811187	0.413012	0	0
chr10-84371280	rs148282462	chr10_84425893_84417771:+	CCSER2	circCCSER2_1	1	ENSG00000154096	THY1	0.000266045	-1.41524	0.271418	-5.21426	-0.45699	0.20884	9.56541e-07	0.00029997	-0.107294	0.338	-1.29801	0.001	-1.40531	0.001	0.0701075	0.338	0	-0.14203	0.15037	0	0
chr10-84371280	rs148282462	chr10_84425893_84417771:+	CCSER2	circCCSER2_1	1	ENSG00000154114	TBCEL	0.000170367	0.789794	0.104063	7.58954	0.598882	0.358659	1.49652e-11	9.999e-05	0.149834	0.002	0.639725	0.001	0.789558	0.001	0.186764	0.002	1	0.320167	0.000922091	1	1
chr10-84371280	rs148282462	chr10_84425893_84417771:+	CCSER2	circCCSER2_1	1	ENSG00000154162	CDH12	0.001923114	-1.37731	0.324496	-4.24446	-0.385835	0.148869	4.8059e-05	0.00189981	-0.17359	0.152	-1.20042	0.001	-1.37401	0.001	0.120249	0.152	0	-0.229285	0.0192176	1	0
chr10-84371280	rs148282462	chr10_84425893_84417771:+	CCSER2	circCCSER2_1	1	ENSG00000154380	ENAH	0.000170367	1.04506	0.151505	6.89783	0.56212	0.315979	4.3872e-10	9.999e-05	0.0525073	0.416	0.995217	0.001	1.04772	0.001	0.0516874	0.416	0	0.146391	0.138113	0	0
chr10-84371280	rs148282462	chr10_84425893_84417771:+	CCSER2	circCCSER2_1	1	ENSG00000154553	PDLIM3	0.000170367	0.981288	0.224967	4.36191	0.394866	0.15592	3.06688e-05	0.00059994	0.168841	0.048	0.806288	0.001	0.975129	0.001	0.164007	0.048	1	0.202479	0.0392715	1	1
chr10-84371280	rs148282462	chr10_84425893_84417771:+	CCSER2	circCCSER2_1	1	ENSG00000154845	PPP4R1	0.000170367	0.60395	0.144015	4.19367	0.381895	0.145844	5.82277e-05	0.00079992	0.109037	0.062	0.491316	0.001	0.600353	0.001	0.180178	0.062	0	0.196936	0.0450962	1	0
chr10-84371280	rs148282462	chr10_84425893_84417771:+	CCSER2	circCCSER2_1	1	ENSG00000154975	CA10	0.000558752	-1.37729	0.301736	-4.56455	-0.410181	0.168249	1.38887e-05	0.00049995	-0.0433851	0.748	-1.3368	0.001	-1.38019	0.001	0.031355	0.748	0	0.0094045	0.924513	0	0
chr10-84371280	rs148282462	chr10_84425893_84417771:+	CCSER2	circCCSER2_1	1	ENSG00000155052	CNTNAP5	0.000170367	-1.04901	0.254986	-4.11399	-0.375672	0.141129	7.84549e-05	0.00129987	-0.0823021	0.436	-0.963228	0.001	-1.04553	0.001	0.0763622	0.436	0	-0.162901	0.0984832	0	0
chr10-84371280	rs148282462	chr10_84425893_84417771:+	CCSER2	circCCSER2_1	1	ENSG00000155115	GTF3C6	0.000656416	0.653149	0.154953	4.21515	0.383564	0.147121	5.36976e-05	0.00059994	0.0223171	0.696	0.636914	0.001	0.659231	0.001	0.030818	0.696	0	0.0212699	0.830302	0	0
chr10-84371280	rs148282462	chr10_84425893_84417771:+	CCSER2	circCCSER2_1	1	ENSG00000155189	AGPAT5	0.000170367	0.562687	0.103117	5.45677	0.47356	0.224259	3.35885e-07	0.00019998	0.0414233	0.318	0.520867	0.001	0.56229	0.001	0.067415	0.318	0	0.153031	0.120924	0	0
chr10-84371280	rs148282462	chr10_84425893_84417771:+	CCSER2	circCCSER2_1	1	ENSG00000155366	RHOC	0.000170367	1.17223	0.261351	4.48525	0.404229	0.163401	1.89842e-05	0.00059994	0.11089	0.33	1.05927	0.001	1.17016	0.001	0.0868914	0.33	0	0.191732	0.0512016	0	0
chr10-84371280	rs148282462	chr10_84425893_84417771:+	CCSER2	circCCSER2_1	1	ENSG00000155511	GRIA1	0.000266045	-1.21023	0.249697	-4.8468	-0.430947	0.185716	4.45079e-06	0.00069993	-0.093507	0.344	-1.11307	0.001	-1.20657	0.001	0.0719655	0.344	0	-0.080269	0.41794	0	0
chr10-84371280	rs148282462	chr10_84425893_84417771:+	CCSER2	circCCSER2_1	1	ENSG00000155744	FAM126B	0.00036383	-0.646332	0.156119	-4.13999	-0.377708	0.142664	7.12082e-05	0.00219978	-0.0759048	0.226	-0.579802	0.001	-0.655707	0.001	0.113472	0.226	0	-0.0770818	0.436722	0	0
chr10-84371280	rs148282462	chr10_84425893_84417771:+	CCSER2	circCCSER2_1	1	ENSG00000155970	MICU3	0.000558752	-0.836662	0.183354	-4.56309	-0.410073	0.16816	1.39688e-05	0.00149985	-0.0549584	0.466	-0.790808	0.001	-0.845767	0.001	0.062343	0.466	0	-0.0773594	0.435067	0	0
chr10-84371280	rs148282462	chr10_84425893_84417771:+	CCSER2	circCCSER2_1	1	ENSG00000156097	GPR61	0.000558752	-1.19968	0.227314	-5.27763	-0.461367	0.21286	7.29381e-07	0.00049995	-0.0891418	0.318	-1.11876	0.001	-1.2079	0.001	0.0675003	0.318	0	-0.0898786	0.364224	0	0
chr10-84371280	rs148282462	chr10_84425893_84417771:+	CCSER2	circCCSER2_1	1	ENSG00000156136	DCK	0.000266045	-0.720724	0.175768	-4.10043	-0.374608	0.140331	8.2508e-05	0.0009999	-0.13191	0.06	-0.588619	0.001	-0.720529	0.001	0.185936	0.06	0	-0.144428	0.143531	0	0
chr10-84371280	rs148282462	chr10_84425893_84417771:+	CCSER2	circCCSER2_1	1	ENSG00000156219	ART3	0.000170367	-1.33021	0.275529	-4.82784	-0.429574	0.184533	4.81011e-06	9.999e-05	-0.192931	0.09	-1.14873	0.001	-1.34166	0.001	0.138258	0.09	0	-0.149957	0.128665	0	0
chr10-84371280	rs148282462	chr10_84425893_84417771:+	CCSER2	circCCSER2_1	1	ENSG00000156535	CD109	0.000170367	1.72855	0.285894	6.04614	0.511805	0.261944	2.40427e-08	9.999e-05	-0.043664	0.722	1.77405	0.001	1.73039	0.001	-0.0224091	0.722	0	-0.0190483	0.847801	0	0
chr10-84371280	rs148282462	chr10_84425893_84417771:+	CCSER2	circCCSER2_1	1	ENSG00000156642	NPTN	0.000266045	-1.17139	0.225447	-5.19585	-0.455711	0.207673	1.03463e-06	0.00059994	-0.219756	0.006	-0.94634	0.001	-1.1661	0.001	0.178695	0.006	1	-0.227569	0.0201639	1	1
chr10-84371280	rs148282462	chr10_84425893_84417771:+	CCSER2	circCCSER2_1	1	ENSG00000156735	BAG4	0.00036383	-1.03706	0.224996	-4.60922	-0.413512	0.170992	1.16301e-05	0.00079992	-0.156968	0.074	-0.881873	0.001	-1.03884	0.001	0.148937	0.074	0	-0.164274	0.0956413	0	0
chr10-84371280	rs148282462	chr10_84425893_84417771:+	CCSER2	circCCSER2_1	1	ENSG00000157064	NMNAT2	0.000170367	-1.47415	0.255019	-5.78055	-0.494924	0.24495	8.01199e-08	0.00019998	-0.186893	0.064	-1.29029	0.001	-1.47718	0.001	0.120654	0.064	0	-0.123613	0.211237	0	0
chr10-84371280	rs148282462	chr10_84425893_84417771:+	CCSER2	circCCSER2_1	1	ENSG00000157087	ATP2B2	0.000558752	-1.21551	0.228251	-5.32532	-0.464639	0.215889	5.94105e-07	0.00049995	-0.109114	0.19	-1.10571	0.001	-1.21482	0.001	0.0867124	0.19	0	-0.145016	0.141893	0	0
chr10-84371280	rs148282462	chr10_84425893_84417771:+	CCSER2	circCCSER2_1	1	ENSG00000157219	HTR5A	0.000558752	-1.53238	0.354243	-4.32579	-0.392101	0.153743	3.52401e-05	0.00229977	-0.187385	0.176	-1.33562	0.001	-1.52301	0.001	0.114592	0.176	0	-0.172622	0.0797203	0	0
chr10-84371280	rs148282462	chr10_84425893_84417771:+	CCSER2	circCCSER2_1	1	ENSG00000157450	RNF111	0.000170367	-0.371423	0.0879382	-4.22368	-0.384226	0.14763	5.19929e-05	0.00129987	-0.108752	0.001	-0.262989	0.004	-0.371741	0.001	0.285816	0.001	1	-0.267278	0.00609067	1	1
chr10-84371280	rs148282462	chr10_84425893_84417771:+	CCSER2	circCCSER2_1	1	ENSG00000157542	KCNJ6	0.001533002	-1.50183	0.341994	-4.39139	-0.397115	0.1577	2.73673e-05	0.00229977	-0.267072	0.052	-1.2251	0.001	-1.49217	0.001	0.172826	0.052	0	-0.240514	0.0139193	1	0
chr10-84371280	rs148282462	chr10_84425893_84417771:+	CCSER2	circCCSER2_1	1	ENSG00000157554	ERG	0.00114039	1.16123	0.273466	4.24633	0.38598	0.148981	4.77196e-05	0.00159984	0.072787	0.536	1.08673	0.001	1.15952	0.001	0.0586282	0.536	0	0.0148094	0.881388	0	0
chr10-84371280	rs148282462	chr10_84425893_84417771:+	CCSER2	circCCSER2_1	1	ENSG00000157600	TMEM164	0.000170367	0.603463	0.13998	4.31106	0.39097	0.152858	3.72867e-05	0.00079992	0.0351745	0.49	0.563212	0.001	0.598387	0.001	0.0570843	0.49	0	0.00189976	0.98473	0	0
chr10-84371280	rs148282462	chr10_84425893_84417771:+	CCSER2	circCCSER2_1	1	ENSG00000157869	RAB28	0.000170367	0.421971	0.101448	4.15948	0.379231	0.143816	6.62021e-05	0.00129987	0.0771578	0.064	0.344618	0.002	0.421775	0.001	0.183116	0.064	0	0.200871	0.0408923	1	0
chr10-84371280	rs148282462	chr10_84425893_84417771:+	CCSER2	circCCSER2_1	1	ENSG00000158220	ESYT3	0.00036383	-1.06304	0.259663	-4.09391	-0.374095	0.139947	8.453e-05	0.00029997	0.0376097	0.726	-1.10556	0.001	-1.06795	0.001	-0.0323342	0.726	0	0.0860957	0.384841	0	0
chr10-84371280	rs148282462	chr10_84425893_84417771:+	CCSER2	circCCSER2_1	1	ENSG00000158423	RIBC1	0.000170367	1.39353	0.26435	5.27152	0.460946	0.212471	7.48762e-07	9.999e-05	0.190068	0.064	1.20292	0.001	1.39299	0.001	0.129786	0.064	0	0.13283	0.178885	0	0
chr10-84371280	rs148282462	chr10_84425893_84417771:+	CCSER2	circCCSER2_1	1	ENSG00000158497	HMHB1	0.000656416	1.65255	0.360665	4.58194	0.41148	0.169316	1.29629e-05	0.00239976	0.0432294	0.78	1.61143	0.001	1.65466	0.001	0.0254171	0.78	0	0.0152958	0.877522	0	0
chr10-84371280	rs148282462	chr10_84425893_84417771:+	CCSER2	circCCSER2_1	1	ENSG00000158560	DYNC1I1	0.001337394	-1.05897	0.228369	-4.63709	-0.415582	0.172708	1.04056e-05	0.00249975	-0.190162	0.026	-0.881399	0.001	-1.07156	0.001	0.168819	0.026	1	-0.257513	0.00831381	1	1
chr10-84371280	rs148282462	chr10_84425893_84417771:+	CCSER2	circCCSER2_1	1	ENSG00000158623	COPG2	0.000266045	-0.760375	0.173573	-4.38071	-0.396301	0.157055	2.85215e-05	0.00029997	-0.130203	0.042	-0.635764	0.001	-0.765968	0.001	0.166154	0.042	1	-0.201452	0.0402998	1	1
chr10-84371280	rs148282462	chr10_84425893_84417771:+	CCSER2	circCCSER2_1	1	ENSG00000158793	NIT1	0.000266045	-0.345726	0.0796219	-4.3421	-0.393351	0.154725	3.31005e-05	0.00019998	-0.0142587	0.67	-0.329762	0.001	-0.34402	0.001	0.0419421	0.67	0	-0.0627503	0.526851	0	0
chr10-84371280	rs148282462	chr10_84425893_84417771:+	CCSER2	circCCSER2_1	1	ENSG00000158966	CACHD1	0.000170367	1.20601	0.224797	5.3649	0.46734	0.218407	5.00731e-07	0.00039996	0.324524	0.001	0.88742	0.001	1.21194	0.001	0.263438	0.001	1	0.286304	0.00321503	1	1
chr10-84371280	rs148282462	chr10_84425893_84417771:+	CCSER2	circCCSER2_1	1	ENSG00000159164	SV2A	0.000558752	-1.13879	0.259228	-4.39301	-0.397239	0.157799	2.71955e-05	0.00249975	-0.222069	0.034	-0.914295	0.001	-1.13636	0.001	0.190113	0.034	1	-0.239915	0.0141658	1	1
chr10-84371280	rs148282462	chr10_84425893_84417771:+	CCSER2	circCCSER2_1	1	ENSG00000159239	AC005041.1	0.000170367	-1.04301	0.251453	-4.14792	-0.378328	0.143132	6.91288e-05	0.0009999	-0.11947	0.268	-0.929066	0.001	-1.04854	0.001	0.110783	0.268	0	-0.194231	0.0481893	1	0
chr10-84371280	rs148282462	chr10_84425893_84417771:+	CCSER2	circCCSER2_1	1	ENSG00000159516	SPRR2G	0.000266045	1.83054	0.354125	5.16921	0.453857	0.205986	1.1587e-06	0.00039996	0.13267	0.328	1.68314	0.001	1.81581	0.001	0.073543	0.328	0	0.132798	0.178991	0	0
chr10-84371280	rs148282462	chr10_84425893_84417771:+	CCSER2	circCCSER2_1	1	ENSG00000159692	CTBP1	0.000266045	-0.334315	0.0747601	-4.47183	-0.403216	0.162583	2.0009e-05	0.00049995	-0.00155118	0.974	-0.32962	0.001	-0.331171	0.001	0.00237141	0.974	0	0.0342539	0.729942	0	0
chr10-84371280	rs148282462	chr10_84425893_84417771:+	CCSER2	circCCSER2_1	1	ENSG00000159784	FAM131B	0.000266045	-0.7886	0.162001	-4.86787	-0.432471	0.187032	4.08191e-06	0.00019998	-0.0672786	0.28	-0.71934	0.001	-0.786619	0.001	0.0803883	0.28	0	-0.163246	0.0977625	0	0
chr10-84371280	rs148282462	chr10_84425893_84417771:+	CCSER2	circCCSER2_1	1	ENSG00000159915	ZNF233	0.000752314	-0.658393	0.159193	-4.13582	-0.377382	0.142417	7.23257e-05	0.00079992	-0.048057	0.438	-0.612214	0.001	-0.660271	0.001	0.0677263	0.438	0	-0.13483	0.172372	0	0
chr10-84371280	rs148282462	chr10_84425893_84417771:+	CCSER2	circCCSER2_1	1	ENSG00000160014	CALM3	0.000266045	-1.10136	0.2036	-5.40941	-0.470363	0.221241	4.12828e-07	0.00039996	-0.126692	0.116	-0.986188	0.001	-1.11288	0.001	0.107394	0.116	0	-0.187431	0.0567478	0	0
chr10-84371280	rs148282462	chr10_84425893_84417771:+	CCSER2	circCCSER2_1	1	ENSG00000160224	AIRE	0.001434355	1.74485	0.389103	4.48429	0.404156	0.163342	1.90558e-05	0.0019998	0.086971	0.596	1.65377	0.001	1.74074	0.001	0.0467344	0.596	0	0.151537	0.124641	0	0
chr10-84371280	rs148282462	chr10_84425893_84417771:+	CCSER2	circCCSER2_1	1	ENSG00000160753	RUSC1	0.000266045	-1.0813	0.180851	-5.97892	-0.507587	0.257644	3.26793e-08	0.00019998	-0.0652728	0.4	-1.01239	0.001	-1.07766	0.001	0.0570632	0.4	0	-0.126904	0.199239	0	0
chr10-84371280	rs148282462	chr10_84425893_84417771:+	CCSER2	circCCSER2_1	1	ENSG00000161217	PCYT1A	0.000170367	0.629299	0.0983885	6.39606	0.533173	0.284273	4.75584e-09	9.999e-05	0.0569823	0.166	0.573263	0.001	0.630245	0.001	0.0844353	0.166	0	0.157277	0.11083	0	0
chr10-84371280	rs148282462	chr10_84425893_84417771:+	CCSER2	circCCSER2_1	1	ENSG00000161940	BCL6B	0.000656416	1.53434	0.346244	4.43139	0.400155	0.160124	2.34308e-05	0.00069993	0.0773251	0.58	1.45807	0.001	1.53539	0.001	0.0479652	0.58	0	0.110321	0.264907	0	0
chr10-84371280	rs148282462	chr10_84425893_84417771:+	CCSER2	circCCSER2_1	1	ENSG00000162430	SELENON	0.000849489	0.966231	0.197458	4.89336	0.43431	0.188625	3.67538e-06	0.00149985	-0.0129647	0.904	0.963998	0.001	0.951033	0.001	-0.012036	0.904	0	0.0219675	0.824824	0	0
chr10-84371280	rs148282462	chr10_84425893_84417771:+	CCSER2	circCCSER2_1	1	ENSG00000162433	AK4	0.000266045	0.8165	0.192837	4.23414	0.385037	0.148253	4.99752e-05	0.00149985	0.217247	0.002	0.597755	0.004	0.815002	0.001	0.257988	0.002	1	0.308013	0.00146834	1	1
chr10-84371280	rs148282462	chr10_84425893_84417771:+	CCSER2	circCCSER2_1	1	ENSG00000162512	SDC3	0.000170367	0.842216	0.191789	4.39138	0.397114	0.1577	2.73684e-05	9.999e-05	0.150755	0.054	0.68978	0.001	0.840536	0.001	0.172559	0.054	0	0.141405	0.152193	0	0
chr10-84371280	rs148282462	chr10_84425893_84417771:+	CCSER2	circCCSER2_1	1	ENSG00000162542	TMCO4	0.000462019	0.867654	0.210289	4.12601	0.376614	0.141838	7.50195e-05	0.00069993	0.0138746	0.868	0.861517	0.001	0.875391	0.001	0.0152071	0.868	0	0.0258845	0.794228	0	0
chr10-84371280	rs148282462	chr10_84425893_84417771:+	CCSER2	circCCSER2_1	1	ENSG00000162585	FAAP20	0.000170367	0.484948	0.116863	4.14971	0.378468	0.143238	6.86691e-05	0.00089991	0.0941224	0.052	0.392625	0.004	0.486748	0.001	0.18509	0.052	0	0.202078	0.0396706	1	0
chr10-84371280	rs148282462	chr10_84425893_84417771:+	CCSER2	circCCSER2_1	1	ENSG00000162591	MEGF6	0.000170367	1.00421	0.205891	4.87739	0.433158	0.187626	3.92527e-06	9.999e-05	-0.0196124	0.816	1.02096	0.001	1.00134	0.001	-0.020827	0.816	0	0.0125981	0.898997	0	0
chr10-84371280	rs148282462	chr10_84425893_84417771:+	CCSER2	circCCSER2_1	1	ENSG00000162618	ADGRL4	0.000170367	1.64401	0.379957	4.32683	0.392181	0.153806	3.50992e-05	0.00159984	0.201559	0.192	1.44392	0.001	1.64548	0.001	0.117509	0.192	0	0.163685	0.0968527	0	0
chr10-84371280	rs148282462	chr10_84425893_84417771:+	CCSER2	circCCSER2_1	1	ENSG00000162641	AKNAD1	0.000266045	1.27793	0.276956	4.61421	0.413883	0.171299	1.14007e-05	0.00059994	0.292571	0.008	0.993624	0.001	1.28619	0.001	0.225843	0.008	1	0.2447	0.0122978	1	1
chr10-84371280	rs148282462	chr10_84425893_84417771:+	CCSER2	circCCSER2_1	1	ENSG00000162676	GFI1	0.000462019	1.66946	0.378732	4.40803	0.398381	0.158708	2.56581e-05	0.0009999	0.0595722	0.688	1.60241	0.001	1.66198	0.001	0.0338727	0.688	0	0.11332	0.252057	0	0
chr10-84371280	rs148282462	chr10_84425893_84417771:+	CCSER2	circCCSER2_1	1	ENSG00000162695	SLC30A7	0.000170367	0.565471	0.106508	5.3092	0.463535	0.214865	6.36824e-07	9.999e-05	0.0110647	0.784	0.54867	0.001	0.559735	0.001	0.0192441	0.784	0	-0.0128229	0.897205	0	0
chr10-84371280	rs148282462	chr10_84425893_84417771:+	CCSER2	circCCSER2_1	1	ENSG00000162728	KCNJ9	0.000266045	-0.974491	0.180134	-5.40982	-0.470391	0.221267	4.1209e-07	0.00159984	-0.0095165	0.886	-0.959156	0.001	-0.968672	0.001	0.0109352	0.886	0	-0.0918673	0.353664	0	0
chr10-84371280	rs148282462	chr10_84425893_84417771:+	CCSER2	circCCSER2_1	1	ENSG00000162729	IGSF8	0.000170367	-1.15823	0.162667	-7.12021	-0.574328	0.329852	1.49644e-10	0.00019998	-0.032125	0.622	-1.13204	0.001	-1.16417	0.001	0.0242735	0.622	0	-0.170825	0.0829548	0	0
chr10-84371280	rs148282462	chr10_84425893_84417771:+	CCSER2	circCCSER2_1	1	ENSG00000162733	DDR2	0.00036383	1.24223	0.277223	4.48099	0.403907	0.163141	1.9304e-05	0.00049995	0.246549	0.024	0.99293	0.001	1.23948	0.001	0.188484	0.024	1	0.217889	0.0262863	1	1
chr10-84371280	rs148282462	chr10_84425893_84417771:+	CCSER2	circCCSER2_1	1	ENSG00000162779	AXDND1	0.000462019	1.53444	0.332183	4.61927	0.414259	0.17161	1.11733e-05	0.00079992	0.152908	0.212	1.37479	0.001	1.5277	0.001	0.0953672	0.212	0	0.103171	0.297316	0	0
chr10-84371280	rs148282462	chr10_84425893_84417771:+	CCSER2	circCCSER2_1	1	ENSG00000162989	KCNJ3	0.000558752	-1.62328	0.296733	-5.4705	-0.474484	0.225135	3.16329e-07	0.0009999	-0.223119	0.062	-1.41969	0.001	-1.6428	0.001	0.129686	0.062	0	-0.168103	0.0880523	0	0
chr10-84371280	rs148282462	chr10_84425893_84417771:+	CCSER2	circCCSER2_1	1	ENSG00000163050	COQ8A	0.000170367	-0.630311	0.142485	-4.42369	-0.399571	0.159657	2.41436e-05	9.999e-05	-0.0798924	0.166	-0.547498	0.001	-0.62739	0.001	0.117848	0.166	0	-0.137366	0.164367	0	0
chr10-84371280	rs148282462	chr10_84425893_84417771:+	CCSER2	circCCSER2_1	1	ENSG00000163083	INHBB	0.000170367	1.2127	0.259911	4.66584	0.41771	0.174481	9.27382e-06	9.999e-05	0.190532	0.064	1.00976	0.001	1.2003	0.001	0.156252	0.064	0	0.183904	0.0616548	0	0
chr10-84371280	rs148282462	chr10_84425893_84417771:+	CCSER2	circCCSER2_1	1	ENSG00000163110	PDLIM5	0.000170367	1.23413	0.243118	5.07628	0.447343	0.200116	1.71598e-06	0.00029997	0.233968	0.022	1.0051	0.001	1.23907	0.001	0.183434	0.022	1	0.276183	0.00454106	1	1
chr10-84371280	rs148282462	chr10_84425893_84417771:+	CCSER2	circCCSER2_1	1	ENSG00000163202	LCE3D	0.00036383	1.14653	0.276105	4.15251	0.378687	0.143404	6.79534e-05	0.00109989	-0.0466093	0.678	1.18916	0.001	1.14255	0.001	-0.0348165	0.678	0	0.0316768	0.749562	0	0
chr10-84371280	rs148282462	chr10_84425893_84417771:+	CCSER2	circCCSER2_1	1	ENSG00000163297	ANTXR2	0.000752314	0.752497	0.184153	4.08626	0.373494	0.139497	8.69613e-05	0.00069993	0.00298749	0.92	0.74683	0.001	0.749818	0.001	0.00871648	0.92	0	-0.0353614	0.721564	0	0
chr10-84371280	rs148282462	chr10_84425893_84417771:+	CCSER2	circCCSER2_1	1	ENSG00000163378	EOGT	0.000170367	0.764452	0.184933	4.13366	0.377213	0.142289	7.29114e-05	0.00129987	0.0454127	0.542	0.720239	0.001	0.765651	0.001	0.055375	0.542	0	0.132402	0.180302	0	0
chr10-84371280	rs148282462	chr10_84425893_84417771:+	CCSER2	circCCSER2_1	1	ENSG00000163399	ATP1A1	0.000170367	-1.40241	0.234033	-5.99237	-0.508433	0.258505	3.07369e-08	0.00039996	-0.345856	0.001	-1.04726	0.001	-1.39312	0.001	0.242703	0.001	1	-0.307562	0.00149335	1	1
chr10-84371280	rs148282462	chr10_84425893_84417771:+	CCSER2	circCCSER2_1	1	ENSG00000163536	SERPINI1	0.000170367	-1.48103	0.322993	-4.58533	-0.411733	0.169524	1.27894e-05	0.00279972	-0.204502	0.108	-1.2916	0.001	-1.4961	0.001	0.133294	0.108	0	-0.25013	0.0104418	1	0
chr10-84371280	rs148282462	chr10_84425893_84417771:+	CCSER2	circCCSER2_1	1	ENSG00000163590	PPM1L	0.001434355	-0.775189	0.186146	-4.16441	-0.379616	0.144108	6.49914e-05	0.00229977	-0.066056	0.428	-0.714568	0.001	-0.780624	0.001	0.0794726	0.428	0	-0.198601	0.0432756	1	0
chr10-84371280	rs148282462	chr10_84425893_84417771:+	CCSER2	circCCSER2_1	1	ENSG00000163618	CADPS	0.000462019	-1.18487	0.221812	-5.34177	-0.465763	0.216935	5.53401e-07	0.00119988	-0.27727	0.001	-0.901845	0.001	-1.17911	0.001	0.230789	0.001	1	-0.255095	0.00896433	1	1
chr10-84371280	rs148282462	chr10_84425893_84417771:+	CCSER2	circCCSER2_1	1	ENSG00000163630	SYNPR	0.000266045	-1.87554	0.301064	-6.22971	-0.523137	0.273672	1.03232e-08	0.00019998	-0.13938	0.268	-1.73657	0.001	-1.87595	0.001	0.0720137	0.268	0	-0.123034	0.2134	0	0
chr10-84371280	rs148282462	chr10_84425893_84417771:+	CCSER2	circCCSER2_1	1	ENSG00000163631	ALB	0.000170367	2.28333	0.456573	5.00102	0.442015	0.195377	2.35181e-06	0.00029997	0.433119	0.016	1.85107	0.001	2.28419	0.001	0.183668	0.016	1	0.199076	0.0427675	1	1
chr10-84371280	rs148282462	chr10_84425893_84417771:+	CCSER2	circCCSER2_1	1	ENSG00000163702	IL17RC	0.000170367	1.06076	0.153962	6.88974	0.561668	0.315471	4.56133e-10	9.999e-05	0.0122652	0.856	1.0469	0.001	1.05917	0.001	0.012053	0.856	0	-0.00409046	0.967128	0	0
chr10-84371280	rs148282462	chr10_84425893_84417771:+	CCSER2	circCCSER2_1	1	ENSG00000163703	CRELD1	0.000170367	-0.955675	0.157162	-6.08082	-0.513966	0.264161	2.05107e-08	9.999e-05	-0.0562273	0.386	-0.894848	0.001	-0.951075	0.001	0.0541893	0.386	0	-0.0480572	0.628069	0	0
chr10-84371280	rs148282462	chr10_84425893_84417771:+	CCSER2	circCCSER2_1	1	ENSG00000163734	CXCL3	0.000170367	1.60012	0.373726	4.28153	0.388698	0.151086	4.17407e-05	0.00039996	0.241049	0.104	1.35411	0.002	1.59516	0.001	0.145484	0.104	0	0.203407	0.0383604	1	0
chr10-84371280	rs148282462	chr10_84425893_84417771:+	CCSER2	circCCSER2_1	1	ENSG00000163762	TM4SF18	0.000170367	1.71044	0.362611	4.71701	0.42148	0.177646	7.54756e-06	0.00039996	0.38083	0.002	1.30647	0.001	1.6873	0.001	0.219302	0.002	1	0.157828	0.10957	0	0
chr10-84371280	rs148282462	chr10_84425893_84417771:+	CCSER2	circCCSER2_1	1	ENSG00000163820	FYCO1	0.000266045	0.956825	0.225497	4.24318	0.385736	0.148793	4.8293e-05	0.00039996	0.137264	0.144	0.808186	0.004	0.94545	0.002	0.137846	0.146	0	0.132464	0.180094	0	0
chr10-84371280	rs148282462	chr10_84425893_84417771:+	CCSER2	circCCSER2_1	1	ENSG00000163947	ARHGEF3	0.000170367	-1.2683	0.213277	-5.94672	-0.505553	0.255584	3.7835e-08	9.999e-05	-0.226183	0.006	-1.05663	0.001	-1.28282	0.001	0.174552	0.006	1	-0.257055	0.00843373	1	1
chr10-84371280	rs148282462	chr10_84425893_84417771:+	CCSER2	circCCSER2_1	1	ENSG00000164022	AIMP1	0.000170367	0.568366	0.122515	4.63913	0.415733	0.172834	1.03208e-05	0.00039996	0.019286	0.734	0.550575	0.001	0.569861	0.001	0.0311723	0.734	0	0.0659869	0.505712	0	0
chr10-84371280	rs148282462	chr10_84425893_84417771:+	CCSER2	circCCSER2_1	1	ENSG00000164035	EMCN	0.000170367	2.10819	0.298438	7.06407	0.571281	0.326362	1.96529e-10	9.999e-05	0.132739	0.244	1.98328	0.001	2.11602	0.001	0.0602422	0.244	0	0.0127004	0.898182	0	0
chr10-84371280	rs148282462	chr10_84425893_84417771:+	CCSER2	circCCSER2_1	1	ENSG00000164076	CAMKV	0.000266045	-1.96054	0.419305	-4.67568	-0.418437	0.175089	8.91447e-06	0.00449955	-0.0689404	0.724	-1.91697	0.001	-1.98591	0.001	0.0280203	0.724	0	-0.158873	0.107209	0	0
chr10-84371280	rs148282462	chr10_84425893_84417771:+	CCSER2	circCCSER2_1	1	ENSG00000164122	ASB5	0.000170367	1.37863	0.323724	4.25866	0.386934	0.149718	4.55362e-05	0.00059994	-0.0474858	0.752	1.42867	0.001	1.38118	0.001	-0.0331122	0.752	0	0.0123004	0.901372	0	0
chr10-84371280	rs148282462	chr10_84425893_84417771:+	CCSER2	circCCSER2_1	1	ENSG00000164128	NPY1R	0.00036383	-1.72023	0.367959	-4.67505	-0.41839	0.17505	8.93718e-06	0.00069993	-0.139761	0.394	-1.57234	0.001	-1.7121	0.001	0.0782393	0.394	0	-0.13542	0.170485	0	0
chr10-84371280	rs148282462	chr10_84425893_84417771:+	CCSER2	circCCSER2_1	1	ENSG00000164219	PGGT1B	0.000849489	0.646537	0.132028	4.89695	0.434568	0.18885	3.62133e-06	0.0009999	0.0769494	0.146	0.571031	0.001	0.64798	0.001	0.110824	0.146	0	0.0912351	0.357	0	0
chr10-84371280	rs148282462	chr10_84425893_84417771:+	CCSER2	circCCSER2_1	1	ENSG00000164574	GALNT10	0.000170367	0.838233	0.199429	4.20317	0.382634	0.146408	5.61805e-05	0.00289971	-0.0609999	0.476	0.89751	0.001	0.83651	0.001	-0.0698549	0.476	0	0.0473056	0.633461	0	0
chr10-84371280	rs148282462	chr10_84425893_84417771:+	CCSER2	circCCSER2_1	1	ENSG00000164713	BRI3	0.000945659	0.560855	0.119334	4.69989	0.420221	0.176586	8.08713e-06	0.00329967	-0.10324	0.024	0.665477	0.001	0.562236	0.001	-0.171819	0.024	1	-0.126351	0.20122	0	0
chr10-84371280	rs148282462	chr10_84425893_84417771:+	CCSER2	circCCSER2_1	1	ENSG00000164741	DLC1	0.00036383	1.01708	0.234716	4.33323	0.392671	0.154191	3.42484e-05	0.0009999	0.0837078	0.388	0.934689	0.001	1.0184	0.001	0.0778395	0.388	0	0.0580269	0.558479	0	0
chr10-84371280	rs148282462	chr10_84425893_84417771:+	CCSER2	circCCSER2_1	1	ENSG00000164742	ADCY1	0.001629768	-0.882933	0.186156	-4.74298	-0.423386	0.179256	6.7951e-06	0.00159984	0.00910858	0.896	-0.880639	0.001	-0.87153	0.001	-0.0111199	0.896	0	-0.111042	0.261778	0	0
chr10-84371280	rs148282462	chr10_84425893_84417771:+	CCSER2	circCCSER2_1	1	ENSG00000164749	HNF4G	0.000170367	1.47249	0.287231	5.1265	0.450873	0.203286	1.3885e-06	9.999e-05	-0.047871	0.672	1.53741	0.001	1.48954	0.001	-0.0300364	0.672	0	-0.0144604	0.884163	0	0
chr10-84371280	rs148282462	chr10_84425893_84417771:+	CCSER2	circCCSER2_1	1	ENSG00000164751	PEX2	0.000170367	0.491715	0.121065	4.06158	0.37155	0.13805	9.52667e-05	0.00209979	0.11024	0.034	0.383156	0.002	0.493396	0.001	0.223467	0.034	1	0.194816	0.0475055	1	1
chr10-84371280	rs148282462	chr10_84425893_84417771:+	CCSER2	circCCSER2_1	1	ENSG00000164850	GPER1	0.000170367	0.844709	0.198886	4.2472	0.386047	0.149033	4.75621e-05	9.999e-05	0.143858	0.076	0.698256	0.001	0.842114	0.001	0.164952	0.076	0	0.19197	0.0509076	0	0
chr10-84371280	rs148282462	chr10_84425893_84417771:+	CCSER2	circCCSER2_1	1	ENSG00000164930	FZD6	0.000170367	1.12925	0.188831	5.98022	0.507669	0.257727	3.24863e-08	9.999e-05	0.193832	0.008	0.941553	0.001	1.13538	0.001	0.164562	0.008	1	0.24008	0.0140976	1	1
chr10-84371280	rs148282462	chr10_84425893_84417771:+	CCSER2	circCCSER2_1	1	ENSG00000164934	DCAF13	0.000170367	0.618176	0.132828	4.65396	0.416831	0.173748	9.72608e-06	0.00019998	0.0674568	0.22	0.547021	0.001	0.614478	0.001	0.107373	0.22	0	0.160203	0.104265	0	0
chr10-84371280	rs148282462	chr10_84425893_84417771:+	CCSER2	circCCSER2_1	1	ENSG00000164975	SNAPC3	0.000170367	-0.391261	0.0870922	-4.49249	-0.404774	0.163842	1.84527e-05	9.999e-05	-0.0246108	0.492	-0.366846	0.001	-0.391457	0.001	0.0591554	0.492	0	-0.0391649	0.693043	0	0
chr10-84371280	rs148282462	chr10_84425893_84417771:+	CCSER2	circCCSER2_1	1	ENSG00000165023	DIRAS2	0.000266045	-1.90062	0.344813	-5.51204	-0.477269	0.227785	2.63729e-07	0.00069993	-0.184986	0.17	-1.70748	0.001	-1.89247	0.001	0.0926567	0.17	0	-0.101741	0.304096	0	0
chr10-84371280	rs148282462	chr10_84425893_84417771:+	CCSER2	circCCSER2_1	1	ENSG00000165091	TMC1	0.000170367	1.74229	0.321032	5.42714	0.471562	0.222371	3.8219e-07	9.999e-05	0.243923	0.07	1.51481	0.001	1.75873	0.001	0.134125	0.07	0	0.240587	0.0138896	1	0
chr10-84371280	rs148282462	chr10_84425893_84417771:+	CCSER2	circCCSER2_1	1	ENSG00000165164	CFAP47	0.000462019	1.16129	0.279037	4.16179	0.379411	0.143953	6.56328e-05	0.00069993	0.0430863	0.716	1.12224	0.001	1.16533	0.001	0.0337347	0.716	0	0.0402644	0.684875	0	0
chr10-84371280	rs148282462	chr10_84425893_84417771:+	CCSER2	circCCSER2_1	1	ENSG00000165209	STRBP	0.000462019	-0.82681	0.180878	-4.57109	-0.41067	0.16865	1.35329e-05	0.00179982	-0.181207	0.014	-0.644163	0.001	-0.825371	0.001	0.215566	0.014	1	-0.211477	0.0311598	1	1
chr10-84371280	rs148282462	chr10_84425893_84417771:+	CCSER2	circCCSER2_1	1	ENSG00000165300	SLITRK5	0.000170367	-1.2472	0.191109	-6.52613	-0.540866	0.292536	2.58028e-09	0.00019998	-0.160248	0.024	-1.08839	0.001	-1.24864	0.001	0.123169	0.024	1	-0.251125	0.0101295	1	1
chr10-84371280	rs148282462	chr10_84425893_84417771:+	CCSER2	circCCSER2_1	1	ENSG00000165370	GPR101	0.001533002	2.0126	0.468273	4.29791	0.389959	0.152068	3.92111e-05	0.00179982	0.154618	0.416	1.84997	0.001	2.00459	0.001	0.0738035	0.416	0	0.122616	0.214972	0	0
chr10-84371280	rs148282462	chr10_84425893_84417771:+	CCSER2	circCCSER2_1	1	ENSG00000165502	RPL36AL	0.000170367	0.672701	0.15312	4.3933	0.397261	0.157816	2.71654e-05	9.999e-05	0.0924777	0.14	0.582464	0.001	0.674942	0.001	0.134251	0.14	0	0.0692717	0.484716	0	0
chr10-84371280	rs148282462	chr10_84425893_84417771:+	CCSER2	circCCSER2_1	1	ENSG00000165626	BEND7	0.000266045	1.00553	0.226037	4.4485	0.401452	0.161164	2.19188e-05	0.00019998	0.0754488	0.42	0.933759	0.002	1.00921	0.001	0.0724539	0.42	0	0.0780441	0.431001	0	0
chr10-84371280	rs148282462	chr10_84425893_84417771:+	CCSER2	circCCSER2_1	1	ENSG00000165650	PDZD8	0.000170367	0.578779	0.115547	5.00905	0.442585	0.195882	2.27433e-06	9.999e-05	0.0738893	0.106	0.500763	0.001	0.574652	0.001	0.123935	0.106	0	0.168569	0.0871631	0	0
chr10-84371280	rs148282462	chr10_84425893_84417771:+	CCSER2	circCCSER2_1	1	ENSG00000165775	FUNDC2	0.000170367	0.680904	0.140541	4.84489	0.43081	0.185597	4.48565e-06	9.999e-05	0.0219256	0.712	0.661049	0.001	0.682974	0.001	0.0286176	0.712	0	0.0093806	0.924704	0	0
chr10-84371280	rs148282462	chr10_84425893_84417771:+	CCSER2	circCCSER2_1	1	ENSG00000165801	ARHGEF40	0.000266045	1.0933	0.208714	5.23828	0.458653	0.210363	8.63288e-07	0.00019998	0.14381	0.082	0.953088	0.001	1.0969	0.001	0.12997	0.082	0	0.29718	0.00218726	1	0
chr10-84371280	rs148282462	chr10_84425893_84417771:+	CCSER2	circCCSER2_1	1	ENSG00000165804	ZNF219	0.000945659	0.884591	0.21224	4.16789	0.379887	0.144314	6.41493e-05	0.00119988	-0.0308532	0.738	0.914959	0.001	0.884106	0.001	-0.030175	0.738	0	0.0248082	0.802606	0	0
chr10-84371280	rs148282462	chr10_84425893_84417771:+	CCSER2	circCCSER2_1	1	ENSG00000165807	PPP1R36	0.000945659	1.28027	0.306779	4.17327	0.380307	0.144633	6.2866e-05	0.00119988	0.131528	0.326	1.15149	0.001	1.28302	0.001	0.100695	0.326	0	0.107974	0.27527	0	0
chr10-84371280	rs148282462	chr10_84425893_84417771:+	CCSER2	circCCSER2_1	1	ENSG00000165868	HSPA12A	0.000170367	-1.18476	0.277833	-4.2643	-0.387368	0.150054	4.45717e-05	0.00269973	-0.223974	0.048	-0.958062	0.001	-1.18204	0.001	0.184354	0.048	1	-0.248814	0.0108672	1	1
chr10-84371280	rs148282462	chr10_84425893_84417771:+	CCSER2	circCCSER2_1	1	ENSG00000166152	C16orf78	0.001238437	1.81353	0.409345	4.43033	0.400075	0.16006	2.35279e-05	0.00249975	0.310767	0.056	1.49668	0.004	1.80745	0.001	0.164047	0.056	0	0.192987	0.0496695	1	0
chr10-84371280	rs148282462	chr10_84425893_84417771:+	CCSER2	circCCSER2_1	1	ENSG00000166164	BRD7	0.000170367	0.486031	0.108243	4.49017	0.4046	0.163701	1.86212e-05	0.00059994	0.10229	0.016	0.38194	0.001	0.48423	0.001	0.200045	0.016	1	0.181024	0.0659148	0	0
chr10-84371280	rs148282462	chr10_84425893_84417771:+	CCSER2	circCCSER2_1	1	ENSG00000166224	SGPL1	0.000170367	0.624033	0.140097	4.45428	0.401889	0.161515	2.14302e-05	0.00169983	0.0737532	0.18	0.547782	0.001	0.621535	0.001	0.115556	0.18	0	0.171608	0.0815325	0	0
chr10-84371280	rs148282462	chr10_84425893_84417771:+	CCSER2	circCCSER2_1	1	ENSG00000166263	STXBP4	0.00036383	0.717815	0.167372	4.28874	0.389254	0.151518	4.06078e-05	0.00029997	0.0187473	0.776	0.701852	0.001	0.7206	0.001	0.0215178	0.776	0	-0.00092638	0.992553	0	0
chr10-84371280	rs148282462	chr10_84425893_84417771:+	CCSER2	circCCSER2_1	1	ENSG00000166265	CYYR1	0.000266045	1.47238	0.315803	4.66232	0.417449	0.174264	9.40571e-06	0.00049995	0.0267857	0.824	1.45941	0.001	1.48619	0.001	0.0190009	0.824	0	0.0152871	0.877591	0	0
chr10-84371280	rs148282462	chr10_84425893_84417771:+	CCSER2	circCCSER2_1	1	ENSG00000166272	WBP1L	0.000170367	0.572708	0.101228	5.65758	0.486912	0.237083	1.38726e-07	0.00019998	0.00530905	0.894	0.567514	0.001	0.572823	0.001	0.0104005	0.894	0	0.0381721	0.700448	0	0
chr10-84371280	rs148282462	chr10_84425893_84417771:+	CCSER2	circCCSER2_1	1	ENSG00000166341	DCHS1	0.000170367	0.865751	0.168143	5.14891	0.45244	0.204702	1.26289e-06	0.00019998	0.205128	0.001	0.664421	0.002	0.869549	0.001	0.230201	0.001	1	0.234111	0.0167586	1	1
chr10-84371280	rs148282462	chr10_84425893_84417771:+	CCSER2	circCCSER2_1	1	ENSG00000166441	RPL27A	0.000170367	0.712498	0.173411	4.10873	0.375259	0.140819	8.00049e-05	0.00019998	0.0491701	0.466	0.665078	0.001	0.714248	0.001	0.0642551	0.466	0	0.0928203	0.348671	0	0
chr10-84371280	rs148282462	chr10_84425893_84417771:+	CCSER2	circCCSER2_1	1	ENSG00000166448	TMEM130	0.000266045	-1.31984	0.271879	-4.85451	-0.431506	0.186197	4.3121e-06	0.00049995	-0.119352	0.288	-1.18321	0.001	-1.30256	0.001	0.0880689	0.288	0	-0.146892	0.136755	0	0
chr10-84371280	rs148282462	chr10_84425893_84417771:+	CCSER2	circCCSER2_1	1	ENSG00000166483	WEE1	0.000462019	1.86913	0.383529	4.8735	0.432878	0.187383	3.98855e-06	0.00039996	0.00389998	0.974	1.8841	0.001	1.888	0.001	0.00319333	0.974	0	0.135303	0.170856	0	0
chr10-84371280	rs148282462	chr10_84425893_84417771:+	CCSER2	circCCSER2_1	1	ENSG00000166689	PLEKHA7	0.000170367	1.23033	0.249061	4.93988	0.437651	0.191538	3.03253e-06	0.00059994	0.162312	0.106	1.05574	0.001	1.21805	0.001	0.12845	0.106	0	0.12468	0.207291	0	0
chr10-84371280	rs148282462	chr10_84425893_84417771:+	CCSER2	circCCSER2_1	1	ENSG00000166793	YPEL4	0.000170367	-1.03523	0.183925	-5.62855	-0.485002	0.235227	1.57792e-07	9.999e-05	-0.100836	0.168	-0.933364	0.001	-1.0342	0.001	0.0909304	0.168	0	-0.2011	0.0406582	1	0
chr10-84371280	rs148282462	chr10_84425893_84417771:+	CCSER2	circCCSER2_1	1	ENSG00000166813	KIF7	0.00036383	0.684711	0.166665	4.1083	0.375225	0.140794	8.01322e-05	0.00139986	0.0766768	0.238	0.60799	0.001	0.684666	0.001	0.113016	0.238	0	0.0789225	0.425817	0	0
chr10-84371280	rs148282462	chr10_84425893_84417771:+	CCSER2	circCCSER2_1	1	ENSG00000166831	RBPMS2	0.000170367	1.59038	0.340469	4.67116	0.418102	0.17481	9.07793e-06	9.999e-05	0.0287452	0.828	1.5672	0.001	1.59594	0.001	0.0156151	0.828	0	0.0916209	0.354962	0	0
chr10-84371280	rs148282462	chr10_84425893_84417771:+	CCSER2	circCCSER2_1	1	ENSG00000166908	PIP4K2C	0.000170367	-1.17721	0.198684	-5.92504	-0.504179	0.254196	4.17486e-08	9.999e-05	-0.16196	0.05	-1.02551	0.001	-1.18747	0.001	0.132994	0.05	0	-0.284242	0.00345296	1	0
chr10-84371280	rs148282462	chr10_84425893_84417771:+	CCSER2	circCCSER2_1	1	ENSG00000166913	YWHAB	0.000170367	-0.776329	0.189798	-4.09029	-0.373811	0.139735	8.56708e-05	0.0019998	-0.154849	0.038	-0.628568	0.004	-0.783417	0.001	0.192488	0.038	1	-0.179553	0.0681809	0	0
chr10-84371280	rs148282462	chr10_84425893_84417771:+	CCSER2	circCCSER2_1	1	ENSG00000166930	MS4A5	0.001337394	1.66719	0.390374	4.27076	0.387868	0.150441	4.3488e-05	0.00169983	0.08383	0.602	1.5588	0.001	1.64263	0.001	0.0461911	0.602	0	0.0386579	0.696821	0	0
chr10-84371280	rs148282462	chr10_84425893_84417771:+	CCSER2	circCCSER2_1	1	ENSG00000166963	MAP1A	0.000170367	-0.732291	0.142647	-5.13358	-0.451368	0.203733	1.34756e-06	0.00029997	-0.0760649	0.196	-0.656221	0.001	-0.732286	0.001	0.100525	0.196	0	-0.135388	0.170587	0	0
chr10-84371280	rs148282462	chr10_84425893_84417771:+	CCSER2	circCCSER2_1	1	ENSG00000166965	RCCD1	0.000462019	-0.604548	0.146236	-4.13406	-0.377244	0.142313	7.28029e-05	0.00039996	0.0227711	0.72	-0.62971	0.001	-0.606938	0.001	-0.0354477	0.72	0	0.0532227	0.591552	0	0
chr10-84371280	rs148282462	chr10_84425893_84417771:+	CCSER2	circCCSER2_1	1	ENSG00000166984	TCP10L2	0.000656416	1.67046	0.362723	4.60532	0.413222	0.170752	1.18121e-05	0.00149985	-0.151087	0.288	1.80346	0.001	1.65237	0.001	-0.0874088	0.288	0	-0.0240835	0.80826	0	0
chr10-84371280	rs148282462	chr10_84425893_84417771:+	CCSER2	circCCSER2_1	1	ENSG00000167011	NAT16	0.000170367	1.63744	0.372125	4.40025	0.39779	0.158237	2.64438e-05	0.00229977	0.00254432	0.972	1.6299	0.001	1.63244	0.001	0.00294887	0.972	0	0.0480787	0.627915	0	0
chr10-84371280	rs148282462	chr10_84425893_84417771:+	CCSER2	circCCSER2_1	1	ENSG00000167315	ACAA2	0.000558752	1.01404	0.229867	4.41141	0.398639	0.158913	2.53232e-05	0.00149985	0.279382	0.001	0.739482	0.006	1.01886	0.001	0.267331	0.001	1	0.199807	0.0419949	1	1
chr10-84371280	rs148282462	chr10_84425893_84417771:+	CCSER2	circCCSER2_1	1	ENSG00000167371	PRRT2	0.000170367	-1.16449	0.217101	-5.36381	-0.467266	0.218338	5.03092e-07	0.00019998	-0.0905202	0.266	-1.06776	0.001	-1.15828	0.001	0.0736608	0.266	0	-0.153658	0.11939	0	0
chr10-84371280	rs148282462	chr10_84425893_84417771:+	CCSER2	circCCSER2_1	1	ENSG00000167549	CORO6	0.000170367	-1.63747	0.298607	-5.4837	-0.47537	0.225977	2.98597e-07	9.999e-05	-0.158329	0.202	-1.49335	0.001	-1.65168	0.001	0.0920346	0.202	0	-0.182742	0.063346	0	0
chr10-84371280	rs148282462	chr10_84425893_84417771:+	CCSER2	circCCSER2_1	1	ENSG00000167601	AXL	0.000558752	1.32898	0.298373	4.4541	0.401876	0.161504	2.14452e-05	0.00189981	0.209845	0.056	1.10762	0.002	1.31746	0.001	0.151574	0.056	0	0.206167	0.0357554	1	0
chr10-84371280	rs148282462	chr10_84425893_84417771:+	CCSER2	circCCSER2_1	1	ENSG00000167700	MFSD3	0.000266045	-0.550633	0.12721	-4.32853	-0.392311	0.153908	3.48719e-05	0.00019998	-0.0765608	0.142	-0.474598	0.004	-0.551159	0.001	0.132492	0.142	0	-0.104718	0.290092	0	0
chr10-84371280	rs148282462	chr10_84425893_84417771:+	CCSER2	circCCSER2_1	1	ENSG00000167780	SOAT2	0.000849489	1.86131	0.386619	4.81432	0.428591	0.183691	5.08357e-06	0.0009999	0.0107044	0.934	1.8592	0.001	1.8699	0.001	0.0063071	0.934	0	0.134769	0.172569	0	0
chr10-84371280	rs148282462	chr10_84425893_84417771:+	CCSER2	circCCSER2_1	1	ENSG00000167874	TMEM88	0.000170367	1.45792	0.289531	5.03547	0.444459	0.197544	2.0365e-06	9.999e-05	0.0406857	0.718	1.42297	0.001	1.46365	0.001	0.0275056	0.718	0	-0.00302676	0.975673	0	0
chr10-84371280	rs148282462	chr10_84425893_84417771:+	CCSER2	circCCSER2_1	1	ENSG00000167964	RAB26	0.000558752	-1.02871	0.208782	-4.92717	-0.43674	0.190742	3.19634e-06	0.00119988	0.00767728	0.89	-1.03852	0.001	-1.03084	0.001	-0.00969246	0.89	0	-0.0787413	0.426884	0	0
chr10-84371280	rs148282462	chr10_84425893_84417771:+	CCSER2	circCCSER2_1	1	ENSG00000167969	ECI1	0.00036383	0.595658	0.133899	4.44855	0.401456	0.161167	2.19147e-05	0.00029997	0.12203	0.022	0.471873	0.002	0.593903	0.001	0.201743	0.022	1	0.243771	0.0126428	1	1
chr10-84371280	rs148282462	chr10_84425893_84417771:+	CCSER2	circCCSER2_1	1	ENSG00000168077	SCARA3	0.000170367	1.48619	0.296845	5.00661	0.442411	0.195728	2.29766e-06	9.999e-05	0.183647	0.12	1.2968	0.001	1.48045	0.001	0.123339	0.12	0	0.135713	0.169552	0	0
chr10-84371280	rs148282462	chr10_84425893_84417771:+	CCSER2	circCCSER2_1	1	ENSG00000168159	RNF187	0.00104236	-0.572567	0.13784	-4.15386	-0.378792	0.143483	6.76118e-05	0.00139986	-0.0570498	0.304	-0.510503	0.001	-0.567552	0.001	0.101471	0.304	0	-0.138415	0.161136	0	0
chr10-84371280	rs148282462	chr10_84425893_84417771:+	CCSER2	circCCSER2_1	1	ENSG00000168268	NT5DC2	0.000170367	0.88092	0.187501	4.69821	0.420098	0.176482	8.14189e-06	0.00029997	0.0496283	0.526	0.82515	0.001	0.874778	0.001	0.056886	0.526	0	0.0645924	0.514766	0	0
chr10-84371280	rs148282462	chr10_84425893_84417771:+	CCSER2	circCCSER2_1	1	ENSG00000168306	ACOX2	0.000170367	1.03183	0.224932	4.5873	0.41188	0.169645	1.26899e-05	0.00069993	0.307913	0.001	0.729122	0.001	1.03704	0.001	0.292742	0.001	1	0.299077	0.00204207	1	1
chr10-84371280	rs148282462	chr10_84425893_84417771:+	CCSER2	circCCSER2_1	1	ENSG00000168438	CDC40	0.000170367	-0.671811	0.143532	-4.68055	-0.418796	0.17539	8.74164e-06	0.00029997	-0.121326	0.044	-0.55226	0.001	-0.673586	0.001	0.174771	0.044	1	-0.202426	0.039324	1	1
chr10-84371280	rs148282462	chr10_84425893_84417771:+	CCSER2	circCCSER2_1	1	ENSG00000168490	PHYHIP	0.000266045	-1.22766	0.223878	-5.4836	-0.475363	0.22597	2.98726e-07	0.00129987	-0.0693384	0.418	-1.15611	0.001	-1.22545	0.001	0.0510973	0.418	0	-0.0868854	0.38048	0	0
chr10-84371280	rs148282462	chr10_84425893_84417771:+	CCSER2	circCCSER2_1	1	ENSG00000168658	VWA3B	0.000656416	1.3704	0.304	4.50789	0.405933	0.164782	1.73694e-05	0.00079992	0.0512512	0.692	1.33854	0.001	1.38979	0.001	0.0327715	0.692	0	-0.00732865	0.941141	0	0
chr10-84371280	rs148282462	chr10_84425893_84417771:+	CCSER2	circCCSER2_1	1	ENSG00000168685	IL7R	0.000266045	1.64603	0.393171	4.18654	0.381341	0.145421	5.98097e-05	0.00159984	0.0797888	0.602	1.5687	0.001	1.64849	0.001	0.0441929	0.602	0	0.215757	0.0278295	1	0
chr10-84371280	rs148282462	chr10_84425893_84417771:+	CCSER2	circCCSER2_1	1	ENSG00000168772	CXXC4	0.000752314	-0.868353	0.208098	-4.17281	-0.380271	0.144606	6.29754e-05	0.00119988	0.0232388	0.792	-0.889931	0.001	-0.866692	0.001	-0.0240678	0.792	0	-0.0495594	0.617352	0	0
chr10-84371280	rs148282462	chr10_84425893_84417771:+	CCSER2	circCCSER2_1	1	ENSG00000168828	OR13J1	0.000266045	-1.46028	0.301213	-4.84801	-0.431035	0.185791	4.42877e-06	0.00019998	-0.00544417	0.966	-1.45903	0.001	-1.46447	0.001	0.00310021	0.966	0	-0.0159575	0.872268	0	0
chr10-84371280	rs148282462	chr10_84425893_84417771:+	CCSER2	circCCSER2_1	1	ENSG00000168830	HTR1E	0.000170367	-1.32011	0.277426	-4.75842	-0.424517	0.180214	6.3826e-06	9.999e-05	-0.166435	0.138	-1.16091	0.001	-1.32734	0.001	0.122207	0.138	0	-0.175844	0.0741759	0	0
chr10-84371280	rs148282462	chr10_84425893_84417771:+	CCSER2	circCCSER2_1	1	ENSG00000168899	VAMP5	0.00036383	1.57819	0.305682	5.16285	0.453414	0.205584	1.19039e-06	0.00049995	-0.0649046	0.604	1.6335	0.001	1.56859	0.001	-0.0388227	0.604	0	0.0341293	0.730888	0	0
chr10-84371280	rs148282462	chr10_84425893_84417771:+	CCSER2	circCCSER2_1	1	ENSG00000168959	GRM5	0.000170367	-1.31669	0.293457	-4.48681	-0.404346	0.163496	1.88688e-05	0.00209979	-0.270934	0.02	-1.04587	0.001	-1.3168	0.001	0.199159	0.02	1	-0.271463	0.005312	1	1
chr10-84371280	rs148282462	chr10_84425893_84417771:+	CCSER2	circCCSER2_1	1	ENSG00000169084	DHRSX	0.000266045	0.866896	0.17873	4.85032	0.431203	0.185936	4.38688e-06	0.00069993	0.119022	0.112	0.740849	0.001	0.859871	0.001	0.133112	0.112	0	0.134968	0.171929	0	0
chr10-84371280	rs148282462	chr10_84425893_84417771:+	CCSER2	circCCSER2_1	1	ENSG00000169291	SHE	0.001238437	1.30436	0.281142	4.63952	0.415762	0.172858	1.03049e-05	0.00149985	0.063667	0.592	1.24643	0.001	1.3101	0.001	0.046057	0.592	0	0.109958	0.26649	0	0
chr10-84371280	rs148282462	chr10_84425893_84417771:+	CCSER2	circCCSER2_1	1	ENSG00000169418	NPR1	0.000170367	1.72225	0.367163	4.69071	0.419545	0.176018	8.39178e-06	0.00049995	0.186588	0.22	1.54298	0.001	1.72957	0.001	0.0996756	0.22	0	0.188604	0.0551879	0	0
chr10-84371280	rs148282462	chr10_84425893_84417771:+	CCSER2	circCCSER2_1	1	ENSG00000169436	COL22A1	0.000558752	1.69033	0.381341	4.43258	0.400246	0.160197	2.33222e-05	0.00049995	-0.0357532	0.804	1.71817	0.001	1.68242	0.001	-0.0222189	0.804	0	0.0574963	0.562088	0	0
chr10-84371280	rs148282462	chr10_84425893_84417771:+	CCSER2	circCCSER2_1	1	ENSG00000169750	RAC3	0.000170367	-1.19388	0.243453	-4.90393	-0.435071	0.189286	3.51853e-06	0.00029997	0.0556211	0.61	-1.24746	0.001	-1.19184	0.001	-0.0410398	0.61	0	-0.00685615	0.94493	0	0
chr10-84371280	rs148282462	chr10_84425893_84417771:+	CCSER2	circCCSER2_1	1	ENSG00000169933	FRMPD4	0.000266045	-1.33505	0.314506	-4.24491	-0.38587	0.148896	4.79775e-05	0.00219978	-0.299332	0.02	-1.03885	0.002	-1.33818	0.001	0.220147	0.02	1	-0.294143	0.00243925	1	1
chr10-84371280	rs148282462	chr10_84425893_84417771:+	CCSER2	circCCSER2_1	1	ENSG00000170027	YWHAG	0.000266045	-1.24893	0.245713	-5.08289	-0.447809	0.200532	1.66893e-06	0.00039996	-0.235443	0.024	-1.0146	0.001	-1.25004	0.001	0.182556	0.024	1	-0.203586	0.038187	1	1
chr10-84371280	rs148282462	chr10_84425893_84417771:+	CCSER2	circCCSER2_1	1	ENSG00000170091	HGNC:24955	0.000945659	-1.38613	0.302159	-4.58742	-0.411889	0.169652	1.26838e-05	0.00189981	-0.0996846	0.45	-1.30062	0.001	-1.4003	0.001	0.0645047	0.45	0	-0.13194	0.181841	0	0
chr10-84371280	rs148282462	chr10_84425893_84417771:+	CCSER2	circCCSER2_1	1	ENSG00000170153	RNF150	0.000170367	-0.873389	0.206278	-4.23404	-0.385029	0.148247	4.99941e-05	0.00169983	-0.0733401	0.396	-0.806469	0.001	-0.879809	0.001	0.0772635	0.396	0	-0.048069	0.627985	0	0
chr10-84371280	rs148282462	chr10_84425893_84417771:+	CCSER2	circCCSER2_1	1	ENSG00000170367	CST5	0.000170367	1.28375	0.306653	4.18633	0.381324	0.145408	5.98562e-05	0.00159984	0.0223952	0.874	1.25764	0.001	1.28004	0.001	0.012285	0.874	0	0.012153	0.902548	0	0
chr10-84371280	rs148282462	chr10_84425893_84417771:+	CCSER2	circCCSER2_1	1	ENSG00000170385	SLC30A1	0.00036383	0.754726	0.184353	4.09391	0.374096	0.139948	8.45278e-05	0.00179982	0.208143	0.001	0.539914	0.006	0.748057	0.001	0.272853	0.001	1	0.203448	0.0383199	1	1
chr10-84371280	rs148282462	chr10_84425893_84417771:+	CCSER2	circCCSER2_1	1	ENSG00000170419	VSTM2A	0.000266045	-2.19918	0.485421	-4.53047	-0.40763	0.166162	1.58912e-05	0.00429957	-0.240221	0.248	-1.96092	0.001	-2.20114	0.001	0.102037	0.248	0	-0.256101	0.00868844	1	0
chr10-84371280	rs148282462	chr10_84425893_84417771:+	CCSER2	circCCSER2_1	1	ENSG00000170454	KRT75	0.000558752	1.99598	0.395187	5.05072	0.445539	0.198505	1.9104e-06	0.00139986	0.125641	0.418	1.8593	0.001	1.98494	0.001	0.0535364	0.418	0	0.19508	0.0472005	1	0
chr10-84371280	rs148282462	chr10_84425893_84417771:+	CCSER2	circCCSER2_1	1	ENSG00000170579	DLGAP1	0.001238437	-0.951497	0.234495	-4.05765	-0.37124	0.137819	9.66598e-05	0.00239976	-0.139454	0.136	-0.826108	0.004	-0.965563	0.001	0.143418	0.136	0	-0.166988	0.0902106	0	0
chr10-84371280	rs148282462	chr10_84425893_84417771:+	CCSER2	circCCSER2_1	1	ENSG00000170801	HTRA3	0.000266045	1.78532	0.397376	4.49276	0.404794	0.163858	1.84333e-05	0.00109989	0.202728	0.218	1.59411	0.001	1.79684	0.001	0.108615	0.218	0	0.232608	0.0174934	1	0
chr10-84371280	rs148282462	chr10_84425893_84417771:+	CCSER2	circCCSER2_1	1	ENSG00000170955	CAVIN3	0.000170367	1.57578	0.306347	5.14376	0.452081	0.204377	1.29072e-06	0.00029997	-0.028595	0.788	1.60545	0.001	1.57685	0.001	-0.0169363	0.788	0	0.108916	0.271079	0	0
chr10-84371280	rs148282462	chr10_84425893_84417771:+	CCSER2	circCCSER2_1	1	ENSG00000171132	PRKCE	0.000170367	-1.23829	0.230133	-5.38074	-0.468418	0.219415	4.6753e-07	0.00089991	-0.22926	0.014	-1.00696	0.001	-1.23622	0.001	0.178549	0.014	1	-0.231407	0.0181005	1	1
chr10-84371280	rs148282462	chr10_84425893_84417771:+	CCSER2	circCCSER2_1	1	ENSG00000171201	SMR3B	0.000849489	1.69061	0.415941	4.06455	0.371784	0.138224	9.42297e-05	0.00129987	-0.121869	0.444	1.79173	0.001	1.66986	0.001	-0.0638059	0.444	0	-0.0620779	0.531298	0	0
chr10-84371280	rs148282462	chr10_84425893_84417771:+	CCSER2	circCCSER2_1	1	ENSG00000171403	KRT9	0.001629768	1.65355	0.382644	4.32137	0.391762	0.153477	3.58426e-05	0.00239976	-0.0969699	0.522	1.75032	0.002	1.65335	0.001	-0.0559939	0.522	0	-0.052218	0.598579	0	0
chr10-84371280	rs148282462	chr10_84425893_84417771:+	CCSER2	circCCSER2_1	1	ENSG00000171405	XAGE5	0.002315961	1.52624	0.371391	4.10951	0.37532	0.140865	7.97728e-05	0.00319968	-0.00934337	0.948	1.53859	0.001	1.52924	0.001	-0.00626156	0.948	0	-0.0712928	0.472033	0	0
chr10-84371280	rs148282462	chr10_84425893_84417771:+	CCSER2	circCCSER2_1	1	ENSG00000171435	KSR2	0.000170367	-1.14515	0.193439	-5.91995	-0.503856	0.253871	4.27241e-08	0.00029997	-0.120562	0.132	-1.02228	0.001	-1.14285	0.001	0.103925	0.132	0	-0.295557	0.00231885	1	0
chr10-84371280	rs148282462	chr10_84425893_84417771:+	CCSER2	circCCSER2_1	1	ENSG00000171444	MCC	0.000170367	0.955214	0.192229	4.96914	0.439743	0.193374	2.68571e-06	0.00049995	0.227549	0.001	0.719649	0.001	0.947198	0.001	0.235421	0.001	1	0.266603	0.00622544	1	1
chr10-84371280	rs148282462	chr10_84425893_84417771:+	CCSER2	circCCSER2_1	1	ENSG00000171566	PLRG1	0.000170367	0.497187	0.0971697	5.11669	0.450185	0.202666	1.44727e-06	0.00019998	0.048048	0.23	0.450762	0.001	0.49881	0.001	0.0895151	0.23	0	0.141518	0.151863	0	0
chr10-84371280	rs148282462	chr10_84425893_84417771:+	CCSER2	circCCSER2_1	1	ENSG00000171724	VAT1L	0.000266045	-1.55659	0.312517	-4.98081	-0.440575	0.194106	2.55853e-06	0.00029997	-0.13921	0.246	-1.43176	0.001	-1.57097	0.001	0.0861078	0.246	0	-0.0221067	0.823732	0	0
chr10-84371280	rs148282462	chr10_84425893_84417771:+	CCSER2	circCCSER2_1	1	ENSG00000171735	CAMTA1	0.000266045	-0.901545	0.167743	-5.37455	-0.467997	0.219021	4.80239e-07	0.00039996	-0.121194	0.062	-0.78482	0.001	-0.906014	0.001	0.128299	0.062	0	-0.143436	0.146333	0	0
chr10-84371280	rs148282462	chr10_84425893_84417771:+	CCSER2	circCCSER2_1	1	ENSG00000171817	ZNF540	0.000170367	-0.906972	0.181781	-4.98936	-0.441184	0.194644	2.46902e-06	0.0009999	-0.0801617	0.298	-0.830068	0.001	-0.91023	0.001	0.0822968	0.298	0	-0.0992181	0.316307	0	0
chr10-84371280	rs148282462	chr10_84425893_84417771:+	CCSER2	circCCSER2_1	1	ENSG00000171863	RPS7	0.000170367	0.626118	0.15385	4.06966	0.372187	0.138523	9.2467e-05	0.00029997	0.0633443	0.304	0.567786	0.001	0.63113	0.001	0.101878	0.304	0	0.107865	0.275758	0	0
chr10-84371280	rs148282462	chr10_84425893_84417771:+	CCSER2	circCCSER2_1	1	ENSG00000171867	PRNP	0.003902884	-0.640616	0.155659	-4.11551	-0.375791	0.141219	7.80126e-05	0.00389961	0.00974255	0.878	-0.651903	0.001	-0.64216	0.001	-0.0148738	0.878	0	-0.0808049	0.414828	0	0
chr10-84371280	rs148282462	chr10_84425893_84417771:+	CCSER2	circCCSER2_1	1	ENSG00000172159	FRMD3	0.000170367	0.639761	0.139238	4.59472	0.412433	0.170101	1.2321e-05	9.999e-05	0.0216503	0.71	0.624219	0.001	0.64587	0.001	0.0339296	0.71	0	0.0182004	0.8545	0	0
chr10-84371280	rs148282462	chr10_84425893_84417771:+	CCSER2	circCCSER2_1	1	ENSG00000172172	MRPL13	0.000170367	0.488118	0.111789	4.36642	0.395211	0.156192	3.01402e-05	9.999e-05	0.0356112	0.458	0.454706	0.001	0.490317	0.001	0.0687579	0.458	0	0.0322204	0.74541	0	0
chr10-84371280	rs148282462	chr10_84425893_84417771:+	CCSER2	circCCSER2_1	1	ENSG00000172260	NEGR1	0.000266045	-1.34633	0.254781	-5.28429	-0.461825	0.213282	7.08837e-07	0.00039996	-0.145221	0.188	-1.19341	0.001	-1.33864	0.001	0.107817	0.188	0	-0.217092	0.0268548	1	0
chr10-84371280	rs148282462	chr10_84425893_84417771:+	CCSER2	circCCSER2_1	1	ENSG00000172377	OR9I1	0.000462019	1.60037	0.383331	4.17491	0.380434	0.14473	6.24823e-05	0.00179982	-0.0503809	0.742	1.65548	0.001	1.6051	0.001	-0.0307798	0.742	0	0.103013	0.29806	0	0
chr10-84371280	rs148282462	chr10_84425893_84417771:+	CCSER2	circCCSER2_1	1	ENSG00000172575	RASGRP1	0.000266045	-1.42205	0.306714	-4.63641	-0.415531	0.172666	1.04339e-05	0.00069993	-0.0822673	0.53	-1.3426	0.001	-1.42487	0.001	0.0526795	0.53	0	-0.00914658	0.926578	0	0
chr10-84371280	rs148282462	chr10_84425893_84417771:+	CCSER2	circCCSER2_1	1	ENSG00000172638	EFEMP2	0.000170367	0.906951	0.197526	4.59155	0.412196	0.169906	1.24774e-05	0.00069993	0.182122	0.016	0.72325	0.001	0.905372	0.001	0.196245	0.016	1	0.195057	0.0472264	1	1
chr10-84371280	rs148282462	chr10_84425893_84417771:+	CCSER2	circCCSER2_1	1	ENSG00000172932	ANKRD13D	0.000266045	-0.499201	0.100436	-4.97037	-0.43983	0.193451	2.6721e-06	0.00019998	0.0204944	0.628	-0.521241	0.001	-0.500746	0.001	-0.0379311	0.628	0	-0.0477535	0.630246	0	0
chr10-84371280	rs148282462	chr10_84425893_84417771:+	CCSER2	circCCSER2_1	1	ENSG00000173040	EVC2	0.000266045	1.5509	0.323167	4.79908	0.427483	0.182742	5.40979e-06	0.00019998	0.35648	0.004	1.19784	0.002	1.55432	0.001	0.222838	0.004	1	0.322473	0.000842331	1	1
chr10-84371280	rs148282462	chr10_84425893_84417771:+	CCSER2	circCCSER2_1	1	ENSG00000173218	VANGL1	0.000170367	1.20374	0.258396	4.65852	0.417168	0.174029	9.55012e-06	9.999e-05	0.139447	0.178	1.07182	0.001	1.21127	0.001	0.110905	0.178	0	0.146761	0.137107	0	0
chr10-84371280	rs148282462	chr10_84425893_84417771:+	CCSER2	circCCSER2_1	1	ENSG00000173258	ZNF483	0.000170367	-1.05813	0.188613	-5.61005	-0.483782	0.234045	1.71259e-07	0.00029997	-0.0951269	0.174	-0.959364	0.001	-1.05449	0.001	0.088094	0.174	0	-0.154629	0.117046	0	0
chr10-84371280	rs148282462	chr10_84425893_84417771:+	CCSER2	circCCSER2_1	1	ENSG00000173320	STOX2	0.000558752	-0.807155	0.145511	-5.54703	-0.479603	0.230019	2.26152e-07	0.00049995	-0.0695104	0.25	-0.743698	0.001	-0.813209	0.001	0.0827965	0.25	0	-0.185674	0.0591504	0	0
chr10-84371280	rs148282462	chr10_84425893_84417771:+	CCSER2	circCCSER2_1	1	ENSG00000173402	DAG1	0.000170367	0.683951	0.153452	4.45709	0.402102	0.161686	2.11965e-05	0.00139986	0.112405	0.074	0.577744	0.001	0.690149	0.001	0.158381	0.074	0	0.0755613	0.445849	0	0
chr10-84371280	rs148282462	chr10_84425893_84417771:+	CCSER2	circCCSER2_1	1	ENSG00000173706	HEG1	0.00036383	1.2375	0.276966	4.46805	0.40293	0.162353	2.03077e-05	0.00139986	0.0712155	0.516	1.17211	0.001	1.24332	0.001	0.0552034	0.516	0	0.0326856	0.741862	0	0
chr10-84371280	rs148282462	chr10_84425893_84417771:+	CCSER2	circCCSER2_1	1	ENSG00000173848	NET1	0.000462019	1.12186	0.255169	4.39654	0.397508	0.158012	2.68265e-05	0.00129987	0.235585	0.028	0.883479	0.004	1.11906	0.001	0.207881	0.028	1	0.200112	0.0416763	1	1
chr10-84371280	rs148282462	chr10_84425893_84417771:+	CCSER2	circCCSER2_1	1	ENSG00000174021	GNG5	0.000170367	1.31785	0.282943	4.65765	0.417104	0.173976	9.58339e-06	0.00109989	0.0210137	0.868	1.30227	0.001	1.32329	0.001	0.0113129	0.868	0	0.0813019	0.411955	0	0
chr10-84371280	rs148282462	chr10_84425893_84417771:+	CCSER2	circCCSER2_1	1	ENSG00000174059	CD34	0.000462019	1.69188	0.395321	4.27976	0.388562	0.15098	4.20223e-05	0.00039996	-0.0674803	0.692	1.76046	0.001	1.69298	0.001	-0.0381351	0.692	0	-0.0403946	0.68391	0	0
chr10-84371280	rs148282462	chr10_84425893_84417771:+	CCSER2	circCCSER2_1	1	ENSG00000174099	MSRB3	0.000170367	1.18613	0.214153	5.53871	0.479048	0.229487	2.34587e-07	0.00019998	0.212265	0.02	0.972461	0.001	1.18473	0.001	0.176007	0.02	1	0.181188	0.0656654	0	0
chr10-84371280	rs148282462	chr10_84425893_84417771:+	CCSER2	circCCSER2_1	1	ENSG00000174306	ZHX3	0.000170367	0.836705	0.192164	4.35411	0.39427	0.155449	3.16051e-05	0.00129987	0.174344	0.012	0.661822	0.001	0.836166	0.001	0.203609	0.012	1	0.11376	0.250207	0	0
chr10-84371280	rs148282462	chr10_84425893_84417771:+	CCSER2	circCCSER2_1	1	ENSG00000174325	DIRC1	0.00114039	1.35543	0.327305	4.14119	0.377802	0.142734	7.08913e-05	0.00149985	0.168432	0.206	1.19665	0.001	1.36508	0.001	0.117608	0.206	0	0.115935	0.241206	0	0
chr10-84371280	rs148282462	chr10_84425893_84417771:+	CCSER2	circCCSER2_1	1	ENSG00000174460	ZCCHC12	0.000752314	-1.7398	0.355579	-4.89288	-0.434275	0.188595	3.68272e-06	0.00079992	-0.0414991	0.794	-1.70646	0.001	-1.74796	0.001	0.0203343	0.794	0	-0.0219356	0.825075	0	0
chr10-84371280	rs148282462	chr10_84425893_84417771:+	CCSER2	circCCSER2_1	1	ENSG00000174498	IGDCC3	0.000170367	0.936855	0.216038	4.33654	0.392925	0.15439	3.38152e-05	0.00049995	0.104016	0.258	0.824193	0.001	0.928209	0.001	0.1071	0.258	0	0.0763852	0.44089	0	0
chr10-84371280	rs148282462	chr10_84425893_84417771:+	CCSER2	circCCSER2_1	1	ENSG00000174628	IQCK	0.000170367	0.709696	0.142181	4.99151	0.441338	0.194779	2.44694e-06	9.999e-05	0.0992643	0.074	0.612391	0.001	0.711655	0.001	0.134079	0.074	0	0.0522239	0.598538	0	0
chr10-84371280	rs148282462	chr10_84425893_84417771:+	CCSER2	circCCSER2_1	1	ENSG00000174684	B4GAT1	0.000266045	-1.24613	0.277357	-4.49288	-0.404803	0.163866	1.84249e-05	0.00089991	-0.112616	0.332	-1.11995	0.001	-1.23257	0.001	0.0898304	0.332	0	-0.140413	0.155118	0	0
chr10-84371280	rs148282462	chr10_84425893_84417771:+	CCSER2	circCCSER2_1	1	ENSG00000174938	SEZ6L2	0.000170367	-1.53327	0.263381	-5.82148	-0.497563	0.247569	6.66596e-08	9.999e-05	-0.222517	0.034	-1.29772	0.001	-1.52024	0.001	0.143173	0.034	1	-0.219173	0.0253931	1	1
chr10-84371280	rs148282462	chr10_84425893_84417771:+	CCSER2	circCCSER2_1	1	ENSG00000175040	CHST2	0.000170367	-0.742662	0.175105	-4.24123	-0.385586	0.148676	4.86511e-05	0.00109989	-0.202713	0.002	-0.536512	0.002	-0.739224	0.002	0.271553	0.004	1	-0.212131	0.0306306	1	1
chr10-84371280	rs148282462	chr10_84425893_84417771:+	CCSER2	circCCSER2_1	1	ENSG00000175093	SPSB4	0.000266045	1.23777	0.24206	5.11347	0.449959	0.202463	1.46709e-06	0.00029997	-0.0797693	0.406	1.32096	0.001	1.24119	0.001	-0.0621925	0.406	0	-0.0474357	0.632526	0	0
chr10-84371280	rs148282462	chr10_84425893_84417771:+	CCSER2	circCCSER2_1	1	ENSG00000175315	CST6	0.000266045	1.87588	0.445335	4.21229	0.383342	0.146951	5.42792e-05	0.00109989	-0.0805103	0.646	1.96853	0.001	1.88802	0.001	-0.0386254	0.646	0	0.0669828	0.499297	0	0
chr10-84371280	rs148282462	chr10_84425893_84417771:+	CCSER2	circCCSER2_1	1	ENSG00000175322	ZNF519	0.000170367	-1.22096	0.171355	-7.12533	-0.574604	0.33017	1.45965e-10	9.999e-05	-0.113458	0.11	-1.10344	0.001	-1.2169	0.001	0.0894061	0.11	0	-0.21266	0.0302077	1	0
chr10-84371280	rs148282462	chr10_84425893_84417771:+	CCSER2	circCCSER2_1	1	ENSG00000175646	PRM1	0.001337394	1.36781	0.320862	4.26292	0.387263	0.149972	4.48049e-05	0.00129987	0.0836035	0.534	1.28691	0.001	1.37052	0.001	0.0572309	0.534	0	0.159168	0.106551	0	0
chr10-84371280	rs148282462	chr10_84425893_84417771:+	CCSER2	circCCSER2_1	1	ENSG00000175931	UBE2O	0.000266045	-0.699897	0.169764	-4.12277	-0.37636	0.141647	7.59324e-05	0.00329967	-0.181757	0.006	-0.527041	0.001	-0.708799	0.001	0.248319	0.006	1	-0.281644	0.00377496	1	1
chr10-84371280	rs148282462	chr10_84425893_84417771:+	CCSER2	circCCSER2_1	1	ENSG00000175984	DENND2C	0.000170367	0.966741	0.214184	4.5136	0.406362	0.16513	1.69838e-05	9.999e-05	0.10255	0.26	0.859854	0.001	0.962403	0.001	0.103554	0.26	0	0.135003	0.171818	0	0
chr10-84371280	rs148282462	chr10_84425893_84417771:+	CCSER2	circCCSER2_1	1	ENSG00000176105	YES1	0.00036383	1.12608	0.230144	4.89291	0.434277	0.188597	3.68217e-06	0.00059994	0.230886	0.014	0.900971	0.001	1.13186	0.001	0.199864	0.014	1	0.20165	0.0401003	1	1
chr10-84371280	rs148282462	chr10_84425893_84417771:+	CCSER2	circCCSER2_1	1	ENSG00000176177	ENTHD1	0.000558752	2.48859	0.478211	5.20395	0.456274	0.208186	9.99529e-07	0.0009999	-0.0684891	0.718	2.55915	0.001	2.49066	0.001	-0.0238953	0.718	0	0.120949	0.22132	0	0
chr10-84371280	rs148282462	chr10_84425893_84417771:+	CCSER2	circCCSER2_1	1	ENSG00000176204	LRRTM4	0.000170367	-1.21431	0.297389	-4.08323	-0.373256	0.13932	8.79397e-05	0.00439956	-0.212652	0.054	-1.00914	0.002	-1.22179	0.001	0.168828	0.054	0	-0.238358	0.0148249	1	0
chr10-84371280	rs148282462	chr10_84425893_84417771:+	CCSER2	circCCSER2_1	1	ENSG00000176454	LPCAT4	0.000170367	-1.29046	0.223601	-5.77127	-0.494324	0.244356	8.35256e-08	9.999e-05	-0.140147	0.094	-1.15158	0.001	-1.29172	0.001	0.104339	0.094	0	-0.17686	0.0724926	0	0
chr10-84371280	rs148282462	chr10_84425893_84417771:+	CCSER2	circCCSER2_1	1	ENSG00000176678	FOXL1	0.000462019	1.67263	0.354092	4.7237	0.421972	0.178061	7.34613e-06	0.00049995	-0.09721	0.494	1.75628	0.001	1.65907	0.001	-0.0554369	0.494	0	0.0707495	0.475425	0	0
chr10-84371280	rs148282462	chr10_84425893_84417771:+	CCSER2	circCCSER2_1	1	ENSG00000176749	CDK5R1	0.00104236	-1.00029	0.230004	-4.34899	-0.393878	0.15514	3.22345e-05	0.00159984	-0.0674297	0.464	-0.932906	0.001	-1.00034	0.001	0.0654809	0.464	0	-0.113827	0.249926	0	0
chr10-84371280	rs148282462	chr10_84425893_84417771:+	CCSER2	circCCSER2_1	1	ENSG00000176834	VSIG10	0.000170367	0.718725	0.151648	4.73943	0.423126	0.179036	6.89332e-06	0.00109989	0.189529	0.001	0.529597	0.001	0.719126	0.001	0.257506	0.001	1	0.253347	0.00946187	1	1
chr10-84371280	rs148282462	chr10_84425893_84417771:+	CCSER2	circCCSER2_1	1	ENSG00000176884	GRIN1	0.000170367	-1.63648	0.263029	-6.22168	-0.522647	0.27316	1.07142e-08	9.999e-05	-0.0969641	0.368	-1.55624	0.001	-1.6532	0.001	0.0557976	0.368	0	-0.104271	0.292165	0	0
chr10-84371280	rs148282462	chr10_84425893_84417771:+	CCSER2	circCCSER2_1	1	ENSG00000177096	FAM109B	0.000170367	0.951582	0.228083	4.17209	0.380215	0.144563	6.31465e-05	0.00069993	-0.012565	0.912	0.970661	0.001	0.958096	0.001	-0.0121767	0.912	0	0.0312211	0.753048	0	0
chr10-84371280	rs148282462	chr10_84425893_84417771:+	CCSER2	circCCSER2_1	1	ENSG00000177098	SCN4B	0.000170367	-1.33931	0.263175	-5.08907	-0.448244	0.200922	1.62606e-06	0.00109989	-0.0728562	0.5	-1.26394	0.001	-1.33679	0.001	0.0525235	0.5	0	-0.126151	0.201937	0	0
chr10-84371280	rs148282462	chr10_84425893_84417771:+	CCSER2	circCCSER2_1	1	ENSG00000177182	CLVS1	0.001238437	-0.941607	0.211232	-4.45769	-0.402147	0.161723	2.11465e-05	0.00159984	-0.106499	0.222	-0.835144	0.002	-0.941642	0.001	0.109527	0.222	0	-0.18471	0.0605038	0	0
chr10-84371280	rs148282462	chr10_84425893_84417771:+	CCSER2	circCCSER2_1	1	ENSG00000177225	GATD1	0.000170367	0.615044	0.123687	4.97261	0.43999	0.193591	2.64731e-06	9.999e-05	0.105193	0.03	0.505936	0.001	0.611129	0.001	0.168902	0.03	1	0.188356	0.0555153	0	0
chr10-84371280	rs148282462	chr10_84425893_84417771:+	CCSER2	circCCSER2_1	1	ENSG00000177272	KCNA3	0.000266045	-1.33355	0.292699	-4.55606	-0.409546	0.167728	1.43634e-05	0.00109989	-0.158397	0.184	-1.15759	0.001	-1.31599	0.001	0.115692	0.184	0	-0.127395	0.197491	0	0
chr10-84371280	rs148282462	chr10_84425893_84417771:+	CCSER2	circCCSER2_1	1	ENSG00000177511	ST8SIA3	0.000266045	-1.80778	0.310308	-5.82574	-0.497837	0.247842	6.53939e-08	0.00059994	-0.25913	0.032	-1.55686	0.001	-1.81599	0.001	0.139008	0.032	1	-0.201968	0.0397798	1	1
chr10-84371280	rs148282462	chr10_84425893_84417771:+	CCSER2	circCCSER2_1	1	ENSG00000177570	SAMD12	0.000170367	-0.921395	0.190411	-4.83899	-0.430382	0.185229	4.59549e-06	0.00039996	-0.139747	0.054	-0.797791	0.001	-0.937537	0.001	0.14507	0.054	0	-0.234684	0.0164858	1	0
chr10-84371280	rs148282462	chr10_84425893_84417771:+	CCSER2	circCCSER2_1	1	ENSG00000177990	DPY19L2	0.00036383	-0.70272	0.173573	-4.04855	-0.370522	0.137287	9.99554e-05	0.00039996	-0.0916134	0.194	-0.608845	0.006	-0.700458	0.002	0.130972	0.196	0	-0.128102	0.194995	0	0
chr10-84371280	rs148282462	chr10_84425893_84417771:+	CCSER2	circCCSER2_1	1	ENSG00000178033	FAM26E	0.000170367	1.22281	0.285662	4.28063	0.388629	0.151032	4.18837e-05	0.00069993	0.049472	0.646	1.16949	0.001	1.21896	0.001	0.0372779	0.646	0	0.0608149	0.539701	0	0
chr10-84371280	rs148282462	chr10_84425893_84417771:+	CCSER2	circCCSER2_1	1	ENSG00000178055	PRSS42	0.00036383	1.57646	0.38342	4.11157	0.375482	0.140987	7.91623e-05	0.00079992	0.304177	0.05	1.26315	0.008	1.56732	0.001	0.187508	0.05	0	0.193691	0.0488279	1	0
chr10-84371280	rs148282462	chr10_84425893_84417771:+	CCSER2	circCCSER2_1	1	ENSG00000178171	AMER3	0.001727363	-1.05888	0.243266	-4.35276	-0.394167	0.155367	3.17699e-05	0.00249975	-0.122998	0.204	-0.935836	0.001	-1.05883	0.001	0.113051	0.204	0	-0.110993	0.261989	0	0
chr10-84371280	rs148282462	chr10_84425893_84417771:+	CCSER2	circCCSER2_1	1	ENSG00000178235	SLITRK1	0.000170367	-1.34538	0.2656	-5.06544	-0.446578	0.199432	1.79595e-06	0.00069993	-0.159338	0.146	-1.18902	0.001	-1.34836	0.001	0.116419	0.146	0	-0.233894	0.0168632	1	0
chr10-84371280	rs148282462	chr10_84425893_84417771:+	CCSER2	circCCSER2_1	1	ENSG00000178662	CSRNP3	0.000558752	-1.22774	0.277681	-4.42138	-0.399396	0.159517	2.43608e-05	0.00249975	-0.244281	0.022	-0.964996	0.001	-1.20928	0.001	0.201425	0.022	1	-0.250159	0.0104324	1	1
chr10-84371280	rs148282462	chr10_84425893_84417771:+	CCSER2	circCCSER2_1	1	ENSG00000178974	FBXO34	0.000266045	-1.15569	0.243776	-4.74076	-0.423224	0.179118	6.85632e-06	0.00059994	-0.205745	0.028	-0.956138	0.001	-1.16188	0.001	0.171487	0.028	1	-0.2608	0.00749649	1	1
chr10-84371280	rs148282462	chr10_84425893_84417771:+	CCSER2	circCCSER2_1	1	ENSG00000179144	GIMAP7	0.00036383	1.73174	0.3721	4.65397	0.416832	0.173749	9.72577e-06	0.00029997	0.0966744	0.51	1.63327	0.001	1.72994	0.001	0.0514511	0.51	0	-0.000902242	0.992747	0	0
chr10-84371280	rs148282462	chr10_84425893_84417771:+	CCSER2	circCCSER2_1	1	ENSG00000179240	AP002360.1	0.000266045	-0.663689	0.146526	-4.52948	-0.407555	0.166101	1.59535e-05	0.00019998	-0.09031	0.134	-0.572024	0.001	-0.662334	0.001	0.128649	0.134	0	-0.109302	0.269375	0	0
chr10-84371280	rs148282462	chr10_84425893_84417771:+	CCSER2	circCCSER2_1	1	ENSG00000179284	DAND5	0.000170367	2.11599	0.355247	5.95639	0.506165	0.256203	3.62078e-08	0.00029997	0.144566	0.324	1.95811	0.001	2.10267	0.001	0.0650622	0.324	0	0.211146	0.031431	1	0
chr10-84371280	rs148282462	chr10_84425893_84417771:+	CCSER2	circCCSER2_1	1	ENSG00000179542	SLITRK4	0.00036383	-1.64802	0.34472	-4.78074	-0.426147	0.181601	5.82918e-06	0.00169983	-0.255711	0.054	-1.40079	0.001	-1.6565	0.001	0.143562	0.054	0	-0.156025	0.113737	0	0
chr10-84371280	rs148282462	chr10_84425893_84417771:+	CCSER2	circCCSER2_1	1	ENSG00000180008	SOCS4	0.000170367	0.656365	0.116619	5.62827	0.484984	0.23521	1.57987e-07	9.999e-05	0.0756039	0.12	0.581914	0.001	0.657518	0.001	0.111597	0.12	0	0.204438	0.0373694	1	0
chr10-84371280	rs148282462	chr10_84425893_84417771:+	CCSER2	circCCSER2_1	1	ENSG00000180083	WFDC11	0.00036383	1.68703	0.40222	4.19431	0.381945	0.145882	5.80861e-05	0.00169983	0.206545	0.198	1.46626	0.001	1.6728	0.001	0.114673	0.198	0	0.176826	0.0725481	0	0
chr10-84371280	rs148282462	chr10_84425893_84417771:+	CCSER2	circCCSER2_1	1	ENSG00000180113	TDRD6	0.000170367	-1.03246	0.202961	-5.08696	-0.448095	0.200789	1.64056e-06	0.00019998	-0.0862985	0.318	-0.943749	0.001	-1.03005	0.001	0.0802728	0.318	0	-0.0636717	0.520789	0	0
chr10-84371280	rs148282462	chr10_84425893_84417771:+	CCSER2	circCCSER2_1	1	ENSG00000180209	MYLPF	0.000656416	1.79819	0.431737	4.16501	0.379663	0.144144	6.48442e-05	0.00119988	0.147647	0.408	1.65061	0.001	1.79826	0.001	0.0748139	0.408	0	0.0982501	0.321075	0	0
chr10-84371280	rs148282462	chr10_84425893_84417771:+	CCSER2	circCCSER2_1	1	ENSG00000180263	FGD6	0.000170367	0.931182	0.195031	4.77454	0.425695	0.181216	5.97803e-06	0.00119988	0.226401	0.004	0.70432	0.002	0.930721	0.001	0.239903	0.004	1	0.180802	0.0662533	0	0
chr10-84371280	rs148282462	chr10_84425893_84417771:+	CCSER2	circCCSER2_1	1	ENSG00000180998	GPR137C	0.000170367	-1.36017	0.212169	-6.41077	-0.534049	0.285209	4.43915e-09	9.999e-05	-0.116225	0.164	-1.24628	0.001	-1.3625	0.001	0.0796058	0.164	0	-0.0749986	0.449253	0	0
chr10-84371280	rs148282462	chr10_84425893_84417771:+	CCSER2	circCCSER2_1	1	ENSG00000181847	TIGIT	0.000656416	1.40363	0.317194	4.42515	0.399682	0.159746	2.40064e-05	0.00109989	0.227541	0.064	1.18489	0.001	1.41243	0.001	0.158314	0.064	0	0.162829	0.0986344	0	0
chr10-84371280	rs148282462	chr10_84425893_84417771:+	CCSER2	circCCSER2_1	1	ENSG00000181924	COA4	0.000266045	0.610136	0.137253	4.44534	0.401212	0.160971	2.21913e-05	0.00049995	0.0975546	0.07	0.521737	0.001	0.619292	0.001	0.150285	0.07	0	0.197388	0.0445955	1	0
chr10-84371280	rs148282462	chr10_84425893_84417771:+	CCSER2	circCCSER2_1	1	ENSG00000181938	GINS3	0.000170367	1.14368	0.238255	4.80025	0.427568	0.182815	5.38398e-06	0.00019998	-0.0485741	0.618	1.19275	0.001	1.14418	0.001	-0.0416824	0.618	0	0.0442555	0.655537	0	0
chr10-84371280	rs148282462	chr10_84425893_84417771:+	CCSER2	circCCSER2_1	1	ENSG00000182013	PNMA8A	0.000752314	-1.29017	0.272205	-4.7397	-0.423145	0.179052	6.88594e-06	0.00129987	-0.161526	0.146	-1.12665	0.001	-1.28818	0.001	0.119126	0.146	0	-0.153413	0.119988	0	0
chr10-84371280	rs148282462	chr10_84425893_84417771:+	CCSER2	circCCSER2_1	1	ENSG00000182247	UBE2E2	0.000170367	-0.59182	0.145985	-4.05399	-0.370951	0.137605	9.79723e-05	0.00189981	-0.149246	0.018	-0.444155	0.004	-0.5934	0.001	0.250274	0.018	1	-0.210127	0.0322785	1	1
chr10-84371280	rs148282462	chr10_84425893_84417771:+	CCSER2	circCCSER2_1	1	ENSG00000182389	CACNB4	0.00036383	-0.991661	0.23364	-4.2444	-0.38583	0.148865	4.80709e-05	0.00219978	-0.133676	0.144	-0.86565	0.001	-0.999326	0.001	0.12836	0.144	0	-0.0878104	0.37541	0	0
chr10-84371280	rs148282462	chr10_84425893_84417771:+	CCSER2	circCCSER2_1	1	ENSG00000182836	PLCXD3	0.000462019	-1.54568	0.375514	-4.11618	-0.375843	0.141258	7.78182e-05	0.00249975	-0.174509	0.268	-1.3615	0.001	-1.53601	0.001	0.107518	0.268	0	-0.0965274	0.329674	0	0
chr10-84371280	rs148282462	chr10_84425893_84417771:+	CCSER2	circCCSER2_1	1	ENSG00000183087	GAS6	0.000170367	-0.555113	0.131294	-4.22803	-0.384563	0.147888	5.11462e-05	0.00089991	-0.0610001	0.218	-0.492484	0.001	-0.553484	0.001	0.100672	0.218	0	-0.201234	0.0405214	1	0
chr10-84371280	rs148282462	chr10_84425893_84417771:+	CCSER2	circCCSER2_1	1	ENSG00000183347	GBP6	0.000170367	1.25125	0.278618	4.49093	0.404656	0.163747	1.85664e-05	0.00019998	-0.144111	0.222	1.37959	0.001	1.23548	0.001	-0.112533	0.222	0	-0.159761	0.105237	0	0
chr10-84371280	rs148282462	chr10_84425893_84417771:+	CCSER2	circCCSER2_1	1	ENSG00000183454	GRIN2A	0.002613872	-1.24895	0.293089	-4.26132	-0.387139	0.149877	4.50785e-05	0.0029997	-0.197343	0.098	-1.03967	0.001	-1.23701	0.001	0.156194	0.098	0	-0.222581	0.0231455	1	0
chr10-84371280	rs148282462	chr10_84425893_84417771:+	CCSER2	circCCSER2_1	1	ENSG00000183579	ZNRF3	0.000170367	1.00947	0.229389	4.40071	0.397825	0.158264	2.6397e-05	0.00169983	0.189817	0.04	0.818983	0.002	1.0088	0.001	0.182236	0.04	1	0.147503	0.135112	0	0
chr10-84371280	rs148282462	chr10_84425893_84417771:+	CCSER2	circCCSER2_1	1	ENSG00000183631	PRR32	0.001533002	1.2141	0.282331	4.30028	0.390142	0.152211	3.88566e-05	0.00169983	0.0620075	0.606	1.15488	0.001	1.21689	0.001	0.0453175	0.606	0	0.093067	0.347386	0	0
chr10-84371280	rs148282462	chr10_84425893_84417771:+	CCSER2	circCCSER2_1	1	ENSG00000183715	OPCML	0.000170367	-1.51662	0.277837	-5.45867	-0.473688	0.22438	3.33117e-07	0.00059994	-0.217403	0.026	-1.29954	0.001	-1.51694	0.001	0.138777	0.026	1	-0.225089	0.0216024	1	1
chr10-84371280	rs148282462	chr10_84425893_84417771:+	CCSER2	circCCSER2_1	1	ENSG00000183775	KCTD16	0.000266045	-1.58295	0.379775	-4.16812	-0.379905	0.144328	6.40933e-05	0.00489951	-0.227094	0.134	-1.37228	0.001	-1.59938	0.001	0.137886	0.134	0	-0.220525	0.02448	1	0
chr10-84371280	rs148282462	chr10_84425893_84417771:+	CCSER2	circCCSER2_1	1	ENSG00000183780	SLC35F3	0.000266045	-1.33073	0.224951	-5.91563	-0.503582	0.253595	4.35675e-08	0.00029997	-0.197915	0.022	-1.136	0.001	-1.33391	0.001	0.1451	0.022	1	-0.213444	0.0295895	1	1
chr10-84371280	rs148282462	chr10_84425893_84417771:+	CCSER2	circCCSER2_1	1	ENSG00000183801	OLFML1	0.000558752	1.30935	0.317928	4.1184	0.376018	0.141389	7.71774e-05	0.00059994	0.250335	0.054	1.06017	0.001	1.3105	0.001	0.181416	0.054	0	0.17629	0.0734321	0	0
chr10-84371280	rs148282462	chr10_84425893_84417771:+	CCSER2	circCCSER2_1	1	ENSG00000183837	PNMA3	0.00036383	-1.66656	0.29894	-5.57489	-0.481455	0.231799	2.00032e-07	0.00039996	-0.181578	0.144	-1.48668	0.001	-1.66826	0.001	0.108461	0.144	0	-0.244141	0.0125043	1	0
chr10-84371280	rs148282462	chr10_84425893_84417771:+	CCSER2	circCCSER2_1	1	ENSG00000183840	GPR39	0.000170367	1.23887	0.285785	4.33497	0.392805	0.154296	3.40199e-05	0.00029997	0.0906363	0.464	1.14144	0.001	1.23208	0.001	0.06912	0.464	0	0.0668459	0.500176	0	0
chr10-84371280	rs148282462	chr10_84425893_84417771:+	CCSER2	circCCSER2_1	1	ENSG00000183853	KIRREL1	0.00104236	0.975162	0.209971	4.64427	0.416114	0.17315	1.01111e-05	0.00109989	-0.00240197	0.984	0.983393	0.001	0.980991	0.001	-0.00197436	0.984	0	0.0887447	0.370332	0	0
chr10-84371280	rs148282462	chr10_84425893_84417771:+	CCSER2	circCCSER2_1	1	ENSG00000184148	SPRR4	0.000170367	1.47795	0.32255	4.58207	0.41149	0.169324	1.2956e-05	0.00209979	-0.00324507	0.988	1.47391	0.001	1.47067	0.001	-0.00192488	0.988	0	-0.0118461	0.904997	0	0
chr10-84371280	rs148282462	chr10_84425893_84417771:+	CCSER2	circCCSER2_1	1	ENSG00000184216	IRAK1	0.000170367	0.819368	0.164972	4.96672	0.43957	0.193222	2.71287e-06	0.0009999	-0.0297797	0.638	0.854281	0.001	0.824501	0.001	-0.0357162	0.638	0	0.0305211	0.758413	0	0
chr10-84371280	rs148282462	chr10_84425893_84417771:+	CCSER2	circCCSER2_1	1	ENSG00000184258	CDR1	0.000170367	-1.38862	0.338761	-4.09911	-0.374504	0.140253	8.29138e-05	0.00139986	-0.122038	0.366	-1.2702	0.001	-1.39223	0.001	0.082008	0.366	0	-0.0228394	0.81799	0	0
chr10-84371280	rs148282462	chr10_84425893_84417771:+	CCSER2	circCCSER2_1	1	ENSG00000184292	TACSTD2	0.00036383	1.52156	0.342915	4.43712	0.40059	0.160473	2.29133e-05	0.00039996	0.10054	0.458	1.43517	0.001	1.53571	0.001	0.0568799	0.458	0	0.109019	0.270624	0	0
chr10-84371280	rs148282462	chr10_84425893_84417771:+	CCSER2	circCCSER2_1	1	ENSG00000184368	MAP7D2	0.00036383	-1.2649	0.302368	-4.1833	-0.381088	0.145228	6.05426e-05	0.0039996	-0.281003	0.03	-0.987482	0.001	-1.26849	0.001	0.22208	0.03	1	-0.306706	0.00154189	1	1
chr10-84371280	rs148282462	chr10_84425893_84417771:+	CCSER2	circCCSER2_1	1	ENSG00000184388	PABPC1L2B	0.000170367	-1.34728	0.274298	-4.91172	-0.435631	0.189774	3.40716e-06	9.999e-05	-0.216826	0.048	-1.14722	0.001	-1.36405	0.001	0.152872	0.048	1	-0.144391	0.143637	0	0
chr10-84371280	rs148282462	chr10_84425893_84417771:+	CCSER2	circCCSER2_1	1	ENSG00000184408	KCND2	0.000462019	-1.1808	0.288132	-4.09813	-0.374427	0.140196	8.32161e-05	0.0039996	0.00687639	0.944	-1.18124	0.001	-1.17437	0.001	-0.00666574	0.944	0	-0.0231597	0.815482	0	0
chr10-84371280	rs148282462	chr10_84425893_84417771:+	CCSER2	circCCSER2_1	1	ENSG00000184613	NELL2	0.000170367	-1.5255	0.347574	-4.38899	-0.396932	0.157555	2.76228e-05	0.00159984	-0.290759	0.038	-1.22895	0.001	-1.51971	0.001	0.189632	0.038	1	-0.231021	0.0182996	1	1
chr10-84371280	rs148282462	chr10_84425893_84417771:+	CCSER2	circCCSER2_1	1	ENSG00000184785	SMIM10	0.000170367	1.01769	0.210477	4.83515	0.430104	0.184989	4.66836e-06	0.00019998	0.197974	0.02	0.8136	0.001	1.01157	0.001	0.189606	0.02	1	0.118283	0.231742	0	0
chr10-84371280	rs148282462	chr10_84425893_84417771:+	CCSER2	circCCSER2_1	1	ENSG00000185238	PRMT3	0.00036383	0.3807	0.0897791	4.24041	0.385522	0.148627	4.88022e-05	0.00109989	0.0751485	0.038	0.302854	0.002	0.378003	0.001	0.192862	0.038	1	0.213688	0.0293998	1	1
chr10-84371280	rs148282462	chr10_84425893_84417771:+	CCSER2	circCCSER2_1	1	ENSG00000185269	NOTUM	0.000170367	1.37625	0.327584	4.2012	0.382481	0.146292	5.65982e-05	0.00079992	0.431442	0.002	0.96666	0.006	1.3981	0.001	0.302365	0.002	1	0.21586	0.0277535	1	1
chr10-84371280	rs148282462	chr10_84425893_84417771:+	CCSER2	circCCSER2_1	1	ENSG00000185339	TCN2	0.000170367	1.12952	0.248348	4.54812	0.408952	0.167242	1.48216e-05	0.00139986	0.0638602	0.532	1.05601	0.001	1.11987	0.001	0.05317	0.532	0	0.116243	0.239949	0	0
chr10-84371280	rs148282462	chr10_84425893_84417771:+	CCSER2	circCCSER2_1	1	ENSG00000185567	AHNAK2	0.000170367	-1.32155	0.297331	-4.44472	-0.401166	0.160934	2.22448e-05	0.00139986	-0.164322	0.146	-1.16702	0.001	-1.33134	0.001	0.114535	0.146	0	-0.19122	0.0518368	0	0
chr10-84371280	rs148282462	chr10_84425893_84417771:+	CCSER2	circCCSER2_1	1	ENSG00000185615	PDIA2	0.00036383	-1.21273	0.295217	-4.10793	-0.375196	0.140772	8.02418e-05	0.00029997	0.0979438	0.43	-1.31546	0.001	-1.21752	0.001	-0.0744118	0.43	0	0.114131	0.248656	0	0
chr10-84371280	rs148282462	chr10_84425893_84417771:+	CCSER2	circCCSER2_1	1	ENSG00000185742	C11orf87	0.000266045	-1.92682	0.37917	-5.08167	-0.447723	0.200456	1.6775e-06	0.00019998	-0.115237	0.428	-1.81312	0.001	-1.92836	0.001	0.057541	0.428	0	-0.0419668	0.672301	0	0
chr10-84371280	rs148282462	chr10_84425893_84417771:+	CCSER2	circCCSER2_1	1	ENSG00000185760	KCNQ5	0.000266045	-1.67378	0.360657	-4.64092	-0.415866	0.172944	1.02473e-05	0.00269973	-0.272856	0.05	-1.42391	0.001	-1.69677	0.001	0.153226	0.05	0	-0.243674	0.012679	1	0
chr10-84371280	rs148282462	chr10_84425893_84417771:+	CCSER2	circCCSER2_1	1	ENSG00000185900	POMK	0.000170367	-0.685556	0.13287	-5.1596	-0.453187	0.205379	1.20692e-06	0.00039996	-0.117569	0.028	-0.563278	0.001	-0.680847	0.001	0.169946	0.028	1	-0.197911	0.0440221	1	1
chr10-84371280	rs148282462	chr10_84425893_84417771:+	CCSER2	circCCSER2_1	1	ENSG00000185963	BICD2	0.000170367	-0.437026	0.0790841	-5.52609	-0.478207	0.228682	2.47962e-07	9.999e-05	-0.00545936	0.848	-0.430659	0.001	-0.436119	0.001	0.0130816	0.848	0	0.0125029	0.899756	0	0
chr10-84371280	rs148282462	chr10_84425893_84417771:+	CCSER2	circCCSER2_1	1	ENSG00000186288	PABPC1L2A	0.000170367	-1.42405	0.29121	-4.8901	-0.434075	0.188421	3.72509e-06	0.00229977	-0.168699	0.196	-1.25591	0.001	-1.4246	0.001	0.113554	0.196	0	-0.217863	0.0263047	1	0
chr10-84371280	rs148282462	chr10_84425893_84417771:+	CCSER2	circCCSER2_1	1	ENSG00000186306	OR10T2	0.000266045	1.34833	0.300737	4.48343	0.404091	0.16329	1.91203e-05	0.00029997	-0.124583	0.286	1.47176	0.001	1.34718	0.001	-0.0860933	0.286	0	-0.0405056	0.683088	0	0
chr10-84371280	rs148282462	chr10_84425893_84417771:+	CCSER2	circCCSER2_1	1	ENSG00000186310	NAP1L3	0.000266045	-1.50695	0.254665	-5.91738	-0.503693	0.253706	4.32244e-08	0.00039996	-0.143665	0.148	-1.3612	0.001	-1.50486	0.001	0.0923362	0.148	0	-0.211189	0.0313963	1	0
chr10-84371280	rs148282462	chr10_84425893_84417771:+	CCSER2	circCCSER2_1	1	ENSG00000186377	CYP4X1	0.000170367	-1.8327	0.302023	-6.06809	-0.513174	0.263347	2.17438e-08	0.00029997	-0.246122	0.04	-1.58614	0.001	-1.83226	0.001	0.128977	0.04	1	-0.279229	0.0040983	1	1
chr10-84371280	rs148282462	chr10_84425893_84417771:+	CCSER2	circCCSER2_1	1	ENSG00000186442	KRT3	0.00036383	1.42594	0.33754	4.2245	0.384289	0.147678	5.18336e-05	0.00169983	0.276092	0.028	1.14306	0.006	1.41915	0.001	0.187366	0.028	1	0.150506	0.127256	0	0
chr10-84371280	rs148282462	chr10_84425893_84417771:+	CCSER2	circCCSER2_1	1	ENSG00000186462	NAP1L2	0.000752314	-1.26637	0.286396	-4.42175	-0.399424	0.15954	2.43258e-05	0.00289971	-0.197519	0.078	-1.07068	0.001	-1.2682	0.001	0.147083	0.078	0	-0.223697	0.0224474	1	0
chr10-84371280	rs148282462	chr10_84425893_84417771:+	CCSER2	circCCSER2_1	1	ENSG00000186479	RGS7BP	0.000170367	-1.48702	0.250979	-5.92488	-0.504169	0.254186	4.17794e-08	0.00029997	-0.214349	0.03	-1.27679	0.001	-1.49114	0.001	0.136955	0.03	1	-0.215974	0.0276691	1	1
chr10-84371280	rs148282462	chr10_84425893_84417771:+	CCSER2	circCCSER2_1	1	ENSG00000186487	MYT1L	0.000462019	-1.0944	0.206614	-5.29686	-0.462689	0.214081	6.71539e-07	0.00039996	-0.149344	0.058	-0.953355	0.001	-1.1027	0.001	0.131639	0.058	0	-0.27624	0.00453246	1	0
chr10-84371280	rs148282462	chr10_84425893_84417771:+	CCSER2	circCCSER2_1	1	ENSG00000186684	CYP27C1	0.000656416	1.62257	0.29852	5.43538	0.472119	0.222896	3.68713e-07	0.00109989	0.0260282	0.834	1.58879	0.001	1.61482	0.001	0.0131644	0.834	0	0.11869	0.230131	0	0
chr10-84371280	rs148282462	chr10_84425893_84417771:+	CCSER2	circCCSER2_1	1	ENSG00000186847	KRT14	0.000170367	1.43839	0.349806	4.11196	0.375513	0.14101	7.90477e-05	0.00219978	0.0207426	0.884	1.41192	0.001	1.43267	0.001	0.0147385	0.884	0	0.0982561	0.321045	0	0
chr10-84371280	rs148282462	chr10_84425893_84417771:+	CCSER2	circCCSER2_1	1	ENSG00000186970	KRTAP15-1	0.000462019	1.28295	0.302056	4.24738	0.386061	0.149043	4.75303e-05	0.00069993	-0.0398947	0.726	1.33074	0.001	1.29084	0.001	-0.0292048	0.726	0	0.0431618	0.663527	0	0
chr10-84371280	rs148282462	chr10_84425893_84417771:+	CCSER2	circCCSER2_1	1	ENSG00000186971	KRTAP13-4	0.00281204	1.33989	0.324097	4.13423	0.377258	0.142323	7.27556e-05	0.00429957	0.0667317	0.596	1.28803	0.001	1.35476	0.001	0.0481906	0.596	0	0.0188647	0.84925	0	0
chr10-84371280	rs148282462	chr10_84425893_84417771:+	CCSER2	circCCSER2_1	1	ENSG00000187175	KRTAP12-1	0.001238437	1.51747	0.368071	4.12278	0.376361	0.141647	7.59301e-05	0.00139986	-0.025361	0.86	1.53582	0.002	1.51046	0.001	-0.0143729	0.86	0	0.0885718	0.371268	0	0
chr10-84371280	rs148282462	chr10_84425893_84417771:+	CCSER2	circCCSER2_1	1	ENSG00000187189	TSPYL4	0.000170367	-1.03131	0.208051	-4.95699	-0.438875	0.192611	2.82484e-06	0.00079992	-0.129984	0.132	-0.907623	0.001	-1.03761	0.001	0.119971	0.132	0	-0.189688	0.0537791	0	0
chr10-84371280	rs148282462	chr10_84425893_84417771:+	CCSER2	circCCSER2_1	1	ENSG00000187244	BCAM	0.000170367	0.977451	0.223989	4.36383	0.395013	0.156035	3.04424e-05	0.00069993	0.157594	0.08	0.816286	0.004	0.97388	0.001	0.155858	0.08	0	0.173013	0.0790307	0	0
chr10-84371280	rs148282462	chr10_84425893_84417771:+	CCSER2	circCCSER2_1	1	ENSG00000187522	HSPA14	0.000170367	-0.598237	0.131269	-4.55732	-0.409641	0.167806	1.42916e-05	0.00049995	-0.0645518	0.266	-0.540724	0.001	-0.605276	0.001	0.103955	0.266	0	-0.015904	0.872693	0	0
chr10-84371280	rs148282462	chr10_84425893_84417771:+	CCSER2	circCCSER2_1	1	ENSG00000187626	ZKSCAN4	0.000170367	-0.496877	0.119155	-4.17	-0.380052	0.144439	6.36435e-05	0.00149985	0.0244149	0.62	-0.527478	0.001	-0.503063	0.001	-0.0421519	0.62	0	-0.00588762	0.9527	0	0
chr10-84371280	rs148282462	chr10_84425893_84417771:+	CCSER2	circCCSER2_1	1	ENSG00000188158	NHS	0.000170367	1.15179	0.20201	5.70163	0.489797	0.239901	1.14029e-07	0.00019998	0.124933	0.138	1.01767	0.001	1.1426	0.001	0.105837	0.138	0	0.0838752	0.397264	0	0
chr10-84371280	rs148282462	chr10_84425893_84417771:+	CCSER2	circCCSER2_1	1	ENSG00000188229	TUBB4B	0.000170367	-0.893279	0.202787	-4.40501	-0.398152	0.158525	2.59598e-05	0.00109989	-0.063168	0.434	-0.826443	0.002	-0.889611	0.001	0.0647111	0.434	0	-0.0748023	0.450444	0	0
chr10-84371280	rs148282462	chr10_84425893_84417771:+	CCSER2	circCCSER2_1	1	ENSG00000188549	C15orf52	0.000656416	1.10874	0.247324	4.48296	0.404056	0.163261	1.91555e-05	0.00179982	0.0349126	0.74	1.07427	0.001	1.10918	0.001	0.0297423	0.74	0	0.0219114	0.825265	0	0
chr10-84371280	rs148282462	chr10_84425893_84417771:+	CCSER2	circCCSER2_1	1	ENSG00000188647	PTAR1	0.000170367	0.969609	0.238564	4.06436	0.371769	0.138212	9.4297e-05	0.00209979	0.25287	0.008	0.712747	0.006	0.965617	0.001	0.256354	0.008	1	0.248898	0.0108397	1	1
chr10-84371280	rs148282462	chr10_84425893_84417771:+	CCSER2	circCCSER2_1	1	ENSG00000188846	RPL14	0.000170367	0.386169	0.0928841	4.15753	0.379079	0.143701	6.66875e-05	0.00019998	-0.048898	0.204	0.435582	0.001	0.386684	0.001	-0.114641	0.204	0	-0.11092	0.262305	0	0
chr10-84371280	rs148282462	chr10_84425893_84417771:+	CCSER2	circCCSER2_1	1	ENSG00000188895	MSL1	0.000170367	-0.339538	0.0712476	-4.76561	-0.425042	0.180661	6.19901e-06	0.00029997	-0.0273222	0.308	-0.310985	0.001	-0.338307	0.001	0.07838	0.308	0	-0.0259958	0.793363	0	0
chr10-84371280	rs148282462	chr10_84425893_84417771:+	CCSER2	circCCSER2_1	1	ENSG00000189045	ANKDD1B	0.000170367	-1.03242	0.227915	-4.52985	-0.407583	0.166124	1.59301e-05	0.00019998	-0.15851	0.1	-0.876605	0.001	-1.03512	0.001	0.146795	0.1	0	-0.108973	0.270825	0	0
chr10-84371280	rs148282462	chr10_84425893_84417771:+	CCSER2	circCCSER2_1	1	ENSG00000189090	FAM25G	0.001629768	1.40259	0.346285	4.05039	0.370668	0.137394	9.92797e-05	0.00209979	0.160767	0.254	1.25173	0.001	1.41249	0.001	0.10649	0.254	0	0.0930638	0.347403	0	0
chr10-84371280	rs148282462	chr10_84425893_84417771:+	CCSER2	circCCSER2_1	1	ENSG00000189171	S100A13	0.000170367	1.13025	0.252998	4.46743	0.402883	0.162315	2.0357e-05	0.00019998	0.2091	0.038	0.922827	0.001	1.13193	0.001	0.17752	0.038	1	0.133091	0.178024	0	0
chr10-84371280	rs148282462	chr10_84425893_84417771:+	CCSER2	circCCSER2_1	1	ENSG00000189241	TSPYL1	0.000266045	-1.33977	0.239031	-5.60499	-0.483448	0.233722	1.75131e-07	0.00019998	-0.122394	0.216	-1.22941	0.001	-1.35181	0.001	0.0844383	0.216	0	-0.193736	0.0487744	1	0
chr10-84371280	rs148282462	chr10_84425893_84417771:+	CCSER2	circCCSER2_1	1	ENSG00000189325	C6orf222	0.001825342	1.81753	0.412389	4.40731	0.398327	0.158664	2.57294e-05	0.0019998	0.0657203	0.688	1.74061	0.001	1.80633	0.001	0.0288535	0.688	0	0.142833	0.148055	0	0
chr10-84371280	rs148282462	chr10_84425893_84417771:+	CCSER2	circCCSER2_1	1	ENSG00000196411	EPHB4	0.000266045	1.211	0.260572	4.64746	0.41635	0.173348	9.98251e-06	0.00129987	0.00975579	0.942	1.19884	0.001	1.2086	0.001	0.00594546	0.942	0	0.0694158	0.483806	0	0
chr10-84371280	rs148282462	chr10_84425893_84417771:+	CCSER2	circCCSER2_1	1	ENSG00000196505	GDAP2	0.000170367	0.31701	0.0658424	4.81469	0.428618	0.183714	5.07585e-06	0.00029997	0.0282535	0.298	0.28915	0.001	0.317403	0.001	0.0837613	0.298	0	0.0338038	0.733357	0	0
chr10-84371280	rs148282462	chr10_84425893_84417771:+	CCSER2	circCCSER2_1	1	ENSG00000196542	SPTSSB	0.000266045	-1.49227	0.338018	-4.41477	-0.398894	0.159116	2.49953e-05	0.00069993	-0.211917	0.128	-1.28208	0.001	-1.494	0.001	0.136217	0.128	0	-0.160841	0.102875	0	0
chr10-84371280	rs148282462	chr10_84425893_84417771:+	CCSER2	circCCSER2_1	1	ENSG00000196792	STRN3	0.000170367	0.350636	0.0612793	5.72193	0.49112	0.241199	1.04156e-07	9.999e-05	0.071288	0.002	0.278113	0.001	0.349401	0.001	0.199044	0.002	1	0.232405	0.0175948	1	1
chr10-84371280	rs148282462	chr10_84425893_84417771:+	CCSER2	circCCSER2_1	1	ENSG00000196876	SCN8A	0.000170367	-1.24398	0.218727	-5.68735	-0.488863	0.238987	1.21522e-07	0.00019998	-0.219551	0.028	-1.02406	0.001	-1.24362	0.001	0.173533	0.028	1	-0.305761	0.00159712	1	1
chr10-84371280	rs148282462	chr10_84425893_84417771:+	CCSER2	circCCSER2_1	1	ENSG00000196890	HIST3H2BB	0.000170367	-1.1314	0.22305	-5.07241	-0.44707	0.199872	1.74412e-06	0.00019998	-0.0327004	0.736	-1.10219	0.001	-1.13489	0.001	0.0279706	0.736	0	-0.0215053	0.828453	0	0
chr10-84371280	rs148282462	chr10_84425893_84417771:+	CCSER2	circCCSER2_1	1	ENSG00000196935	SRGAP1	0.000266045	0.926914	0.212091	4.37036	0.395512	0.15643	2.96852e-05	0.00039996	0.0589725	0.49	0.863397	0.001	0.92237	0.001	0.0615291	0.49	0	0.105627	0.2859	0	0
chr10-84371280	rs148282462	chr10_84425893_84417771:+	CCSER2	circCCSER2_1	1	ENSG00000197008	ZNF138	0.000170367	-0.737022	0.145489	-5.06581	-0.446605	0.199456	1.79314e-06	0.00019998	0.0492029	0.434	-0.78519	0.001	-0.735987	0.001	-0.0627951	0.434	0	0.0264451	0.789873	0	0
chr10-84371280	rs148282462	chr10_84425893_84417771:+	CCSER2	circCCSER2_1	1	ENSG00000197043	ANXA6	0.000266045	-0.956306	0.229718	-4.16296	-0.379503	0.144022	6.53452e-05	0.00069993	-0.125964	0.166	-0.832648	0.002	-0.958612	0.001	0.130217	0.166	0	-0.204566	0.0372478	1	0
chr10-84371280	rs148282462	chr10_84425893_84417771:+	CCSER2	circCCSER2_1	1	ENSG00000197245	FAM110D	0.000558752	1.40901	0.321308	4.38521	0.396645	0.157327	2.80293e-05	0.00049995	0.0237661	0.854	1.41144	0.001	1.43521	0.001	0.0150723	0.854	0	-0.00516066	0.958534	0	0
chr10-84371280	rs148282462	chr10_84425893_84417771:+	CCSER2	circCCSER2_1	1	ENSG00000197324	LRP10	0.001533002	1.15476	0.274757	4.20285	0.382609	0.14639	5.62475e-05	0.00149985	0.0917793	0.402	1.06015	0.001	1.15193	0.001	0.0735803	0.402	0	0.15438	0.117644	0	0
chr10-84371280	rs148282462	chr10_84425893_84417771:+	CCSER2	circCCSER2_1	1	ENSG00000197372	ZNF675	0.000170367	-0.601654	0.119122	-5.05073	-0.445539	0.198505	1.91031e-06	9.999e-05	-0.0686514	0.16	-0.537283	0.001	-0.605934	0.001	0.105084	0.16	0	-0.132744	0.179169	0	0
chr10-84371280	rs148282462	chr10_84425893_84417771:+	CCSER2	circCCSER2_1	1	ENSG00000197535	MYO5A	0.000170367	-0.909142	0.153544	-5.92104	-0.503925	0.25394	4.2513e-08	0.00019998	-0.165903	0.008	-0.742029	0.001	-0.907931	0.001	0.176127	0.008	1	-0.294004	0.00245144	1	1
chr10-84371280	rs148282462	chr10_84425893_84417771:+	CCSER2	circCCSER2_1	1	ENSG00000197614	MFAP5	0.00104236	1.6208	0.394436	4.10916	0.375293	0.140845	7.98751e-05	0.0009999	0.221396	0.214	1.40495	0.001	1.62635	0.001	0.135448	0.214	0	0.162905	0.0984759	0	0
chr10-84371280	rs148282462	chr10_84425893_84417771:+	CCSER2	circCCSER2_1	1	ENSG00000197632	SERPINB2	0.000558752	2.21983	0.360807	6.15241	0.518398	0.268737	1.47567e-08	0.00089991	-0.268488	0.076	2.49773	0.001	2.22924	0.001	-0.117575	0.076	0	-0.0522664	0.59824	0	0
chr10-84371280	rs148282462	chr10_84425893_84417771:+	CCSER2	circCCSER2_1	1	ENSG00000197763	TXNRD3	0.000170367	0.54026	0.123988	4.35736	0.394519	0.155645	3.12114e-05	0.00029997	0.0565755	0.238	0.479745	0.001	0.536321	0.001	0.102582	0.238	0	0.0985208	0.319737	0	0
chr10-84371280	rs148282462	chr10_84425893_84417771:+	CCSER2	circCCSER2_1	1	ENSG00000197808	ZNF461	0.00114039	-0.39652	0.088239	-4.4937	-0.404865	0.163916	1.83651e-05	0.00179982	0.0352273	0.334	-0.424856	0.001	-0.389629	0.001	-0.0854736	0.334	0	0.0590245	0.551725	0	0
chr10-84371280	rs148282462	chr10_84425893_84417771:+	CCSER2	circCCSER2_1	1	ENSG00000197893	NRAP	0.002120146	1.48773	0.342829	4.33958	0.393158	0.154573	3.34222e-05	0.00209979	-0.12458	0.364	1.60476	0.001	1.48018	0.001	-0.0760142	0.364	0	0.00399714	0.967878	0	0
chr10-84371280	rs148282462	chr10_84425893_84417771:+	CCSER2	circCCSER2_1	1	ENSG00000198162	MAN1A2	0.000170367	0.832483	0.13082	6.36357	0.53123	0.282205	5.5366e-09	9.999e-05	0.128709	0.012	0.708357	0.001	0.837066	0.001	0.147657	0.012	1	0.150138	0.128198	0	0
chr10-84371280	rs148282462	chr10_84425893_84417771:+	CCSER2	circCCSER2_1	1	ENSG00000198216	CACNA1E	0.000266045	-1.11632	0.258857	-4.31249	-0.39108	0.152944	3.7083e-05	0.0029997	-0.163205	0.106	-0.944164	0.001	-1.10737	0.001	0.140446	0.106	0	-0.237235	0.0153161	1	0
chr10-84371280	rs148282462	chr10_84425893_84417771:+	CCSER2	circCCSER2_1	1	ENSG00000198331	HYLS1	0.000266045	-0.666546	0.147263	-4.52622	-0.40731	0.165902	1.61603e-05	0.00019998	-0.143439	0.016	-0.523788	0.002	-0.667227	0.001	0.212459	0.016	1	-0.166966	0.0902533	0	0
chr10-84371280	rs148282462	chr10_84425893_84417771:+	CCSER2	circCCSER2_1	1	ENSG00000198589	LRBA	0.000266045	0.601772	0.125341	4.80109	0.427629	0.182867	5.36555e-06	0.00059994	0.0273805	0.582	0.575427	0.001	0.602808	0.001	0.0458079	0.582	0	0.053914	0.586739	0	0
chr10-84371280	rs148282462	chr10_84425893_84417771:+	CCSER2	circCCSER2_1	1	ENSG00000198626	RYR2	0.001337394	-0.998101	0.210844	-4.73384	-0.422716	0.178689	7.05104e-06	0.00179982	-0.0941563	0.3	-0.904173	0.001	-0.998329	0.001	0.0903681	0.3	0	-0.128671	0.193002	0	0
chr10-84371280	rs148282462	chr10_84425893_84417771:+	CCSER2	circCCSER2_1	1	ENSG00000198668	CALM1	0.001434355	-0.805776	0.184257	-4.37312	-0.395722	0.156596	2.9371e-05	0.00219978	-0.0757878	0.324	-0.730394	0.001	-0.806181	0.001	0.0893535	0.324	0	-0.119221	0.228038	0	0
chr10-84371280	rs148282462	chr10_84425893_84417771:+	CCSER2	circCCSER2_1	1	ENSG00000198691	ABCA4	0.000170367	1.40656	0.251154	5.60039	0.483144	0.233428	1.78729e-07	9.999e-05	0.148173	0.15	1.25488	0.001	1.40305	0.001	0.104637	0.15	0	0.110028	0.266187	0	0
chr10-84371280	rs148282462	chr10_84425893_84417771:+	CCSER2	circCCSER2_1	1	ENSG00000198721	ECI2	0.00036383	0.924708	0.17783	5.19996	0.455997	0.207934	1.01665e-06	0.00029997	-0.0642555	0.392	0.994317	0.001	0.930061	0.001	-0.0627209	0.392	0	0.0304605	0.758878	0	0
chr10-84371280	rs148282462	chr10_84425893_84417771:+	CCSER2	circCCSER2_1	1	ENSG00000198736	MSRB1	0.000170367	0.77267	0.159092	4.85676	0.431668	0.186338	4.27252e-06	9.999e-05	-0.0835459	0.202	0.860919	0.001	0.777373	0.001	-0.0991481	0.202	0	-0.166753	0.0906706	0	0
chr10-84371280	rs148282462	chr10_84425893_84417771:+	CCSER2	circCCSER2_1	1	ENSG00000198739	LRRTM3	0.000170367	-0.938752	0.152976	-6.13659	-0.517422	0.267726	1.58724e-08	0.00029997	-0.150763	0.014	-0.785759	0.001	-0.936521	0.001	0.156199	0.014	1	-0.298976	0.00204956	1	1
chr10-84371280	rs148282462	chr10_84425893_84417771:+	CCSER2	circCCSER2_1	1	ENSG00000198825	INPP5F	0.000170367	-1.11559	0.208776	-5.34347	-0.465879	0.217043	5.49352e-07	0.00029997	-0.134619	0.114	-0.983664	0.001	-1.11828	0.001	0.115914	0.114	0	-0.14426	0.144002	0	0
chr10-84371280	rs148282462	chr10_84425893_84417771:+	CCSER2	circCCSER2_1	1	ENSG00000198894	CIPC	0.000462019	0.607384	0.122952	4.94001	0.43766	0.191546	3.03086e-06	0.00039996	0.0792915	0.112	0.521893	0.001	0.601185	0.001	0.125565	0.112	0	0.131868	0.182081	0	0
chr10-84371280	rs148282462	chr10_84425893_84417771:+	CCSER2	circCCSER2_1	1	ENSG00000198910	L1CAM	0.000170367	-1.70559	0.266364	-6.40321	-0.533599	0.284728	4.59921e-09	0.00019998	-0.166967	0.13	-1.54592	0.001	-1.71289	0.001	0.0925582	0.13	0	-0.170926	0.0827696	0	0
chr10-84371280	rs148282462	chr10_84425893_84417771:+	CCSER2	circCCSER2_1	1	ENSG00000198929	NOS1AP	0.000945659	-1.05313	0.246618	-4.27029	-0.387831	0.150413	4.35661e-05	0.00089991	-0.190027	0.048	-0.865311	0.001	-1.05534	0.001	0.175078	0.048	1	-0.172743	0.0795071	0	0
chr10-84371280	rs148282462	chr10_84425893_84417771:+	CCSER2	circCCSER2_1	1	ENSG00000198930	CSAG1	0.000266045	2.00758	0.421289	4.76533	0.425021	0.180643	6.20617e-06	0.00019998	-0.0681102	0.714	2.08313	0.001	2.01502	0.001	-0.0319972	0.714	0	-0.0542627	0.584318	0	0
chr10-84371280	rs148282462	chr10_84425893_84417771:+	CCSER2	circCCSER2_1	1	ENSG00000198932	GPRASP1	0.002315961	-0.941746	0.223477	-4.21405	-0.383479	0.147056	5.39194e-05	0.00319968	-0.0685855	0.464	-0.882271	0.001	-0.950856	0.001	0.0660162	0.464	0	-0.0934278	0.345512	0	0
chr10-84371280	rs148282462	chr10_84425893_84417771:+	CCSER2	circCCSER2_1	1	ENSG00000198934	MAGEE1	0.000170367	-1.27599	0.265524	-4.80557	-0.427955	0.183146	5.26843e-06	0.0009999	-0.270023	0.006	-0.991421	0.001	-1.26144	0.001	0.207677	0.006	1	-0.245949	0.0118472	1	1
chr10-84371280	rs148282462	chr10_84425893_84417771:+	CCSER2	circCCSER2_1	1	ENSG00000198954	KIF1BP	0.00036383	-0.440812	0.10726	-4.10976	-0.37534	0.14088	7.96974e-05	0.00129987	-0.103071	0.016	-0.342764	0.002	-0.445835	0.001	0.221539	0.016	1	-0.250919	0.0101934	1	1
chr10-84371280	rs148282462	chr10_84425893_84417771:+	CCSER2	circCCSER2_1	1	ENSG00000203499	IQANK1	0.000170367	1.12566	0.246088	4.57423	0.410904	0.168842	1.33658e-05	0.00019998	0.0890755	0.352	1.04546	0.001	1.13454	0.001	0.0734174	0.352	0	0.110609	0.263653	0	0
chr10-84371280	rs148282462	chr10_84425893_84417771:+	CCSER2	circCCSER2_1	1	ENSG00000203666	EFCAB2	0.000170367	0.891843	0.208349	4.28052	0.38862	0.151025	4.19019e-05	9.999e-05	0.114976	0.194	0.773796	0.001	0.888772	0.001	0.119227	0.194	0	0.0275392	0.781393	0	0
chr10-84371280	rs148282462	chr10_84425893_84417771:+	CCSER2	circCCSER2_1	1	ENSG00000203778	FAM229B	0.000170367	0.86013	0.181054	4.75068	0.42395	0.179733	6.58636e-06	0.0009999	0.164565	0.02	0.701823	0.001	0.866388	0.001	0.182706	0.02	1	0.136355	0.167525	0	0
chr10-84371280	rs148282462	chr10_84425893_84417771:+	CCSER2	circCCSER2_1	1	ENSG00000203785	SPRR2E	0.001533002	1.61708	0.387254	4.17576	0.380501	0.144781	6.22817e-05	0.00179982	-0.00702311	0.986	1.62553	0.001	1.61851	0.001	-0.00325141	0.986	0	-0.0252424	0.799224	0	0
chr10-84371280	rs148282462	chr10_84425893_84417771:+	CCSER2	circCCSER2_1	1	ENSG00000203970	DEFB110	0.000170367	2.18017	0.372507	5.85269	0.499566	0.249566	5.79147e-08	0.00019998	-0.0539038	0.696	2.22321	0.001	2.16931	0.001	-0.0268272	0.696	0	-0.0322307	0.745331	0	0
chr10-84371280	rs148282462	chr10_84425893_84417771:+	CCSER2	circCCSER2_1	1	ENSG00000204279	PAGE3	0.00036383	1.27676	0.300286	4.25179	0.386403	0.149307	4.67402e-05	0.00129987	-0.0423528	0.708	1.31652	0.001	1.27417	0.001	-0.0321033	0.708	0	-0.0581653	0.55754	0	0
chr10-84371280	rs148282462	chr10_84425893_84417771:+	CCSER2	circCCSER2_1	1	ENSG00000204291	COL15A1	0.002315961	1.55372	0.341657	4.5476	0.408913	0.16721	1.48522e-05	0.00229977	-0.0577348	0.696	1.60615	0.001	1.54841	0.001	-0.0351102	0.696	0	0.00927749	0.92553	0	0
chr10-84371280	rs148282462	chr10_84425893_84417771:+	CCSER2	circCCSER2_1	1	ENSG00000204532	ZSCAN5C	0.000945659	1.17514	0.288591	4.072	0.372371	0.13866	9.16714e-05	0.00139986	0.0922923	0.412	1.08782	0.002	1.18011	0.001	0.0773586	0.412	0	0.113522	0.251206	0	0
chr10-84371280	rs148282462	chr10_84425893_84417771:+	CCSER2	circCCSER2_1	1	ENSG00000204682	CASC10	0.000170367	0.878182	0.179306	4.89768	0.43462	0.188895	3.61056e-06	9.999e-05	0.0503002	0.48	0.825241	0.001	0.875541	0.001	0.0496979	0.48	0	0.0596654	0.547406	0	0
chr10-84371280	rs148282462	chr10_84425893_84417771:+	CCSER2	circCCSER2_1	1	ENSG00000204843	DCTN1	0.000170367	-0.482769	0.114523	-4.21546	-0.383588	0.14714	5.36339e-05	0.00179982	-0.0927019	0.048	-0.389527	0.001	-0.482229	0.001	0.189556	0.048	1	-0.232585	0.0175051	1	1
chr10-84371280	rs148282462	chr10_84425893_84417771:+	CCSER2	circCCSER2_1	1	ENSG00000204851	PNMA8B	0.000266045	-1.39839	0.283296	-4.93614	-0.437383	0.191304	3.07986e-06	0.00049995	-0.105346	0.324	-1.29383	0.001	-1.39918	0.001	0.0716719	0.324	0	-0.176172	0.0736281	0	0
chr10-84371280	rs148282462	chr10_84425893_84417771:+	CCSER2	circCCSER2_1	1	ENSG00000204869	IGFL4	0.000170367	-0.92402	0.227598	-4.05988	-0.371417	0.13795	9.58655e-05	9.999e-05	-0.145999	0.116	-0.794552	0.002	-0.940552	0.001	0.152339	0.116	0	-0.135101	0.171502	0	0
chr10-84371280	rs148282462	chr10_84425893_84417771:+	CCSER2	circCCSER2_1	1	ENSG00000204899	MZT1	0.000170367	-0.841961	0.201144	-4.18586	-0.381288	0.14538	5.9963e-05	0.00019998	-0.0455305	0.578	-0.797273	0.001	-0.842804	0.001	0.0509266	0.578	0	-0.0358988	0.71751	0	0
chr10-84371280	rs148282462	chr10_84425893_84417771:+	CCSER2	circCCSER2_1	1	ENSG00000205057	CLLU1OS	0.000945659	1.45858	0.35062	4.16	0.379272	0.143847	6.60741e-05	0.0009999	-0.0178014	0.92	1.47054	0.001	1.45274	0.001	-0.0109362	0.92	0	0.0481254	0.627581	0	0
chr10-84371280	rs148282462	chr10_84425893_84417771:+	CCSER2	circCCSER2_1	1	ENSG00000205186	FABP9	0.000462019	1.67891	0.381847	4.39681	0.397528	0.158029	2.67987e-05	0.00059994	0.177872	0.276	1.4991	0.001	1.67697	0.001	0.101284	0.276	0	0.161669	0.101091	0	0
chr10-84371280	rs148282462	chr10_84425893_84417771:+	CCSER2	circCCSER2_1	1	ENSG00000205329	OR6C3	0.00281204	1.60213	0.365857	4.37912	0.39618	0.156959	2.86972e-05	0.00289971	0.140964	0.352	1.45811	0.002	1.59908	0.001	0.0847735	0.352	0	0.0984391	0.32014	0	0
chr10-84371280	rs148282462	chr10_84425893_84417771:+	CCSER2	circCCSER2_1	1	ENSG00000205336	ADGRG1	0.000170367	1.26543	0.286945	4.41	0.398531	0.158827	2.54627e-05	0.00079992	0.18764	0.124	1.08611	0.001	1.27375	0.001	0.142788	0.124	0	0.18806	0.0559072	0	0
chr10-84371280	rs148282462	chr10_84425893_84417771:+	CCSER2	circCCSER2_1	1	ENSG00000205502	C2CD4B	0.000170367	2.36658	0.545933	4.33492	0.392801	0.154293	3.40258e-05	9.999e-05	0.261223	0.21	2.10852	0.001	2.36975	0.001	0.103371	0.21	0	0.120857	0.221671	0	0
chr10-84371280	rs148282462	chr10_84425893_84417771:+	CCSER2	circCCSER2_1	1	ENSG00000205667	ARSH	0.000462019	1.44273	0.304755	4.73406	0.422732	0.178703	7.04475e-06	0.00049995	-0.0911739	0.456	1.53703	0.001	1.44585	0.001	-0.0554309	0.456	0	-0.000545064	0.995619	0	0
chr10-84371280	rs148282462	chr10_84425893_84417771:+	CCSER2	circCCSER2_1	1	ENSG00000206140	TMEM191C	0.000558752	-1.41617	0.282903	-5.00587	-0.442359	0.195681	2.30476e-06	0.00049995	-0.0268972	0.808	-1.38381	0.001	-1.41071	0.001	0.0177161	0.808	0	-0.169835	0.0847809	0	0
chr10-84371280	rs148282462	chr10_84425893_84417771:+	CCSER2	circCCSER2_1	1	ENSG00000206422	LRRC30	0.000170367	1.29872	0.313888	4.13751	0.377514	0.142517	7.18711e-05	0.00229977	-0.025858	0.846	1.33248	0.001	1.30662	0.001	-0.0173647	0.846	0	0.00939416	0.924596	0	0
chr10-84371280	rs148282462	chr10_84425893_84417771:+	CCSER2	circCCSER2_1	1	ENSG00000213341	CHUK	0.000266045	0.437651	0.103109	4.24456	0.385843	0.148875	4.80416e-05	0.00069993	0.058108	0.18	0.375661	0.001	0.433769	0.001	0.127204	0.18	0	0.222221	0.0233749	1	0
chr10-84371280	rs148282462	chr10_84425893_84417771:+	CCSER2	circCCSER2_1	1	ENSG00000213463	SYNJ2BP	0.000170367	0.351455	0.0820653	4.28262	0.388782	0.151152	4.15668e-05	0.0019998	0.0999241	0.002	0.257326	0.006	0.35725	0.001	0.268869	0.002	1	0.217652	0.0264541	1	1
chr10-84371280	rs148282462	chr10_84425893_84417771:+	CCSER2	circCCSER2_1	1	ENSG00000213551	DNAJC9	0.000170367	-0.628071	0.128325	-4.89436	-0.434382	0.188688	3.66021e-06	0.00029997	-0.136488	0.002	-0.48403	0.001	-0.620518	0.001	0.215923	0.002	1	-0.247091	0.0114477	1	1
chr10-84371280	rs148282462	chr10_84425893_84417771:+	CCSER2	circCCSER2_1	1	ENSG00000213699	SLC35F6	0.000170367	0.470793	0.106812	4.40767	0.398354	0.158686	2.56936e-05	0.0009999	0.000466793	0.996	0.470176	0.001	0.470643	0.001	0.000718988	0.996	0	0.0275806	0.781072	0	0
chr10-84371280	rs148282462	chr10_84425893_84417771:+	CCSER2	circCCSER2_1	1	ENSG00000213741	RPS29	0.000170367	0.68857	0.142406	4.83525	0.430111	0.184995	4.66643e-06	9.999e-05	0.175923	0.001	0.507246	0.002	0.683169	0.001	0.255163	0.001	1	0.178906	0.0691969	0	0
chr10-84371280	rs148282462	chr10_84425893_84417771:+	CCSER2	circCCSER2_1	1	ENSG00000213853	EMP2	0.000462019	1.17155	0.271154	4.32062	0.391704	0.153432	3.59456e-05	0.00079992	0.138381	0.196	1.01789	0.001	1.15627	0.001	0.117075	0.196	0	0.138207	0.161775	0	0
chr10-84371280	rs148282462	chr10_84425893_84417771:+	CCSER2	circCCSER2_1	1	ENSG00000214107	MAGEB1	0.000752314	1.43794	0.304203	4.7269	0.422207	0.178259	7.25178e-06	0.00069993	-0.0689608	0.582	1.49316	0.001	1.4242	0.001	-0.0470048	0.582	0	0.00712727	0.942756	0	0
chr10-84371280	rs148282462	chr10_84425893_84417771:+	CCSER2	circCCSER2_1	1	ENSG00000214285	NPS	0.00036383	1.78855	0.34355	5.20608	0.456422	0.208321	9.90483e-07	0.00029997	-0.251243	0.072	2.05793	0.001	1.80669	0.001	-0.130599	0.072	0	-0.0756075	0.445569	0	0
chr10-84371280	rs148282462	chr10_84425893_84417771:+	CCSER2	circCCSER2_1	1	ENSG00000214491	SEC14L6	0.000170367	1.18518	0.232579	5.09583	0.448719	0.201349	1.58043e-06	9.999e-05	0.162914	0.074	1.02145	0.001	1.18437	0.001	0.130489	0.074	0	0.15871	0.107576	0	0
chr10-84371280	rs148282462	chr10_84425893_84417771:+	CCSER2	circCCSER2_1	1	ENSG00000214643	DEFB133	0.000462019	1.72706	0.310844	5.55601	0.480201	0.230593	2.17385e-07	0.00039996	-0.0511123	0.71	1.7592	0.001	1.70809	0.001	-0.0301569	0.71	0	-0.00364903	0.970674	0	0
chr10-84371280	rs148282462	chr10_84425893_84417771:+	CCSER2	circCCSER2_1	1	ENSG00000214717	ZBED1	0.000170367	0.803192	0.119537	6.71916	0.552038	0.304745	1.03259e-09	9.999e-05	0.0108712	0.814	0.789878	0.001	0.80075	0.001	0.0125422	0.814	0	-0.060299	0.543152	0	0
chr10-84371280	rs148282462	chr10_84425893_84417771:+	CCSER2	circCCSER2_1	1	ENSG00000215218	UBE2QL1	0.002514281	-1.37843	0.308263	-4.47162	-0.4032	0.16257	2.00258e-05	0.00249975	-0.180518	0.152	-1.20401	0.002	-1.38453	0.001	0.126111	0.152	0	-0.155054	0.116031	0	0
chr10-84371280	rs148282462	chr10_84425893_84417771:+	CCSER2	circCCSER2_1	1	ENSG00000215305	VPS16	0.000266045	-0.540225	0.131188	-4.11794	-0.375981	0.141362	7.7311e-05	0.00269973	-0.142527	0.002	-0.398196	0.004	-0.540723	0.001	0.257138	0.002	1	-0.27485	0.00474809	1	1
chr10-84371280	rs148282462	chr10_84425893_84417771:+	CCSER2	circCCSER2_1	1	ENSG00000221823	PPP3R1	0.000266045	-0.933801	0.221586	-4.21417	-0.383488	0.147063	5.38965e-05	0.0009999	-0.174427	0.06	-0.761625	0.004	-0.936052	0.001	0.183336	0.06	0	-0.112009	0.257622	0	0
chr10-84371280	rs148282462	chr10_84425893_84417771:+	CCSER2	circCCSER2_1	1	ENSG00000222014	RAB6C	0.000170367	-1.64124	0.308332	-5.32298	-0.464479	0.21574	6.00132e-07	9.999e-05	-0.210803	0.082	-1.44198	0.001	-1.65279	0.001	0.123603	0.082	0	-0.130898	0.185346	0	0
chr10-84371280	rs148282462	chr10_84425893_84417771:+	CCSER2	circCCSER2_1	1	ENSG00000223572	CKMT1A	0.001923114	-1.39692	0.319866	-4.36721	-0.395271	0.156239	3.00489e-05	0.00219978	-0.24646	0.05	-1.14878	0.001	-1.39524	0.001	0.174713	0.05	0	-0.237107	0.0153733	1	0
chr10-84371280	rs148282462	chr10_84425893_84417771:+	CCSER2	circCCSER2_1	1	ENSG00000224877	NDUFAF8	0.000170367	0.66035	0.161859	4.0798	0.372985	0.139118	8.90665e-05	0.00019998	0.0851651	0.18	0.570523	0.002	0.655688	0.001	0.122649	0.18	0	0.09796	0.322513	0	0
chr10-84371280	rs148282462	chr10_84425893_84417771:+	CCSER2	circCCSER2_1	1	ENSG00000226733	AL138826.1	0.000656416	1.68002	0.407036	4.12746	0.376727	0.141923	7.46176e-05	0.0009999	-0.0870352	0.586	1.75631	0.001	1.66927	0.001	-0.0519945	0.586	0	-0.00828351	0.933489	0	0
chr10-84371280	rs148282462	chr10_84425893_84417771:+	CCSER2	circCCSER2_1	1	ENSG00000228672	PROB1	0.000170367	0.808786	0.188307	4.29503	0.389738	0.151895	3.96442e-05	0.00019998	0.0302251	0.738	0.783764	0.001	0.813989	0.001	0.0333605	0.738	0	-0.0198589	0.841407	0	0
chr10-84371280	rs148282462	chr10_84425893_84417771:+	CCSER2	circCCSER2_1	1	ENSG00000232263	KRTAP25-1	0.00036383	1.59727	0.35055	4.55646	0.409577	0.167753	1.43403e-05	0.00029997	-0.152783	0.282	1.75209	0.001	1.59931	0.001	-0.0891338	0.282	0	-0.0741579	0.454366	0	0
[truncated: 18,295 more rows]

## Sheet: trans-eQTLs_causality
circQTL SNP		Relevance of circQTLs to ASD							circRNA			Relevance of circRNAs to ASD						trans-eGene			trans-eQTL effect										Mediation test						Partial correlation test			Pass MPT	CIT			ASD relevance for trans-eGene
[truncated: 86,733 more rows]
[truncated: 12 more columns]

[truncated: 3 more sheets: Gene set, GWAS-circQTL, variance explained]
