# Supplementary material for: Trans-genetic effects of circular RNA expression quantitative trait loci and potential causal mechanisms in autism
Source: Mol Psychiatry. 2022 Aug 12;27(11):4695–706. doi: 10.1038/s41380-022-01714-4 (PMC9734057; doi:10.1038/s41380-022-01714-4)
Supplement: Supplementary file 5 — Supplementary Data 4 [file 41380_2022_1714_MOESM5_ESM.xlsx]

## Sheet: Used samples
DLPFC_RNA_Sequencing_Sample_ID	Individual_ID	Institution	Dx	Gender	AOD (age of deadth)	PMI	DLPFC_RNA_Sequencing_Library_Batch	DLPFC_RNA_isolation_RIN	Genotyping_Sample_ID	Cluster
MSSM_RNA_PFC_1	CMC_MSSM_025	MSSM	SCZ	Male	68	8.9	12	7.5	MSSM_1	E
MSSM_RNA_PFC_50	CMC_MSSM_370	MSSM	SCZ	Female	71	5.5	16	6.7	MSSM_50	A
MSSM_RNA_PFC_52	CMC_MSSM_372	MSSM	SCZ	Male	90	17.7	13	5.8	MSSM_52	E
MSSM_RNA_PFC_53	CMC_MSSM_373	MSSM	SCZ	Male	90	26	20	7.2	MSSM_53	E
MSSM_RNA_PFC_57	CMC_MSSM_377	MSSM	SCZ	Male	66	8.4	2	8.9	MSSM_57	F
MSSM_RNA_PFC_59	CMC_MSSM_379	MSSM	SCZ	Male	71	9.5	16	7.7	MSSM_59	F
MSSM_RNA_PFC_61	CMC_MSSM_382	MSSM	SCZ	Male	73	7.9	9	8.6	MSSM_61	F
MSSM_RNA_PFC_62	CMC_MSSM_383	MSSM	Control	Male	83	6.2	21	7.7	MSSM_62	A
MSSM_RNA_PFC_63	CMC_MSSM_384	MSSM	Control	Male	90	3.5	13	6	MSSM_63	B
MSSM_RNA_PFC_64	CMC_MSSM_385	MSSM	SCZ	Male	76	16.6	14	6.4	MSSM_64	G
MSSM_RNA_PFC_65	CMC_MSSM_386	MSSM	SCZ	Male	85	5.3	2	8.3	MSSM_65	E
MSSM_RNA_PFC_66	CMC_MSSM_387	MSSM	SCZ	Male	69	4.5	5	8.4	MSSM_66	A
MSSM_RNA_PFC_69	CMC_MSSM_390	MSSM	SCZ	Male	86	14.1	6	7.2	MSSM_69	B
MSSM_RNA_PFC_7	CMC_MSSM_391	MSSM	Control	Male	75	33	7	8.3	MSSM_7	A
MSSM_RNA_PFC_8	CMC_MSSM_402	MSSM	Control	Male	59	20.4	13	7.9	MSSM_8	A
MSSM_RNA_PFC_80	CMC_MSSM_403	MSSM	SCZ	Male	69	40.2	9	6.3	MSSM_80	B
MSSM_RNA_PFC_186	CMC_MSSM_121	MSSM	Control	Male	51	13.8	7	8.9	MSSM_186	A
MSSM_RNA_PFC_187	CMC_MSSM_122	MSSM	Control	Male	90	10.2	20	7.8	MSSM_187	E
MSSM_RNA_PFC_189	CMC_MSSM_124	MSSM	Control	Male	48	16.8	24	6.2	MSSM_189	G
MSSM_RNA_PFC_194	CMC_MSSM_130	MSSM	Control	Male	41	10.7	28	8.7	MSSM_194	G
MSSM_RNA_PFC_2	CMC_MSSM_136	MSSM	Control	Male	76	2.9	7	8	MSSM_2	B
MSSM_RNA_PFC_20	CMC_MSSM_137	MSSM	Control	Male	90	1.4	2	7.2	MSSM_20	B
MSSM_RNA_PFC_201	CMC_MSSM_139	MSSM	SCZ	Male	71	14.4	11	8.2	MSSM_201	A
MSSM_RNA_PFC_202	CMC_MSSM_140	MSSM	Control	Male	85	5	10/9/13	8.3	MSSM_202	B
MSSM_RNA_PFC_204	CMC_MSSM_142	MSSM	SCZ	Male	79	3.4	16	7.8	MSSM_204	A
MSSM_RNA_PFC_209	CMC_MSSM_147	MSSM	Control	Male	66	10.4	19	6.3	MSSM_209	A
MSSM_RNA_PFC_211	CMC_MSSM_150	MSSM	Control	Male	90	6.8	7	6.4	MSSM_211	A
MSSM_RNA_PFC_22	CMC_MSSM_159	MSSM	Control	Male	90	4.5	11	7.7	MSSM_22	B
MSSM_RNA_PFC_220	CMC_MSSM_160	MSSM	Control	Male	80	2.3	17	5.9	MSSM_220	B
MSSM_RNA_PFC_221	CMC_MSSM_161	MSSM	SCZ	Male	86	33.3	11	7.5	MSSM_221	F
MSSM_RNA_PFC_228	CMC_MSSM_168	MSSM	SCZ	Male	73	3.3	18	6.9	MSSM_228	A
MSSM_RNA_PFC_229	CMC_MSSM_169	MSSM	SCZ	Male	76	49.2	10/15/13	7	MSSM_229	B
PITT_RNA_BP_PFC_1783	CMC_PITT_169	Pitt	Control	Male	23	15.9	11/11/13	8.4	Pitt_BP_1783	A
PITT_RNA_BP_PFC_1789	CMC_PITT_170	Pitt	Control	Male	53	13.7	27	8.6	Pitt_BP_1789	E
PITT_RNA_BP_PFC_789	CMC_PITT_173	Pitt	Control	Male	22	20.1	28	8.2	Pitt_BP_789	E
PITT_RNA_BP_PFC_838	CMC_PITT_175	Pitt	Control	Male	58	16.5	17	8.8	Pitt_BP_838	A
PITT_RNA_BP_PFC_840	CMC_PITT_176	Pitt	Control	Male	41	15.4	21	8.3	Pitt_BP_840	E
PITT_RNA_BP_PFC_841	CMC_PITT_177	Pitt	Control	Male	70	21.2	26	8.1	Pitt_BP_841	A
MSSM_RNA_PFC_100	CMC_MSSM_027	MSSM	SCZ	Male	66	12.1	28	6.7	MSSM_100	F
MSSM_RNA_PFC_120	CMC_MSSM_049	MSSM	Control	Male	61	20.3	25	7.5	MSSM_120	A
MSSM_RNA_PFC_137	CMC_MSSM_067	MSSM	Control	Male	81	19.4	22	8.2	MSSM_137	G
MSSM_RNA_PFC_254	CMC_MSSM_197	MSSM	SCZ	Male	74	20.6	26	7.5	MSSM_254	A
MSSM_RNA_PFC_321	CMC_MSSM_272	MSSM	Control	Male	48	23.6	8	8.3	MSSM_321	G
MSSM_RNA_PFC_48	CMC_MSSM_367	MSSM	SCZ	Male	86	5.3	25	6.1	MSSM_48	B
PENN_RNA_PFC_104	CMC_PENN_096	Penn	SCZ	Male	71	10	18	7.8	PENN_104	A
PENN_RNA_PFC_28	CMC_PENN_026	Penn	Control	Male	29	12	18	7.1	PENN_28	A
PENN_RNA_PFC_50	CMC_PENN_046	Penn	SCZ	Male	70	17.5	23	7	PENN_50	A
PENN_RNA_PFC_7	CMC_PENN_007	Penn	Control	Male	65	19	17	6.5	PENN_7	G
PENN_RNA_PFC_92	CMC_PENN_086	Penn	Control	Male	85	11	18	8.2	PENN_92	A
PITT_RNA_BP_PFC_1081	CMC_PITT_133	Pitt	Control	Male	57	14.9	23	8.5	Pitt_BP_1081	A
PITT_RNA_BP_PFC_1770	CMC_PITT_168	Pitt	Control	Male	52	28.2	11/11/13	8.2	Pitt_BP_1770	E
PITT_RNA_PFC_10003	CMC_PITT_001	Pitt	Control	Male	49	21.2	9	8.4	PITT_10003	A
PITT_RNA_PFC_1189	CMC_PITT_020	Pitt	SCZ	Male	47	14.4	28	7.9	PITT_1189	A
PITT_RNA_PFC_1326	CMC_PITT_039	Pitt	Control	Male	58	16.4	10	8.7	PITT_1326	A
PITT_RNA_PFC_1524	CMC_PITT_059	Pitt	Control	Male	66	9.4	3	9.3	PITT_1524	A
PITT_RNA_PFC_551	CMC_PITT_082	Pitt	Control	Male	61	16.4	18	8.9	PITT_551	A
MSSM_RNA_PFC_326	CMC_MSSM_277	MSSM	SCZ	Male	58	30	1	7.9	MSSM_326	A
MSSM_RNA_PFC_328	CMC_MSSM_279	MSSM	SCZ	Male	77	11.8	26	7.7	MSSM_328	A
MSSM_RNA_PFC_330	CMC_MSSM_282	MSSM	Control	Male	88	7.7	26	6.1	MSSM_330	B
MSSM_RNA_PFC_331	CMC_MSSM_253	MSSM	SCZ	Male	75	5.6	2	7.9	MSSM_304	A
MSSM_RNA_PFC_336	CMC_MSSM_288	MSSM	SCZ	Male	69	31.8	5	6.6	MSSM_336	A
MSSM_RNA_PFC_338	CMC_MSSM_290	MSSM	SCZ	Male	51	31.9	19	7.4	MSSM_338	G
MSSM_RNA_PFC_34	CMC_MSSM_292	MSSM	Control	Male	84	18.5	4	7.6	MSSM_34	E
MSSM_RNA_PFC_342	CMC_MSSM_295	MSSM	SCZ	Male	62	34.1	23	8	MSSM_342	A
MSSM_RNA_PFC_343	CMC_MSSM_296	MSSM	SCZ	Male	88	19.8	4	6.5	MSSM_343	E
MSSM_RNA_PFC_344	CMC_MSSM_297	MSSM	SCZ	Male	47	27	19	7.8	MSSM_344	A
MSSM_RNA_PFC_345	CMC_MSSM_298	MSSM	SCZ	Male	65	40.8	16	7.5	MSSM_345	A
MSSM_RNA_PFC_346	CMC_MSSM_299	MSSM	SCZ	Male	59	29.9	8	6	MSSM_346	B
MSSM_RNA_PFC_351	CMC_MSSM_305	MSSM	SCZ	Male	86	7.6	11	8.5	MSSM_351	F
MSSM_RNA_PFC_352	CMC_MSSM_306	MSSM	SCZ	Male	65	25.5	26	8.1	MSSM_352	E
PENN_RNA_PFC_70	CMC_PENN_065	Penn	SCZ	Male	74	6.5	16	7	PENN_70	E
PENN_RNA_PFC_71	CMC_PENN_066	Penn	SCZ	Male	75	15	14	5.5	PENN_71	E
PENN_RNA_PFC_73	CMC_PENN_067	Penn	SCZ	Male	78	20	11/11/13	6.5	PENN_73	A
PENN_RNA_PFC_74	CMC_PENN_068	Penn	SCZ	Male	79	7	13	7	PENN_74	A
PENN_RNA_PFC_76	CMC_PENN_070	Penn	SCZ	Male	90	6	13	7	PENN_76	B
PENN_RNA_PFC_77	CMC_PENN_071	Penn	SCZ	Male	87	6.5	21	7.3	PENN_77	A
PENN_RNA_PFC_78	CMC_PENN_072	Penn	SCZ	Male	88	7.5	25	6.5	PENN_78	A
PENN_RNA_PFC_79	CMC_PENN_073	Penn	SCZ	Male	86	12	2	7.4	PENN_79	A
PENN_RNA_PFC_80	CMC_PENN_074	Penn	SCZ	Male	72	11.5	11	8.3	PENN_80	E
PENN_RNA_PFC_81	CMC_PENN_075	Penn	SCZ	Male	82	7	11	8.1	PENN_81	A
PENN_RNA_PFC_83	CMC_PENN_077	Penn	Control	Male	59	18	17	7.5	PENN_83	A
PENN_RNA_PFC_86	CMC_PENN_080	Penn	Control	Male	67	24	5	6.9	PENN_86	G
PENN_RNA_PFC_87	CMC_PENN_081	Penn	Control	Male	70	36	18	8.2	PENN_87	E
PENN_RNA_PFC_9	CMC_PENN_009	Penn	Control	Male	83	3	28	7.8	PENN_9	B
PENN_RNA_PFC_91	CMC_PENN_085	Penn	Control	Male	74	6	10/9/13	6.7	PENN_91	A
PITT_RNA_PFC_1543	CMC_PITT_061	Pitt	Control	Male	45	17.9	11	8.9	PITT_1543	A
PITT_RNA_PFC_1554	CMC_PITT_062	Pitt	Control	Male	50	23.2	25	8.2	PITT_1554	A
PITT_RNA_PFC_1555	CMC_PITT_063	Pitt	Control	Male	17	15.1	8	9.1	PITT_1555	A
PITT_RNA_PFC_1558	CMC_PITT_064	Pitt	Control	Male	54	24.4	4	8.7	PITT_1558	E
PITT_RNA_PFC_1579	CMC_PITT_065	Pitt	SCZ	Male	69	16.1	7	8.2	PITT_1579	G
PITT_RNA_PFC_1581	CMC_PITT_066	Pitt	SCZ	Male	32	18.4	11/11/13	8.6	PITT_1581	E
PITT_RNA_PFC_1583	CMC_PITT_067	Pitt	Control	Male	58	19.1	17	9	PITT_1583	A
PITT_RNA_PFC_1712	CMC_PITT_073	Pitt	SCZ	Male	63	15.1	11/11/13	7.9	PITT_1712	A
PITT_RNA_PFC_1734	CMC_PITT_074	Pitt	SCZ	Male	54	28.6	4	8.4	PITT_1734	A
PITT_RNA_PFC_1792	CMC_PITT_075	Pitt	Control	Male	36	28.1	16	8.7	PITT_1792	A
PITT_RNA_PFC_533	CMC_PITT_077	Pitt	SCZ	Male	40	28.6	10/9/13	9	PITT_533	F
PITT_RNA_PFC_539	CMC_PITT_079	Pitt	SCZ	Male	50	40.5	4	8	PITT_539	A
PITT_RNA_PFC_546	CMC_PITT_080	Pitt	Control	Male	37	22.5	11/11/13	9.2	PITT_546	A
MSSM_RNA_PFC_142	CMC_MSSM_073	MSSM	Control	Male	79	8.6	6	8.6	MSSM_142	B
MSSM_RNA_PFC_144	CMC_MSSM_075	MSSM	Control	Male	77	3.8	5	7.7	MSSM_144	B
MSSM_RNA_PFC_147	CMC_MSSM_078	MSSM	Control	Male	90	6.1	2	8.5	MSSM_147	B
MSSM_RNA_PFC_148	CMC_MSSM_079	MSSM	Control	Male	90	5.8	2	8.5	MSSM_148	E
MSSM_RNA_PFC_149	CMC_MSSM_080	MSSM	Control	Male	84	4.1	15	6.9	MSSM_149	B
MSSM_RNA_PFC_15	CMC_MSSM_081	MSSM	Control	Male	88	5.1	9	8.4	MSSM_15	B
MSSM_RNA_PFC_152	CMC_MSSM_084	MSSM	Control	Male	31	19.5	13	7.5	MSSM_152	A
MSSM_RNA_PFC_153	CMC_MSSM_085	MSSM	Control	Male	74	19.2	5	8.1	MSSM_153	A
MSSM_RNA_PFC_158	CMC_MSSM_090	MSSM	Control	Male	70	23.8	24	5.7	MSSM_158	G
MSSM_RNA_PFC_16	CMC_MSSM_092	MSSM	Control	Male	79	6.8	20	7.2	MSSM_16	A
MSSM_RNA_PFC_160	CMC_MSSM_093	MSSM	Control	Male	90	2	26	7.5	MSSM_160	B
MSSM_RNA_PFC_161	CMC_MSSM_094	MSSM	Control	Male	90	5	2	8.8	MSSM_161	E
PENN_RNA_PFC_3	CMC_PENN_003	Penn	Control	Male	67	15	23	8	PENN_3	A
PENN_RNA_PFC_31	CMC_PENN_028	Penn	Control	Male	47	11	17	6.5	PENN_31	E
PENN_RNA_PFC_32	CMC_PENN_029	Penn	Control	Male	61	6	10/9/13	8.4	PENN_32	E
PENN_RNA_PFC_33	CMC_PENN_030	Penn	SCZ	Male	88	16	19	6.8	PENN_33	A
PENN_RNA_PFC_34	CMC_PENN_031	Penn	SCZ	Male	80	16	12	7.4	PENN_34	E
PENN_RNA_PFC_35	CMC_PENN_032	Penn	SCZ	Male	86	30	6	6.5	PENN_35	A
PENN_RNA_PFC_38	CMC_PENN_034	Penn	SCZ	Male	71	12	27	5.5	PENN_38	A
PENN_RNA_PFC_39	CMC_PENN_035	Penn	SCZ	Male	87	33.5	9	7.1	PENN_39	A
PENN_RNA_PFC_4	CMC_PENN_004	Penn	Control	Male	90	15	26	7.2	PENN_4	A
PENN_RNA_PFC_40	CMC_PENN_036	Penn	SCZ	Male	76	10	21	7.5	PENN_40	E
PENN_RNA_PFC_42	CMC_PENN_038	Penn	SCZ	Male	89	15	15	7	PENN_42	E
PENN_RNA_PFC_43	CMC_PENN_039	Penn	SCZ	Male	81	9	23	8	PENN_43	A
PENN_RNA_PFC_44	CMC_PENN_040	Penn	SCZ	Male	75	11	8	7.5	PENN_44	A
PENN_RNA_PFC_45	CMC_PENN_041	Penn	SCZ	Male	86	12	24	7	PENN_45	A
PENN_RNA_PFC_46	CMC_PENN_042	Penn	SCZ	Male	88	7	28	6.8	PENN_46	F
PENN_RNA_PFC_48	CMC_PENN_044	Penn	SCZ	Male	75	16	7	7.7	PENN_48	E
PENN_RNA_PFC_49	CMC_PENN_045	Penn	SCZ	Male	79	8	23	7.3	PENN_49	B
PENN_RNA_PFC_5	CMC_PENN_005	Penn	Control	Male	78	19	2	7.5	PENN_5	A
PITT_RNA_PFC_1209	CMC_PITT_023	Pitt	SCZ	Male	35	9.1	5	9.6	PITT_1209	A
PITT_RNA_PFC_1211	CMC_PITT_024	Pitt	SCZ	Male	41	20.1	25	9	PITT_1211	E
PITT_RNA_PFC_1230	CMC_PITT_026	Pitt	SCZ	Male	50	16.9	9	8.5	PITT_1230	A
PITT_RNA_PFC_1247	CMC_PITT_028	Pitt	Control	Male	58	22.7	22	7.9	PITT_1247	E
PITT_RNA_PFC_1256	CMC_PITT_029	Pitt	SCZ	Male	34	27.4	8	8.3	PITT_1256	A
PITT_RNA_PFC_1263	CMC_PITT_030	Pitt	SCZ	Male	62	22.7	10/9/13	8.9	PITT_1263	A
PITT_RNA_PFC_1270	CMC_PITT_032	Pitt	Control	Male	73	19.7	7	8.4	PITT_1270	B
PITT_RNA_PFC_1282	CMC_PITT_033	Pitt	Control	Male	39	24.5	25	8.8	PITT_1282	A
PITT_RNA_PFC_1284	CMC_PITT_034	Pitt	Control	Male	55	6.4	4	9.2	PITT_1284	G
PITT_RNA_PFC_1314	CMC_PITT_037	Pitt	SCZ	Male	50	11	10	8.9	PITT_1314	A
PITT_RNA_PFC_1324	CMC_PITT_038	Pitt	Control	Male	43	22.3	4	9	PITT_1324	G
MSSM_RNA_PFC_256	CMC_MSSM_199	MSSM	SCZ	Male	82	49.9	25	5.8	MSSM_256	A
MSSM_RNA_PFC_258	CMC_MSSM_201	MSSM	SCZ	Male	84	44.4	19	6.7	MSSM_258	A
MSSM_RNA_PFC_26	CMC_MSSM_203	MSSM	Control	Male	70	18	21	7.5	MSSM_26	G
MSSM_RNA_PFC_261	CMC_MSSM_205	MSSM	SCZ	Male	81	34	4	8.1	MSSM_261	A
MSSM_RNA_PFC_264	CMC_MSSM_208	MSSM	Control	Male	90	2.7	18	7.3	MSSM_264	B
MSSM_RNA_PFC_265	CMC_MSSM_209	MSSM	SCZ	Male	77	3.4	18	7.6	MSSM_265	B
MSSM_RNA_PFC_266	CMC_MSSM_210	MSSM	SCZ	Male	66	33.3	13	6.6	MSSM_266	B
MSSM_RNA_PFC_270	CMC_MSSM_215	MSSM	Control	Male	84	9.6	10/15/13	6.1	MSSM_270	B
MSSM_RNA_PFC_272	CMC_MSSM_217	MSSM	Control	Male	79	35.2	14	6.7	MSSM_272	A
MSSM_RNA_PFC_273	CMC_MSSM_218	MSSM	SCZ	Male	76	49.5	4	7.6	MSSM_273	A
MSSM_RNA_PFC_274	CMC_MSSM_219	MSSM	Control	Male	86	20.4	12	9	MSSM_274	A
MSSM_RNA_PFC_277	CMC_MSSM_222	MSSM	SCZ	Male	68	14.6	13	7.6	MSSM_277	B
MSSM_RNA_PFC_28	CMC_MSSM_225	MSSM	Control	Male	90	3.3	8/28/13	8.3	MSSM_28	B
MSSM_RNA_PFC_280	CMC_MSSM_226	MSSM	Control	Male	90	3.8	24	8.4	MSSM_280	B
MSSM_RNA_PFC_281	CMC_MSSM_227	MSSM	Control	Male	27	13	24	7.6	MSSM_281	A
MSSM_RNA_PFC_284	CMC_MSSM_230	MSSM	Control	Male	38	23.5	2	7.7	MSSM_284	A
MSSM_RNA_PFC_288	CMC_MSSM_234	MSSM	Control	Male	90	2.8	27	8.2	MSSM_288	B
MSSM_RNA_PFC_376	CMC_MSSM_332	MSSM	SCZ	Male	73	46.4	12	7.5	MSSM_376	E
MSSM_RNA_PFC_377	CMC_MSSM_333	MSSM	SCZ	Male	65	48.8	14	6.3	MSSM_377	A
MSSM_RNA_PFC_381	CMC_MSSM_338	MSSM	SCZ	Male	56	43.5	14	8.3	MSSM_381	A
MSSM_RNA_PFC_383	CMC_MSSM_340	MSSM	SCZ	Male	76	29.9	8	7.6	MSSM_383	B
MSSM_RNA_PFC_388	CMC_MSSM_345	MSSM	SCZ	Male	79	9.2	28	8.7	MSSM_388	B
MSSM_RNA_PFC_389	CMC_MSSM_346	MSSM	SCZ	Male	68	3.5	27	7.4	MSSM_389	A
MSSM_RNA_PFC_39	CMC_MSSM_347	MSSM	SCZ	Male	82	11.4	8	8.6	MSSM_39	G
PITT_RNA_BP_PFC_1153	CMC_PITT_137	Pitt	Control	Male	55	28	22	8.5	Pitt_BP_1153	A
PITT_RNA_BP_PFC_1196	CMC_PITT_140	Pitt	Control	Male	36	14.5	27	8.4	Pitt_BP_1196	A
PITT_RNA_BP_PFC_1293	CMC_PITT_143	Pitt	Control	Male	65	18.5	27	8.4	Pitt_BP_1293	A
PITT_RNA_BP_PFC_1298	CMC_PITT_144	Pitt	Control	Male	48	24.5	24	8	Pitt_BP_1298	E
PITT_RNA_BP_PFC_1394	CMC_PITT_146	Pitt	Control	Male	45	17.3	11/11/13	8.6	Pitt_BP_1394	E
PITT_RNA_BP_PFC_1403	CMC_PITT_147	Pitt	Control	Male	45	12.3	26	8.2	Pitt_BP_1403	A
PITT_RNA_BP_PFC_1444	CMC_PITT_149	Pitt	Control	Male	46	22	23	8.1	Pitt_BP_1444	A
MSSM_RNA_PFC_101	CMC_MSSM_028	MSSM	SCZ	Male	76	21.2	11	6.4	MSSM_101	F
MSSM_RNA_PFC_102	CMC_MSSM_029	MSSM	Control	Male	82	5.7	10	8.2	MSSM_102	B
MSSM_RNA_PFC_108	CMC_MSSM_035	MSSM	Control	Male	75	2	19	8.1	MSSM_108	A
MSSM_RNA_PFC_109	CMC_MSSM_036	MSSM	Control	Male	82	3.8	3	6.9	MSSM_109	B
MSSM_RNA_PFC_111	CMC_MSSM_039	MSSM	Control	Male	68	24	18	7.3	MSSM_111	A
MSSM_RNA_PFC_112	CMC_MSSM_040	MSSM	Control	Male	64	23.8	12	7.5	MSSM_112	A
MSSM_RNA_PFC_113	CMC_MSSM_041	MSSM	Control	Male	90	3.4	23	7.5	MSSM_113	B
MSSM_RNA_PFC_114	CMC_MSSM_042	MSSM	SCZ	Male	61	2.8	20	7.7	MSSM_114	E
MSSM_RNA_PFC_118	CMC_MSSM_046	MSSM	Control	Male	90	1.8	5	8.4	MSSM_118	B
MSSM_RNA_PFC_119	CMC_MSSM_047	MSSM	Control	Male	60	14.9	26	7.2	MSSM_119	A
MSSM_RNA_PFC_12	CMC_MSSM_048	MSSM	SCZ	Male	84	17.7	11/11/13	7.2	MSSM_12	B
PITT_RNA_PFC_581	CMC_PITT_085	Pitt	SCZ	Male	46	30.2	20	8.1	PITT_581	A
PITT_RNA_PFC_604	CMC_PITT_088	Pitt	Control	Male	39	18.8	20	8.9	PITT_604	E
PITT_RNA_PFC_622	CMC_PITT_090	Pitt	SCZ	Male	58	18.9	19	7.9	PITT_622	A
PITT_RNA_PFC_634	CMC_PITT_093	Pitt	Control	Male	52	16.2	14	8.5	PITT_634	A
PITT_RNA_PFC_640	CMC_PITT_094	Pitt	SCZ	Male	49	4.5	17	8.8	PITT_640	A
PITT_RNA_PFC_681	CMC_PITT_097	Pitt	Control	Male	51	11.5	17	8.7	PITT_681	A
PITT_RNA_PFC_685	CMC_PITT_098	Pitt	Control	Male	56	14.5	19	8.7	PITT_685	A
PITT_RNA_PFC_686	CMC_PITT_099	Pitt	Control	Male	52	22.6	7	8.4	PITT_686	E
PITT_RNA_PFC_700	CMC_PITT_101	Pitt	Control	Male	42	26.1	4	8.5	PITT_700	G
MSSM_RNA_PFC_167	CMC_MSSM_100	MSSM	Control	Male	64	23.3	11/11/13	8	MSSM_167	A
MSSM_RNA_PFC_168	CMC_MSSM_101	MSSM	Control	Male	88	9	1	6.2	MSSM_168	A
MSSM_RNA_PFC_172	CMC_MSSM_106	MSSM	Control	Male	90	11.1	6	7.6	MSSM_172	B
MSSM_RNA_PFC_173	CMC_MSSM_107	MSSM	Control	Male	90	14.8	5	7.4	MSSM_173	B
MSSM_RNA_PFC_174	CMC_MSSM_108	MSSM	Control	Male	90	11.8	19	6.7	MSSM_174	B
MSSM_RNA_PFC_175	CMC_MSSM_109	MSSM	Control	Male	90	7.6	25	7.6	MSSM_175	B
MSSM_RNA_PFC_176	CMC_MSSM_110	MSSM	Control	Male	89	4.8	3	6.8	MSSM_176	B
MSSM_RNA_PFC_177	CMC_MSSM_111	MSSM	SCZ	Male	54	20.9	12	8.3	MSSM_177	E
MSSM_RNA_PFC_180	CMC_MSSM_115	MSSM	SCZ	Male	50	22.3	17	8.1	MSSM_180	B
MSSM_RNA_PFC_182	CMC_MSSM_117	MSSM	Control	Male	86	6.6	8	7.4	MSSM_182	F
MSSM_RNA_PFC_183	CMC_MSSM_119	MSSM	SCZ	Male	82	48.3	1	7.1	MSSM_184	B
MSSM_RNA_PFC_184	CMC_MSSM_118	MSSM	SCZ	Male	54	14.8	15	7.4	MSSM_183	B
MSSM_RNA_PFC_290	CMC_MSSM_237	MSSM	Control	Male	42	18.8	13	6.7	MSSM_290	B
MSSM_RNA_PFC_295	CMC_MSSM_242	MSSM	Control	Male	71	21.7	1	8.7	MSSM_295	A
MSSM_RNA_PFC_297	CMC_MSSM_244	MSSM	Control	Male	41	19.3	11	8.4	MSSM_297	B
MSSM_RNA_PFC_3	CMC_MSSM_247	MSSM	Control	Male	60	28.8	18	6.7	MSSM_3	A
MSSM_RNA_PFC_300	CMC_MSSM_249	MSSM	Control	Male	84	2.9	11/11/13	7.8	MSSM_300	B
MSSM_RNA_PFC_301	CMC_MSSM_250	MSSM	SCZ	Male	41	23.1	23	6.5	MSSM_301	A
MSSM_RNA_PFC_302	CMC_MSSM_251	MSSM	Control	Male	61	18.8	7	8.2	MSSM_302	A
MSSM_RNA_PFC_303	CMC_MSSM_252	MSSM	Control	Male	76	8.8	3	6.3	MSSM_303	A
MSSM_RNA_PFC_305	CMC_MSSM_254	MSSM	SCZ	Male	64	47.7	22	6.9	MSSM_305	A
MSSM_RNA_PFC_306	CMC_MSSM_255	MSSM	SCZ	Male	77	48.3	10	5.8	MSSM_306	B
MSSM_RNA_PFC_308	CMC_MSSM_257	MSSM	SCZ	Male	86	15.4	16	8.4	MSSM_308	F
MSSM_RNA_PFC_310	CMC_MSSM_260	MSSM	SCZ	Male	75	21.5	16	7.7	MSSM_310	A
MSSM_RNA_PFC_312	CMC_MSSM_262	MSSM	SCZ	Male	78	26.1	13	6.6	MSSM_312	B
MSSM_RNA_PFC_313	CMC_MSSM_263	MSSM	Control	Male	73	3	8	9.2	MSSM_313	B
MSSM_RNA_PFC_315	CMC_MSSM_265	MSSM	SCZ	Male	84	23.8	2	6.6	MSSM_315	A
MSSM_RNA_PFC_316	CMC_MSSM_266	MSSM	SCZ	Male	81	26	4	7.3	MSSM_316	A
MSSM_RNA_PFC_32	CMC_MSSM_270	MSSM	Control	Male	85	4.3	7	7.6	MSSM_32	B
MSSM_RNA_PFC_320	CMC_MSSM_271	MSSM	SCZ	Male	62	23.7	20	7.1	MSSM_320	G
MSSM_RNA_PFC_232	CMC_MSSM_173	MSSM	Control	Male	53	17.5	22	7.4	MSSM_232	F
MSSM_RNA_PFC_234	CMC_MSSM_175	MSSM	Control	Male	79	8.7	15	6.8	MSSM_234	B
MSSM_RNA_PFC_237	CMC_MSSM_178	MSSM	Control	Male	60	21	15	7.9	MSSM_237	B
MSSM_RNA_PFC_238	CMC_MSSM_179	MSSM	Control	Male	86	11.5	16	6.5	MSSM_238	A
MSSM_RNA_PFC_239	CMC_MSSM_180	MSSM	SCZ	Male	90	40.4	5	6.3	MSSM_239	F
MSSM_RNA_PFC_240	CMC_MSSM_182	MSSM	Control	Male	62	23.7	17	8.1	MSSM_240	A
MSSM_RNA_PFC_243	CMC_MSSM_185	MSSM	Control	Male	81	11.7	11	6.2	MSSM_243	B
MSSM_RNA_PFC_245	CMC_MSSM_187	MSSM	Control	Male	39	20.6	24	7.9	MSSM_245	A
MSSM_RNA_PFC_248	CMC_MSSM_190	MSSM	Control	Male	84	20.9	23	7.2	MSSM_248	B
MSSM_RNA_PFC_25	CMC_MSSM_192	MSSM	SCZ	Male	86	7	14	7.5	MSSM_25	A
MSSM_RNA_PFC_250	CMC_MSSM_193	MSSM	SCZ	Male	70	9.8	11	8.5	MSSM_250	B
MSSM_RNA_PFC_251	CMC_MSSM_194	MSSM	SCZ	Male	90	7.3	24	6.3	MSSM_251	B
MSSM_RNA_PFC_84	CMC_MSSM_407	MSSM	Control	Male	90	7.8	23	7	MSSM_84	B
MSSM_RNA_PFC_87	CMC_MSSM_410	MSSM	Control	Male	86	14.5	9	6.4	MSSM_87	A
MSSM_RNA_PFC_89	CMC_MSSM_412	MSSM	Control	Male	73	10	27	6	MSSM_89	B
MSSM_RNA_PFC_9	CMC_MSSM_413	MSSM	Control	Male	90	20	20	8.7	MSSM_9	B
MSSM_RNA_PFC_91	CMC_MSSM_415	MSSM	SCZ	Male	58	6.7	9	7	MSSM_91	F
MSSM_RNA_PFC_92	CMC_MSSM_416	MSSM	SCZ	Male	76	8.5	5	7.2	MSSM_92	B
MSSM_RNA_PFC_95	CMC_MSSM_419	MSSM	Control	Male	90	4.2	4	7.7	MSSM_95	B
MSSM_RNA_PFC_98	CMC_MSSM_422	MSSM	SCZ	Male	87	11.2	24	7.3	MSSM_98	B
PENN_RNA_PFC_100	CMC_PENN_093	Penn	SCZ	Male	75	12	19	6.8	PENN_100	E
PENN_RNA_PFC_101	CMC_PENN_094	Penn	SCZ	Male	86	11	3	9	PENN_101	A
PENN_RNA_PFC_103	CMC_PENN_095	Penn	SCZ	Male	89	12.5	15	7.6	PENN_103	A
MSSM_RNA_PFC_356	CMC_MSSM_310	MSSM	SCZ	Male	90	48.8	16	7.3	MSSM_356	E
MSSM_RNA_PFC_357	CMC_MSSM_311	MSSM	SCZ	Male	62	25.8	22	6.9	MSSM_357	E
MSSM_RNA_PFC_358	CMC_MSSM_312	MSSM	SCZ	Male	68	48.1	8	7.6	MSSM_358	A
MSSM_RNA_PFC_359	CMC_MSSM_313	MSSM	SCZ	Male	67	48.3	24	6	MSSM_359	A
MSSM_RNA_PFC_360	CMC_MSSM_315	MSSM	SCZ	Male	90	48	4	6.8	MSSM_360	B
MSSM_RNA_PFC_364	CMC_MSSM_319	MSSM	SCZ	Male	52	27	20	8.8	MSSM_364	A
MSSM_RNA_PFC_367	CMC_MSSM_322	MSSM	SCZ	Male	85	15.2	12	6.1	MSSM_367	A
MSSM_RNA_PFC_368	CMC_MSSM_323	MSSM	SCZ	Male	89	7.7	24	5.6	MSSM_368	A
MSSM_RNA_PFC_371	CMC_MSSM_327	MSSM	SCZ	Male	81	48.4	17	7.7	MSSM_371	G
PITT_RNA_PFC_1336	CMC_PITT_040	Pitt	Control	Male	65	18.4	16	8	PITT_1336	A
PITT_RNA_PFC_1341	CMC_PITT_041	Pitt	SCZ	Male	44	24.5	8	8.3	PITT_1341	E
PITT_RNA_PFC_1350	CMC_PITT_042	Pitt	Control	Male	21	24.2	10/15/13	8.6	PITT_1350	E
PITT_RNA_PFC_1361	CMC_PITT_043	Pitt	SCZ	Male	63	23.2	11/11/13	8.6	PITT_1361	E
PITT_RNA_PFC_1367	CMC_PITT_044	Pitt	SCZ	Male	47	28.9	14	7.5	PITT_1367	A
PITT_RNA_PFC_1372	CMC_PITT_045	Pitt	Control	Male	37	20.5	11/11/13	8.6	PITT_1372	E
PITT_RNA_PFC_1374	CMC_PITT_046	Pitt	Control	Male	43	21.7	12	8.2	PITT_1374	A
PITT_RNA_PFC_1386	CMC_PITT_047	Pitt	Control	Male	46	21.2	10/9/13	8.4	PITT_1386	E
PITT_RNA_PFC_1391	CMC_PITT_048	Pitt	Control	Male	51	7.8	28	8	PITT_1391	E
PITT_RNA_PFC_1420	CMC_PITT_049	Pitt	SCZ	Male	47	23.4	10/9/13	8.2	PITT_1420	A
PITT_RNA_PFC_1433	CMC_PITT_050	Pitt	Control	Male	65	24.1	11/11/13	8.6	PITT_1433	A
PITT_RNA_PFC_1453	CMC_PITT_051	Pitt	SCZ	Male	62	11.1	9	8.6	PITT_1453	A
PITT_RNA_PFC_1454	CMC_PITT_052	Pitt	SCZ	Male	59	24.1	3	8	PITT_1454	A
PITT_RNA_PFC_1455	CMC_PITT_053	Pitt	SCZ	Male	42	8.2	11/26/13	8.6	PITT_1455	A
PITT_RNA_PFC_1472	CMC_PITT_055	Pitt	Control	Male	61	23.8	9	8.8	PITT_1472	A
PITT_RNA_PFC_1474	CMC_PITT_056	Pitt	SCZ	Male	37	39.9	10/15/13	8.1	PITT_1474	A
PITT_RNA_PFC_1506	CMC_PITT_057	Pitt	SCZ	Male	47	14.1	16	7.2	PITT_1506	E
MSSM_RNA_PFC_392	CMC_MSSM_350	MSSM	SCZ	Male	81	28	23	7.3	MSSM_392	B
MSSM_RNA_PFC_398	CMC_MSSM_356	MSSM	SCZ	Male	81	42.3	6	6.6	MSSM_398	A
MSSM_RNA_PFC_399	CMC_MSSM_357	MSSM	SCZ	Male	90	27.5	25	7.1	MSSM_399	B
MSSM_RNA_PFC_40	CMC_MSSM_359	MSSM	SCZ	Male	73	8.8	8/28/13	8.2	MSSM_40	A
MSSM_RNA_PFC_41	CMC_MSSM_360	MSSM	SCZ	Male	90	7.8	16	6	MSSM_41	A
MSSM_RNA_PFC_42	CMC_MSSM_361	MSSM	SCZ	Male	77	24	8	6	MSSM_42	A
MSSM_RNA_PFC_44	CMC_MSSM_363	MSSM	SCZ	Male	77	9.7	11/11/13	6.3	MSSM_44	G
MSSM_RNA_PFC_45	CMC_MSSM_364	MSSM	SCZ	Male	56	13.5	6	7.5	MSSM_45	A
MSSM_RNA_PFC_46	CMC_MSSM_365	MSSM	Control	Male	82	29	2	7.6	MSSM_46	B
MSSM_RNA_PFC_47	CMC_MSSM_366	MSSM	SCZ	Male	84	5.3	15	6	MSSM_47	B
PITT_RNA_BP_PFC_1482	CMC_PITT_153	Pitt	Control	Male	25	20.2	11/11/13	9.1	Pitt_BP_1482	E
PITT_RNA_BP_PFC_1489	CMC_PITT_155	Pitt	Control	Male	25	16.9	21	8.3	Pitt_BP_1489	A
PITT_RNA_BP_PFC_1598	CMC_PITT_161	Pitt	Control	Male	50	23.8	26	8.2	Pitt_BP_1598	G
PITT_RNA_BP_PFC_1605	CMC_PITT_163	Pitt	Control	Male	21	23.9	22	8.5	Pitt_BP_1605	E
PITT_RNA_BP_PFC_1637	CMC_PITT_165	Pitt	Control	Male	46	16.6	21	8.4	Pitt_BP_1637	G
PITT_RNA_BP_PFC_1694	CMC_PITT_166	Pitt	Control	Male	67	8.5	18	9.1	Pitt_BP_1694	A
PITT_RNA_PFC_10005	CMC_PITT_002	Pitt	Control	Male	42	23.5	8	9	PITT_10005	A
PITT_RNA_PFC_10026	CMC_PITT_007	Pitt	SCZ	Male	46	23.8	11	8.5	PITT_10026	A
PITT_RNA_PFC_1047	CMC_PITT_009	Pitt	Control	Male	43	13.8	5	9	PITT_1047	A
PITT_RNA_PFC_1086	CMC_PITT_010	Pitt	Control	Male	51	24.2	3	8.9	PITT_1086	A
PITT_RNA_PFC_1088	CMC_PITT_011	Pitt	SCZ	Male	49	21.5	9	7.7	PITT_1088	A
PITT_RNA_PFC_1099	CMC_PITT_013	Pitt	Control	Male	24	9.1	20	9.3	PITT_1099	G
PITT_RNA_PFC_1105	CMC_PITT_014	Pitt	SCZ	Male	53	7.9	11/11/13	9.1	PITT_1105	G
PITT_RNA_PFC_1122	CMC_PITT_015	Pitt	Control	Male	55	15.4	11/11/13	9	PITT_1122	G
PITT_RNA_PFC_1173	CMC_PITT_017	Pitt	SCZ	Male	62	22.9	16	8	PITT_1173	E
PITT_RNA_PFC_739	CMC_PITT_104	Pitt	Control	Male	40	15.8	23	8.5	PITT_739	A
PITT_RNA_PFC_802	CMC_PITT_107	Pitt	SCZ	Male	63	29	13	8.5	PITT_802	E
PITT_RNA_PFC_806	CMC_PITT_108	Pitt	Control	Male	57	24	6	8.6	PITT_806	F
PITT_RNA_PFC_829	CMC_PITT_111	Pitt	SCZ	Male	25	5	11/11/13	8.6	PITT_829	E
PITT_RNA_PFC_852	CMC_PITT_112	Pitt	Control	Male	54	8.2	12	8.6	PITT_852	A
PITT_RNA_PFC_857	CMC_PITT_113	Pitt	Control	Male	48	16.6	27	8	PITT_857	A
PITT_RNA_PFC_902	CMC_PITT_116	Pitt	Control	Male	60	23.6	11/11/13	8.7	PITT_902	A
PITT_RNA_PFC_933	CMC_PITT_120	Pitt	SCZ	Male	44	8.3	23	8.2	PITT_933	E
PITT_RNA_PFC_970	CMC_PITT_121	Pitt	Control	Male	42	25.9	16	7.8	PITT_970	A
PITT_RNA_PFC_987	CMC_PITT_122	Pitt	Control	Male	65	21.5	13	8.7	PITT_987	A
PITT_RNA_PFC_988	CMC_PITT_123	Pitt	Control	Male	82	22.5	11	8.4	PITT_988	A
PENN_RNA_PFC_51	CMC_PENN_047	Penn	SCZ	Male	78	19	16	7.9	PENN_51	A
PENN_RNA_PFC_52	CMC_PENN_048	Penn	SCZ	Male	66	6	3	6.8	PENN_52	B
PENN_RNA_PFC_55	CMC_PENN_051	Penn	SCZ	Male	77	9.5	22	7.5	PENN_55	A
PENN_RNA_PFC_58	CMC_PENN_053	Penn	SCZ	Male	86	7.5	7	6.9	PENN_58	A
PENN_RNA_PFC_59	CMC_PENN_054	Penn	SCZ	Male	26	48	2	7.6	PENN_59	B
PENN_RNA_PFC_6	CMC_PENN_006	Penn	Control	Male	68	15	25	6.8	PENN_6	F
PENN_RNA_PFC_61	CMC_PENN_056	Penn	SCZ	Male	74	15	1	8.6	PENN_61	A
PENN_RNA_PFC_62	CMC_PENN_057	Penn	SCZ	Male	81	5	10	8.6	PENN_62	B
PENN_RNA_PFC_63	CMC_PENN_058	Penn	SCZ	Male	89	20	19	7	PENN_63	A
PENN_RNA_PFC_64	CMC_PENN_059	Penn	SCZ	Male	83	7.5	5	9	PENN_64	A
PENN_RNA_PFC_65	CMC_PENN_060	Penn	SCZ	Male	76	9.5	23	7.4	PENN_65	A
PENN_RNA_PFC_66	CMC_PENN_061	Penn	SCZ	Male	86	32	8/28/13	7.7	PENN_66	A
PENN_RNA_PFC_67	CMC_PENN_062	Penn	SCZ	Male	82	19.5	5	8.2	PENN_67	A
PENN_RNA_PFC_68	CMC_PENN_063	Penn	SCZ	Male	83	18	23	7.7	PENN_68	A
PENN_RNA_PFC_69	CMC_PENN_064	Penn	SCZ	Male	76	11	8/28/13	7	PENN_69	A
PENN_RNA_PFC_105	CMC_PENN_097	Penn	SCZ	Male	70	16.5	18	7.2	PENN_105	F
PENN_RNA_PFC_106	CMC_PENN_098	Penn	SCZ	Male	90	8.5	8	8.2	PENN_106	F
PENN_RNA_PFC_107	CMC_PENN_099	Penn	SCZ	Male	83	7	8/28/13	7.5	PENN_107	A
PENN_RNA_PFC_108	CMC_PENN_100	Penn	SCZ	Male	82	7	10/9/13	8.2	PENN_108	A
PENN_RNA_PFC_109	CMC_PENN_101	Penn	SCZ	Male	74	14	27	7.6	PENN_109	E
PENN_RNA_PFC_11	CMC_PENN_011	Penn	Control	Male	42	16	20	8	PENN_11	A
PENN_RNA_PFC_14	CMC_PENN_013	Penn	Control	Male	68	21	13	6.5	PENN_14	F
PENN_RNA_PFC_16	CMC_PENN_014	Penn	Control	Male	46	12	26	8	PENN_16	A
PENN_RNA_PFC_17	CMC_PENN_015	Penn	Control	Male	72	13.5	13	8.1	PENN_17	F
PENN_RNA_PFC_18	CMC_PENN_016	Penn	Control	Male	82	5	10/9/13	8.2	PENN_18	A
PENN_RNA_PFC_19	CMC_PENN_017	Penn	Control	Male	90	5	5	7	PENN_19	A
PENN_RNA_PFC_20	CMC_PENN_018	Penn	Control	Male	70	10.5	14	7.4	PENN_20	A
PENN_RNA_PFC_21	CMC_PENN_019	Penn	Control	Male	85	14	3	6.4	PENN_21	E
PENN_RNA_PFC_23	CMC_PENN_021	Penn	Control	Male	69	11	4	7.5	PENN_23	A
PENN_RNA_PFC_24	CMC_PENN_022	Penn	Control	Male	36	6	14	8.6	PENN_24	A
PENN_RNA_PFC_27	CMC_PENN_025	Penn	Control	Male	85	7	23	6.8	PENN_27	A
PENN_RNA_PFC_95	CMC_PENN_088	Penn	Control	Male	70	19	3	8.4	PENN_95	A
PENN_RNA_PFC_96	CMC_PENN_089	Penn	SCZ	Male	81	20	14	7.8	PENN_96	A
PENN_RNA_PFC_97	CMC_PENN_090	Penn	SCZ	Male	81	13	21	5.9	PENN_97	A
PENN_RNA_PFC_99	CMC_PENN_092	Penn	SCZ	Male	90	10.5	8	7.5	PENN_99	A
PITT_RNA_BP_PFC_1031	CMC_PITT_129	Pitt	Control	Male	53	23.2	20	8.5	Pitt_BP_1031	A
MSSM_RNA_PFC_123	CMC_MSSM_052	MSSM	Control	Male	85	8	15	8.3	MSSM_123	B
MSSM_RNA_PFC_124	CMC_MSSM_053	MSSM	Control	Male	64	10.4	24	5.9	MSSM_124	A
MSSM_RNA_PFC_125	CMC_MSSM_054	MSSM	Control	Male	84	11.4	10	7.4	MSSM_125	B
MSSM_RNA_PFC_126	CMC_MSSM_055	MSSM	Control	Male	66	23.9	13	7.5	MSSM_126	A
MSSM_RNA_PFC_127	CMC_MSSM_056	MSSM	Control	Male	67	16.5	8	8.7	MSSM_127	A
MSSM_RNA_PFC_13	CMC_MSSM_059	MSSM	SCZ	Male	57	21.4	26	7	MSSM_13	A
MSSM_RNA_PFC_132	CMC_MSSM_062	MSSM	SCZ	Male	75	11	16	7.9	MSSM_132	B
MSSM_RNA_PFC_134	CMC_MSSM_064	MSSM	Control	Male	85	5.3	24	8.2	MSSM_134	F

## Sheet: circQTL-circRNA associations
circQTL		Relevance of circQTLs to SCZ						circQTL effects in samples			circRNA									Relevance of circRNAs to SCZ						COJO-based independent circQTLs
circQTL SNPs	SNP ID	GWAS_P value	SCZ-related SNP (P<0.05) (1: yes; 0: no)	Significantly ASD-related GWAS sites (P<5e-8) (1: yes; 0: no)	SCZ-associated SNP clumps (GWAS P<0.001)	SCZ-associated SNP clumps (GWAS P<0.00005)	SCZ-associated SNP clumps (GWAS P<5e-8)	Beta	P value	empirical P value	ID	circRNA ID	q value	Chr	Donor	Acceptor	Strand	Host gene symbol	circRNA_name	DE-circRNA	SCZ-associated SNP clumps (GWAS P<0.001)	SCZ-associated SNP clumps (GWAS P<0.00005)	SCZ-associated SNP clumps (GWAS P<5e-8)	Pass TWAS-FUSION	Pass SMR	circQTL-circRNA associations based on the independent circQTLs (1: yes; 0: no)
chr10-1001286	rs11253560	0.7743	0	0	0	0	0	0.0199873	2.43486e-05	0.00019998	chr10:863743|885760	chr10_863743_885760:-	0.000447119	chr10	863743	885760	-	LARP4B	circLARP4B-2	-	0	0	0	0	0	0
chr10-1003369	rs1871622	0.7573	0	0	0	0	0	0.0199873	2.43486e-05	0.00019998	chr10:863743|885760	chr10_863743_885760:-	0.000447119	chr10	863743	885760	-	LARP4B	circLARP4B-2	-	0	0	0	0	0	0
chr10-1003656	rs1871621	0.7555	0	0	0	0	0	0.0199873	2.43486e-05	0.00019998	chr10:863743|885760	chr10_863743_885760:-	0.000447119	chr10	863743	885760	-	LARP4B	circLARP4B-2	-	0	0	0	0	0	0
chr10-1004378	rs12770910	0.7794	0	0	0	0	0	0.0203258	1.38411e-05	0.00019998	chr10:863743|885760	chr10_863743_885760:-	0.000447119	chr10	863743	885760	-	LARP4B	circLARP4B-2	-	0	0	0	0	0	0
chr10-1004713	rs12771539	0.759	0	0	0	0	0	0.0199873	2.43486e-05	0.00019998	chr10:863743|885760	chr10_863743_885760:-	0.000447119	chr10	863743	885760	-	LARP4B	circLARP4B-2	-	0	0	0	0	0	0
chr10-100588	rs2015861	0.1471	0	0	0	0	0	-0.00589124	9.83211e-07	9.999e-05	chr10:179994|242139	chr10_242139_179994:+	0.000447119	chr10	242139	179994	+	ZMYND11	circZMYND11-3	-	0	0	0	0	0	0
chr10-100724793	rs187917587	0.3928	0	0	0	0	0	-0.150344	0.000265578	0.00069993	chr10:100923975|100926019	chr10_100926019_100923975:+	0.000447119	chr10	100926019	100923975	+	SLF2	circSLF2-3	-	1	1	0	0	0	0
chr10-1007460	rs72760909	0.9518	0	0	0	0	0	0.0274397	0.00119716	0.00179982	chr10:1072116|1086357	chr10_1086357_1072116:+	0.00126726	chr10	1086357	1072116	+	WDR37	circWDR37-2	-	0	0	0	0	0	0
chr10-100866753	rs61873510	0.0001514	1	0	1	0	0	0.0133206	0.00119092	0.00119988	chr10:100915999|100926019	chr10_100926019_100915999:+	0.000447119	chr10	100926019	100915999	+	SLF2	circSLF2-1	-	1	1	0	0	0	0
chr10-100875096	rs34277166	2.377e-05	1	0	1	1	0	0.0164706	3.28537e-05	9.999e-05	chr10:100915999|100926019	chr10_100926019_100915999:+	0.000447119	chr10	100926019	100915999	+	SLF2	circSLF2-1	-	1	1	0	0	0	0
chr10-100875718	rs10883553	2.395e-05	1	0	1	1	0	0.016315	4.00088e-05	9.999e-05	chr10:100915999|100926019	chr10_100926019_100915999:+	0.000447119	chr10	100926019	100915999	+	SLF2	circSLF2-1	-	1	1	0	0	0	0
chr10-100878226	rs6584403	0.3335	0	0	1	1	0	0.0164349	0.000125885	0.00019998	chr10:100915999|100926019	chr10_100926019_100915999:+	0.000447119	chr10	100926019	100915999	+	SLF2	circSLF2-1	-	1	1	0	0	0	0
chr10-100878797	rs4545489	0.07173	0	0	1	1	0	0.0163381	3.84271e-05	9.999e-05	chr10:100915999|100926019	chr10_100926019_100915999:+	0.000447119	chr10	100926019	100915999	+	SLF2	circSLF2-1	-	1	1	0	0	0	0
chr10-100878829	rs912474	0.09118	0	0	1	1	0	0.0163217	4.20969e-05	9.999e-05	chr10:100915999|100926019	chr10_100926019_100915999:+	0.000447119	chr10	100926019	100915999	+	SLF2	circSLF2-1	-	1	1	0	0	0	0
chr10-100879236	rs912473	0.06607	0	0	1	1	0	0.0163381	3.84271e-05	9.999e-05	chr10:100915999|100926019	chr10_100926019_100915999:+	0.000447119	chr10	100926019	100915999	+	SLF2	circSLF2-1	-	1	1	0	0	0	0
chr10-100879384	rs2863072	0.0611	0	0	1	1	0	0.0163512	3.83606e-05	9.999e-05	chr10:100915999|100926019	chr10_100926019_100915999:+	0.000447119	chr10	100926019	100915999	+	SLF2	circSLF2-1	-	1	1	0	0	0	0
chr10-100879404	rs2863073	0.304	0	0	1	1	0	0.0164349	0.000125885	0.00019998	chr10:100915999|100926019	chr10_100926019_100915999:+	0.000447119	chr10	100926019	100915999	+	SLF2	circSLF2-1	-	1	1	0	0	0	0
chr10-100880026	rs1555648	0.05922	0	0	1	1	0	0.0163381	3.84271e-05	9.999e-05	chr10:100915999|100926019	chr10_100926019_100915999:+	0.000447119	chr10	100926019	100915999	+	SLF2	circSLF2-1	-	1	1	0	0	0	0
chr10-100880359	rs6584404	0.292	0	0	1	1	0	0.0164349	0.000125885	0.00019998	chr10:100915999|100926019	chr10_100926019_100915999:+	0.000447119	chr10	100926019	100915999	+	SLF2	circSLF2-1	-	1	1	0	0	0	0
chr10-100880929	rs1853613	0.2833	0	0	1	1	0	0.0161655	0.000182219	0.00019998	chr10:100915999|100926019	chr10_100926019_100915999:+	0.000447119	chr10	100926019	100915999	+	SLF2	circSLF2-1	-	1	1	0	0	0	0
chr10-100881934	rs1467616	0.3631	0	0	1	1	0	0.0190682	2.97668e-06	9.999e-05	chr10:100915999|100926019	chr10_100926019_100915999:+	0.000447119	chr10	100926019	100915999	+	SLF2	circSLF2-1	-	1	1	0	0	0	0
chr10-100881934	rs1467616	0.3631	0	0	1	1	0	0.00637469	0.00156845	0.00169983	chr10:100918384|100926019	chr10_100926019_100918384:+	0.000914837	chr10	100926019	100918384	+	SLF2	circSLF2-2	-	1	1	0	0	0	0
chr10-100883253	rs11595160	0.5483	0	0	1	1	0	0.0160447	0.000355624	0.00039996	chr10:100915999|100926019	chr10_100926019_100915999:+	0.000447119	chr10	100926019	100915999	+	SLF2	circSLF2-1	-	1	1	0	0	0	0
chr10-100883253	rs11595160	0.5483	0	0	1	1	0	0.0066422	0.00261464	0.00269973	chr10:100918384|100926019	chr10_100926019_100918384:+	0.000914837	chr10	100926019	100918384	+	SLF2	circSLF2-2	-	1	1	0	0	0	0
chr10-100885627	rs7901791	0.7393	0	0	1	1	0	0.0145867	0.00184026	0.00129987	chr10:100915999|100926019	chr10_100926019_100915999:+	0.000447119	chr10	100926019	100915999	+	SLF2	circSLF2-1	-	1	1	0	0	0	0
chr10-100885627	rs7901791	0.7393	0	0	1	1	0	0.00764695	0.000847459	0.00079992	chr10:100918384|100926019	chr10_100926019_100918384:+	0.000914837	chr10	100926019	100918384	+	SLF2	circSLF2-2	-	1	1	0	0	0	1
chr10-100886253	rs12217775	1.265e-05	1	0	1	1	0	0.0207362	1.03332e-07	9.999e-05	chr10:100915999|100926019	chr10_100926019_100915999:+	0.000447119	chr10	100926019	100915999	+	SLF2	circSLF2-1	-	1	1	0	0	0	1
chr10-100887424	rs1886276	1.228e-05	1	0	1	1	0	0.0207362	1.03332e-07	9.999e-05	chr10:100915999|100926019	chr10_100926019_100915999:+	0.000447119	chr10	100926019	100915999	+	SLF2	circSLF2-1	-	1	1	0	0	0	0
chr10-100887929	rs7899336	7.051e-06	1	0	1	1	0	0.0149567	0.00140551	0.00139986	chr10:100915999|100926019	chr10_100926019_100915999:+	0.000447119	chr10	100926019	100915999	+	SLF2	circSLF2-1	-	1	1	0	0	0	0
chr10-100888115	rs7899638	2.092e-05	1	0	1	1	0	0.015448	0.000604204	0.00059994	chr10:100915999|100926019	chr10_100926019_100915999:+	0.000447119	chr10	100926019	100915999	+	SLF2	circSLF2-1	-	1	1	0	0	0	0
chr10-100889008	rs1408343	0.3448	0	0	1	1	0	-0.014678	0.00100882	0.00079992	chr10:100915999|100926019	chr10_100926019_100915999:+	0.000447119	chr10	100926019	100915999	+	SLF2	circSLF2-1	-	1	1	0	0	0	0
chr10-100889027	rs1408344	1.574e-05	1	0	1	1	0	0.0207362	1.03332e-07	9.999e-05	chr10:100915999|100926019	chr10_100926019_100915999:+	0.000447119	chr10	100926019	100915999	+	SLF2	circSLF2-1	-	1	1	0	0	0	0
chr10-100891319	rs1886274	0.005253	1	0	1	1	0	0.0207158	3.55079e-08	9.999e-05	chr10:100915999|100926019	chr10_100926019_100915999:+	0.000447119	chr10	100926019	100915999	+	SLF2	circSLF2-1	-	1	1	0	0	0	0
chr10-100891319	rs1886274	0.005253	1	0	1	1	0	0.0061917	0.000910917	0.00079992	chr10:100918384|100926019	chr10_100926019_100918384:+	0.000914837	chr10	100926019	100918384	+	SLF2	circSLF2-2	-	1	1	0	0	0	0
chr10-100892057	rs1814101	2.888e-05	1	0	1	1	0	0.0150048	0.00144224	0.00159984	chr10:100915999|100926019	chr10_100926019_100915999:+	0.000447119	chr10	100926019	100915999	+	SLF2	circSLF2-1	-	1	1	0	0	0	0
chr10-100895556	rs11190741	1.388e-05	1	0	1	1	0	0.0206438	1.03903e-07	9.999e-05	chr10:100915999|100926019	chr10_100926019_100915999:+	0.000447119	chr10	100926019	100915999	+	SLF2	circSLF2-1	-	1	1	0	0	0	0
chr10-100897140	rs10509746	0.003572	1	0	1	1	0	0.0206567	4.35331e-08	9.999e-05	chr10:100915999|100926019	chr10_100926019_100915999:+	0.000447119	chr10	100926019	100915999	+	SLF2	circSLF2-1	-	1	1	0	0	0	0
chr10-100897140	rs10509746	0.003572	1	0	1	1	0	0.00646235	0.000556128	0.00059994	chr10:100918384|100926019	chr10_100926019_100918384:+	0.000914837	chr10	100926019	100918384	+	SLF2	circSLF2-2	-	1	1	0	0	0	0
chr10-100897634	rs117280297	-	0	0	1	1	0	0.0354588	0.000276435	0.00149985	chr10:100937402|100944128	chr10_100944128_100937402:+	0.00220627	chr10	100944128	100937402	+	SLF2	circSLF2-6	-	1	1	0	0	0	1
chr10-100897960	rs1359264	2.964e-05	1	0	1	1	0	0.0150048	0.00144224	0.00159984	chr10:100915999|100926019	chr10_100926019_100915999:+	0.000447119	chr10	100926019	100915999	+	SLF2	circSLF2-1	-	1	1	0	0	0	0
chr10-100898151	rs10883555	0.003495	1	0	1	1	0	0.0208347	3.15345e-08	9.999e-05	chr10:100915999|100926019	chr10_100926019_100915999:+	0.000447119	chr10	100926019	100915999	+	SLF2	circSLF2-1	-	1	1	0	0	0	0
chr10-100898151	rs10883555	0.003495	1	0	1	1	0	0.00618852	0.000940144	0.00079992	chr10:100918384|100926019	chr10_100926019_100918384:+	0.000914837	chr10	100926019	100918384	+	SLF2	circSLF2-2	-	1	1	0	0	0	0
chr10-100898267	rs7903939	3.128e-05	1	0	1	1	0	0.0150048	0.00144224	0.00159984	chr10:100915999|100926019	chr10_100926019_100915999:+	0.000447119	chr10	100926019	100915999	+	SLF2	circSLF2-1	-	1	1	0	0	0	0
chr10-100899178	rs10883556	0.0036	1	0	1	1	0	0.0208347	3.15345e-08	9.999e-05	chr10:100915999|100926019	chr10_100926019_100915999:+	0.000447119	chr10	100926019	100915999	+	SLF2	circSLF2-1	-	1	1	0	0	0	0
chr10-100899178	rs10883556	0.0036	1	0	1	1	0	0.00618852	0.000940144	0.00079992	chr10:100918384|100926019	chr10_100926019_100918384:+	0.000914837	chr10	100926019	100918384	+	SLF2	circSLF2-2	-	1	1	0	0	0	0
chr10-100899684	rs12355322	0.001861	1	0	1	1	0	0.0207755	3.87058e-08	9.999e-05	chr10:100915999|100926019	chr10_100926019_100915999:+	0.000447119	chr10	100926019	100915999	+	SLF2	circSLF2-1	-	1	1	0	0	0	0
chr10-100899684	rs12355322	0.001861	1	0	1	1	0	0.0064601	0.000574173	0.00049995	chr10:100918384|100926019	chr10_100926019_100918384:+	0.000914837	chr10	100926019	100918384	+	SLF2	circSLF2-2	-	1	1	0	0	0	0
chr10-100899807	rs11190744	0.001956	1	0	1	1	0	0.0207755	3.87058e-08	9.999e-05	chr10:100915999|100926019	chr10_100926019_100915999:+	0.000447119	chr10	100926019	100915999	+	SLF2	circSLF2-1	-	1	1	0	0	0	0
chr10-100899807	rs11190744	0.001956	1	0	1	1	0	0.0064601	0.000574173	0.00049995	chr10:100918384|100926019	chr10_100926019_100918384:+	0.000914837	chr10	100926019	100918384	+	SLF2	circSLF2-2	-	1	1	0	0	0	0
chr10-100900016	rs10786613	0.002158	1	0	1	1	0	0.0207755	3.87058e-08	9.999e-05	chr10:100915999|100926019	chr10_100926019_100915999:+	0.000447119	chr10	100926019	100915999	+	SLF2	circSLF2-1	-	1	1	0	0	0	0
chr10-100900016	rs10786613	0.002158	1	0	1	1	0	0.0064601	0.000574173	0.00049995	chr10:100918384|100926019	chr10_100926019_100918384:+	0.000914837	chr10	100926019	100918384	+	SLF2	circSLF2-2	-	1	1	0	0	0	0
chr10-100900524	rs2902406	5.655e-06	1	0	1	1	0	0.020281	1.76582e-07	9.999e-05	chr10:100915999|100926019	chr10_100926019_100915999:+	0.000447119	chr10	100926019	100915999	+	SLF2	circSLF2-1	-	1	1	0	0	0	0
chr10-100900909	rs11591286	0.002501	1	0	1	1	0	0.0208347	3.15345e-08	9.999e-05	chr10:100915999|100926019	chr10_100926019_100915999:+	0.000447119	chr10	100926019	100915999	+	SLF2	circSLF2-1	-	1	1	0	0	0	0
chr10-100900909	rs11591286	0.002501	1	0	1	1	0	0.00618852	0.000940144	0.00079992	chr10:100918384|100926019	chr10_100926019_100918384:+	0.000914837	chr10	100926019	100918384	+	SLF2	circSLF2-2	-	1	1	0	0	0	0
chr10-100900917	rs11591262	0.002624	1	0	1	1	0	0.0208347	3.15345e-08	9.999e-05	chr10:100915999|100926019	chr10_100926019_100915999:+	0.000447119	chr10	100926019	100915999	+	SLF2	circSLF2-1	-	1	1	0	0	0	0
chr10-100900917	rs11591262	0.002624	1	0	1	1	0	0.00618852	0.000940144	0.00079992	chr10:100918384|100926019	chr10_100926019_100918384:+	0.000914837	chr10	100926019	100918384	+	SLF2	circSLF2-2	-	1	1	0	0	0	0
chr10-100901147	rs2902407	0.00209	1	0	1	1	0	0.0207755	3.87058e-08	9.999e-05	chr10:100915999|100926019	chr10_100926019_100915999:+	0.000447119	chr10	100926019	100915999	+	SLF2	circSLF2-1	-	1	1	0	0	0	0
chr10-100901147	rs2902407	0.00209	1	0	1	1	0	0.0064601	0.000574173	0.00049995	chr10:100918384|100926019	chr10_100926019_100918384:+	0.000914837	chr10	100926019	100918384	+	SLF2	circSLF2-2	-	1	1	0	0	0	0
chr10-100901494	rs2181834	0.002	1	0	1	1	0	0.0207755	3.87058e-08	9.999e-05	chr10:100915999|100926019	chr10_100926019_100915999:+	0.000447119	chr10	100926019	100915999	+	SLF2	circSLF2-1	-	1	1	0	0	0	0
chr10-100901494	rs2181834	0.002	1	0	1	1	0	0.0064601	0.000574173	0.00049995	chr10:100918384|100926019	chr10_100926019_100918384:+	0.000914837	chr10	100926019	100918384	+	SLF2	circSLF2-2	-	1	1	0	0	0	0
chr10-100903435	rs10883557	6.781e-05	1	0	1	1	0	0.0143391	0.00262694	0.0029997	chr10:100915999|100926019	chr10_100926019_100915999:+	0.000447119	chr10	100926019	100915999	+	SLF2	circSLF2-1	-	1	1	0	0	0	0
chr10-100903440	rs10883558	6.864e-05	1	0	1	1	0	0.0143391	0.00262694	0.0029997	chr10:100915999|100926019	chr10_100926019_100915999:+	0.000447119	chr10	100926019	100915999	+	SLF2	circSLF2-1	-	1	1	0	0	0	0
chr10-100903808	rs11190746	0.005407	1	0	1	1	0	0.0213449	1.39016e-08	9.999e-05	chr10:100915999|100926019	chr10_100926019_100915999:+	0.000447119	chr10	100926019	100915999	+	SLF2	circSLF2-1	-	1	1	0	0	0	0
chr10-100903808	rs11190746	0.005407	1	0	1	1	0	0.00645062	0.000559897	0.00029997	chr10:100918384|100926019	chr10_100926019_100918384:+	0.000914837	chr10	100926019	100918384	+	SLF2	circSLF2-2	-	1	1	0	0	0	0
chr10-100905504	rs11190749	0.005715	1	0	1	1	0	0.0211748	1.7037e-08	9.999e-05	chr10:100915999|100926019	chr10_100926019_100915999:+	0.000447119	chr10	100926019	100915999	+	SLF2	circSLF2-1	-	1	1	0	0	0	0
chr10-100905504	rs11190749	0.005715	1	0	1	1	0	0.00628133	0.000764082	0.00069993	chr10:100918384|100926019	chr10_100926019_100918384:+	0.000914837	chr10	100926019	100918384	+	SLF2	circSLF2-2	-	1	1	0	0	0	0
chr10-100907521	rs10883559	0.007526	1	0	1	1	0	0.020714	3.41711e-08	9.999e-05	chr10:100915999|100926019	chr10_100926019_100915999:+	0.000447119	chr10	100926019	100915999	+	SLF2	circSLF2-1	-	1	1	0	0	0	0
chr10-100907521	rs10883559	0.007526	1	0	1	1	0	0.00621727	0.000853427	0.00069993	chr10:100918384|100926019	chr10_100926019_100918384:+	0.000914837	chr10	100926019	100918384	+	SLF2	circSLF2-2	-	1	1	0	0	0	0
chr10-100907994	rs7902725	0.01726	1	0	1	1	0	0.0159737	3.19553e-05	9.999e-05	chr10:100915999|100926019	chr10_100926019_100915999:+	0.000447119	chr10	100926019	100915999	+	SLF2	circSLF2-1	-	1	1	0	0	0	0
chr10-100907994	rs7902725	0.01726	1	0	1	1	0	0.00579906	0.00217835	0.00139986	chr10:100918384|100926019	chr10_100926019_100918384:+	0.000914837	chr10	100926019	100918384	+	SLF2	circSLF2-2	-	1	1	0	0	0	0
chr10-100909099	rs10509747	0.005604	1	0	1	1	0	0.0211748	1.7037e-08	9.999e-05	chr10:100915999|100926019	chr10_100926019_100915999:+	0.000447119	chr10	100926019	100915999	+	SLF2	circSLF2-1	-	1	1	0	0	0	0
chr10-100909099	rs10509747	0.005604	1	0	1	1	0	0.00628133	0.000764082	0.00069993	chr10:100918384|100926019	chr10_100926019_100918384:+	0.000914837	chr10	100926019	100918384	+	SLF2	circSLF2-2	-	1	1	0	0	0	0
chr10-1009115	rs12356612	0.4639	0	0	0	0	0	0.018439	9.15301e-05	0.00039996	chr10:863743|885760	chr10_863743_885760:-	0.000447119	chr10	863743	885760	-	LARP4B	circLARP4B-2	-	0	0	0	0	0	0
chr10-100913306	rs3802725	1.04e-05	1	0	1	1	0	0.0202175	1.53526e-07	9.999e-05	chr10:100915999|100926019	chr10_100926019_100915999:+	0.000447119	chr10	100926019	100915999	+	SLF2	circSLF2-1	-	1	1	0	0	0	0
chr10-100913950	rs10883560	1.142e-05	1	0	1	1	0	0.0202175	1.53526e-07	9.999e-05	chr10:100915999|100926019	chr10_100926019_100915999:+	0.000447119	chr10	100926019	100915999	+	SLF2	circSLF2-1	-	1	1	0	0	0	0
chr10-100914591	rs11597119	1.105e-05	1	0	1	1	0	0.0202175	1.53526e-07	9.999e-05	chr10:100915999|100926019	chr10_100926019_100915999:+	0.000447119	chr10	100926019	100915999	+	SLF2	circSLF2-1	-	1	1	0	0	0	0
chr10-100914879	rs10883561	1.22e-05	1	0	1	1	0	0.0202175	1.53526e-07	9.999e-05	chr10:100915999|100926019	chr10_100926019_100915999:+	0.000447119	chr10	100926019	100915999	+	SLF2	circSLF2-1	-	1	1	0	0	0	0
chr10-100914880	rs11190751	1.25e-05	1	0	1	1	0	0.0202175	1.53526e-07	9.999e-05	chr10:100915999|100926019	chr10_100926019_100915999:+	0.000447119	chr10	100926019	100915999	+	SLF2	circSLF2-1	-	1	1	0	0	0	0
chr10-100915710	rs11593444	0.00568	1	0	1	1	0	0.0211748	1.7037e-08	9.999e-05	chr10:100915999|100926019	chr10_100926019_100915999:+	0.000447119	chr10	100926019	100915999	+	SLF2	circSLF2-1	-	1	1	0	0	0	0
chr10-100915710	rs11593444	0.00568	1	0	1	1	0	0.00628133	0.000764082	0.00069993	chr10:100918384|100926019	chr10_100926019_100918384:+	0.000914837	chr10	100926019	100918384	+	SLF2	circSLF2-2	-	1	1	0	0	0	0
chr10-100918008	rs10883562	0.005667	1	0	1	1	0	0.0211748	1.7037e-08	9.999e-05	chr10:100915999|100926019	chr10_100926019_100915999:+	0.000447119	chr10	100926019	100915999	+	SLF2	circSLF2-1	-	1	1	0	0	0	0
chr10-100918008	rs10883562	0.005667	1	0	1	1	0	0.00628133	0.000764082	0.00069993	chr10:100918384|100926019	chr10_100926019_100918384:+	0.000914837	chr10	100926019	100918384	+	SLF2	circSLF2-2	-	1	1	0	0	0	0
chr10-100919331	rs1969724	9.945e-05	1	0	1	1	0	0.0143391	0.00262694	0.0029997	chr10:100915999|100926019	chr10_100926019_100915999:+	0.000447119	chr10	100926019	100915999	+	SLF2	circSLF2-1	-	1	1	0	0	0	0
chr10-100922105	rs7078599	0.0001006	1	0	1	1	0	0.0143391	0.00262694	0.0029997	chr10:100915999|100926019	chr10_100926019_100915999:+	0.000447119	chr10	100926019	100915999	+	SLF2	circSLF2-1	-	1	1	0	0	0	0
chr10-100924623	rs10883563	0.006144	1	0	1	1	0	0.0211748	1.7037e-08	9.999e-05	chr10:100915999|100926019	chr10_100926019_100915999:+	0.000447119	chr10	100926019	100915999	+	SLF2	circSLF2-1	-	1	1	0	0	0	0
chr10-100924623	rs10883563	0.006144	1	0	1	1	0	0.00628133	0.000764082	0.00069993	chr10:100918384|100926019	chr10_100926019_100918384:+	0.000914837	chr10	100926019	100918384	+	SLF2	circSLF2-2	-	1	1	0	0	0	0
chr10-100925827	rs12219858	0.006076	1	0	1	1	0	0.0211748	1.7037e-08	9.999e-05	chr10:100915999|100926019	chr10_100926019_100915999:+	0.000447119	chr10	100926019	100915999	+	SLF2	circSLF2-1	-	1	1	0	0	0	0
chr10-100925827	rs12219858	0.006076	1	0	1	1	0	0.00628133	0.000764082	0.00069993	chr10:100918384|100926019	chr10_100926019_100918384:+	0.000914837	chr10	100926019	100918384	+	SLF2	circSLF2-2	-	1	1	0	0	0	0
chr10-100926834	rs1980633	0.005492	1	0	1	1	0	0.0211748	1.7037e-08	9.999e-05	chr10:100915999|100926019	chr10_100926019_100915999:+	0.000447119	chr10	100926019	100915999	+	SLF2	circSLF2-1	-	1	1	0	0	0	0
chr10-100926834	rs1980633	0.005492	1	0	1	1	0	0.00628133	0.000764082	0.00069993	chr10:100918384|100926019	chr10_100926019_100918384:+	0.000914837	chr10	100926019	100918384	+	SLF2	circSLF2-2	-	1	1	0	0	0	0
chr10-100927144	rs1980632	0.005605	1	0	1	1	0	0.0211748	1.7037e-08	9.999e-05	chr10:100915999|100926019	chr10_100926019_100915999:+	0.000447119	chr10	100926019	100915999	+	SLF2	circSLF2-1	-	1	1	0	0	0	0
chr10-100927144	rs1980632	0.005605	1	0	1	1	0	0.00628133	0.000764082	0.00069993	chr10:100918384|100926019	chr10_100926019_100918384:+	0.000914837	chr10	100926019	100918384	+	SLF2	circSLF2-2	-	1	1	0	0	0	0
chr10-100928658	rs2863093	0.004158	1	0	1	1	0	0.0212162	1.79067e-08	9.999e-05	chr10:100915999|100926019	chr10_100926019_100915999:+	0.000447119	chr10	100926019	100915999	+	SLF2	circSLF2-1	-	1	1	0	0	0	0
chr10-100928658	rs2863093	0.004158	1	0	1	1	0	0.0060093	0.0013442	0.0009999	chr10:100918384|100926019	chr10_100926019_100918384:+	0.000914837	chr10	100926019	100918384	+	SLF2	circSLF2-2	-	1	1	0	0	0	0
chr10-100929460	rs2273654	5.381e-06	1	0	1	1	0	0.0203255	1.12012e-07	9.999e-05	chr10:100915999|100926019	chr10_100926019_100915999:+	0.000447119	chr10	100926019	100915999	+	SLF2	circSLF2-1	-	1	1	0	0	0	0
chr10-100929732	rs117032966	-	0	0	1	1	0	0.0354588	0.000276435	0.00129987	chr10:100937402|100944128	chr10_100944128_100937402:+	0.00220627	chr10	100944128	100937402	+	SLF2	circSLF2-6	-	1	1	0	0	0	0
chr10-100929747	rs10786614	0.004061	1	0	1	1	0	0.0212162	1.79067e-08	9.999e-05	chr10:100915999|100926019	chr10_100926019_100915999:+	0.000447119	chr10	100926019	100915999	+	SLF2	circSLF2-1	-	1	1	0	0	0	0
chr10-100929747	rs10786614	0.004061	1	0	1	1	0	0.0060093	0.0013442	0.0009999	chr10:100918384|100926019	chr10_100926019_100918384:+	0.000914837	chr10	100926019	100918384	+	SLF2	circSLF2-2	-	1	1	0	0	0	0
chr10-100931655	rs10509748	0.003231	1	0	1	1	0	0.0212162	1.79067e-08	9.999e-05	chr10:100915999|100926019	chr10_100926019_100915999:+	0.000447119	chr10	100926019	100915999	+	SLF2	circSLF2-1	-	1	1	0	0	0	0
chr10-100931655	rs10509748	0.003231	1	0	1	1	0	0.0060093	0.0013442	0.0009999	chr10:100918384|100926019	chr10_100926019_100918384:+	0.000914837	chr10	100926019	100918384	+	SLF2	circSLF2-2	-	1	1	0	0	0	0
chr10-100934674	rs6584406	4.969e-05	1	0	1	1	0	0.0142791	0.00310662	0.00309969	chr10:100915999|100926019	chr10_100926019_100915999:+	0.000447119	chr10	100926019	100915999	+	SLF2	circSLF2-1	-	1	1	0	0	0	0
chr10-100935436	rs10748801	4.999e-05	1	0	1	1	0	0.0142791	0.00310662	0.00309969	chr10:100915999|100926019	chr10_100926019_100915999:+	0.000447119	chr10	100926019	100915999	+	SLF2	circSLF2-1	-	1	1	0	0	0	0
chr10-100942738	rs12770334	0.004015	1	0	1	1	0	0.0212162	1.79067e-08	9.999e-05	chr10:100915999|100926019	chr10_100926019_100915999:+	0.000447119	chr10	100926019	100915999	+	SLF2	circSLF2-1	-	1	1	0	0	0	0
chr10-100942738	rs12770334	0.004015	1	0	1	1	0	0.0060093	0.0013442	0.0009999	chr10:100918384|100926019	chr10_100926019_100918384:+	0.000914837	chr10	100926019	100918384	+	SLF2	circSLF2-2	-	1	1	0	0	0	0
chr10-100943376	rs12355141	6.781e-06	1	0	1	1	0	0.0203255	1.12012e-07	9.999e-05	chr10:100915999|100926019	chr10_100926019_100915999:+	0.000447119	chr10	100926019	100915999	+	SLF2	circSLF2-1	-	1	1	0	0	0	0
chr10-100944288	rs12355569	0.0002138	1	0	1	1	0	0.0160621	0.00025566	9.999e-05	chr10:100915999|100926019	chr10_100926019_100915999:+	0.000447119	chr10	100926019	100915999	+	SLF2	circSLF2-1	-	1	1	0	0	0	0
chr10-100946841	rs1122556	2.724e-05	1	0	1	1	0	0.019581	4.38698e-07	9.999e-05	chr10:100915999|100926019	chr10_100926019_100915999:+	0.000447119	chr10	100926019	100915999	+	SLF2	circSLF2-1	-	1	1	0	0	0	0
chr10-100948391	rs3885273	2.694e-05	1	0	1	1	0	0.0196779	3.46258e-07	9.999e-05	chr10:100915999|100926019	chr10_100926019_100915999:+	0.000447119	chr10	100926019	100915999	+	SLF2	circSLF2-1	-	1	1	0	0	0	0
chr10-100949619	rs10883566	2.662e-05	1	0	1	1	0	0.0196779	3.46258e-07	9.999e-05	chr10:100915999|100926019	chr10_100926019_100915999:+	0.000447119	chr10	100926019	100915999	+	SLF2	circSLF2-1	-	1	1	0	0	0	0
chr10-100955060	rs191527315	0.09203	0	0	1	1	0	0.0131465	0.00307846	0.00289971	chr10:100918384|100926019	chr10_100926019_100918384:+	0.000914837	chr10	100926019	100918384	+	SLF2	circSLF2-2	-	1	1	0	0	0	1
chr10-100957976	rs12765046	2.657e-05	1	0	1	1	0	0.0196779	3.46258e-07	9.999e-05	chr10:100915999|100926019	chr10_100926019_100915999:+	0.000447119	chr10	100926019	100915999	+	SLF2	circSLF2-1	-	1	1	0	0	0	0
chr10-100960145	rs11190766	2.931e-05	1	0	1	1	0	0.0196779	3.46258e-07	9.999e-05	chr10:100915999|100926019	chr10_100926019_100915999:+	0.000447119	chr10	100926019	100915999	+	SLF2	circSLF2-1	-	1	1	0	0	0	0
chr10-100965896	rs2295718	4.58e-05	1	0	1	1	0	0.0136635	0.00463916	0.00449955	chr10:100915999|100926019	chr10_100926019_100915999:+	0.000447119	chr10	100926019	100915999	+	SLF2	circSLF2-1	-	1	1	0	0	0	0
chr10-100969106	rs116886623	-	0	0	1	1	0	0.0354588	0.000276435	0.00129987	chr10:100937402|100944128	chr10_100944128_100937402:+	0.00220627	chr10	100944128	100937402	+	SLF2	circSLF2-6	-	1	1	0	0	0	0
chr10-100969406	rs9888046	0.0001113	1	0	1	1	0	0.0150138	0.00121668	0.00119988	chr10:100915999|100926019	chr10_100926019_100915999:+	0.000447119	chr10	100926019	100915999	+	SLF2	circSLF2-1	-	1	1	0	0	0	0
chr10-100984574	rs11591349	2.443e-05	1	0	1	1	0	0.0196387	2.65653e-07	9.999e-05	chr10:100915999|100926019	chr10_100926019_100915999:+	0.000447119	chr10	100926019	100915999	+	SLF2	circSLF2-1	-	1	1	0	0	0	0
chr10-100986474	rs7184	4.335e-05	1	0	1	1	0	0.0197153	3.36496e-07	9.999e-05	chr10:100915999|100926019	chr10_100926019_100915999:+	0.000447119	chr10	100926019	100915999	+	SLF2	circSLF2-1	-	1	1	0	0	0	0
chr10-100996022	rs10883567	0.0001098	1	0	1	1	0	0.0135592	0.000399928	0.00039996	chr10:100915999|100926019	chr10_100926019_100915999:+	0.000447119	chr10	100926019	100915999	+	SLF2	circSLF2-1	-	1	1	0	0	0	0
chr10-100999898	rs112191456	0.0001869	1	0	1	1	0	0.0129179	0.000805864	0.0009999	chr10:100915999|100926019	chr10_100926019_100915999:+	0.000447119	chr10	100926019	100915999	+	SLF2	circSLF2-1	-	1	1	0	0	0	0
chr10-101001239	rs55646950	0.1331	0	0	1	1	0	-0.0145069	0.00421725	0.00429957	chr10:100915999|100926019	chr10_100926019_100915999:+	0.000447119	chr10	100926019	100915999	+	SLF2	circSLF2-1	-	1	1	0	0	0	0
chr10-101002499	rs752974	0.0003269	1	0	1	1	0	0.0128979	0.000741421	0.00059994	chr10:100915999|100926019	chr10_100926019_100915999:+	0.000447119	chr10	100926019	100915999	+	SLF2	circSLF2-1	-	1	1	0	0	0	0
chr10-1010028	rs72478237	0.2058	0	0	0	0	0	0.0323986	0.000935537	0.00139986	chr10:1072116|1086357	chr10_1086357_1072116:+	0.00126726	chr10	1086357	1072116	+	WDR37	circWDR37-2	-	0	0	0	0	0	0
chr10-101004850	rs807027	0.4523	0	0	1	1	0	-0.01424	0.00277887	0.0029997	chr10:100915999|100926019	chr10_100926019_100915999:+	0.000447119	chr10	100926019	100915999	+	SLF2	circSLF2-1	-	1	1	0	0	0	0
chr10-101005064	rs807025	0.4695	0	0	1	1	0	-0.01424	0.00277887	0.0029997	chr10:100915999|100926019	chr10_100926019_100915999:+	0.000447119	chr10	100926019	100915999	+	SLF2	circSLF2-1	-	1	1	0	0	0	0
chr10-101006817	rs807024	0.568	0	0	1	1	0	-0.0136971	0.00338379	0.00349965	chr10:100915999|100926019	chr10_100926019_100915999:+	0.000447119	chr10	100926019	100915999	+	SLF2	circSLF2-1	-	1	1	0	0	0	0
chr10-101007360	rs701836	0.4937	0	0	1	1	0	-0.0136597	0.00387121	0.0039996	chr10:100915999|100926019	chr10_100926019_100915999:+	0.000447119	chr10	100926019	100915999	+	SLF2	circSLF2-1	-	1	1	0	0	0	0
chr10-101007398	rs14177	0.568	0	0	1	1	0	-0.0136597	0.00387121	0.0039996	chr10:100915999|100926019	chr10_100926019_100915999:+	0.000447119	chr10	100926019	100915999	+	SLF2	circSLF2-1	-	1	1	0	0	0	0
chr10-101009904	rs11190788	0.003437	1	0	1	1	0	0.0110189	0.00430251	0.00479952	chr10:100915999|100926019	chr10_100926019_100915999:+	0.000447119	chr10	100926019	100915999	+	SLF2	circSLF2-1	-	1	1	0	0	0	0
chr10-101009953	rs12784542	0.00239	1	0	1	1	0	0.012313	0.00133914	0.00119988	chr10:100915999|100926019	chr10_100926019_100915999:+	0.000447119	chr10	100926019	100915999	+	SLF2	circSLF2-1	-	1	1	0	0	0	0
chr10-101012526	rs11190790	0.08261	0	0	1	0	0	0.0123263	0.00178088	0.00129987	chr10:100915999|100926019	chr10_100926019_100915999:+	0.000447119	chr10	100926019	100915999	+	SLF2	circSLF2-1	-	1	1	0	0	0	0
chr10-101015959	rs10883570	0.1148	0	0	0	0	0	-0.00671769	0.00280572	0.00379962	chr10:100929317|100950753	chr10_100950753_100929317:+	0.00414277	chr10	100950753	100929317	+	SLF2	circSLF2-5	-	1	1	0	0	0	1
chr10-1010312	rs17293608	0.494	0	0	0	0	0	0.018439	9.15301e-05	0.00039996	chr10:863743|885760	chr10_863743_885760:-	0.000447119	chr10	863743	885760	-	LARP4B	circLARP4B-2	-	0	0	0	0	0	0
chr10-101036200	rs11190804	0.1434	0	0	0	0	0	-0.00625994	0.000697569	0.00039996	chr10:100923975|100931078	chr10_100931078_100923975:+	0.0011046	chr10	100931078	100923975	+	SLF2	circSLF2-4	-	1	1	0	0	0	1
chr10-101057969	rs10883576	0.109	0	0	0	0	0	-0.00575764	0.00190889	0.0029997	chr10:100923975|100931078	chr10_100931078_100923975:+	0.0011046	chr10	100931078	100923975	+	SLF2	circSLF2-4	-	1	1	0	0	0	0
chr10-101065809	rs807036	0.8883	0	0	0	0	0	0.0513321	0.000462763	0.00079992	chr10:100923975|100926019	chr10_100926019_100923975:+	0.000447119	chr10	100926019	100923975	+	SLF2	circSLF2-3	-	1	1	0	0	0	0
chr10-101068424	rs112580346	0.6366	0	0	0	0	0	0.0489873	0.00343558	0.00269973	chr10:100923975|100926019	chr10_100926019_100923975:+	0.000447119	chr10	100926019	100923975	+	SLF2	circSLF2-3	-	1	1	0	0	0	0
chr10-101074116	rs11592487	0.6314	0	0	0	0	0	-0.034974	0.00162475	0.00189981	chr10:100923975|100926019	chr10_100926019_100923975:+	0.000447119	chr10	100926019	100923975	+	SLF2	circSLF2-3	-	1	1	0	0	0	0
chr10-101074797	rs7908245	0.7563	0	0	0	0	0	-0.0364912	0.000872278	0.00049995	chr10:100923975|100926019	chr10_100926019_100923975:+	0.000447119	chr10	100926019	100923975	+	SLF2	circSLF2-3	-	1	1	0	0	0	0
chr10-101075497	rs10786617	0.7319	0	0	0	0	0	-0.033472	0.002944	0.00289971	chr10:100923975|100926019	chr10_100926019_100923975:+	0.000447119	chr10	100926019	100923975	+	SLF2	circSLF2-3	-	1	1	0	0	0	0
chr10-101076522	rs11190816	0.7994	0	0	0	0	0	-0.0350136	0.00191917	0.00179982	chr10:100923975|100926019	chr10_100926019_100923975:+	0.000447119	chr10	100926019	100923975	+	SLF2	circSLF2-3	-	1	1	0	0	0	0
chr10-101078148	rs4917919	0.8217	0	0	0	0	0	-0.0350136	0.00191917	0.00179982	chr10:100923975|100926019	chr10_100926019_100923975:+	0.000447119	chr10	100926019	100923975	+	SLF2	circSLF2-3	-	1	1	0	0	0	0
chr10-101078187	rs4917920	0.8187	0	0	0	0	0	-0.0350136	0.00191917	0.00179982	chr10:100923975|100926019	chr10_100926019_100923975:+	0.000447119	chr10	100926019	100923975	+	SLF2	circSLF2-3	-	1	1	0	0	0	0
chr10-101079621	rs807044	0.8143	0	0	0	0	0	-0.0586539	0.000252039	0.00039996	chr10:100923975|100926019	chr10_100926019_100923975:+	0.000447119	chr10	100926019	100923975	+	SLF2	circSLF2-3	-	1	1	0	0	0	0
chr10-101081272	rs10748804	0.3226	0	0	0	0	0	-0.031233	0.00312342	0.00389961	chr10:100923975|100926019	chr10_100926019_100923975:+	0.000447119	chr10	100926019	100923975	+	SLF2	circSLF2-3	-	1	1	0	0	0	0
chr10-101082193	rs12265008	0.1729	0	0	0	0	0	-0.0354597	0.000675694	0.00109989	chr10:100923975|100926019	chr10_100926019_100923975:+	0.000447119	chr10	100926019	100923975	+	SLF2	circSLF2-3	-	1	1	0	0	0	0
chr10-101083204	rs11190818	0.7845	0	0	0	0	0	-0.0349366	0.00185647	0.00179982	chr10:100923975|100926019	chr10_100926019_100923975:+	0.000447119	chr10	100926019	100923975	+	SLF2	circSLF2-3	-	1	1	0	0	0	0
chr10-101083466	rs1338864	0.8121	0	0	0	0	0	-0.0349366	0.00185647	0.00179982	chr10:100923975|100926019	chr10_100926019_100923975:+	0.000447119	chr10	100926019	100923975	+	SLF2	circSLF2-3	-	1	1	0	0	0	0
chr10-101084953	rs10883579	0.1726	0	0	0	0	0	-0.0354597	0.000675694	0.00109989	chr10:100923975|100926019	chr10_100926019_100923975:+	0.000447119	chr10	100926019	100923975	+	SLF2	circSLF2-3	-	1	1	0	0	0	0
chr10-101086753	rs4919513	0.858	0	0	0	0	0	-0.0349366	0.00185647	0.00179982	chr10:100923975|100926019	chr10_100926019_100923975:+	0.000447119	chr10	100926019	100923975	+	SLF2	circSLF2-3	-	1	1	0	0	0	0
chr10-101087480	rs807043	0.7258	0	0	0	0	0	-0.0632353	0.00015631	0.00029997	chr10:100923975|100926019	chr10_100926019_100923975:+	0.000447119	chr10	100926019	100923975	+	SLF2	circSLF2-3	-	1	1	0	0	0	0
chr10-101089077	rs10883580	0.7729	0	0	0	0	0	-0.0345563	0.00206895	0.00189981	chr10:100923975|100926019	chr10_100926019_100923975:+	0.000447119	chr10	100926019	100923975	+	SLF2	circSLF2-3	-	1	1	0	0	0	0
chr10-101090534	rs7920881	0.7966	0	0	0	0	0	-0.0345563	0.00206895	0.00189981	chr10:100923975|100926019	chr10_100926019_100923975:+	0.000447119	chr10	100926019	100923975	+	SLF2	circSLF2-3	-	1	1	0	0	0	0
chr10-101091630	rs4919514	0.8031	0	0	0	0	0	-0.0345563	0.00206895	0.00189981	chr10:100923975|100926019	chr10_100926019_100923975:+	0.000447119	chr10	100926019	100923975	+	SLF2	circSLF2-3	-	1	1	0	0	0	0
chr10-101092859	rs807042	0.7397	0	0	0	0	0	-0.0632353	0.00015631	0.00029997	chr10:100923975|100926019	chr10_100926019_100923975:+	0.000447119	chr10	100926019	100923975	+	SLF2	circSLF2-3	-	1	1	0	0	0	0
chr10-101093813	rs4919515	0.8135	0	0	0	0	0	-0.0335902	0.00255571	0.00269973	chr10:100923975|100926019	chr10_100926019_100923975:+	0.000447119	chr10	100926019	100923975	+	SLF2	circSLF2-3	-	1	1	0	0	0	0
chr10-101094907	rs7918849	0.8512	0	0	0	0	0	-0.0335902	0.00255571	0.00269973	chr10:100923975|100926019	chr10_100926019_100923975:+	0.000447119	chr10	100926019	100923975	+	SLF2	circSLF2-3	-	1	1	0	0	0	0
chr10-101096082	rs66768851	0.7234	0	0	0	0	0	-0.0319756	0.00401598	0.00419958	chr10:100923975|100926019	chr10_100926019_100923975:+	0.000447119	chr10	100926019	100923975	+	SLF2	circSLF2-3	-	1	1	0	0	0	0
chr10-101098470	rs56371207	0.4554	0	0	0	0	0	-0.0329606	0.00296284	0.0029997	chr10:100923975|100926019	chr10_100926019_100923975:+	0.000447119	chr10	100926019	100923975	+	SLF2	circSLF2-3	-	1	1	0	0	0	0
chr10-101099704	rs1999942	0.8841	0	0	0	0	0	-0.0323859	0.00360571	0.00419958	chr10:100923975|100926019	chr10_100926019_100923975:+	0.000447119	chr10	100926019	100923975	+	SLF2	circSLF2-3	-	1	1	0	0	0	0
chr10-101100973	rs11190823	0.4569	0	0	0	0	0	-0.0329606	0.00296284	0.0029997	chr10:100923975|100926019	chr10_100926019_100923975:+	0.000447119	chr10	100926019	100923975	+	SLF2	circSLF2-3	-	1	1	0	0	0	0
chr10-101101499	rs4265537	0.4765	0	0	0	0	0	-0.0329606	0.00296284	0.0029997	chr10:100923975|100926019	chr10_100926019_100923975:+	0.000447119	chr10	100926019	100923975	+	SLF2	circSLF2-3	-	1	1	0	0	0	0
chr10-101101745	rs7904498	0.8027	0	0	0	0	0	-0.0588084	3.46044e-05	9.999e-05	chr10:100923975|100926019	chr10_100926019_100923975:+	0.000447119	chr10	100926019	100923975	+	SLF2	circSLF2-3	-	1	1	0	0	0	1
chr10-101101751	rs11190824	0.483	0	0	0	0	0	-0.0329606	0.00296284	0.0029997	chr10:100923975|100926019	chr10_100926019_100923975:+	0.000447119	chr10	100926019	100923975	+	SLF2	circSLF2-3	-	1	1	0	0	0	0
chr10-101102840	rs11190826	0.4504	0	0	0	0	0	-0.0329606	0.00296284	0.0029997	chr10:100923975|100926019	chr10_100926019_100923975:+	0.000447119	chr10	100926019	100923975	+	SLF2	circSLF2-3	-	1	1	0	0	0	0
chr10-101103170	rs2095822	0.9232	0	0	0	0	0	-0.0335092	0.00275487	0.00309969	chr10:100923975|100926019	chr10_100926019_100923975:+	0.000447119	chr10	100926019	100923975	+	SLF2	circSLF2-3	-	1	1	0	0	0	0
chr10-101103340	rs7085631	0.4766	0	0	0	0	0	-0.0329606	0.00296284	0.0029997	chr10:100923975|100926019	chr10_100926019_100923975:+	0.000447119	chr10	100926019	100923975	+	SLF2	circSLF2-3	-	1	1	0	0	0	0
chr10-101104293	rs10786619	0.4876	0	0	0	0	0	-0.0329606	0.00296284	0.0029997	chr10:100923975|100926019	chr10_100926019_100923975:+	0.000447119	chr10	100926019	100923975	+	SLF2	circSLF2-3	-	1	1	0	0	0	0
chr10-101105171	rs10883582	0.481	0	0	0	0	0	-0.0329606	0.00296284	0.0029997	chr10:100923975|100926019	chr10_100926019_100923975:+	0.000447119	chr10	100926019	100923975	+	SLF2	circSLF2-3	-	1	1	0	0	0	0
chr10-101106156	rs10748805	0.8402	0	0	0	0	0	-0.0577081	5.03289e-05	9.999e-05	chr10:100923975|100926019	chr10_100926019_100923975:+	0.000447119	chr10	100926019	100923975	+	SLF2	circSLF2-3	-	1	1	0	0	0	0
chr10-101106232	rs10883583	0.4916	0	0	0	0	0	-0.0329606	0.00296284	0.0029997	chr10:100923975|100926019	chr10_100926019_100923975:+	0.000447119	chr10	100926019	100923975	+	SLF2	circSLF2-3	-	1	1	0	0	0	0
chr10-101106330	rs10883584	0.8616	0	0	0	0	0	-0.0323859	0.00360571	0.00419958	chr10:100923975|100926019	chr10_100926019_100923975:+	0.000447119	chr10	100926019	100923975	+	SLF2	circSLF2-3	-	1	1	0	0	0	0
chr10-101107300	rs10883585	0.516	0	0	0	0	0	-0.0329606	0.00296284	0.0029997	chr10:100923975|100926019	chr10_100926019_100923975:+	0.000447119	chr10	100926019	100923975	+	SLF2	circSLF2-3	-	1	1	0	0	0	0
chr10-101107541	rs4917922	0.5054	0	0	0	0	0	-0.0329606	0.00296284	0.0029997	chr10:100923975|100926019	chr10_100926019_100923975:+	0.000447119	chr10	100926019	100923975	+	SLF2	circSLF2-3	-	1	1	0	0	0	0
chr10-101107660	rs4917923	0.4903	0	0	0	0	0	-0.0329606	0.00296284	0.0029997	chr10:100923975|100926019	chr10_100926019_100923975:+	0.000447119	chr10	100926019	100923975	+	SLF2	circSLF2-3	-	1	1	0	0	0	0
chr10-101108111	rs10786620	0.5033	0	0	0	0	0	-0.0360293	0.00110612	0.00139986	chr10:100923975|100926019	chr10_100926019_100923975:+	0.000447119	chr10	100926019	100923975	+	SLF2	circSLF2-3	-	1	1	0	0	0	0
chr10-101108413	rs10883586	0.5225	0	0	0	0	0	-0.0360293	0.00110612	0.00139986	chr10:100923975|100926019	chr10_100926019_100923975:+	0.000447119	chr10	100926019	100923975	+	SLF2	circSLF2-3	-	1	1	0	0	0	0
chr10-101110017	rs17113707	0.5414	0	0	0	0	0	-0.0360293	0.00110612	0.00139986	chr10:100923975|100926019	chr10_100926019_100923975:+	0.000447119	chr10	100926019	100923975	+	SLF2	circSLF2-3	-	1	1	0	0	0	0
chr10-101111774	rs2863075	0.3432	0	0	0	0	0	-0.0305914	0.00369684	0.00419958	chr10:100923975|100926019	chr10_100926019_100923975:+	0.000447119	chr10	100926019	100923975	+	SLF2	circSLF2-3	-	1	1	0	0	0	0
chr10-101111875	rs10883587	0.3453	0	0	0	0	0	-0.0305914	0.00369684	0.00419958	chr10:100923975|100926019	chr10_100926019_100923975:+	0.000447119	chr10	100926019	100923975	+	SLF2	circSLF2-3	-	1	1	0	0	0	0
chr10-101114646	rs1361266	0.5156	0	0	1	0	0	-0.0300638	0.00527788	0.00459954	chr10:100923975|100926019	chr10_100926019_100923975:+	0.000447119	chr10	100926019	100923975	+	SLF2	circSLF2-3	-	1	1	0	0	0	0
chr10-101114911	rs1361265	0.5285	0	0	1	0	0	-0.0300638	0.00527788	0.00459954	chr10:100923975|100926019	chr10_100926019_100923975:+	0.000447119	chr10	100926019	100923975	+	SLF2	circSLF2-3	-	1	1	0	0	0	0
chr10-101114997	rs7923986	0.5251	0	0	1	0	0	-0.0300638	0.00527788	0.00459954	chr10:100923975|100926019	chr10_100926019_100923975:+	0.000447119	chr10	100926019	100923975	+	SLF2	circSLF2-3	-	1	1	0	0	0	0
chr10-101115658	rs10883590	0.6657	0	0	1	0	0	-0.03218	0.00275781	0.00219978	chr10:100923975|100926019	chr10_100926019_100923975:+	0.000447119	chr10	100926019	100923975	+	SLF2	circSLF2-3	-	1	1	0	0	0	0
chr10-101116009	rs12262897	0.6117	0	0	1	0	0	-0.0339377	0.00146548	0.00139986	chr10:100923975|100926019	chr10_100926019_100923975:+	0.000447119	chr10	100926019	100923975	+	SLF2	circSLF2-3	-	1	1	0	0	0	0
chr10-101116173	rs12256191	0.6083	0	0	1	0	0	-0.0339377	0.00146548	0.00139986	chr10:100923975|100926019	chr10_100926019_100923975:+	0.000447119	chr10	100926019	100923975	+	SLF2	circSLF2-3	-	1	1	0	0	0	0
chr10-101120596	rs2788740	0.8273	0	0	1	0	0	-0.0429823	0.00269379	0.0029997	chr10:100923975|100926019	chr10_100926019_100923975:+	0.000447119	chr10	100926019	100923975	+	SLF2	circSLF2-3	-	1	1	0	0	0	0
chr10-101120687	rs2788739	0.1046	0	0	1	0	0	-0.0321677	0.00417249	0.00469953	chr10:100923975|100926019	chr10_100926019_100923975:+	0.000447119	chr10	100926019	100923975	+	SLF2	circSLF2-3	-	1	1	0	0	0	0
chr10-101123996	rs2742050	0.647	0	0	1	0	0	-0.0423081	0.00416298	0.00459954	chr10:100923975|100926019	chr10_100926019_100923975:+	0.000447119	chr10	100926019	100923975	+	SLF2	circSLF2-3	-	1	1	0	0	0	0
chr10-1011898	rs2127604	0.6298	0	0	0	0	0	0.0274397	0.00119716	0.00179982	chr10:1072116|1086357	chr10_1086357_1072116:+	0.00126726	chr10	1086357	1072116	+	WDR37	circWDR37-2	-	0	0	0	0	0	0
chr10-101269495	rs140355860	-	0	0	0	0	0	-0.0414826	0.000913071	0.00109989	chr10:101430345|101479457	chr10_101479457_101430345:+	0.00199833	chr10	101479457	101430345	+	BTRC	circBTRC-1	-	1	1	0	0	0	1
chr10-101270803	rs79869999	-	0	0	0	0	0	-0.0414826	0.000913071	0.00139986	chr10:101430345|101479457	chr10_101479457_101430345:+	0.00199833	chr10	101479457	101430345	+	BTRC	circBTRC-1	-	1	1	0	0	0	0
chr10-101744905	rs12256379	0.4163	0	0	1	0	0	-0.0102787	0.00369267	0.00409959	chr10:101797980|101807901	chr10_101797980_101807901:-	0.00359217	chr10	101797980	101807901	-	MGEA5	circMGEA5-5	-	1	0	0	0	0	0
chr10-101757550	rs12241336	0.4203	0	0	1	0	0	-0.0102787	0.00369267	0.00409959	chr10:101797980|101807901	chr10_101797980_101807901:-	0.00359217	chr10	101797980	101807901	-	MGEA5	circMGEA5-5	-	1	0	0	0	0	0
chr10-101761568	rs10786648	0.175	0	0	1	0	0	-0.00347364	0.00395077	0.00419958	chr10:101939863|102002072	chr10_101939863_102002072:-	0.00442347	chr10	101939863	102002072	-	C10orf76	circC10orf76-6	-	1	1	0	0	0	1
chr10-101762056	rs111548231	0.6277	0	0	1	0	0	-0.0105295	0.00344721	0.0029997	chr10:101797980|101807901	chr10_101797980_101807901:-	0.00359217	chr10	101797980	101807901	-	MGEA5	circMGEA5-5	-	1	0	0	0	0	1
chr10-101764152	rs117682777	0.5994	0	0	1	0	0	0.039346	5.74365e-05	0.00029997	chr10:101792839|101807901	chr10_101792839_101807901:-	0.000700221	chr10	101792839	101807901	-	MGEA5	circMGEA5-1	-	1	0	0	0	0	0
chr10-101766726	rs61874096	0.6432	0	0	1	0	0	-0.0105295	0.00344721	0.00409959	chr10:101797980|101807901	chr10_101797980_101807901:-	0.00359217	chr10	101797980	101807901	-	MGEA5	circMGEA5-5	-	1	0	0	0	0	0
chr10-101768025	rs17697512	0.5808	0	0	1	0	0	-0.0105295	0.00344721	0.00409959	chr10:101797980|101807901	chr10_101797980_101807901:-	0.00359217	chr10	101797980	101807901	-	MGEA5	circMGEA5-5	-	1	0	0	0	0	0
chr10-101768759	rs3218244	0.6298	0	0	1	0	0	-0.0105295	0.00344721	0.00409959	chr10:101797980|101807901	chr10_101797980_101807901:-	0.00359217	chr10	101797980	101807901	-	MGEA5	circMGEA5-5	-	1	0	0	0	0	0
chr10-101769230	rs3218240	0.6448	0	0	1	0	0	-0.0105295	0.00344721	0.00409959	chr10:101797980|101807901	chr10_101797980_101807901:-	0.00359217	chr10	101797980	101807901	-	MGEA5	circMGEA5-5	-	1	0	0	0	0	0
chr10-101781203	rs61874098	0.5247	0	0	1	0	0	-0.0105295	0.00344721	0.00409959	chr10:101797980|101807901	chr10_101797980_101807901:-	0.00359217	chr10	101797980	101807901	-	MGEA5	circMGEA5-5	-	1	0	0	0	0	0
chr10-101785613	rs41291486	0.6136	0	0	1	0	0	0.0106573	0.00168144	0.00229977	chr10:101889412|102002072	chr10_101889412_102002072:-	0.0030687	chr10	101889412	102002072	-	C10orf76	circC10orf76-3	-	1	1	0	0	0	1
chr10-101797901	rs117526247	0.005004	1	0	1	0	0	0.0328591	0.00131926	0.00169983	chr10:101975212|101995355	chr10_101975212_101995355:-	0.00257693	chr10	101975212	101995355	-	C10orf76	circC10orf76-8	-	1	1	0	0	0	1
chr10-101798944	rs17697840	0.571	0	0	1	0	0	-0.0105295	0.00344721	0.00409959	chr10:101797980|101807901	chr10_101797980_101807901:-	0.00359217	chr10	101797980	101807901	-	MGEA5	circMGEA5-5	-	1	0	0	0	0	0
chr10-101800576	rs2305191	0.3599	0	0	1	0	0	-0.00585056	0.00248939	0.00249975	chr10:101798842|101813606	chr10_101798842_101813606:-	0.00321688	chr10	101798842	101813606	-	MGEA5	circMGEA5-11	-	1	0	0	0	0	1
chr10-101800607	rs17770568	0.5404	0	0	1	0	0	-0.0105295	0.00344721	0.00409959	chr10:101797980|101807901	chr10_101797980_101807901:-	0.00359217	chr10	101797980	101807901	-	MGEA5	circMGEA5-5	-	1	0	0	0	0	0
chr10-101802014	rs61874100	0.5194	0	0	1	0	0	-0.0105295	0.00344721	0.00409959	chr10:101797980|101807901	chr10_101797980_101807901:-	0.00359217	chr10	101797980	101807901	-	MGEA5	circMGEA5-5	-	1	0	0	0	0	0
chr10-101802537	rs61874101	0.5195	0	0	1	0	0	-0.0105295	0.00344721	0.00409959	chr10:101797980|101807901	chr10_101797980_101807901:-	0.00359217	chr10	101797980	101807901	-	MGEA5	circMGEA5-5	-	1	0	0	0	0	0
chr10-101803713	rs17697930	0.5419	0	0	1	0	0	-0.0105295	0.00344721	0.00409959	chr10:101797980|101807901	chr10_101797980_101807901:-	0.00359217	chr10	101797980	101807901	-	MGEA5	circMGEA5-5	-	1	0	0	0	0	0
chr10-101804686	rs147075318	0.7291	0	0	1	0	0	0.0427745	2.91327e-05	0.00019998	chr10:101792839|101807901	chr10_101792839_101807901:-	0.000700221	chr10	101792839	101807901	-	MGEA5	circMGEA5-1	-	1	0	0	0	0	1
chr10-101806418	rs114206659	0.5445	0	0	1	0	0	-0.0105295	0.00344721	0.00409959	chr10:101797980|101807901	chr10_101797980_101807901:-	0.00359217	chr10	101797980	101807901	-	MGEA5	circMGEA5-5	-	1	0	0	0	0	0
chr10-101807157	rs61874102	0.5248	0	0	1	0	0	-0.0105295	0.00344721	0.00409959	chr10:101797980|101807901	chr10_101797980_101807901:-	0.00359217	chr10	101797980	101807901	-	MGEA5	circMGEA5-5	-	1	0	0	0	0	0
chr10-101808627	rs61874103	0.5258	0	0	1	0	0	-0.0105295	0.00344721	0.00409959	chr10:101797980|101807901	chr10_101797980_101807901:-	0.00359217	chr10	101797980	101807901	-	MGEA5	circMGEA5-5	-	1	0	0	0	0	0
chr10-101808924	rs61874104	0.5256	0	0	1	0	0	-0.0105295	0.00344721	0.00409959	chr10:101797980|101807901	chr10_101797980_101807901:-	0.00359217	chr10	101797980	101807901	-	MGEA5	circMGEA5-5	-	1	0	0	0	0	0
chr10-101809625	rs150281020	0.5247	0	0	1	0	0	-0.0105295	0.00344721	0.00409959	chr10:101797980|101807901	chr10_101797980_101807901:-	0.00359217	chr10	101797980	101807901	-	MGEA5	circMGEA5-5	-	1	0	0	0	0	0
chr10-101811356	rs112093104	0.5495	0	0	1	0	0	-0.0105295	0.00344721	0.00409959	chr10:101797980|101807901	chr10_101797980_101807901:-	0.00359217	chr10	101797980	101807901	-	MGEA5	circMGEA5-5	-	1	0	0	0	0	0
chr10-101813156	rs41307050	0.5624	0	0	1	0	0	-0.0105295	0.00344721	0.00409959	chr10:101797980|101807901	chr10_101797980_101807901:-	0.00359217	chr10	101797980	101807901	-	MGEA5	circMGEA5-5	-	1	0	0	0	0	0
chr10-101814605	rs17770716	0.05138	0	0	1	0	0	-0.0693333	0.00306536	0.00339966	chr10:101792839|101810314	chr10_101792839_101810314:-	0.000447119	chr10	101792839	101810314	-	MGEA5	circMGEA5-2	-	1	0	0	0	0	0
chr10-101815855	rs17770756	0.5644	0	0	1	0	0	-0.0105295	0.00344721	0.00409959	chr10:101797980|101807901	chr10_101797980_101807901:-	0.00359217	chr10	101797980	101807901	-	MGEA5	circMGEA5-5	-	1	0	0	0	0	0
chr10-101817969	rs41291488	0.5651	0	0	1	0	0	-0.0105295	0.00344721	0.00409959	chr10:101797980|101807901	chr10_101797980_101807901:-	0.00359217	chr10	101797980	101807901	-	MGEA5	circMGEA5-5	-	1	0	0	0	0	0
chr10-101819868	rs61874108	0.5651	0	0	1	0	0	-0.0105295	0.00344721	0.00409959	chr10:101797980|101807901	chr10_101797980_101807901:-	0.00359217	chr10	101797980	101807901	-	MGEA5	circMGEA5-5	-	1	0	0	0	0	0
chr10-101821357	rs36018485	0.04999	1	0	1	0	0	-0.0693333	0.00306536	0.00339966	chr10:101792839|101810314	chr10_101792839_101810314:-	0.000447119	chr10	101792839	101810314	-	MGEA5	circMGEA5-2	-	1	0	0	0	0	0
chr10-101825365	rs11191123	0.02088	1	0	1	0	0	0.0480482	0.00204567	0.00209979	chr10:101792839|101810314	chr10_101792839_101810314:-	0.000447119	chr10	101792839	101810314	-	MGEA5	circMGEA5-2	-	1	0	0	0	0	0
chr10-101826599	rs10883689	0.01784	1	0	1	0	0	0.0480482	0.00204567	0.00209979	chr10:101792839|101810314	chr10_101792839_101810314:-	0.000447119	chr10	101792839	101810314	-	MGEA5	circMGEA5-2	-	1	0	0	0	0	0
chr10-101830837	rs3781299	0.01943	1	0	1	0	0	0.0483978	0.00188949	0.0019998	chr10:101792839|101810314	chr10_101792839_101810314:-	0.000447119	chr10	101792839	101810314	-	MGEA5	circMGEA5-2	-	1	0	0	0	0	0
chr10-101832068	rs76393635	0.7398	0	0	1	0	0	0.0427745	2.91327e-05	0.00029997	chr10:101792839|101807901	chr10_101792839_101807901:-	0.000700221	chr10	101792839	101807901	-	MGEA5	circMGEA5-1	-	1	0	0	0	0	0
chr10-101833993	rs61874111	0.5719	0	0	1	0	0	-0.0103631	0.0043354	0.00489951	chr10:101797980|101807901	chr10_101797980_101807901:-	0.00359217	chr10	101797980	101807901	-	MGEA5	circMGEA5-5	-	1	0	0	0	0	0
chr10-101836968	rs142198556	0.06803	0	0	1	0	0	0.0182259	0.00233084	0.00229977	chr10:101956597|101995355	chr10_101956597_101995355:-	0.00220627	chr10	101956597	101995355	-	C10orf76	circC10orf76-7	-	1	1	0	0	0	0
chr10-101837597	rs11191127	0.02432	1	0	1	0	0	0.0480482	0.00204567	0.00209979	chr10:101792839|101810314	chr10_101792839_101810314:-	0.000447119	chr10	101792839	101810314	-	MGEA5	circMGEA5-2	-	1	0	0	0	0	0
chr10-101840760	rs17094373	0.5734	0	0	1	0	0	-0.0103631	0.0043354	0.00489951	chr10:101797980|101807901	chr10_101797980_101807901:-	0.00359217	chr10	101797980	101807901	-	MGEA5	circMGEA5-5	-	1	0	0	0	0	0
chr10-101843405	rs12413444	0.02453	1	0	1	0	0	0.0480482	0.00204567	0.00209979	chr10:101792839|101810314	chr10_101792839_101810314:-	0.000447119	chr10	101792839	101810314	-	MGEA5	circMGEA5-2	-	1	0	0	0	0	0
chr10-101845669	rs41291492	0.6052	0	0	1	0	0	-0.0103631	0.0043354	0.00489951	chr10:101797980|101807901	chr10_101797980_101807901:-	0.00359217	chr10	101797980	101807901	-	MGEA5	circMGEA5-5	-	1	0	0	0	0	0
chr10-101846230	rs41300229	0.07396	0	0	1	0	0	0.0193718	0.00155399	0.00129987	chr10:101956597|101995355	chr10_101956597_101995355:-	0.00220627	chr10	101956597	101995355	-	C10orf76	circC10orf76-7	-	1	1	0	0	0	1
chr10-101848287	rs61874114	0.5763	0	0	1	0	0	-0.0103631	0.0043354	0.00489951	chr10:101797980|101807901	chr10_101797980_101807901:-	0.00359217	chr10	101797980	101807901	-	MGEA5	circMGEA5-5	-	1	0	0	0	0	0
chr10-101849147	rs61874115	0.5757	0	0	1	0	0	-0.0103631	0.0043354	0.00489951	chr10:101797980|101807901	chr10_101797980_101807901:-	0.00359217	chr10	101797980	101807901	-	MGEA5	circMGEA5-5	-	1	0	0	0	0	0
chr10-101849947	rs7918620	0.09343	0	0	1	0	0	-0.00802521	0.000322046	0.00059994	chr10:102023477|102033339	chr10_102023477_102033339:-	0.000914837	chr10	102023477	102033339	-	C10orf76	circC10orf76-11	-	1	1	0	0	0	0
chr10-101849947	rs7918620	0.09343	0	0	1	0	0	-0.0491982	0.001918	0.00309969	chr10:101792839|101810314	chr10_101792839_101810314:-	0.000447119	chr10	101792839	101810314	-	MGEA5	circMGEA5-2	-	1	0	0	0	0	0
chr10-101851434	rs61874116	0.05586	0	0	1	0	0	-0.0697652	0.00325881	0.00329967	chr10:101792839|101810314	chr10_101792839_101810314:-	0.000447119	chr10	101792839	101810314	-	MGEA5	circMGEA5-2	-	1	0	0	0	0	0
chr10-101853475	rs11191130	0.02311	1	0	1	0	0	0.0480482	0.00204567	0.00209979	chr10:101792839|101810314	chr10_101792839_101810314:-	0.000447119	chr10	101792839	101810314	-	MGEA5	circMGEA5-2	-	1	0	0	0	0	0
chr10-101854695	rs61874117	0.5755	0	0	1	0	0	-0.0103631	0.0043354	0.00489951	chr10:101797980|101807901	chr10_101797980_101807901:-	0.00359217	chr10	101797980	101807901	-	MGEA5	circMGEA5-5	-	1	0	0	0	0	0
chr10-101858276	rs1530589	0.0859	0	0	1	0	0	-0.00802521	0.000322046	0.00059994	chr10:102023477|102033339	chr10_102023477_102033339:-	0.000914837	chr10	102023477	102033339	-	C10orf76	circC10orf76-11	-	1	1	0	0	0	0
chr10-101858276	rs1530589	0.0859	0	0	1	0	0	-0.0491982	0.001918	0.00309969	chr10:101792839|101810314	chr10_101792839_101810314:-	0.000447119	chr10	101792839	101810314	-	MGEA5	circMGEA5-2	-	1	0	0	0	0	0
chr10-101858333	rs61874154	0.5876	0	0	1	0	0	-0.0103631	0.0043354	0.00489951	chr10:101797980|101807901	chr10_101797980_101807901:-	0.00359217	chr10	101797980	101807901	-	MGEA5	circMGEA5-5	-	1	0	0	0	0	0
chr10-101859053	rs58880399	0.08892	0	0	1	0	0	-0.00802521	0.000322046	0.00059994	chr10:102023477|102033339	chr10_102023477_102033339:-	0.000914837	chr10	102023477	102033339	-	C10orf76	circC10orf76-11	-	1	1	0	0	0	0
chr10-101859053	rs58880399	0.08892	0	0	1	0	0	-0.0491982	0.001918	0.00309969	chr10:101792839|101810314	chr10_101792839_101810314:-	0.000447119	chr10	101792839	101810314	-	MGEA5	circMGEA5-2	-	1	0	0	0	0	0
chr10-101860271	rs61873586	0.5711	0	0	1	0	0	-0.0103631	0.0043354	0.00489951	chr10:101797980|101807901	chr10_101797980_101807901:-	0.00359217	chr10	101797980	101807901	-	MGEA5	circMGEA5-5	-	1	0	0	0	0	0
chr10-101862842	rs78143822	0.03029	1	0	1	0	0	-0.12127	0.0044601	0.0049995	chr10:101672915|101676436	chr10_101672915_101676436:-	0.0049995	chr10	101672915	101676436	-	FBXW4	circFBXW4-4	-	1	1	0	0	0	1
chr10-101866849	rs61873588	0.572	0	0	1	0	0	-0.0103631	0.0043354	0.00489951	chr10:101797980|101807901	chr10_101797980_101807901:-	0.00359217	chr10	101797980	101807901	-	MGEA5	circMGEA5-5	-	1	0	0	0	0	0
chr10-101869123	rs61873590	0.5715	0	0	1	0	0	-0.0103631	0.0043354	0.00489951	chr10:101797980|101807901	chr10_101797980_101807901:-	0.00359217	chr10	101797980	101807901	-	MGEA5	circMGEA5-5	-	1	0	0	0	0	0
chr10-101876121	rs12257791	0.02318	1	0	1	0	0	0.0487033	0.00165823	0.00179982	chr10:101792839|101810314	chr10_101792839_101810314:-	0.000447119	chr10	101792839	101810314	-	MGEA5	circMGEA5-2	-	1	0	0	0	0	0
chr10-101877130	rs7098682	0.7141	0	0	1	0	0	-0.0073256	0.000506654	0.00039996	chr10:102023477|102033339	chr10_102023477_102033339:-	0.000914837	chr10	102023477	102033339	-	C10orf76	circC10orf76-11	-	1	1	0	0	0	0
chr10-101877130	rs7098682	0.7141	0	0	1	0	0	-0.0591942	7.08545e-05	9.999e-05	chr10:101792839|101810314	chr10_101792839_101810314:-	0.000447119	chr10	101792839	101810314	-	MGEA5	circMGEA5-2	-	1	0	0	0	0	1
chr10-101885982	rs61873594	0.5825	0	0	1	0	0	-0.0103631	0.0043354	0.00489951	chr10:101797980|101807901	chr10_101797980_101807901:-	0.00359217	chr10	101797980	101807901	-	MGEA5	circMGEA5-5	-	1	0	0	0	0	0
chr10-101887259	rs75722317	0.5797	0	0	1	0	0	-0.0103631	0.0043354	0.00489951	chr10:101797980|101807901	chr10_101797980_101807901:-	0.00359217	chr10	101797980	101807901	-	MGEA5	circMGEA5-5	-	1	0	0	0	0	0
chr10-101889776	rs45493403	0.6583	0	0	1	0	0	-0.0119133	0.00391164	0.00449955	chr10:102023477|102033339	chr10_102023477_102033339:-	0.000914837	chr10	102023477	102033339	-	C10orf76	circC10orf76-11	-	1	1	0	0	0	0
chr10-101891487	rs117577755	0.07105	0	0	1	0	0	0.0182259	0.00233084	0.00229977	chr10:101956597|101995355	chr10_101956597_101995355:-	0.00220627	chr10	101956597	101995355	-	C10orf76	circC10orf76-7	-	1	1	0	0	0	0
chr10-101892246	rs112537390	0.5774	0	0	1	0	0	-0.0103631	0.0043354	0.00489951	chr10:101797980|101807901	chr10_101797980_101807901:-	0.00359217	chr10	101797980	101807901	-	MGEA5	circMGEA5-5	-	1	0	0	0	0	0
chr10-101892647	rs17771448	0.578	0	0	1	0	0	-0.0103631	0.0043354	0.00489951	chr10:101797980|101807901	chr10_101797980_101807901:-	0.00359217	chr10	101797980	101807901	-	MGEA5	circMGEA5-5	-	1	0	0	0	0	0
chr10-101894770	rs151216732	0.2696	0	0	1	0	0	0.0144936	0.000418316	0.00049995	chr10:102023477|102025248	chr10_102023477_102025248:-	0.00126726	chr10	102023477	102025248	-	C10orf76	circC10orf76-9	-	1	1	0	0	0	1
chr10-101903032	rs10786650	0.7384	0	0	1	0	0	-0.0070994	0.000762625	0.00069993	chr10:102023477|102033339	chr10_102023477_102033339:-	0.000914837	chr10	102023477	102033339	-	C10orf76	circC10orf76-11	-	1	1	0	0	0	0
chr10-101903032	rs10786650	0.7384	0	0	1	0	0	-0.0581728	9.5822e-05	0.00039996	chr10:101792839|101810314	chr10_101792839_101810314:-	0.000447119	chr10	101792839	101810314	-	MGEA5	circMGEA5-2	-	1	0	0	0	0	0
chr10-101906238	rs61873599	0.6396	0	0	1	0	0	-0.0119133	0.00391164	0.00449955	chr10:102023477|102033339	chr10_102023477_102033339:-	0.000914837	chr10	102023477	102033339	-	C10orf76	circC10orf76-11	-	1	1	0	0	0	0
chr10-101907726	rs17698975	0.5737	0	0	1	0	0	-0.0103631	0.0043354	0.00489951	chr10:101797980|101807901	chr10_101797980_101807901:-	0.00359217	chr10	101797980	101807901	-	MGEA5	circMGEA5-5	-	1	0	0	0	0	0
chr10-101910587	rs6584462	0.2324	0	0	1	0	0	-0.00816215	0.00025338	0.00039996	chr10:102023477|102033339	chr10_102023477_102033339:-	0.000914837	chr10	102023477	102033339	-	C10orf76	circC10orf76-11	-	1	1	0	0	0	1
chr10-101910587	rs6584462	0.2324	0	0	1	0	0	-0.0487343	0.00212305	0.00289971	chr10:101792839|101810314	chr10_101792839_101810314:-	0.000447119	chr10	101792839	101810314	-	MGEA5	circMGEA5-2	-	1	0	0	0	0	0
chr10-101910951	rs111657566	0.6449	0	0	1	0	0	-0.0119133	0.00391164	0.00449955	chr10:102023477|102033339	chr10_102023477_102033339:-	0.000914837	chr10	102023477	102033339	-	C10orf76	circC10orf76-11	-	1	1	0	0	0	0
chr10-101911463	rs61873600	0.6455	0	0	1	0	0	-0.0119133	0.00391164	0.00449955	chr10:102023477|102033339	chr10_102023477_102033339:-	0.000914837	chr10	102023477	102033339	-	C10orf76	circC10orf76-11	-	1	1	0	0	0	0
chr10-101914345	rs11191148	0.01857	1	0	1	0	0	0.0481113	0.00201219	0.00219978	chr10:101792839|101810314	chr10_101792839_101810314:-	0.000447119	chr10	101792839	101810314	-	MGEA5	circMGEA5-2	-	1	0	0	0	0	0
chr10-101914761	rs61873601	0.5786	0	0	1	0	0	-0.0103631	0.0043354	0.00489951	chr10:101797980|101807901	chr10_101797980_101807901:-	0.00359217	chr10	101797980	101807901	-	MGEA5	circMGEA5-5	-	1	0	0	0	0	0
chr10-101918204	rs11191149	0.02091	1	0	1	0	0	0.047444	0.00233946	0.00249975	chr10:101792839|101810314	chr10_101792839_101810314:-	0.000447119	chr10	101792839	101810314	-	MGEA5	circMGEA5-2	-	1	0	0	0	0	0
chr10-101920322	rs138394439	0.7311	0	0	1	0	0	0.0427745	2.91327e-05	0.00029997	chr10:101792839|101807901	chr10_101792839_101807901:-	0.000700221	chr10	101792839	101807901	-	MGEA5	circMGEA5-1	-	1	0	0	0	0	0
chr10-101923456	rs10786655	0.6549	0	0	1	0	0	-0.0070994	0.000762625	0.00069993	chr10:102023477|102033339	chr10_102023477_102033339:-	0.000914837	chr10	102023477	102033339	-	C10orf76	circC10orf76-11	-	1	1	0	0	0	0
chr10-101923456	rs10786655	0.6549	0	0	1	0	0	-0.0581728	9.5822e-05	0.00039996	chr10:101792839|101810314	chr10_101792839_101810314:-	0.000447119	chr10	101792839	101810314	-	MGEA5	circMGEA5-2	-	1	0	0	0	0	0
chr10-1019251	rs17221491	0.4794	0	0	0	0	0	0.018439	9.15301e-05	0.00039996	chr10:863743|885760	chr10_863743_885760:-	0.000447119	chr10	863743	885760	-	LARP4B	circLARP4B-2	-	0	0	0	0	0	0
chr10-101930061	rs7906743	0.1877	0	0	1	0	0	-0.00783645	0.000409373	0.00079992	chr10:102023477|102033339	chr10_102023477_102033339:-	0.000914837	chr10	102023477	102033339	-	C10orf76	circC10orf76-11	-	1	1	0	0	0	0
chr10-101930061	rs7906743	0.1877	0	0	1	0	0	-0.0463805	0.00326209	0.00439956	chr10:101792839|101810314	chr10_101792839_101810314:-	0.000447119	chr10	101792839	101810314	-	MGEA5	circMGEA5-2	-	1	0	0	0	0	0
chr10-101931242	rs10883695	0.02464	1	0	1	0	0	0.0464631	0.00287822	0.00289971	chr10:101792839|101810314	chr10_101792839_101810314:-	0.000447119	chr10	101792839	101810314	-	MGEA5	circMGEA5-2	-	1	0	0	0	0	0
chr10-101934649	rs17771847	0.5874	0	0	1	0	0	-0.0103631	0.0043354	0.00489951	chr10:101797980|101807901	chr10_101797980_101807901:-	0.00359217	chr10	101797980	101807901	-	MGEA5	circMGEA5-5	-	1	0	0	0	0	0
chr10-101937297	rs11191154	0.02713	1	0	1	0	0	0.0464631	0.00287822	0.00289971	chr10:101792839|101810314	chr10_101792839_101810314:-	0.000447119	chr10	101792839	101810314	-	MGEA5	circMGEA5-2	-	1	0	0	0	0	0
chr10-101941838	rs78827479	0.5863	0	0	1	0	0	-0.0103631	0.0043354	0.00489951	chr10:101797980|101807901	chr10_101797980_101807901:-	0.00359217	chr10	101797980	101807901	-	MGEA5	circMGEA5-5	-	1	0	0	0	0	0
chr10-101944172	rs11191157	0.02987	1	0	1	0	0	0.0464631	0.00287822	0.00289971	chr10:101792839|101810314	chr10_101792839_101810314:-	0.000447119	chr10	101792839	101810314	-	MGEA5	circMGEA5-2	-	1	0	0	0	0	0
chr10-1019466	rs41260144	0.4758	0	0	0	0	0	0.018439	9.15301e-05	0.00039996	chr10:863743|885760	chr10_863743_885760:-	0.000447119	chr10	863743	885760	-	LARP4B	circLARP4B-2	-	0	0	0	0	0	0
chr10-101951517	rs11191159	0.0276	1	0	1	0	0	0.0464631	0.00287822	0.00289971	chr10:101792839|101810314	chr10_101792839_101810314:-	0.000447119	chr10	101792839	101810314	-	MGEA5	circMGEA5-2	-	1	0	0	0	0	0
chr10-1019517	rs41314629	0.7096	0	0	0	0	0	0.0294432	0.000696526	0.00119988	chr10:1072116|1086357	chr10_1086357_1072116:+	0.00126726	chr10	1086357	1072116	+	WDR37	circWDR37-2	-	0	0	0	0	0	0
chr10-101954268	rs61873606	0.606	0	0	1	0	0	-0.0103631	0.0043354	0.00489951	chr10:101797980|101807901	chr10_101797980_101807901:-	0.00359217	chr10	101797980	101807901	-	MGEA5	circMGEA5-5	-	1	0	0	0	0	0
chr10-101955025	rs12359517	0.02801	1	0	1	0	0	0.0464631	0.00287822	0.00289971	chr10:101792839|101810314	chr10_101792839_101810314:-	0.000447119	chr10	101792839	101810314	-	MGEA5	circMGEA5-2	-	1	0	0	0	0	0
chr10-101955765	rs10883699	0.02754	1	0	1	0	0	0.0464631	0.00287822	0.00289971	chr10:101792839|101810314	chr10_101792839_101810314:-	0.000447119	chr10	101792839	101810314	-	MGEA5	circMGEA5-2	-	1	0	0	0	0	0
chr10-101959061	rs17699407	0.6122	0	0	1	0	0	-0.0103631	0.0043354	0.00489951	chr10:101797980|101807901	chr10_101797980_101807901:-	0.00359217	chr10	101797980	101807901	-	MGEA5	circMGEA5-5	-	1	0	0	0	0	0
chr10-101960156	rs11191160	0.0279	1	0	1	0	0	0.0464631	0.00287822	0.00289971	chr10:101792839|101810314	chr10_101792839_101810314:-	0.000447119	chr10	101792839	101810314	-	MGEA5	circMGEA5-2	-	1	0	0	0	0	0
chr10-101961940	rs10509754	0.1971	0	0	1	0	0	-0.00783645	0.000409373	0.00079992	chr10:102023477|102033339	chr10_102023477_102033339:-	0.000914837	chr10	102023477	102033339	-	C10orf76	circC10orf76-11	-	1	1	0	0	0	0
chr10-101961940	rs10509754	0.1971	0	0	1	0	0	-0.0463805	0.00326209	0.00439956	chr10:101792839|101810314	chr10_101792839_101810314:-	0.000447119	chr10	101792839	101810314	-	MGEA5	circMGEA5-2	-	1	0	0	0	0	0
chr10-101963184	rs61873608	0.6206	0	0	1	0	0	-0.0103631	0.0043354	0.00489951	chr10:101797980|101807901	chr10_101797980_101807901:-	0.00359217	chr10	101797980	101807901	-	MGEA5	circMGEA5-5	-	1	0	0	0	0	0
chr10-101972386	rs11191162	0.02927	1	0	1	1	0	0.0464631	0.00287822	0.00289971	chr10:101792839|101810314	chr10_101792839_101810314:-	0.000447119	chr10	101792839	101810314	-	MGEA5	circMGEA5-2	-	1	0	0	0	0	0
chr10-101974252	rs61873609	0.6432	0	0	1	1	0	-0.0103631	0.0043354	0.00489951	chr10:101797980|101807901	chr10_101797980_101807901:-	0.00359217	chr10	101797980	101807901	-	MGEA5	circMGEA5-5	-	1	0	0	0	0	0
chr10-101975787	rs61873610	0.6231	0	0	1	1	0	-0.0103631	0.0043354	0.00489951	chr10:101797980|101807901	chr10_101797980_101807901:-	0.00359217	chr10	101797980	101807901	-	MGEA5	circMGEA5-5	-	1	0	0	0	0	0
chr10-1019770	rs1044261	0.1227	0	0	0	0	0	-0.00798205	0.00378918	0.00419958	chr10:1072116|1080476	chr10_1080476_1072116:+	0.00230483	chr10	1080476	1072116	+	WDR37	circWDR37-1	-	0	0	0	0	0	1
chr10-101980342	rs7077949	0.1817	0	0	1	1	0	-0.00795851	0.000330369	0.00059994	chr10:102023477|102033339	chr10_102023477_102033339:-	0.000914837	chr10	102023477	102033339	-	C10orf76	circC10orf76-11	-	1	1	0	0	0	0
chr10-101980342	rs7077949	0.1817	0	0	1	1	0	-0.0475711	0.00253966	0.00319968	chr10:101792839|101810314	chr10_101792839_101810314:-	0.000447119	chr10	101792839	101810314	-	MGEA5	circMGEA5-2	-	1	0	0	0	0	0
chr10-101981968	rs34642364	0.03305	1	0	1	1	0	0.0470578	0.00238358	0.00229977	chr10:101792839|101810314	chr10_101792839_101810314:-	0.000447119	chr10	101792839	101810314	-	MGEA5	circMGEA5-2	-	1	0	0	0	0	0
chr10-101983376	rs35205878	0.0339	1	0	1	1	0	0.0470578	0.00238358	0.00229977	chr10:101792839|101810314	chr10_101792839_101810314:-	0.000447119	chr10	101792839	101810314	-	MGEA5	circMGEA5-2	-	1	0	0	0	0	0
chr10-101987381	rs10883701	0.02863	1	0	1	1	0	0.0477185	0.00193702	0.00179982	chr10:101792839|101810314	chr10_101792839_101810314:-	0.000447119	chr10	101792839	101810314	-	MGEA5	circMGEA5-2	-	1	0	0	0	0	0
chr10-101989986	rs11191170	0.03312	1	0	1	1	0	0.0470578	0.00238358	0.00229977	chr10:101792839|101810314	chr10_101792839_101810314:-	0.000447119	chr10	101792839	101810314	-	MGEA5	circMGEA5-2	-	1	0	0	0	0	0
chr10-101994393	rs5003331	0.03242	1	0	1	1	0	0.0470578	0.00238358	0.00229977	chr10:101792839|101810314	chr10_101792839_101810314:-	0.000447119	chr10	101792839	101810314	-	MGEA5	circMGEA5-2	-	1	0	0	0	0	0
chr10-101994431	rs59543819	0.8631	0	0	1	1	0	-0.00729827	0.000500464	0.00029997	chr10:102023477|102033339	chr10_102023477_102033339:-	0.000914837	chr10	102023477	102033339	-	C10orf76	circC10orf76-11	-	1	1	0	0	0	0
chr10-101994431	rs59543819	0.8631	0	0	1	1	0	-0.0566181	0.000136244	0.00039996	chr10:101792839|101810314	chr10_101792839_101810314:-	0.000447119	chr10	101792839	101810314	-	MGEA5	circMGEA5-2	-	1	0	0	0	0	0
chr10-102000945	rs140043141	0.7441	0	0	1	1	0	0.0427745	2.91327e-05	0.00029997	chr10:101792839|101807901	chr10_101792839_101807901:-	0.000700221	chr10	101792839	101807901	-	MGEA5	circMGEA5-1	-	1	0	0	0	0	0
chr10-102006033	rs7350429	0.03252	1	0	1	1	0	0.0470578	0.00238358	0.00229977	chr10:101792839|101810314	chr10_101792839_101810314:-	0.000447119	chr10	101792839	101810314	-	MGEA5	circMGEA5-2	-	1	0	0	0	0	0
chr10-1020123	rs114938928	0.4152	0	0	0	0	0	0.0355598	0.000450415	0.00079992	chr10:1072116|1086357	chr10_1086357_1072116:+	0.00126726	chr10	1086357	1072116	+	WDR37	circWDR37-2	-	0	0	0	0	0	1
chr10-102031981	rs7907237	0.1865	0	0	1	1	0	-0.00804684	0.000257733	0.00029997	chr10:102023477|102033339	chr10_102023477_102033339:-	0.000914837	chr10	102023477	102033339	-	C10orf76	circC10orf76-11	-	1	1	0	0	0	0
chr10-102040001	rs11191190	0.1969	0	0	1	1	0	-0.00804684	0.000257733	0.00029997	chr10:102023477|102033339	chr10_102023477_102033339:-	0.000914837	chr10	102023477	102033339	-	C10orf76	circC10orf76-11	-	1	1	0	0	0	0
chr10-102041321	rs11191192	0.1834	0	0	1	1	0	-0.00804684	0.000257733	0.00029997	chr10:102023477|102033339	chr10_102023477_102033339:-	0.000914837	chr10	102023477	102033339	-	C10orf76	circC10orf76-11	-	1	1	0	0	0	0
chr10-102048648	rs72844697	0.2966	0	0	1	1	0	0.0122703	0.00179301	0.00269973	chr10:102023477|102025248	chr10_102023477_102025248:-	0.00126726	chr10	102023477	102025248	-	C10orf76	circC10orf76-9	-	1	1	0	0	0	0
chr10-102069915	rs57685140	0.212	0	0	1	1	0	-0.00785684	0.000394802	0.00079992	chr10:102023477|102033339	chr10_102023477_102033339:-	0.000914837	chr10	102023477	102033339	-	C10orf76	circC10orf76-11	-	1	1	0	0	0	0
chr10-102095591	rs117034449	0.3956	0	0	1	1	0	0.0134187	0.00132774	0.00189981	chr10:102023477|102025248	chr10_102023477_102025248:-	0.00126726	chr10	102023477	102025248	-	C10orf76	circC10orf76-9	-	1	1	0	0	0	0
chr10-102111194	rs140353411	0.0112	1	0	1	1	0	0.0183686	0.00271462	0.00319968	chr10:101956597|101995355	chr10_101956597_101995355:-	0.00220627	chr10	101956597	101995355	-	C10orf76	circC10orf76-7	-	1	1	0	0	0	0
chr10-1021344	rs3812656	0.454	0	0	0	0	0	0.0113784	0.00234404	0.00279972	chr10:863743|885760	chr10_863743_885760:-	0.000447119	chr10	863743	885760	-	LARP4B	circLARP4B-2	-	0	0	0	0	0	0
chr10-102146855	rs118161359	0.3545	0	0	1	1	0	0.0134187	0.00132774	0.00189981	chr10:102023477|102025248	chr10_102023477_102025248:-	0.00126726	chr10	102023477	102025248	-	C10orf76	circC10orf76-9	-	1	1	0	0	0	0
chr10-102164494	rs7898913	0.3144	0	0	1	1	0	-0.0125425	0.00354941	0.00269973	chr10:102023477|102033339	chr10_102023477_102033339:-	0.000914837	chr10	102023477	102033339	-	C10orf76	circC10orf76-11	-	1	1	0	0	0	1
chr10-102169609	rs17114416	0.3067	0	0	1	1	0	-0.0125425	0.00354941	0.00479952	chr10:102023477|102033339	chr10_102023477_102033339:-	0.000914837	chr10	102023477	102033339	-	C10orf76	circC10orf76-11	-	1	1	0	0	0	0
chr10-102170653	rs7068663	0.3155	0	0	1	1	0	-0.0125425	0.00354941	0.00479952	chr10:102023477|102033339	chr10_102023477_102033339:-	0.000914837	chr10	102023477	102033339	-	C10orf76	circC10orf76-11	-	1	1	0	0	0	0
chr10-1021725	rs3829165	0.8683	0	0	0	0	0	0.00381194	0.00457167	0.00409959	chr10:1072116|1080476	chr10_1080476_1072116:+	0.00230483	chr10	1080476	1072116	+	WDR37	circWDR37-1	-	0	0	0	0	0	0
chr10-1021725	rs3829165	0.8683	0	0	0	0	0	0.0171477	0.00154037	0.00149985	chr10:1072116|1096246	chr10_1096246_1072116:+	0.00154928	chr10	1096246	1072116	+	WDR37	circWDR37-3	-	0	0	0	0	0	0
chr10-1022862	rs3750729	0.7444	0	0	0	0	0	-0.00375417	0.00505447	0.00439956	chr10:1072116|1080476	chr10_1080476_1072116:+	0.00230483	chr10	1080476	1072116	+	WDR37	circWDR37-1	-	0	0	0	0	0	0
chr10-1022862	rs3750729	0.7444	0	0	0	0	0	-0.0171996	0.00142504	0.00139986	chr10:1072116|1096246	chr10_1096246_1072116:+	0.00154928	chr10	1096246	1072116	+	WDR37	circWDR37-3	-	0	0	0	0	0	0
chr10-1023250	rs34159706	0.331	0	0	0	0	0	0.0181504	0.000139224	0.00019998	chr10:863743|885760	chr10_863743_885760:-	0.000447119	chr10	863743	885760	-	LARP4B	circLARP4B-2	-	0	0	0	0	0	0
chr10-1023330	rs12782861	0.7419	0	0	0	0	0	0.00381194	0.00457167	0.00409959	chr10:1072116|1080476	chr10_1080476_1072116:+	0.00230483	chr10	1080476	1072116	+	WDR37	circWDR37-1	-	0	0	0	0	0	0
chr10-1023330	rs12782861	0.7419	0	0	0	0	0	0.0171477	0.00154037	0.00149985	chr10:1072116|1096246	chr10_1096246_1072116:+	0.00154928	chr10	1096246	1072116	+	WDR37	circWDR37-3	-	0	0	0	0	0	0
chr10-102333196	rs149374039	0.02867	1	0	1	1	0	-0.0146692	0.0020911	0.00349965	chr10:102358039|102359435	chr10_102359435_102358039:+	0.00366854	chr10	102359435	102358039	+	GBF1	circGBF1	-	1	1	0	0	0	1
chr10-1023369	rs34884971	0.33	0	0	0	0	0	0.0180948	0.000108161	0.00029997	chr10:863743|885760	chr10_863743_885760:-	0.000447119	chr10	863743	885760	-	LARP4B	circLARP4B-2	-	0	0	0	0	0	0
chr10-102357921	rs139083944	0.03117	1	0	1	1	0	-0.0146692	0.0020911	0.00309969	chr10:102358039|102359435	chr10_102359435_102358039:+	0.00366854	chr10	102359435	102358039	+	GBF1	circGBF1	-	1	1	0	0	0	0
chr10-102359226	rs41293036	0.03124	1	0	1	1	0	-0.0146692	0.0020911	0.00309969	chr10:102358039|102359435	chr10_102359435_102358039:+	0.00366854	chr10	102359435	102358039	+	GBF1	circGBF1	-	1	1	0	0	0	0
chr10-102417853	rs140374940	0.09132	0	0	1	1	0	-0.0134298	0.00362093	0.00479952	chr10:102358039|102359435	chr10_102359435_102358039:+	0.00366854	chr10	102359435	102358039	+	GBF1	circGBF1	-	1	1	0	0	0	0
chr10-1024421	rs12777800	0.338	0	0	0	0	0	0.0181504	0.000139224	0.00019998	chr10:863743|885760	chr10_863743_885760:-	0.000447119	chr10	863743	885760	-	LARP4B	circLARP4B-2	-	0	0	0	0	0	0
chr10-1024521	rs3793777	0.7273	0	0	0	0	0	-0.0167881	0.0019038	0.00169983	chr10:1072116|1096246	chr10_1096246_1072116:+	0.00154928	chr10	1096246	1072116	+	WDR37	circWDR37-3	-	0	0	0	0	0	0
chr10-102566185	rs117283737	0.003373	1	0	1	1	1	0.0524826	0.000508453	0.00139986	chr10:102685816|102705489	chr10_102685816_102705489:-	0.000914837	chr10	102685816	102705489	-	ARL3	circARL3	-	1	1	1	0	0	0
chr10-102569138	rs76140648	0.007341	1	0	1	1	1	0.0479435	0.00030965	0.00069993	chr10:102685816|102705489	chr10_102685816_102705489:-	0.000914837	chr10	102685816	102705489	-	ARL3	circARL3	-	1	1	1	0	0	1
chr10-1026205	rs12569676	0.8223	0	0	0	0	0	0.0167321	0.00205691	0.00159984	chr10:1072116|1096246	chr10_1096246_1072116:+	0.00154928	chr10	1096246	1072116	+	WDR37	circWDR37-3	-	0	0	0	0	0	0
chr10-102636	rs4573620	0.5436	0	0	0	0	0	-0.00419457	0.00493914	0.00459954	chr10:179994|242139	chr10_242139_179994:+	0.000447119	chr10	242139	179994	+	ZMYND11	circZMYND11-3	-	0	0	0	0	0	0
chr10-102728114	rs2265309	4.274e-08	1	1	1	1	1	-0.01351	0.000191257	0.00029997	chr10:102685816|102705489	chr10_102685816_102705489:-	0.000914837	chr10	102685816	102705489	-	ARL3	circARL3	-	1	1	1	0	0	1
chr10-102733687	rs11191381	0.844	0	0	1	1	1	0.0128594	0.000617057	0.00079992	chr10:102685816|102705489	chr10_102685816_102705489:-	0.000914837	chr10	102685816	102705489	-	ARL3	circARL3	-	1	1	1	0	0	0
chr10-102739475	rs12762176	0.8711	0	0	1	1	1	0.0126992	0.000732115	0.00109989	chr10:102685816|102705489	chr10_102685816_102705489:-	0.000914837	chr10	102685816	102705489	-	ARL3	circARL3	-	1	1	1	0	0	0
chr10-102740902	rs10786706	3.482e-08	1	1	1	1	1	0.0127126	0.000561169	0.00069993	chr10:102685816|102705489	chr10_102685816_102705489:-	0.000914837	chr10	102685816	102705489	-	ARL3	circARL3	-	1	1	1	0	0	0
chr10-102743827	rs3818708	3.058e-08	1	1	1	1	1	0.0127126	0.000561169	0.00069993	chr10:102685816|102705489	chr10_102685816_102705489:-	0.000914837	chr10	102685816	102705489	-	ARL3	circARL3	-	1	1	1	0	0	0
chr10-102748445	rs12763284	2.23e-08	1	1	1	1	1	0.0126331	0.000658408	0.00049995	chr10:102685816|102705489	chr10_102685816_102705489:-	0.000914837	chr10	102685816	102705489	-	ARL3	circARL3	-	1	1	1	0	0	0
chr10-102749307	rs67506723	2.135e-08	1	1	1	1	1	0.0126331	0.000658408	0.00049995	chr10:102685816|102705489	chr10_102685816_102705489:-	0.000914837	chr10	102685816	102705489	-	ARL3	circARL3	-	1	1	1	0	0	0
chr10-102751271	rs35055249	0.7446	0	0	1	1	1	0.0251757	0.000388413	0.00059994	chr10:102685816|102705489	chr10_102685816_102705489:-	0.000914837	chr10	102685816	102705489	-	ARL3	circARL3	-	1	1	1	0	0	0
chr10-102753292	rs11191385	0.819	0	0	1	1	1	0.0128773	0.000613813	0.00079992	chr10:102685816|102705489	chr10_102685816_102705489:-	0.000914837	chr10	102685816	102705489	-	ARL3	circARL3	-	1	1	1	0	0	0
chr10-102763877	rs12775376	0.7783	0	0	1	1	1	0.0128773	0.000613813	0.00079992	chr10:102685816|102705489	chr10_102685816_102705489:-	0.000914837	chr10	102685816	102705489	-	ARL3	circARL3	-	1	1	1	0	0	0
chr10-102767194	rs11191392	2.149e-08	1	1	1	1	1	0.0122505	0.000919522	0.00069993	chr10:102685816|102705489	chr10_102685816_102705489:-	0.000914837	chr10	102685816	102705489	-	ARL3	circARL3	-	1	1	1	0	0	0
chr10-102768752	rs11191394	0.7737	0	0	1	1	1	0.0126039	0.000813736	0.00119988	chr10:102685816|102705489	chr10_102685816_102705489:-	0.000914837	chr10	102685816	102705489	-	ARL3	circARL3	-	1	1	1	0	0	0
chr10-102773071	rs12776506	0.7375	0	0	1	1	1	0.0126039	0.000813736	0.00119988	chr10:102685816|102705489	chr10_102685816_102705489:-	0.000914837	chr10	102685816	102705489	-	ARL3	circARL3	-	1	1	1	0	0	0
chr10-102784131	rs34416174	0.5265	0	0	1	1	1	0.0117859	0.00155258	0.00129987	chr10:102685816|102705489	chr10_102685816_102705489:-	0.000914837	chr10	102685816	102705489	-	ARL3	circARL3	-	1	1	1	0	0	0
chr10-102784474	rs187851820	0.2033	0	0	1	1	1	0.0145761	0.00216195	0.00179982	chr10:102876954|102890678	chr10_102890678_102876954:+	0.00265897	chr10	102890678	102876954	+	AS3MT	circAS3MT-3	-	1	1	1	0	0	0
chr10-102786426	rs1475642	0.4414	0	0	1	1	1	0.0114463	0.002761	0.00279972	chr10:102685816|102705489	chr10_102685816_102705489:-	0.000914837	chr10	102685816	102705489	-	ARL3	circARL3	-	1	1	1	0	0	0
chr10-102811679	rs284863	1.038e-11	1	1	1	1	1	-0.0124566	0.000872199	0.00079992	chr10:102685816|102705489	chr10_102685816_102705489:-	0.000914837	chr10	102685816	102705489	-	ARL3	circARL3	-	1	1	1	0	0	0
chr10-102812324	rs284862	7.908e-11	1	1	1	1	1	-0.0115559	0.00143888	0.0009999	chr10:102685816|102705489	chr10_102685816_102705489:-	0.000914837	chr10	102685816	102705489	-	ARL3	circARL3	-	1	1	1	0	0	0
chr10-102813206	rs284860	8.401e-12	1	1	1	1	1	-0.0124566	0.000872199	0.00079992	chr10:102685816|102705489	chr10_102685816_102705489:-	0.000914837	chr10	102685816	102705489	-	ARL3	circARL3	-	1	1	1	0	0	0
chr10-102813646	rs11191401	0.3123	0	0	1	1	1	0.0122403	0.00133264	0.00129987	chr10:102685816|102705489	chr10_102685816_102705489:-	0.000914837	chr10	102685816	102705489	-	ARL3	circARL3	-	1	1	1	0	0	0
chr10-102814179	rs284858	7.099e-12	1	1	1	1	1	-0.0124566	0.000872199	0.00079992	chr10:102685816|102705489	chr10_102685816_102705489:-	0.000914837	chr10	102685816	102705489	-	ARL3	circARL3	-	1	1	1	0	0	0
chr10-102814306	rs284857	6.698e-12	1	1	1	1	1	-0.0124566	0.000872199	0.00079992	chr10:102685816|102705489	chr10_102685816_102705489:-	0.000914837	chr10	102685816	102705489	-	ARL3	circARL3	-	1	1	1	0	0	0
chr10-102814572	rs284856	8.139e-12	1	1	1	1	1	-0.0124566	0.000872199	0.00079992	chr10:102685816|102705489	chr10_102685816_102705489:-	0.000914837	chr10	102685816	102705489	-	ARL3	circARL3	-	1	1	1	0	0	0
chr10-102814665	rs284855	1.069e-11	1	1	1	1	1	-0.0120814	0.00119153	0.00089991	chr10:102685816|102705489	chr10_102685816_102705489:-	0.000914837	chr10	102685816	102705489	-	ARL3	circARL3	-	1	1	1	0	0	0
chr10-102814805	rs284854	5.712e-11	1	1	1	1	1	-0.0110438	0.00220015	0.00169983	chr10:102685816|102705489	chr10_102685816_102705489:-	0.000914837	chr10	102685816	102705489	-	ARL3	circARL3	-	1	1	1	0	0	0
chr10-102818158	rs192569	1.186e-10	1	1	1	1	1	-0.0112152	0.00191354	0.00189981	chr10:102685816|102705489	chr10_102685816_102705489:-	0.000914837	chr10	102685816	102705489	-	ARL3	circARL3	-	1	1	1	0	0	0
chr10-1028190	rs7923347	0.7832	0	0	0	0	0	-0.00375417	0.00505447	0.00439956	chr10:1072116|1080476	chr10_1080476_1072116:+	0.00230483	chr10	1080476	1072116	+	WDR37	circWDR37-1	-	0	0	0	0	0	0
chr10-1028190	rs7923347	0.7832	0	0	0	0	0	-0.0171996	0.00142504	0.00139986	chr10:1072116|1096246	chr10_1096246_1072116:+	0.00154928	chr10	1096246	1072116	+	WDR37	circWDR37-3	-	0	0	0	0	0	0
chr10-102819571	rs10883780	0.3462	0	0	1	1	1	0.0118207	0.00183678	0.00189981	chr10:102685816|102705489	chr10_102685816_102705489:-	0.000914837	chr10	102685816	102705489	-	ARL3	circARL3	-	1	1	1	0	0	0
chr10-102820886	rs12780720	0.3297	0	0	1	1	1	0.0115383	0.00223197	0.00169983	chr10:102685816|102705489	chr10_102685816_102705489:-	0.000914837	chr10	102685816	102705489	-	ARL3	circARL3	-	1	1	1	0	0	0
chr10-102821373	rs10883781	0.3301	0	0	1	1	1	0.0118207	0.00183678	0.00189981	chr10:102685816|102705489	chr10_102685816_102705489:-	0.000914837	chr10	102685816	102705489	-	ARL3	circARL3	-	1	1	1	0	0	0
chr10-102821531	rs619824	9.899e-11	1	1	1	1	1	-0.0112152	0.00191354	0.00189981	chr10:102685816|102705489	chr10_102685816_102705489:-	0.000914837	chr10	102685816	102705489	-	ARL3	circARL3	-	1	1	1	0	0	0
chr10-102824573	rs4919682	0.1981	0	0	1	1	1	0.0115411	0.00232405	0.0019998	chr10:102685816|102705489	chr10_102685816_102705489:-	0.000914837	chr10	102685816	102705489	-	ARL3	circARL3	-	1	1	1	0	0	0
chr10-102825368	rs4919683	4.213e-13	1	1	1	1	1	0.0112581	0.00164213	0.00159984	chr10:102685816|102705489	chr10_102685816_102705489:-	0.000914837	chr10	102685816	102705489	-	ARL3	circARL3	-	1	1	1	0	0	0
chr10-102825648	rs7902804	1.219e-14	1	1	1	1	1	0.0105508	0.00377562	0.00359964	chr10:102685816|102705489	chr10_102685816_102705489:-	0.000914837	chr10	102685816	102705489	-	ARL3	circARL3	-	1	1	1	0	0	0
chr10-102825815	rs35756290	0.1956	0	0	1	1	1	0.0112804	0.00239587	0.00209979	chr10:102685816|102705489	chr10_102685816_102705489:-	0.000914837	chr10	102685816	102705489	-	ARL3	circARL3	-	1	1	1	0	0	0
chr10-102827267	rs4919684	0.3144	0	0	1	1	1	0.012434	0.000829447	0.00069993	chr10:102685816|102705489	chr10_102685816_102705489:-	0.000914837	chr10	102685816	102705489	-	ARL3	circARL3	-	1	1	1	0	0	0
chr10-102827605	rs4919685	0.2385	0	0	1	1	1	0.0111038	0.00283126	0.00229977	chr10:102685816|102705489	chr10_102685816_102705489:-	0.000914837	chr10	102685816	102705489	-	ARL3	circARL3	-	1	1	1	0	0	0
chr10-102829990	rs12254149	0.1947	0	0	1	1	1	0.0111038	0.00283126	0.00229977	chr10:102685816|102705489	chr10_102685816_102705489:-	0.000914837	chr10	102685816	102705489	-	ARL3	circARL3	-	1	1	1	0	0	0
chr10-102831395	rs10883783	0.2554	0	0	1	1	1	0.0124334	0.00077738	0.00089991	chr10:102685816|102705489	chr10_102685816_102705489:-	0.000914837	chr10	102685816	102705489	-	ARL3	circARL3	-	1	1	1	0	0	0
chr10-102832492	rs4919686	0.1606	0	0	1	1	1	0.0112908	0.00224673	0.00229977	chr10:102685816|102705489	chr10_102685816_102705489:-	0.000914837	chr10	102685816	102705489	-	ARL3	circARL3	-	1	1	1	0	0	0
chr10-102832918	rs3740397	2.724e-15	1	1	1	1	1	0.0113269	0.00189133	0.00229977	chr10:102685816|102705489	chr10_102685816_102705489:-	0.000914837	chr10	102685816	102705489	-	ARL3	circARL3	-	1	1	1	0	0	0
chr10-102835149	rs743575	0.238	0	0	1	1	1	0.0120535	0.00116479	0.00109989	chr10:102685816|102705489	chr10_102685816_102705489:-	0.000914837	chr10	102685816	102705489	-	ARL3	circARL3	-	1	1	1	0	0	0
chr10-102835491	rs4919687	0.2449	0	0	1	1	1	0.0120535	0.00116479	0.00109989	chr10:102685816|102705489	chr10_102685816_102705489:-	0.000914837	chr10	102685816	102705489	-	ARL3	circARL3	-	1	1	1	0	0	0
chr10-102835663	rs3781287	1.598e-13	1	1	1	1	1	0.0116922	0.00114657	0.00139986	chr10:102685816|102705489	chr10_102685816_102705489:-	0.000914837	chr10	102685816	102705489	-	ARL3	circARL3	-	1	1	1	0	0	0
chr10-102835962	rs3781286	1.291e-14	1	1	1	1	1	0.0117842	0.00133406	0.00139986	chr10:102685816|102705489	chr10_102685816_102705489:-	0.000914837	chr10	102685816	102705489	-	ARL3	circARL3	-	1	1	1	0	0	0
chr10-102836639	rs10786712	1.216e-14	1	1	1	1	1	0.0117842	0.00133406	0.00139986	chr10:102685816|102705489	chr10_102685816_102705489:-	0.000914837	chr10	102685816	102705489	-	ARL3	circARL3	-	1	1	1	0	0	0
chr10-102837167	rs6163	1.362e-14	1	1	1	1	1	0.0117842	0.00133406	0.00139986	chr10:102685816|102705489	chr10_102685816_102705489:-	0.000914837	chr10	102685816	102705489	-	ARL3	circARL3	-	1	1	1	0	0	0
chr10-102837224	rs6162	1.012e-13	1	1	1	1	1	0.0116922	0.00114657	0.00139986	chr10:102685816|102705489	chr10_102685816_102705489:-	0.000914837	chr10	102685816	102705489	-	ARL3	circARL3	-	1	1	1	0	0	0
chr10-102837395	rs743572	1.723e-14	1	1	1	1	1	0.0117842	0.00133406	0.00139986	chr10:102685816|102705489	chr10_102685816_102705489:-	0.000914837	chr10	102685816	102705489	-	ARL3	circARL3	-	1	1	1	0	0	0
chr10-102838165	rs10883784	0.2445	0	0	1	1	1	0.0120535	0.00116479	0.00109989	chr10:102685816|102705489	chr10_102685816_102705489:-	0.000914837	chr10	102685816	102705489	-	ARL3	circARL3	-	1	1	1	0	0	0
chr10-102838565	rs10786713	9.932e-14	1	1	1	1	1	0.0116922	0.00114657	0.00139986	chr10:102685816|102705489	chr10_102685816_102705489:-	0.000914837	chr10	102685816	102705489	-	ARL3	circARL3	-	1	1	1	0	0	0
chr10-102838849	rs10786714	0.2475	0	0	1	1	1	0.0120535	0.00116479	0.00109989	chr10:102685816|102705489	chr10_102685816_102705489:-	0.000914837	chr10	102685816	102705489	-	ARL3	circARL3	-	1	1	1	0	0	0
chr10-102839566	rs2150927	1.311e-14	1	1	1	1	1	0.0117842	0.00133406	0.00139986	chr10:102685816|102705489	chr10_102685816_102705489:-	0.000914837	chr10	102685816	102705489	-	ARL3	circARL3	-	1	1	1	0	0	0
chr10-102841808	rs11191414	7.763e-14	1	1	1	1	1	0.0116922	0.00114657	0.00139986	chr10:102685816|102705489	chr10_102685816_102705489:-	0.000914837	chr10	102685816	102705489	-	ARL3	circARL3	-	1	1	1	0	0	0
chr10-102842458	rs12265066	1.139e-14	1	1	1	1	1	0.0117842	0.00133406	0.00139986	chr10:102685816|102705489	chr10_102685816_102705489:-	0.000914837	chr10	102685816	102705489	-	ARL3	circARL3	-	1	1	1	0	0	0
chr10-102842818	rs11191415	0.1597	0	0	1	1	1	0.0107337	0.00382876	0.0029997	chr10:102685816|102705489	chr10_102685816_102705489:-	0.000914837	chr10	102685816	102705489	-	ARL3	circARL3	-	1	1	1	0	0	0
chr10-102843831	rs10883785	1.137e-14	1	1	1	1	1	0.0117842	0.00133406	0.00139986	chr10:102685816|102705489	chr10_102685816_102705489:-	0.000914837	chr10	102685816	102705489	-	ARL3	circARL3	-	1	1	1	0	0	0
chr10-1028445	rs71491334	0.3557	0	0	0	0	0	0.0180158	0.00011404	0.00019998	chr10:863743|885760	chr10_863743_885760:-	0.000447119	chr10	863743	885760	-	LARP4B	circLARP4B-2	-	0	0	0	0	0	0
chr10-102846135	rs4919689	1.172e-14	1	1	1	1	1	0.0117842	0.00133406	0.00139986	chr10:102685816|102705489	chr10_102685816_102705489:-	0.000914837	chr10	102685816	102705489	-	ARL3	circARL3	-	1	1	1	0	0	0
chr10-102846879	rs7097872	8.562e-14	1	1	1	1	1	0.0116922	0.00114657	0.00139986	chr10:102685816|102705489	chr10_102685816_102705489:-	0.000914837	chr10	102685816	102705489	-	ARL3	circARL3	-	1	1	1	0	0	0
chr10-102849608	rs7092690	1.059e-14	1	1	1	1	1	0.0117842	0.00133406	0.00139986	chr10:102685816|102705489	chr10_102685816_102705489:-	0.000914837	chr10	102685816	102705489	-	ARL3	circARL3	-	1	1	1	0	0	0
chr10-102849709	rs7096183	1.087e-14	1	1	1	1	1	0.0117842	0.00133406	0.00139986	chr10:102685816|102705489	chr10_102685816_102705489:-	0.000914837	chr10	102685816	102705489	-	ARL3	circARL3	-	1	1	1	0	0	0
chr10-102849919	rs7096475	7.055e-14	1	1	1	1	1	0.0116922	0.00114657	0.00139986	chr10:102685816|102705489	chr10_102685816_102705489:-	0.000914837	chr10	102685816	102705489	-	ARL3	circARL3	-	1	1	1	0	0	0
chr10-102851169	rs4290163	1.021e-13	1	1	1	1	1	0.0116922	0.00114657	0.00139986	chr10:102685816|102705489	chr10_102685816_102705489:-	0.000914837	chr10	102685816	102705489	-	ARL3	circARL3	-	1	1	1	0	0	0
chr10-102852578	rs11191419	2.662e-18	1	1	1	1	1	0.0107397	0.00505227	0.00439956	chr10:102685816|102705489	chr10_102685816_102705489:-	0.000914837	chr10	102685816	102705489	-	ARL3	circARL3	-	1	1	1	0	0	0
chr10-102853598	rs12219246	3.083e-17	1	1	1	1	1	0.0108505	0.004018	0.00429957	chr10:102685816|102705489	chr10_102685816_102705489:-	0.000914837	chr10	102685816	102705489	-	ARL3	circARL3	-	1	1	1	0	0	0
chr10-102853604	rs12219247	2.679e-18	1	1	1	1	1	0.0107397	0.00505227	0.00439956	chr10:102685816|102705489	chr10_102685816_102705489:-	0.000914837	chr10	102685816	102705489	-	ARL3	circARL3	-	1	1	1	0	0	0
chr10-102856743	rs4919690	0.02855	1	0	1	1	1	0.0111149	0.00430803	0.00409959	chr10:102685816|102705489	chr10_102685816_102705489:-	0.000914837	chr10	102685816	102705489	-	ARL3	circARL3	-	1	1	1	0	0	0
chr10-102858767	rs7096249	2.324e-17	1	1	1	1	1	0.0108505	0.004018	0.00429957	chr10:102685816|102705489	chr10_102685816_102705489:-	0.000914837	chr10	102685816	102705489	-	ARL3	circARL3	-	1	1	1	0	0	0
chr10-102858938	rs7096169	1.627e-16	1	1	1	1	1	0.0107397	0.00505227	0.00439956	chr10:102685816|102705489	chr10_102685816_102705489:-	0.000914837	chr10	102685816	102705489	-	ARL3	circARL3	-	1	1	1	0	0	0
chr10-102859691	rs7100530	2.266e-17	1	1	1	1	1	0.0108505	0.004018	0.00429957	chr10:102685816|102705489	chr10_102685816_102705489:-	0.000914837	chr10	102685816	102705489	-	ARL3	circARL3	-	1	1	1	0	0	0
chr10-102860978	rs10786715	2.228e-17	1	1	1	1	1	0.0108505	0.004018	0.00429957	chr10:102685816|102705489	chr10_102685816_102705489:-	0.000914837	chr10	102685816	102705489	-	ARL3	circARL3	-	1	1	1	0	0	0
chr10-102861311	rs12241517	1.38e-16	1	1	1	1	1	0.0107397	0.00505227	0.00439956	chr10:102685816|102705489	chr10_102685816_102705489:-	0.000914837	chr10	102685816	102705489	-	ARL3	circARL3	-	1	1	1	0	0	0
chr10-102864315	rs4917985	1.657e-17	1	1	1	1	1	0.0108505	0.004018	0.00429957	chr10:102685816|102705489	chr10_102685816_102705489:-	0.000914837	chr10	102685816	102705489	-	ARL3	circARL3	-	1	1	1	0	0	0
chr10-102864718	rs4919691	1.807e-17	1	1	1	1	1	0.0108505	0.004018	0.00429957	chr10:102685816|102705489	chr10_102685816_102705489:-	0.000914837	chr10	102685816	102705489	-	ARL3	circARL3	-	1	1	1	0	0	0
chr10-102865421	rs10786716	1.622e-17	1	1	1	1	1	0.0108505	0.004018	0.00429957	chr10:102685816|102705489	chr10_102685816_102705489:-	0.000914837	chr10	102685816	102705489	-	ARL3	circARL3	-	1	1	1	0	0	0
chr10-102865480	rs10786717	9.564e-17	1	1	1	1	1	0.0107397	0.00505227	0.00439956	chr10:102685816|102705489	chr10_102685816_102705489:-	0.000914837	chr10	102685816	102705489	-	ARL3	circARL3	-	1	1	1	0	0	0
chr10-102866129	rs11191424	9.985e-17	1	1	1	1	1	0.0107397	0.00505227	0.00439956	chr10:102685816|102705489	chr10_102685816_102705489:-	0.000914837	chr10	102685816	102705489	-	ARL3	circARL3	-	1	1	1	0	0	0
chr10-102869116	rs7085104	6.357e-17	1	1	1	1	1	0.0107397	0.00505227	0.00439956	chr10:102685816|102705489	chr10_102685816_102705489:-	0.000914837	chr10	102685816	102705489	-	ARL3	circARL3	-	1	1	1	0	0	0
chr10-102869708	rs3740400	8.039e-18	1	1	1	1	1	0.0108505	0.004018	0.00429957	chr10:102685816|102705489	chr10_102685816_102705489:-	0.000914837	chr10	102685816	102705489	-	ARL3	circARL3	-	1	1	1	0	0	0
chr10-102873357	rs7904113	8.478e-18	1	1	1	1	1	0.0108505	0.004018	0.00429957	chr10:102685816|102705489	chr10_102685816_102705489:-	0.000914837	chr10	102685816	102705489	-	ARL3	circARL3	-	1	1	1	0	0	0
chr10-102875587	rs12765337	6.585e-18	1	1	1	1	1	0.0108505	0.004018	0.00429957	chr10:102685816|102705489	chr10_102685816_102705489:-	0.000914837	chr10	102685816	102705489	-	ARL3	circARL3	-	1	1	1	0	0	0
chr10-102875838	rs12770034	7.228e-18	1	1	1	1	1	0.0108505	0.004018	0.00429957	chr10:102685816|102705489	chr10_102685816_102705489:-	0.000914837	chr10	102685816	102705489	-	ARL3	circARL3	-	1	1	1	0	0	0
chr10-102877098	rs3740392	0.01284	1	0	1	1	1	0.0114489	0.00306604	0.00289971	chr10:102685816|102705489	chr10_102685816_102705489:-	0.000914837	chr10	102685816	102705489	-	ARL3	circARL3	-	1	1	1	0	0	0
chr10-102877845	rs11191436	0.02371	1	0	1	1	1	0.0112812	0.00333125	0.0029997	chr10:102685816|102705489	chr10_102685816_102705489:-	0.000914837	chr10	102685816	102705489	-	ARL3	circARL3	-	1	1	1	0	0	0
chr10-102878107	rs11191438	1.411e-16	1	1	1	1	1	0.0114265	0.00231942	0.00189981	chr10:102685816|102705489	chr10_102685816_102705489:-	0.000914837	chr10	102685816	102705489	-	ARL3	circARL3	-	1	1	1	0	0	0
chr10-102878235	rs10786719	1.255e-16	1	1	1	1	1	0.0114265	0.00231942	0.00189981	chr10:102685816|102705489	chr10_102685816_102705489:-	0.000914837	chr10	102685816	102705489	-	ARL3	circARL3	-	1	1	1	0	0	0
chr10-102878664	rs3740391	2.941e-05	1	0	1	1	1	-0.0137473	0.00384503	0.00469953	chr10:102685816|102705489	chr10_102685816_102705489:-	0.000914837	chr10	102685816	102705489	-	ARL3	circARL3	-	1	1	1	0	0	0
chr10-102880295	rs12244388	1.59e-18	1	1	1	1	1	0.0113586	0.00281729	0.00259974	chr10:102685816|102705489	chr10_102685816_102705489:-	0.000914837	chr10	102685816	102705489	-	ARL3	circARL3	-	1	1	1	0	0	0
chr10-102881198	rs10883790	0.01092	1	0	1	1	1	0.0117115	0.00215194	0.00209979	chr10:102685816|102705489	chr10_102685816_102705489:-	0.000914837	chr10	102685816	102705489	-	ARL3	circARL3	-	1	1	1	0	0	0
chr10-102881754	rs11191440	0.01089	1	0	1	1	1	0.0117115	0.00215194	0.00209979	chr10:102685816|102705489	chr10_102685816_102705489:-	0.000914837	chr10	102685816	102705489	-	ARL3	circARL3	-	1	1	1	0	0	0
chr10-102883484	rs12783782	0.01073	1	0	1	1	1	0.0117115	0.00215194	0.00209979	chr10:102685816|102705489	chr10_102685816_102705489:-	0.000914837	chr10	102685816	102705489	-	ARL3	circARL3	-	1	1	1	0	0	0
chr10-102883707	rs113548449	0.01075	1	0	1	1	1	0.0117115	0.00215194	0.00209979	chr10:102685816|102705489	chr10_102685816_102705489:-	0.000914837	chr10	102685816	102705489	-	ARL3	circARL3	-	1	1	1	0	0	0
chr10-102883839	rs11191442	0.01072	1	0	1	1	1	0.0117115	0.00215194	0.00209979	chr10:102685816|102705489	chr10_102685816_102705489:-	0.000914837	chr10	102685816	102705489	-	ARL3	circARL3	-	1	1	1	0	0	0
chr10-102883941	rs12249194	0.01086	1	0	1	1	1	0.0117115	0.00215194	0.00209979	chr10:102685816|102705489	chr10_102685816_102705489:-	0.000914837	chr10	102685816	102705489	-	ARL3	circARL3	-	1	1	1	0	0	0
chr10-102887092	rs1591915	1.462e-16	1	1	1	1	1	0.0114641	0.00234773	0.00189981	chr10:102685816|102705489	chr10_102685816_102705489:-	0.000914837	chr10	102685816	102705489	-	ARL3	circARL3	-	1	1	1	0	0	0
chr10-102890371	rs7085598	1.407e-16	1	1	1	1	1	0.0114641	0.00234773	0.00189981	chr10:102685816|102705489	chr10_102685816_102705489:-	0.000914837	chr10	102685816	102705489	-	ARL3	circARL3	-	1	1	1	0	0	0
chr10-102893788	rs56946876	1.411e-16	1	1	1	1	1	0.0114641	0.00234773	0.00189981	chr10:102685816|102705489	chr10_102685816_102705489:-	0.000914837	chr10	102685816	102705489	-	ARL3	circARL3	-	1	1	1	0	0	0
chr10-102893960	rs12763665	1.404e-16	1	1	1	1	1	0.0114641	0.00234773	0.00189981	chr10:102685816|102705489	chr10_102685816_102705489:-	0.000914837	chr10	102685816	102705489	-	ARL3	circARL3	-	1	1	1	0	0	0
chr10-102894626	rs10786721	1.402e-16	1	1	1	1	1	0.0114641	0.00234773	0.00189981	chr10:102685816|102705489	chr10_102685816_102705489:-	0.000914837	chr10	102685816	102705489	-	ARL3	circARL3	-	1	1	1	0	0	0
chr10-1028947	rs11250228	0.3696	0	0	0	0	0	0.0180158	0.00011404	0.00019998	chr10:863743|885760	chr10_863743_885760:-	0.000447119	chr10	863743	885760	-	LARP4B	circLARP4B-2	-	0	0	0	0	0	0
chr10-102900499	rs10748835	2.225e-16	1	1	1	1	1	0.0114641	0.00234773	0.00189981	chr10:102685816|102705489	chr10_102685816_102705489:-	0.000914837	chr10	102685816	102705489	-	ARL3	circARL3	-	1	1	1	0	0	0
chr10-1029837	rs10508206	0.3767	0	0	0	0	0	0.0180158	0.00011404	0.00019998	chr10:863743|885760	chr10_863743_885760:-	0.000447119	chr10	863743	885760	-	LARP4B	circLARP4B-2	-	0	0	0	0	0	0
chr10-103073907	rs61870850	0.2254	0	0	1	1	1	0.0135255	0.00302572	0.00419958	chr10:102876954|102890678	chr10_102890678_102876954:+	0.00265897	chr10	102890678	102876954	+	AS3MT	circAS3MT-3	-	1	1	1	0	0	1
chr10-1031540	rs4880470	0.6467	0	0	0	0	0	-0.0176083	1.70571e-05	9.999e-05	chr10:863743|885760	chr10_863743_885760:-	0.000447119	chr10	863743	885760	-	LARP4B	circLARP4B-2	-	0	0	0	0	0	1
chr10-1032300	rs7082272	0.7396	0	0	0	0	0	-0.00380563	0.00438556	0.0039996	chr10:1072116|1080476	chr10_1080476_1072116:+	0.00230483	chr10	1080476	1072116	+	WDR37	circWDR37-1	-	0	0	0	0	0	0
chr10-1032300	rs7082272	0.7396	0	0	0	0	0	-0.0172428	0.00135013	0.00139986	chr10:1072116|1096246	chr10_1096246_1072116:+	0.00154928	chr10	1096246	1072116	+	WDR37	circWDR37-3	-	0	0	0	0	0	0
chr10-1032842	rs12762955	0.3378	0	0	0	0	0	0.0180419	9.17027e-05	0.00029997	chr10:863743|885760	chr10_863743_885760:-	0.000447119	chr10	863743	885760	-	LARP4B	circLARP4B-2	-	0	0	0	0	0	0
chr10-1032994	rs191224767	-	0	0	0	0	0	0.0355598	0.000450415	0.00049995	chr10:1072116|1086357	chr10_1086357_1072116:+	0.00126726	chr10	1086357	1072116	+	WDR37	circWDR37-2	-	0	0	0	0	0	0
chr10-103306758	rs78097464	-	0	0	1	1	1	0.0341358	0.00190696	0.00309969	chr10:103439746|103440850	chr10_103440850_103439746:+	0.0011046	chr10	103440850	103439746	+	PDCD11	circPDCD11-2	-	1	1	0	0	0	1
chr10-1033639	rs3793779	0.3311	0	0	0	0	0	-0.0162957	0.00320352	0.00289971	chr10:1072116|1096246	chr10_1096246_1072116:+	0.00154928	chr10	1096246	1072116	+	WDR37	circWDR37-3	-	0	0	0	0	0	0
chr10-1034098	rs56289911	0.9858	0	0	0	0	0	0.0165017	0.00236058	0.00289971	chr10:1072116|1096246	chr10_1096246_1072116:+	0.00154928	chr10	1096246	1072116	+	WDR37	circWDR37-3	-	0	0	0	0	0	0
chr10-103419457	rs3740382	0.0001144	1	0	1	1	0	0.00855079	0.00310993	0.00289971	chr10:103439746|103440850	chr10_103440850_103439746:+	0.0011046	chr10	103440850	103439746	+	PDCD11	circPDCD11-2	-	1	1	0	0	0	0
chr10-103421153	rs35435808	7.31e-05	1	0	1	1	0	0.0088897	0.00212049	0.00219978	chr10:103439746|103440850	chr10_103440850_103439746:+	0.0011046	chr10	103440850	103439746	+	PDCD11	circPDCD11-2	-	1	1	0	0	0	0
chr10-103423979	rs35615718	0.004061	1	0	1	1	0	0.00869338	0.0024444	0.00269973	chr10:103439746|103440850	chr10_103440850_103439746:+	0.0011046	chr10	103440850	103439746	+	PDCD11	circPDCD11-2	-	1	1	0	0	0	0
chr10-103425765	rs61871170	0.0007055	1	0	1	1	0	0.00859518	0.00296067	0.00309969	chr10:103439746|103440850	chr10_103440850_103439746:+	0.0011046	chr10	103440850	103439746	+	PDCD11	circPDCD11-2	-	1	1	0	0	0	0
chr10-1034266	rs11814057	0.9516	0	0	0	0	0	0.0243633	0.00207862	0.00329967	chr10:1072116|1086357	chr10_1086357_1072116:+	0.00126726	chr10	1086357	1072116	+	WDR37	circWDR37-2	-	0	0	0	0	0	0
chr10-103427060	rs10883867	0.0001155	1	0	1	1	0	0.00855079	0.00310993	0.00289971	chr10:103439746|103440850	chr10_103440850_103439746:+	0.0011046	chr10	103440850	103439746	+	PDCD11	circPDCD11-2	-	1	1	0	0	0	0
chr10-103427989	rs11191686	7.538e-05	1	0	1	1	0	0.0088897	0.00212049	0.00219978	chr10:103439746|103440850	chr10_103440850_103439746:+	0.0011046	chr10	103440850	103439746	+	PDCD11	circPDCD11-2	-	1	1	0	0	0	0
chr10-103430013	rs6584550	0.0001485	1	0	1	1	0	0.00855079	0.00310993	0.00289971	chr10:103439746|103440850	chr10_103440850_103439746:+	0.0011046	chr10	103440850	103439746	+	PDCD11	circPDCD11-2	-	1	1	0	0	0	0
chr10-103430818	rs2863731	0.00522	1	0	1	1	0	0.00869338	0.0024444	0.00269973	chr10:103439746|103440850	chr10_103440850_103439746:+	0.0011046	chr10	103440850	103439746	+	PDCD11	circPDCD11-2	-	1	1	0	0	0	0
chr10-103432813	rs11191688	0.0004531	1	0	1	1	0	0.00957781	0.00099039	0.00149985	chr10:103439746|103440850	chr10_103440850_103439746:+	0.0011046	chr10	103440850	103439746	+	PDCD11	circPDCD11-2	-	1	1	0	0	0	0
chr10-103434329	rs2986014	0.008332	1	0	1	1	0	0.0086263	0.00275274	0.00309969	chr10:103439746|103440850	chr10_103440850_103439746:+	0.0011046	chr10	103440850	103439746	+	PDCD11	circPDCD11-2	-	1	1	0	0	0	0
chr10-103436140	rs61871172	0.0005235	1	0	1	1	0	0.00974876	0.000817765	0.00119988	chr10:103439746|103440850	chr10_103440850_103439746:+	0.0011046	chr10	103440850	103439746	+	PDCD11	circPDCD11-2	-	1	1	0	0	0	0
chr10-103437057	rs10883868	0.0006864	1	0	1	1	0	0.0100906	0.00053222	0.00089991	chr10:103439746|103440850	chr10_103440850_103439746:+	0.0011046	chr10	103440850	103439746	+	PDCD11	circPDCD11-2	-	1	1	0	0	0	0
chr10-103441808	rs2281861	0.000576	1	0	1	1	0	0.00913971	0.00175636	0.00209979	chr10:103439746|103440850	chr10_103440850_103439746:+	0.0011046	chr10	103440850	103439746	+	PDCD11	circPDCD11-2	-	1	1	0	0	0	0
chr10-103442561	rs1536225	0.0006249	1	0	1	1	0	0.00991921	0.000648766	0.00079992	chr10:103439746|103440850	chr10_103440850_103439746:+	0.0011046	chr10	103440850	103439746	+	PDCD11	circPDCD11-2	-	1	1	0	0	0	0
chr10-1034453	rs35405102	0.8039	0	0	0	0	0	0.0167347	0.00209069	0.00249975	chr10:1072116|1096246	chr10_1096246_1072116:+	0.00154928	chr10	1096246	1072116	+	WDR37	circWDR37-3	-	0	0	0	0	0	0
chr10-103445545	rs7831	0.0006346	1	0	1	1	0	0.00948109	0.00117267	0.00139986	chr10:103439746|103440850	chr10_103440850_103439746:+	0.0011046	chr10	103440850	103439746	+	PDCD11	circPDCD11-2	-	1	1	0	0	0	0
chr10-103447117	rs6580	0.0005172	1	0	1	1	0	0.00893927	0.00198556	0.00239976	chr10:103439746|103440850	chr10_103440850_103439746:+	0.0011046	chr10	103440850	103439746	+	PDCD11	circPDCD11-2	-	1	1	0	0	0	0
chr10-103454008	rs11191692	0.02581	1	0	1	1	0	0.0115761	7.39173e-05	0.00039996	chr10:103439746|103440850	chr10_103440850_103439746:+	0.0011046	chr10	103440850	103439746	+	PDCD11	circPDCD11-2	-	1	1	0	0	0	1
chr10-1034850	rs4880757	0.3626	0	0	0	0	0	-0.0162957	0.00320352	0.00289971	chr10:1072116|1096246	chr10_1096246_1072116:+	0.00154928	chr10	1096246	1072116	+	WDR37	circWDR37-3	-	0	0	0	0	0	0
chr10-103489025	rs55853687	0.2802	0	0	0	0	0	-0.0171042	0.00473053	0.00459954	chr10:103570872|103585225	chr10_103585225_103570872:+	0.000447119	chr10	103585225	103570872	+	NEURL1	circNEURL1	-	1	0	0	0	0	0
chr10-103494680	rs11191713	0.6836	0	0	0	0	0	0.0303296	0.00192482	0.00259974	chr10:103438015|103438808	chr10_103438808_103438015:+	0.00329444	chr10	103438808	103438015	+	PDCD11	circPDCD11-1	-	1	1	0	0	0	1
chr10-103506512	rs59551302	0.7781	0	0	0	0	0	-0.0187572	0.00306644	0.00249975	chr10:103570872|103585225	chr10_103585225_103570872:+	0.000447119	chr10	103585225	103570872	+	NEURL1	circNEURL1	-	1	0	0	0	0	0
chr10-103509346	rs55817828	0.7424	0	0	0	0	0	-0.0185855	0.00334788	0.0029997	chr10:103570872|103585225	chr10_103585225_103570872:+	0.000447119	chr10	103585225	103570872	+	NEURL1	circNEURL1	-	1	0	0	0	0	0
chr10-103509613	rs56336659	0.7557	0	0	0	0	0	-0.0185855	0.00334788	0.0029997	chr10:103570872|103585225	chr10_103585225_103570872:+	0.000447119	chr10	103585225	103570872	+	NEURL1	circNEURL1	-	1	0	0	0	0	0
chr10-103513395	rs58843488	0.8305	0	0	0	0	0	-0.0185855	0.00334788	0.0029997	chr10:103570872|103585225	chr10_103585225_103570872:+	0.000447119	chr10	103585225	103570872	+	NEURL1	circNEURL1	-	1	0	0	0	0	0
chr10-103515993	rs11813481	0.8577	0	0	0	0	0	-0.0185855	0.00334788	0.0029997	chr10:103570872|103585225	chr10_103585225_103570872:+	0.000447119	chr10	103585225	103570872	+	NEURL1	circNEURL1	-	1	0	0	0	0	0
chr10-103516164	rs60012792	0.8576	0	0	0	0	0	-0.0185855	0.00334788	0.0029997	chr10:103570872|103585225	chr10_103585225_103570872:+	0.000447119	chr10	103585225	103570872	+	NEURL1	circNEURL1	-	1	0	0	0	0	0
chr10-103516788	rs72848950	0.8448	0	0	0	0	0	-0.0185855	0.00334788	0.0029997	chr10:103570872|103585225	chr10_103585225_103570872:+	0.000447119	chr10	103585225	103570872	+	NEURL1	circNEURL1	-	1	0	0	0	0	0
chr10-103519383	rs60217999	0.7527	0	0	0	0	0	-0.0185855	0.00334788	0.0029997	chr10:103570872|103585225	chr10_103585225_103570872:+	0.000447119	chr10	103585225	103570872	+	NEURL1	circNEURL1	-	1	0	0	0	0	0
chr10-103519599	rs55771356	0.7746	0	0	0	0	0	-0.0185855	0.00334788	0.0029997	chr10:103570872|103585225	chr10_103585225_103570872:+	0.000447119	chr10	103585225	103570872	+	NEURL1	circNEURL1	-	1	0	0	0	0	0
chr10-103521172	rs117290795	0.09001	0	0	0	0	0	0.0246431	0.00429525	0.00489951	chr10:103439746|103440850	chr10_103440850_103439746:+	0.0011046	chr10	103440850	103439746	+	PDCD11	circPDCD11-2	-	1	1	0	0	0	1
chr10-103533568	rs2863992	0.7527	0	0	0	0	0	-0.0181488	0.00333878	0.00319968	chr10:103570872|103585225	chr10_103585225_103570872:+	0.000447119	chr10	103585225	103570872	+	NEURL1	circNEURL1	-	1	0	0	0	0	0
chr10-103533831	rs138301912	0.4019	0	0	0	0	0	-0.021221	0.00200111	0.00239976	chr10:103570872|103585225	chr10_103585225_103570872:+	0.000447119	chr10	103585225	103570872	+	NEURL1	circNEURL1	-	1	0	0	0	0	0
chr10-103553319	rs7914871	0.03291	1	0	1	0	0	0.0258136	0.00276336	0.00329967	chr10:103570872|103585225	chr10_103585225_103570872:+	0.000447119	chr10	103585225	103570872	+	NEURL1	circNEURL1	-	1	0	0	0	0	0
chr10-103557784	rs113378881	0.02425	1	0	1	0	0	0.0258136	0.00276336	0.00209979	chr10:103570872|103585225	chr10_103585225_103570872:+	0.000447119	chr10	103585225	103570872	+	NEURL1	circNEURL1	-	1	0	0	0	0	1
chr10-103564191	rs12261058	0.1672	0	0	0	0	0	-0.0215593	0.00217386	0.00209979	chr10:103570872|103585225	chr10_103585225_103570872:+	0.000447119	chr10	103585225	103570872	+	NEURL1	circNEURL1	-	1	0	0	0	0	0
chr10-103564485	rs61871257	0.1837	0	0	0	0	0	-0.0220124	0.00177152	0.00149985	chr10:103570872|103585225	chr10_103585225_103570872:+	0.000447119	chr10	103585225	103570872	+	NEURL1	circNEURL1	-	1	0	0	0	0	0
chr10-103565017	rs12415501	0.000405	1	0	1	0	0	0.0200746	0.00334114	0.00389961	chr10:103570872|103585225	chr10_103585225_103570872:+	0.000447119	chr10	103585225	103570872	+	NEURL1	circNEURL1	-	1	0	0	0	0	0
chr10-103572004	rs11191732	0.1589	0	0	1	0	0	-0.0219491	0.00185666	0.00169983	chr10:103570872|103585225	chr10_103585225_103570872:+	0.000447119	chr10	103585225	103570872	+	NEURL1	circNEURL1	-	1	0	0	0	0	0
chr10-103574095	rs10883885	0.2616	0	0	1	0	0	-0.0212767	0.00044539	0.00059994	chr10:103570872|103585225	chr10_103585225_103570872:+	0.000447119	chr10	103585225	103570872	+	NEURL1	circNEURL1	-	1	0	0	0	0	0
chr10-103577537	rs3781367	0.2898	0	0	1	0	0	-0.0214212	0.000340234	0.00029997	chr10:103570872|103585225	chr10_103585225_103570872:+	0.000447119	chr10	103585225	103570872	+	NEURL1	circNEURL1	-	1	0	0	0	0	0
chr10-103578371	rs11191734	0.2471	0	0	1	0	0	-0.0212767	0.00044539	0.00059994	chr10:103570872|103585225	chr10_103585225_103570872:+	0.000447119	chr10	103585225	103570872	+	NEURL1	circNEURL1	-	1	0	0	0	0	0
chr10-103579065	rs11815048	0.001111	1	0	1	0	0	0.0205937	0.00215602	0.00219978	chr10:103570872|103585225	chr10_103585225_103570872:+	0.000447119	chr10	103585225	103570872	+	NEURL1	circNEURL1	-	1	0	0	0	0	0
chr10-103579941	rs7067892	0.1853	0	0	1	0	0	-0.0212767	0.00044539	0.00059994	chr10:103570872|103585225	chr10_103585225_103570872:+	0.000447119	chr10	103585225	103570872	+	NEURL1	circNEURL1	-	1	0	0	0	0	0
chr10-103582103	rs4918024	0.3455	0	0	1	0	0	-0.0213822	0.000383884	0.00059994	chr10:103570872|103585225	chr10_103585225_103570872:+	0.000447119	chr10	103585225	103570872	+	NEURL1	circNEURL1	-	1	0	0	0	0	0
chr10-103582915	rs11598047	0.0008932	1	0	1	0	0	0.0190572	0.0043477	0.00469953	chr10:103570872|103585225	chr10_103585225_103570872:+	0.000447119	chr10	103585225	103570872	+	NEURL1	circNEURL1	-	1	0	0	0	0	0
chr10-103583109	rs4918025	0.2598	0	0	0	0	0	-0.0212384	0.000501914	0.00069993	chr10:103570872|103585225	chr10_103585225_103570872:+	0.000447119	chr10	103585225	103570872	+	NEURL1	circNEURL1	-	1	0	0	0	0	0
chr10-103585444	rs1047425	0.2668	0	0	0	0	0	-0.0212384	0.000501914	0.00069993	chr10:103570872|103585225	chr10_103585225_103570872:+	0.000447119	chr10	103585225	103570872	+	NEURL1	circNEURL1	-	1	0	0	0	0	0
chr10-103586227	rs11191738	0.7318	0	0	0	0	0	-0.0230138	9.40551e-05	9.999e-05	chr10:103570872|103585225	chr10_103585225_103570872:+	0.000447119	chr10	103585225	103570872	+	NEURL1	circNEURL1	-	1	0	0	0	0	0
chr10-103586655	rs2047035	0.151	0	0	0	0	0	0.0155603	0.00250709	0.00289971	chr10:103570872|103585225	chr10_103585225_103570872:+	0.000447119	chr10	103585225	103570872	+	NEURL1	circNEURL1	-	1	0	0	0	0	0
chr10-103587145	rs4918027	0.144	0	0	0	0	0	0.0157387	0.00231294	0.00259974	chr10:103570872|103585225	chr10_103585225_103570872:+	0.000447119	chr10	103585225	103570872	+	NEURL1	circNEURL1	-	1	0	0	0	0	0
chr10-103587395	rs4917394	0.1528	0	0	0	0	0	0.0155603	0.00250709	0.00289971	chr10:103570872|103585225	chr10_103585225_103570872:+	0.000447119	chr10	103585225	103570872	+	NEURL1	circNEURL1	-	1	0	0	0	0	0
chr10-103588736	rs1853842	0.1488	0	0	0	0	0	0.0155603	0.00250709	0.00289971	chr10:103570872|103585225	chr10_103585225_103570872:+	0.000447119	chr10	103585225	103570872	+	NEURL1	circNEURL1	-	1	0	0	0	0	0
chr10-103589010	rs61606504	0.7542	0	0	0	0	0	-0.0232198	8.02693e-05	9.999e-05	chr10:103570872|103585225	chr10_103585225_103570872:+	0.000447119	chr10	103585225	103570872	+	NEURL1	circNEURL1	-	1	0	0	0	0	1
chr10-103590059	rs2236211	0.163	0	0	0	0	0	0.0155603	0.00250709	0.00289971	chr10:103570872|103585225	chr10_103585225_103570872:+	0.000447119	chr10	103585225	103570872	+	NEURL1	circNEURL1	-	1	0	0	0	0	0
chr10-103590690	rs7918186	0.1414	0	0	0	0	0	0.0157387	0.00231294	0.00259974	chr10:103570872|103585225	chr10_103585225_103570872:+	0.000447119	chr10	103585225	103570872	+	NEURL1	circNEURL1	-	1	0	0	0	0	0
chr10-103591625	rs4917395	0.2728	0	0	0	0	0	-0.0214682	0.00043201	0.00059994	chr10:103570872|103585225	chr10_103585225_103570872:+	0.000447119	chr10	103585225	103570872	+	NEURL1	circNEURL1	-	1	0	0	0	0	0
chr10-103593233	rs729952	0.1439	0	0	0	0	0	0.0157387	0.00231294	0.00259974	chr10:103570872|103585225	chr10_103585225_103570872:+	0.000447119	chr10	103585225	103570872	+	NEURL1	circNEURL1	-	1	0	0	0	0	0
chr10-103594799	rs10879	0.2645	0	0	0	0	0	-0.0213415	0.000465025	0.00059994	chr10:103570872|103585225	chr10_103585225_103570872:+	0.000447119	chr10	103585225	103570872	+	NEURL1	circNEURL1	-	1	0	0	0	0	0
chr10-103598701	rs9521	0.1901	0	0	0	0	0	-0.0201176	0.00116083	0.00159984	chr10:103570872|103585225	chr10_103585225_103570872:+	0.000447119	chr10	103585225	103570872	+	NEURL1	circNEURL1	-	1	0	0	0	0	0
chr10-103599223	rs2281584	0.1903	0	0	0	0	0	-0.0212449	0.000503102	0.00029997	chr10:103570872|103585225	chr10_103585225_103570872:+	0.000447119	chr10	103585225	103570872	+	NEURL1	circNEURL1	-	1	0	0	0	0	0
chr10-103603532	rs3740471	0.7194	0	0	0	0	0	-0.0260952	0.000189252	9.999e-05	chr10:103570872|103585225	chr10_103585225_103570872:+	0.000447119	chr10	103585225	103570872	+	NEURL1	circNEURL1	-	1	0	0	0	0	0
chr10-103610739	rs61151381	0.7237	0	0	0	0	0	-0.0262081	0.000173595	9.999e-05	chr10:103570872|103585225	chr10_103585225_103570872:+	0.000447119	chr10	103585225	103570872	+	NEURL1	circNEURL1	-	1	0	0	0	0	0
chr10-103615844	rs3781362	0.655	0	0	0	0	0	-0.0268391	0.000119589	9.999e-05	chr10:103570872|103585225	chr10_103585225_103570872:+	0.000447119	chr10	103585225	103570872	+	NEURL1	circNEURL1	-	1	0	0	0	0	0
chr10-103619083	rs11191749	0.6468	0	0	0	0	0	-0.0268391	0.000119589	9.999e-05	chr10:103570872|103585225	chr10_103585225_103570872:+	0.000447119	chr10	103585225	103570872	+	NEURL1	circNEURL1	-	1	0	0	0	0	0
chr10-103623313	rs7913695	0.1489	0	0	0	0	0	0.0197984	0.000331647	0.00019998	chr10:103570872|103585225	chr10_103585225_103570872:+	0.000447119	chr10	103585225	103570872	+	NEURL1	circNEURL1	-	1	0	0	0	0	0
chr10-103623854	rs56033495	0.6132	0	0	0	0	0	-0.0255062	0.000265298	0.00029997	chr10:103570872|103585225	chr10_103585225_103570872:+	0.000447119	chr10	103585225	103570872	+	NEURL1	circNEURL1	-	1	0	0	0	0	0
chr10-103624505	rs902997	0.1599	0	0	0	0	0	0.0203321	0.00057097	0.0009999	chr10:103570872|103585225	chr10_103585225_103570872:+	0.000447119	chr10	103585225	103570872	+	NEURL1	circNEURL1	-	1	0	0	0	0	0
chr10-103624734	rs902996	0.1281	0	0	0	0	0	0.019916	0.000750042	0.00089991	chr10:103570872|103585225	chr10_103585225_103570872:+	0.000447119	chr10	103585225	103570872	+	NEURL1	circNEURL1	-	1	0	0	0	0	1
chr10-103626249	rs12416648	0.1524	0	0	0	0	0	0.0207549	0.000460138	0.00069993	chr10:103570872|103585225	chr10_103585225_103570872:+	0.000447119	chr10	103585225	103570872	+	NEURL1	circNEURL1	-	1	0	0	0	0	0
chr10-103626518	rs56984020	0.6299	0	0	0	0	0	-0.0255062	0.000265298	0.00029997	chr10:103570872|103585225	chr10_103585225_103570872:+	0.000447119	chr10	103585225	103570872	+	NEURL1	circNEURL1	-	1	0	0	0	0	0
chr10-103626811	rs6584564	0.1634	0	0	0	0	0	0.0200499	0.000676002	0.00109989	chr10:103570872|103585225	chr10_103585225_103570872:+	0.000447119	chr10	103585225	103570872	+	NEURL1	circNEURL1	-	1	0	0	0	0	0
chr10-103628933	rs12415143	0.1324	0	0	0	0	0	0.0184672	0.000686943	0.00039996	chr10:103570872|103585225	chr10_103585225_103570872:+	0.000447119	chr10	103585225	103570872	+	NEURL1	circNEURL1	-	1	0	0	0	0	0
chr10-103630919	rs12359556	0.6617	0	0	0	0	0	-0.0255062	0.000265298	0.00029997	chr10:103570872|103585225	chr10_103585225_103570872:+	0.000447119	chr10	103585225	103570872	+	NEURL1	circNEURL1	-	1	0	0	0	0	0
chr10-1036349	rs7079726	0.7773	0	0	0	0	0	-0.0177194	0.00111088	0.0009999	chr10:1072116|1096246	chr10_1096246_1072116:+	0.00154928	chr10	1096246	1072116	+	WDR37	circWDR37-3	-	0	0	0	0	0	0
chr10-103637344	rs10883892	0.19	0	0	0	0	0	-0.0197945	0.00139078	0.00139986	chr10:103570872|103585225	chr10_103585225_103570872:+	0.000447119	chr10	103585225	103570872	+	NEURL1	circNEURL1	-	1	0	0	0	0	0
chr10-103638681	rs3781349	0.2022	0	0	0	0	0	-0.0196014	0.0015455	0.00159984	chr10:103570872|103585225	chr10_103585225_103570872:+	0.000447119	chr10	103585225	103570872	+	NEURL1	circNEURL1	-	1	0	0	0	0	0
chr10-103640967	rs3824777	0.05362	0	0	0	0	0	0.0181035	0.000584728	0.00049995	chr10:103570872|103585225	chr10_103585225_103570872:+	0.000447119	chr10	103585225	103570872	+	NEURL1	circNEURL1	-	1	0	0	0	0	0
chr10-103641433	rs3781347	0.05276	0	0	0	0	0	0.018335	0.00047333	0.00039996	chr10:103570872|103585225	chr10_103585225_103570872:+	0.000447119	chr10	103585225	103570872	+	NEURL1	circNEURL1	-	1	0	0	0	0	0
chr10-103643542	rs61870170	0.3902	0	0	0	0	0	-0.0150564	0.00453262	0.0049995	chr10:103570872|103585225	chr10_103585225_103570872:+	0.000447119	chr10	103585225	103570872	+	NEURL1	circNEURL1	-	1	0	0	0	0	0
chr10-103644209	rs67220558	0.4122	0	0	0	0	0	-0.0152446	0.0036404	0.00409959	chr10:103570872|103585225	chr10_103585225_103570872:+	0.000447119	chr10	103585225	103570872	+	NEURL1	circNEURL1	-	1	0	0	0	0	0
chr10-103644746	rs2902634	0.4124	0	0	0	0	0	-0.0156216	0.00292989	0.00339966	chr10:103570872|103585225	chr10_103585225_103570872:+	0.000447119	chr10	103585225	103570872	+	NEURL1	circNEURL1	-	1	0	0	0	0	0
chr10-103645104	rs7475602	0.39	0	0	0	0	0	-0.0156216	0.00292989	0.00339966	chr10:103570872|103585225	chr10_103585225_103570872:+	0.000447119	chr10	103585225	103570872	+	NEURL1	circNEURL1	-	1	0	0	0	0	0
chr10-103650027	rs10786761	0.05317	0	0	0	0	0	0.0180565	0.000633503	0.00069993	chr10:103570872|103585225	chr10_103585225_103570872:+	0.000447119	chr10	103585225	103570872	+	NEURL1	circNEURL1	-	1	0	0	0	0	0
chr10-103652268	rs2863993	0.08869	0	0	0	0	0	0.0180766	0.000636425	0.00059994	chr10:103570872|103585225	chr10_103585225_103570872:+	0.000447119	chr10	103585225	103570872	+	NEURL1	circNEURL1	-	1	0	0	0	0	0
chr10-103652972	rs3781345	0.5612	0	0	0	0	0	-0.0152606	0.00367024	0.00419958	chr10:103570872|103585225	chr10_103585225_103570872:+	0.000447119	chr10	103585225	103570872	+	NEURL1	circNEURL1	-	1	0	0	0	0	0
chr10-103653885	rs10883893	0.4568	0	0	0	0	0	-0.0155748	0.00313446	0.00289971	chr10:103570872|103585225	chr10_103585225_103570872:+	0.000447119	chr10	103585225	103570872	+	NEURL1	circNEURL1	-	1	0	0	0	0	0
chr10-103658747	rs2172459	0.6305	0	0	0	0	0	-0.0149905	0.00418048	0.00469953	chr10:103570872|103585225	chr10_103585225_103570872:+	0.000447119	chr10	103585225	103570872	+	NEURL1	circNEURL1	-	1	0	0	0	0	0
chr10-103659270	rs11191759	0.4752	0	0	0	0	0	-0.0152446	0.0036404	0.00409959	chr10:103570872|103585225	chr10_103585225_103570872:+	0.000447119	chr10	103585225	103570872	+	NEURL1	circNEURL1	-	1	0	0	0	0	0
chr10-103659529	rs3781344	0.5667	0	0	0	0	0	-0.0152446	0.0036404	0.00409959	chr10:103570872|103585225	chr10_103585225_103570872:+	0.000447119	chr10	103585225	103570872	+	NEURL1	circNEURL1	-	1	0	0	0	0	0
chr10-1036614	rs12777134	0.8079	0	0	0	0	0	0.0176722	0.00120129	0.00109989	chr10:1072116|1096246	chr10_1096246_1072116:+	0.00154928	chr10	1096246	1072116	+	WDR37	circWDR37-3	-	0	0	0	0	0	0
chr10-103662108	rs3781342	0.08079	0	0	0	0	0	0.0184762	0.000565266	0.00059994	chr10:103570872|103585225	chr10_103585225_103570872:+	0.000447119	chr10	103585225	103570872	+	NEURL1	circNEURL1	-	1	0	0	0	0	0
chr10-103663199	rs10883894	0.4595	0	0	0	0	0	-0.0150568	0.00415775	0.00449955	chr10:103570872|103585225	chr10_103585225_103570872:+	0.000447119	chr10	103585225	103570872	+	NEURL1	circNEURL1	-	1	0	0	0	0	0
chr10-103664150	rs4918040	0.6081	0	0	0	0	0	-0.0155425	0.00302293	0.00379962	chr10:103570872|103585225	chr10_103585225_103570872:+	0.000447119	chr10	103585225	103570872	+	NEURL1	circNEURL1	-	1	0	0	0	0	0
chr10-103664780	rs10883895	0.09496	0	0	0	0	0	0.0188222	0.000433986	0.00049995	chr10:103570872|103585225	chr10_103585225_103570872:+	0.000447119	chr10	103585225	103570872	+	NEURL1	circNEURL1	-	1	0	0	0	0	0
chr10-103666921	rs879655	0.2902	0	0	0	0	0	-0.0229902	0.00114642	0.00119988	chr10:103570872|103585225	chr10_103585225_103570872:+	0.000447119	chr10	103585225	103570872	+	NEURL1	circNEURL1	-	1	0	0	0	0	0
chr10-103702626	rs2863995	0.8012	0	0	0	0	0	-0.0216798	0.00233485	0.00179982	chr10:103570872|103585225	chr10_103585225_103570872:+	0.000447119	chr10	103585225	103570872	+	NEURL1	circNEURL1	-	1	0	0	0	0	0
chr10-1037364	rs12783621	0.3124	0	0	0	0	0	0.0185863	4.16393e-05	0.00019998	chr10:863743|885760	chr10_863743_885760:-	0.000447119	chr10	863743	885760	-	LARP4B	circLARP4B-2	-	0	0	0	0	0	0
chr10-1037677	rs12784928	0.3409	0	0	0	0	0	0.0175037	0.000136808	0.00029997	chr10:863743|885760	chr10_863743_885760:-	0.000447119	chr10	863743	885760	-	LARP4B	circLARP4B-2	-	0	0	0	0	0	0
chr10-1038551	rs12767171	0.4229	0	0	0	0	0	0.0175037	0.000136808	0.00029997	chr10:863743|885760	chr10_863743_885760:-	0.000447119	chr10	863743	885760	-	LARP4B	circLARP4B-2	-	0	0	0	0	0	0
chr10-1041611	rs12768746	0.6136	0	0	0	0	0	0.0179407	0.000953882	0.00079992	chr10:1072116|1096246	chr10_1096246_1072116:+	0.00154928	chr10	1096246	1072116	+	WDR37	circWDR37-3	-	0	0	0	0	0	0
chr10-1042806	rs7075188	0.4197	0	0	0	0	0	0.0175037	0.000136808	0.00029997	chr10:863743|885760	chr10_863743_885760:-	0.000447119	chr10	863743	885760	-	LARP4B	circLARP4B-2	-	0	0	0	0	0	0
chr10-1044426	rs67205460	0.4606	0	0	0	0	0	0.0171985	0.000304314	0.00029997	chr10:863743|885760	chr10_863743_885760:-	0.000447119	chr10	863743	885760	-	LARP4B	circLARP4B-2	-	0	0	0	0	0	0
chr10-1044529	rs66797613	0.4526	0	0	0	0	0	0.0171985	0.000304314	0.00029997	chr10:863743|885760	chr10_863743_885760:-	0.000447119	chr10	863743	885760	-	LARP4B	circLARP4B-2	-	0	0	0	0	0	0
chr10-1044744	rs67696450	0.4517	0	0	0	0	0	0.0171985	0.000304314	0.00029997	chr10:863743|885760	chr10_863743_885760:-	0.000447119	chr10	863743	885760	-	LARP4B	circLARP4B-2	-	0	0	0	0	0	0
chr10-1045048	rs7072554	0.4241	0	0	0	0	0	0.0175037	0.000136808	0.00029997	chr10:863743|885760	chr10_863743_885760:-	0.000447119	chr10	863743	885760	-	LARP4B	circLARP4B-2	-	0	0	0	0	0	0
chr10-1045623	rs2472533	0.6214	0	0	0	0	0	0.0179407	0.000953882	0.00079992	chr10:1072116|1096246	chr10_1096246_1072116:+	0.00154928	chr10	1096246	1072116	+	WDR37	circWDR37-3	-	0	0	0	0	0	0
chr10-1046255	rs28512382	0.4475	0	0	0	0	0	0.0171985	0.000304314	0.00029997	chr10:863743|885760	chr10_863743_885760:-	0.000447119	chr10	863743	885760	-	LARP4B	circLARP4B-2	-	0	0	0	0	0	0
chr10-1048458	rs7089968	0.7729	0	0	0	0	0	0.0243633	0.00207862	0.00219978	chr10:1072116|1086357	chr10_1086357_1072116:+	0.00126726	chr10	1086357	1072116	+	WDR37	circWDR37-2	-	0	0	0	0	0	1
chr10-1050598	rs12359250	0.2863	0	0	0	0	0	0.0134734	0.00416378	0.00419958	chr10:863743|885760	chr10_863743_885760:-	0.000447119	chr10	863743	885760	-	LARP4B	circLARP4B-2	-	0	0	0	0	0	0
chr10-105073430	rs1776492	0.8389	0	0	1	1	0	0.00681139	0.00278875	0.00349965	chr10:105167258|105211250	chr10_105211250_105167258:+	0.000447119	chr10	105211250	105167258	+	SORCS3	circSORCS3-3	-	1	0	0	0	0	0
chr10-105074213	rs790742	0.7874	0	0	1	1	0	0.00691755	0.00240346	0.00339966	chr10:105167258|105211250	chr10_105211250_105167258:+	0.000447119	chr10	105211250	105167258	+	SORCS3	circSORCS3-3	-	1	0	0	0	0	0
chr10-105074406	rs790741	0.7841	0	0	1	1	0	0.00691755	0.00240346	0.00339966	chr10:105167258|105211250	chr10_105211250_105167258:+	0.000447119	chr10	105211250	105167258	+	SORCS3	circSORCS3-3	-	1	0	0	0	0	0
chr10-105074692	rs768731	0.7832	0	0	1	1	0	0.00681139	0.00278875	0.00349965	chr10:105167258|105211250	chr10_105211250_105167258:+	0.000447119	chr10	105211250	105167258	+	SORCS3	circSORCS3-3	-	1	0	0	0	0	0
chr10-105074816	rs768732	0.7948	0	0	1	1	0	0.00681139	0.00278875	0.00349965	chr10:105167258|105211250	chr10_105211250_105167258:+	0.000447119	chr10	105211250	105167258	+	SORCS3	circSORCS3-3	-	1	0	0	0	0	0
chr10-105075930	rs790738	0.7882	0	0	1	1	0	0.00689317	0.00247414	0.00369963	chr10:105167258|105211250	chr10_105211250_105167258:+	0.000447119	chr10	105211250	105167258	+	SORCS3	circSORCS3-3	-	1	0	0	0	0	0
chr10-105076396	rs703459	0.8	0	0	1	1	0	0.00689317	0.00247414	0.00369963	chr10:105167258|105211250	chr10_105211250_105167258:+	0.000447119	chr10	105211250	105167258	+	SORCS3	circSORCS3-3	-	1	0	0	0	0	0
chr10-105076741	rs745358	0.8059	0	0	1	1	0	0.00689317	0.00247414	0.00369963	chr10:105167258|105211250	chr10_105211250_105167258:+	0.000447119	chr10	105211250	105167258	+	SORCS3	circSORCS3-3	-	1	0	0	0	0	0
chr10-105076813	rs703460	0.8065	0	0	1	1	0	0.00689317	0.00247414	0.00369963	chr10:105167258|105211250	chr10_105211250_105167258:+	0.000447119	chr10	105211250	105167258	+	SORCS3	circSORCS3-3	-	1	0	0	0	0	0
chr10-105078697	rs790734	0.7739	0	0	1	1	0	-0.00678745	0.00286877	0.00419958	chr10:105167258|105211250	chr10_105211250_105167258:+	0.000447119	chr10	105211250	105167258	+	SORCS3	circSORCS3-3	-	1	0	0	0	0	0
chr10-105078897	rs790733	0.8086	0	0	1	1	0	-0.00678745	0.00286877	0.00419958	chr10:105167258|105211250	chr10_105211250_105167258:+	0.000447119	chr10	105211250	105167258	+	SORCS3	circSORCS3-3	-	1	0	0	0	0	0
chr10-105079051	rs790732	0.8033	0	0	1	1	0	-0.00678745	0.00286877	0.00419958	chr10:105167258|105211250	chr10_105211250_105167258:+	0.000447119	chr10	105211250	105167258	+	SORCS3	circSORCS3-3	-	1	0	0	0	0	0
chr10-105079849	rs790731	0.7744	0	0	1	1	0	-0.00689317	0.00247414	0.00369963	chr10:105167258|105211250	chr10_105211250_105167258:+	0.000447119	chr10	105211250	105167258	+	SORCS3	circSORCS3-3	-	1	0	0	0	0	0
chr10-105082089	rs703461	0.6425	0	0	1	1	0	-0.0068653	0.00183193	0.0029997	chr10:105167258|105211250	chr10_105211250_105167258:+	0.000447119	chr10	105211250	105167258	+	SORCS3	circSORCS3-3	-	1	0	0	0	0	0
chr10-105082795	rs141468874	0.5308	0	0	1	1	0	-0.011377	0.00333571	0.00419958	chr10:105167258|105201253	chr10_105201253_105167258:+	0.00442347	chr10	105201253	105167258	+	SORCS3	circSORCS3-2	-	1	0	0	0	0	1
chr10-105082795	rs141468874	0.5308	0	0	1	1	0	-0.0136211	0.00176715	0.00339966	chr10:105167258|105211250	chr10_105211250_105167258:+	0.000447119	chr10	105211250	105167258	+	SORCS3	circSORCS3-3	-	1	0	0	0	0	1
chr10-105083666	rs703462	0.6791	0	0	1	1	0	-0.007365	0.000878656	0.00159984	chr10:105167258|105211250	chr10_105211250_105167258:+	0.000447119	chr10	105211250	105167258	+	SORCS3	circSORCS3-3	-	1	0	0	0	0	0
chr10-105086632	rs703471	0.7097	0	0	1	1	0	-0.00762011	0.000570119	0.0009999	chr10:105167258|105211250	chr10_105211250_105167258:+	0.000447119	chr10	105211250	105167258	+	SORCS3	circSORCS3-3	-	1	0	0	0	0	0
chr10-105086709	rs1086552	0.7005	0	0	1	1	0	-0.00762011	0.000570119	0.0009999	chr10:105167258|105211250	chr10_105211250_105167258:+	0.000447119	chr10	105211250	105167258	+	SORCS3	circSORCS3-3	-	1	0	0	0	0	0
chr10-105094864	rs1452269	0.6265	0	0	1	1	0	-0.00731284	0.00097021	0.00179982	chr10:105167258|105211250	chr10_105211250_105167258:+	0.000447119	chr10	105211250	105167258	+	SORCS3	circSORCS3-3	-	1	0	0	0	0	0
chr10-105098795	rs791114	0.06312	0	0	1	1	0	-0.00652078	0.00203491	0.00179982	chr10:105167258|105211250	chr10_105211250_105167258:+	0.000447119	chr10	105211250	105167258	+	SORCS3	circSORCS3-3	-	1	0	0	0	0	0
chr10-1050992	rs7100196	0.7768	0	0	0	0	0	0.0243633	0.00207862	0.00329967	chr10:1072116|1086357	chr10_1086357_1072116:+	0.00126726	chr10	1086357	1072116	+	WDR37	circWDR37-2	-	0	0	0	0	0	0
chr10-105099785	rs964704	0.06823	0	0	1	1	0	-0.0110072	0.000741686	0.00109989	chr10:105167258|105211250	chr10_105211250_105167258:+	0.000447119	chr10	105211250	105167258	+	SORCS3	circSORCS3-3	-	1	0	0	0	0	0
chr10-105099785	rs964704	0.06823	0	0	1	1	0	-0.00711954	0.00389304	0.0049995	chr10:105178066|105211250	chr10_105211250_105178066:+	0.000447119	chr10	105211250	105178066	+	SORCS3	circSORCS3-4	-	1	0	0	0	0	0
chr10-105100860	rs791104	0.0637	0	0	1	1	0	-0.00652078	0.00203491	0.00179982	chr10:105167258|105211250	chr10_105211250_105167258:+	0.000447119	chr10	105211250	105167258	+	SORCS3	circSORCS3-3	-	1	0	0	0	0	0
chr10-105106197	rs703479	0.07015	0	0	1	1	0	-0.00658005	0.00190524	0.00159984	chr10:105167258|105211250	chr10_105211250_105167258:+	0.000447119	chr10	105211250	105167258	+	SORCS3	circSORCS3-3	-	1	0	0	0	0	0
chr10-105106725	rs1728426	0.06496	0	0	1	1	0	-0.00658005	0.00190524	0.00159984	chr10:105167258|105211250	chr10_105211250_105167258:+	0.000447119	chr10	105211250	105167258	+	SORCS3	circSORCS3-3	-	1	0	0	0	0	0
chr10-105106855	rs703456	0.06487	0	0	1	1	0	-0.00658005	0.00190524	0.00159984	chr10:105167258|105211250	chr10_105211250_105167258:+	0.000447119	chr10	105211250	105167258	+	SORCS3	circSORCS3-3	-	1	0	0	0	0	0
chr10-105114882	rs10884090	0.05136	0	0	1	1	0	-0.00684944	0.00114721	0.00049995	chr10:105167258|105211250	chr10_105211250_105167258:+	0.000447119	chr10	105211250	105167258	+	SORCS3	circSORCS3-3	-	1	0	0	0	0	0
chr10-105115038	rs10884091	0.7857	0	0	1	1	0	-0.00596063	0.000653979	0.00089991	chr10:105178066|105211250	chr10_105211250_105178066:+	0.000447119	chr10	105211250	105178066	+	SORCS3	circSORCS3-4	-	1	0	0	0	0	0
chr10-105115525	rs4646977	0.0495	1	0	1	1	0	-0.00684944	0.00114721	0.00049995	chr10:105167258|105211250	chr10_105211250_105167258:+	0.000447119	chr10	105211250	105167258	+	SORCS3	circSORCS3-3	-	1	0	0	0	0	0
chr10-105115628	rs1452270	0.04901	1	0	1	1	0	-0.00684944	0.00114721	0.00049995	chr10:105167258|105211250	chr10_105211250_105167258:+	0.000447119	chr10	105211250	105167258	+	SORCS3	circSORCS3-3	-	1	0	0	0	0	0
chr10-105116721	rs1970102	0.04918	1	0	1	1	0	-0.00667812	0.00148058	0.00089991	chr10:105167258|105211250	chr10_105211250_105167258:+	0.000447119	chr10	105211250	105167258	+	SORCS3	circSORCS3-3	-	1	0	0	0	0	0
chr10-105116841	rs1970103	0.04932	1	0	1	1	0	-0.00667812	0.00148058	0.00089991	chr10:105167258|105211250	chr10_105211250_105167258:+	0.000447119	chr10	105211250	105167258	+	SORCS3	circSORCS3-3	-	1	0	0	0	0	0
chr10-105116887	rs1823714	0.0506	0	0	1	1	0	-0.00667812	0.00148058	0.00089991	chr10:105167258|105211250	chr10_105211250_105167258:+	0.000447119	chr10	105211250	105167258	+	SORCS3	circSORCS3-3	-	1	0	0	0	0	0
chr10-105117146	rs1530909	0.04936	1	0	1	1	0	-0.00667812	0.00148058	0.00089991	chr10:105167258|105211250	chr10_105211250_105167258:+	0.000447119	chr10	105211250	105167258	+	SORCS3	circSORCS3-3	-	1	0	0	0	0	0
chr10-105117460	rs10786843	0.04941	1	0	1	1	0	-0.00667812	0.00148058	0.00089991	chr10:105167258|105211250	chr10_105211250_105167258:+	0.000447119	chr10	105211250	105167258	+	SORCS3	circSORCS3-3	-	1	0	0	0	0	0
chr10-105117683	rs10884092	0.04997	1	0	1	1	0	-0.00667812	0.00148058	0.00089991	chr10:105167258|105211250	chr10_105211250_105167258:+	0.000447119	chr10	105211250	105167258	+	SORCS3	circSORCS3-3	-	1	0	0	0	0	0
chr10-105118617	rs1961844	0.05385	0	0	1	1	0	-0.00667812	0.00148058	0.00089991	chr10:105167258|105211250	chr10_105211250_105167258:+	0.000447119	chr10	105211250	105167258	+	SORCS3	circSORCS3-3	-	1	0	0	0	0	0
chr10-105119173	rs7088615	0.05163	0	0	1	1	0	-0.00667812	0.00148058	0.00089991	chr10:105167258|105211250	chr10_105211250_105167258:+	0.000447119	chr10	105211250	105167258	+	SORCS3	circSORCS3-3	-	1	0	0	0	0	0
chr10-105119367	rs7070885	0.04718	1	0	1	1	0	-0.00667812	0.00148058	0.00089991	chr10:105167258|105211250	chr10_105211250_105167258:+	0.000447119	chr10	105211250	105167258	+	SORCS3	circSORCS3-3	-	1	0	0	0	0	0
chr10-105119377	rs7070783	0.04544	1	0	1	1	0	-0.00667812	0.00148058	0.00089991	chr10:105167258|105211250	chr10_105211250_105167258:+	0.000447119	chr10	105211250	105167258	+	SORCS3	circSORCS3-3	-	1	0	0	0	0	0
chr10-105119398	rs7071229	0.04973	1	0	1	1	0	-0.00667812	0.00148058	0.00089991	chr10:105167258|105211250	chr10_105211250_105167258:+	0.000447119	chr10	105211250	105167258	+	SORCS3	circSORCS3-3	-	1	0	0	0	0	0
chr10-105120061	rs11192322	0.04974	1	0	1	1	0	-0.00667812	0.00148058	0.00089991	chr10:105167258|105211250	chr10_105211250_105167258:+	0.000447119	chr10	105211250	105167258	+	SORCS3	circSORCS3-3	-	1	0	0	0	0	0
chr10-105120829	rs12267262	0.04739	1	0	1	1	0	-0.00667812	0.00148058	0.00089991	chr10:105167258|105211250	chr10_105211250_105167258:+	0.000447119	chr10	105211250	105167258	+	SORCS3	circSORCS3-3	-	1	0	0	0	0	0
chr10-105120867	rs10884094	0.04727	1	0	1	1	0	-0.00667812	0.00148058	0.00089991	chr10:105167258|105211250	chr10_105211250_105167258:+	0.000447119	chr10	105211250	105167258	+	SORCS3	circSORCS3-3	-	1	0	0	0	0	0
chr10-105121276	rs1452268	0.04685	1	0	1	1	0	-0.00667812	0.00148058	0.00089991	chr10:105167258|105211250	chr10_105211250_105167258:+	0.000447119	chr10	105211250	105167258	+	SORCS3	circSORCS3-3	-	1	0	0	0	0	0
chr10-105121711	rs10884095	0.04714	1	0	1	1	0	-0.00667812	0.00148058	0.00089991	chr10:105167258|105211250	chr10_105211250_105167258:+	0.000447119	chr10	105211250	105167258	+	SORCS3	circSORCS3-3	-	1	0	0	0	0	0
chr10-105121753	rs1452267	0.04626	1	0	1	1	0	-0.00667812	0.00148058	0.00089991	chr10:105167258|105211250	chr10_105211250_105167258:+	0.000447119	chr10	105211250	105167258	+	SORCS3	circSORCS3-3	-	1	0	0	0	0	0
chr10-105122010	rs7077332	0.04789	1	0	1	1	0	-0.00667812	0.00148058	0.00089991	chr10:105167258|105211250	chr10_105211250_105167258:+	0.000447119	chr10	105211250	105167258	+	SORCS3	circSORCS3-3	-	1	0	0	0	0	0
chr10-105122292	rs1823713	0.7907	0	0	1	1	0	-0.00586675	0.000793406	0.00109989	chr10:105178066|105211250	chr10_105211250_105178066:+	0.000447119	chr10	105211250	105178066	+	SORCS3	circSORCS3-4	-	1	0	0	0	0	0
chr10-105122561	rs1819476	0.04989	1	0	1	1	0	-0.00667812	0.00148058	0.00089991	chr10:105167258|105211250	chr10_105211250_105167258:+	0.000447119	chr10	105211250	105167258	+	SORCS3	circSORCS3-3	-	1	0	0	0	0	0
chr10-105122642	rs1452266	0.04567	1	0	1	1	0	-0.00667812	0.00148058	0.00089991	chr10:105167258|105211250	chr10_105211250_105167258:+	0.000447119	chr10	105211250	105167258	+	SORCS3	circSORCS3-3	-	1	0	0	0	0	0
chr10-105122732	rs1452265	0.04571	1	0	1	1	0	-0.00667812	0.00148058	0.00089991	chr10:105167258|105211250	chr10_105211250_105167258:+	0.000447119	chr10	105211250	105167258	+	SORCS3	circSORCS3-3	-	1	0	0	0	0	0
chr10-105122836	rs1452264	0.04609	1	0	1	1	0	-0.00667812	0.00148058	0.00089991	chr10:105167258|105211250	chr10_105211250_105167258:+	0.000447119	chr10	105211250	105167258	+	SORCS3	circSORCS3-3	-	1	0	0	0	0	0
chr10-105123650	rs10884096	0.7806	0	0	1	1	0	-0.00586675	0.000793406	0.00109989	chr10:105178066|105211250	chr10_105211250_105178066:+	0.000447119	chr10	105211250	105178066	+	SORCS3	circSORCS3-4	-	1	0	0	0	0	0
chr10-105123781	rs2178147	0.04554	1	0	1	1	0	-0.00667812	0.00148058	0.00089991	chr10:105167258|105211250	chr10_105211250_105167258:+	0.000447119	chr10	105211250	105167258	+	SORCS3	circSORCS3-3	-	1	0	0	0	0	0
chr10-105124210	rs4646978	0.04686	1	0	1	1	0	-0.00667812	0.00148058	0.00089991	chr10:105167258|105211250	chr10_105211250_105167258:+	0.000447119	chr10	105211250	105167258	+	SORCS3	circSORCS3-3	-	1	0	0	0	0	0
chr10-105124247	rs6584653	0.04661	1	0	1	1	0	-0.00667812	0.00148058	0.00089991	chr10:105167258|105211250	chr10_105211250_105167258:+	0.000447119	chr10	105211250	105167258	+	SORCS3	circSORCS3-3	-	1	0	0	0	0	0
chr10-105124828	rs1452274	0.04876	1	0	1	1	0	-0.00667812	0.00148058	0.00089991	chr10:105167258|105211250	chr10_105211250_105167258:+	0.000447119	chr10	105211250	105167258	+	SORCS3	circSORCS3-3	-	1	0	0	0	0	0
chr10-105125061	rs10748874	0.05001	0	0	1	1	0	-0.00667812	0.00148058	0.00089991	chr10:105167258|105211250	chr10_105211250_105167258:+	0.000447119	chr10	105211250	105167258	+	SORCS3	circSORCS3-3	-	1	0	0	0	0	0
chr10-105125210	rs10732794	0.0493	1	0	1	1	0	-0.00667812	0.00148058	0.00089991	chr10:105167258|105211250	chr10_105211250_105167258:+	0.000447119	chr10	105211250	105167258	+	SORCS3	circSORCS3-3	-	1	0	0	0	0	0
chr10-105125287	rs11192323	0.1075	0	0	1	1	0	-0.0110759	0.000502071	0.00059994	chr10:105167258|105211250	chr10_105211250_105167258:+	0.000447119	chr10	105211250	105167258	+	SORCS3	circSORCS3-3	-	1	0	0	0	0	0
chr10-105126873	rs6584655	0.06889	0	0	1	1	0	-0.0064878	0.00172163	0.00089991	chr10:105167258|105211250	chr10_105211250_105167258:+	0.000447119	chr10	105211250	105167258	+	SORCS3	circSORCS3-3	-	1	0	0	0	0	0
chr10-105127027	rs1377013	0.06513	0	0	1	1	0	-0.0064878	0.00172163	0.00089991	chr10:105167258|105211250	chr10_105211250_105167258:+	0.000447119	chr10	105211250	105167258	+	SORCS3	circSORCS3-3	-	1	0	0	0	0	0
chr10-105127402	rs10786844	0.05104	0	0	1	1	0	-0.00667812	0.00148058	0.00089991	chr10:105167258|105211250	chr10_105211250_105167258:+	0.000447119	chr10	105211250	105167258	+	SORCS3	circSORCS3-3	-	1	0	0	0	0	0
chr10-105127464	rs10884098	0.05108	0	0	1	1	0	-0.00667812	0.00148058	0.00089991	chr10:105167258|105211250	chr10_105211250_105167258:+	0.000447119	chr10	105211250	105167258	+	SORCS3	circSORCS3-3	-	1	0	0	0	0	0
chr10-105127474	rs10786845	0.05012	0	0	1	1	0	-0.00667812	0.00148058	0.00089991	chr10:105167258|105211250	chr10_105211250_105167258:+	0.000447119	chr10	105211250	105167258	+	SORCS3	circSORCS3-3	-	1	0	0	0	0	0
chr10-105127727	rs11192325	0.05235	0	0	1	1	0	-0.00667812	0.00148058	0.00089991	chr10:105167258|105211250	chr10_105211250_105167258:+	0.000447119	chr10	105211250	105167258	+	SORCS3	circSORCS3-3	-	1	0	0	0	0	0
chr10-105127763	rs11192326	0.05108	0	0	1	1	0	-0.00667812	0.00148058	0.00089991	chr10:105167258|105211250	chr10_105211250_105167258:+	0.000447119	chr10	105211250	105167258	+	SORCS3	circSORCS3-3	-	1	0	0	0	0	0
chr10-105127855	rs11192327	0.05187	0	0	1	1	0	-0.00667812	0.00148058	0.00089991	chr10:105167258|105211250	chr10_105211250_105167258:+	0.000447119	chr10	105211250	105167258	+	SORCS3	circSORCS3-3	-	1	0	0	0	0	0
chr10-105128043	rs11192328	0.05072	0	0	1	1	0	-0.00667812	0.00148058	0.00089991	chr10:105167258|105211250	chr10_105211250_105167258:+	0.000447119	chr10	105211250	105167258	+	SORCS3	circSORCS3-3	-	1	0	0	0	0	0
chr10-105128217	rs11192329	0.05154	0	0	1	1	0	-0.00667812	0.00148058	0.00089991	chr10:105167258|105211250	chr10_105211250_105167258:+	0.000447119	chr10	105211250	105167258	+	SORCS3	circSORCS3-3	-	1	0	0	0	0	0
chr10-105128349	rs10509782	0.04858	1	0	1	1	0	-0.00667812	0.00148058	0.00089991	chr10:105167258|105211250	chr10_105211250_105167258:+	0.000447119	chr10	105211250	105167258	+	SORCS3	circSORCS3-3	-	1	0	0	0	0	0
chr10-105128480	rs1562966	0.04728	1	0	1	1	0	-0.00667812	0.00148058	0.00089991	chr10:105167258|105211250	chr10_105211250_105167258:+	0.000447119	chr10	105211250	105167258	+	SORCS3	circSORCS3-3	-	1	0	0	0	0	0
chr10-105129419	rs1377012	0.05127	0	0	1	1	0	-0.00667812	0.00148058	0.00089991	chr10:105167258|105211250	chr10_105211250_105167258:+	0.000447119	chr10	105211250	105167258	+	SORCS3	circSORCS3-3	-	1	0	0	0	0	0
chr10-105129489	rs1377011	0.05038	0	0	1	0	0	-0.00667812	0.00148058	0.00089991	chr10:105167258|105211250	chr10_105211250_105167258:+	0.000447119	chr10	105211250	105167258	+	SORCS3	circSORCS3-3	-	1	0	0	0	0	0
chr10-105131845	rs11192331	0.7606	0	0	1	0	0	-0.00586675	0.000793406	0.00109989	chr10:105178066|105211250	chr10_105211250_105178066:+	0.000447119	chr10	105211250	105178066	+	SORCS3	circSORCS3-4	-	1	0	0	0	0	0
chr10-105132381	rs1377006	0.05065	0	0	1	0	0	-0.00674326	0.00137179	0.00079992	chr10:105167258|105211250	chr10_105211250_105167258:+	0.000447119	chr10	105211250	105167258	+	SORCS3	circSORCS3-3	-	1	0	0	0	0	0
chr10-105132771	rs1377004	0.05157	0	0	1	0	0	-0.00667812	0.00148058	0.00089991	chr10:105167258|105211250	chr10_105211250_105167258:+	0.000447119	chr10	105211250	105167258	+	SORCS3	circSORCS3-3	-	1	0	0	0	0	0
chr10-105133030	rs2864039	0.05117	0	0	1	0	0	-0.00667812	0.00148058	0.00089991	chr10:105167258|105211250	chr10_105211250_105167258:+	0.000447119	chr10	105211250	105167258	+	SORCS3	circSORCS3-3	-	1	0	0	0	0	0
chr10-105133477	rs10884102	0.0501	0	0	1	0	0	-0.00667812	0.00148058	0.00089991	chr10:105167258|105211250	chr10_105211250_105167258:+	0.000447119	chr10	105211250	105167258	+	SORCS3	circSORCS3-3	-	1	0	0	0	0	0
chr10-105133656	rs11192333	0.04816	1	0	1	0	0	-0.00667812	0.00148058	0.00089991	chr10:105167258|105211250	chr10_105211250_105167258:+	0.000447119	chr10	105211250	105167258	+	SORCS3	circSORCS3-3	-	1	0	0	0	0	0
chr10-105133964	rs1349622	0.04998	1	0	1	0	0	-0.00667812	0.00148058	0.00089991	chr10:105167258|105211250	chr10_105211250_105167258:+	0.000447119	chr10	105211250	105167258	+	SORCS3	circSORCS3-3	-	1	0	0	0	0	0
chr10-105135145	rs4918147	0.0491	1	0	1	0	0	-0.00674326	0.00137179	0.00079992	chr10:105167258|105211250	chr10_105211250_105167258:+	0.000447119	chr10	105211250	105167258	+	SORCS3	circSORCS3-3	-	1	0	0	0	0	0
chr10-105135284	rs4918149	0.0489	1	0	1	0	0	-0.00667812	0.00148058	0.00089991	chr10:105167258|105211250	chr10_105211250_105167258:+	0.000447119	chr10	105211250	105167258	+	SORCS3	circSORCS3-3	-	1	0	0	0	0	0
chr10-105135527	rs10786846	0.04841	1	0	1	0	0	-0.00667812	0.00148058	0.00089991	chr10:105167258|105211250	chr10_105211250_105167258:+	0.000447119	chr10	105211250	105167258	+	SORCS3	circSORCS3-3	-	1	0	0	0	0	0
chr10-105135856	rs2225575	0.04814	1	0	1	0	0	-0.00667812	0.00148058	0.00089991	chr10:105167258|105211250	chr10_105211250_105167258:+	0.000447119	chr10	105211250	105167258	+	SORCS3	circSORCS3-3	-	1	0	0	0	0	0
chr10-105137028	rs1463269	0.04346	1	0	1	0	0	-0.00679541	0.00118081	0.00069993	chr10:105167258|105211250	chr10_105211250_105167258:+	0.000447119	chr10	105211250	105167258	+	SORCS3	circSORCS3-3	-	1	0	0	0	0	0
chr10-105137458	rs1344350	0.04284	1	0	1	0	0	-0.00667812	0.00148058	0.00089991	chr10:105167258|105211250	chr10_105211250_105167258:+	0.000447119	chr10	105211250	105167258	+	SORCS3	circSORCS3-3	-	1	0	0	0	0	0
chr10-105137831	rs7076332	0.04267	1	0	1	0	0	-0.00667812	0.00148058	0.00089991	chr10:105167258|105211250	chr10_105211250_105167258:+	0.000447119	chr10	105211250	105167258	+	SORCS3	circSORCS3-3	-	1	0	0	0	0	0
chr10-105138757	rs1377010	0.05822	0	0	1	0	0	-0.00661027	0.0013619	0.00069993	chr10:105167258|105211250	chr10_105211250_105167258:+	0.000447119	chr10	105211250	105167258	+	SORCS3	circSORCS3-3	-	1	0	0	0	0	0
chr10-105138963	rs1377009	0.05552	0	0	1	0	0	-0.0072037	0.000488061	0.00039996	chr10:105167258|105211250	chr10_105211250_105167258:+	0.000447119	chr10	105211250	105167258	+	SORCS3	circSORCS3-3	-	1	0	0	0	0	0
chr10-105138963	rs1377009	0.05552	0	0	1	0	0	-0.00471362	0.00253981	0.00289971	chr10:105178066|105211250	chr10_105211250_105178066:+	0.000447119	chr10	105211250	105178066	+	SORCS3	circSORCS3-4	-	1	0	0	0	0	0
chr10-105139008	rs1377008	0.05491	0	0	1	0	0	-0.0072037	0.000488061	0.00039996	chr10:105167258|105211250	chr10_105211250_105167258:+	0.000447119	chr10	105211250	105167258	+	SORCS3	circSORCS3-3	-	1	0	0	0	0	0
chr10-105139008	rs1377008	0.05491	0	0	1	0	0	-0.00471362	0.00253981	0.00289971	chr10:105178066|105211250	chr10_105211250_105178066:+	0.000447119	chr10	105211250	105178066	+	SORCS3	circSORCS3-4	-	1	0	0	0	0	0
chr10-105139663	rs1034178	0.04274	1	0	1	0	0	-0.00680119	0.00116665	0.00049995	chr10:105167258|105211250	chr10_105211250_105167258:+	0.000447119	chr10	105211250	105167258	+	SORCS3	circSORCS3-3	-	1	0	0	0	0	0
chr10-105139949	rs1034179	0.04267	1	0	1	0	0	-0.00680119	0.00116665	0.00049995	chr10:105167258|105211250	chr10_105211250_105167258:+	0.000447119	chr10	105211250	105167258	+	SORCS3	circSORCS3-3	-	1	0	0	0	0	0
chr10-105140406	rs7910908	0.6983	0	0	1	0	0	-0.0059624	0.000597143	0.00059994	chr10:105178066|105211250	chr10_105211250_105178066:+	0.000447119	chr10	105211250	105178066	+	SORCS3	circSORCS3-4	-	1	0	0	0	0	0
chr10-105140816	rs1999491	0.03947	1	0	1	0	0	-0.00680119	0.00116665	0.00049995	chr10:105167258|105211250	chr10_105211250_105167258:+	0.000447119	chr10	105211250	105167258	+	SORCS3	circSORCS3-3	-	1	0	0	0	0	0
chr10-105141000	rs1999492	0.03797	1	0	1	0	0	-0.00680119	0.00116665	0.00049995	chr10:105167258|105211250	chr10_105211250_105167258:+	0.000447119	chr10	105211250	105167258	+	SORCS3	circSORCS3-3	-	1	0	0	0	0	0
chr10-105141796	rs1332719	0.6697	0	0	1	0	0	-0.0059624	0.000597143	0.00059994	chr10:105178066|105211250	chr10_105211250_105178066:+	0.000447119	chr10	105211250	105178066	+	SORCS3	circSORCS3-4	-	1	0	0	0	0	0
chr10-105142237	rs4310545	0.04787	1	0	1	0	0	-0.0066864	0.00137163	0.00069993	chr10:105167258|105211250	chr10_105211250_105167258:+	0.000447119	chr10	105211250	105167258	+	SORCS3	circSORCS3-3	-	1	0	0	0	0	0
chr10-105142285	rs4474369	0.6714	0	0	1	0	0	0.00389274	0.00514329	0.0049995	chr10:105105397|105147796	chr10_105147796_105105397:+	0.000447119	chr10	105147796	105105397	+	SORCS3	circSORCS3-1	-	1	1	0	0	0	0
chr10-105142285	rs4474369	0.6714	0	0	1	0	0	-0.00652403	0.000185305	0.00029997	chr10:105178066|105211250	chr10_105211250_105178066:+	0.000447119	chr10	105211250	105178066	+	SORCS3	circSORCS3-4	-	1	0	0	0	0	0
chr10-105142292	rs4492746	0.04744	1	0	1	0	0	-0.00697396	0.0008649	0.00039996	chr10:105167258|105211250	chr10_105211250_105167258:+	0.000447119	chr10	105211250	105167258	+	SORCS3	circSORCS3-3	-	1	0	0	0	0	0
chr10-105142363	rs790725	0.064	0	0	1	0	0	-0.00649788	0.0015955	0.00079992	chr10:105167258|105211250	chr10_105211250_105167258:+	0.000447119	chr10	105211250	105167258	+	SORCS3	circSORCS3-3	-	1	0	0	0	0	0
chr10-105142368	rs4589218	0.04706	1	0	1	0	0	-0.0070402	0.000797832	0.00039996	chr10:105167258|105211250	chr10_105211250_105167258:+	0.000447119	chr10	105211250	105167258	+	SORCS3	circSORCS3-3	-	1	0	0	0	0	0
chr10-105142520	rs1418872	0.672	0	0	1	0	0	0.00389274	0.00514329	0.0049995	chr10:105105397|105147796	chr10_105147796_105105397:+	0.000447119	chr10	105147796	105105397	+	SORCS3	circSORCS3-1	-	1	1	0	0	0	0
chr10-105142520	rs1418872	0.672	0	0	1	0	0	-0.00652403	0.000185305	0.00029997	chr10:105178066|105211250	chr10_105211250_105178066:+	0.000447119	chr10	105211250	105178066	+	SORCS3	circSORCS3-4	-	1	0	0	0	0	0
chr10-105142675	rs1418871	0.672	0	0	1	0	0	0.00389274	0.00514329	0.0049995	chr10:105105397|105147796	chr10_105147796_105105397:+	0.000447119	chr10	105147796	105105397	+	SORCS3	circSORCS3-1	-	1	1	0	0	0	0
chr10-105142675	rs1418871	0.672	0	0	1	0	0	-0.00652403	0.000185305	0.00029997	chr10:105178066|105211250	chr10_105211250_105178066:+	0.000447119	chr10	105211250	105178066	+	SORCS3	circSORCS3-4	-	1	0	0	0	0	0
chr10-105142708	rs1418870	0.04651	1	0	1	0	0	-0.00697396	0.0008649	0.00039996	chr10:105167258|105211250	chr10_105211250_105167258:+	0.000447119	chr10	105211250	105167258	+	SORCS3	circSORCS3-3	-	1	0	0	0	0	0
chr10-105142795	rs1418869	0.04604	1	0	1	0	0	-0.00697396	0.0008649	0.00039996	chr10:105167258|105211250	chr10_105211250_105167258:+	0.000447119	chr10	105211250	105167258	+	SORCS3	circSORCS3-3	-	1	0	0	0	0	0
chr10-105143086	rs7075467	0.04932	1	0	1	0	0	-0.00697396	0.0008649	0.00039996	chr10:105167258|105211250	chr10_105211250_105167258:+	0.000447119	chr10	105211250	105167258	+	SORCS3	circSORCS3-3	-	1	0	0	0	0	0
chr10-105143875	rs10884107	0.6433	0	0	1	0	0	-0.00632625	0.000265993	0.00039996	chr10:105178066|105211250	chr10_105211250_105178066:+	0.000447119	chr10	105211250	105178066	+	SORCS3	circSORCS3-4	-	1	0	0	0	0	0
chr10-105144006	rs1377007	0.03963	1	0	1	0	0	-0.00651621	0.0018213	0.00109989	chr10:105167258|105211250	chr10_105211250_105167258:+	0.000447119	chr10	105211250	105167258	+	SORCS3	circSORCS3-3	-	1	0	0	0	0	0
chr10-105144364	rs703484	0.02611	1	0	1	0	0	-0.00633272	0.00239846	0.00129987	chr10:105167258|105211250	chr10_105211250_105167258:+	0.000447119	chr10	105211250	105167258	+	SORCS3	circSORCS3-3	-	1	0	0	0	0	0
chr10-105144861	rs703487	0.0239	1	0	1	0	0	-0.00629899	0.00260776	0.00179982	chr10:105167258|105211250	chr10_105211250_105167258:+	0.000447119	chr10	105211250	105167258	+	SORCS3	circSORCS3-3	-	1	0	0	0	0	0
chr10-105145329	rs813769	0.02321	1	0	1	0	0	-0.00638242	0.00227437	0.00149985	chr10:105167258|105211250	chr10_105211250_105167258:+	0.000447119	chr10	105211250	105167258	+	SORCS3	circSORCS3-3	-	1	0	0	0	0	0
chr10-105145329	rs813769	0.02321	1	0	1	0	0	-0.00490179	0.00188218	0.00179982	chr10:105178066|105211250	chr10_105211250_105178066:+	0.000447119	chr10	105211250	105178066	+	SORCS3	circSORCS3-4	-	1	0	0	0	0	0
chr10-105146688	rs791121	0.02027	1	0	1	0	0	-0.00638242	0.00227437	0.00149985	chr10:105167258|105211250	chr10_105211250_105167258:+	0.000447119	chr10	105211250	105167258	+	SORCS3	circSORCS3-3	-	1	0	0	0	0	0
chr10-105146688	rs791121	0.02027	1	0	1	0	0	-0.00490179	0.00188218	0.00179982	chr10:105178066|105211250	chr10_105211250_105178066:+	0.000447119	chr10	105211250	105178066	+	SORCS3	circSORCS3-4	-	1	0	0	0	0	0
chr10-105146731	rs791122	0.02023	1	0	1	0	0	-0.00638242	0.00227437	0.00149985	chr10:105167258|105211250	chr10_105211250_105167258:+	0.000447119	chr10	105211250	105167258	+	SORCS3	circSORCS3-3	-	1	0	0	0	0	0
chr10-105146731	rs791122	0.02023	1	0	1	0	0	-0.00490179	0.00188218	0.00179982	chr10:105178066|105211250	chr10_105211250_105178066:+	0.000447119	chr10	105211250	105178066	+	SORCS3	circSORCS3-4	-	1	0	0	0	0	0
chr10-105146900	rs791123	0.01976	1	0	1	0	0	-0.00638242	0.00227437	0.00149985	chr10:105167258|105211250	chr10_105211250_105167258:+	0.000447119	chr10	105211250	105167258	+	SORCS3	circSORCS3-3	-	1	0	0	0	0	0
chr10-105146900	rs791123	0.01976	1	0	1	0	0	-0.00490179	0.00188218	0.00179982	chr10:105178066|105211250	chr10_105211250_105178066:+	0.000447119	chr10	105211250	105178066	+	SORCS3	circSORCS3-4	-	1	0	0	0	0	0
chr10-105147480	rs10160134	0.05666	0	0	1	0	0	-0.00593961	0.00466718	0.00429957	chr10:105167258|105211250	chr10_105211250_105167258:+	0.000447119	chr10	105211250	105167258	+	SORCS3	circSORCS3-3	-	1	0	0	0	0	0
chr10-105147480	rs10160134	0.05666	0	0	1	0	0	-0.00609639	0.00010922	0.00019998	chr10:105178066|105211250	chr10_105211250_105178066:+	0.000447119	chr10	105211250	105178066	+	SORCS3	circSORCS3-4	-	1	0	0	0	0	0
chr10-105147562	rs791124	0.01845	1	0	1	0	0	-0.00638242	0.00227437	0.00149985	chr10:105167258|105211250	chr10_105211250_105167258:+	0.000447119	chr10	105211250	105167258	+	SORCS3	circSORCS3-3	-	1	0	0	0	0	0
chr10-105147562	rs791124	0.01845	1	0	1	0	0	-0.00490179	0.00188218	0.00179982	chr10:105178066|105211250	chr10_105211250_105178066:+	0.000447119	chr10	105211250	105178066	+	SORCS3	circSORCS3-4	-	1	0	0	0	0	0
chr10-105147682	rs791125	0.01857	1	0	1	0	0	-0.00638242	0.00227437	0.00149985	chr10:105167258|105211250	chr10_105211250_105167258:+	0.000447119	chr10	105211250	105167258	+	SORCS3	circSORCS3-3	-	1	0	0	0	0	0
chr10-105147682	rs791125	0.01857	1	0	1	0	0	-0.00490179	0.00188218	0.00179982	chr10:105178066|105211250	chr10_105211250_105178066:+	0.000447119	chr10	105211250	105178066	+	SORCS3	circSORCS3-4	-	1	0	0	0	0	0
chr10-105147828	rs791126	0.01862	1	0	1	0	0	-0.00638242	0.00227437	0.00149985	chr10:105167258|105211250	chr10_105211250_105167258:+	0.000447119	chr10	105211250	105167258	+	SORCS3	circSORCS3-3	-	1	0	0	0	0	0
chr10-105147828	rs791126	0.01862	1	0	1	0	0	-0.00490179	0.00188218	0.00179982	chr10:105178066|105211250	chr10_105211250_105178066:+	0.000447119	chr10	105211250	105178066	+	SORCS3	circSORCS3-4	-	1	0	0	0	0	0
chr10-105148218	rs812617	0.01831	1	0	1	0	0	-0.00638242	0.00227437	0.00149985	chr10:105167258|105211250	chr10_105211250_105167258:+	0.000447119	chr10	105211250	105167258	+	SORCS3	circSORCS3-3	-	1	0	0	0	0	0
chr10-105148218	rs812617	0.01831	1	0	1	0	0	-0.00490179	0.00188218	0.00179982	chr10:105178066|105211250	chr10_105211250_105178066:+	0.000447119	chr10	105211250	105178066	+	SORCS3	circSORCS3-4	-	1	0	0	0	0	0
chr10-105148222	rs11192339	0.001696	1	0	1	0	0	-0.00498899	0.0036555	0.00369963	chr10:105178066|105211250	chr10_105211250_105178066:+	0.000447119	chr10	105211250	105178066	+	SORCS3	circSORCS3-4	-	1	0	0	0	0	0
chr10-105148292	rs806469	0.01848	1	0	1	0	0	-0.00638242	0.00227437	0.00149985	chr10:105167258|105211250	chr10_105211250_105167258:+	0.000447119	chr10	105211250	105167258	+	SORCS3	circSORCS3-3	-	1	0	0	0	0	0
chr10-105148292	rs806469	0.01848	1	0	1	0	0	-0.00490179	0.00188218	0.00179982	chr10:105178066|105211250	chr10_105211250_105178066:+	0.000447119	chr10	105211250	105178066	+	SORCS3	circSORCS3-4	-	1	0	0	0	0	0
chr10-105148503	rs2488541	0.01849	1	0	1	0	0	-0.00638242	0.00227437	0.00149985	chr10:105167258|105211250	chr10_105211250_105167258:+	0.000447119	chr10	105211250	105167258	+	SORCS3	circSORCS3-3	-	1	0	0	0	0	0
chr10-105148503	rs2488541	0.01849	1	0	1	0	0	-0.00490179	0.00188218	0.00179982	chr10:105178066|105211250	chr10_105211250_105178066:+	0.000447119	chr10	105211250	105178066	+	SORCS3	circSORCS3-4	-	1	0	0	0	0	0
chr10-105148537	rs10509785	0.2295	0	0	1	0	0	-0.0112815	0.000359017	0.00069993	chr10:105167258|105211250	chr10_105211250_105167258:+	0.000447119	chr10	105211250	105167258	+	SORCS3	circSORCS3-3	-	1	0	0	0	0	0
chr10-105148659	rs2488542	0.01832	1	0	1	0	0	-0.00638242	0.00227437	0.00149985	chr10:105167258|105211250	chr10_105211250_105167258:+	0.000447119	chr10	105211250	105167258	+	SORCS3	circSORCS3-3	-	1	0	0	0	0	0
chr10-105148659	rs2488542	0.01832	1	0	1	0	0	-0.00490179	0.00188218	0.00179982	chr10:105178066|105211250	chr10_105211250_105178066:+	0.000447119	chr10	105211250	105178066	+	SORCS3	circSORCS3-4	-	1	0	0	0	0	0
chr10-105148793	rs2167623	0.01824	1	0	1	0	0	-0.00638242	0.00227437	0.00149985	chr10:105167258|105211250	chr10_105211250_105167258:+	0.000447119	chr10	105211250	105167258	+	SORCS3	circSORCS3-3	-	1	0	0	0	0	0
chr10-105148793	rs2167623	0.01824	1	0	1	0	0	-0.00490179	0.00188218	0.00179982	chr10:105178066|105211250	chr10_105211250_105178066:+	0.000447119	chr10	105211250	105178066	+	SORCS3	circSORCS3-4	-	1	0	0	0	0	0
chr10-105149046	rs791142	0.01808	1	0	1	0	0	-0.00638242	0.00227437	0.00149985	chr10:105167258|105211250	chr10_105211250_105167258:+	0.000447119	chr10	105211250	105167258	+	SORCS3	circSORCS3-3	-	1	0	0	0	0	0
chr10-105149046	rs791142	0.01808	1	0	1	0	0	-0.00490179	0.00188218	0.00179982	chr10:105178066|105211250	chr10_105211250_105178066:+	0.000447119	chr10	105211250	105178066	+	SORCS3	circSORCS3-4	-	1	0	0	0	0	0
chr10-105149158	rs1562967	0.05315	0	0	1	0	0	-0.00593961	0.00466718	0.00429957	chr10:105167258|105211250	chr10_105211250_105167258:+	0.000447119	chr10	105211250	105167258	+	SORCS3	circSORCS3-3	-	1	0	0	0	0	0
chr10-105149158	rs1562967	0.05315	0	0	1	0	0	-0.00609639	0.00010922	0.00019998	chr10:105178066|105211250	chr10_105211250_105178066:+	0.000447119	chr10	105211250	105178066	+	SORCS3	circSORCS3-4	-	1	0	0	0	0	0
chr10-105149344	rs791141	0.01817	1	0	1	0	0	-0.00638242	0.00227437	0.00149985	chr10:105167258|105211250	chr10_105211250_105167258:+	0.000447119	chr10	105211250	105167258	+	SORCS3	circSORCS3-3	-	1	0	0	0	0	0
chr10-105149344	rs791141	0.01817	1	0	1	0	0	-0.00490179	0.00188218	0.00179982	chr10:105178066|105211250	chr10_105211250_105178066:+	0.000447119	chr10	105211250	105178066	+	SORCS3	circSORCS3-4	-	1	0	0	0	0	0
chr10-105149770	rs791140	0.04918	1	0	1	0	0	-0.00593961	0.00466718	0.00429957	chr10:105167258|105211250	chr10_105211250_105167258:+	0.000447119	chr10	105211250	105167258	+	SORCS3	circSORCS3-3	-	1	0	0	0	0	0
chr10-105149770	rs791140	0.04918	1	0	1	0	0	-0.00609639	0.00010922	0.00019998	chr10:105178066|105211250	chr10_105211250_105178066:+	0.000447119	chr10	105211250	105178066	+	SORCS3	circSORCS3-4	-	1	0	0	0	0	0
chr10-105149875	rs791139	0.0496	1	0	1	0	0	-0.00593961	0.00466718	0.00429957	chr10:105167258|105211250	chr10_105211250_105167258:+	0.000447119	chr10	105211250	105167258	+	SORCS3	circSORCS3-3	-	1	0	0	0	0	0
chr10-105149875	rs791139	0.0496	1	0	1	0	0	-0.00609639	0.00010922	0.00019998	chr10:105178066|105211250	chr10_105211250_105178066:+	0.000447119	chr10	105211250	105178066	+	SORCS3	circSORCS3-4	-	1	0	0	0	0	0
chr10-105150178	rs2864040	0.05174	0	0	1	0	0	-0.00593961	0.00466718	0.00429957	chr10:105167258|105211250	chr10_105211250_105167258:+	0.000447119	chr10	105211250	105167258	+	SORCS3	circSORCS3-3	-	1	0	0	0	0	0
chr10-105150178	rs2864040	0.05174	0	0	1	0	0	-0.00609639	0.00010922	0.00019998	chr10:105178066|105211250	chr10_105211250_105178066:+	0.000447119	chr10	105211250	105178066	+	SORCS3	circSORCS3-4	-	1	0	0	0	0	0
chr10-105150212	rs1377015	0.001505	1	0	1	0	0	-0.00498899	0.0036555	0.00369963	chr10:105178066|105211250	chr10_105211250_105178066:+	0.000447119	chr10	105211250	105178066	+	SORCS3	circSORCS3-4	-	1	0	0	0	0	0
chr10-105150313	rs1377014	0.05065	0	0	1	0	0	-0.00593961	0.00466718	0.00429957	chr10:105167258|105211250	chr10_105211250_105167258:+	0.000447119	chr10	105211250	105167258	+	SORCS3	circSORCS3-3	-	1	0	0	0	0	0
chr10-105150313	rs1377014	0.05065	0	0	1	0	0	-0.00609639	0.00010922	0.00019998	chr10:105178066|105211250	chr10_105211250_105178066:+	0.000447119	chr10	105211250	105178066	+	SORCS3	circSORCS3-4	-	1	0	0	0	0	0
chr10-105151143	rs1670032	0.05144	0	0	1	0	0	-0.00593961	0.00466718	0.00429957	chr10:105167258|105211250	chr10_105211250_105167258:+	0.000447119	chr10	105211250	105167258	+	SORCS3	circSORCS3-3	-	1	0	0	0	0	0
chr10-105151143	rs1670032	0.05144	0	0	1	0	0	-0.00609639	0.00010922	0.00019998	chr10:105178066|105211250	chr10_105211250_105178066:+	0.000447119	chr10	105211250	105178066	+	SORCS3	circSORCS3-4	-	1	0	0	0	0	0
chr10-105151385	rs2060843	0.05195	0	0	1	0	0	-0.00593961	0.00466718	0.00429957	chr10:105167258|105211250	chr10_105211250_105167258:+	0.000447119	chr10	105211250	105167258	+	SORCS3	circSORCS3-3	-	1	0	0	0	0	0
chr10-105151385	rs2060843	0.05195	0	0	1	0	0	-0.00609639	0.00010922	0.00019998	chr10:105178066|105211250	chr10_105211250_105178066:+	0.000447119	chr10	105211250	105178066	+	SORCS3	circSORCS3-4	-	1	0	0	0	0	0
chr10-105151899	rs791133	0.01677	1	0	1	0	0	-0.00638242	0.00227437	0.00149985	chr10:105167258|105211250	chr10_105211250_105167258:+	0.000447119	chr10	105211250	105167258	+	SORCS3	circSORCS3-3	-	1	0	0	0	0	0
chr10-105151899	rs791133	0.01677	1	0	1	0	0	-0.00490179	0.00188218	0.00179982	chr10:105178066|105211250	chr10_105211250_105178066:+	0.000447119	chr10	105211250	105178066	+	SORCS3	circSORCS3-4	-	1	0	0	0	0	0
chr10-105151955	rs791132	0.04852	1	0	1	0	0	-0.00593961	0.00466718	0.00429957	chr10:105167258|105211250	chr10_105211250_105167258:+	0.000447119	chr10	105211250	105167258	+	SORCS3	circSORCS3-3	-	1	0	0	0	0	0
chr10-105151955	rs791132	0.04852	1	0	1	0	0	-0.00609639	0.00010922	0.00019998	chr10:105178066|105211250	chr10_105211250_105178066:+	0.000447119	chr10	105211250	105178066	+	SORCS3	circSORCS3-4	-	1	0	0	0	0	0
chr10-105152038	rs791131	0.0483	1	0	1	0	0	-0.00593961	0.00466718	0.00429957	chr10:105167258|105211250	chr10_105211250_105167258:+	0.000447119	chr10	105211250	105167258	+	SORCS3	circSORCS3-3	-	1	0	0	0	0	0
chr10-105152038	rs791131	0.0483	1	0	1	0	0	-0.00609639	0.00010922	0.00019998	chr10:105178066|105211250	chr10_105211250_105178066:+	0.000447119	chr10	105211250	105178066	+	SORCS3	circSORCS3-4	-	1	0	0	0	0	0
chr10-105152145	rs811547	0.04911	1	0	1	0	0	-0.00593961	0.00466718	0.00429957	chr10:105167258|105211250	chr10_105211250_105167258:+	0.000447119	chr10	105211250	105167258	+	SORCS3	circSORCS3-3	-	1	0	0	0	0	0
chr10-105152145	rs811547	0.04911	1	0	1	0	0	-0.00609639	0.00010922	0.00019998	chr10:105178066|105211250	chr10_105211250_105178066:+	0.000447119	chr10	105211250	105178066	+	SORCS3	circSORCS3-4	-	1	0	0	0	0	0
chr10-105153286	rs790752	0.04851	1	0	1	0	0	-0.00593961	0.00466718	0.00429957	chr10:105167258|105211250	chr10_105211250_105167258:+	0.000447119	chr10	105211250	105167258	+	SORCS3	circSORCS3-3	-	1	0	0	0	0	0
chr10-105153286	rs790752	0.04851	1	0	1	0	0	-0.00609639	0.00010922	0.00019998	chr10:105178066|105211250	chr10_105211250_105178066:+	0.000447119	chr10	105211250	105178066	+	SORCS3	circSORCS3-4	-	1	0	0	0	0	0
chr10-105153519	rs790751	0.0477	1	0	1	0	0	-0.00593961	0.00466718	0.00429957	chr10:105167258|105211250	chr10_105211250_105167258:+	0.000447119	chr10	105211250	105167258	+	SORCS3	circSORCS3-3	-	1	0	0	0	0	0
chr10-105153519	rs790751	0.0477	1	0	1	0	0	-0.00609639	0.00010922	0.00019998	chr10:105178066|105211250	chr10_105211250_105178066:+	0.000447119	chr10	105211250	105178066	+	SORCS3	circSORCS3-4	-	1	0	0	0	0	0
chr10-105154509	rs703488	0.04718	1	0	1	0	0	-0.00639992	0.00234906	0.00169983	chr10:105167258|105211250	chr10_105211250_105167258:+	0.000447119	chr10	105211250	105167258	+	SORCS3	circSORCS3-3	-	1	0	0	0	0	0
chr10-105154509	rs703488	0.04718	1	0	1	0	0	-0.00622826	8.05423e-05	9.999e-05	chr10:105178066|105211250	chr10_105211250_105178066:+	0.000447119	chr10	105211250	105178066	+	SORCS3	circSORCS3-4	-	1	0	0	0	0	0
chr10-105154548	rs703489	0.04714	1	0	1	0	0	-0.00639992	0.00234906	0.00169983	chr10:105167258|105211250	chr10_105211250_105167258:+	0.000447119	chr10	105211250	105167258	+	SORCS3	circSORCS3-3	-	1	0	0	0	0	0
chr10-105154548	rs703489	0.04714	1	0	1	0	0	-0.00622826	8.05423e-05	9.999e-05	chr10:105178066|105211250	chr10_105211250_105178066:+	0.000447119	chr10	105211250	105178066	+	SORCS3	circSORCS3-4	-	1	0	0	0	0	0
chr10-105155042	rs7898866	0.04912	1	0	1	0	0	-0.00639992	0.00234906	0.00169983	chr10:105167258|105211250	chr10_105211250_105167258:+	0.000447119	chr10	105211250	105167258	+	SORCS3	circSORCS3-3	-	1	0	0	0	0	0
chr10-105155042	rs7898866	0.04912	1	0	1	0	0	-0.00622826	8.05423e-05	9.999e-05	chr10:105178066|105211250	chr10_105211250_105178066:+	0.000447119	chr10	105211250	105178066	+	SORCS3	circSORCS3-4	-	1	0	0	0	0	0
chr10-105155178	rs7898999	0.001276	1	0	1	0	0	-0.00516488	0.00277803	0.0029997	chr10:105178066|105211250	chr10_105211250_105178066:+	0.000447119	chr10	105211250	105178066	+	SORCS3	circSORCS3-4	-	1	0	0	0	0	0
chr10-105155750	rs697186	0.04756	1	0	1	0	0	-0.00639992	0.00234906	0.00169983	chr10:105167258|105211250	chr10_105211250_105167258:+	0.000447119	chr10	105211250	105167258	+	SORCS3	circSORCS3-3	-	1	0	0	0	0	0
chr10-105155750	rs697186	0.04756	1	0	1	0	0	-0.00622826	8.05423e-05	9.999e-05	chr10:105178066|105211250	chr10_105211250_105178066:+	0.000447119	chr10	105211250	105178066	+	SORCS3	circSORCS3-4	-	1	0	0	0	0	0
chr10-105155827	rs2278861	0.04914	1	0	1	0	0	-0.00639992	0.00234906	0.00169983	chr10:105167258|105211250	chr10_105211250_105167258:+	0.000447119	chr10	105211250	105167258	+	SORCS3	circSORCS3-3	-	1	0	0	0	0	0
chr10-105155827	rs2278861	0.04914	1	0	1	0	0	-0.00622826	8.05423e-05	9.999e-05	chr10:105178066|105211250	chr10_105211250_105178066:+	0.000447119	chr10	105211250	105178066	+	SORCS3	circSORCS3-4	-	1	0	0	0	0	0
chr10-105155991	rs697187	0.04698	1	0	1	0	0	-0.00639992	0.00234906	0.00169983	chr10:105167258|105211250	chr10_105211250_105167258:+	0.000447119	chr10	105211250	105167258	+	SORCS3	circSORCS3-3	-	1	0	0	0	0	0
chr10-105155991	rs697187	0.04698	1	0	1	0	0	-0.00622826	8.05423e-05	9.999e-05	chr10:105178066|105211250	chr10_105211250_105178066:+	0.000447119	chr10	105211250	105178066	+	SORCS3	circSORCS3-4	-	1	0	0	0	0	0
chr10-105156289	rs697189	0.04649	1	0	1	0	0	-0.00639992	0.00234906	0.00169983	chr10:105167258|105211250	chr10_105211250_105167258:+	0.000447119	chr10	105211250	105167258	+	SORCS3	circSORCS3-3	-	1	0	0	0	0	0
chr10-105156289	rs697189	0.04649	1	0	1	0	0	-0.00622826	8.05423e-05	9.999e-05	chr10:105178066|105211250	chr10_105211250_105178066:+	0.000447119	chr10	105211250	105178066	+	SORCS3	circSORCS3-4	-	1	0	0	0	0	0
chr10-105156893	rs697190	0.01754	1	0	1	0	0	-0.00683892	0.00109632	0.00079992	chr10:105167258|105211250	chr10_105211250_105167258:+	0.000447119	chr10	105211250	105167258	+	SORCS3	circSORCS3-3	-	1	0	0	0	0	0
chr10-105156893	rs697190	0.01754	1	0	1	0	0	-0.0050231	0.00148473	0.00149985	chr10:105178066|105211250	chr10_105211250_105178066:+	0.000447119	chr10	105211250	105178066	+	SORCS3	circSORCS3-4	-	1	0	0	0	0	0
chr10-105157061	rs2297500	0.04869	1	0	1	0	0	-0.00639992	0.00234906	0.00169983	chr10:105167258|105211250	chr10_105211250_105167258:+	0.000447119	chr10	105211250	105167258	+	SORCS3	circSORCS3-3	-	1	0	0	0	0	0
chr10-105157061	rs2297500	0.04869	1	0	1	0	0	-0.00622826	8.05423e-05	9.999e-05	chr10:105178066|105211250	chr10_105211250_105178066:+	0.000447119	chr10	105211250	105178066	+	SORCS3	circSORCS3-4	-	1	0	0	0	0	0
chr10-105158250	rs697193	0.02517	1	0	1	0	0	-0.00704539	0.000880146	0.00059994	chr10:105167258|105211250	chr10_105211250_105167258:+	0.000447119	chr10	105211250	105167258	+	SORCS3	circSORCS3-3	-	1	0	0	0	0	0
chr10-105158250	rs697193	0.02517	1	0	1	0	0	-0.00531075	0.000886987	0.00069993	chr10:105178066|105211250	chr10_105211250_105178066:+	0.000447119	chr10	105211250	105178066	+	SORCS3	circSORCS3-4	-	1	0	0	0	0	0
chr10-105158396	rs697194	0.01957	1	0	1	0	0	-0.00705999	0.000916531	0.00069993	chr10:105167258|105211250	chr10_105211250_105167258:+	0.000447119	chr10	105211250	105167258	+	SORCS3	circSORCS3-3	-	1	0	0	0	0	0
chr10-105158396	rs697194	0.01957	1	0	1	0	0	-0.00523959	0.00111069	0.00079992	chr10:105178066|105211250	chr10_105211250_105178066:+	0.000447119	chr10	105211250	105178066	+	SORCS3	circSORCS3-4	-	1	0	0	0	0	0
chr10-105160591	rs113077351	0.7398	0	0	1	0	0	-0.0110536	9.88106e-05	0.00019998	chr10:105167258|105211250	chr10_105211250_105167258:+	0.000447119	chr10	105211250	105167258	+	SORCS3	circSORCS3-3	-	1	0	0	0	0	0
chr10-105160591	rs113077351	0.7398	0	0	1	0	0	-0.00688009	0.00136645	0.00129987	chr10:105178066|105211250	chr10_105211250_105178066:+	0.000447119	chr10	105211250	105178066	+	SORCS3	circSORCS3-4	-	1	0	0	0	0	0
chr10-105161855	rs703490	0.9147	0	0	1	0	0	-0.00971867	4.29141e-06	9.999e-05	chr10:105167258|105211250	chr10_105211250_105167258:+	0.000447119	chr10	105211250	105167258	+	SORCS3	circSORCS3-3	-	1	0	0	0	0	0
chr10-105161855	rs703490	0.9147	0	0	1	0	0	-0.00538938	0.000791604	0.00049995	chr10:105178066|105211250	chr10_105211250_105178066:+	0.000447119	chr10	105211250	105178066	+	SORCS3	circSORCS3-4	-	1	0	0	0	0	0
chr10-105161884	rs11192343	0.3002	0	0	1	0	0	-0.0110536	9.88106e-05	0.00019998	chr10:105167258|105211250	chr10_105211250_105167258:+	0.000447119	chr10	105211250	105167258	+	SORCS3	circSORCS3-3	-	1	0	0	0	0	0
chr10-105161884	rs11192343	0.3002	0	0	1	0	0	-0.00688009	0.00136645	0.00129987	chr10:105178066|105211250	chr10_105211250_105178066:+	0.000447119	chr10	105211250	105178066	+	SORCS3	circSORCS3-4	-	1	0	0	0	0	0
chr10-105162022	rs750867	0.5059	0	0	1	0	0	-0.0073194	0.0025946	0.00339966	chr10:105167258|105211250	chr10_105211250_105167258:+	0.000447119	chr10	105211250	105167258	+	SORCS3	circSORCS3-3	-	1	0	0	0	0	0
chr10-105162117	rs703491	0.2898	0	0	1	0	0	-0.0110536	9.88106e-05	0.00019998	chr10:105167258|105211250	chr10_105211250_105167258:+	0.000447119	chr10	105211250	105167258	+	SORCS3	circSORCS3-3	-	1	0	0	0	0	0
chr10-105162117	rs703491	0.2898	0	0	1	0	0	-0.00688009	0.00136645	0.00129987	chr10:105178066|105211250	chr10_105211250_105178066:+	0.000447119	chr10	105211250	105178066	+	SORCS3	circSORCS3-4	-	1	0	0	0	0	0
chr10-105163181	rs2859901	0.8719	0	0	1	0	0	-0.00976126	3.55034e-06	9.999e-05	chr10:105167258|105211250	chr10_105211250_105167258:+	0.000447119	chr10	105211250	105167258	+	SORCS3	circSORCS3-3	-	1	0	0	0	0	0
chr10-105163181	rs2859901	0.8719	0	0	1	0	0	-0.00547827	0.000613588	0.00039996	chr10:105178066|105211250	chr10_105211250_105178066:+	0.000447119	chr10	105211250	105178066	+	SORCS3	circSORCS3-4	-	1	0	0	0	0	0
chr10-105164961	rs10884108	0.2681	0	0	1	0	0	-0.0110536	9.88106e-05	0.00019998	chr10:105167258|105211250	chr10_105211250_105167258:+	0.000447119	chr10	105211250	105167258	+	SORCS3	circSORCS3-3	-	1	0	0	0	0	0
chr10-105164961	rs10884108	0.2681	0	0	1	0	0	-0.00688009	0.00136645	0.00129987	chr10:105178066|105211250	chr10_105211250_105178066:+	0.000447119	chr10	105211250	105178066	+	SORCS3	circSORCS3-4	-	1	0	0	0	0	0
chr10-105165529	rs17118671	0.2858	0	0	1	0	0	-0.0110536	9.88106e-05	0.00019998	chr10:105167258|105211250	chr10_105211250_105167258:+	0.000447119	chr10	105211250	105167258	+	SORCS3	circSORCS3-3	-	1	0	0	0	0	0
chr10-105165529	rs17118671	0.2858	0	0	1	0	0	-0.00688009	0.00136645	0.00129987	chr10:105178066|105211250	chr10_105211250_105178066:+	0.000447119	chr10	105211250	105178066	+	SORCS3	circSORCS3-4	-	1	0	0	0	0	0
chr10-105169909	rs10509787	0.2764	0	0	1	0	0	0.00491845	0.0039163	0.00449955	chr10:105105397|105147796	chr10_105147796_105105397:+	0.000447119	chr10	105147796	105105397	+	SORCS3	circSORCS3-1	-	1	1	0	0	0	0
chr10-105169909	rs10509787	0.2764	0	0	1	0	0	-0.0106429	0.00017501	0.00029997	chr10:105167258|105211250	chr10_105211250_105167258:+	0.000447119	chr10	105211250	105167258	+	SORCS3	circSORCS3-3	-	1	0	0	0	0	0
chr10-105169909	rs10509787	0.2764	0	0	1	0	0	-0.00705842	0.00099531	0.00089991	chr10:105178066|105211250	chr10_105211250_105178066:+	0.000447119	chr10	105211250	105178066	+	SORCS3	circSORCS3-4	-	1	0	0	0	0	0
chr10-105171240	rs7091373	0.2602	0	0	1	0	0	0.00491845	0.0039163	0.00449955	chr10:105105397|105147796	chr10_105147796_105105397:+	0.000447119	chr10	105147796	105105397	+	SORCS3	circSORCS3-1	-	1	1	0	0	0	0
chr10-105171240	rs7091373	0.2602	0	0	1	0	0	-0.0106429	0.00017501	0.00029997	chr10:105167258|105211250	chr10_105211250_105167258:+	0.000447119	chr10	105211250	105167258	+	SORCS3	circSORCS3-3	-	1	0	0	0	0	0
chr10-105171240	rs7091373	0.2602	0	0	1	0	0	-0.00705842	0.00099531	0.00089991	chr10:105178066|105211250	chr10_105211250_105178066:+	0.000447119	chr10	105211250	105178066	+	SORCS3	circSORCS3-4	-	1	0	0	0	0	0
chr10-105175451	rs10786848	0.8729	0	0	1	0	0	-0.00972106	4.45306e-06	9.999e-05	chr10:105167258|105211250	chr10_105211250_105167258:+	0.000447119	chr10	105211250	105167258	+	SORCS3	circSORCS3-3	-	1	0	0	0	0	0
chr10-105175451	rs10786848	0.8729	0	0	1	0	0	-0.00549249	0.000639021	0.00039996	chr10:105178066|105211250	chr10_105211250_105178066:+	0.000447119	chr10	105211250	105178066	+	SORCS3	circSORCS3-4	-	1	0	0	0	0	0
chr10-105178352	rs10884109	0.9337	0	0	1	0	0	-0.0117888	1.6824e-07	9.999e-05	chr10:105167258|105211250	chr10_105211250_105167258:+	0.000447119	chr10	105211250	105167258	+	SORCS3	circSORCS3-3	-	1	0	0	0	0	0
chr10-105178352	rs10884109	0.9337	0	0	1	0	0	-0.00868676	3.29137e-07	9.999e-05	chr10:105178066|105211250	chr10_105211250_105178066:+	0.000447119	chr10	105211250	105178066	+	SORCS3	circSORCS3-4	-	1	0	0	0	0	1
chr10-105178803	rs10128431	0.9607	0	0	1	0	0	-0.0113276	1.2359e-07	9.999e-05	chr10:105167258|105211250	chr10_105211250_105167258:+	0.000447119	chr10	105211250	105167258	+	SORCS3	circSORCS3-3	-	1	0	0	0	0	0
chr10-105178803	rs10128431	0.9607	0	0	1	0	0	-0.00621389	0.000139473	0.00019998	chr10:105178066|105211250	chr10_105211250_105178066:+	0.000447119	chr10	105211250	105178066	+	SORCS3	circSORCS3-4	-	1	0	0	0	0	0
chr10-105179324	rs12240703	0.2257	0	0	1	0	0	0.00493476	0.00249978	0.00259974	chr10:105105397|105147796	chr10_105147796_105105397:+	0.000447119	chr10	105147796	105105397	+	SORCS3	circSORCS3-1	-	1	1	0	0	0	0
chr10-105179324	rs12240703	0.2257	0	0	1	0	0	-0.0108152	6.71772e-05	0.00019998	chr10:105167258|105211250	chr10_105211250_105167258:+	0.000447119	chr10	105211250	105167258	+	SORCS3	circSORCS3-3	-	1	0	0	0	0	0
chr10-105179324	rs12240703	0.2257	0	0	1	0	0	-0.00792975	0.000107832	0.00039996	chr10:105178066|105211250	chr10_105211250_105178066:+	0.000447119	chr10	105211250	105178066	+	SORCS3	circSORCS3-4	-	1	0	0	0	0	0
chr10-105181045	rs7904140	0.2386	0	0	1	0	0	0.00493476	0.00249978	0.00259974	chr10:105105397|105147796	chr10_105147796_105105397:+	0.000447119	chr10	105147796	105105397	+	SORCS3	circSORCS3-1	-	1	1	0	0	0	0
chr10-105181045	rs7904140	0.2386	0	0	1	0	0	-0.0108152	6.71772e-05	0.00019998	chr10:105167258|105211250	chr10_105211250_105167258:+	0.000447119	chr10	105211250	105167258	+	SORCS3	circSORCS3-3	-	1	0	0	0	0	0
chr10-105181045	rs7904140	0.2386	0	0	1	0	0	-0.00792975	0.000107832	0.00039996	chr10:105178066|105211250	chr10_105211250_105178066:+	0.000447119	chr10	105211250	105178066	+	SORCS3	circSORCS3-4	-	1	0	0	0	0	0
chr10-105181766	rs1484240	0.8424	0	0	1	0	0	-0.0113276	1.2359e-07	9.999e-05	chr10:105167258|105211250	chr10_105211250_105167258:+	0.000447119	chr10	105211250	105167258	+	SORCS3	circSORCS3-3	-	1	0	0	0	0	0
chr10-105181766	rs1484240	0.8424	0	0	1	0	0	-0.00621389	0.000139473	0.00019998	chr10:105178066|105211250	chr10_105211250_105178066:+	0.000447119	chr10	105211250	105178066	+	SORCS3	circSORCS3-4	-	1	0	0	0	0	0
chr10-105182538	rs12265470	0.8755	0	0	1	0	0	-0.0117925	6.21838e-08	9.999e-05	chr10:105167258|105211250	chr10_105211250_105167258:+	0.000447119	chr10	105211250	105167258	+	SORCS3	circSORCS3-3	-	1	0	0	0	0	0
chr10-105182538	rs12265470	0.8755	0	0	1	0	0	-0.0078122	2.24211e-06	9.999e-05	chr10:105178066|105211250	chr10_105211250_105178066:+	0.000447119	chr10	105211250	105178066	+	SORCS3	circSORCS3-4	-	1	0	0	0	0	0
chr10-105182913	rs7920660	0.9937	0	0	1	0	0	-0.0110315	2.15641e-07	9.999e-05	chr10:105167258|105211250	chr10_105211250_105167258:+	0.000447119	chr10	105211250	105167258	+	SORCS3	circSORCS3-3	-	1	0	0	0	0	0
chr10-105182913	rs7920660	0.9937	0	0	1	0	0	-0.00620856	0.000125282	0.00019998	chr10:105178066|105211250	chr10_105211250_105178066:+	0.000447119	chr10	105211250	105178066	+	SORCS3	circSORCS3-4	-	1	0	0	0	0	0
chr10-105184137	rs1018703	0.1987	0	0	1	0	0	0.00405473	0.00431099	0.00489951	chr10:105105397|105147796	chr10_105147796_105105397:+	0.000447119	chr10	105147796	105105397	+	SORCS3	circSORCS3-1	-	1	1	0	0	0	0
chr10-105184137	rs1018703	0.1987	0	0	1	0	0	-0.00846504	0.000344159	0.00029997	chr10:105167258|105211250	chr10_105211250_105167258:+	0.000447119	chr10	105211250	105167258	+	SORCS3	circSORCS3-3	-	1	0	0	0	0	0
chr10-105184346	rs7911047	0.9883	0	0	1	0	0	-0.0112655	1.25497e-07	9.999e-05	chr10:105167258|105211250	chr10_105211250_105167258:+	0.000447119	chr10	105211250	105167258	+	SORCS3	circSORCS3-3	-	1	0	0	0	0	0
chr10-105184346	rs7911047	0.9883	0	0	1	0	0	-0.00606201	0.00018918	0.00039996	chr10:105178066|105211250	chr10_105211250_105178066:+	0.000447119	chr10	105211250	105178066	+	SORCS3	circSORCS3-4	-	1	0	0	0	0	0
chr10-105184621	rs7069827	0.2613	0	0	1	0	0	-0.00811329	0.000598043	0.00039996	chr10:105167258|105211250	chr10_105211250_105167258:+	0.000447119	chr10	105211250	105167258	+	SORCS3	circSORCS3-3	-	1	0	0	0	0	0
chr10-105184621	rs7069827	0.2613	0	0	1	0	0	-0.00499127	0.0052449	0.00469953	chr10:105178066|105211250	chr10_105211250_105178066:+	0.000447119	chr10	105211250	105178066	+	SORCS3	circSORCS3-4	-	1	0	0	0	0	0
chr10-105185478	rs7092104	0.186	0	0	1	0	0	0.00455034	0.00123772	0.00189981	chr10:105105397|105147796	chr10_105147796_105105397:+	0.000447119	chr10	105147796	105105397	+	SORCS3	circSORCS3-1	-	1	1	0	0	0	0
chr10-105185478	rs7092104	0.186	0	0	1	0	0	-0.00825475	0.0004435	0.00049995	chr10:105167258|105211250	chr10_105211250_105167258:+	0.000447119	chr10	105211250	105167258	+	SORCS3	circSORCS3-3	-	1	0	0	0	0	0
chr10-105185742	rs7077728	0.981	0	0	1	0	0	-0.0108573	3.01306e-07	9.999e-05	chr10:105167258|105211250	chr10_105211250_105167258:+	0.000447119	chr10	105211250	105167258	+	SORCS3	circSORCS3-3	-	1	0	0	0	0	0
chr10-105185742	rs7077728	0.981	0	0	1	0	0	-0.00609342	0.000157376	0.00029997	chr10:105178066|105211250	chr10_105211250_105178066:+	0.000447119	chr10	105211250	105178066	+	SORCS3	circSORCS3-4	-	1	0	0	0	0	0
chr10-105185999	rs7078161	0.7709	0	0	1	0	0	-0.011749	7.46705e-08	9.999e-05	chr10:105167258|105211250	chr10_105211250_105167258:+	0.000447119	chr10	105211250	105167258	+	SORCS3	circSORCS3-3	-	1	0	0	0	0	0
chr10-105185999	rs7078161	0.7709	0	0	1	0	0	-0.00766883	3.6487e-06	9.999e-05	chr10:105178066|105211250	chr10_105211250_105178066:+	0.000447119	chr10	105211250	105178066	+	SORCS3	circSORCS3-4	-	1	0	0	0	0	0
chr10-105186610	rs12259174	0.1868	0	0	1	0	0	0.00575598	0.000383557	0.00049995	chr10:105105397|105147796	chr10_105147796_105105397:+	0.000447119	chr10	105147796	105105397	+	SORCS3	circSORCS3-1	-	1	1	0	0	0	0
chr10-105186610	rs12259174	0.1868	0	0	1	0	0	-0.0112475	3.06718e-05	9.999e-05	chr10:105167258|105211250	chr10_105211250_105167258:+	0.000447119	chr10	105211250	105167258	+	SORCS3	circSORCS3-3	-	1	0	0	0	0	0
chr10-105186610	rs12259174	0.1868	0	0	1	0	0	-0.00832129	4.37613e-05	0.00019998	chr10:105178066|105211250	chr10_105211250_105178066:+	0.000447119	chr10	105211250	105178066	+	SORCS3	circSORCS3-4	-	1	0	0	0	0	0
chr10-105186621	rs12244365	0.9227	0	0	1	0	0	-0.0117221	7.66678e-08	9.999e-05	chr10:105167258|105211250	chr10_105211250_105167258:+	0.000447119	chr10	105211250	105167258	+	SORCS3	circSORCS3-3	-	1	0	0	0	0	0
chr10-105186621	rs12244365	0.9227	0	0	1	0	0	-0.007756	2.70847e-06	9.999e-05	chr10:105178066|105211250	chr10_105211250_105178066:+	0.000447119	chr10	105211250	105178066	+	SORCS3	circSORCS3-4	-	1	0	0	0	0	0
chr10-105186745	rs11192359	0.1645	0	0	1	0	0	0.00575598	0.000383557	0.00049995	chr10:105105397|105147796	chr10_105147796_105105397:+	0.000447119	chr10	105147796	105105397	+	SORCS3	circSORCS3-1	-	1	1	0	0	0	0
chr10-105186745	rs11192359	0.1645	0	0	1	0	0	-0.0112475	3.06718e-05	9.999e-05	chr10:105167258|105211250	chr10_105211250_105167258:+	0.000447119	chr10	105211250	105167258	+	SORCS3	circSORCS3-3	-	1	0	0	0	0	0
chr10-105186745	rs11192359	0.1645	0	0	1	0	0	-0.00832129	4.37613e-05	0.00019998	chr10:105178066|105211250	chr10_105211250_105178066:+	0.000447119	chr10	105211250	105178066	+	SORCS3	circSORCS3-4	-	1	0	0	0	0	0
chr10-105187174	rs1953070	0.1643	0	0	1	0	0	0.00575598	0.000383557	0.00049995	chr10:105105397|105147796	chr10_105147796_105105397:+	0.000447119	chr10	105147796	105105397	+	SORCS3	circSORCS3-1	-	1	1	0	0	0	0
chr10-105187174	rs1953070	0.1643	0	0	1	0	0	-0.0112475	3.06718e-05	9.999e-05	chr10:105167258|105211250	chr10_105211250_105167258:+	0.000447119	chr10	105211250	105167258	+	SORCS3	circSORCS3-3	-	1	0	0	0	0	0
chr10-105187174	rs1953070	0.1643	0	0	1	0	0	-0.00832129	4.37613e-05	0.00019998	chr10:105178066|105211250	chr10_105211250_105178066:+	0.000447119	chr10	105211250	105178066	+	SORCS3	circSORCS3-4	-	1	0	0	0	0	0
chr10-105187248	rs1947988	0.1638	0	0	1	0	0	0.00575598	0.000383557	0.00049995	chr10:105105397|105147796	chr10_105147796_105105397:+	0.000447119	chr10	105147796	105105397	+	SORCS3	circSORCS3-1	-	1	1	0	0	0	0
chr10-105187248	rs1947988	0.1638	0	0	1	0	0	-0.0112475	3.06718e-05	9.999e-05	chr10:105167258|105211250	chr10_105211250_105167258:+	0.000447119	chr10	105211250	105167258	+	SORCS3	circSORCS3-3	-	1	0	0	0	0	0
chr10-105187248	rs1947988	0.1638	0	0	1	0	0	-0.00832129	4.37613e-05	0.00019998	chr10:105178066|105211250	chr10_105211250_105178066:+	0.000447119	chr10	105211250	105178066	+	SORCS3	circSORCS3-4	-	1	0	0	0	0	0
chr10-105187431	rs1953071	0.1223	0	0	1	0	0	0.00597534	0.000218255	0.00019998	chr10:105105397|105147796	chr10_105147796_105105397:+	0.000447119	chr10	105147796	105105397	+	SORCS3	circSORCS3-1	-	1	1	0	0	0	0
chr10-105187431	rs1953071	0.1223	0	0	1	0	0	-0.0111907	3.24413e-05	0.00019998	chr10:105167258|105211250	chr10_105211250_105167258:+	0.000447119	chr10	105211250	105167258	+	SORCS3	circSORCS3-3	-	1	0	0	0	0	0
chr10-105187431	rs1953071	0.1223	0	0	1	0	0	-0.00812313	6.45644e-05	0.00019998	chr10:105178066|105211250	chr10_105211250_105178066:+	0.000447119	chr10	105211250	105178066	+	SORCS3	circSORCS3-4	-	1	0	0	0	0	0
chr10-105187598	rs7084193	0.1643	0	0	1	0	0	0.00575598	0.000383557	0.00049995	chr10:105105397|105147796	chr10_105147796_105105397:+	0.000447119	chr10	105147796	105105397	+	SORCS3	circSORCS3-1	-	1	1	0	0	0	0
chr10-105187598	rs7084193	0.1643	0	0	1	0	0	-0.0112475	3.06718e-05	9.999e-05	chr10:105167258|105211250	chr10_105211250_105167258:+	0.000447119	chr10	105211250	105167258	+	SORCS3	circSORCS3-3	-	1	0	0	0	0	0
chr10-105187598	rs7084193	0.1643	0	0	1	0	0	-0.00832129	4.37613e-05	0.00019998	chr10:105178066|105211250	chr10_105211250_105178066:+	0.000447119	chr10	105211250	105178066	+	SORCS3	circSORCS3-4	-	1	0	0	0	0	0
chr10-105189092	rs7076827	0.7679	0	0	1	0	0	-0.0120638	3.28013e-08	9.999e-05	chr10:105167258|105211250	chr10_105211250_105167258:+	0.000447119	chr10	105211250	105167258	+	SORCS3	circSORCS3-3	-	1	0	0	0	0	0
chr10-105189092	rs7076827	0.7679	0	0	1	0	0	-0.00763947	4.05392e-06	9.999e-05	chr10:105178066|105211250	chr10_105211250_105178066:+	0.000447119	chr10	105211250	105178066	+	SORCS3	circSORCS3-4	-	1	0	0	0	0	0
chr10-105189292	rs67010465	0.7679	0	0	1	0	0	-0.0120638	3.28013e-08	9.999e-05	chr10:105167258|105211250	chr10_105211250_105167258:+	0.000447119	chr10	105211250	105167258	+	SORCS3	circSORCS3-3	-	1	0	0	0	0	0
chr10-105189292	rs67010465	0.7679	0	0	1	0	0	-0.00763947	4.05392e-06	9.999e-05	chr10:105178066|105211250	chr10_105211250_105178066:+	0.000447119	chr10	105211250	105178066	+	SORCS3	circSORCS3-4	-	1	0	0	0	0	0
chr10-105190224	rs7920738	0.7831	0	0	1	0	0	-0.0120638	3.28013e-08	9.999e-05	chr10:105167258|105211250	chr10_105211250_105167258:+	0.000447119	chr10	105211250	105167258	+	SORCS3	circSORCS3-3	-	1	0	0	0	0	0
chr10-105190224	rs7920738	0.7831	0	0	1	0	0	-0.00763947	4.05392e-06	9.999e-05	chr10:105178066|105211250	chr10_105211250_105178066:+	0.000447119	chr10	105211250	105178066	+	SORCS3	circSORCS3-4	-	1	0	0	0	0	0
chr10-105190840	rs10884111	0.9348	0	0	1	0	0	-0.0121056	2.85382e-08	9.999e-05	chr10:105167258|105211250	chr10_105211250_105167258:+	0.000447119	chr10	105211250	105167258	+	SORCS3	circSORCS3-3	-	1	0	0	0	0	0
chr10-105190840	rs10884111	0.9348	0	0	1	0	0	-0.00782358	2.27932e-06	9.999e-05	chr10:105178066|105211250	chr10_105211250_105178066:+	0.000447119	chr10	105211250	105178066	+	SORCS3	circSORCS3-4	-	1	0	0	0	0	0
chr10-105191110	rs7068661	0.1385	0	0	1	0	0	0.00623043	0.000112474	9.999e-05	chr10:105105397|105147796	chr10_105147796_105105397:+	0.000447119	chr10	105147796	105105397	+	SORCS3	circSORCS3-1	-	1	1	0	0	0	0
chr10-105191110	rs7068661	0.1385	0	0	1	0	0	-0.0117899	1.14022e-05	9.999e-05	chr10:105167258|105211250	chr10_105211250_105167258:+	0.000447119	chr10	105211250	105167258	+	SORCS3	circSORCS3-3	-	1	0	0	0	0	0
chr10-105191110	rs7068661	0.1385	0	0	1	0	0	-0.00817546	5.67605e-05	0.00019998	chr10:105178066|105211250	chr10_105211250_105178066:+	0.000447119	chr10	105211250	105178066	+	SORCS3	circSORCS3-4	-	1	0	0	0	0	0
chr10-105191782	rs1484239	0.7887	0	0	1	0	0	-0.0121355	2.76595e-08	9.999e-05	chr10:105167258|105211250	chr10_105211250_105167258:+	0.000447119	chr10	105211250	105167258	+	SORCS3	circSORCS3-3	-	1	0	0	0	0	0
chr10-105191782	rs1484239	0.7887	0	0	1	0	0	-0.00773746	3.07287e-06	9.999e-05	chr10:105178066|105211250	chr10_105211250_105178066:+	0.000447119	chr10	105211250	105178066	+	SORCS3	circSORCS3-4	-	1	0	0	0	0	0
chr10-105192073	rs1484238	0.7901	0	0	1	0	0	-0.0121355	2.76595e-08	9.999e-05	chr10:105167258|105211250	chr10_105211250_105167258:+	0.000447119	chr10	105211250	105167258	+	SORCS3	circSORCS3-3	-	1	0	0	0	0	0
chr10-105192073	rs1484238	0.7901	0	0	1	0	0	-0.00773746	3.07287e-06	9.999e-05	chr10:105178066|105211250	chr10_105211250_105178066:+	0.000447119	chr10	105211250	105178066	+	SORCS3	circSORCS3-4	-	1	0	0	0	0	0
chr10-105194915	rs7919466	0.2828	0	0	1	0	0	0.00578033	0.000378782	0.00059994	chr10:105105397|105147796	chr10_105147796_105105397:+	0.000447119	chr10	105147796	105105397	+	SORCS3	circSORCS3-1	-	1	1	0	0	0	0
chr10-105194915	rs7919466	0.2828	0	0	1	0	0	-0.0108394	6.33491e-05	0.00019998	chr10:105167258|105211250	chr10_105211250_105167258:+	0.000447119	chr10	105211250	105167258	+	SORCS3	circSORCS3-3	-	1	0	0	0	0	0
chr10-105194915	rs7919466	0.2828	0	0	1	0	0	-0.00794061	0.000103478	0.00029997	chr10:105178066|105211250	chr10_105211250_105178066:+	0.000447119	chr10	105211250	105178066	+	SORCS3	circSORCS3-4	-	1	0	0	0	0	0
chr10-105195323	rs1484237	0.2894	0	0	1	0	0	0.00578033	0.000378782	0.00059994	chr10:105105397|105147796	chr10_105147796_105105397:+	0.000447119	chr10	105147796	105105397	+	SORCS3	circSORCS3-1	-	1	1	0	0	0	0
chr10-105195323	rs1484237	0.2894	0	0	1	0	0	-0.0108394	6.33491e-05	0.00019998	chr10:105167258|105211250	chr10_105211250_105167258:+	0.000447119	chr10	105211250	105167258	+	SORCS3	circSORCS3-3	-	1	0	0	0	0	0
chr10-105195323	rs1484237	0.2894	0	0	1	0	0	-0.00794061	0.000103478	0.00029997	chr10:105178066|105211250	chr10_105211250_105178066:+	0.000447119	chr10	105211250	105178066	+	SORCS3	circSORCS3-4	-	1	0	0	0	0	0
chr10-105196472	rs12243779	0.9211	0	0	1	0	0	-0.0120657	3.18365e-08	9.999e-05	chr10:105167258|105211250	chr10_105211250_105167258:+	0.000447119	chr10	105211250	105167258	+	SORCS3	circSORCS3-3	-	1	0	0	0	0	0
chr10-105196472	rs12243779	0.9211	0	0	1	0	0	-0.00753699	5.4055e-06	9.999e-05	chr10:105178066|105211250	chr10_105211250_105178066:+	0.000447119	chr10	105211250	105178066	+	SORCS3	circSORCS3-4	-	1	0	0	0	0	0
chr10-105196500	rs12266404	0.9227	0	0	1	0	0	-0.0120657	3.18365e-08	9.999e-05	chr10:105167258|105211250	chr10_105211250_105167258:+	0.000447119	chr10	105211250	105167258	+	SORCS3	circSORCS3-3	-	1	0	0	0	0	0
chr10-105196500	rs12266404	0.9227	0	0	1	0	0	-0.00753699	5.4055e-06	9.999e-05	chr10:105178066|105211250	chr10_105211250_105178066:+	0.000447119	chr10	105211250	105178066	+	SORCS3	circSORCS3-4	-	1	0	0	0	0	0
chr10-105196541	rs10884112	0.3287	0	0	1	0	0	0.00556079	0.000652215	0.00069993	chr10:105105397|105147796	chr10_105147796_105105397:+	0.000447119	chr10	105147796	105105397	+	SORCS3	circSORCS3-1	-	1	1	0	0	0	0
chr10-105196541	rs10884112	0.3287	0	0	1	0	0	-0.0109013	5.97865e-05	9.999e-05	chr10:105167258|105211250	chr10_105211250_105167258:+	0.000447119	chr10	105211250	105167258	+	SORCS3	circSORCS3-3	-	1	0	0	0	0	0
chr10-105196541	rs10884112	0.3287	0	0	1	0	0	-0.00814457	7.04662e-05	0.00019998	chr10:105178066|105211250	chr10_105211250_105178066:+	0.000447119	chr10	105211250	105178066	+	SORCS3	circSORCS3-4	-	1	0	0	0	0	0
chr10-105197180	rs10082496	0.259	0	0	1	0	0	0.00578033	0.000378782	0.00059994	chr10:105105397|105147796	chr10_105147796_105105397:+	0.000447119	chr10	105147796	105105397	+	SORCS3	circSORCS3-1	-	1	1	0	0	0	0
chr10-105197180	rs10082496	0.259	0	0	1	0	0	-0.0108394	6.33491e-05	0.00019998	chr10:105167258|105211250	chr10_105211250_105167258:+	0.000447119	chr10	105211250	105167258	+	SORCS3	circSORCS3-3	-	1	0	0	0	0	0
chr10-105197180	rs10082496	0.259	0	0	1	0	0	-0.00794061	0.000103478	0.00029997	chr10:105178066|105211250	chr10_105211250_105178066:+	0.000447119	chr10	105211250	105178066	+	SORCS3	circSORCS3-4	-	1	0	0	0	0	0
chr10-105197965	rs1484236	0.1301	0	0	1	0	0	0.00634084	8.29178e-05	9.999e-05	chr10:105105397|105147796	chr10_105147796_105105397:+	0.000447119	chr10	105147796	105105397	+	SORCS3	circSORCS3-1	-	1	1	0	0	0	1
chr10-105197965	rs1484236	0.1301	0	0	1	0	0	-0.0116762	1.36445e-05	9.999e-05	chr10:105167258|105211250	chr10_105211250_105167258:+	0.000447119	chr10	105211250	105167258	+	SORCS3	circSORCS3-3	-	1	0	0	0	0	0
chr10-105197965	rs1484236	0.1301	0	0	1	0	0	-0.00735301	0.000298913	0.00059994	chr10:105178066|105211250	chr10_105211250_105178066:+	0.000447119	chr10	105211250	105178066	+	SORCS3	circSORCS3-4	-	1	0	0	0	0	0
chr10-105200737	rs12268574	0.1429	0	0	1	0	0	0.00612252	0.000150743	0.00019998	chr10:105105397|105147796	chr10_105147796_105105397:+	0.000447119	chr10	105147796	105105397	+	SORCS3	circSORCS3-1	-	1	1	0	0	0	0
chr10-105200737	rs12268574	0.1429	0	0	1	0	0	-0.0117323	1.28741e-05	9.999e-05	chr10:105167258|105211250	chr10_105211250_105167258:+	0.000447119	chr10	105211250	105167258	+	SORCS3	circSORCS3-3	-	1	0	0	0	0	0
chr10-105200737	rs12268574	0.1429	0	0	1	0	0	-0.00754561	0.000210991	0.00029997	chr10:105178066|105211250	chr10_105211250_105178066:+	0.000447119	chr10	105211250	105178066	+	SORCS3	circSORCS3-4	-	1	0	0	0	0	0
chr10-105200921	rs2306653	0.144	0	0	1	0	0	0.00612252	0.000150743	0.00019998	chr10:105105397|105147796	chr10_105147796_105105397:+	0.000447119	chr10	105147796	105105397	+	SORCS3	circSORCS3-1	-	1	1	0	0	0	0
chr10-105200921	rs2306653	0.144	0	0	1	0	0	-0.0117323	1.28741e-05	9.999e-05	chr10:105167258|105211250	chr10_105211250_105167258:+	0.000447119	chr10	105211250	105167258	+	SORCS3	circSORCS3-3	-	1	0	0	0	0	0
chr10-105200921	rs2306653	0.144	0	0	1	0	0	-0.00754561	0.000210991	0.00029997	chr10:105178066|105211250	chr10_105211250_105178066:+	0.000447119	chr10	105211250	105178066	+	SORCS3	circSORCS3-4	-	1	0	0	0	0	0
chr10-105201351	rs2306652	0.1448	0	0	1	0	0	0.00612252	0.000150743	0.00019998	chr10:105105397|105147796	chr10_105147796_105105397:+	0.000447119	chr10	105147796	105105397	+	SORCS3	circSORCS3-1	-	1	1	0	0	0	0
chr10-105201351	rs2306652	0.1448	0	0	1	0	0	-0.0117323	1.28741e-05	9.999e-05	chr10:105167258|105211250	chr10_105211250_105167258:+	0.000447119	chr10	105211250	105167258	+	SORCS3	circSORCS3-3	-	1	0	0	0	0	0
chr10-105201351	rs2306652	0.1448	0	0	1	0	0	-0.00754561	0.000210991	0.00029997	chr10:105178066|105211250	chr10_105211250_105178066:+	0.000447119	chr10	105211250	105178066	+	SORCS3	circSORCS3-4	-	1	0	0	0	0	0
chr10-105201646	rs1484246	0.1413	0	0	1	0	0	0.00598883	0.000214273	0.00029997	chr10:105105397|105147796	chr10_105147796_105105397:+	0.000447119	chr10	105147796	105105397	+	SORCS3	circSORCS3-1	-	1	1	0	0	0	0
chr10-105201646	rs1484246	0.1413	0	0	1	0	0	-0.0113117	2.70054e-05	9.999e-05	chr10:105167258|105211250	chr10_105211250_105167258:+	0.000447119	chr10	105211250	105167258	+	SORCS3	circSORCS3-3	-	1	0	0	0	0	0
chr10-105201646	rs1484246	0.1413	0	0	1	0	0	-0.00762213	0.000184063	0.00019998	chr10:105178066|105211250	chr10_105211250_105178066:+	0.000447119	chr10	105211250	105178066	+	SORCS3	circSORCS3-4	-	1	0	0	0	0	0
chr10-105202300	rs7905332	0.7818	0	0	1	0	0	-0.0123702	1.74512e-08	9.999e-05	chr10:105167258|105211250	chr10_105211250_105167258:+	0.000447119	chr10	105211250	105167258	+	SORCS3	circSORCS3-3	-	1	0	0	0	0	0
chr10-105202300	rs7905332	0.7818	0	0	1	0	0	-0.00754862	6.10504e-06	9.999e-05	chr10:105178066|105211250	chr10_105211250_105178066:+	0.000447119	chr10	105211250	105178066	+	SORCS3	circSORCS3-4	-	1	0	0	0	0	0
chr10-105202475	rs12267878	0.2446	0	0	1	0	0	0.00578033	0.000378782	0.00059994	chr10:105105397|105147796	chr10_105147796_105105397:+	0.000447119	chr10	105147796	105105397	+	SORCS3	circSORCS3-1	-	1	1	0	0	0	0
chr10-105202475	rs12267878	0.2446	0	0	1	0	0	-0.0108394	6.33491e-05	0.00019998	chr10:105167258|105211250	chr10_105211250_105167258:+	0.000447119	chr10	105211250	105167258	+	SORCS3	circSORCS3-3	-	1	0	0	0	0	0
chr10-105202475	rs12267878	0.2446	0	0	1	0	0	-0.00794061	0.000103478	0.00029997	chr10:105178066|105211250	chr10_105211250_105178066:+	0.000447119	chr10	105211250	105178066	+	SORCS3	circSORCS3-4	-	1	0	0	0	0	0
chr10-105202599	rs12260115	0.1452	0	0	1	0	0	0.00612252	0.000150743	0.00019998	chr10:105105397|105147796	chr10_105147796_105105397:+	0.000447119	chr10	105147796	105105397	+	SORCS3	circSORCS3-1	-	1	1	0	0	0	0
chr10-105202599	rs12260115	0.1452	0	0	1	0	0	-0.0117323	1.28741e-05	9.999e-05	chr10:105167258|105211250	chr10_105211250_105167258:+	0.000447119	chr10	105211250	105167258	+	SORCS3	circSORCS3-3	-	1	0	0	0	0	0
chr10-105202599	rs12260115	0.1452	0	0	1	0	0	-0.00754561	0.000210991	0.00029997	chr10:105178066|105211250	chr10_105211250_105178066:+	0.000447119	chr10	105211250	105178066	+	SORCS3	circSORCS3-4	-	1	0	0	0	0	0
chr10-105203406	rs1484245	0.7975	0	0	1	0	0	-0.0123702	1.74512e-08	9.999e-05	chr10:105167258|105211250	chr10_105211250_105167258:+	0.000447119	chr10	105211250	105167258	+	SORCS3	circSORCS3-3	-	1	0	0	0	0	0
chr10-105203406	rs1484245	0.7975	0	0	1	0	0	-0.00754862	6.10504e-06	9.999e-05	chr10:105178066|105211250	chr10_105211250_105178066:+	0.000447119	chr10	105211250	105178066	+	SORCS3	circSORCS3-4	-	1	0	0	0	0	0
chr10-105204082	rs10884114	0.9044	0	0	1	0	0	-0.0111298	1.74814e-07	9.999e-05	chr10:105167258|105211250	chr10_105211250_105167258:+	0.000447119	chr10	105211250	105167258	+	SORCS3	circSORCS3-3	-	1	0	0	0	0	0
chr10-105204082	rs10884114	0.9044	0	0	1	0	0	-0.00599007	0.000222937	0.00049995	chr10:105178066|105211250	chr10_105211250_105178066:+	0.000447119	chr10	105211250	105178066	+	SORCS3	circSORCS3-4	-	1	0	0	0	0	0
chr10-105204202	rs10884115	0.7922	0	0	1	0	0	-0.0123702	1.74512e-08	9.999e-05	chr10:105167258|105211250	chr10_105211250_105167258:+	0.000447119	chr10	105211250	105167258	+	SORCS3	circSORCS3-3	-	1	0	0	0	0	0
chr10-105204202	rs10884115	0.7922	0	0	1	0	0	-0.00754862	6.10504e-06	9.999e-05	chr10:105178066|105211250	chr10_105211250_105178066:+	0.000447119	chr10	105211250	105178066	+	SORCS3	circSORCS3-4	-	1	0	0	0	0	0
chr10-105205036	rs969582	0.788	0	0	1	0	0	-0.0123702	1.74512e-08	9.999e-05	chr10:105167258|105211250	chr10_105211250_105167258:+	0.000447119	chr10	105211250	105167258	+	SORCS3	circSORCS3-3	-	1	0	0	0	0	0
chr10-105205036	rs969582	0.788	0	0	1	0	0	-0.00754862	6.10504e-06	9.999e-05	chr10:105178066|105211250	chr10_105211250_105178066:+	0.000447119	chr10	105211250	105178066	+	SORCS3	circSORCS3-4	-	1	0	0	0	0	0
chr10-105205101	rs969581	0.7938	0	0	1	0	0	-0.0123702	1.74512e-08	9.999e-05	chr10:105167258|105211250	chr10_105211250_105167258:+	0.000447119	chr10	105211250	105167258	+	SORCS3	circSORCS3-3	-	1	0	0	0	0	0
chr10-105205101	rs969581	0.7938	0	0	1	0	0	-0.00754862	6.10504e-06	9.999e-05	chr10:105178066|105211250	chr10_105211250_105178066:+	0.000447119	chr10	105211250	105178066	+	SORCS3	circSORCS3-4	-	1	0	0	0	0	0
chr10-105205126	rs969580	0.7992	0	0	1	0	0	-0.0123702	1.74512e-08	9.999e-05	chr10:105167258|105211250	chr10_105211250_105167258:+	0.000447119	chr10	105211250	105167258	+	SORCS3	circSORCS3-3	-	1	0	0	0	0	0
chr10-105205126	rs969580	0.7992	0	0	1	0	0	-0.00754862	6.10504e-06	9.999e-05	chr10:105178066|105211250	chr10_105211250_105178066:+	0.000447119	chr10	105211250	105178066	+	SORCS3	circSORCS3-4	-	1	0	0	0	0	0
chr10-105205278	rs10219105	0.7806	0	0	1	0	0	-0.0123702	1.74512e-08	9.999e-05	chr10:105167258|105211250	chr10_105211250_105167258:+	0.000447119	chr10	105211250	105167258	+	SORCS3	circSORCS3-3	-	1	0	0	0	0	0
chr10-105205278	rs10219105	0.7806	0	0	1	0	0	-0.00754862	6.10504e-06	9.999e-05	chr10:105178066|105211250	chr10_105211250_105178066:+	0.000447119	chr10	105211250	105178066	+	SORCS3	circSORCS3-4	-	1	0	0	0	0	0
chr10-105205293	rs10218883	0.9004	0	0	1	0	0	-0.0111995	1.60866e-07	9.999e-05	chr10:105167258|105211250	chr10_105211250_105167258:+	0.000447119	chr10	105211250	105167258	+	SORCS3	circSORCS3-3	-	1	0	0	0	0	0
chr10-105205293	rs10218883	0.9004	0	0	1	0	0	-0.00592642	0.00027392	0.00049995	chr10:105178066|105211250	chr10_105211250_105178066:+	0.000447119	chr10	105211250	105178066	+	SORCS3	circSORCS3-4	-	1	0	0	0	0	0
chr10-105206104	rs1484244	0.7954	0	0	1	0	0	-0.0123702	1.74512e-08	9.999e-05	chr10:105167258|105211250	chr10_105211250_105167258:+	0.000447119	chr10	105211250	105167258	+	SORCS3	circSORCS3-3	-	1	0	0	0	0	0
chr10-105206104	rs1484244	0.7954	0	0	1	0	0	-0.00754862	6.10504e-06	9.999e-05	chr10:105178066|105211250	chr10_105211250_105178066:+	0.000447119	chr10	105211250	105178066	+	SORCS3	circSORCS3-4	-	1	0	0	0	0	0
chr10-1052062	rs2892254	0.311	0	0	0	0	0	0.0132407	0.00437258	0.00419958	chr10:863743|885760	chr10_863743_885760:-	0.000447119	chr10	863743	885760	-	LARP4B	circLARP4B-2	-	0	0	0	0	0	0
chr10-105206460	rs1332718	0.2511	0	0	1	0	0	0.00578033	0.000378782	0.00059994	chr10:105105397|105147796	chr10_105147796_105105397:+	0.000447119	chr10	105147796	105105397	+	SORCS3	circSORCS3-1	-	1	1	0	0	0	0
chr10-105206460	rs1332718	0.2511	0	0	1	0	0	-0.0108394	6.33491e-05	0.00019998	chr10:105167258|105211250	chr10_105211250_105167258:+	0.000447119	chr10	105211250	105167258	+	SORCS3	circSORCS3-3	-	1	0	0	0	0	0
chr10-105206460	rs1332718	0.2511	0	0	1	0	0	-0.00794061	0.000103478	0.00029997	chr10:105178066|105211250	chr10_105211250_105178066:+	0.000447119	chr10	105211250	105178066	+	SORCS3	circSORCS3-4	-	1	0	0	0	0	0
chr10-105207483	rs7896413	0.8208	0	0	1	0	0	-0.0124693	1.32453e-08	9.999e-05	chr10:105167258|105211250	chr10_105211250_105167258:+	0.000447119	chr10	105211250	105167258	+	SORCS3	circSORCS3-3	-	1	0	0	0	0	0
chr10-105207483	rs7896413	0.8208	0	0	1	0	0	-0.00762567	4.87037e-06	9.999e-05	chr10:105178066|105211250	chr10_105211250_105178066:+	0.000447119	chr10	105211250	105178066	+	SORCS3	circSORCS3-4	-	1	0	0	0	0	0
chr10-105207943	rs7900080	0.8052	0	0	1	0	0	-0.0124693	1.32453e-08	9.999e-05	chr10:105167258|105211250	chr10_105211250_105167258:+	0.000447119	chr10	105211250	105167258	+	SORCS3	circSORCS3-3	-	1	0	0	0	0	0
chr10-105207943	rs7900080	0.8052	0	0	1	0	0	-0.00762567	4.87037e-06	9.999e-05	chr10:105178066|105211250	chr10_105211250_105178066:+	0.000447119	chr10	105211250	105178066	+	SORCS3	circSORCS3-4	-	1	0	0	0	0	0
chr10-105207945	rs7900435	0.8017	0	0	1	0	0	-0.0124693	1.32453e-08	9.999e-05	chr10:105167258|105211250	chr10_105211250_105167258:+	0.000447119	chr10	105211250	105167258	+	SORCS3	circSORCS3-3	-	1	0	0	0	0	0
chr10-105207945	rs7900435	0.8017	0	0	1	0	0	-0.00762567	4.87037e-06	9.999e-05	chr10:105178066|105211250	chr10_105211250_105178066:+	0.000447119	chr10	105211250	105178066	+	SORCS3	circSORCS3-4	-	1	0	0	0	0	0
chr10-105208813	rs72817796	0.0496	1	0	1	0	0	-0.00936865	0.00394273	0.00419958	chr10:105167258|105211250	chr10_105211250_105167258:+	0.000447119	chr10	105211250	105167258	+	SORCS3	circSORCS3-3	-	1	0	0	0	0	0
chr10-105208911	rs11192362	0.8571	0	0	1	0	0	-0.0124693	1.32453e-08	9.999e-05	chr10:105167258|105211250	chr10_105211250_105167258:+	0.000447119	chr10	105211250	105167258	+	SORCS3	circSORCS3-3	-	1	0	0	0	0	0
chr10-105208911	rs11192362	0.8571	0	0	1	0	0	-0.00762567	4.87037e-06	9.999e-05	chr10:105178066|105211250	chr10_105211250_105178066:+	0.000447119	chr10	105211250	105178066	+	SORCS3	circSORCS3-4	-	1	0	0	0	0	0
chr10-105209035	rs11192363	0.8608	0	0	1	0	0	-0.0124693	1.32453e-08	9.999e-05	chr10:105167258|105211250	chr10_105211250_105167258:+	0.000447119	chr10	105211250	105167258	+	SORCS3	circSORCS3-3	-	1	0	0	0	0	0
chr10-105209035	rs11192363	0.8608	0	0	1	0	0	-0.00762567	4.87037e-06	9.999e-05	chr10:105178066|105211250	chr10_105211250_105178066:+	0.000447119	chr10	105211250	105178066	+	SORCS3	circSORCS3-4	-	1	0	0	0	0	0
chr10-105209281	rs11192364	0.8595	0	0	1	0	0	-0.0124693	1.32453e-08	9.999e-05	chr10:105167258|105211250	chr10_105211250_105167258:+	0.000447119	chr10	105211250	105167258	+	SORCS3	circSORCS3-3	-	1	0	0	0	0	0
chr10-105209281	rs11192364	0.8595	0	0	1	0	0	-0.00762567	4.87037e-06	9.999e-05	chr10:105178066|105211250	chr10_105211250_105178066:+	0.000447119	chr10	105211250	105178066	+	SORCS3	circSORCS3-4	-	1	0	0	0	0	0
chr10-105210107	rs11192365	0.8613	0	0	1	0	0	-0.0124693	1.32453e-08	9.999e-05	chr10:105167258|105211250	chr10_105211250_105167258:+	0.000447119	chr10	105211250	105167258	+	SORCS3	circSORCS3-3	-	1	0	0	0	0	0
chr10-105210107	rs11192365	0.8613	0	0	1	0	0	-0.00762567	4.87037e-06	9.999e-05	chr10:105178066|105211250	chr10_105211250_105178066:+	0.000447119	chr10	105211250	105178066	+	SORCS3	circSORCS3-4	-	1	0	0	0	0	0
chr10-105211726	rs7894420	0.8799	0	0	1	0	0	-0.0124693	1.32453e-08	9.999e-05	chr10:105167258|105211250	chr10_105211250_105167258:+	0.000447119	chr10	105211250	105167258	+	SORCS3	circSORCS3-3	-	1	0	0	0	0	0
chr10-105211726	rs7894420	0.8799	0	0	1	0	0	-0.00762567	4.87037e-06	9.999e-05	chr10:105178066|105211250	chr10_105211250_105178066:+	0.000447119	chr10	105211250	105178066	+	SORCS3	circSORCS3-4	-	1	0	0	0	0	0
chr10-105211766	rs7894221	0.9017	0	0	1	0	0	-0.0127901	5.48956e-09	9.999e-05	chr10:105167258|105211250	chr10_105211250_105167258:+	0.000447119	chr10	105211250	105167258	+	SORCS3	circSORCS3-3	-	1	0	0	0	0	1
chr10-105211766	rs7894221	0.9017	0	0	1	0	0	-0.00759611	5.40605e-06	9.999e-05	chr10:105178066|105211250	chr10_105211250_105178066:+	0.000447119	chr10	105211250	105178066	+	SORCS3	circSORCS3-4	-	1	0	0	0	0	0
chr10-105211824	rs7910840	0.9142	0	0	1	0	0	-0.0127901	5.48956e-09	9.999e-05	chr10:105167258|105211250	chr10_105211250_105167258:+	0.000447119	chr10	105211250	105167258	+	SORCS3	circSORCS3-3	-	1	0	0	0	0	0
chr10-105211824	rs7910840	0.9142	0	0	1	0	0	-0.00759611	5.40605e-06	9.999e-05	chr10:105178066|105211250	chr10_105211250_105178066:+	0.000447119	chr10	105211250	105178066	+	SORCS3	circSORCS3-4	-	1	0	0	0	0	0
chr10-105211829	rs7894230	0.9148	0	0	1	0	0	-0.0127901	5.48956e-09	9.999e-05	chr10:105167258|105211250	chr10_105211250_105167258:+	0.000447119	chr10	105211250	105167258	+	SORCS3	circSORCS3-3	-	1	0	0	0	0	0
chr10-105211829	rs7894230	0.9148	0	0	1	0	0	-0.00759611	5.40605e-06	9.999e-05	chr10:105178066|105211250	chr10_105211250_105178066:+	0.000447119	chr10	105211250	105178066	+	SORCS3	circSORCS3-4	-	1	0	0	0	0	0
chr10-105212341	rs10884117	0.8921	0	0	1	0	0	-0.0127901	5.48956e-09	9.999e-05	chr10:105167258|105211250	chr10_105211250_105167258:+	0.000447119	chr10	105211250	105167258	+	SORCS3	circSORCS3-3	-	1	0	0	0	0	0
chr10-105212341	rs10884117	0.8921	0	0	1	0	0	-0.00759611	5.40605e-06	9.999e-05	chr10:105178066|105211250	chr10_105211250_105178066:+	0.000447119	chr10	105211250	105178066	+	SORCS3	circSORCS3-4	-	1	0	0	0	0	0
chr10-105212577	rs10884118	0.8514	0	0	1	0	0	-0.0127901	5.48956e-09	9.999e-05	chr10:105167258|105211250	chr10_105211250_105167258:+	0.000447119	chr10	105211250	105167258	+	SORCS3	circSORCS3-3	-	1	0	0	0	0	0
chr10-105212577	rs10884118	0.8514	0	0	1	0	0	-0.00759611	5.40605e-06	9.999e-05	chr10:105178066|105211250	chr10_105211250_105178066:+	0.000447119	chr10	105211250	105178066	+	SORCS3	circSORCS3-4	-	1	0	0	0	0	0
chr10-105213063	rs12250050	0.8749	0	0	1	0	0	-0.0127901	5.48956e-09	9.999e-05	chr10:105167258|105211250	chr10_105211250_105167258:+	0.000447119	chr10	105211250	105167258	+	SORCS3	circSORCS3-3	-	1	0	0	0	0	0
chr10-105213063	rs12250050	0.8749	0	0	1	0	0	-0.00759611	5.40605e-06	9.999e-05	chr10:105178066|105211250	chr10_105211250_105178066:+	0.000447119	chr10	105211250	105178066	+	SORCS3	circSORCS3-4	-	1	0	0	0	0	0
chr10-105213333	rs12250226	0.7656	0	0	1	0	0	-0.0126218	1.19084e-08	9.999e-05	chr10:105167258|105211250	chr10_105211250_105167258:+	0.000447119	chr10	105211250	105167258	+	SORCS3	circSORCS3-3	-	1	0	0	0	0	0
chr10-105213333	rs12250226	0.7656	0	0	1	0	0	-0.00800899	1.91111e-06	9.999e-05	chr10:105178066|105211250	chr10_105211250_105178066:+	0.000447119	chr10	105211250	105178066	+	SORCS3	circSORCS3-4	-	1	0	0	0	0	0
chr10-105214104	rs10884119	0.9159	0	0	1	0	0	-0.0114796	6.66903e-08	9.999e-05	chr10:105167258|105211250	chr10_105211250_105167258:+	0.000447119	chr10	105211250	105167258	+	SORCS3	circSORCS3-3	-	1	0	0	0	0	0
chr10-105214104	rs10884119	0.9159	0	0	1	0	0	-0.00591015	0.000268246	0.00069993	chr10:105178066|105211250	chr10_105211250_105178066:+	0.000447119	chr10	105211250	105178066	+	SORCS3	circSORCS3-4	-	1	0	0	0	0	0
chr10-105217568	rs7077981	0.03853	1	0	1	0	0	-0.00993312	0.00213982	0.00259974	chr10:105167258|105211250	chr10_105211250_105167258:+	0.000447119	chr10	105211250	105167258	+	SORCS3	circSORCS3-3	-	1	0	0	0	0	0
chr10-105219064	rs12254901	0.03791	1	0	1	0	0	-0.00936865	0.00394273	0.00419958	chr10:105167258|105211250	chr10_105211250_105167258:+	0.000447119	chr10	105211250	105167258	+	SORCS3	circSORCS3-3	-	1	0	0	0	0	0
chr10-105220591	rs72819904	0.8874	0	0	1	0	0	-0.0115099	0.00478886	0.00479952	chr10:105167258|105201253	chr10_105201253_105167258:+	0.00442347	chr10	105201253	105167258	+	SORCS3	circSORCS3-2	-	1	0	0	0	0	0
chr10-105220591	rs72819904	0.8874	0	0	1	0	0	-0.014359	0.00172999	0.00339966	chr10:105167258|105211250	chr10_105211250_105167258:+	0.000447119	chr10	105211250	105167258	+	SORCS3	circSORCS3-3	-	1	0	0	0	0	0
chr10-105221017	rs7078451	0.3076	0	0	1	0	0	0.00520506	0.00137997	0.00109989	chr10:105105397|105147796	chr10_105147796_105105397:+	0.000447119	chr10	105147796	105105397	+	SORCS3	circSORCS3-1	-	1	1	0	0	0	0
chr10-105221017	rs7078451	0.3076	0	0	1	0	0	-0.0114096	2.43614e-05	9.999e-05	chr10:105167258|105211250	chr10_105211250_105167258:+	0.000447119	chr10	105211250	105167258	+	SORCS3	circSORCS3-3	-	1	0	0	0	0	0
chr10-105221017	rs7078451	0.3076	0	0	1	0	0	-0.00797564	9.44929e-05	0.00029997	chr10:105178066|105211250	chr10_105211250_105178066:+	0.000447119	chr10	105211250	105178066	+	SORCS3	circSORCS3-4	-	1	0	0	0	0	0
chr10-105221980	rs2864042	0.7544	0	0	1	0	0	-0.0116466	4.12304e-08	9.999e-05	chr10:105167258|105211250	chr10_105211250_105167258:+	0.000447119	chr10	105211250	105167258	+	SORCS3	circSORCS3-3	-	1	0	0	0	0	0
chr10-105221980	rs2864042	0.7544	0	0	1	0	0	-0.00582788	0.000324659	0.00079992	chr10:105178066|105211250	chr10_105211250_105178066:+	0.000447119	chr10	105211250	105178066	+	SORCS3	circSORCS3-4	-	1	0	0	0	0	0
chr10-105223056	rs3750260	0.03359	1	0	1	0	0	-0.00936865	0.00394273	0.00419958	chr10:105167258|105211250	chr10_105211250_105167258:+	0.000447119	chr10	105211250	105167258	+	SORCS3	circSORCS3-3	-	1	0	0	0	0	0
chr10-105227805	rs58043102	0.03389	1	0	1	0	0	-0.00936865	0.00394273	0.00419958	chr10:105167258|105211250	chr10_105211250_105167258:+	0.000447119	chr10	105211250	105167258	+	SORCS3	circSORCS3-3	-	1	0	0	0	0	0
chr10-105228731	rs2930463	0.8933	0	0	1	0	0	-0.0114796	6.66903e-08	9.999e-05	chr10:105167258|105211250	chr10_105211250_105167258:+	0.000447119	chr10	105211250	105167258	+	SORCS3	circSORCS3-3	-	1	0	0	0	0	0
chr10-105228731	rs2930463	0.8933	0	0	1	0	0	-0.00591015	0.000268246	0.00069993	chr10:105178066|105211250	chr10_105211250_105178066:+	0.000447119	chr10	105211250	105178066	+	SORCS3	circSORCS3-4	-	1	0	0	0	0	0
chr10-105230641	rs749304	0.2716	0	0	1	0	0	0.00520506	0.00137997	0.00109989	chr10:105105397|105147796	chr10_105147796_105105397:+	0.000447119	chr10	105147796	105105397	+	SORCS3	circSORCS3-1	-	1	1	0	0	0	0
chr10-105230641	rs749304	0.2716	0	0	1	0	0	-0.0114096	2.43614e-05	9.999e-05	chr10:105167258|105211250	chr10_105211250_105167258:+	0.000447119	chr10	105211250	105167258	+	SORCS3	circSORCS3-3	-	1	0	0	0	0	0
chr10-105230641	rs749304	0.2716	0	0	1	0	0	-0.00797564	9.44929e-05	0.00029997	chr10:105178066|105211250	chr10_105211250_105178066:+	0.000447119	chr10	105211250	105178066	+	SORCS3	circSORCS3-4	-	1	0	0	0	0	0
chr10-105230902	rs72819908	0.03634	1	0	1	0	0	-0.00936865	0.00394273	0.00419958	chr10:105167258|105211250	chr10_105211250_105167258:+	0.000447119	chr10	105211250	105167258	+	SORCS3	circSORCS3-3	-	1	0	0	0	0	0
chr10-105231366	rs55705618	0.03515	1	0	1	0	0	-0.00936865	0.00394273	0.00419958	chr10:105167258|105211250	chr10_105211250_105167258:+	0.000447119	chr10	105211250	105167258	+	SORCS3	circSORCS3-3	-	1	0	0	0	0	0
chr10-105231907	rs11192370	0.03395	1	0	1	0	0	-0.00936865	0.00394273	0.00419958	chr10:105167258|105211250	chr10_105211250_105167258:+	0.000447119	chr10	105211250	105167258	+	SORCS3	circSORCS3-3	-	1	0	0	0	0	0
chr10-105232782	rs1601211	0.7095	0	0	1	0	0	-0.0116466	4.12304e-08	9.999e-05	chr10:105167258|105211250	chr10_105211250_105167258:+	0.000447119	chr10	105211250	105167258	+	SORCS3	circSORCS3-3	-	1	0	0	0	0	0
chr10-105232782	rs1601211	0.7095	0	0	1	0	0	-0.00582788	0.000324659	0.00079992	chr10:105178066|105211250	chr10_105211250_105178066:+	0.000447119	chr10	105211250	105178066	+	SORCS3	circSORCS3-4	-	1	0	0	0	0	0
chr10-105234012	rs12263804	0.2922	0	0	1	0	0	0.00520506	0.00137997	0.00109989	chr10:105105397|105147796	chr10_105147796_105105397:+	0.000447119	chr10	105147796	105105397	+	SORCS3	circSORCS3-1	-	1	1	0	0	0	0
chr10-105234012	rs12263804	0.2922	0	0	1	0	0	-0.0114096	2.43614e-05	9.999e-05	chr10:105167258|105211250	chr10_105211250_105167258:+	0.000447119	chr10	105211250	105167258	+	SORCS3	circSORCS3-3	-	1	0	0	0	0	0
chr10-105234012	rs12263804	0.2922	0	0	1	0	0	-0.00797564	9.44929e-05	0.00029997	chr10:105178066|105211250	chr10_105211250_105178066:+	0.000447119	chr10	105211250	105178066	+	SORCS3	circSORCS3-4	-	1	0	0	0	0	0
chr10-105234601	rs11192372	0.02706	1	0	1	0	0	-0.00993312	0.00213982	0.00259974	chr10:105167258|105211250	chr10_105211250_105167258:+	0.000447119	chr10	105211250	105167258	+	SORCS3	circSORCS3-3	-	1	0	0	0	0	0
chr10-105236935	rs1484249	0.827	0	0	1	0	0	0.0112544	1.08197e-07	9.999e-05	chr10:105167258|105211250	chr10_105211250_105167258:+	0.000447119	chr10	105211250	105167258	+	SORCS3	circSORCS3-3	-	1	0	0	0	0	0
chr10-105236935	rs1484249	0.827	0	0	1	0	0	0.00584649	0.000295223	0.00059994	chr10:105178066|105211250	chr10_105211250_105178066:+	0.000447119	chr10	105211250	105178066	+	SORCS3	circSORCS3-4	-	1	0	0	0	0	0
chr10-105237206	rs7895991	0.2911	0	0	1	0	0	0.00520506	0.00137997	0.00109989	chr10:105105397|105147796	chr10_105147796_105105397:+	0.000447119	chr10	105147796	105105397	+	SORCS3	circSORCS3-1	-	1	1	0	0	0	0
chr10-105237206	rs7895991	0.2911	0	0	1	0	0	-0.0114096	2.43614e-05	9.999e-05	chr10:105167258|105211250	chr10_105211250_105167258:+	0.000447119	chr10	105211250	105167258	+	SORCS3	circSORCS3-3	-	1	0	0	0	0	0
chr10-105237206	rs7895991	0.2911	0	0	1	0	0	-0.00797564	9.44929e-05	0.00029997	chr10:105178066|105211250	chr10_105211250_105178066:+	0.000447119	chr10	105211250	105178066	+	SORCS3	circSORCS3-4	-	1	0	0	0	0	0
chr10-105239692	rs72819913	0.03226	1	0	1	0	0	-0.00936865	0.00394273	0.00419958	chr10:105167258|105211250	chr10_105211250_105167258:+	0.000447119	chr10	105211250	105167258	+	SORCS3	circSORCS3-3	-	1	0	0	0	0	0
chr10-105241951	rs66923044	0.2898	0	0	1	0	0	0.00520506	0.00137997	0.00109989	chr10:105105397|105147796	chr10_105147796_105105397:+	0.000447119	chr10	105147796	105105397	+	SORCS3	circSORCS3-1	-	1	1	0	0	0	0
chr10-105241951	rs66923044	0.2898	0	0	1	0	0	-0.0114096	2.43614e-05	9.999e-05	chr10:105167258|105211250	chr10_105211250_105167258:+	0.000447119	chr10	105211250	105167258	+	SORCS3	circSORCS3-3	-	1	0	0	0	0	0
chr10-105241951	rs66923044	0.2898	0	0	1	0	0	-0.00797564	9.44929e-05	0.00029997	chr10:105178066|105211250	chr10_105211250_105178066:+	0.000447119	chr10	105211250	105178066	+	SORCS3	circSORCS3-4	-	1	0	0	0	0	0
chr10-105243723	rs4259767	0.9628	0	0	1	0	0	0.0114796	6.66903e-08	9.999e-05	chr10:105167258|105211250	chr10_105211250_105167258:+	0.000447119	chr10	105211250	105167258	+	SORCS3	circSORCS3-3	-	1	0	0	0	0	0
chr10-105243723	rs4259767	0.9628	0	0	1	0	0	0.00591015	0.000268246	0.00069993	chr10:105178066|105211250	chr10_105211250_105178066:+	0.000447119	chr10	105211250	105178066	+	SORCS3	circSORCS3-4	-	1	0	0	0	0	0
chr10-105243773	rs12569994	0.2478	0	0	1	0	0	0.00520506	0.00137997	0.00109989	chr10:105105397|105147796	chr10_105147796_105105397:+	0.000447119	chr10	105147796	105105397	+	SORCS3	circSORCS3-1	-	1	1	0	0	0	0
chr10-105243773	rs12569994	0.2478	0	0	1	0	0	-0.0114096	2.43614e-05	9.999e-05	chr10:105167258|105211250	chr10_105211250_105167258:+	0.000447119	chr10	105211250	105167258	+	SORCS3	circSORCS3-3	-	1	0	0	0	0	0
chr10-105243773	rs12569994	0.2478	0	0	1	0	0	-0.00797564	9.44929e-05	0.00029997	chr10:105178066|105211250	chr10_105211250_105178066:+	0.000447119	chr10	105211250	105178066	+	SORCS3	circSORCS3-4	-	1	0	0	0	0	0
chr10-105245317	rs72819918	0.03537	1	0	1	0	0	-0.00936865	0.00394273	0.00419958	chr10:105167258|105211250	chr10_105211250_105167258:+	0.000447119	chr10	105211250	105167258	+	SORCS3	circSORCS3-3	-	1	0	0	0	0	0
chr10-105248688	rs11192380	0.03419	1	0	1	0	0	-0.00936865	0.00394273	0.00419958	chr10:105167258|105211250	chr10_105211250_105167258:+	0.000447119	chr10	105211250	105167258	+	SORCS3	circSORCS3-3	-	1	0	0	0	0	0
chr10-105251377	rs7078768	0.2236	0	0	1	0	0	0.00521487	0.00133419	0.00119988	chr10:105105397|105147796	chr10_105147796_105105397:+	0.000447119	chr10	105147796	105105397	+	SORCS3	circSORCS3-1	-	1	1	0	0	0	0
chr10-105251377	rs7078768	0.2236	0	0	1	0	0	-0.0114863	2.09448e-05	9.999e-05	chr10:105167258|105211250	chr10_105211250_105167258:+	0.000447119	chr10	105211250	105167258	+	SORCS3	circSORCS3-3	-	1	0	0	0	0	0
chr10-105251377	rs7078768	0.2236	0	0	1	0	0	-0.00801978	8.46483e-05	0.00029997	chr10:105178066|105211250	chr10_105211250_105178066:+	0.000447119	chr10	105211250	105178066	+	SORCS3	circSORCS3-4	-	1	0	0	0	0	0
chr10-105252415	rs3011669	0.9655	0	0	1	0	0	0.0114796	6.66903e-08	9.999e-05	chr10:105167258|105211250	chr10_105211250_105167258:+	0.000447119	chr10	105211250	105167258	+	SORCS3	circSORCS3-3	-	1	0	0	0	0	0
chr10-105252415	rs3011669	0.9655	0	0	1	0	0	0.00591015	0.000268246	0.00069993	chr10:105178066|105211250	chr10_105211250_105178066:+	0.000447119	chr10	105211250	105178066	+	SORCS3	circSORCS3-4	-	1	0	0	0	0	0
chr10-105253494	rs7920533	0.7976	0	0	1	0	0	-0.0127901	5.48956e-09	9.999e-05	chr10:105167258|105211250	chr10_105211250_105167258:+	0.000447119	chr10	105211250	105167258	+	SORCS3	circSORCS3-3	-	1	0	0	0	0	0
chr10-105253494	rs7920533	0.7976	0	0	1	0	0	-0.00759611	5.40605e-06	9.999e-05	chr10:105178066|105211250	chr10_105211250_105178066:+	0.000447119	chr10	105211250	105178066	+	SORCS3	circSORCS3-4	-	1	0	0	0	0	0
chr10-105257411	rs7082297	0.2314	0	0	1	0	0	-0.00926938	0.00280544	0.00289971	chr10:105167258|105211250	chr10_105211250_105167258:+	0.000447119	chr10	105211250	105167258	+	SORCS3	circSORCS3-3	-	1	0	0	0	0	0
chr10-105257827	rs2170882	0.1546	0	0	1	0	0	0.00521672	0.00129725	0.00129987	chr10:105105397|105147796	chr10_105147796_105105397:+	0.000447119	chr10	105147796	105105397	+	SORCS3	circSORCS3-1	-	1	1	0	0	0	0
chr10-105257827	rs2170882	0.1546	0	0	1	0	0	-0.0108904	5.40953e-05	9.999e-05	chr10:105167258|105211250	chr10_105211250_105167258:+	0.000447119	chr10	105211250	105167258	+	SORCS3	circSORCS3-3	-	1	0	0	0	0	0
chr10-105257827	rs2170882	0.1546	0	0	1	0	0	-0.00767078	0.000167011	0.00019998	chr10:105178066|105211250	chr10_105211250_105178066:+	0.000447119	chr10	105211250	105178066	+	SORCS3	circSORCS3-4	-	1	0	0	0	0	0
chr10-105261156	rs1484247	0.02535	1	0	1	0	0	0.00811887	0.000109937	9.999e-05	chr10:105167258|105211250	chr10_105211250_105167258:+	0.000447119	chr10	105211250	105167258	+	SORCS3	circSORCS3-3	-	1	0	0	0	0	0
chr10-105261415	rs6584660	0.5636	0	0	1	0	0	-0.00972171	0.00286924	0.00279972	chr10:105167258|105211250	chr10_105211250_105167258:+	0.000447119	chr10	105211250	105167258	+	SORCS3	circSORCS3-3	-	1	0	0	0	0	0
chr10-105261574	rs2220139	0.5298	0	0	1	0	0	0.0110083	3.30233e-07	9.999e-05	chr10:105167258|105211250	chr10_105211250_105167258:+	0.000447119	chr10	105211250	105167258	+	SORCS3	circSORCS3-3	-	1	0	0	0	0	0
chr10-105261574	rs2220139	0.5298	0	0	1	0	0	0.00545125	0.000913803	0.00179982	chr10:105178066|105211250	chr10_105211250_105178066:+	0.000447119	chr10	105211250	105178066	+	SORCS3	circSORCS3-4	-	1	0	0	0	0	0
chr10-105262624	rs2418750	0.4125	0	0	1	0	0	0.0107368	6.37521e-07	9.999e-05	chr10:105167258|105211250	chr10_105211250_105167258:+	0.000447119	chr10	105211250	105167258	+	SORCS3	circSORCS3-3	-	1	0	0	0	0	0
chr10-105262624	rs2418750	0.4125	0	0	1	0	0	0.00547812	0.000851386	0.00119988	chr10:105178066|105211250	chr10_105211250_105178066:+	0.000447119	chr10	105211250	105178066	+	SORCS3	circSORCS3-4	-	1	0	0	0	0	0
chr10-105263632	rs3750261	0.1128	0	0	1	0	0	0.00500194	0.00203238	0.0019998	chr10:105105397|105147796	chr10_105147796_105105397:+	0.000447119	chr10	105147796	105105397	+	SORCS3	circSORCS3-1	-	1	1	0	0	0	0
chr10-105263632	rs3750261	0.1128	0	0	1	0	0	-0.0105745	8.80086e-05	0.00019998	chr10:105167258|105211250	chr10_105211250_105167258:+	0.000447119	chr10	105211250	105167258	+	SORCS3	circSORCS3-3	-	1	0	0	0	0	0
chr10-105263632	rs3750261	0.1128	0	0	1	0	0	-0.00771594	0.000150124	0.00029997	chr10:105178066|105211250	chr10_105211250_105178066:+	0.000447119	chr10	105211250	105178066	+	SORCS3	circSORCS3-4	-	1	0	0	0	0	0
chr10-105265270	rs10884126	0.1114	0	0	1	0	0	0.00500194	0.00203238	0.0019998	chr10:105105397|105147796	chr10_105147796_105105397:+	0.000447119	chr10	105147796	105105397	+	SORCS3	circSORCS3-1	-	1	1	0	0	0	0
chr10-105265270	rs10884126	0.1114	0	0	1	0	0	-0.0105745	8.80086e-05	0.00019998	chr10:105167258|105211250	chr10_105211250_105167258:+	0.000447119	chr10	105211250	105167258	+	SORCS3	circSORCS3-3	-	1	0	0	0	0	0
chr10-105265270	rs10884126	0.1114	0	0	1	0	0	-0.00771594	0.000150124	0.00029997	chr10:105178066|105211250	chr10_105211250_105178066:+	0.000447119	chr10	105211250	105178066	+	SORCS3	circSORCS3-4	-	1	0	0	0	0	0
chr10-105266809	rs754720	0.4262	0	0	1	0	0	0.0108396	5.16796e-07	9.999e-05	chr10:105167258|105211250	chr10_105211250_105167258:+	0.000447119	chr10	105211250	105167258	+	SORCS3	circSORCS3-3	-	1	0	0	0	0	0
chr10-105266809	rs754720	0.4262	0	0	1	0	0	0.00553686	0.000762672	0.00129987	chr10:105178066|105211250	chr10_105211250_105178066:+	0.000447119	chr10	105211250	105178066	+	SORCS3	circSORCS3-4	-	1	0	0	0	0	0
chr10-105267318	rs12248627	0.0835	0	0	1	0	0	0.00501318	0.00196421	0.00179982	chr10:105105397|105147796	chr10_105147796_105105397:+	0.000447119	chr10	105147796	105105397	+	SORCS3	circSORCS3-1	-	1	1	0	0	0	0
chr10-105267318	rs12248627	0.0835	0	0	1	0	0	-0.0106546	7.62572e-05	0.00019998	chr10:105167258|105211250	chr10_105211250_105167258:+	0.000447119	chr10	105211250	105167258	+	SORCS3	circSORCS3-3	-	1	0	0	0	0	0
chr10-105267318	rs12248627	0.0835	0	0	1	0	0	-0.00776193	0.000134653	0.00019998	chr10:105178066|105211250	chr10_105211250_105178066:+	0.000447119	chr10	105211250	105178066	+	SORCS3	circSORCS3-4	-	1	0	0	0	0	0
chr10-105268908	rs10748877	0.08116	0	0	1	0	0	0.00501318	0.00196421	0.00179982	chr10:105105397|105147796	chr10_105147796_105105397:+	0.000447119	chr10	105147796	105105397	+	SORCS3	circSORCS3-1	-	1	1	0	0	0	0
chr10-105268908	rs10748877	0.08116	0	0	1	0	0	-0.0106546	7.62572e-05	0.00019998	chr10:105167258|105211250	chr10_105211250_105167258:+	0.000447119	chr10	105211250	105167258	+	SORCS3	circSORCS3-3	-	1	0	0	0	0	0
chr10-105268908	rs10748877	0.08116	0	0	1	0	0	-0.00776193	0.000134653	0.00019998	chr10:105178066|105211250	chr10_105211250_105178066:+	0.000447119	chr10	105211250	105178066	+	SORCS3	circSORCS3-4	-	1	0	0	0	0	0
chr10-105271023	rs2930457	0.5399	0	0	1	0	0	0.0110083	3.30233e-07	9.999e-05	chr10:105167258|105211250	chr10_105211250_105167258:+	0.000447119	chr10	105211250	105167258	+	SORCS3	circSORCS3-3	-	1	0	0	0	0	0
chr10-105271023	rs2930457	0.5399	0	0	1	0	0	0.00545125	0.000913803	0.00179982	chr10:105178066|105211250	chr10_105211250_105178066:+	0.000447119	chr10	105211250	105178066	+	SORCS3	circSORCS3-4	-	1	0	0	0	0	0
chr10-105271251	rs11192385	0.4738	0	0	1	0	0	-0.00972171	0.00286924	0.00279972	chr10:105167258|105211250	chr10_105211250_105167258:+	0.000447119	chr10	105211250	105167258	+	SORCS3	circSORCS3-3	-	1	0	0	0	0	0
chr10-105273060	rs7091752	0.4591	0	0	1	0	0	-0.00972171	0.00286924	0.00279972	chr10:105167258|105211250	chr10_105211250_105167258:+	0.000447119	chr10	105211250	105167258	+	SORCS3	circSORCS3-3	-	1	0	0	0	0	0
chr10-105277263	rs7916802	0.4211	0	0	1	0	0	-0.00972171	0.00286924	0.00279972	chr10:105167258|105211250	chr10_105211250_105167258:+	0.000447119	chr10	105211250	105167258	+	SORCS3	circSORCS3-3	-	1	0	0	0	0	0
chr10-105277505	rs56086346	0.4589	0	0	1	0	0	-0.00972171	0.00286924	0.00279972	chr10:105167258|105211250	chr10_105211250_105167258:+	0.000447119	chr10	105211250	105167258	+	SORCS3	circSORCS3-3	-	1	0	0	0	0	0
chr10-105365	rs11592841	0.1526	0	0	0	0	0	-0.00549534	6.85995e-06	9.999e-05	chr10:179994|242139	chr10_242139_179994:+	0.000447119	chr10	242139	179994	+	ZMYND11	circZMYND11-3	-	0	0	0	0	0	0
chr10-1056101	rs75174494	0.7717	0	0	0	0	0	0.0243633	0.00207862	0.00329967	chr10:1072116|1086357	chr10_1086357_1072116:+	0.00126726	chr10	1086357	1072116	+	WDR37	circWDR37-2	-	0	0	0	0	0	0
chr10-1056446	rs10903358	0.381	0	0	0	0	0	0.0171985	0.000304314	0.00029997	chr10:863743|885760	chr10_863743_885760:-	0.000447119	chr10	863743	885760	-	LARP4B	circLARP4B-2	-	0	0	0	0	0	0
chr10-1056770	rs11250244	0.8978	0	0	0	0	0	0.0132198	0.000864445	0.00119988	chr10:863743|885760	chr10_863743_885760:-	0.000447119	chr10	863743	885760	-	LARP4B	circLARP4B-2	-	0	0	0	0	0	0
chr10-1056770	rs11250244	0.8978	0	0	0	0	0	-0.00463667	0.00114345	0.00149985	chr10:1072116|1080476	chr10_1080476_1072116:+	0.00230483	chr10	1080476	1072116	+	WDR37	circWDR37-1	-	0	0	0	0	0	1
chr10-1056856	rs35656218	0.5123	0	0	0	0	0	0.0041803	0.00189338	0.00179982	chr10:1072116|1080476	chr10_1080476_1072116:+	0.00230483	chr10	1080476	1072116	+	WDR37	circWDR37-1	-	0	0	0	0	0	0
chr10-1056856	rs35656218	0.5123	0	0	0	0	0	0.0158445	0.00353889	0.0039996	chr10:1072116|1096246	chr10_1096246_1072116:+	0.00154928	chr10	1096246	1072116	+	WDR37	circWDR37-3	-	0	0	0	0	0	0
chr10-1057650	rs35657988	0.3119	0	0	0	0	0	0.0175037	0.000136808	0.00029997	chr10:863743|885760	chr10_863743_885760:-	0.000447119	chr10	863743	885760	-	LARP4B	circLARP4B-2	-	0	0	0	0	0	0
chr10-1059231	rs75431717	0.7142	0	0	0	0	0	0.0243633	0.00207862	0.00329967	chr10:1072116|1086357	chr10_1086357_1072116:+	0.00126726	chr10	1086357	1072116	+	WDR37	circWDR37-2	-	0	0	0	0	0	0
chr10-1059382	rs72760934	0.7143	0	0	0	0	0	0.0243633	0.00207862	0.00329967	chr10:1072116|1086357	chr10_1086357_1072116:+	0.00126726	chr10	1086357	1072116	+	WDR37	circWDR37-2	-	0	0	0	0	0	0
chr10-1061482	rs72760935	0.7061	0	0	0	0	0	0.0243633	0.00207862	0.00329967	chr10:1072116|1086357	chr10_1086357_1072116:+	0.00126726	chr10	1086357	1072116	+	WDR37	circWDR37-2	-	0	0	0	0	0	0
chr10-1064636	rs11250245	0.1924	0	0	0	0	0	0.0182512	0.000816147	0.00069993	chr10:1072116|1096246	chr10_1096246_1072116:+	0.00154928	chr10	1096246	1072116	+	WDR37	circWDR37-3	-	0	0	0	0	0	1
chr10-1066481	rs10903360	0.3256	0	0	0	0	0	0.0189884	0.000912017	0.00069993	chr10:1072116|1096246	chr10_1096246_1072116:+	0.00154928	chr10	1096246	1072116	+	WDR37	circWDR37-3	-	0	0	0	0	0	0
chr10-106673070	rs11193010	0.7784	0	0	0	0	0	0.0083167	0.000105824	0.00019998	chr10:106688192|106709341	chr10_106688192_106709341:-	0.000447119	chr10	106688192	106709341	-	SORCS1	circSORCS1-2	-	0	0	0	0	0	0
chr10-106673217	rs7069405	0.8162	0	0	0	0	0	-0.0068892	0.00168565	0.00169983	chr10:106688192|106709341	chr10_106688192_106709341:-	0.000447119	chr10	106688192	106709341	-	SORCS1	circSORCS1-2	-	0	0	0	0	0	0
chr10-106693473	rs821962	0.9528	0	0	0	0	0	0.00881902	4.65941e-05	9.999e-05	chr10:106688192|106709341	chr10_106688192_106709341:-	0.000447119	chr10	106688192	106709341	-	SORCS1	circSORCS1-2	-	0	0	0	0	0	0
chr10-106708725	rs2788677	0.7567	0	0	0	0	0	0.00955965	1.27115e-05	9.999e-05	chr10:106688192|106709341	chr10_106688192_106709341:-	0.000447119	chr10	106688192	106709341	-	SORCS1	circSORCS1-2	-	0	0	0	0	0	1
chr10-106708725	rs2788677	0.7567	0	0	0	0	0	0.020229	0.00287714	0.00269973	chr10:106699214|106709341	chr10_106699214_106709341:-	0.0033688	chr10	106699214	106709341	-	SORCS1	circSORCS1-3	-	0	0	0	0	0	1
chr10-106720501	rs6584761	0.7505	0	0	0	0	0	-0.00670634	0.00233829	0.00309969	chr10:106688192|106709341	chr10_106688192_106709341:-	0.000447119	chr10	106688192	106709341	-	SORCS1	circSORCS1-2	-	0	0	0	0	0	0
chr10-106721991	rs7893440	0.5284	0	0	0	0	0	-0.0073771	0.000777786	0.00089991	chr10:106688192|106709341	chr10_106688192_106709341:-	0.000447119	chr10	106688192	106709341	-	SORCS1	circSORCS1-2	-	0	0	0	0	0	0
chr10-106722330	rs7893643	0.8744	0	0	0	0	0	-0.0067249	0.00222505	0.00289971	chr10:106688192|106709341	chr10_106688192_106709341:-	0.000447119	chr10	106688192	106709341	-	SORCS1	circSORCS1-2	-	0	0	0	0	0	0
chr10-106727422	rs10748924	0.4884	0	0	0	0	0	-0.00742275	0.00072033	0.0009999	chr10:106688192|106709341	chr10_106688192_106709341:-	0.000447119	chr10	106688192	106709341	-	SORCS1	circSORCS1-2	-	0	0	0	0	0	0
chr10-106728667	rs11598981	0.6467	0	0	0	0	0	-0.0067522	0.00217951	0.00269973	chr10:106688192|106709341	chr10_106688192_106709341:-	0.000447119	chr10	106688192	106709341	-	SORCS1	circSORCS1-2	-	0	0	0	0	0	0
chr10-106728943	rs7923947	0.8156	0	0	0	0	0	-0.00677057	0.00207362	0.00269973	chr10:106688192|106709341	chr10_106688192_106709341:-	0.000447119	chr10	106688192	106709341	-	SORCS1	circSORCS1-2	-	0	0	0	0	0	0
chr10-106729808	rs3850680	0.6542	0	0	0	0	0	-0.0067522	0.00217951	0.00269973	chr10:106688192|106709341	chr10_106688192_106709341:-	0.000447119	chr10	106688192	106709341	-	SORCS1	circSORCS1-2	-	0	0	0	0	0	0
chr10-106730397	rs11598070	0.6507	0	0	0	0	0	-0.0065354	0.00296721	0.00359964	chr10:106688192|106709341	chr10_106688192_106709341:-	0.000447119	chr10	106688192	106709341	-	SORCS1	circSORCS1-2	-	0	0	0	0	0	0
chr10-106730631	rs10884344	0.8375	0	0	0	0	0	-0.00643296	0.00327576	0.0039996	chr10:106688192|106709341	chr10_106688192_106709341:-	0.000447119	chr10	106688192	106709341	-	SORCS1	circSORCS1-2	-	0	0	0	0	0	0
chr10-106731217	rs3861991	0.6726	0	0	0	0	0	-0.00641341	0.00343873	0.00409959	chr10:106688192|106709341	chr10_106688192_106709341:-	0.000447119	chr10	106688192	106709341	-	SORCS1	circSORCS1-2	-	0	0	0	0	0	0
chr10-106731997	rs6584762	0.649	0	0	0	0	0	-0.00644047	0.00341792	0.00409959	chr10:106688192|106709341	chr10_106688192_106709341:-	0.000447119	chr10	106688192	106709341	-	SORCS1	circSORCS1-2	-	0	0	0	0	0	0
chr10-106732120	rs3850681	0.6165	0	0	0	0	0	-0.00644047	0.00341792	0.00409959	chr10:106688192|106709341	chr10_106688192_106709341:-	0.000447119	chr10	106688192	106709341	-	SORCS1	circSORCS1-2	-	0	0	0	0	0	0
chr10-106732128	rs3850682	0.7828	0	0	0	0	0	-0.00646025	0.00325504	0.0039996	chr10:106688192|106709341	chr10_106688192_106709341:-	0.000447119	chr10	106688192	106709341	-	SORCS1	circSORCS1-2	-	0	0	0	0	0	0
chr10-106732342	rs3844061	0.6485	0	0	0	0	0	-0.00644047	0.00341792	0.00409959	chr10:106688192|106709341	chr10_106688192_106709341:-	0.000447119	chr10	106688192	106709341	-	SORCS1	circSORCS1-2	-	0	0	0	0	0	0
chr10-106732353	rs3844062	0.6502	0	0	0	0	0	-0.00644047	0.00341792	0.00409959	chr10:106688192|106709341	chr10_106688192_106709341:-	0.000447119	chr10	106688192	106709341	-	SORCS1	circSORCS1-2	-	0	0	0	0	0	0
chr10-106732602	rs3904910	0.6067	0	0	0	0	0	-0.00644047	0.00341792	0.00409959	chr10:106688192|106709341	chr10_106688192_106709341:-	0.000447119	chr10	106688192	106709341	-	SORCS1	circSORCS1-2	-	0	0	0	0	0	0
chr10-106732742	rs3903709	0.6047	0	0	0	0	0	-0.00644047	0.00341792	0.00409959	chr10:106688192|106709341	chr10_106688192_106709341:-	0.000447119	chr10	106688192	106709341	-	SORCS1	circSORCS1-2	-	0	0	0	0	0	0
chr10-106732891	rs11193027	0.5978	0	0	0	0	0	-0.00630954	0.00400752	0.00469953	chr10:106688192|106709341	chr10_106688192_106709341:-	0.000447119	chr10	106688192	106709341	-	SORCS1	circSORCS1-2	-	0	0	0	0	0	0
chr10-106733311	rs34052114	0.5999	0	0	0	0	0	-0.00630954	0.00400752	0.00469953	chr10:106688192|106709341	chr10_106688192_106709341:-	0.000447119	chr10	106688192	106709341	-	SORCS1	circSORCS1-2	-	0	0	0	0	0	0
chr10-106733395	rs35967113	0.5988	0	0	0	0	0	-0.00630954	0.00400752	0.00469953	chr10:106688192|106709341	chr10_106688192_106709341:-	0.000447119	chr10	106688192	106709341	-	SORCS1	circSORCS1-2	-	0	0	0	0	0	0
chr10-106734193	rs10786967	0.5978	0	0	0	0	0	-0.00630954	0.00400752	0.00469953	chr10:106688192|106709341	chr10_106688192_106709341:-	0.000447119	chr10	106688192	106709341	-	SORCS1	circSORCS1-2	-	0	0	0	0	0	0
chr10-106734350	rs10884345	0.5966	0	0	0	0	0	-0.00630954	0.00400752	0.00469953	chr10:106688192|106709341	chr10_106688192_106709341:-	0.000447119	chr10	106688192	106709341	-	SORCS1	circSORCS1-2	-	0	0	0	0	0	0
chr10-106734542	rs10884346	0.7889	0	0	0	0	0	-0.0063295	0.00381908	0.00429957	chr10:106688192|106709341	chr10_106688192_106709341:-	0.000447119	chr10	106688192	106709341	-	SORCS1	circSORCS1-2	-	0	0	0	0	0	0
chr10-106734549	rs10884347	0.6146	0	0	0	0	0	-0.00630954	0.00400752	0.00469953	chr10:106688192|106709341	chr10_106688192_106709341:-	0.000447119	chr10	106688192	106709341	-	SORCS1	circSORCS1-2	-	0	0	0	0	0	0
chr10-106734668	rs10884348	0.6109	0	0	0	0	0	-0.00644047	0.00341792	0.00409959	chr10:106688192|106709341	chr10_106688192_106709341:-	0.000447119	chr10	106688192	106709341	-	SORCS1	circSORCS1-2	-	0	0	0	0	0	0
chr10-106734907	rs4478914	0.6419	0	0	0	0	0	-0.00630954	0.00400752	0.00469953	chr10:106688192|106709341	chr10_106688192_106709341:-	0.000447119	chr10	106688192	106709341	-	SORCS1	circSORCS1-2	-	0	0	0	0	0	0
chr10-106734975	rs11193031	0.6265	0	0	0	0	0	-0.00644047	0.00341792	0.00409959	chr10:106688192|106709341	chr10_106688192_106709341:-	0.000447119	chr10	106688192	106709341	-	SORCS1	circSORCS1-2	-	0	0	0	0	0	0
chr10-1067365	rs2127605	0.6292	0	0	0	0	0	0.00397944	0.00321052	0.00309969	chr10:1072116|1080476	chr10_1080476_1072116:+	0.00230483	chr10	1080476	1072116	+	WDR37	circWDR37-1	-	0	0	0	0	0	0
chr10-1067365	rs2127605	0.6292	0	0	0	0	0	0.017689	0.00114685	0.00149985	chr10:1072116|1096246	chr10_1096246_1072116:+	0.00154928	chr10	1096246	1072116	+	WDR37	circWDR37-3	-	0	0	0	0	0	0
chr10-106738085	rs181634375	0.1422	0	0	0	0	0	0.0192525	0.000388781	0.00109989	chr10:106611911|106672985	chr10_106611911_106672985:-	0.00189353	chr10	106611911	106672985	-	SORCS1	circSORCS1-1	-	0	0	0	0	0	1
chr10-106738252	rs2486151	0.624	0	0	0	0	0	0.00733881	0.000751363	0.00109989	chr10:106688192|106709341	chr10_106688192_106709341:-	0.000447119	chr10	106688192	106709341	-	SORCS1	circSORCS1-2	-	0	0	0	0	0	0
chr10-106748585	rs149239272	0.152	0	0	0	0	0	0.0153902	0.001132	0.00159984	chr10:106611911|106672985	chr10_106611911_106672985:-	0.00189353	chr10	106611911	106672985	-	SORCS1	circSORCS1-1	-	0	0	0	0	0	0
chr10-106752486	rs148166080	0.1491	0	0	0	0	0	0.0153902	0.001132	0.00159984	chr10:106611911|106672985	chr10_106611911_106672985:-	0.00189353	chr10	106611911	106672985	-	SORCS1	circSORCS1-1	-	0	0	0	0	0	0
chr10-106758078	rs1890459	0.3404	0	0	0	0	0	-0.00709391	0.00114364	0.00189981	chr10:106688192|106709341	chr10_106688192_106709341:-	0.000447119	chr10	106688192	106709341	-	SORCS1	circSORCS1-2	-	0	0	0	0	0	0
chr10-106795054	rs147095385	0.2016	0	0	0	0	0	0.0170546	0.000535093	0.00109989	chr10:106611911|106672985	chr10_106611911_106672985:-	0.00189353	chr10	106611911	106672985	-	SORCS1	circSORCS1-1	-	0	0	0	0	0	0
chr10-106797643	rs821995	0.05311	0	0	0	0	0	-0.00781771	0.00310799	0.00369963	chr10:106688192|106709341	chr10_106688192_106709341:-	0.000447119	chr10	106688192	106709341	-	SORCS1	circSORCS1-2	-	0	0	0	0	0	0
chr10-106800675	rs2484974	0.05093	0	0	0	0	0	-0.00789701	0.00280738	0.00259974	chr10:106688192|106709341	chr10_106688192_106709341:-	0.000447119	chr10	106688192	106709341	-	SORCS1	circSORCS1-2	-	0	0	0	0	0	1
chr10-106802101	rs17273472	0.0497	1	0	0	0	0	0.00902516	0.00205641	0.00219978	chr10:106611911|106672985	chr10_106611911_106672985:-	0.00189353	chr10	106611911	106672985	-	SORCS1	circSORCS1-1	-	0	0	0	0	0	1
chr10-106806672	rs111333492	0.05693	0	0	0	0	0	0.00859847	0.00293589	0.00279972	chr10:106611911|106672985	chr10_106611911_106672985:-	0.00189353	chr10	106611911	106672985	-	SORCS1	circSORCS1-1	-	0	0	0	0	0	0
chr10-106807910	rs7923197	0.06504	0	0	0	0	0	0.00859847	0.00293589	0.00279972	chr10:106611911|106672985	chr10_106611911_106672985:-	0.00189353	chr10	106611911	106672985	-	SORCS1	circSORCS1-1	-	0	0	0	0	0	0
chr10-1068080	rs12354710	0.3649	0	0	0	0	0	0.0177885	0.000245119	0.00039996	chr10:863743|885760	chr10_863743_885760:-	0.000447119	chr10	863743	885760	-	LARP4B	circLARP4B-2	-	0	0	0	0	0	0
chr10-106821717	rs111963935	0.08237	0	0	0	0	0	0.0085596	0.00477895	0.00489951	chr10:106611911|106672985	chr10_106611911_106672985:-	0.00189353	chr10	106611911	106672985	-	SORCS1	circSORCS1-1	-	0	0	0	0	0	0
chr10-106839471	rs147479446	0.3569	0	0	0	0	0	0.0179451	0.000502892	0.0009999	chr10:106611911|106672985	chr10_106611911_106672985:-	0.00189353	chr10	106611911	106672985	-	SORCS1	circSORCS1-1	-	0	0	0	0	0	0
chr10-1070354	rs4519019	0.1861	0	0	0	0	0	0.017627	0.00124087	0.00109989	chr10:1072116|1096246	chr10_1096246_1072116:+	0.00154928	chr10	1096246	1072116	+	WDR37	circWDR37-3	-	0	0	0	0	0	0
chr10-1074660	rs7070991	0.4819	0	0	0	0	0	0.0230244	0.00298775	0.00359964	chr10:1072116|1086357	chr10_1086357_1072116:+	0.00126726	chr10	1086357	1072116	+	WDR37	circWDR37-2	-	0	0	0	0	0	0
chr10-1078591	rs7091030	0.5258	0	0	0	0	0	0.0230244	0.00298775	0.00359964	chr10:1072116|1086357	chr10_1086357_1072116:+	0.00126726	chr10	1086357	1072116	+	WDR37	circWDR37-2	-	0	0	0	0	0	0
chr10-1079207	rs10794715	0.1879	0	0	0	0	0	0.017627	0.00124087	0.00109989	chr10:1072116|1096246	chr10_1096246_1072116:+	0.00154928	chr10	1096246	1072116	+	WDR37	circWDR37-3	-	0	0	0	0	0	0
chr10-1080353	rs7087381	0.1692	0	0	0	0	0	-0.0177691	0.00111247	0.0009999	chr10:1072116|1096246	chr10_1096246_1072116:+	0.00154928	chr10	1096246	1072116	+	WDR37	circWDR37-3	-	0	0	0	0	0	0
chr10-1080679	rs7084283	0.1699	0	0	0	0	0	-0.0177691	0.00111247	0.0009999	chr10:1072116|1096246	chr10_1096246_1072116:+	0.00154928	chr10	1096246	1072116	+	WDR37	circWDR37-3	-	0	0	0	0	0	0
chr10-1080964	rs7101036	0.4735	0	0	0	0	0	0.0230244	0.00298775	0.00359964	chr10:1072116|1086357	chr10_1086357_1072116:+	0.00126726	chr10	1086357	1072116	+	WDR37	circWDR37-2	-	0	0	0	0	0	0
chr10-1081029	rs7101059	0.4541	0	0	0	0	0	0.0230244	0.00298775	0.00359964	chr10:1072116|1086357	chr10_1086357_1072116:+	0.00126726	chr10	1086357	1072116	+	WDR37	circWDR37-2	-	0	0	0	0	0	0
chr10-1081290	rs17155873	0.4306	0	0	0	0	0	0.0230244	0.00298775	0.00359964	chr10:1072116|1086357	chr10_1086357_1072116:+	0.00126726	chr10	1086357	1072116	+	WDR37	circWDR37-2	-	0	0	0	0	0	0
chr10-1082276	rs7074721	0.1801	0	0	0	0	0	0.017627	0.00124087	0.00109989	chr10:1072116|1096246	chr10_1096246_1072116:+	0.00154928	chr10	1096246	1072116	+	WDR37	circWDR37-3	-	0	0	0	0	0	0
chr10-1082298	rs60503326	0.4512	0	0	0	0	0	0.0230244	0.00298775	0.00359964	chr10:1072116|1086357	chr10_1086357_1072116:+	0.00126726	chr10	1086357	1072116	+	WDR37	circWDR37-2	-	0	0	0	0	0	0
chr10-1082812	rs7094060	0.4591	0	0	0	0	0	0.0230244	0.00298775	0.00359964	chr10:1072116|1086357	chr10_1086357_1072116:+	0.00126726	chr10	1086357	1072116	+	WDR37	circWDR37-2	-	0	0	0	0	0	0
chr10-1084187	rs7093837	0.5095	0	0	0	0	0	0.0230244	0.00298775	0.00359964	chr10:1072116|1086357	chr10_1086357_1072116:+	0.00126726	chr10	1086357	1072116	+	WDR37	circWDR37-2	-	0	0	0	0	0	0
chr10-1084816	rs10903361	0.1793	0	0	0	0	0	0.017627	0.00124087	0.00109989	chr10:1072116|1096246	chr10_1096246_1072116:+	0.00154928	chr10	1096246	1072116	+	WDR37	circWDR37-3	-	0	0	0	0	0	0
chr10-1086192	rs7914308	0.5104	0	0	0	0	0	0.0230244	0.00298775	0.00359964	chr10:1072116|1086357	chr10_1086357_1072116:+	0.00126726	chr10	1086357	1072116	+	WDR37	circWDR37-2	-	0	0	0	0	0	0
chr10-1086908	rs7069496	0.5096	0	0	0	0	0	0.0230244	0.00298775	0.00359964	chr10:1072116|1086357	chr10_1086357_1072116:+	0.00126726	chr10	1086357	1072116	+	WDR37	circWDR37-2	-	0	0	0	0	0	0
chr10-1087064	rs137942892	0.5918	0	0	0	0	0	0.0243633	0.00207862	0.00329967	chr10:1072116|1086357	chr10_1086357_1072116:+	0.00126726	chr10	1086357	1072116	+	WDR37	circWDR37-2	-	0	0	0	0	0	0
chr10-1088034	rs2101050	0.1633	0	0	0	0	0	-0.0177691	0.00111247	0.0009999	chr10:1072116|1096246	chr10_1096246_1072116:+	0.00154928	chr10	1096246	1072116	+	WDR37	circWDR37-3	-	0	0	0	0	0	0
chr10-1088395	rs11250256	0.5669	0	0	0	0	0	0.00406612	0.00245311	0.00219978	chr10:1072116|1080476	chr10_1080476_1072116:+	0.00230483	chr10	1080476	1072116	+	WDR37	circWDR37-1	-	0	0	0	0	0	0
chr10-1089817	rs34766854	0.1149	0	0	0	0	0	0.017627	0.00124087	0.00109989	chr10:1072116|1096246	chr10_1096246_1072116:+	0.00154928	chr10	1096246	1072116	+	WDR37	circWDR37-3	-	0	0	0	0	0	0
chr10-1090142	rs7075662	0.171	0	0	0	0	0	-0.017163	0.00176538	0.00169983	chr10:1072116|1096246	chr10_1096246_1072116:+	0.00154928	chr10	1096246	1072116	+	WDR37	circWDR37-3	-	0	0	0	0	0	0
chr10-1090390	rs7076083	0.1238	0	0	0	0	0	-0.0165457	0.00245776	0.00239976	chr10:1072116|1096246	chr10_1096246_1072116:+	0.00154928	chr10	1096246	1072116	+	WDR37	circWDR37-3	-	0	0	0	0	0	0
chr10-1091326	rs10903362	0.1437	0	0	0	0	0	-0.017231	0.00169131	0.00189981	chr10:1072116|1096246	chr10_1096246_1072116:+	0.00154928	chr10	1096246	1072116	+	WDR37	circWDR37-3	-	0	0	0	0	0	0
chr10-1093885	rs10903366	0.1828	0	0	0	0	0	-0.0154872	0.00465132	0.00379962	chr10:1072116|1096246	chr10_1096246_1072116:+	0.00154928	chr10	1096246	1072116	+	WDR37	circWDR37-3	-	0	0	0	0	0	0
chr10-1095162	rs10903367	0.3696	0	0	0	0	0	-0.00390317	0.00291758	0.00259974	chr10:1072116|1080476	chr10_1080476_1072116:+	0.00230483	chr10	1080476	1072116	+	WDR37	circWDR37-1	-	0	0	0	0	0	0
chr10-1095243	rs12569814	0.4325	0	0	0	0	0	0.00395525	0.00264163	0.00259974	chr10:1072116|1080476	chr10_1080476_1072116:+	0.00230483	chr10	1080476	1072116	+	WDR37	circWDR37-1	-	0	0	0	0	0	0
chr10-1095809	rs3816735	0.5076	0	0	0	0	0	-0.00390317	0.00291758	0.00259974	chr10:1072116|1080476	chr10_1080476_1072116:+	0.00230483	chr10	1080476	1072116	+	WDR37	circWDR37-1	-	0	0	0	0	0	0
chr10-10966526	rs74496792	0.06241	0	0	0	0	0	0.0218802	0.000910471	0.0029997	chr10:11165486|11288552	chr10_11288552_11165486:+	0.0011046	chr10	11288552	11165486	+	CELF2	circCELF2-2	-	0	0	0	0	0	0
chr10-1096810	rs10794718	0.2692	0	0	0	0	0	-0.00401202	0.00225892	0.00139986	chr10:1072116|1080476	chr10_1080476_1072116:+	0.00230483	chr10	1080476	1072116	+	WDR37	circWDR37-1	-	0	0	0	0	0	0
chr10-1097887	rs12784270	0.3928	0	0	0	0	0	0.00391032	0.00297346	0.0029997	chr10:1072116|1080476	chr10_1080476_1072116:+	0.00230483	chr10	1080476	1072116	+	WDR37	circWDR37-1	-	0	0	0	0	0	0
chr10-1098690	rs3793774	0.3797	0	0	0	0	0	0.00384715	0.00337211	0.00309969	chr10:1072116|1080476	chr10_1080476_1072116:+	0.00230483	chr10	1080476	1072116	+	WDR37	circWDR37-1	-	0	0	0	0	0	0
chr10-109930146	rs6584962	0.6437	0	0	0	0	0	0.0153789	0.00300699	0.00329967	chr10:110124017|110132400	chr10_110132400_110124017:+	0.0011046	chr10	110132400	110124017	+	ADD3	circADD3-8	-	0	0	0	0	0	0
chr10-109931841	rs7921609	0.633	0	0	0	0	0	0.0166067	0.00141319	0.00169983	chr10:110124017|110132400	chr10_110132400_110124017:+	0.0011046	chr10	110132400	110124017	+	ADD3	circADD3-8	-	0	0	0	0	0	0
chr10-109931856	rs12570230	0.6447	0	0	0	0	0	0.015605	0.00301122	0.0029997	chr10:110124017|110132400	chr10_110132400_110124017:+	0.0011046	chr10	110132400	110124017	+	ADD3	circADD3-8	-	0	0	0	0	0	0
chr10-109932794	rs11194917	0.6807	0	0	0	0	0	0.015605	0.00301122	0.0029997	chr10:110124017|110132400	chr10_110132400_110124017:+	0.0011046	chr10	110132400	110124017	+	ADD3	circADD3-8	-	0	0	0	0	0	0
chr10-1099344	rs34964132	0.779	0	0	0	0	0	-0.0036385	0.0043946	0.00449955	chr10:1072116|1080476	chr10_1080476_1072116:+	0.00230483	chr10	1080476	1072116	+	WDR37	circWDR37-1	-	0	0	0	0	0	0
chr10-109935499	rs17126886	0.6511	0	0	0	0	0	0.015605	0.00301122	0.0029997	chr10:110124017|110132400	chr10_110132400_110124017:+	0.0011046	chr10	110132400	110124017	+	ADD3	circADD3-8	-	0	0	0	0	0	0
chr10-109935654	rs11194920	0.6499	0	0	0	0	0	0.015605	0.00301122	0.0029997	chr10:110124017|110132400	chr10_110132400_110124017:+	0.0011046	chr10	110132400	110124017	+	ADD3	circADD3-8	-	0	0	0	0	0	0
chr10-109935898	rs11194922	0.6496	0	0	0	0	0	0.015605	0.00301122	0.0029997	chr10:110124017|110132400	chr10_110132400_110124017:+	0.0011046	chr10	110132400	110124017	+	ADD3	circADD3-8	-	0	0	0	0	0	0
chr10-109936004	rs11194923	0.6389	0	0	0	0	0	0.015605	0.00301122	0.0029997	chr10:110124017|110132400	chr10_110132400_110124017:+	0.0011046	chr10	110132400	110124017	+	ADD3	circADD3-8	-	0	0	0	0	0	0
chr10-109936015	rs11194924	0.6871	0	0	0	0	0	0.015605	0.00301122	0.0029997	chr10:110124017|110132400	chr10_110132400_110124017:+	0.0011046	chr10	110132400	110124017	+	ADD3	circADD3-8	-	0	0	0	0	0	0
chr10-109936946	rs12570607	0.6625	0	0	0	0	0	0.015605	0.00301122	0.0029997	chr10:110124017|110132400	chr10_110132400_110124017:+	0.0011046	chr10	110132400	110124017	+	ADD3	circADD3-8	-	0	0	0	0	0	0
chr10-109937497	rs12263484	0.6464	0	0	0	0	0	0.0166067	0.00141319	0.00169983	chr10:110124017|110132400	chr10_110132400_110124017:+	0.0011046	chr10	110132400	110124017	+	ADD3	circADD3-8	-	0	0	0	0	0	0
chr10-109938278	rs150388464	-	0	0	0	0	0	0.0564589	0.00012947	0.00039996	chr10:110124017|110132400	chr10_110132400_110124017:+	0.0011046	chr10	110132400	110124017	+	ADD3	circADD3-8	-	0	0	0	0	0	1
chr10-109938402	rs734164	0.6706	0	0	0	0	0	0.015605	0.00301122	0.0029997	chr10:110124017|110132400	chr10_110132400_110124017:+	0.0011046	chr10	110132400	110124017	+	ADD3	circADD3-8	-	0	0	0	0	0	0
chr10-109938434	rs734163	0.6648	0	0	0	0	0	0.015605	0.00301122	0.0029997	chr10:110124017|110132400	chr10_110132400_110124017:+	0.0011046	chr10	110132400	110124017	+	ADD3	circADD3-8	-	0	0	0	0	0	0
chr10-109939411	rs17126890	0.5711	0	0	0	0	0	0.0160468	0.00215846	0.00209979	chr10:110124017|110132400	chr10_110132400_110124017:+	0.0011046	chr10	110132400	110124017	+	ADD3	circADD3-8	-	0	0	0	0	0	0
chr10-109939432	rs55897175	0.5672	0	0	0	0	0	0.0160468	0.00215846	0.00209979	chr10:110124017|110132400	chr10_110132400_110124017:+	0.0011046	chr10	110132400	110124017	+	ADD3	circADD3-8	-	0	0	0	0	0	0
chr10-109939849	rs12254785	0.5669	0	0	0	0	0	0.0160468	0.00215846	0.00209979	chr10:110124017|110132400	chr10_110132400_110124017:+	0.0011046	chr10	110132400	110124017	+	ADD3	circADD3-8	-	0	0	0	0	0	0
chr10-109941164	rs11194926	0.631	0	0	0	0	0	0.015605	0.00301122	0.0029997	chr10:110124017|110132400	chr10_110132400_110124017:+	0.0011046	chr10	110132400	110124017	+	ADD3	circADD3-8	-	0	0	0	0	0	0
chr10-109941950	rs17095350	0.4664	0	0	0	0	0	0.0160468	0.00215846	0.00209979	chr10:110124017|110132400	chr10_110132400_110124017:+	0.0011046	chr10	110132400	110124017	+	ADD3	circADD3-8	-	0	0	0	0	0	0
chr10-109942289	rs72828224	0.5633	0	0	0	0	0	0.0160468	0.00215846	0.00209979	chr10:110124017|110132400	chr10_110132400_110124017:+	0.0011046	chr10	110132400	110124017	+	ADD3	circADD3-8	-	0	0	0	0	0	0
chr10-109942963	rs140805242	-	0	0	0	0	0	0.0564589	0.00012947	0.00089991	chr10:110124017|110132400	chr10_110132400_110124017:+	0.0011046	chr10	110132400	110124017	+	ADD3	circADD3-8	-	0	0	0	0	0	0
chr10-109943631	rs9988702	0.6473	0	0	0	0	0	0.015605	0.00301122	0.0029997	chr10:110124017|110132400	chr10_110132400_110124017:+	0.0011046	chr10	110132400	110124017	+	ADD3	circADD3-8	-	0	0	0	0	0	0
chr10-109944957	rs921351	0.64	0	0	0	0	0	0.015605	0.00301122	0.0029997	chr10:110124017|110132400	chr10_110132400_110124017:+	0.0011046	chr10	110132400	110124017	+	ADD3	circADD3-8	-	0	0	0	0	0	0
chr10-109946137	rs975442	0.6045	0	0	0	0	0	0.015605	0.00301122	0.0029997	chr10:110124017|110132400	chr10_110132400_110124017:+	0.0011046	chr10	110132400	110124017	+	ADD3	circADD3-8	-	0	0	0	0	0	0
chr10-109946638	rs146223878	-	0	0	0	0	0	0.0564589	0.00012947	0.00089991	chr10:110124017|110132400	chr10_110132400_110124017:+	0.0011046	chr10	110132400	110124017	+	ADD3	circADD3-8	-	0	0	0	0	0	0
chr10-109947098	rs12569906	0.6569	0	0	0	0	0	0.015605	0.00301122	0.0029997	chr10:110124017|110132400	chr10_110132400_110124017:+	0.0011046	chr10	110132400	110124017	+	ADD3	circADD3-8	-	0	0	0	0	0	0
chr10-109947497	rs1376111	0.5736	0	0	0	0	0	0.0160468	0.00215846	0.00209979	chr10:110124017|110132400	chr10_110132400_110124017:+	0.0011046	chr10	110132400	110124017	+	ADD3	circADD3-8	-	0	0	0	0	0	0
chr10-109947740	rs921348	0.6191	0	0	0	0	0	0.015605	0.00301122	0.0029997	chr10:110124017|110132400	chr10_110132400_110124017:+	0.0011046	chr10	110132400	110124017	+	ADD3	circADD3-8	-	0	0	0	0	0	0
chr10-109948435	rs7906904	0.6345	0	0	0	0	0	0.0166067	0.00141319	0.00169983	chr10:110124017|110132400	chr10_110132400_110124017:+	0.0011046	chr10	110132400	110124017	+	ADD3	circADD3-8	-	0	0	0	0	0	0
chr10-109948823	rs142240472	-	0	0	0	0	0	0.0564589	0.00012947	0.00089991	chr10:110124017|110132400	chr10_110132400_110124017:+	0.0011046	chr10	110132400	110124017	+	ADD3	circADD3-8	-	0	0	0	0	0	0
chr10-109949201	rs138401669	-	0	0	0	0	0	0.0564589	0.00012947	0.00089991	chr10:110124017|110132400	chr10_110132400_110124017:+	0.0011046	chr10	110132400	110124017	+	ADD3	circADD3-8	-	0	0	0	0	0	0
chr10-109950623	rs17126902	0.642	0	0	0	0	0	0.015605	0.00301122	0.0029997	chr10:110124017|110132400	chr10_110132400_110124017:+	0.0011046	chr10	110132400	110124017	+	ADD3	circADD3-8	-	0	0	0	0	0	0
chr10-109951059	rs7080576	0.5894	0	0	0	0	0	0.0160468	0.00215846	0.00209979	chr10:110124017|110132400	chr10_110132400_110124017:+	0.0011046	chr10	110132400	110124017	+	ADD3	circADD3-8	-	0	0	0	0	0	0
chr10-109951900	rs12257668	0.6347	0	0	0	0	0	0.015605	0.00301122	0.0029997	chr10:110124017|110132400	chr10_110132400_110124017:+	0.0011046	chr10	110132400	110124017	+	ADD3	circADD3-8	-	0	0	0	0	0	0
chr10-109953144	rs7905306	0.6095	0	0	0	0	0	0.0160468	0.00215846	0.00209979	chr10:110124017|110132400	chr10_110132400_110124017:+	0.0011046	chr10	110132400	110124017	+	ADD3	circADD3-8	-	0	0	0	0	0	0
chr10-1099533	rs11250260	0.3793	0	0	0	0	0	0.00384715	0.00337211	0.00309969	chr10:1072116|1080476	chr10_1080476_1072116:+	0.00230483	chr10	1080476	1072116	+	WDR37	circWDR37-1	-	0	0	0	0	0	0
chr10-109954172	rs7085888	0.6555	0	0	0	0	0	0.015605	0.00301122	0.0029997	chr10:110124017|110132400	chr10_110132400_110124017:+	0.0011046	chr10	110132400	110124017	+	ADD3	circADD3-8	-	0	0	0	0	0	0
chr10-109955841	rs55728195	0.6515	0	0	0	0	0	0.015605	0.00301122	0.0029997	chr10:110124017|110132400	chr10_110132400_110124017:+	0.0011046	chr10	110132400	110124017	+	ADD3	circADD3-8	-	0	0	0	0	0	0
chr10-109956909	rs731793	0.5888	0	0	0	0	0	0.0160468	0.00215846	0.00209979	chr10:110124017|110132400	chr10_110132400_110124017:+	0.0011046	chr10	110132400	110124017	+	ADD3	circADD3-8	-	0	0	0	0	0	0
chr10-109957289	rs150560734	-	0	0	0	0	0	0.0564589	0.00012947	0.00089991	chr10:110124017|110132400	chr10_110132400_110124017:+	0.0011046	chr10	110132400	110124017	+	ADD3	circADD3-8	-	0	0	0	0	0	0
chr10-109957382	rs4565840	0.5924	0	0	0	0	0	0.0160468	0.00215846	0.00209979	chr10:110124017|110132400	chr10_110132400_110124017:+	0.0011046	chr10	110132400	110124017	+	ADD3	circADD3-8	-	0	0	0	0	0	0
chr10-109957927	rs12570612	0.6001	0	0	0	0	0	0.0160468	0.00215846	0.00209979	chr10:110124017|110132400	chr10_110132400_110124017:+	0.0011046	chr10	110132400	110124017	+	ADD3	circADD3-8	-	0	0	0	0	0	0
chr10-109960265	rs188865603	-	0	0	0	0	0	0.0564589	0.00012947	0.00089991	chr10:110124017|110132400	chr10_110132400_110124017:+	0.0011046	chr10	110132400	110124017	+	ADD3	circADD3-8	-	0	0	0	0	0	0
chr10-109961642	rs12247564	0.6386	0	0	0	0	0	0.015605	0.00301122	0.0029997	chr10:110124017|110132400	chr10_110132400_110124017:+	0.0011046	chr10	110132400	110124017	+	ADD3	circADD3-8	-	0	0	0	0	0	0
chr10-109962250	rs12267704	0.6395	0	0	0	0	0	0.015605	0.00301122	0.0029997	chr10:110124017|110132400	chr10_110132400_110124017:+	0.0011046	chr10	110132400	110124017	+	ADD3	circADD3-8	-	0	0	0	0	0	0
chr10-109962294	rs12267714	0.6343	0	0	0	0	0	0.015605	0.00301122	0.0029997	chr10:110124017|110132400	chr10_110132400_110124017:+	0.0011046	chr10	110132400	110124017	+	ADD3	circADD3-8	-	0	0	0	0	0	0
chr10-109962731	rs61624875	0.5841	0	0	0	0	0	0.0158636	0.00236859	0.00229977	chr10:110124017|110132400	chr10_110132400_110124017:+	0.0011046	chr10	110132400	110124017	+	ADD3	circADD3-8	-	0	0	0	0	0	0
chr10-109964455	rs12242642	0.6781	0	0	0	0	0	0.015605	0.00301122	0.0029997	chr10:110124017|110132400	chr10_110132400_110124017:+	0.0011046	chr10	110132400	110124017	+	ADD3	circADD3-8	-	0	0	0	0	0	0
chr10-109965387	rs12259261	0.6492	0	0	0	0	0	0.015605	0.00301122	0.0029997	chr10:110124017|110132400	chr10_110132400_110124017:+	0.0011046	chr10	110132400	110124017	+	ADD3	circADD3-8	-	0	0	0	0	0	0
chr10-109966104	rs11194933	0.6201	0	0	0	0	0	0.0158636	0.00236859	0.00229977	chr10:110124017|110132400	chr10_110132400_110124017:+	0.0011046	chr10	110132400	110124017	+	ADD3	circADD3-8	-	0	0	0	0	0	0
chr10-109966582	rs12246851	0.6638	0	0	0	0	0	0.015605	0.00301122	0.0029997	chr10:110124017|110132400	chr10_110132400_110124017:+	0.0011046	chr10	110132400	110124017	+	ADD3	circADD3-8	-	0	0	0	0	0	0
chr10-109969470	rs13377046	0.639	0	0	0	0	0	0.0158636	0.00236859	0.00229977	chr10:110124017|110132400	chr10_110132400_110124017:+	0.0011046	chr10	110132400	110124017	+	ADD3	circADD3-8	-	0	0	0	0	0	0
chr10-109969656	rs13377169	0.6377	0	0	0	0	0	0.0158636	0.00236859	0.00229977	chr10:110124017|110132400	chr10_110132400_110124017:+	0.0011046	chr10	110132400	110124017	+	ADD3	circADD3-8	-	0	0	0	0	0	0
chr10-109969745	rs7068482	0.7017	0	0	0	0	0	0.0164246	0.00155561	0.0019998	chr10:110124017|110132400	chr10_110132400_110124017:+	0.0011046	chr10	110132400	110124017	+	ADD3	circADD3-8	-	0	0	0	0	0	0
chr10-109970716	rs7073324	0.6654	0	0	0	0	0	0.015605	0.00301122	0.0029997	chr10:110124017|110132400	chr10_110132400_110124017:+	0.0011046	chr10	110132400	110124017	+	ADD3	circADD3-8	-	0	0	0	0	0	0
chr10-109971517	rs111876227	0.6589	0	0	0	0	0	0.0332672	0.000464457	0.00069993	chr10:110124017|110132400	chr10_110132400_110124017:+	0.0011046	chr10	110132400	110124017	+	ADD3	circADD3-8	-	0	0	0	0	0	0
chr10-109972267	rs1571617	0.6947	0	0	0	0	0	0.0164246	0.00155561	0.0019998	chr10:110124017|110132400	chr10_110132400_110124017:+	0.0011046	chr10	110132400	110124017	+	ADD3	circADD3-8	-	0	0	0	0	0	0
chr10-109972749	rs12570820	0.6774	0	0	0	0	0	0.015605	0.00301122	0.0029997	chr10:110124017|110132400	chr10_110132400_110124017:+	0.0011046	chr10	110132400	110124017	+	ADD3	circADD3-8	-	0	0	0	0	0	0
chr10-109974411	rs59042914	0.6179	0	0	0	0	0	0.0147702	0.0040475	0.00389961	chr10:110124017|110132400	chr10_110132400_110124017:+	0.0011046	chr10	110132400	110124017	+	ADD3	circADD3-8	-	0	0	0	0	0	0
chr10-109974528	rs58096078	0.632	0	0	0	0	0	0.0158636	0.00236859	0.00229977	chr10:110124017|110132400	chr10_110132400_110124017:+	0.0011046	chr10	110132400	110124017	+	ADD3	circADD3-8	-	0	0	0	0	0	0
chr10-109974675	rs111868098	0.6629	0	0	0	0	0	0.0332672	0.000464457	0.00069993	chr10:110124017|110132400	chr10_110132400_110124017:+	0.0011046	chr10	110132400	110124017	+	ADD3	circADD3-8	-	0	0	0	0	0	0
chr10-109975992	rs17095355	0.7027	0	0	0	0	0	0.015605	0.00301122	0.0029997	chr10:110124017|110132400	chr10_110132400_110124017:+	0.0011046	chr10	110132400	110124017	+	ADD3	circADD3-8	-	0	0	0	0	0	0
chr10-109976014	rs57440982	0.6705	0	0	0	0	0	0.015605	0.00301122	0.0029997	chr10:110124017|110132400	chr10_110132400_110124017:+	0.0011046	chr10	110132400	110124017	+	ADD3	circADD3-8	-	0	0	0	0	0	0
chr10-109978693	rs9630101	0.5897	0	0	0	0	0	0.0158636	0.00236859	0.00229977	chr10:110124017|110132400	chr10_110132400_110124017:+	0.0011046	chr10	110132400	110124017	+	ADD3	circADD3-8	-	0	0	0	0	0	0
chr10-109978904	rs9630102	0.6104	0	0	0	0	0	0.0158636	0.00236859	0.00229977	chr10:110124017|110132400	chr10_110132400_110124017:+	0.0011046	chr10	110132400	110124017	+	ADD3	circADD3-8	-	0	0	0	0	0	0
chr10-109979797	rs113408693	0.6504	0	0	0	0	0	0.0332672	0.000464457	0.00069993	chr10:110124017|110132400	chr10_110132400_110124017:+	0.0011046	chr10	110132400	110124017	+	ADD3	circADD3-8	-	0	0	0	0	0	0
chr10-109980971	rs111864748	0.6547	0	0	0	0	0	0.0332672	0.000464457	0.00069993	chr10:110124017|110132400	chr10_110132400_110124017:+	0.0011046	chr10	110132400	110124017	+	ADD3	circADD3-8	-	0	0	0	0	0	0
chr10-109982465	rs11194940	0.5875	0	0	0	0	0	0.0160468	0.00215846	0.00209979	chr10:110124017|110132400	chr10_110132400_110124017:+	0.0011046	chr10	110132400	110124017	+	ADD3	circADD3-8	-	0	0	0	0	0	0
chr10-109984214	rs12240333	0.6181	0	0	0	0	0	0.015605	0.00301122	0.0029997	chr10:110124017|110132400	chr10_110132400_110124017:+	0.0011046	chr10	110132400	110124017	+	ADD3	circADD3-8	-	0	0	0	0	0	0
chr10-109984236	rs61614979	0.639	0	0	0	0	0	0.015605	0.00301122	0.0029997	chr10:110124017|110132400	chr10_110132400_110124017:+	0.0011046	chr10	110132400	110124017	+	ADD3	circADD3-8	-	0	0	0	0	0	0
chr10-109984906	rs12263915	0.627	0	0	0	0	0	0.015605	0.00301122	0.0029997	chr10:110124017|110132400	chr10_110132400_110124017:+	0.0011046	chr10	110132400	110124017	+	ADD3	circADD3-8	-	0	0	0	0	0	0
chr10-109985052	rs11194941	0.626	0	0	0	0	0	0.015605	0.00301122	0.0029997	chr10:110124017|110132400	chr10_110132400_110124017:+	0.0011046	chr10	110132400	110124017	+	ADD3	circADD3-8	-	0	0	0	0	0	0
chr10-109986384	rs12244557	0.6316	0	0	0	0	0	0.015605	0.00301122	0.0029997	chr10:110124017|110132400	chr10_110132400_110124017:+	0.0011046	chr10	110132400	110124017	+	ADD3	circADD3-8	-	0	0	0	0	0	0
chr10-109986838	rs72828245	0.6649	0	0	0	0	0	0.015605	0.00301122	0.0029997	chr10:110124017|110132400	chr10_110132400_110124017:+	0.0011046	chr10	110132400	110124017	+	ADD3	circADD3-8	-	0	0	0	0	0	0
chr10-109991006	rs3862006	0.7962	0	0	0	0	0	0.0153747	0.00365286	0.00359964	chr10:110124017|110132400	chr10_110132400_110124017:+	0.0011046	chr10	110132400	110124017	+	ADD3	circADD3-8	-	0	0	0	0	0	0
chr10-109991093	rs2419313	0.7364	0	0	0	0	0	0.0166256	0.00198478	0.00209979	chr10:110124017|110132400	chr10_110132400_110124017:+	0.0011046	chr10	110132400	110124017	+	ADD3	circADD3-8	-	0	0	0	0	0	0
chr10-109991257	rs7085321	0.774	0	0	0	0	0	0.0242785	0.0036699	0.00439956	chr10:110124017|110132400	chr10_110132400_110124017:+	0.0011046	chr10	110132400	110124017	+	ADD3	circADD3-8	-	0	0	0	0	0	0
chr10-109992405	rs12265204	0.6293	0	0	0	0	0	0.0148691	0.00462023	0.00469953	chr10:110124017|110132400	chr10_110132400_110124017:+	0.0011046	chr10	110132400	110124017	+	ADD3	circADD3-8	-	0	0	0	0	0	0
chr10-109992790	rs958086	0.6051	0	0	0	0	0	0.0148691	0.00462023	0.00469953	chr10:110124017|110132400	chr10_110132400_110124017:+	0.0011046	chr10	110132400	110124017	+	ADD3	circADD3-8	-	0	0	0	0	0	0
chr10-109993175	rs56999964	0.6409	0	0	0	0	0	0.0148691	0.00462023	0.00469953	chr10:110124017|110132400	chr10_110132400_110124017:+	0.0011046	chr10	110132400	110124017	+	ADD3	circADD3-8	-	0	0	0	0	0	0
chr10-109993425	rs7069789	0.597	0	0	0	0	0	0.0148691	0.00462023	0.00469953	chr10:110124017|110132400	chr10_110132400_110124017:+	0.0011046	chr10	110132400	110124017	+	ADD3	circADD3-8	-	0	0	0	0	0	0
chr10-109995029	rs2122517	0.7291	0	0	0	0	0	0.0154412	0.00309984	0.00329967	chr10:110124017|110132400	chr10_110132400_110124017:+	0.0011046	chr10	110132400	110124017	+	ADD3	circADD3-8	-	0	0	0	0	0	0
chr10-109995561	rs7904096	0.7398	0	0	0	0	0	0.0154412	0.00309984	0.00329967	chr10:110124017|110132400	chr10_110132400_110124017:+	0.0011046	chr10	110132400	110124017	+	ADD3	circADD3-8	-	0	0	0	0	0	0
chr10-109995658	rs7079713	0.7446	0	0	0	0	0	0.0154412	0.00309984	0.00329967	chr10:110124017|110132400	chr10_110132400_110124017:+	0.0011046	chr10	110132400	110124017	+	ADD3	circADD3-8	-	0	0	0	0	0	0
chr10-109996004	rs7083619	0.6567	0	0	0	0	0	0.0158844	0.00222379	0.00249975	chr10:110124017|110132400	chr10_110132400_110124017:+	0.0011046	chr10	110132400	110124017	+	ADD3	circADD3-8	-	0	0	0	0	0	0
chr10-109996842	rs75528543	0.7816	0	0	0	0	0	0.0254078	0.00234897	0.00289971	chr10:110124017|110132400	chr10_110132400_110124017:+	0.0011046	chr10	110132400	110124017	+	ADD3	circADD3-8	-	0	0	0	0	0	0
chr10-110003177	rs3862007	0.8023	0	0	0	0	0	-0.0144768	0.00443197	0.00429957	chr10:110124017|110132400	chr10_110132400_110124017:+	0.0011046	chr10	110132400	110124017	+	ADD3	circADD3-8	-	0	0	0	0	0	0
chr10-110149493	rs17127128	0.7582	0	0	0	0	0	0.0153227	0.00268267	0.00289971	chr10:110124017|110132400	chr10_110132400_110124017:+	0.0011046	chr10	110132400	110124017	+	ADD3	circADD3-8	-	0	0	0	0	0	0
chr10-110149514	rs56300906	0.9138	0	0	0	0	0	0.0248267	0.00422615	0.00479952	chr10:110124017|110132400	chr10_110132400_110124017:+	0.0011046	chr10	110132400	110124017	+	ADD3	circADD3-8	-	0	0	0	0	0	1
chr10-110151213	rs4275548	0.7751	0	0	0	0	0	0.0150179	0.00302897	0.00279972	chr10:110124017|110132400	chr10_110132400_110124017:+	0.0011046	chr10	110132400	110124017	+	ADD3	circADD3-8	-	0	0	0	0	0	0
chr10-110165059	rs12243027	0.6592	0	0	0	0	0	-0.00582952	0.00420402	0.00469953	chr10:110100625|110112915	chr10_110112915_110100625:+	0.00265897	chr10	110112915	110100625	+	ADD3	circADD3-1	-	0	0	0	0	0	0
chr10-110165472	rs7076402	0.2309	0	0	0	0	0	-0.00650478	0.00402169	0.0039996	chr10:110100625|110112915	chr10_110112915_110100625:+	0.00265897	chr10	110112915	110100625	+	ADD3	circADD3-1	-	0	0	0	0	0	0
chr10-110165475	rs3890722	0.6787	0	0	0	0	0	-0.00605106	0.003516	0.0039996	chr10:110100625|110112915	chr10_110112915_110100625:+	0.00265897	chr10	110112915	110100625	+	ADD3	circADD3-1	-	0	0	0	0	0	0
chr10-110165492	rs7076772	0.2182	0	0	0	0	0	-0.00650478	0.00402169	0.0039996	chr10:110100625|110112915	chr10_110112915_110100625:+	0.00265897	chr10	110112915	110100625	+	ADD3	circADD3-1	-	0	0	0	0	0	0
chr10-110165878	rs6584973	0.5754	0	0	0	0	0	-0.00599515	0.0039184	0.00459954	chr10:110100625|110112915	chr10_110112915_110100625:+	0.00265897	chr10	110112915	110100625	+	ADD3	circADD3-1	-	0	0	0	0	0	0
chr10-110165901	rs7080762	0.2016	0	0	0	0	0	-0.00650478	0.00402169	0.0039996	chr10:110100625|110112915	chr10_110112915_110100625:+	0.00265897	chr10	110112915	110100625	+	ADD3	circADD3-1	-	0	0	0	0	0	0
chr10-110166738	rs111373328	0.2405	0	0	0	0	0	-0.00655348	0.00362053	0.00439956	chr10:110100625|110112915	chr10_110112915_110100625:+	0.00265897	chr10	110112915	110100625	+	ADD3	circADD3-1	-	0	0	0	0	0	0
chr10-110167178	rs7909632	0.6013	0	0	0	0	0	-0.00605106	0.003516	0.0039996	chr10:110100625|110112915	chr10_110112915_110100625:+	0.00265897	chr10	110112915	110100625	+	ADD3	circADD3-1	-	0	0	0	0	0	0
chr10-110167909	rs72830420	0.237	0	0	0	0	0	-0.00655348	0.00362053	0.00439956	chr10:110100625|110112915	chr10_110112915_110100625:+	0.00265897	chr10	110112915	110100625	+	ADD3	circADD3-1	-	0	0	0	0	0	0
chr10-110169026	rs6584974	0.5804	0	0	0	0	0	-0.00582952	0.00420402	0.00469953	chr10:110100625|110112915	chr10_110112915_110100625:+	0.00265897	chr10	110112915	110100625	+	ADD3	circADD3-1	-	0	0	0	0	0	0
chr10-110172574	rs7908878	0.242	0	0	0	0	0	-0.00670433	0.00242719	0.00179982	chr10:110100625|110112915	chr10_110112915_110100625:+	0.00265897	chr10	110112915	110100625	+	ADD3	circADD3-1	-	0	0	0	0	0	1
chr10-110188014	rs7085525	0.2132	0	0	0	0	0	-0.0306437	0.00191096	0.00159984	chr10:110124017|110130486	chr10_110130486_110124017:+	0.00141071	chr10	110130486	110124017	+	ADD3	circADD3-7	-	0	0	0	0	0	0
chr10-110192177	rs4526710	0.3097	0	0	0	0	0	-0.0281962	0.0038241	0.00379962	chr10:110124017|110130486	chr10_110130486_110124017:+	0.00141071	chr10	110130486	110124017	+	ADD3	circADD3-7	-	0	0	0	0	0	0
chr10-110222229	rs10884939	0.4589	0	0	0	0	0	0.0350492	0.000423412	0.00059994	chr10:110124017|110130486	chr10_110130486_110124017:+	0.00141071	chr10	110130486	110124017	+	ADD3	circADD3-7	-	0	0	0	0	0	1
chr10-110251072	rs11195047	0.7218	0	0	0	0	0	0.00373501	0.00091203	0.00049995	chr10:110118587|110126503	chr10_110126503_110118587:+	0.00126726	chr10	110126503	110118587	+	ADD3	circADD3-6	-	0	0	0	0	0	1
chr10-110251072	rs11195047	0.7218	0	0	0	0	0	0.0307928	0.00175068	0.00149985	chr10:110124017|110130486	chr10_110130486_110124017:+	0.00141071	chr10	110130486	110124017	+	ADD3	circADD3-7	-	0	0	0	0	0	0
chr10-110314748	rs4603232	0.9663	0	0	0	0	0	0.0267046	0.00380557	0.00449955	chr10:110124017|110130486	chr10_110130486_110124017:+	0.00141071	chr10	110130486	110124017	+	ADD3	circADD3-7	-	0	0	0	0	0	0
chr10-11033404	rs7090663	0.001588	1	0	0	0	0	0.00447347	0.00214034	0.00239976	chr10:11165486|11288552	chr10_11288552_11165486:+	0.0011046	chr10	11288552	11165486	+	CELF2	circCELF2-2	-	0	0	0	0	0	0
chr10-11033589	rs7068732	0.001442	1	0	0	0	0	0.00417979	0.00528137	0.0049995	chr10:11165486|11288552	chr10_11288552_11165486:+	0.0011046	chr10	11288552	11165486	+	CELF2	circCELF2-2	-	0	0	0	0	0	0
chr10-11036427	rs1999207	0.003472	1	0	0	0	0	0.00432668	0.00294782	0.00349965	chr10:11165486|11288552	chr10_11288552_11165486:+	0.0011046	chr10	11288552	11165486	+	CELF2	circCELF2-2	-	0	0	0	0	0	0
chr10-11036796	rs7092032	0.002787	1	0	0	0	0	0.00435309	0.00365297	0.00409959	chr10:11165486|11288552	chr10_11288552_11165486:+	0.0011046	chr10	11288552	11165486	+	CELF2	circCELF2-2	-	0	0	0	0	0	0
chr10-11036856	rs7092157	0.003022	1	0	0	0	0	0.00435309	0.00365297	0.00409959	chr10:11165486|11288552	chr10_11288552_11165486:+	0.0011046	chr10	11288552	11165486	+	CELF2	circCELF2-2	-	0	0	0	0	0	0
chr10-11036857	rs7093177	0.003293	1	0	0	0	0	0.00435309	0.00365297	0.00409959	chr10:11165486|11288552	chr10_11288552_11165486:+	0.0011046	chr10	11288552	11165486	+	CELF2	circCELF2-2	-	0	0	0	0	0	0
chr10-11045900	rs1547222	0.01962	1	0	1	0	0	0.00686471	0.00178465	0.00169983	chr10:11165486|11288552	chr10_11288552_11165486:+	0.0011046	chr10	11288552	11165486	+	CELF2	circCELF2-2	-	0	0	0	0	0	0
chr10-11048430	rs10905891	0.004773	1	0	1	0	0	0.00597818	0.00363559	0.0039996	chr10:11165486|11288552	chr10_11288552_11165486:+	0.0011046	chr10	11288552	11165486	+	CELF2	circCELF2-2	-	0	0	0	0	0	0
chr10-11048954	rs976936	0.004926	1	0	1	0	0	0.00597818	0.00363559	0.0039996	chr10:11165486|11288552	chr10_11288552_11165486:+	0.0011046	chr10	11288552	11165486	+	CELF2	circCELF2-2	-	0	0	0	0	0	0
chr10-11049893	rs11256958	0.03111	1	0	1	0	0	0.00500862	0.000603656	0.00079992	chr10:11165486|11288552	chr10_11288552_11165486:+	0.0011046	chr10	11288552	11165486	+	CELF2	circCELF2-2	-	0	0	0	0	0	0
chr10-11050257	rs2022377	0.00413	1	0	1	0	0	0.00597818	0.00363559	0.0039996	chr10:11165486|11288552	chr10_11288552_11165486:+	0.0011046	chr10	11288552	11165486	+	CELF2	circCELF2-2	-	0	0	0	0	0	0
chr10-11050283	rs11256959	0.0211	1	0	1	0	0	0.00686471	0.00178465	0.00169983	chr10:11165486|11288552	chr10_11288552_11165486:+	0.0011046	chr10	11288552	11165486	+	CELF2	circCELF2-2	-	0	0	0	0	0	0
chr10-1105680	rs4880765	0.09506	0	0	0	0	0	0.015093	0.00509913	0.00479952	chr10:1072116|1096246	chr10_1096246_1072116:+	0.00154928	chr10	1096246	1072116	+	WDR37	circWDR37-3	-	0	0	0	0	0	0
chr10-11065941	rs192247544	-	0	0	1	0	0	0.0197224	0.00155521	0.00289971	chr10:11165486|11288552	chr10_11288552_11165486:+	0.0011046	chr10	11288552	11165486	+	CELF2	circCELF2-2	-	0	0	0	0	0	1
chr10-11071827	rs10905896	0.01065	1	0	1	0	0	0.00686471	0.00178465	0.00169983	chr10:11165486|11288552	chr10_11288552_11165486:+	0.0011046	chr10	11288552	11165486	+	CELF2	circCELF2-2	-	0	0	0	0	0	0
chr10-11072138	rs187805587	-	0	0	1	0	0	0.0179237	0.0024878	0.00279972	chr10:11165486|11288552	chr10_11288552_11165486:+	0.0011046	chr10	11288552	11165486	+	CELF2	circCELF2-2	-	0	0	0	0	0	0
chr10-110731862	rs2419577	0.9254	0	0	0	0	0	0.00807423	0.00431839	0.0039996	chr10:110885253|110890670	chr10_110890670_110885253:+	0.00366854	chr10	110890670	110885253	+	PDCD4	circPDCD4-3	-	0	0	0	0	0	0
chr10-110737788	rs10749051	0.6681	0	0	0	0	0	-0.0079685	0.00374965	0.00409959	chr10:110885253|110890670	chr10_110890670_110885253:+	0.00366854	chr10	110890670	110885253	+	PDCD4	circPDCD4-3	-	0	0	0	0	0	0
chr10-110738572	rs10885031	0.7318	0	0	0	0	0	-0.00806846	0.00340004	0.00309969	chr10:110885253|110890670	chr10_110890670_110885253:+	0.00366854	chr10	110890670	110885253	+	PDCD4	circPDCD4-3	-	0	0	0	0	0	1
chr10-110783587	rs1570426	0.002966	1	0	0	0	0	0.0151973	0.00592459	0.0049995	chr10:110881233|110890670	chr10_110890670_110881233:+	0.00329444	chr10	110890670	110881233	+	PDCD4	circPDCD4-2	-	0	0	0	0	0	0
chr10-110783857	rs2146545	0.001636	1	0	0	0	0	0.0153919	0.00458732	0.0029997	chr10:110881233|110890670	chr10_110890670_110881233:+	0.00329444	chr10	110890670	110881233	+	PDCD4	circPDCD4-2	-	0	0	0	0	0	0
chr10-1107876	rs10736941	0.07651	0	0	0	0	0	-0.0152363	0.00463034	0.00449955	chr10:1072116|1096246	chr10_1096246_1072116:+	0.00154928	chr10	1096246	1072116	+	WDR37	circWDR37-3	-	0	0	0	0	0	0
chr10-110791451	rs12357780	0.003085	1	0	0	0	0	0.0150728	0.00575684	0.00479952	chr10:110881233|110890670	chr10_110890670_110881233:+	0.00329444	chr10	110890670	110881233	+	PDCD4	circPDCD4-2	-	0	0	0	0	0	0
chr10-110796312	rs61065428	0.003307	1	0	0	0	0	0.0150728	0.00575684	0.00479952	chr10:110881233|110890670	chr10_110890670_110881233:+	0.00329444	chr10	110890670	110881233	+	PDCD4	circPDCD4-2	-	0	0	0	0	0	0
chr10-110798478	rs7906194	0.004522	1	0	0	0	0	0.015989	0.00321917	0.00279972	chr10:110881233|110890670	chr10_110890670_110881233:+	0.00329444	chr10	110890670	110881233	+	PDCD4	circPDCD4-2	-	0	0	0	0	0	1
chr10-110798624	rs61417443	0.004395	1	0	0	0	0	0.015989	0.00321917	0.00259974	chr10:110881233|110890670	chr10_110890670_110881233:+	0.00329444	chr10	110890670	110881233	+	PDCD4	circPDCD4-2	-	0	0	0	0	0	0
chr10-1108079	rs4880766	0.09025	0	0	0	0	0	0.015093	0.00509913	0.00479952	chr10:1072116|1096246	chr10_1096246_1072116:+	0.00154928	chr10	1096246	1072116	+	WDR37	circWDR37-3	-	0	0	0	0	0	0
chr10-110817963	rs12413827	0.03634	1	0	0	0	0	0.123989	0.00376996	0.00319968	chr10:110964125|110985765	chr10_110985765_110964125:+	0.00126726	chr10	110985765	110964125	+	SHOC2	circSHOC2-3	-	0	0	0	0	0	0
chr10-110824330	rs12354578	0.04894	1	0	0	0	0	0.135645	0.00136974	0.00149985	chr10:110964125|110985765	chr10_110985765_110964125:+	0.00126726	chr10	110985765	110964125	+	SHOC2	circSHOC2-3	-	0	0	0	0	0	0
chr10-110835961	rs942077	0.4125	0	0	0	0	0	-0.00483227	0.00235744	0.00139986	chr10:110951608|110965061	chr10_110965061_110951608:+	0.00230483	chr10	110965061	110951608	+	SHOC2	circSHOC2-1	-	0	0	0	0	0	0
chr10-110842127	rs7072668	0.6552	0	0	0	0	0	-0.0162398	0.00113369	0.0029997	chr10:110951608|110965061	chr10_110965061_110951608:+	0.00230483	chr10	110965061	110951608	+	SHOC2	circSHOC2-1	-	0	0	0	0	0	1
chr10-110843723	rs2419581	0.6183	0	0	0	0	0	-0.0161843	0.00221183	0.00319968	chr10:110951608|110965061	chr10_110965061_110951608:+	0.00230483	chr10	110965061	110951608	+	SHOC2	circSHOC2-1	-	0	0	0	0	0	0
chr10-110851818	rs1885794	0.4894	0	0	0	0	0	-0.0157209	0.00332917	0.00369963	chr10:110885253|110890670	chr10_110890670_110885253:+	0.00366854	chr10	110890670	110885253	+	PDCD4	circPDCD4-3	-	0	0	0	0	0	1
chr10-11086124	rs73573800	0.0007622	1	0	1	0	0	0.00694358	0.00150977	0.00169983	chr10:11165486|11288552	chr10_11288552_11165486:+	0.0011046	chr10	11288552	11165486	+	CELF2	circCELF2-2	-	0	0	0	0	0	0
chr10-110863516	rs10787286	0.2757	0	0	0	0	0	-0.139591	0.00146446	0.00129987	chr10:110964125|110985765	chr10_110985765_110964125:+	0.00126726	chr10	110985765	110964125	+	SHOC2	circSHOC2-3	-	0	0	0	0	0	0
chr10-110865633	rs116823704	-	0	0	0	0	0	0.0181355	0.000761019	0.00179982	chr10:110951608|110985765	chr10_110985765_110951608:+	0.00265897	chr10	110985765	110951608	+	SHOC2	circSHOC2-2	-	0	0	0	0	0	1
chr10-110865679	rs35946882	0.3495	0	0	0	0	0	-0.139591	0.00146446	0.00129987	chr10:110964125|110985765	chr10_110985765_110964125:+	0.00126726	chr10	110985765	110964125	+	SHOC2	circSHOC2-3	-	0	0	0	0	0	0
chr10-110866077	rs34401279	0.3444	0	0	0	0	0	-0.139591	0.00146446	0.00129987	chr10:110964125|110985765	chr10_110985765_110964125:+	0.00126726	chr10	110985765	110964125	+	SHOC2	circSHOC2-3	-	0	0	0	0	0	0
chr10-110870443	rs3763692	0.3388	0	0	0	0	0	-0.139591	0.00146446	0.00129987	chr10:110964125|110985765	chr10_110985765_110964125:+	0.00126726	chr10	110985765	110964125	+	SHOC2	circSHOC2-3	-	0	0	0	0	0	0
chr10-110872711	rs12219468	0.807	0	0	0	0	0	0.0992302	0.00408029	0.00429957	chr10:110964125|110985765	chr10_110985765_110964125:+	0.00126726	chr10	110985765	110964125	+	SHOC2	circSHOC2-3	-	0	0	0	0	0	0
chr10-110874160	rs11195360	0.9414	0	0	0	0	0	0.0984586	0.00420289	0.0039996	chr10:110964125|110985765	chr10_110985765_110964125:+	0.00126726	chr10	110985765	110964125	+	SHOC2	circSHOC2-3	-	0	0	0	0	0	0
chr10-11088119	rs2068692	0.002411	1	0	0	0	0	0.00493806	0.000594148	0.00079992	chr10:11165486|11288552	chr10_11288552_11165486:+	0.0011046	chr10	11288552	11165486	+	CELF2	circCELF2-2	-	0	0	0	0	0	0
chr10-110888003	rs7089687	0.3296	0	0	0	0	0	-0.13782	0.00146367	0.00129987	chr10:110964125|110985765	chr10_110985765_110964125:+	0.00126726	chr10	110985765	110964125	+	SHOC2	circSHOC2-3	-	0	0	0	0	0	0
chr10-110888840	rs10885059	0.3384	0	0	0	0	0	-0.13782	0.00146367	0.00129987	chr10:110964125|110985765	chr10_110985765_110964125:+	0.00126726	chr10	110985765	110964125	+	SHOC2	circSHOC2-3	-	0	0	0	0	0	0
chr10-110889200	rs10885060	0.3479	0	0	0	0	0	-0.13782	0.00146367	0.00129987	chr10:110964125|110985765	chr10_110985765_110964125:+	0.00126726	chr10	110985765	110964125	+	SHOC2	circSHOC2-3	-	0	0	0	0	0	0
chr10-110891278	rs10787288	0.5273	0	0	0	0	0	0.0971373	0.00436688	0.00429957	chr10:110964125|110985765	chr10_110985765_110964125:+	0.00126726	chr10	110985765	110964125	+	SHOC2	circSHOC2-3	-	0	0	0	0	0	0
chr10-110891362	rs12240685	0.3745	0	0	0	0	0	-0.13782	0.00146367	0.00129987	chr10:110964125|110985765	chr10_110985765_110964125:+	0.00126726	chr10	110985765	110964125	+	SHOC2	circSHOC2-3	-	0	0	0	0	0	0
chr10-110893196	rs1327549	0.6777	0	0	0	0	0	0.0971373	0.00436688	0.00429957	chr10:110964125|110985765	chr10_110985765_110964125:+	0.00126726	chr10	110985765	110964125	+	SHOC2	circSHOC2-3	-	0	0	0	0	0	0
chr10-110897449	rs10787289	0.9095	0	0	0	0	0	0.0969962	0.00489838	0.00429957	chr10:110964125|110985765	chr10_110985765_110964125:+	0.00126726	chr10	110985765	110964125	+	SHOC2	circSHOC2-3	-	0	0	0	0	0	0
chr10-11090227	rs1291818	0.004282	1	0	0	0	0	0.00422591	0.00306176	0.00289971	chr10:11165486|11288552	chr10_11288552_11165486:+	0.0011046	chr10	11288552	11165486	+	CELF2	circCELF2-2	-	0	0	0	0	0	0
chr10-110905023	rs10787291	0.3463	0	0	0	0	0	-0.13632	0.00180439	0.00159984	chr10:110964125|110985765	chr10_110985765_110964125:+	0.00126726	chr10	110985765	110964125	+	SHOC2	circSHOC2-3	-	0	0	0	0	0	0
chr10-110905506	rs12776861	0.3577	0	0	0	0	0	-0.139591	0.00146446	0.00129987	chr10:110964125|110985765	chr10_110985765_110964125:+	0.00126726	chr10	110985765	110964125	+	SHOC2	circSHOC2-3	-	0	0	0	0	0	0
chr10-110905820	rs12261765	0.3358	0	0	0	0	0	-0.13632	0.00180439	0.00159984	chr10:110964125|110985765	chr10_110985765_110964125:+	0.00126726	chr10	110985765	110964125	+	SHOC2	circSHOC2-3	-	0	0	0	0	0	0
chr10-110907566	rs35793075	0.3534	0	0	0	0	0	-0.13632	0.00180439	0.00159984	chr10:110964125|110985765	chr10_110985765_110964125:+	0.00126726	chr10	110985765	110964125	+	SHOC2	circSHOC2-3	-	0	0	0	0	0	0
chr10-110910490	rs10885061	0.3695	0	0	0	0	0	-0.139591	0.00146446	0.00129987	chr10:110964125|110985765	chr10_110985765_110964125:+	0.00126726	chr10	110985765	110964125	+	SHOC2	circSHOC2-3	-	0	0	0	0	0	0
chr10-110919278	rs3750619	0.35	0	0	0	0	0	-0.13632	0.00180439	0.00159984	chr10:110964125|110985765	chr10_110985765_110964125:+	0.00126726	chr10	110985765	110964125	+	SHOC2	circSHOC2-3	-	0	0	0	0	0	0
chr10-110926955	rs10082499	0.6071	0	0	0	0	0	-0.135976	0.00148019	0.00149985	chr10:110964125|110985765	chr10_110985765_110964125:+	0.00126726	chr10	110985765	110964125	+	SHOC2	circSHOC2-3	-	0	0	0	0	0	0
chr10-110927118	rs10885063	0.5924	0	0	0	0	0	0.0971333	0.00412242	0.0039996	chr10:110964125|110985765	chr10_110985765_110964125:+	0.00126726	chr10	110985765	110964125	+	SHOC2	circSHOC2-3	-	0	0	0	0	0	0
chr10-110929545	rs10885064	0.6	0	0	0	0	0	-0.135976	0.00148019	0.00149985	chr10:110964125|110985765	chr10_110985765_110964125:+	0.00126726	chr10	110985765	110964125	+	SHOC2	circSHOC2-3	-	0	0	0	0	0	0
chr10-110932728	rs34893229	0.5461	0	0	0	0	0	-0.135976	0.00148019	0.00149985	chr10:110964125|110985765	chr10_110985765_110964125:+	0.00126726	chr10	110985765	110964125	+	SHOC2	circSHOC2-3	-	0	0	0	0	0	0
chr10-110934272	rs4918613	0.6577	0	0	0	0	0	0.0971333	0.00412242	0.0039996	chr10:110964125|110985765	chr10_110985765_110964125:+	0.00126726	chr10	110985765	110964125	+	SHOC2	circSHOC2-3	-	0	0	0	0	0	0
chr10-110937556	rs11195381	0.6057	0	0	0	0	0	-0.135976	0.00148019	0.00149985	chr10:110964125|110985765	chr10_110985765_110964125:+	0.00126726	chr10	110985765	110964125	+	SHOC2	circSHOC2-3	-	0	0	0	0	0	0
chr10-11093871	rs12570898	0.0007077	1	0	1	1	0	0.00642753	0.00275543	0.00259974	chr10:11165486|11288552	chr10_11288552_11165486:+	0.0011046	chr10	11288552	11165486	+	CELF2	circCELF2-2	-	0	0	0	0	0	0
chr10-110938824	rs11195382	0.6345	0	0	0	0	0	0.0971333	0.00412242	0.0039996	chr10:110964125|110985765	chr10_110985765_110964125:+	0.00126726	chr10	110985765	110964125	+	SHOC2	circSHOC2-3	-	0	0	0	0	0	0
chr10-110944982	rs4918614	0.7344	0	0	0	0	0	0.103327	0.00229842	0.00249975	chr10:110964125|110985765	chr10_110985765_110964125:+	0.00126726	chr10	110985765	110964125	+	SHOC2	circSHOC2-3	-	0	0	0	0	0	0
chr10-110951287	rs12776359	0.5955	0	0	0	0	0	-0.135976	0.00148019	0.00149985	chr10:110964125|110985765	chr10_110985765_110964125:+	0.00126726	chr10	110985765	110964125	+	SHOC2	circSHOC2-3	-	0	0	0	0	0	0
chr10-110952159	rs11195387	0.6393	0	0	0	0	0	-0.135976	0.00148019	0.00149985	chr10:110964125|110985765	chr10_110985765_110964125:+	0.00126726	chr10	110985765	110964125	+	SHOC2	circSHOC2-3	-	0	0	0	0	0	0
chr10-110956639	rs11195390	0.6428	0	0	0	0	0	-0.135976	0.00148019	0.00149985	chr10:110964125|110985765	chr10_110985765_110964125:+	0.00126726	chr10	110985765	110964125	+	SHOC2	circSHOC2-3	-	0	0	0	0	0	0
chr10-11096085	rs10490954	0.002633	1	0	1	1	0	0.00730455	0.00152612	0.00129987	chr10:11165486|11288552	chr10_11288552_11165486:+	0.0011046	chr10	11288552	11165486	+	CELF2	circCELF2-2	-	0	0	0	0	0	0
chr10-110969617	rs10885070	0.5576	0	0	0	0	0	0.0971333	0.00412242	0.0039996	chr10:110964125|110985765	chr10_110985765_110964125:+	0.00126726	chr10	110985765	110964125	+	SHOC2	circSHOC2-3	-	0	0	0	0	0	0
chr10-110972217	rs7070962	0.7337	0	0	0	0	0	-0.134452	0.00120225	0.00169983	chr10:110964125|110985765	chr10_110985765_110964125:+	0.00126726	chr10	110985765	110964125	+	SHOC2	circSHOC2-3	-	0	0	0	0	0	0
chr10-110972679	rs7089615	0.5695	0	0	0	0	0	0.119887	0.00196452	0.00209979	chr10:110964125|110985765	chr10_110985765_110964125:+	0.00126726	chr10	110985765	110964125	+	SHOC2	circSHOC2-3	-	0	0	0	0	0	0
chr10-110973327	rs10787293	0.59	0	0	0	0	0	-0.135976	0.00148019	0.00149985	chr10:110964125|110985765	chr10_110985765_110964125:+	0.00126726	chr10	110985765	110964125	+	SHOC2	circSHOC2-3	-	0	0	0	0	0	0
chr10-110975338	rs10885071	0.5858	0	0	0	0	0	-0.135976	0.00148019	0.00149985	chr10:110964125|110985765	chr10_110985765_110964125:+	0.00126726	chr10	110985765	110964125	+	SHOC2	circSHOC2-3	-	0	0	0	0	0	0
chr10-110977939	rs7922142	0.5423	0	0	0	0	0	0.119887	0.00196452	0.00209979	chr10:110964125|110985765	chr10_110985765_110964125:+	0.00126726	chr10	110985765	110964125	+	SHOC2	circSHOC2-3	-	0	0	0	0	0	0
chr10-110979377	rs10885072	0.9644	0	0	0	0	0	0.12402	0.000479383	0.00049995	chr10:110964125|110985765	chr10_110985765_110964125:+	0.00126726	chr10	110985765	110964125	+	SHOC2	circSHOC2-3	-	0	0	0	0	0	0
chr10-110979602	rs10787294	0.9707	0	0	0	0	0	0.12402	0.000479383	0.00049995	chr10:110964125|110985765	chr10_110985765_110964125:+	0.00126726	chr10	110985765	110964125	+	SHOC2	circSHOC2-3	-	0	0	0	0	0	0
chr10-110979610	rs7089193	0.4158	0	0	0	0	0	0.119887	0.00196452	0.00209979	chr10:110964125|110985765	chr10_110985765_110964125:+	0.00126726	chr10	110985765	110964125	+	SHOC2	circSHOC2-3	-	0	0	0	0	0	0
chr10-110981793	rs9703807	0.7078	0	0	0	0	0	0.130103	0.000450458	0.00069993	chr10:110964125|110985765	chr10_110985765_110964125:+	0.00126726	chr10	110985765	110964125	+	SHOC2	circSHOC2-3	-	0	0	0	0	0	0
chr10-110984219	rs6421360	0.4097	0	0	0	0	0	0.119887	0.00196452	0.00209979	chr10:110964125|110985765	chr10_110985765_110964125:+	0.00126726	chr10	110985765	110964125	+	SHOC2	circSHOC2-3	-	0	0	0	0	0	0
chr10-110984787	rs1571239	0.5017	0	0	0	0	0	0.119887	0.00196452	0.00209979	chr10:110964125|110985765	chr10_110985765_110964125:+	0.00126726	chr10	110985765	110964125	+	SHOC2	circSHOC2-3	-	0	0	0	0	0	0
chr10-110986008	rs10885074	0.9943	0	0	0	0	0	0.12402	0.000479383	0.00049995	chr10:110964125|110985765	chr10_110985765_110964125:+	0.00126726	chr10	110985765	110964125	+	SHOC2	circSHOC2-3	-	0	0	0	0	0	0
chr10-110986977	rs1927159	0.7493	0	0	0	0	0	0.122663	0.000836515	0.00109989	chr10:110964125|110985765	chr10_110985765_110964125:+	0.00126726	chr10	110985765	110964125	+	SHOC2	circSHOC2-3	-	0	0	0	0	0	0
chr10-110989351	rs10885075	0.5051	0	0	0	0	0	0.118096	0.00232114	0.00229977	chr10:110964125|110985765	chr10_110985765_110964125:+	0.00126726	chr10	110985765	110964125	+	SHOC2	circSHOC2-3	-	0	0	0	0	0	0
chr10-11099042	rs3829922	0.002878	1	0	1	1	0	0.00730455	0.00152612	0.00129987	chr10:11165486|11288552	chr10_11288552_11165486:+	0.0011046	chr10	11288552	11165486	+	CELF2	circCELF2-2	-	0	0	0	0	0	0
chr10-110992619	rs10885076	0.5787	0	0	0	0	0	0.133848	0.00154115	0.0019998	chr10:110964125|110985765	chr10_110985765_110964125:+	0.00126726	chr10	110985765	110964125	+	SHOC2	circSHOC2-3	-	0	0	0	0	0	0
chr10-110993963	rs6585026	0.5761	0	0	0	0	0	0.131317	0.00193904	0.00209979	chr10:110964125|110985765	chr10_110985765_110964125:+	0.00126726	chr10	110985765	110964125	+	SHOC2	circSHOC2-3	-	0	0	0	0	0	0
chr10-110995845	rs11195398	0.5591	0	0	0	0	0	-0.134105	0.00176488	0.00189981	chr10:110964125|110985765	chr10_110985765_110964125:+	0.00126726	chr10	110985765	110964125	+	SHOC2	circSHOC2-3	-	0	0	0	0	0	0
chr10-110999973	rs10885077	0.942	0	0	0	0	0	0.125038	0.000428063	0.00089991	chr10:110964125|110985765	chr10_110985765_110964125:+	0.00126726	chr10	110985765	110964125	+	SHOC2	circSHOC2-3	-	0	0	0	0	0	1
chr10-11100128	rs59652349	0.004484	1	0	1	1	0	0.00730455	0.00152612	0.00129987	chr10:11165486|11288552	chr10_11288552_11165486:+	0.0011046	chr10	11288552	11165486	+	CELF2	circCELF2-2	-	0	0	0	0	0	0
chr10-111001318	rs7075507	0.3953	0	0	0	0	0	0.121638	0.0017169	0.0019998	chr10:110964125|110985765	chr10_110985765_110964125:+	0.00126726	chr10	110985765	110964125	+	SHOC2	circSHOC2-3	-	0	0	0	0	0	0
chr10-111003627	rs11195400	0.6682	0	0	0	0	0	0.0978259	0.00380822	0.00379962	chr10:110964125|110985765	chr10_110985765_110964125:+	0.00126726	chr10	110985765	110964125	+	SHOC2	circSHOC2-3	-	0	0	0	0	0	0
chr10-111008438	rs1327551	0.619	0	0	0	0	0	0.0978259	0.00380822	0.00379962	chr10:110964125|110985765	chr10_110985765_110964125:+	0.00126726	chr10	110985765	110964125	+	SHOC2	circSHOC2-3	-	0	0	0	0	0	0
chr10-111009092	rs7904892	0.6701	0	0	0	0	0	0.0978259	0.00380822	0.00379962	chr10:110964125|110985765	chr10_110985765_110964125:+	0.00126726	chr10	110985765	110964125	+	SHOC2	circSHOC2-3	-	0	0	0	0	0	0
chr10-11101318	rs10905900	0.00374	1	0	1	1	0	0.00730455	0.00152612	0.00129987	chr10:11165486|11288552	chr10_11288552_11165486:+	0.0011046	chr10	11288552	11165486	+	CELF2	circCELF2-2	-	0	0	0	0	0	0
chr10-111019932	rs12242177	0.5773	0	0	0	0	0	-0.138962	0.00128344	0.00149985	chr10:110964125|110985765	chr10_110985765_110964125:+	0.00126726	chr10	110985765	110964125	+	SHOC2	circSHOC2-3	-	0	0	0	0	0	0
chr10-111023040	rs77075334	0.5991	0	0	0	0	0	-0.138962	0.00128344	0.00149985	chr10:110964125|110985765	chr10_110985765_110964125:+	0.00126726	chr10	110985765	110964125	+	SHOC2	circSHOC2-3	-	0	0	0	0	0	0
chr10-111024424	rs12412661	0.6885	0	0	0	0	0	0.00643778	0.00387602	0.00409959	chr10:110881233|110887886	chr10_110887886_110881233:+	0.00435437	chr10	110887886	110881233	+	PDCD4	circPDCD4-1	-	0	0	0	0	0	1
chr10-111030352	rs188013815	-	0	0	0	0	0	0.018439	0.00250409	0.00359964	chr10:110951608|110985765	chr10_110985765_110951608:+	0.00265897	chr10	110985765	110951608	+	SHOC2	circSHOC2-2	-	0	0	0	0	0	0
chr10-11103290	rs1080845	0.0002548	1	0	1	1	0	0.00620937	0.00327134	0.00329967	chr10:11165486|11288552	chr10_11288552_11165486:+	0.0011046	chr10	11288552	11165486	+	CELF2	circCELF2-2	-	0	0	0	0	0	0
chr10-111036666	rs10787299	0.5874	0	0	0	0	0	-0.138962	0.00128344	0.00149985	chr10:110964125|110985765	chr10_110985765_110964125:+	0.00126726	chr10	110985765	110964125	+	SHOC2	circSHOC2-3	-	0	0	0	0	0	0
chr10-111038275	rs12242928	0.5935	0	0	0	0	0	-0.138962	0.00128344	0.00149985	chr10:110964125|110985765	chr10_110985765_110964125:+	0.00126726	chr10	110985765	110964125	+	SHOC2	circSHOC2-3	-	0	0	0	0	0	0
chr10-111039110	rs9663346	0.6047	0	0	0	0	0	-0.138962	0.00128344	0.00149985	chr10:110964125|110985765	chr10_110985765_110964125:+	0.00126726	chr10	110985765	110964125	+	SHOC2	circSHOC2-3	-	0	0	0	0	0	0
chr10-111040170	rs7085088	0.6886	0	0	0	0	0	0.00643778	0.00387602	0.00419958	chr10:110881233|110887886	chr10_110887886_110881233:+	0.00435437	chr10	110887886	110881233	+	PDCD4	circPDCD4-1	-	0	0	0	0	0	0
chr10-111041455	rs7090695	0.6628	0	0	0	0	0	0.00643778	0.00387602	0.00419958	chr10:110881233|110887886	chr10_110887886_110881233:+	0.00435437	chr10	110887886	110881233	+	PDCD4	circPDCD4-1	-	0	0	0	0	0	0
chr10-111043516	rs76507236	0.5619	0	0	0	0	0	-0.138962	0.00128344	0.00149985	chr10:110964125|110985765	chr10_110985765_110964125:+	0.00126726	chr10	110985765	110964125	+	SHOC2	circSHOC2-3	-	0	0	0	0	0	0
chr10-11104853	rs4750018	5.246e-05	1	0	1	1	0	0.00659394	0.00321603	0.00359964	chr10:11165486|11288552	chr10_11288552_11165486:+	0.0011046	chr10	11288552	11165486	+	CELF2	circCELF2-2	-	0	0	0	0	0	0
chr10-111066743	rs2484515	0.619	0	0	0	0	0	0.10142	0.00455671	0.00459954	chr10:110964125|110985765	chr10_110985765_110964125:+	0.00126726	chr10	110985765	110964125	+	SHOC2	circSHOC2-3	-	0	0	0	0	0	0
chr10-111072071	rs638019	0.6249	0	0	0	0	0	0.10142	0.00455671	0.00459954	chr10:110964125|110985765	chr10_110985765_110964125:+	0.00126726	chr10	110985765	110964125	+	SHOC2	circSHOC2-3	-	0	0	0	0	0	0
chr10-111075401	rs11195418	0.1436	0	0	0	0	0	-0.245425	0.00296091	0.00269973	chr10:110964125|110985765	chr10_110985765_110964125:+	0.00126726	chr10	110985765	110964125	+	SHOC2	circSHOC2-3	-	0	0	0	0	0	1
chr10-111083327	rs602618	0.5654	0	0	0	0	0	0.105748	0.00290319	0.00259974	chr10:110964125|110985765	chr10_110985765_110964125:+	0.00126726	chr10	110985765	110964125	+	SHOC2	circSHOC2-3	-	0	0	0	0	0	0
chr10-1110875	rs7922760	0.7141	0	0	0	0	0	0.00488673	0.00182681	0.00189981	chr10:1072116|1080476	chr10_1080476_1072116:+	0.00230483	chr10	1080476	1072116	+	WDR37	circWDR37-1	-	0	0	0	0	0	0
chr10-111090311	rs12356897	0.5423	0	0	0	0	0	-0.205173	0.00341263	0.00319968	chr10:110964125|110985765	chr10_110985765_110964125:+	0.00126726	chr10	110985765	110964125	+	SHOC2	circSHOC2-3	-	0	0	0	0	0	0
chr10-1110924	rs10903370	0.08718	0	0	0	0	0	0.0153763	0.00471312	0.00489951	chr10:1072116|1096246	chr10_1096246_1072116:+	0.00154928	chr10	1096246	1072116	+	WDR37	circWDR37-3	-	0	0	0	0	0	0
chr10-111096562	rs7923122	0.5566	0	0	0	0	0	-0.205173	0.00341263	0.00319968	chr10:110964125|110985765	chr10_110985765_110964125:+	0.00126726	chr10	110985765	110964125	+	SHOC2	circSHOC2-3	-	0	0	0	0	0	0
chr10-111098817	rs11593780	0.528	0	0	0	0	0	-0.19525	0.00535849	0.0049995	chr10:110964125|110985765	chr10_110985765_110964125:+	0.00126726	chr10	110985765	110964125	+	SHOC2	circSHOC2-3	-	0	0	0	0	0	0
chr10-111109972	rs11195426	0.8679	0	0	0	0	0	-0.104533	0.00214736	0.00329967	chr10:110964125|110985765	chr10_110985765_110964125:+	0.00126726	chr10	110985765	110964125	+	SHOC2	circSHOC2-3	-	0	0	0	0	0	0
chr10-11111283	rs1747708	0.005579	1	0	1	1	0	0.0045383	0.0029975	0.00329967	chr10:11165486|11288552	chr10_11288552_11165486:+	0.0011046	chr10	11288552	11165486	+	CELF2	circCELF2-2	-	0	0	0	0	0	0
chr10-11111290	rs1747709	0.005683	1	0	1	1	0	0.00442241	0.00222186	0.00309969	chr10:11165486|11288552	chr10_11288552_11165486:+	0.0011046	chr10	11288552	11165486	+	CELF2	circCELF2-2	-	0	0	0	0	0	0
chr10-11113369	rs1750737	0.0004058	1	0	1	1	0	0.00611984	0.00401972	0.00449955	chr10:11165486|11288552	chr10_11288552_11165486:+	0.0011046	chr10	11288552	11165486	+	CELF2	circCELF2-2	-	0	0	0	0	0	0
chr10-11114436	rs1612448	0.0005283	1	0	1	1	0	0.00611984	0.00401972	0.00449955	chr10:11165486|11288552	chr10_11288552_11165486:+	0.0011046	chr10	11288552	11165486	+	CELF2	circCELF2-2	-	0	0	0	0	0	0
chr10-11115493	rs1750739	0.0005349	1	0	1	1	0	0.00611984	0.00401972	0.00449955	chr10:11165486|11288552	chr10_11288552_11165486:+	0.0011046	chr10	11288552	11165486	+	CELF2	circCELF2-2	-	0	0	0	0	0	0
chr10-111162198	rs145183937	0.1766	0	0	0	0	0	0.0173208	0.00131343	0.00179982	chr10:110951608|110985765	chr10_110985765_110951608:+	0.00265897	chr10	110985765	110951608	+	SHOC2	circSHOC2-2	-	0	0	0	0	0	0
chr10-11117060	rs1747712	0.01768	1	0	1	1	0	0.00445071	0.00221701	0.00279972	chr10:11165486|11288552	chr10_11288552_11165486:+	0.0011046	chr10	11288552	11165486	+	CELF2	circCELF2-2	-	0	0	0	0	0	0
chr10-11119447	rs1750735	0.00063	1	0	1	1	0	0.00611984	0.00401972	0.00449955	chr10:11165486|11288552	chr10_11288552_11165486:+	0.0011046	chr10	11288552	11165486	+	CELF2	circCELF2-2	-	0	0	0	0	0	0
chr10-11123064	rs1621239	0.0007065	1	0	1	1	0	0.00611984	0.00401972	0.00449955	chr10:11165486|11288552	chr10_11288552_11165486:+	0.0011046	chr10	11288552	11165486	+	CELF2	circCELF2-2	-	0	0	0	0	0	0
chr10-11123564	rs1750733	0.0001485	1	0	1	1	0	0.00586828	0.00186205	0.00209979	chr10:11165486|11288552	chr10_11288552_11165486:+	0.0011046	chr10	11288552	11165486	+	CELF2	circCELF2-2	-	0	0	0	0	0	0
chr10-11123914	rs11256990	2.564e-05	1	0	1	1	0	0.00535485	0.00325694	0.00389961	chr10:11165486|11288552	chr10_11288552_11165486:+	0.0011046	chr10	11288552	11165486	+	CELF2	circCELF2-2	-	0	0	0	0	0	0
chr10-11125224	rs1750728	0.008204	1	0	1	1	0	0.00533608	0.00276394	0.00409959	chr10:11165486|11288552	chr10_11288552_11165486:+	0.0011046	chr10	11288552	11165486	+	CELF2	circCELF2-2	-	0	0	0	0	0	0
chr10-11125330	rs1750727	0.00172	1	0	1	1	0	0.00578717	0.0024562	0.00319968	chr10:11165486|11288552	chr10_11288552_11165486:+	0.0011046	chr10	11288552	11165486	+	CELF2	circCELF2-2	-	0	0	0	0	0	0
chr10-11125661	rs1747716	0.004808	1	0	1	1	0	0.00589189	0.00160377	0.00149985	chr10:11165486|11288552	chr10_11288552_11165486:+	0.0011046	chr10	11288552	11165486	+	CELF2	circCELF2-2	-	0	0	0	0	0	0
chr10-11155114	rs17377720	0.01877	1	0	1	0	0	0.0224669	0.00163395	0.0019998	chr10:11249153|11288552	chr10_11288552_11249153:+	0.00126726	chr10	11288552	11249153	+	CELF2	circCELF2-5	-	0	0	0	0	0	1
chr10-11156601	rs77750841	0.5897	0	0	0	0	0	0.036029	0.000477503	0.00109989	chr10:11249153|11288552	chr10_11288552_11249153:+	0.00126726	chr10	11288552	11249153	+	CELF2	circCELF2-5	-	0	0	0	0	0	1
chr10-11172306	rs72773984	-	0	0	0	0	0	0.0177173	0.00279414	0.00319968	chr10:11165486|11288552	chr10_11288552_11165486:+	0.0011046	chr10	11288552	11165486	+	CELF2	circCELF2-2	-	0	0	0	0	0	1
chr10-11182702	rs596406	0.4878	0	0	1	1	0	0.0112034	0.00355798	0.00439956	chr10:11249153|11275120	chr10_11275120_11249153:+	0.00189353	chr10	11275120	11249153	+	CELF2	circCELF2-4	-	0	0	0	0	0	0
chr10-11197927	rs75800991	0.3201	0	0	1	1	0	0.0127991	0.000779749	0.0009999	chr10:11249153|11275120	chr10_11275120_11249153:+	0.00189353	chr10	11275120	11249153	+	CELF2	circCELF2-4	-	0	0	0	0	0	1
chr10-11199394	rs61830890	0.2597	0	0	1	1	0	0.0115768	0.00171393	0.00189981	chr10:11249153|11275120	chr10_11275120_11249153:+	0.00189353	chr10	11275120	11249153	+	CELF2	circCELF2-4	-	0	0	0	0	0	0
chr10-1120385	rs78915270	0.4767	0	0	0	0	0	0.0243633	0.00207862	0.00329967	chr10:1072116|1086357	chr10_1086357_1072116:+	0.00126726	chr10	1086357	1072116	+	WDR37	circWDR37-2	-	0	0	0	0	0	0
chr10-11235662	rs17524661	0.9918	0	0	1	0	0	0.00377056	0.000870067	0.00129987	chr10:11321189|11329097	chr10_11329097_11321189:+	0.00220627	chr10	11329097	11321189	+	CELF2	circCELF2-9	-	0	0	0	0	0	0
chr10-11240303	rs35156760	0.9812	0	0	0	0	0	0.00364724	0.00149877	0.00139986	chr10:11321189|11329097	chr10_11329097_11321189:+	0.00220627	chr10	11329097	11321189	+	CELF2	circCELF2-9	-	0	0	0	0	0	1
chr10-11250546	rs2255748	0.8447	0	0	0	0	0	-0.00621381	0.000797461	0.00109989	chr10:11165486|11288552	chr10_11288552_11165486:+	0.0011046	chr10	11288552	11165486	+	CELF2	circCELF2-2	-	0	0	0	0	0	1
chr10-11255639	rs3740196	0.707	0	0	0	0	0	-0.00968288	0.00292248	0.00189981	chr10:11257738|11288552	chr10_11288552_11257738:+	0.000914837	chr10	11288552	11257738	+	CELF2	circCELF2-7	-	0	0	0	0	0	0
chr10-11257034	rs61830914	0.7763	0	0	0	0	0	-0.0110232	0.000633351	0.00029997	chr10:11257738|11288552	chr10_11288552_11257738:+	0.000914837	chr10	11288552	11257738	+	CELF2	circCELF2-7	-	0	0	0	0	0	0
chr10-11257048	rs11257034	0.7173	0	0	0	0	0	-0.0114907	0.000331759	0.00029997	chr10:11257738|11288552	chr10_11288552_11257738:+	0.000914837	chr10	11288552	11257738	+	CELF2	circCELF2-7	-	0	0	0	0	0	1
chr10-11258689	rs7917675	0.4794	0	0	0	0	0	-0.0107468	0.000845081	0.00059994	chr10:11257738|11288552	chr10_11288552_11257738:+	0.000914837	chr10	11288552	11257738	+	CELF2	circCELF2-7	-	0	0	0	0	0	0
chr10-11261796	rs11257036	0.8716	0	0	0	0	0	0.0102733	0.00211226	0.0029997	chr10:11249153|11270824	chr10_11270824_11249153:+	0.00167577	chr10	11270824	11249153	+	CELF2	circCELF2-3	-	0	0	0	0	0	1
chr10-11261796	rs11257036	0.8716	0	0	0	0	0	0.00895925	0.00430101	0.00439956	chr10:11257738|11288552	chr10_11288552_11257738:+	0.000914837	chr10	11288552	11257738	+	CELF2	circCELF2-7	-	0	0	0	0	0	0
chr10-11261817	rs79421025	0.5019	0	0	0	0	0	0.00963513	0.00167849	0.00369963	chr10:11257738|11270824	chr10_11270824_11257738:+	0.00248085	chr10	11270824	11257738	+	CELF2	circCELF2-6	-	0	0	0	0	0	0
chr10-11268612	rs3780991	0.441	0	0	0	0	0	0.0101836	0.000696522	0.00159984	chr10:11257738|11270824	chr10_11270824_11257738:+	0.00248085	chr10	11270824	11257738	+	CELF2	circCELF2-6	-	0	0	0	0	0	1
chr10-11269205	rs143896349	0.4729	0	0	0	0	0	0.0105292	0.000760813	0.00209979	chr10:11257738|11270824	chr10_11270824_11257738:+	0.00248085	chr10	11270824	11257738	+	CELF2	circCELF2-6	-	0	0	0	0	0	0
chr10-11269327	rs117828136	0.4103	0	0	0	0	0	0.0105292	0.000760813	0.00209979	chr10:11257738|11270824	chr10_11270824_11257738:+	0.00248085	chr10	11270824	11257738	+	CELF2	circCELF2-6	-	0	0	0	0	0	0
chr10-11270313	rs75350000	-	0	0	0	0	0	0.0204654	0.00293017	0.00369963	chr10:11321207|11329097	chr10_11329097_11321207:+	0.00167577	chr10	11329097	11321207	+	CELF2	circCELF2-10	-	0	0	0	0	0	1
chr10-11271181	rs10795855	0.6734	0	0	0	0	0	-0.00850821	0.00417301	0.00329967	chr10:11249153|11288552	chr10_11288552_11249153:+	0.00126726	chr10	11288552	11249153	+	CELF2	circCELF2-5	-	0	0	0	0	0	0
chr10-11271955	rs11257041	0.7292	0	0	0	0	0	0.00987366	0.00176925	0.00179982	chr10:11249153|11288552	chr10_11288552_11249153:+	0.00126726	chr10	11288552	11249153	+	CELF2	circCELF2-5	-	0	0	0	0	0	0
chr10-11272806	rs2765986	0.8636	0	0	0	0	0	-0.00934668	0.00359918	0.00349965	chr10:11249153|11288552	chr10_11288552_11249153:+	0.00126726	chr10	11288552	11249153	+	CELF2	circCELF2-5	-	0	0	0	0	0	0
chr10-11273039	rs11257042	0.8361	0	0	0	0	0	0.00934668	0.00359918	0.00349965	chr10:11249153|11288552	chr10_11288552_11249153:+	0.00126726	chr10	11288552	11249153	+	CELF2	circCELF2-5	-	0	0	0	0	0	0
chr10-11273168	rs2938018	0.9028	0	0	0	0	0	-0.00934668	0.00359918	0.00349965	chr10:11249153|11288552	chr10_11288552_11249153:+	0.00126726	chr10	11288552	11249153	+	CELF2	circCELF2-5	-	0	0	0	0	0	0
chr10-11273339	rs2653532	0.9895	0	0	0	0	0	-0.00934668	0.00359918	0.00349965	chr10:11249153|11288552	chr10_11288552_11249153:+	0.00126726	chr10	11288552	11249153	+	CELF2	circCELF2-5	-	0	0	0	0	0	0
chr10-11273430	rs2765985	0.9152	0	0	0	0	0	-0.00934668	0.00359918	0.00349965	chr10:11249153|11288552	chr10_11288552_11249153:+	0.00126726	chr10	11288552	11249153	+	CELF2	circCELF2-5	-	0	0	0	0	0	0
chr10-11273831	rs10795856	0.9199	0	0	0	0	0	0.00936699	0.00342623	0.00379962	chr10:11249153|11288552	chr10_11288552_11249153:+	0.00126726	chr10	11288552	11249153	+	CELF2	circCELF2-5	-	0	0	0	0	0	0
chr10-11274273	rs3780998	0.8567	0	0	0	0	0	0.00930384	0.00368662	0.00359964	chr10:11249153|11288552	chr10_11288552_11249153:+	0.00126726	chr10	11288552	11249153	+	CELF2	circCELF2-5	-	0	0	0	0	0	0
chr10-11277755	rs10795858	0.4201	0	0	0	0	0	0.0101832	0.00111124	0.00069993	chr10:11249153|11288552	chr10_11288552_11249153:+	0.00126726	chr10	11288552	11249153	+	CELF2	circCELF2-5	-	0	0	0	0	0	0
chr10-11278936	rs4750038	0.3586	0	0	0	0	0	0.0110006	0.000629695	0.00049995	chr10:11249153|11288552	chr10_11288552_11249153:+	0.00126726	chr10	11288552	11249153	+	CELF2	circCELF2-5	-	0	0	0	0	0	1
chr10-11280533	rs79283840	0.3891	0	0	0	0	0	0.0457827	0.000447585	0.00079992	chr10:11249153|11270824	chr10_11270824_11249153:+	0.00167577	chr10	11270824	11249153	+	CELF2	circCELF2-3	-	0	0	0	0	0	1
chr10-11286996	rs7909066	0.5258	0	0	0	0	0	0.0102898	0.000978188	0.00049995	chr10:11249153|11288552	chr10_11288552_11249153:+	0.00126726	chr10	11288552	11249153	+	CELF2	circCELF2-5	-	0	0	0	0	0	0
chr10-11295768	rs4294488	0.7483	0	0	0	0	0	-0.00473528	0.00321444	0.00319968	chr10:11266598|11288552	chr10_11288552_11266598:+	0.00290791	chr10	11288552	11266598	+	CELF2	circCELF2-8	-	0	0	0	0	0	0
chr10-11296306	rs998398	0.715	0	0	0	0	0	-0.00472164	0.00301628	0.00259974	chr10:11266598|11288552	chr10_11288552_11266598:+	0.00290791	chr10	11288552	11266598	+	CELF2	circCELF2-8	-	0	0	0	0	0	1
chr10-113006	rs11253562	0.1661	0	0	0	0	0	-0.00527244	1.62923e-05	9.999e-05	chr10:179994|242139	chr10_242139_179994:+	0.000447119	chr10	242139	179994	+	ZMYND11	circZMYND11-3	-	0	0	0	0	0	0
chr10-11301656	rs114744137	0.5687	0	0	0	0	0	0.00709317	0.00266509	0.00309969	chr10:11266598|11288552	chr10_11288552_11266598:+	0.00290791	chr10	11288552	11266598	+	CELF2	circCELF2-8	-	0	0	0	0	0	0
chr10-113031	rs11253563	0.1452	0	0	0	0	0	-0.00531516	1.23784e-05	9.999e-05	chr10:179994|242139	chr10_242139_179994:+	0.000447119	chr10	242139	179994	+	ZMYND11	circZMYND11-3	-	0	0	0	0	0	0
chr10-11303382	rs1875594	0.343	0	0	0	0	0	-0.00469002	0.00384621	0.00379962	chr10:11266598|11288552	chr10_11288552_11266598:+	0.00290791	chr10	11288552	11266598	+	CELF2	circCELF2-8	-	0	0	0	0	0	0
chr10-11303743	rs10795859	0.3887	0	0	0	0	0	-0.00461878	0.0044261	0.00439956	chr10:11266598|11288552	chr10_11288552_11266598:+	0.00290791	chr10	11288552	11266598	+	CELF2	circCELF2-8	-	0	0	0	0	0	0
chr10-11307495	rs36090777	0.8048	0	0	0	0	0	-0.00673723	0.00158223	0.00179982	chr10:11321207|11329097	chr10_11329097_11321207:+	0.00167577	chr10	11329097	11321207	+	CELF2	circCELF2-10	-	0	0	0	0	0	0
chr10-11307708	rs11814856	0.755	0	0	0	0	0	-0.00608949	0.0030573	0.00369963	chr10:11321207|11329097	chr10_11329097_11321207:+	0.00167577	chr10	11329097	11321207	+	CELF2	circCELF2-10	-	0	0	0	0	0	0
chr10-11310559	rs34989709	0.8627	0	0	0	0	0	-0.00646689	0.00158569	0.00179982	chr10:11321207|11329097	chr10_11329097_11321207:+	0.00167577	chr10	11329097	11321207	+	CELF2	circCELF2-10	-	0	0	0	0	0	0
chr10-11311385	rs34928215	0.8581	0	0	0	0	0	-0.00646689	0.00158569	0.00179982	chr10:11321207|11329097	chr10_11329097_11321207:+	0.00167577	chr10	11329097	11321207	+	CELF2	circCELF2-10	-	0	0	0	0	0	0
chr10-11316416	rs17526773	0.4315	0	0	0	0	0	0.0117473	0.00381009	0.00389961	chr10:11266598|11288552	chr10_11288552_11266598:+	0.00290791	chr10	11288552	11266598	+	CELF2	circCELF2-8	-	0	0	0	0	0	0
chr10-11320604	rs79687605	0.9979	0	0	0	0	0	-0.0068952	0.00116896	0.00159984	chr10:11321207|11329097	chr10_11329097_11321207:+	0.00167577	chr10	11329097	11321207	+	CELF2	circCELF2-10	-	0	0	0	0	0	0
chr10-11321772	rs10508421	0.9087	0	0	0	0	0	-0.0068952	0.00116896	0.00159984	chr10:11321207|11329097	chr10_11329097_11321207:+	0.00167577	chr10	11329097	11321207	+	CELF2	circCELF2-10	-	0	0	0	0	0	0
chr10-11323560	rs35759380	0.925	0	0	0	0	0	-0.0068952	0.00116896	0.00159984	chr10:11321207|11329097	chr10_11329097_11321207:+	0.00167577	chr10	11329097	11321207	+	CELF2	circCELF2-10	-	0	0	0	0	0	0
chr10-11326343	rs17454740	0.968	0	0	0	0	0	-0.00732797	0.00067072	0.00079992	chr10:11321207|11329097	chr10_11329097_11321207:+	0.00167577	chr10	11329097	11321207	+	CELF2	circCELF2-10	-	0	0	0	0	0	0
chr10-11326699	rs12782642	0.8974	0	0	0	0	0	-0.00751433	0.000566879	0.00079992	chr10:11321207|11329097	chr10_11329097_11321207:+	0.00167577	chr10	11329097	11321207	+	CELF2	circCELF2-10	-	0	0	0	0	0	1
chr10-11340090	rs34280405	0.5525	0	0	0	0	0	-0.00564979	0.00485202	0.00479952	chr10:11321207|11329097	chr10_11329097_11321207:+	0.00167577	chr10	11329097	11321207	+	CELF2	circCELF2-10	-	0	0	0	0	0	0
chr10-11343836	rs894649	0.9407	0	0	0	0	0	-0.0062649	0.00254322	0.00269973	chr10:11321207|11329097	chr10_11329097_11321207:+	0.00167577	chr10	11329097	11321207	+	CELF2	circCELF2-10	-	0	0	0	0	0	0
chr10-11348299	rs117582989	0.2157	0	0	0	0	0	0.0128948	0.00147243	0.00229977	chr10:11266598|11288552	chr10_11288552_11266598:+	0.00290791	chr10	11288552	11266598	+	CELF2	circCELF2-8	-	0	0	0	0	0	1
chr10-11348899	rs111973325	0.2635	0	0	0	0	0	0.0128948	0.00147243	0.00209979	chr10:11266598|11288552	chr10_11288552_11266598:+	0.00290791	chr10	11288552	11266598	+	CELF2	circCELF2-8	-	0	0	0	0	0	0
chr10-11355753	rs12775688	9.416e-06	1	0	1	1	0	0.00613135	0.00321129	0.00329967	chr10:11249153|11275120	chr10_11275120_11249153:+	0.00189353	chr10	11275120	11249153	+	CELF2	circCELF2-4	-	0	0	0	0	0	0
chr10-113583	rs10904596	0.1628	0	0	0	0	0	-0.00531516	1.23784e-05	9.999e-05	chr10:179994|242139	chr10_242139_179994:+	0.000447119	chr10	242139	179994	+	ZMYND11	circZMYND11-3	-	0	0	0	0	0	0
chr10-11370359	rs10905936	0.0002336	1	0	1	1	0	0.00584306	0.0045678	0.00449955	chr10:11249153|11275120	chr10_11275120_11249153:+	0.00189353	chr10	11275120	11249153	+	CELF2	circCELF2-4	-	0	0	0	0	0	0
chr10-11374813	rs7076345	0.02256	1	0	0	0	0	0.00678154	0.00503674	0.00469953	chr10:11249153|11275120	chr10_11275120_11249153:+	0.00189353	chr10	11275120	11249153	+	CELF2	circCELF2-4	-	0	0	0	0	0	0
chr10-11375224	rs12767197	0.03549	1	0	0	0	0	0.00678154	0.00503674	0.00469953	chr10:11249153|11275120	chr10_11275120_11249153:+	0.00189353	chr10	11275120	11249153	+	CELF2	circCELF2-4	-	0	0	0	0	0	0
chr10-11377476	rs6602498	0.04331	1	0	0	0	0	0.00744374	0.00265755	0.00279972	chr10:11249153|11275120	chr10_11275120_11249153:+	0.00189353	chr10	11275120	11249153	+	CELF2	circCELF2-4	-	0	0	0	0	0	0
chr10-11378980	rs7073994	0.0432	1	0	0	0	0	0.00741163	0.00278241	0.00279972	chr10:11249153|11275120	chr10_11275120_11249153:+	0.00189353	chr10	11275120	11249153	+	CELF2	circCELF2-4	-	0	0	0	0	0	1
chr10-11379379	rs7090793	0.0401	1	0	0	0	0	0.00741163	0.00278241	0.00289971	chr10:11249153|11275120	chr10_11275120_11249153:+	0.00189353	chr10	11275120	11249153	+	CELF2	circCELF2-4	-	0	0	0	0	0	0
chr10-11380086	rs113965021	0.65	0	0	0	0	0	0.0198635	0.00122046	0.00189981	chr10:11509595|11527567	chr10_11509595_11527567:-	0.00273693	chr10	11509595	11527567	-	USP6NL	circUSP6NL-2	-	0	0	0	0	0	1
chr10-11386717	rs148317466	0.5228	0	0	0	0	0	0.0273786	0.00293873	0.00409959	chr10:11249153|11288552	chr10_11288552_11249153:+	0.00126726	chr10	11288552	11249153	+	CELF2	circCELF2-5	-	0	0	0	0	0	1
chr10-114268375	rs143719579	0.9182	0	0	0	0	0	0.0232353	0.000978155	0.00159984	chr10:114157554|114163329	chr10_114157554_114163329:-	0.00248085	chr10	114157554	114163329	-	CCDC186	circCCDC186-1	-	0	0	0	0	0	1
chr10-114350701	rs2050307	0.2586	0	0	0	0	0	0.00931929	0.00613584	0.00479952	chr10:114157554|114163329	chr10_114157554_114163329:-	0.00248085	chr10	114157554	114163329	-	CCDC186	circCCDC186-1	-	0	0	0	0	0	0
chr10-114356211	rs2151893	0.6383	0	0	0	0	0	0.00955147	0.0039558	0.00319968	chr10:114157554|114163329	chr10_114157554_114163329:-	0.00248085	chr10	114157554	114163329	-	CCDC186	circCCDC186-1	-	0	0	0	0	0	0
chr10-11436705	rs2454777	0.1228	0	0	0	0	0	0.00716397	0.00478326	0.00479952	chr10:11165486|11288552	chr10_11288552_11165486:+	0.0011046	chr10	11288552	11165486	+	CELF2	circCELF2-2	-	0	0	0	0	0	0
chr10-11436705	rs2454777	0.1228	0	0	0	0	0	0.0178836	0.00227785	0.00289971	chr10:11249153|11270824	chr10_11270824_11249153:+	0.00167577	chr10	11270824	11249153	+	CELF2	circCELF2-3	-	0	0	0	0	0	1
chr10-11437585	rs1530376	0.1367	0	0	0	0	0	-0.00572817	0.00293549	0.00229977	chr10:11481770|11485911	chr10_11481770_11485911:-	0.00265897	chr10	11481770	11485911	-	USP6NL	circUSP6NL-1	-	0	0	0	0	0	1
chr10-11438115	rs2454778	0.6979	0	0	0	0	0	0.0147	0.0044391	0.00389961	chr10:11249153|11270824	chr10_11270824_11249153:+	0.00167577	chr10	11270824	11249153	+	CELF2	circCELF2-3	-	0	0	0	0	0	0
chr10-11438115	rs2454778	0.6979	0	0	0	0	0	0.0123932	0.00239909	0.00229977	chr10:11249153|11288552	chr10_11288552_11249153:+	0.00126726	chr10	11288552	11249153	+	CELF2	circCELF2-5	-	0	0	0	0	0	0
chr10-11438115	rs2454778	0.6979	0	0	0	0	0	0.00629453	0.00389995	0.00389961	chr10:11321207|11329097	chr10_11329097_11321207:+	0.00167577	chr10	11329097	11321207	+	CELF2	circCELF2-10	-	0	0	0	0	0	0
chr10-114388035	rs2483912	0.724	0	0	0	0	0	0.00648445	0.00512092	0.00489951	chr10:114545005|114547776	chr10_114545005_114547776:-	0.000447119	chr10	114545005	114547776	-	ABLIM1	circABLIM1-2	-	0	0	0	0	0	0
chr10-11438854	rs61830974	0.1206	0	0	0	0	0	-0.00608804	0.00472882	0.00429957	chr10:11481770|11485911	chr10_11481770_11485911:-	0.00265897	chr10	11481770	11485911	-	USP6NL	circUSP6NL-1	-	0	0	0	0	0	0
chr10-114390002	rs4752348	0.7686	0	0	0	0	0	-0.00660958	0.00441961	0.00339966	chr10:114545005|114547776	chr10_114545005_114547776:-	0.000447119	chr10	114545005	114547776	-	ABLIM1	circABLIM1-2	-	0	0	0	0	0	1
chr10-114391006	rs61868312	0.7468	0	0	0	0	0	0.0200867	0.000874073	0.00289971	chr10:114545005|114547776	chr10_114545005_114547776:-	0.000447119	chr10	114545005	114547776	-	ABLIM1	circABLIM1-2	-	0	0	0	0	0	1
chr10-11439181	rs2454779	0.6484	0	0	0	0	0	0.0147	0.0044391	0.00389961	chr10:11249153|11270824	chr10_11270824_11249153:+	0.00167577	chr10	11270824	11249153	+	CELF2	circCELF2-3	-	0	0	0	0	0	0
chr10-11439181	rs2454779	0.6484	0	0	0	0	0	0.0123932	0.00239909	0.00219978	chr10:11249153|11288552	chr10_11288552_11249153:+	0.00126726	chr10	11288552	11249153	+	CELF2	circCELF2-5	-	0	0	0	0	0	1
chr10-11439181	rs2454779	0.6484	0	0	0	0	0	0.00629453	0.00389995	0.00389961	chr10:11321207|11329097	chr10_11329097_11321207:+	0.00167577	chr10	11329097	11321207	+	CELF2	circCELF2-10	-	0	0	0	0	0	0
chr10-11441677	rs2499907	0.0427	1	0	0	0	0	-0.00450652	0.00331086	0.00249975	chr10:11481770|11485911	chr10_11481770_11485911:-	0.00265897	chr10	11481770	11485911	-	USP6NL	circUSP6NL-1	-	0	0	0	0	0	0
chr10-11442911	rs2499913	0.06131	0	0	0	0	0	-0.00456878	0.00273389	0.00179982	chr10:11481770|11485911	chr10_11481770_11485911:-	0.00265897	chr10	11481770	11485911	-	USP6NL	circUSP6NL-1	-	0	0	0	0	0	0
chr10-11446310	rs2440070	0.1236	0	0	0	0	0	-0.00487941	0.00256118	0.00249975	chr10:11481770|11485911	chr10_11481770_11485911:-	0.00265897	chr10	11481770	11485911	-	USP6NL	circUSP6NL-1	-	0	0	0	0	0	1
chr10-114467695	rs4457666	0.132	0	0	0	0	0	0.0279444	0.00383485	0.00459954	chr10:114487958|114491878	chr10_114487958_114491878:-	0.00420934	chr10	114487958	114491878	-	ABLIM1	circABLIM1-1	-	0	0	0	0	0	1
chr10-114468289	rs1815248	0.03823	1	0	0	0	0	-0.00857388	0.000502741	0.0009999	chr10:114545005|114547776	chr10_114545005_114547776:-	0.000447119	chr10	114545005	114547776	-	ABLIM1	circABLIM1-2	-	0	0	0	0	0	1
chr10-11446873	rs61708777	0.668	0	0	0	0	0	0.0152502	0.00156124	0.00259974	chr10:11249153|11270824	chr10_11270824_11249153:+	0.00167577	chr10	11270824	11249153	+	CELF2	circCELF2-3	-	0	0	0	0	0	0
chr10-114470162	rs12776676	0.819	0	0	0	0	0	-0.00765101	0.00493877	0.00369963	chr10:114545005|114547776	chr10_114545005_114547776:-	0.000447119	chr10	114545005	114547776	-	ABLIM1	circABLIM1-2	-	0	0	0	0	0	0
chr10-114470760	rs71484943	0.8191	0	0	0	0	0	-0.00765101	0.00493877	0.00369963	chr10:114545005|114547776	chr10_114545005_114547776:-	0.000447119	chr10	114545005	114547776	-	ABLIM1	circABLIM1-2	-	0	0	0	0	0	0
chr10-114486198	rs1080709	0.7957	0	0	0	0	0	-0.00791505	0.00353936	0.00229977	chr10:114545005|114547776	chr10_114545005_114547776:-	0.000447119	chr10	114545005	114547776	-	ABLIM1	circABLIM1-2	-	0	0	0	0	0	0
chr10-114499978	rs11196766	0.006553	1	0	0	0	0	0.0163718	0.00406671	0.00389961	chr10:114487958|114491878	chr10_114487958_114491878:-	0.00420934	chr10	114487958	114491878	-	ABLIM1	circABLIM1-1	-	0	0	0	0	0	0
chr10-114500429	rs12765701	0.9341	0	0	0	0	0	-0.0104553	0.000126624	0.00019998	chr10:114545005|114547776	chr10_114545005_114547776:-	0.000447119	chr10	114545005	114547776	-	ABLIM1	circABLIM1-2	-	0	0	0	0	0	1
chr10-114503729	rs17091953	0.9377	0	0	0	0	0	-0.0100752	0.000275844	0.00019998	chr10:114545005|114547776	chr10_114545005_114547776:-	0.000447119	chr10	114545005	114547776	-	ABLIM1	circABLIM1-2	-	0	0	0	0	0	0
chr10-114504227	rs17091955	0.8326	0	0	0	0	0	-0.00999536	0.000313164	0.00019998	chr10:114545005|114547776	chr10_114545005_114547776:-	0.000447119	chr10	114545005	114547776	-	ABLIM1	circABLIM1-2	-	0	0	0	0	0	0
chr10-114507547	rs17091968	0.9015	0	0	0	0	0	-0.00999536	0.000313164	0.00019998	chr10:114545005|114547776	chr10_114545005_114547776:-	0.000447119	chr10	114545005	114547776	-	ABLIM1	circABLIM1-2	-	0	0	0	0	0	0
chr10-11450787	rs11257097	0.4844	0	0	0	0	0	-0.00463455	0.0047283	0.0039996	chr10:11165486|11288552	chr10_11288552_11165486:+	0.0011046	chr10	11288552	11165486	+	CELF2	circCELF2-2	-	0	0	0	0	0	0
chr10-11450798	rs11257098	0.6352	0	0	0	0	0	-0.00463455	0.0047283	0.00449955	chr10:11165486|11288552	chr10_11288552_11165486:+	0.0011046	chr10	11288552	11165486	+	CELF2	circCELF2-2	-	0	0	0	0	0	1
chr10-114508880	rs12765660	0.9047	0	0	0	0	0	-0.00999536	0.000313164	0.00019998	chr10:114545005|114547776	chr10_114545005_114547776:-	0.000447119	chr10	114545005	114547776	-	ABLIM1	circABLIM1-2	-	0	0	0	0	0	0
chr10-114511367	rs12781910	0.8317	0	0	0	0	0	-0.0100752	0.000275844	0.00019998	chr10:114545005|114547776	chr10_114545005_114547776:-	0.000447119	chr10	114545005	114547776	-	ABLIM1	circABLIM1-2	-	0	0	0	0	0	0
chr10-114514935	rs17091994	0.7979	0	0	0	0	0	-0.00993129	0.000449209	9.999e-05	chr10:114545005|114547776	chr10_114545005_114547776:-	0.000447119	chr10	114545005	114547776	-	ABLIM1	circABLIM1-2	-	0	0	0	0	0	0
chr10-114515065	rs17091996	0.8156	0	0	0	0	0	-0.00993129	0.000449209	9.999e-05	chr10:114545005|114547776	chr10_114545005_114547776:-	0.000447119	chr10	114545005	114547776	-	ABLIM1	circABLIM1-2	-	0	0	0	0	0	0
chr10-114520789	rs2145893	0.6626	0	0	0	0	0	-0.00621939	0.00618337	0.00469953	chr10:114545005|114547776	chr10_114545005_114547776:-	0.000447119	chr10	114545005	114547776	-	ABLIM1	circABLIM1-2	-	0	0	0	0	0	0
chr10-114521791	rs2497708	0.5985	0	0	0	0	0	-0.00621939	0.00618337	0.00469953	chr10:114545005|114547776	chr10_114545005_114547776:-	0.000447119	chr10	114545005	114547776	-	ABLIM1	circABLIM1-2	-	0	0	0	0	0	0
chr10-114523997	rs2475239	0.6408	0	0	0	0	0	-0.00653698	0.00441078	0.00359964	chr10:114545005|114547776	chr10_114545005_114547776:-	0.000447119	chr10	114545005	114547776	-	ABLIM1	circABLIM1-2	-	0	0	0	0	0	0
chr10-114524451	rs2475240	0.3779	0	0	0	0	0	-0.0103033	2.61452e-05	0.00019998	chr10:114545005|114547776	chr10_114545005_114547776:-	0.000447119	chr10	114545005	114547776	-	ABLIM1	circABLIM1-2	-	0	0	0	0	0	0
chr10-114524476	rs2497710	0.3867	0	0	0	0	0	-0.0107392	1.47316e-05	0.00019998	chr10:114545005|114547776	chr10_114545005_114547776:-	0.000447119	chr10	114545005	114547776	-	ABLIM1	circABLIM1-2	-	0	0	0	0	0	0
chr10-114524603	rs2475241	0.459	0	0	0	0	0	-0.0106158	1.69704e-05	0.00019998	chr10:114545005|114547776	chr10_114545005_114547776:-	0.000447119	chr10	114545005	114547776	-	ABLIM1	circABLIM1-2	-	0	0	0	0	0	0
chr10-114525582	rs2145894	0.5626	0	0	0	0	0	-0.0117527	3.94606e-06	9.999e-05	chr10:114545005|114547776	chr10_114545005_114547776:-	0.000447119	chr10	114545005	114547776	-	ABLIM1	circABLIM1-2	-	0	0	0	0	0	0
chr10-114526044	rs2475242	0.5056	0	0	0	0	0	-0.0118432	3.28418e-06	9.999e-05	chr10:114545005|114547776	chr10_114545005_114547776:-	0.000447119	chr10	114545005	114547776	-	ABLIM1	circABLIM1-2	-	0	0	0	0	0	1
chr10-11452667	rs7070337	0.2357	0	0	0	0	0	-0.00500061	0.00288296	0.0019998	chr10:11165486|11288552	chr10_11288552_11165486:+	0.0011046	chr10	11288552	11165486	+	CELF2	circCELF2-2	-	0	0	0	0	0	0
chr10-114530596	rs2497712	0.53	0	0	0	0	0	-0.0117527	3.94606e-06	9.999e-05	chr10:114545005|114547776	chr10_114545005_114547776:-	0.000447119	chr10	114545005	114547776	-	ABLIM1	circABLIM1-2	-	0	0	0	0	0	0
chr10-114532293	rs2497713	0.1231	0	0	0	0	0	-0.0129933	0.0009272	0.00139986	chr10:114545005|114547776	chr10_114545005_114547776:-	0.000447119	chr10	114545005	114547776	-	ABLIM1	circABLIM1-2	-	0	0	0	0	0	0
chr10-11453259	rs7899389	0.2539	0	0	0	0	0	-0.00481374	0.00413628	0.00279972	chr10:11165486|11288552	chr10_11288552_11165486:+	0.0011046	chr10	11288552	11165486	+	CELF2	circCELF2-2	-	0	0	0	0	0	0
chr10-114532802	rs2497714	0.1104	0	0	0	0	0	-0.0129933	0.0009272	0.00139986	chr10:114545005|114547776	chr10_114545005_114547776:-	0.000447119	chr10	114545005	114547776	-	ABLIM1	circABLIM1-2	-	0	0	0	0	0	0
chr10-11453326	rs7915714	0.2541	0	0	0	0	0	-0.00481374	0.00413628	0.00279972	chr10:11165486|11288552	chr10_11288552_11165486:+	0.0011046	chr10	11288552	11165486	+	CELF2	circCELF2-2	-	0	0	0	0	0	0
chr10-114534715	rs11196779	0.4541	0	0	0	0	0	0.0117527	3.94606e-06	9.999e-05	chr10:114545005|114547776	chr10_114545005_114547776:-	0.000447119	chr10	114545005	114547776	-	ABLIM1	circABLIM1-2	-	0	0	0	0	0	0
chr10-114534990	rs12569428	0.4534	0	0	0	0	0	0.0117527	3.94606e-06	9.999e-05	chr10:114545005|114547776	chr10_114545005_114547776:-	0.000447119	chr10	114545005	114547776	-	ABLIM1	circABLIM1-2	-	0	0	0	0	0	0
chr10-11453501	rs7915876	0.2535	0	0	0	0	0	-0.00481374	0.00413628	0.00279972	chr10:11165486|11288552	chr10_11288552_11165486:+	0.0011046	chr10	11288552	11165486	+	CELF2	circCELF2-2	-	0	0	0	0	0	0
chr10-114535243	rs10885572	0.4488	0	0	0	0	0	0.0117527	3.94606e-06	9.999e-05	chr10:114545005|114547776	chr10_114545005_114547776:-	0.000447119	chr10	114545005	114547776	-	ABLIM1	circABLIM1-2	-	0	0	0	0	0	0
chr10-114535264	rs10885573	0.4503	0	0	0	0	0	0.0117527	3.94606e-06	9.999e-05	chr10:114545005|114547776	chr10_114545005_114547776:-	0.000447119	chr10	114545005	114547776	-	ABLIM1	circABLIM1-2	-	0	0	0	0	0	0
chr10-114535564	rs4568918	0.4482	0	0	0	0	0	0.0117527	3.94606e-06	9.999e-05	chr10:114545005|114547776	chr10_114545005_114547776:-	0.000447119	chr10	114545005	114547776	-	ABLIM1	circABLIM1-2	-	0	0	0	0	0	0
chr10-114536404	rs4255462	0.1368	0	0	0	0	0	0.0132225	0.000744058	0.00079992	chr10:114545005|114547776	chr10_114545005_114547776:-	0.000447119	chr10	114545005	114547776	-	ABLIM1	circABLIM1-2	-	0	0	0	0	0	0
chr10-114536467	rs4255463	0.09525	0	0	0	0	0	0.0129933	0.0009272	0.00139986	chr10:114545005|114547776	chr10_114545005_114547776:-	0.000447119	chr10	114545005	114547776	-	ABLIM1	circABLIM1-2	-	0	0	0	0	0	0
chr10-114536577	rs4514325	0.4133	0	0	0	0	0	0.0117527	3.94606e-06	9.999e-05	chr10:114545005|114547776	chr10_114545005_114547776:-	0.000447119	chr10	114545005	114547776	-	ABLIM1	circABLIM1-2	-	0	0	0	0	0	0
chr10-114536895	rs11196780	0.4137	0	0	0	0	0	0.0117527	3.94606e-06	9.999e-05	chr10:114545005|114547776	chr10_114545005_114547776:-	0.000447119	chr10	114545005	114547776	-	ABLIM1	circABLIM1-2	-	0	0	0	0	0	0
chr10-114537291	rs11196781	0.4405	0	0	0	0	0	0.0117527	3.94606e-06	9.999e-05	chr10:114545005|114547776	chr10_114545005_114547776:-	0.000447119	chr10	114545005	114547776	-	ABLIM1	circABLIM1-2	-	0	0	0	0	0	0
chr10-114537538	rs10885575	0.4135	0	0	0	0	0	0.0117527	3.94606e-06	9.999e-05	chr10:114545005|114547776	chr10_114545005_114547776:-	0.000447119	chr10	114545005	114547776	-	ABLIM1	circABLIM1-2	-	0	0	0	0	0	0
chr10-114537706	rs75956263	0.1045	0	0	0	0	0	0.0129933	0.0009272	0.00139986	chr10:114545005|114547776	chr10_114545005_114547776:-	0.000447119	chr10	114545005	114547776	-	ABLIM1	circABLIM1-2	-	0	0	0	0	0	0
chr10-114538	rs10903349	0.3167	0	0	0	0	0	-0.00397624	0.000470663	0.00039996	chr10:179994|242139	chr10_242139_179994:+	0.000447119	chr10	242139	179994	+	ZMYND11	circZMYND11-3	-	0	0	0	0	0	0
chr10-114539157	rs35078486	0.4074	0	0	0	0	0	0.0117527	3.94606e-06	9.999e-05	chr10:114545005|114547776	chr10_114545005_114547776:-	0.000447119	chr10	114545005	114547776	-	ABLIM1	circABLIM1-2	-	0	0	0	0	0	0
chr10-114539387	rs56086836	0.4044	0	0	0	0	0	0.0117527	3.94606e-06	9.999e-05	chr10:114545005|114547776	chr10_114545005_114547776:-	0.000447119	chr10	114545005	114547776	-	ABLIM1	circABLIM1-2	-	0	0	0	0	0	0
chr10-114539407	rs56001223	0.4154	0	0	0	0	0	0.0117527	3.94606e-06	9.999e-05	chr10:114545005|114547776	chr10_114545005_114547776:-	0.000447119	chr10	114545005	114547776	-	ABLIM1	circABLIM1-2	-	0	0	0	0	0	0
chr10-114540230	rs17092023	0.1045	0	0	0	0	0	0.0129933	0.0009272	0.00139986	chr10:114545005|114547776	chr10_114545005_114547776:-	0.000447119	chr10	114545005	114547776	-	ABLIM1	circABLIM1-2	-	0	0	0	0	0	0
chr10-114540459	rs883511	0.402	0	0	0	0	0	-0.0117527	3.94606e-06	9.999e-05	chr10:114545005|114547776	chr10_114545005_114547776:-	0.000447119	chr10	114545005	114547776	-	ABLIM1	circABLIM1-2	-	0	0	0	0	0	0
chr10-114540851	rs914938	0.09368	0	0	0	0	0	-0.0129933	0.0009272	0.00139986	chr10:114545005|114547776	chr10_114545005_114547776:-	0.000447119	chr10	114545005	114547776	-	ABLIM1	circABLIM1-2	-	0	0	0	0	0	0
chr10-114541135	rs867736	0.3876	0	0	0	0	0	-0.0117527	3.94606e-06	9.999e-05	chr10:114545005|114547776	chr10_114545005_114547776:-	0.000447119	chr10	114545005	114547776	-	ABLIM1	circABLIM1-2	-	0	0	0	0	0	0
chr10-114541199	rs883768	0.393	0	0	0	0	0	-0.0117527	3.94606e-06	9.999e-05	chr10:114545005|114547776	chr10_114545005_114547776:-	0.000447119	chr10	114545005	114547776	-	ABLIM1	circABLIM1-2	-	0	0	0	0	0	0
chr10-114541535	rs2483571	0.3859	0	0	0	0	0	-0.0117527	3.94606e-06	9.999e-05	chr10:114545005|114547776	chr10_114545005_114547776:-	0.000447119	chr10	114545005	114547776	-	ABLIM1	circABLIM1-2	-	0	0	0	0	0	0
chr10-114543594	rs2497717	0.3696	0	0	0	0	0	-0.0117527	3.94606e-06	9.999e-05	chr10:114545005|114547776	chr10_114545005_114547776:-	0.000447119	chr10	114545005	114547776	-	ABLIM1	circABLIM1-2	-	0	0	0	0	0	0
chr10-114543599	rs2483585	0.3701	0	0	0	0	0	-0.0117527	3.94606e-06	9.999e-05	chr10:114545005|114547776	chr10_114545005_114547776:-	0.000447119	chr10	114545005	114547776	-	ABLIM1	circABLIM1-2	-	0	0	0	0	0	0
chr10-114544106	rs2483587	0.3608	0	0	0	0	0	-0.0117527	3.94606e-06	9.999e-05	chr10:114545005|114547776	chr10_114545005_114547776:-	0.000447119	chr10	114545005	114547776	-	ABLIM1	circABLIM1-2	-	0	0	0	0	0	0
chr10-114544329	rs2483588	0.3602	0	0	0	0	0	-0.0117527	3.94606e-06	9.999e-05	chr10:114545005|114547776	chr10_114545005_114547776:-	0.000447119	chr10	114545005	114547776	-	ABLIM1	circABLIM1-2	-	0	0	0	0	0	0
chr10-114545212	rs2483595	0.3571	0	0	0	0	0	-0.0117527	3.94606e-06	9.999e-05	chr10:114545005|114547776	chr10_114545005_114547776:-	0.000447119	chr10	114545005	114547776	-	ABLIM1	circABLIM1-2	-	0	0	0	0	0	0
chr10-114545282	rs2483596	0.3553	0	0	0	0	0	-0.0117527	3.94606e-06	9.999e-05	chr10:114545005|114547776	chr10_114545005_114547776:-	0.000447119	chr10	114545005	114547776	-	ABLIM1	circABLIM1-2	-	0	0	0	0	0	0
chr10-114545618	rs2483599	0.3804	0	0	0	0	0	-0.0117527	3.94606e-06	9.999e-05	chr10:114545005|114547776	chr10_114545005_114547776:-	0.000447119	chr10	114545005	114547776	-	ABLIM1	circABLIM1-2	-	0	0	0	0	0	0
chr10-114545996	rs9421179	0.3765	0	0	0	0	0	-0.0117527	3.94606e-06	9.999e-05	chr10:114545005|114547776	chr10_114545005_114547776:-	0.000447119	chr10	114545005	114547776	-	ABLIM1	circABLIM1-2	-	0	0	0	0	0	0
chr10-114547022	rs2483612	0.3706	0	0	0	0	0	-0.0117527	3.94606e-06	9.999e-05	chr10:114545005|114547776	chr10_114545005_114547776:-	0.000447119	chr10	114545005	114547776	-	ABLIM1	circABLIM1-2	-	0	0	0	0	0	0
chr10-114547745	rs2247528	0.3566	0	0	0	0	0	-0.0117527	3.94606e-06	9.999e-05	chr10:114545005|114547776	chr10_114545005_114547776:-	0.000447119	chr10	114545005	114547776	-	ABLIM1	circABLIM1-2	-	0	0	0	0	0	0
chr10-114548011	rs2247624	0.3162	0	0	0	0	0	-0.0117527	3.94606e-06	9.999e-05	chr10:114545005|114547776	chr10_114545005_114547776:-	0.000447119	chr10	114545005	114547776	-	ABLIM1	circABLIM1-2	-	0	0	0	0	0	0
chr10-114548223	rs2497718	0.3349	0	0	0	0	0	-0.0117527	3.94606e-06	9.999e-05	chr10:114545005|114547776	chr10_114545005_114547776:-	0.000447119	chr10	114545005	114547776	-	ABLIM1	circABLIM1-2	-	0	0	0	0	0	0
chr10-114548305	rs2497719	0.3358	0	0	0	0	0	-0.0117527	3.94606e-06	9.999e-05	chr10:114545005|114547776	chr10_114545005_114547776:-	0.000447119	chr10	114545005	114547776	-	ABLIM1	circABLIM1-2	-	0	0	0	0	0	0
chr10-114549256	rs2497720	0.2967	0	0	0	0	0	-0.0117527	3.94606e-06	9.999e-05	chr10:114545005|114547776	chr10_114545005_114547776:-	0.000447119	chr10	114545005	114547776	-	ABLIM1	circABLIM1-2	-	0	0	0	0	0	0
chr10-114549426	rs2483531	0.3289	0	0	0	0	0	-0.0117527	3.94606e-06	9.999e-05	chr10:114545005|114547776	chr10_114545005_114547776:-	0.000447119	chr10	114545005	114547776	-	ABLIM1	circABLIM1-2	-	0	0	0	0	0	0
chr10-114549557	rs2497721	0.4183	0	0	0	0	0	-0.0114934	5.6032e-06	9.999e-05	chr10:114545005|114547776	chr10_114545005_114547776:-	0.000447119	chr10	114545005	114547776	-	ABLIM1	circABLIM1-2	-	0	0	0	0	0	0
chr10-114550343	rs2497722	0.3269	0	0	0	0	0	-0.0117527	3.94606e-06	9.999e-05	chr10:114545005|114547776	chr10_114545005_114547776:-	0.000447119	chr10	114545005	114547776	-	ABLIM1	circABLIM1-2	-	0	0	0	0	0	0
chr10-114550400	rs2497723	0.3227	0	0	0	0	0	-0.0117527	3.94606e-06	9.999e-05	chr10:114545005|114547776	chr10_114545005_114547776:-	0.000447119	chr10	114545005	114547776	-	ABLIM1	circABLIM1-2	-	0	0	0	0	0	0
chr10-114552380	rs2483532	0.09529	0	0	0	0	0	-0.0129933	0.0009272	0.00139986	chr10:114545005|114547776	chr10_114545005_114547776:-	0.000447119	chr10	114545005	114547776	-	ABLIM1	circABLIM1-2	-	0	0	0	0	0	0
chr10-11455449	rs61844548	0.141	0	0	0	0	0	-0.00773403	0.00490887	0.0049995	chr10:11165486|11288552	chr10_11288552_11165486:+	0.0011046	chr10	11288552	11165486	+	CELF2	circCELF2-2	-	0	0	0	0	0	0
chr10-114563652	rs1999567	0.0958	0	0	0	0	0	-0.0129933	0.0009272	0.00139986	chr10:114545005|114547776	chr10_114545005_114547776:-	0.000447119	chr10	114545005	114547776	-	ABLIM1	circABLIM1-2	-	0	0	0	0	0	0
chr10-114565887	rs7094292	0.4455	0	0	0	0	0	-0.0114934	5.6032e-06	9.999e-05	chr10:114545005|114547776	chr10_114545005_114547776:-	0.000447119	chr10	114545005	114547776	-	ABLIM1	circABLIM1-2	-	0	0	0	0	0	0
chr10-114567256	rs2483561	0.2112	0	0	0	0	0	-0.0129043	0.00107531	0.00139986	chr10:114545005|114547776	chr10_114545005_114547776:-	0.000447119	chr10	114545005	114547776	-	ABLIM1	circABLIM1-2	-	0	0	0	0	0	0
chr10-114570819	rs2483564	0.49	0	0	0	0	0	-0.0113673	9.56935e-06	9.999e-05	chr10:114545005|114547776	chr10_114545005_114547776:-	0.000447119	chr10	114545005	114547776	-	ABLIM1	circABLIM1-2	-	0	0	0	0	0	0
chr10-11457286	rs34779782	0.04904	1	0	0	0	0	0.00901478	0.00106707	0.0009999	chr10:11165486|11288552	chr10_11288552_11165486:+	0.0011046	chr10	11288552	11165486	+	CELF2	circCELF2-2	-	0	0	0	0	0	0
chr10-114573011	rs2483567	0.7474	0	0	0	0	0	-0.0100208	3.19462e-05	9.999e-05	chr10:114545005|114547776	chr10_114545005_114547776:-	0.000447119	chr10	114545005	114547776	-	ABLIM1	circABLIM1-2	-	0	0	0	0	0	0
chr10-114574433	rs2483569	0.7463	0	0	0	0	0	-0.00991212	3.23735e-05	9.999e-05	chr10:114545005|114547776	chr10_114545005_114547776:-	0.000447119	chr10	114545005	114547776	-	ABLIM1	circABLIM1-2	-	0	0	0	0	0	0
chr10-114583669	rs2497656	0.6541	0	0	0	0	0	-0.0103159	1.88063e-05	9.999e-05	chr10:114545005|114547776	chr10_114545005_114547776:-	0.000447119	chr10	114545005	114547776	-	ABLIM1	circABLIM1-2	-	0	0	0	0	0	0
chr10-114585745	rs2483577	0.4803	0	0	0	0	0	-0.0113673	9.56935e-06	9.999e-05	chr10:114545005|114547776	chr10_114545005_114547776:-	0.000447119	chr10	114545005	114547776	-	ABLIM1	circABLIM1-2	-	0	0	0	0	0	0
chr10-114587403	rs2483579	0.6209	0	0	0	0	0	-0.011966	5.97913e-06	9.999e-05	chr10:114545005|114547776	chr10_114545005_114547776:-	0.000447119	chr10	114545005	114547776	-	ABLIM1	circABLIM1-2	-	0	0	0	0	0	0
chr10-114587579	rs2483580	0.6339	0	0	0	0	0	-0.011966	5.97913e-06	9.999e-05	chr10:114545005|114547776	chr10_114545005_114547776:-	0.000447119	chr10	114545005	114547776	-	ABLIM1	circABLIM1-2	-	0	0	0	0	0	0
chr10-114588037	rs2483581	0.6224	0	0	0	0	0	-0.00886924	0.00342057	0.00409959	chr10:114545005|114547776	chr10_114545005_114547776:-	0.000447119	chr10	114545005	114547776	-	ABLIM1	circABLIM1-2	-	0	0	0	0	0	0
chr10-114590477	rs1537490	0.541	0	0	0	0	0	-0.0106451	1.48106e-05	9.999e-05	chr10:114545005|114547776	chr10_114545005_114547776:-	0.000447119	chr10	114545005	114547776	-	ABLIM1	circABLIM1-2	-	0	0	0	0	0	0
chr10-114590670	rs1537492	0.5461	0	0	0	0	0	-0.0106828	1.36431e-05	9.999e-05	chr10:114545005|114547776	chr10_114545005_114547776:-	0.000447119	chr10	114545005	114547776	-	ABLIM1	circABLIM1-2	-	0	0	0	0	0	0
chr10-114591314	rs1413193	0.5503	0	0	0	0	0	-0.0106828	1.36431e-05	9.999e-05	chr10:114545005|114547776	chr10_114545005_114547776:-	0.000447119	chr10	114545005	114547776	-	ABLIM1	circABLIM1-2	-	0	0	0	0	0	0
chr10-114591376	rs2497658	0.5503	0	0	0	0	0	-0.0106451	1.48106e-05	9.999e-05	chr10:114545005|114547776	chr10_114545005_114547776:-	0.000447119	chr10	114545005	114547776	-	ABLIM1	circABLIM1-2	-	0	0	0	0	0	0
chr10-114592104	rs1413194	0.5326	0	0	0	0	0	-0.0106828	1.36431e-05	9.999e-05	chr10:114545005|114547776	chr10_114545005_114547776:-	0.000447119	chr10	114545005	114547776	-	ABLIM1	circABLIM1-2	-	0	0	0	0	0	0
chr10-114592288	rs1413195	0.5335	0	0	0	0	0	-0.0106828	1.36431e-05	9.999e-05	chr10:114545005|114547776	chr10_114545005_114547776:-	0.000447119	chr10	114545005	114547776	-	ABLIM1	circABLIM1-2	-	0	0	0	0	0	0
chr10-114592793	rs2497659	0.5419	0	0	0	0	0	-0.0106828	1.36431e-05	9.999e-05	chr10:114545005|114547776	chr10_114545005_114547776:-	0.000447119	chr10	114545005	114547776	-	ABLIM1	circABLIM1-2	-	0	0	0	0	0	0
chr10-114592891	rs2483582	0.1345	0	0	0	0	0	-0.0127182	0.00216475	0.00249975	chr10:114545005|114547776	chr10_114545005_114547776:-	0.000447119	chr10	114545005	114547776	-	ABLIM1	circABLIM1-2	-	0	0	0	0	0	0
chr10-114594703	rs2497660	0.6572	0	0	0	0	0	-0.00990203	4.48946e-05	9.999e-05	chr10:114545005|114547776	chr10_114545005_114547776:-	0.000447119	chr10	114545005	114547776	-	ABLIM1	circABLIM1-2	-	0	0	0	0	0	0
chr10-114594881	rs2483584	0.453	0	0	0	0	0	-0.0109488	2.0413e-05	9.999e-05	chr10:114545005|114547776	chr10_114545005_114547776:-	0.000447119	chr10	114545005	114547776	-	ABLIM1	circABLIM1-2	-	0	0	0	0	0	0
chr10-114595000	rs2497661	0.6389	0	0	0	0	0	-0.00990203	4.48946e-05	9.999e-05	chr10:114545005|114547776	chr10_114545005_114547776:-	0.000447119	chr10	114545005	114547776	-	ABLIM1	circABLIM1-2	-	0	0	0	0	0	0
chr10-114596663	rs2497662	0.545	0	0	0	0	0	-0.0102624	3.37654e-05	9.999e-05	chr10:114545005|114547776	chr10_114545005_114547776:-	0.000447119	chr10	114545005	114547776	-	ABLIM1	circABLIM1-2	-	0	0	0	0	0	0
chr10-11459700	rs12570047	0.04574	1	0	0	0	0	0.00921791	0.000994238	0.00119988	chr10:11165486|11288552	chr10_11288552_11165486:+	0.0011046	chr10	11288552	11165486	+	CELF2	circCELF2-2	-	0	0	0	0	0	0
chr10-114597771	rs2253338	0.6489	0	0	0	0	0	-0.00959446	8.61164e-05	9.999e-05	chr10:114545005|114547776	chr10_114545005_114547776:-	0.000447119	chr10	114545005	114547776	-	ABLIM1	circABLIM1-2	-	0	0	0	0	0	0
chr10-114599030	rs2497664	0.6994	0	0	0	0	0	-0.00959446	8.61164e-05	9.999e-05	chr10:114545005|114547776	chr10_114545005_114547776:-	0.000447119	chr10	114545005	114547776	-	ABLIM1	circABLIM1-2	-	0	0	0	0	0	0
chr10-114600744	rs2253683	0.5009	0	0	0	0	0	-0.0101489	2.47992e-05	9.999e-05	chr10:114545005|114547776	chr10_114545005_114547776:-	0.000447119	chr10	114545005	114547776	-	ABLIM1	circABLIM1-2	-	0	0	0	0	0	0
chr10-11460221	rs11257107	0.1473	0	0	0	0	0	-0.00773403	0.00490887	0.0049995	chr10:11165486|11288552	chr10_11288552_11165486:+	0.0011046	chr10	11288552	11165486	+	CELF2	circCELF2-2	-	0	0	0	0	0	0
chr10-114602741	rs2497665	0.3201	0	0	0	0	0	-0.0137898	0.00152219	0.00139986	chr10:114545005|114547776	chr10_114545005_114547776:-	0.000447119	chr10	114545005	114547776	-	ABLIM1	circABLIM1-2	-	0	0	0	0	0	0
chr10-11465017	rs3781054	0.06629	0	0	0	0	0	0.00967277	0.000319828	0.00039996	chr10:11165486|11288552	chr10_11288552_11165486:+	0.0011046	chr10	11288552	11165486	+	CELF2	circCELF2-2	-	0	0	0	0	0	0
chr10-11465648	rs55905608	0.05933	0	0	0	0	0	0.00978704	0.000301182	0.00069993	chr10:11165486|11288552	chr10_11288552_11165486:+	0.0011046	chr10	11288552	11165486	+	CELF2	circCELF2-2	-	0	0	0	0	0	1
chr10-11465660	rs1867268	0.2833	0	0	0	0	0	-0.0209267	0.00220531	0.00249975	chr10:11249153|11288552	chr10_11288552_11249153:+	0.00126726	chr10	11288552	11249153	+	CELF2	circCELF2-5	-	0	0	0	0	0	0
chr10-11471106	rs11257109	0.151	0	0	0	0	0	-0.00773403	0.00490887	0.0049995	chr10:11165486|11288552	chr10_11288552_11165486:+	0.0011046	chr10	11288552	11165486	+	CELF2	circCELF2-2	-	0	0	0	0	0	0
chr10-11471243	rs10508422	0.04447	1	0	0	0	0	-0.0174295	0.00336404	0.00429957	chr10:11249153|11288552	chr10_11288552_11249153:+	0.00126726	chr10	11288552	11249153	+	CELF2	circCELF2-5	-	0	0	0	0	0	1
chr10-11474705	rs7903006	0.04273	1	0	0	0	0	0.00978704	0.000301182	0.00039996	chr10:11165486|11288552	chr10_11288552_11165486:+	0.0011046	chr10	11288552	11165486	+	CELF2	circCELF2-2	-	0	0	0	0	0	0
chr10-11475465	rs12570688	0.05013	0	0	0	0	0	0.00978704	0.000301182	0.00039996	chr10:11165486|11288552	chr10_11288552_11165486:+	0.0011046	chr10	11288552	11165486	+	CELF2	circCELF2-2	-	0	0	0	0	0	0
chr10-114759804	rs17794002	0.6595	0	0	0	0	0	-0.00842136	0.0038028	0.00319968	chr10:114959726|114974385	chr10_114974385_114959726:+	0.000447119	chr10	114974385	114959726	+	TRUB1	circTRUB1-1	-	0	0	0	0	0	0
chr10-11476096	rs4747915	0.6737	0	0	0	0	0	-0.00415261	0.00295292	0.00259974	chr10:11266598|11288552	chr10_11288552_11266598:+	0.00290791	chr10	11288552	11266598	+	CELF2	circCELF2-8	-	0	0	0	0	0	1
chr10-11476453	rs17150412	0.04913	1	0	0	0	0	0.00978704	0.000301182	0.00039996	chr10:11165486|11288552	chr10_11288552_11165486:+	0.0011046	chr10	11288552	11165486	+	CELF2	circCELF2-2	-	0	0	0	0	0	0
chr10-114766812	rs7902647	0.9126	0	0	0	0	0	-0.00962934	0.000902002	0.00069993	chr10:114959726|114974385	chr10_114974385_114959726:+	0.000447119	chr10	114974385	114959726	+	TRUB1	circTRUB1-1	-	0	0	0	0	0	0
chr10-114766914	rs7919367	0.9257	0	0	0	0	0	-0.00962934	0.000902002	0.00069993	chr10:114959726|114974385	chr10_114974385_114959726:+	0.000447119	chr10	114974385	114959726	+	TRUB1	circTRUB1-1	-	0	0	0	0	0	0
chr10-114769650	rs55633935	0.61	0	0	0	0	0	-0.008059	0.00562949	0.00449955	chr10:114959726|114974385	chr10_114974385_114959726:+	0.000447119	chr10	114974385	114959726	+	TRUB1	circTRUB1-1	-	0	0	0	0	0	0
chr10-114769703	rs34202625	0.6251	0	0	0	0	0	-0.00842136	0.0038028	0.00319968	chr10:114959726|114974385	chr10_114974385_114959726:+	0.000447119	chr10	114974385	114959726	+	TRUB1	circTRUB1-1	-	0	0	0	0	0	0
chr10-114769869	rs12767713	0.6078	0	0	0	0	0	-0.00842136	0.0038028	0.00319968	chr10:114959726|114974385	chr10_114974385_114959726:+	0.000447119	chr10	114974385	114959726	+	TRUB1	circTRUB1-1	-	0	0	0	0	0	0
chr10-11477353	rs12571313	0.05114	0	0	0	0	0	0.00978704	0.000301182	0.00039996	chr10:11165486|11288552	chr10_11288552_11165486:+	0.0011046	chr10	11288552	11165486	+	CELF2	circCELF2-2	-	0	0	0	0	0	0
chr10-114778875	rs34751270	0.8904	0	0	0	0	0	-0.00901535	0.00159017	0.00169983	chr10:114959726|114974385	chr10_114974385_114959726:+	0.000447119	chr10	114974385	114959726	+	TRUB1	circTRUB1-1	-	0	0	0	0	0	0
chr10-114791465	rs12767625	0.8444	0	0	0	0	0	-0.0089644	0.00169179	0.00169983	chr10:114959726|114974385	chr10_114974385_114959726:+	0.000447119	chr10	114974385	114959726	+	TRUB1	circTRUB1-1	-	0	0	0	0	0	0
chr10-114791963	rs61870569	0.8348	0	0	0	0	0	-0.0089644	0.00169179	0.00169983	chr10:114959726|114974385	chr10_114974385_114959726:+	0.000447119	chr10	114974385	114959726	+	TRUB1	circTRUB1-1	-	0	0	0	0	0	0
chr10-114795943	rs7073405	0.8053	0	0	0	0	0	-0.0089644	0.00169179	0.00169983	chr10:114959726|114974385	chr10_114974385_114959726:+	0.000447119	chr10	114974385	114959726	+	TRUB1	circTRUB1-1	-	0	0	0	0	0	0
chr10-114796990	rs58719367	0.835	0	0	0	0	0	-0.0089644	0.00169179	0.00169983	chr10:114959726|114974385	chr10_114974385_114959726:+	0.000447119	chr10	114974385	114959726	+	TRUB1	circTRUB1-1	-	0	0	0	0	0	0
chr10-114802465	rs12785140	0.7327	0	0	0	0	0	-0.00933994	0.00106361	0.00119988	chr10:114959726|114974385	chr10_114974385_114959726:+	0.000447119	chr10	114974385	114959726	+	TRUB1	circTRUB1-1	-	0	0	0	0	0	0
chr10-114803389	rs7075095	0.4387	0	0	0	0	0	-0.00813032	0.00493927	0.00449955	chr10:114959726|114974385	chr10_114974385_114959726:+	0.000447119	chr10	114974385	114959726	+	TRUB1	circTRUB1-1	-	0	0	0	0	0	0
chr10-114809806	rs7089973	0.09015	0	0	0	0	0	-0.0181126	6.33414e-10	9.999e-05	chr10:114959726|114974385	chr10_114974385_114959726:+	0.000447119	chr10	114974385	114959726	+	TRUB1	circTRUB1-1	-	0	0	0	0	0	0
chr10-114811522	rs55671354	0.0003793	1	0	1	0	0	-0.0117159	3.54034e-05	9.999e-05	chr10:114959726|114974385	chr10_114974385_114959726:+	0.000447119	chr10	114974385	114959726	+	TRUB1	circTRUB1-1	-	0	0	0	0	0	0
chr10-114812037	rs11196924	0.0008474	1	0	1	0	0	-0.0114459	6.71351e-05	0.00019998	chr10:114959726|114974385	chr10_114974385_114959726:+	0.000447119	chr10	114974385	114959726	+	TRUB1	circTRUB1-1	-	0	0	0	0	0	0
chr10-114813664	rs55759483	0.0003299	1	0	1	0	0	-0.0121817	1.55899e-05	9.999e-05	chr10:114959726|114974385	chr10_114974385_114959726:+	0.000447119	chr10	114974385	114959726	+	TRUB1	circTRUB1-1	-	0	0	0	0	0	0
chr10-11481368	rs10905961	0.09727	0	0	0	0	0	-0.0174557	0.00480771	0.00489951	chr10:11249153|11288552	chr10_11288552_11249153:+	0.00126726	chr10	11288552	11249153	+	CELF2	circCELF2-5	-	0	0	0	0	0	0
chr10-114814143	rs7908237	0.0003247	1	0	1	0	0	-0.0121817	1.55899e-05	9.999e-05	chr10:114959726|114974385	chr10_114974385_114959726:+	0.000447119	chr10	114974385	114959726	+	TRUB1	circTRUB1-1	-	0	0	0	0	0	0
chr10-114815035	rs61867965	0.0007729	1	0	1	0	0	-0.0114459	6.71351e-05	0.00019998	chr10:114959726|114974385	chr10_114974385_114959726:+	0.000447119	chr10	114974385	114959726	+	TRUB1	circTRUB1-1	-	0	0	0	0	0	0
chr10-114816469	rs12771956	0.1304	0	0	1	0	0	-0.0111408	0.00537359	0.00479952	chr10:114830852|114848737	chr10_114848737_114830852:+	0.000914837	chr10	114848737	114830852	+	FAM160B1	circFAM160B1-2	-	1	0	0	0	0	0
chr10-114816469	rs12771956	0.1304	0	0	1	0	0	-0.0183502	1.84853e-09	9.999e-05	chr10:114959726|114974385	chr10_114974385_114959726:+	0.000447119	chr10	114974385	114959726	+	TRUB1	circTRUB1-1	-	0	0	0	0	0	0
chr10-114816686	rs7081975	0.0005416	1	0	1	0	0	-0.0119076	3.04906e-05	9.999e-05	chr10:114959726|114974385	chr10_114974385_114959726:+	0.000447119	chr10	114974385	114959726	+	TRUB1	circTRUB1-1	-	0	0	0	0	0	0
chr10-114817031	rs4752255	0.0005355	1	0	1	0	0	-0.0119076	3.04906e-05	9.999e-05	chr10:114959726|114974385	chr10_114974385_114959726:+	0.000447119	chr10	114974385	114959726	+	TRUB1	circTRUB1-1	-	0	0	0	0	0	0
chr10-114817402	rs4752256	0.0003256	1	0	1	0	0	-0.0121817	1.55899e-05	9.999e-05	chr10:114959726|114974385	chr10_114974385_114959726:+	0.000447119	chr10	114974385	114959726	+	TRUB1	circTRUB1-1	-	0	0	0	0	0	0
chr10-114818730	rs12218498	0.000692	1	0	1	0	0	-0.0114459	6.71351e-05	0.00019998	chr10:114959726|114974385	chr10_114974385_114959726:+	0.000447119	chr10	114974385	114959726	+	TRUB1	circTRUB1-1	-	0	0	0	0	0	0
chr10-114818780	rs1924034	0.0003042	1	0	1	0	0	-0.0121817	1.55899e-05	9.999e-05	chr10:114959726|114974385	chr10_114974385_114959726:+	0.000447119	chr10	114974385	114959726	+	TRUB1	circTRUB1-1	-	0	0	0	0	0	0
chr10-114822321	rs11196929	0.0005544	1	0	1	0	0	-0.011579	5.18927e-05	9.999e-05	chr10:114959726|114974385	chr10_114974385_114959726:+	0.000447119	chr10	114974385	114959726	+	TRUB1	circTRUB1-1	-	0	0	0	0	0	0
chr10-114822660	rs1359080	0.0004798	1	0	1	0	0	-0.011579	5.18927e-05	9.999e-05	chr10:114959726|114974385	chr10_114974385_114959726:+	0.000447119	chr10	114974385	114959726	+	TRUB1	circTRUB1-1	-	0	0	0	0	0	0
chr10-114822743	rs1359079	0.0005417	1	0	1	0	0	-0.011579	5.18927e-05	9.999e-05	chr10:114959726|114974385	chr10_114974385_114959726:+	0.000447119	chr10	114974385	114959726	+	TRUB1	circTRUB1-1	-	0	0	0	0	0	0
chr10-114822801	rs758585	0.0002361	1	0	1	0	0	-0.0123121	1.18362e-05	9.999e-05	chr10:114959726|114974385	chr10_114974385_114959726:+	0.000447119	chr10	114974385	114959726	+	TRUB1	circTRUB1-1	-	0	0	0	0	0	0
chr10-114823837	rs11196930	0.0005808	1	0	1	0	0	-0.011579	5.18927e-05	9.999e-05	chr10:114959726|114974385	chr10_114974385_114959726:+	0.000447119	chr10	114974385	114959726	+	TRUB1	circTRUB1-1	-	0	0	0	0	0	0
chr10-114824138	rs2420066	0.0005882	1	0	1	0	0	-0.011579	5.18927e-05	9.999e-05	chr10:114959726|114974385	chr10_114974385_114959726:+	0.000447119	chr10	114974385	114959726	+	TRUB1	circTRUB1-1	-	0	0	0	0	0	0
chr10-114824603	rs61867966	0.1378	0	0	1	0	0	-0.0114912	0.00386339	0.00329967	chr10:114830852|114848737	chr10_114848737_114830852:+	0.000914837	chr10	114848737	114830852	+	FAM160B1	circFAM160B1-2	-	1	0	0	0	0	0
chr10-114824603	rs61867966	0.1378	0	0	1	0	0	-0.0183791	1.38519e-09	9.999e-05	chr10:114959726|114974385	chr10_114974385_114959726:+	0.000447119	chr10	114974385	114959726	+	TRUB1	circTRUB1-1	-	0	0	0	0	0	0
chr10-114824627	rs11196932	0.0005871	1	0	1	0	0	-0.011579	5.18927e-05	9.999e-05	chr10:114959726|114974385	chr10_114974385_114959726:+	0.000447119	chr10	114974385	114959726	+	TRUB1	circTRUB1-1	-	0	0	0	0	0	0
chr10-114825350	rs7095816	0.0002768	1	0	1	0	0	-0.0123121	1.18362e-05	9.999e-05	chr10:114959726|114974385	chr10_114974385_114959726:+	0.000447119	chr10	114974385	114959726	+	TRUB1	circTRUB1-1	-	0	0	0	0	0	0
chr10-114828301	rs17663387	0.0002469	1	0	1	0	0	-0.0123121	1.18362e-05	9.999e-05	chr10:114959726|114974385	chr10_114974385_114959726:+	0.000447119	chr10	114974385	114959726	+	TRUB1	circTRUB1-1	-	0	0	0	0	0	0
chr10-114828871	rs11196936	0.0006026	1	0	1	0	0	-0.011579	5.18927e-05	9.999e-05	chr10:114959726|114974385	chr10_114974385_114959726:+	0.000447119	chr10	114974385	114959726	+	TRUB1	circTRUB1-1	-	0	0	0	0	0	0
chr10-114829222	rs8181444	0.000601	1	0	1	0	0	-0.011579	5.18927e-05	9.999e-05	chr10:114959726|114974385	chr10_114974385_114959726:+	0.000447119	chr10	114974385	114959726	+	TRUB1	circTRUB1-1	-	0	0	0	0	0	0
chr10-114829641	rs10885613	0.0006001	1	0	1	0	0	-0.011579	5.18927e-05	9.999e-05	chr10:114959726|114974385	chr10_114974385_114959726:+	0.000447119	chr10	114974385	114959726	+	TRUB1	circTRUB1-1	-	0	0	0	0	0	0
chr10-114829741	rs11196937	0.0005947	1	0	1	0	0	-0.011579	5.18927e-05	9.999e-05	chr10:114959726|114974385	chr10_114974385_114959726:+	0.000447119	chr10	114974385	114959726	+	TRUB1	circTRUB1-1	-	0	0	0	0	0	0
chr10-114830347	rs2146806	0.01904	1	0	1	0	0	-0.0129704	0.000749291	0.00089991	chr10:114830852|114848737	chr10_114848737_114830852:+	0.000914837	chr10	114848737	114830852	+	FAM160B1	circFAM160B1-2	-	1	0	0	0	0	0
chr10-114830347	rs2146806	0.01904	1	0	1	0	0	-0.0165762	1.97494e-08	9.999e-05	chr10:114959726|114974385	chr10_114974385_114959726:+	0.000447119	chr10	114974385	114959726	+	TRUB1	circTRUB1-1	-	0	0	0	0	0	0
chr10-114830589	rs2420067	0.0005994	1	0	1	0	0	-0.011579	5.18927e-05	9.999e-05	chr10:114959726|114974385	chr10_114974385_114959726:+	0.000447119	chr10	114974385	114959726	+	TRUB1	circTRUB1-1	-	0	0	0	0	0	0
chr10-114831559	rs7897937	0.0006084	1	0	1	0	0	-0.011579	5.18927e-05	9.999e-05	chr10:114959726|114974385	chr10_114974385_114959726:+	0.000447119	chr10	114974385	114959726	+	TRUB1	circTRUB1-1	-	0	0	0	0	0	0
chr10-114831632	rs7914792	0.0006026	1	0	1	0	0	-0.011579	5.18927e-05	9.999e-05	chr10:114959726|114974385	chr10_114974385_114959726:+	0.000447119	chr10	114974385	114959726	+	TRUB1	circTRUB1-1	-	0	0	0	0	0	0
chr10-114833416	rs11196939	0.0005721	1	0	1	0	0	-0.011579	5.18927e-05	9.999e-05	chr10:114959726|114974385	chr10_114974385_114959726:+	0.000447119	chr10	114974385	114959726	+	TRUB1	circTRUB1-1	-	0	0	0	0	0	0
chr10-114833773	rs10490909	0.0006662	1	0	1	0	0	-0.011579	5.18927e-05	9.999e-05	chr10:114959726|114974385	chr10_114974385_114959726:+	0.000447119	chr10	114974385	114959726	+	TRUB1	circTRUB1-1	-	0	0	0	0	0	0
chr10-114834032	rs11196940	0.0007946	1	0	1	0	0	-0.011579	5.18927e-05	9.999e-05	chr10:114959726|114974385	chr10_114974385_114959726:+	0.000447119	chr10	114974385	114959726	+	TRUB1	circTRUB1-1	-	0	0	0	0	0	0
chr10-114835175	rs11819372	0.0002569	1	0	1	0	0	-0.0123121	1.18362e-05	9.999e-05	chr10:114959726|114974385	chr10_114974385_114959726:+	0.000447119	chr10	114974385	114959726	+	TRUB1	circTRUB1-1	-	0	0	0	0	0	0
chr10-114836312	rs17095662	0.0003099	1	0	1	0	0	-0.0118456	2.72032e-05	9.999e-05	chr10:114959726|114974385	chr10_114974385_114959726:+	0.000447119	chr10	114974385	114959726	+	TRUB1	circTRUB1-1	-	0	0	0	0	0	0
chr10-114836499	rs11196941	0.0006919	1	0	1	0	0	-0.011579	5.18927e-05	9.999e-05	chr10:114959726|114974385	chr10_114974385_114959726:+	0.000447119	chr10	114974385	114959726	+	TRUB1	circTRUB1-1	-	0	0	0	0	0	0
chr10-114836510	rs17663670	0.0007025	1	0	1	0	0	-0.011579	5.18927e-05	9.999e-05	chr10:114959726|114974385	chr10_114974385_114959726:+	0.000447119	chr10	114974385	114959726	+	TRUB1	circTRUB1-1	-	0	0	0	0	0	0
chr10-114837113	rs11196942	0.0003361	1	0	1	0	0	-0.0118456	2.72032e-05	9.999e-05	chr10:114959726|114974385	chr10_114974385_114959726:+	0.000447119	chr10	114974385	114959726	+	TRUB1	circTRUB1-1	-	0	0	0	0	0	0
chr10-114837813	rs58587374	0.0006317	1	0	1	0	0	-0.011579	5.18927e-05	9.999e-05	chr10:114959726|114974385	chr10_114974385_114959726:+	0.000447119	chr10	114974385	114959726	+	TRUB1	circTRUB1-1	-	0	0	0	0	0	0
chr10-114838004	rs61596353	0.0006323	1	0	1	0	0	-0.011579	5.18927e-05	9.999e-05	chr10:114959726|114974385	chr10_114974385_114959726:+	0.000447119	chr10	114974385	114959726	+	TRUB1	circTRUB1-1	-	0	0	0	0	0	0
chr10-114838362	rs17586888	0.0006416	1	0	1	0	0	-0.011579	5.18927e-05	9.999e-05	chr10:114959726|114974385	chr10_114974385_114959726:+	0.000447119	chr10	114974385	114959726	+	TRUB1	circTRUB1-1	-	0	0	0	0	0	0
chr10-114839106	rs11196943	0.0006519	1	0	1	0	0	-0.011579	5.18927e-05	9.999e-05	chr10:114959726|114974385	chr10_114974385_114959726:+	0.000447119	chr10	114974385	114959726	+	TRUB1	circTRUB1-1	-	0	0	0	0	0	0
chr10-114839363	rs11196944	0.0006495	1	0	1	0	0	-0.011579	5.18927e-05	9.999e-05	chr10:114959726|114974385	chr10_114974385_114959726:+	0.000447119	chr10	114974385	114959726	+	TRUB1	circTRUB1-1	-	0	0	0	0	0	0
chr10-114840665	rs11196945	0.0006769	1	0	1	0	0	-0.011579	5.18927e-05	9.999e-05	chr10:114959726|114974385	chr10_114974385_114959726:+	0.000447119	chr10	114974385	114959726	+	TRUB1	circTRUB1-1	-	0	0	0	0	0	0
chr10-114841613	rs11196947	0.0007014	1	0	1	0	0	-0.011579	5.18927e-05	9.999e-05	chr10:114959726|114974385	chr10_114974385_114959726:+	0.000447119	chr10	114974385	114959726	+	TRUB1	circTRUB1-1	-	0	0	0	0	0	0
chr10-114841916	rs765173	0.0002846	1	0	1	0	0	-0.0123121	1.18362e-05	9.999e-05	chr10:114959726|114974385	chr10_114974385_114959726:+	0.000447119	chr10	114974385	114959726	+	TRUB1	circTRUB1-1	-	0	0	0	0	0	0
chr10-114842129	rs765174	0.0006683	1	0	1	0	0	-0.011579	5.18927e-05	9.999e-05	chr10:114959726|114974385	chr10_114974385_114959726:+	0.000447119	chr10	114974385	114959726	+	TRUB1	circTRUB1-1	-	0	0	0	0	0	0
chr10-114842315	rs11196948	0.000658	1	0	1	0	0	-0.011579	5.18927e-05	9.999e-05	chr10:114959726|114974385	chr10_114974385_114959726:+	0.000447119	chr10	114974385	114959726	+	TRUB1	circTRUB1-1	-	0	0	0	0	0	0
chr10-114843439	rs7079877	0.0006662	1	0	1	0	0	-0.011579	5.18927e-05	9.999e-05	chr10:114959726|114974385	chr10_114974385_114959726:+	0.000447119	chr10	114974385	114959726	+	TRUB1	circTRUB1-1	-	0	0	0	0	0	0
chr10-114844585	rs2181563	0.0004573	1	0	1	0	0	-0.0123121	1.18362e-05	9.999e-05	chr10:114959726|114974385	chr10_114974385_114959726:+	0.000447119	chr10	114974385	114959726	+	TRUB1	circTRUB1-1	-	0	0	0	0	0	0
chr10-114845111	rs55711292	0.1453	0	0	1	0	0	-0.0114912	0.00386339	0.00329967	chr10:114830852|114848737	chr10_114848737_114830852:+	0.000914837	chr10	114848737	114830852	+	FAM160B1	circFAM160B1-2	-	1	0	0	0	0	0
chr10-114845111	rs55711292	0.1453	0	0	1	0	0	-0.0183791	1.38519e-09	9.999e-05	chr10:114959726|114974385	chr10_114974385_114959726:+	0.000447119	chr10	114974385	114959726	+	TRUB1	circTRUB1-1	-	0	0	0	0	0	0
chr10-114845344	rs2420069	0.0006678	1	0	1	0	0	-0.011579	5.18927e-05	9.999e-05	chr10:114959726|114974385	chr10_114974385_114959726:+	0.000447119	chr10	114974385	114959726	+	TRUB1	circTRUB1-1	-	0	0	0	0	0	0
chr10-114845609	rs3758603	0.0006691	1	0	1	0	0	-0.011579	5.18927e-05	9.999e-05	chr10:114959726|114974385	chr10_114974385_114959726:+	0.000447119	chr10	114974385	114959726	+	TRUB1	circTRUB1-1	-	0	0	0	0	0	0
chr10-114847497	rs11196950	0.0006969	1	0	1	0	0	-0.011579	5.18927e-05	9.999e-05	chr10:114959726|114974385	chr10_114974385_114959726:+	0.000447119	chr10	114974385	114959726	+	TRUB1	circTRUB1-1	-	0	0	0	0	0	0
chr10-114847502	rs11196951	0.0007009	1	0	1	0	0	-0.011579	5.18927e-05	9.999e-05	chr10:114959726|114974385	chr10_114974385_114959726:+	0.000447119	chr10	114974385	114959726	+	TRUB1	circTRUB1-1	-	0	0	0	0	0	0
chr10-114847833	rs11196952	0.000696	1	0	1	0	0	-0.011579	5.18927e-05	9.999e-05	chr10:114959726|114974385	chr10_114974385_114959726:+	0.000447119	chr10	114974385	114959726	+	TRUB1	circTRUB1-1	-	0	0	0	0	0	0
chr10-114847948	rs11196953	0.0006912	1	0	1	0	0	-0.011579	5.18927e-05	9.999e-05	chr10:114959726|114974385	chr10_114974385_114959726:+	0.000447119	chr10	114974385	114959726	+	TRUB1	circTRUB1-1	-	0	0	0	0	0	0
chr10-114849339	rs10885614	0.0006896	1	0	1	0	0	-0.011579	5.18927e-05	9.999e-05	chr10:114959726|114974385	chr10_114974385_114959726:+	0.000447119	chr10	114974385	114959726	+	TRUB1	circTRUB1-1	-	0	0	0	0	0	0
chr10-114849817	rs7919649	0.0006303	1	0	1	0	0	-0.011579	5.18927e-05	9.999e-05	chr10:114959726|114974385	chr10_114974385_114959726:+	0.000447119	chr10	114974385	114959726	+	TRUB1	circTRUB1-1	-	0	0	0	0	0	0
chr10-114850145	rs7903663	0.0007119	1	0	1	0	0	-0.011579	5.18927e-05	9.999e-05	chr10:114959726|114974385	chr10_114974385_114959726:+	0.000447119	chr10	114974385	114959726	+	TRUB1	circTRUB1-1	-	0	0	0	0	0	0
chr10-114850512	rs7904188	0.0007437	1	0	1	0	0	-0.011579	5.18927e-05	9.999e-05	chr10:114959726|114974385	chr10_114974385_114959726:+	0.000447119	chr10	114974385	114959726	+	TRUB1	circTRUB1-1	-	0	0	0	0	0	0
chr10-114850931	rs7907837	0.000307	1	0	1	0	0	-0.0123121	1.18362e-05	9.999e-05	chr10:114959726|114974385	chr10_114974385_114959726:+	0.000447119	chr10	114974385	114959726	+	TRUB1	circTRUB1-1	-	0	0	0	0	0	0
chr10-114851129	rs12415173	0.0007484	1	0	1	0	0	-0.011579	5.18927e-05	9.999e-05	chr10:114959726|114974385	chr10_114974385_114959726:+	0.000447119	chr10	114974385	114959726	+	TRUB1	circTRUB1-1	-	0	0	0	0	0	0
chr10-114851578	rs7908665	0.0003336	1	0	1	0	0	-0.0123121	1.18362e-05	9.999e-05	chr10:114959726|114974385	chr10_114974385_114959726:+	0.000447119	chr10	114974385	114959726	+	TRUB1	circTRUB1-1	-	0	0	0	0	0	0
chr10-114852035	rs7920216	0.0007771	1	0	1	0	0	-0.011579	5.18927e-05	9.999e-05	chr10:114959726|114974385	chr10_114974385_114959726:+	0.000447119	chr10	114974385	114959726	+	TRUB1	circTRUB1-1	-	0	0	0	0	0	0
chr10-114852869	rs17092497	0.01931	1	0	1	0	0	-0.0129704	0.000749291	0.00089991	chr10:114830852|114848737	chr10_114848737_114830852:+	0.000914837	chr10	114848737	114830852	+	FAM160B1	circFAM160B1-2	-	1	0	0	0	0	0
chr10-114852869	rs17092497	0.01931	1	0	1	0	0	-0.0165762	1.97494e-08	9.999e-05	chr10:114959726|114974385	chr10_114974385_114959726:+	0.000447119	chr10	114974385	114959726	+	TRUB1	circTRUB1-1	-	0	0	0	0	0	0
chr10-114853499	rs4752322	0.0002859	1	0	1	0	0	-0.0123121	1.18362e-05	9.999e-05	chr10:114959726|114974385	chr10_114974385_114959726:+	0.000447119	chr10	114974385	114959726	+	TRUB1	circTRUB1-1	-	0	0	0	0	0	0
chr10-114854742	rs7918253	0.01956	1	0	1	0	0	-0.0129704	0.000749291	0.00089991	chr10:114830852|114848737	chr10_114848737_114830852:+	0.000914837	chr10	114848737	114830852	+	FAM160B1	circFAM160B1-2	-	1	0	0	0	0	0
chr10-114854742	rs7918253	0.01956	1	0	1	0	0	-0.0165762	1.97494e-08	9.999e-05	chr10:114959726|114974385	chr10_114974385_114959726:+	0.000447119	chr10	114974385	114959726	+	TRUB1	circTRUB1-1	-	0	0	0	0	0	0
chr10-114854804	rs7918388	0.01955	1	0	1	0	0	-0.0129704	0.000749291	0.00089991	chr10:114830852|114848737	chr10_114848737_114830852:+	0.000914837	chr10	114848737	114830852	+	FAM160B1	circFAM160B1-2	-	1	0	0	0	0	0
chr10-114854804	rs7918388	0.01955	1	0	1	0	0	-0.0165762	1.97494e-08	9.999e-05	chr10:114959726|114974385	chr10_114974385_114959726:+	0.000447119	chr10	114974385	114959726	+	TRUB1	circTRUB1-1	-	0	0	0	0	0	0
chr10-114855286	rs3180654	0.02002	1	0	1	0	0	-0.0129704	0.000749291	0.00089991	chr10:114830852|114848737	chr10_114848737_114830852:+	0.000914837	chr10	114848737	114830852	+	FAM160B1	circFAM160B1-2	-	1	0	0	0	0	0
chr10-114855286	rs3180654	0.02002	1	0	1	0	0	-0.0165762	1.97494e-08	9.999e-05	chr10:114959726|114974385	chr10_114974385_114959726:+	0.000447119	chr10	114974385	114959726	+	TRUB1	circTRUB1-1	-	0	0	0	0	0	0
chr10-114856403	rs10490908	0.01977	1	0	1	0	0	-0.0129704	0.000749291	0.00089991	chr10:114830852|114848737	chr10_114848737_114830852:+	0.000914837	chr10	114848737	114830852	+	FAM160B1	circFAM160B1-2	-	1	0	0	0	0	0
chr10-114856403	rs10490908	0.01977	1	0	1	0	0	-0.0165762	1.97494e-08	9.999e-05	chr10:114959726|114974385	chr10_114974385_114959726:+	0.000447119	chr10	114974385	114959726	+	TRUB1	circTRUB1-1	-	0	0	0	0	0	0
chr10-11485787	rs3824642	0.02898	1	0	0	0	0	0.00920935	0.000618777	0.00069993	chr10:11165486|11288552	chr10_11288552_11165486:+	0.0011046	chr10	11288552	11165486	+	CELF2	circCELF2-2	-	0	0	0	0	0	0
chr10-114857959	rs10885618	0.0002527	1	0	1	0	0	-0.0123121	1.18362e-05	9.999e-05	chr10:114959726|114974385	chr10_114974385_114959726:+	0.000447119	chr10	114974385	114959726	+	TRUB1	circTRUB1-1	-	0	0	0	0	0	0
chr10-114858318	rs7915943	0.0003191	1	0	1	0	0	-0.0118456	2.72032e-05	9.999e-05	chr10:114959726|114974385	chr10_114974385_114959726:+	0.000447119	chr10	114974385	114959726	+	TRUB1	circTRUB1-1	-	0	0	0	0	0	0
chr10-114859807	rs7923693	0.0002463	1	0	1	0	0	-0.0123121	1.18362e-05	9.999e-05	chr10:114959726|114974385	chr10_114974385_114959726:+	0.000447119	chr10	114974385	114959726	+	TRUB1	circTRUB1-1	-	0	0	0	0	0	0
chr10-114860090	rs34683721	0.01844	1	0	1	0	0	-0.0129704	0.000749291	0.00089991	chr10:114830852|114848737	chr10_114848737_114830852:+	0.000914837	chr10	114848737	114830852	+	FAM160B1	circFAM160B1-2	-	1	0	0	0	0	0
chr10-114860090	rs34683721	0.01844	1	0	1	0	0	-0.0165762	1.97494e-08	9.999e-05	chr10:114959726|114974385	chr10_114974385_114959726:+	0.000447119	chr10	114974385	114959726	+	TRUB1	circTRUB1-1	-	0	0	0	0	0	0
chr10-114861081	rs7072364	0.02407	1	0	1	0	0	-0.0129841	0.00072309	0.00069993	chr10:114830852|114848737	chr10_114848737_114830852:+	0.000914837	chr10	114848737	114830852	+	FAM160B1	circFAM160B1-2	-	1	0	0	0	0	0
chr10-114861081	rs7072364	0.02407	1	0	1	0	0	-0.0163905	2.7153e-08	9.999e-05	chr10:114959726|114974385	chr10_114974385_114959726:+	0.000447119	chr10	114974385	114959726	+	TRUB1	circTRUB1-1	-	0	0	0	0	0	0
chr10-114861395	rs34064819	0.02482	1	0	1	0	0	-0.0129841	0.00072309	0.00069993	chr10:114830852|114848737	chr10_114848737_114830852:+	0.000914837	chr10	114848737	114830852	+	FAM160B1	circFAM160B1-2	-	1	0	0	0	0	0
chr10-114861395	rs34064819	0.02482	1	0	1	0	0	-0.0163905	2.7153e-08	9.999e-05	chr10:114959726|114974385	chr10_114974385_114959726:+	0.000447119	chr10	114974385	114959726	+	TRUB1	circTRUB1-1	-	0	0	0	0	0	0
chr10-114862580	rs41284358	0.01874	1	0	1	0	0	-0.0129704	0.000749291	0.00089991	chr10:114830852|114848737	chr10_114848737_114830852:+	0.000914837	chr10	114848737	114830852	+	FAM160B1	circFAM160B1-2	-	1	0	0	0	0	0
chr10-114862580	rs41284358	0.01874	1	0	1	0	0	-0.0165762	1.97494e-08	9.999e-05	chr10:114959726|114974385	chr10_114974385_114959726:+	0.000447119	chr10	114974385	114959726	+	TRUB1	circTRUB1-1	-	0	0	0	0	0	0
chr10-11486310	rs7908774	0.03095	1	0	0	0	0	0.00920935	0.000618777	0.00069993	chr10:11165486|11288552	chr10_11288552_11165486:+	0.0011046	chr10	11288552	11165486	+	CELF2	circCELF2-2	-	0	0	0	0	0	0
chr10-114863300	rs36089581	0.1329	0	0	1	0	0	-0.0114912	0.00386339	0.00329967	chr10:114830852|114848737	chr10_114848737_114830852:+	0.000914837	chr10	114848737	114830852	+	FAM160B1	circFAM160B1-2	-	1	0	0	0	0	0
chr10-114863300	rs36089581	0.1329	0	0	1	0	0	-0.0183791	1.38519e-09	9.999e-05	chr10:114959726|114974385	chr10_114974385_114959726:+	0.000447119	chr10	114974385	114959726	+	TRUB1	circTRUB1-1	-	0	0	0	0	0	0
chr10-114864308	rs1046492	0.01733	1	0	1	0	0	-0.0129704	0.000749291	0.00089991	chr10:114830852|114848737	chr10_114848737_114830852:+	0.000914837	chr10	114848737	114830852	+	FAM160B1	circFAM160B1-2	-	1	0	0	0	0	0
chr10-114864308	rs1046492	0.01733	1	0	1	0	0	-0.0165762	1.97494e-08	9.999e-05	chr10:114959726|114974385	chr10_114974385_114959726:+	0.000447119	chr10	114974385	114959726	+	TRUB1	circTRUB1-1	-	0	0	0	0	0	0
chr10-114865050	rs61868018	0.01759	1	0	1	0	0	-0.0129704	0.000749291	0.00089991	chr10:114830852|114848737	chr10_114848737_114830852:+	0.000914837	chr10	114848737	114830852	+	FAM160B1	circFAM160B1-2	-	1	0	0	0	0	0
chr10-114865050	rs61868018	0.01759	1	0	1	0	0	-0.0165762	1.97494e-08	9.999e-05	chr10:114959726|114974385	chr10_114974385_114959726:+	0.000447119	chr10	114974385	114959726	+	TRUB1	circTRUB1-1	-	0	0	0	0	0	0
chr10-114865400	rs7923295	0.01813	1	0	1	0	0	-0.0129704	0.000749291	0.00089991	chr10:114830852|114848737	chr10_114848737_114830852:+	0.000914837	chr10	114848737	114830852	+	FAM160B1	circFAM160B1-2	-	1	0	0	0	0	0
chr10-114865400	rs7923295	0.01813	1	0	1	0	0	-0.0165762	1.97494e-08	9.999e-05	chr10:114959726|114974385	chr10_114974385_114959726:+	0.000447119	chr10	114974385	114959726	+	TRUB1	circTRUB1-1	-	0	0	0	0	0	0
chr10-114865722	rs7895551	0.01875	1	0	1	0	0	-0.0129704	0.000749291	0.00089991	chr10:114830852|114848737	chr10_114848737_114830852:+	0.000914837	chr10	114848737	114830852	+	FAM160B1	circFAM160B1-2	-	1	0	0	0	0	0
chr10-114865722	rs7895551	0.01875	1	0	1	0	0	-0.0165762	1.97494e-08	9.999e-05	chr10:114959726|114974385	chr10_114974385_114959726:+	0.000447119	chr10	114974385	114959726	+	TRUB1	circTRUB1-1	-	0	0	0	0	0	0
chr10-114866017	rs7895830	0.0002559	1	0	1	0	0	-0.0123121	1.18362e-05	9.999e-05	chr10:114959726|114974385	chr10_114974385_114959726:+	0.000447119	chr10	114974385	114959726	+	TRUB1	circTRUB1-1	-	0	0	0	0	0	0
chr10-114866132	rs60820172	0.01883	1	0	1	0	0	-0.0129704	0.000749291	0.00089991	chr10:114830852|114848737	chr10_114848737_114830852:+	0.000914837	chr10	114848737	114830852	+	FAM160B1	circFAM160B1-2	-	1	0	0	0	0	0
chr10-114866132	rs60820172	0.01883	1	0	1	0	0	-0.0165762	1.97494e-08	9.999e-05	chr10:114959726|114974385	chr10_114974385_114959726:+	0.000447119	chr10	114974385	114959726	+	TRUB1	circTRUB1-1	-	0	0	0	0	0	0
chr10-114867148	rs7093674	0.01926	1	0	1	0	0	-0.0129704	0.000749291	0.00089991	chr10:114830852|114848737	chr10_114848737_114830852:+	0.000914837	chr10	114848737	114830852	+	FAM160B1	circFAM160B1-2	-	1	0	0	0	0	0
chr10-114867148	rs7093674	0.01926	1	0	1	0	0	-0.0165762	1.97494e-08	9.999e-05	chr10:114959726|114974385	chr10_114974385_114959726:+	0.000447119	chr10	114974385	114959726	+	TRUB1	circTRUB1-1	-	0	0	0	0	0	0
chr10-114867181	rs7093686	0.0007024	1	0	1	0	0	-0.011579	5.18927e-05	9.999e-05	chr10:114959726|114974385	chr10_114974385_114959726:+	0.000447119	chr10	114974385	114959726	+	TRUB1	circTRUB1-1	-	0	0	0	0	0	0
chr10-114867358	rs7075888	0.01842	1	0	1	0	0	-0.0129704	0.000749291	0.00089991	chr10:114830852|114848737	chr10_114848737_114830852:+	0.000914837	chr10	114848737	114830852	+	FAM160B1	circFAM160B1-2	-	1	0	0	0	0	0
chr10-114867358	rs7075888	0.01842	1	0	1	0	0	-0.0165762	1.97494e-08	9.999e-05	chr10:114959726|114974385	chr10_114974385_114959726:+	0.000447119	chr10	114974385	114959726	+	TRUB1	circTRUB1-1	-	0	0	0	0	0	0
chr10-114867401	rs7094072	0.01844	1	0	1	0	0	-0.0129704	0.000749291	0.00089991	chr10:114830852|114848737	chr10_114848737_114830852:+	0.000914837	chr10	114848737	114830852	+	FAM160B1	circFAM160B1-2	-	1	0	0	0	0	0
chr10-114867401	rs7094072	0.01844	1	0	1	0	0	-0.0165762	1.97494e-08	9.999e-05	chr10:114959726|114974385	chr10_114974385_114959726:+	0.000447119	chr10	114974385	114959726	+	TRUB1	circTRUB1-1	-	0	0	0	0	0	0
chr10-114868151	rs1966384	0.02151	1	0	1	0	0	-0.0132367	0.000565647	0.00029997	chr10:114830852|114848737	chr10_114848737_114830852:+	0.000914837	chr10	114848737	114830852	+	FAM160B1	circFAM160B1-2	-	1	0	0	0	0	1
chr10-114868151	rs1966384	0.02151	1	0	1	0	0	-0.0165	2.1716e-08	9.999e-05	chr10:114959726|114974385	chr10_114974385_114959726:+	0.000447119	chr10	114974385	114959726	+	TRUB1	circTRUB1-1	-	0	0	0	0	0	0
chr10-114869337	rs7909657	0.01854	1	0	1	0	0	-0.0129704	0.000749291	0.00089991	chr10:114830852|114848737	chr10_114848737_114830852:+	0.000914837	chr10	114848737	114830852	+	FAM160B1	circFAM160B1-2	-	1	0	0	0	0	0
chr10-114869337	rs7909657	0.01854	1	0	1	0	0	-0.0165762	1.97494e-08	9.999e-05	chr10:114959726|114974385	chr10_114974385_114959726:+	0.000447119	chr10	114974385	114959726	+	TRUB1	circTRUB1-1	-	0	0	0	0	0	0
chr10-114869377	rs7909566	0.01851	1	0	1	0	0	-0.0129704	0.000749291	0.00089991	chr10:114830852|114848737	chr10_114848737_114830852:+	0.000914837	chr10	114848737	114830852	+	FAM160B1	circFAM160B1-2	-	1	0	0	0	0	0
chr10-114869377	rs7909566	0.01851	1	0	1	0	0	-0.0165762	1.97494e-08	9.999e-05	chr10:114959726|114974385	chr10_114974385_114959726:+	0.000447119	chr10	114974385	114959726	+	TRUB1	circTRUB1-1	-	0	0	0	0	0	0
chr10-114870272	rs35628210	0.01996	1	0	1	0	0	-0.0129704	0.000749291	0.00089991	chr10:114830852|114848737	chr10_114848737_114830852:+	0.000914837	chr10	114848737	114830852	+	FAM160B1	circFAM160B1-2	-	1	0	0	0	0	0
chr10-114870272	rs35628210	0.01996	1	0	1	0	0	-0.0165762	1.97494e-08	9.999e-05	chr10:114959726|114974385	chr10_114974385_114959726:+	0.000447119	chr10	114974385	114959726	+	TRUB1	circTRUB1-1	-	0	0	0	0	0	0
chr10-114870289	rs10885620	0.000407	1	0	1	0	0	-0.0123121	1.18362e-05	9.999e-05	chr10:114959726|114974385	chr10_114974385_114959726:+	0.000447119	chr10	114974385	114959726	+	TRUB1	circTRUB1-1	-	0	0	0	0	0	0
chr10-114870530	rs17092542	0.01997	1	0	1	0	0	-0.0129704	0.000749291	0.00089991	chr10:114830852|114848737	chr10_114848737_114830852:+	0.000914837	chr10	114848737	114830852	+	FAM160B1	circFAM160B1-2	-	1	0	0	0	0	0
chr10-114870530	rs17092542	0.01997	1	0	1	0	0	-0.0165762	1.97494e-08	9.999e-05	chr10:114959726|114974385	chr10_114974385_114959726:+	0.000447119	chr10	114974385	114959726	+	TRUB1	circTRUB1-1	-	0	0	0	0	0	0
chr10-114871203	rs12772800	0.1572	0	0	1	0	0	-0.0114912	0.00386339	0.00329967	chr10:114830852|114848737	chr10_114848737_114830852:+	0.000914837	chr10	114848737	114830852	+	FAM160B1	circFAM160B1-2	-	1	0	0	0	0	0
chr10-114871203	rs12772800	0.1572	0	0	1	0	0	-0.0183791	1.38519e-09	9.999e-05	chr10:114959726|114974385	chr10_114974385_114959726:+	0.000447119	chr10	114974385	114959726	+	TRUB1	circTRUB1-1	-	0	0	0	0	0	0
chr10-114871425	rs12773943	0.021	1	0	1	0	0	-0.0129704	0.000749291	0.00089991	chr10:114830852|114848737	chr10_114848737_114830852:+	0.000914837	chr10	114848737	114830852	+	FAM160B1	circFAM160B1-2	-	1	0	0	0	0	0
chr10-114871425	rs12773943	0.021	1	0	1	0	0	-0.0165762	1.97494e-08	9.999e-05	chr10:114959726|114974385	chr10_114974385_114959726:+	0.000447119	chr10	114974385	114959726	+	TRUB1	circTRUB1-1	-	0	0	0	0	0	0
chr10-114871890	rs36036948	0.02315	1	0	1	0	0	-0.0129704	0.000749291	0.00089991	chr10:114830852|114848737	chr10_114848737_114830852:+	0.000914837	chr10	114848737	114830852	+	FAM160B1	circFAM160B1-2	-	1	0	0	0	0	0
chr10-114871890	rs36036948	0.02315	1	0	1	0	0	-0.0165762	1.97494e-08	9.999e-05	chr10:114959726|114974385	chr10_114974385_114959726:+	0.000447119	chr10	114974385	114959726	+	TRUB1	circTRUB1-1	-	0	0	0	0	0	0
chr10-114872057	rs35010779	0.02176	1	0	1	0	0	-0.0129704	0.000749291	0.00089991	chr10:114830852|114848737	chr10_114848737_114830852:+	0.000914837	chr10	114848737	114830852	+	FAM160B1	circFAM160B1-2	-	1	0	0	0	0	0
chr10-114872057	rs35010779	0.02176	1	0	1	0	0	-0.0165762	1.97494e-08	9.999e-05	chr10:114959726|114974385	chr10_114974385_114959726:+	0.000447119	chr10	114974385	114959726	+	TRUB1	circTRUB1-1	-	0	0	0	0	0	0
chr10-114872217	rs35622181	0.02184	1	0	1	0	0	-0.0129704	0.000749291	0.00089991	chr10:114830852|114848737	chr10_114848737_114830852:+	0.000914837	chr10	114848737	114830852	+	FAM160B1	circFAM160B1-2	-	1	0	0	0	0	0
chr10-114872217	rs35622181	0.02184	1	0	1	0	0	-0.0165762	1.97494e-08	9.999e-05	chr10:114959726|114974385	chr10_114974385_114959726:+	0.000447119	chr10	114974385	114959726	+	TRUB1	circTRUB1-1	-	0	0	0	0	0	0
chr10-114872371	rs68085797	0.1479	0	0	1	0	0	-0.0114912	0.00386339	0.00329967	chr10:114830852|114848737	chr10_114848737_114830852:+	0.000914837	chr10	114848737	114830852	+	FAM160B1	circFAM160B1-2	-	1	0	0	0	0	0
chr10-114872371	rs68085797	0.1479	0	0	1	0	0	-0.0183791	1.38519e-09	9.999e-05	chr10:114959726|114974385	chr10_114974385_114959726:+	0.000447119	chr10	114974385	114959726	+	TRUB1	circTRUB1-1	-	0	0	0	0	0	0
chr10-114872498	rs7074729	0.02214	1	0	1	0	0	-0.0129704	0.000749291	0.00089991	chr10:114830852|114848737	chr10_114848737_114830852:+	0.000914837	chr10	114848737	114830852	+	FAM160B1	circFAM160B1-2	-	1	0	0	0	0	0
chr10-114872498	rs7074729	0.02214	1	0	1	0	0	-0.0165762	1.97494e-08	9.999e-05	chr10:114959726|114974385	chr10_114974385_114959726:+	0.000447119	chr10	114974385	114959726	+	TRUB1	circTRUB1-1	-	0	0	0	0	0	0
chr10-114874892	rs7072356	0.02227	1	0	1	0	0	-0.012989	0.000752961	0.00089991	chr10:114830852|114848737	chr10_114848737_114830852:+	0.000914837	chr10	114848737	114830852	+	FAM160B1	circFAM160B1-2	-	1	0	0	0	0	0
chr10-114874892	rs7072356	0.02227	1	0	1	0	0	-0.016658	1.77682e-08	9.999e-05	chr10:114959726|114974385	chr10_114974385_114959726:+	0.000447119	chr10	114974385	114959726	+	TRUB1	circTRUB1-1	-	0	0	0	0	0	0
chr10-114875119	rs11818114	0.02307	1	0	1	0	0	-0.012989	0.000752961	0.00089991	chr10:114830852|114848737	chr10_114848737_114830852:+	0.000914837	chr10	114848737	114830852	+	FAM160B1	circFAM160B1-2	-	1	0	0	0	0	0
chr10-114875119	rs11818114	0.02307	1	0	1	0	0	-0.016658	1.77682e-08	9.999e-05	chr10:114959726|114974385	chr10_114974385_114959726:+	0.000447119	chr10	114974385	114959726	+	TRUB1	circTRUB1-1	-	0	0	0	0	0	0
chr10-114875132	rs11818115	0.02344	1	0	1	0	0	-0.012989	0.000752961	0.00089991	chr10:114830852|114848737	chr10_114848737_114830852:+	0.000914837	chr10	114848737	114830852	+	FAM160B1	circFAM160B1-2	-	1	0	0	0	0	0
chr10-114875132	rs11818115	0.02344	1	0	1	0	0	-0.016658	1.77682e-08	9.999e-05	chr10:114959726|114974385	chr10_114974385_114959726:+	0.000447119	chr10	114974385	114959726	+	TRUB1	circTRUB1-1	-	0	0	0	0	0	0
chr10-114875546	rs12765350	0.02377	1	0	1	0	0	-0.012989	0.000752961	0.00089991	chr10:114830852|114848737	chr10_114848737_114830852:+	0.000914837	chr10	114848737	114830852	+	FAM160B1	circFAM160B1-2	-	1	0	0	0	0	0
chr10-114875546	rs12765350	0.02377	1	0	1	0	0	-0.016658	1.77682e-08	9.999e-05	chr10:114959726|114974385	chr10_114974385_114959726:+	0.000447119	chr10	114974385	114959726	+	TRUB1	circTRUB1-1	-	0	0	0	0	0	0
chr10-114876962	rs10510007	0.02203	1	0	1	0	0	-0.0115685	0.00254127	0.00209979	chr10:114830852|114848737	chr10_114848737_114830852:+	0.000914837	chr10	114848737	114830852	+	FAM160B1	circFAM160B1-2	-	1	0	0	0	0	0
chr10-114876962	rs10510007	0.02203	1	0	1	0	0	-0.0155658	1.23708e-07	9.999e-05	chr10:114959726|114974385	chr10_114974385_114959726:+	0.000447119	chr10	114974385	114959726	+	TRUB1	circTRUB1-1	-	0	0	0	0	0	0
chr10-114878180	rs61868024	0.007845	1	0	1	0	0	-0.0127406	7.60134e-06	9.999e-05	chr10:114959726|114974385	chr10_114974385_114959726:+	0.000447119	chr10	114974385	114959726	+	TRUB1	circTRUB1-1	-	0	0	0	0	0	0
chr10-114878407	rs35453961	0.007562	1	0	1	0	0	-0.0127406	7.60134e-06	9.999e-05	chr10:114959726|114974385	chr10_114974385_114959726:+	0.000447119	chr10	114974385	114959726	+	TRUB1	circTRUB1-1	-	0	0	0	0	0	0
chr10-114879995	rs12775180	0.183	0	0	1	0	0	-0.0112029	0.00506618	0.0049995	chr10:114830852|114848737	chr10_114848737_114830852:+	0.000914837	chr10	114848737	114830852	+	FAM160B1	circFAM160B1-2	-	1	0	0	0	0	0
chr10-114879995	rs12775180	0.183	0	0	1	0	0	-0.0181665	2.60709e-09	9.999e-05	chr10:114959726|114974385	chr10_114974385_114959726:+	0.000447119	chr10	114974385	114959726	+	TRUB1	circTRUB1-1	-	0	0	0	0	0	0
chr10-114880130	rs6585300	0.0002572	1	0	1	0	0	-0.012908	5.22464e-06	9.999e-05	chr10:114959726|114974385	chr10_114974385_114959726:+	0.000447119	chr10	114974385	114959726	+	TRUB1	circTRUB1-1	-	0	0	0	0	0	0
chr10-114880417	rs11196959	0.007853	1	0	1	0	0	-0.0127406	7.60134e-06	9.999e-05	chr10:114959726|114974385	chr10_114974385_114959726:+	0.000447119	chr10	114974385	114959726	+	TRUB1	circTRUB1-1	-	0	0	0	0	0	0
chr10-114882240	rs749649	0.2114	0	0	1	0	0	-0.011701	0.00343979	0.00349965	chr10:114830852|114848737	chr10_114848737_114830852:+	0.000914837	chr10	114848737	114830852	+	FAM160B1	circFAM160B1-2	-	1	0	0	0	0	0
chr10-114882240	rs749649	0.2114	0	0	1	0	0	-0.0184635	1.45109e-09	9.999e-05	chr10:114959726|114974385	chr10_114974385_114959726:+	0.000447119	chr10	114974385	114959726	+	TRUB1	circTRUB1-1	-	0	0	0	0	0	0
chr10-11488228	rs59197323	0.02889	1	0	0	0	0	0.00920935	0.000618777	0.00069993	chr10:11165486|11288552	chr10_11288552_11165486:+	0.0011046	chr10	11288552	11165486	+	CELF2	circCELF2-2	-	0	0	0	0	0	0
chr10-114883336	rs17794346	0.2074	0	0	1	0	0	-0.011701	0.00343979	0.00349965	chr10:114830852|114848737	chr10_114848737_114830852:+	0.000914837	chr10	114848737	114830852	+	FAM160B1	circFAM160B1-2	-	1	0	0	0	0	0
chr10-114883336	rs17794346	0.2074	0	0	1	0	0	-0.0184635	1.45109e-09	9.999e-05	chr10:114959726|114974385	chr10_114974385_114959726:+	0.000447119	chr10	114974385	114959726	+	TRUB1	circTRUB1-1	-	0	0	0	0	0	0
chr10-114884085	rs10885622	0.01102	1	0	1	0	0	-0.0128611	5.70768e-06	9.999e-05	chr10:114959726|114974385	chr10_114974385_114959726:+	0.000447119	chr10	114974385	114959726	+	TRUB1	circTRUB1-1	-	0	0	0	0	0	0
chr10-114884382	rs17721283	0.2305	0	0	1	0	0	-0.011701	0.00343979	0.00349965	chr10:114830852|114848737	chr10_114848737_114830852:+	0.000914837	chr10	114848737	114830852	+	FAM160B1	circFAM160B1-2	-	1	0	0	0	0	0
chr10-114884382	rs17721283	0.2305	0	0	1	0	0	-0.0184635	1.45109e-09	9.999e-05	chr10:114959726|114974385	chr10_114974385_114959726:+	0.000447119	chr10	114974385	114959726	+	TRUB1	circTRUB1-1	-	0	0	0	0	0	0
chr10-114884565	rs7898347	0.009263	1	0	1	0	0	-0.0128611	5.70768e-06	9.999e-05	chr10:114959726|114974385	chr10_114974385_114959726:+	0.000447119	chr10	114974385	114959726	+	TRUB1	circTRUB1-1	-	0	0	0	0	0	0
chr10-114884708	rs7918129	0.009475	1	0	1	0	0	-0.0128611	5.70768e-06	9.999e-05	chr10:114959726|114974385	chr10_114974385_114959726:+	0.000447119	chr10	114974385	114959726	+	TRUB1	circTRUB1-1	-	0	0	0	0	0	0
chr10-114885137	rs7077148	0.01002	1	0	1	0	0	-0.0128611	5.70768e-06	9.999e-05	chr10:114959726|114974385	chr10_114974385_114959726:+	0.000447119	chr10	114974385	114959726	+	TRUB1	circTRUB1-1	-	0	0	0	0	0	0
chr10-114885213	rs34187191	0.2163	0	0	1	0	0	-0.011701	0.00343979	0.00349965	chr10:114830852|114848737	chr10_114848737_114830852:+	0.000914837	chr10	114848737	114830852	+	FAM160B1	circFAM160B1-2	-	1	0	0	0	0	0
chr10-114885213	rs34187191	0.2163	0	0	1	0	0	-0.0184635	1.45109e-09	9.999e-05	chr10:114959726|114974385	chr10_114974385_114959726:+	0.000447119	chr10	114974385	114959726	+	TRUB1	circTRUB1-1	-	0	0	0	0	0	0
chr10-114886478	rs7082836	0.0003169	1	0	1	0	0	-0.013049	3.83439e-06	9.999e-05	chr10:114959726|114974385	chr10_114974385_114959726:+	0.000447119	chr10	114974385	114959726	+	TRUB1	circTRUB1-1	-	0	0	0	0	0	0
chr10-114887068	rs11196962	0.008072	1	0	1	0	0	-0.0128611	5.70768e-06	9.999e-05	chr10:114959726|114974385	chr10_114974385_114959726:+	0.000447119	chr10	114974385	114959726	+	TRUB1	circTRUB1-1	-	0	0	0	0	0	0
chr10-114887101	rs4752347	0.0002936	1	0	1	0	0	-0.013049	3.83439e-06	9.999e-05	chr10:114959726|114974385	chr10_114974385_114959726:+	0.000447119	chr10	114974385	114959726	+	TRUB1	circTRUB1-1	-	0	0	0	0	0	0
chr10-114887557	rs35221086	0.01632	1	0	1	0	0	-0.0142153	4.0242e-07	9.999e-05	chr10:114959726|114974385	chr10_114974385_114959726:+	0.000447119	chr10	114974385	114959726	+	TRUB1	circTRUB1-1	-	0	0	0	0	0	0
chr10-114888218	rs11196963	0.9348	0	0	0	0	0	-0.024732	3.42889e-19	9.999e-05	chr10:114959726|114974385	chr10_114974385_114959726:+	0.000447119	chr10	114974385	114959726	+	TRUB1	circTRUB1-1	-	0	0	0	0	0	0
chr10-114889956	rs11196965	0.8161	0	0	0	0	0	-0.0244558	3.36499e-18	9.999e-05	chr10:114959726|114974385	chr10_114974385_114959726:+	0.000447119	chr10	114974385	114959726	+	TRUB1	circTRUB1-1	-	0	0	0	0	0	0
chr10-114890520	rs111557162	0.999	0	0	0	0	0	0.0150668	0.000451442	0.00019998	chr10:114959726|114974385	chr10_114974385_114959726:+	0.000447119	chr10	114974385	114959726	+	TRUB1	circTRUB1-1	-	0	0	0	0	0	1
chr10-114890674	rs11196966	0.3883	0	0	0	0	0	-0.0233716	9.25243e-15	9.999e-05	chr10:114959726|114974385	chr10_114974385_114959726:+	0.000447119	chr10	114974385	114959726	+	TRUB1	circTRUB1-1	-	0	0	0	0	0	0
chr10-114890880	rs11196967	0.854	0	0	0	0	0	-0.0245576	2.80103e-18	9.999e-05	chr10:114959726|114974385	chr10_114974385_114959726:+	0.000447119	chr10	114974385	114959726	+	TRUB1	circTRUB1-1	-	0	0	0	0	0	0
chr10-114890932	rs7089927	0.02341	1	0	0	0	0	-0.0197186	4.10822e-13	9.999e-05	chr10:114959726|114974385	chr10_114974385_114959726:+	0.000447119	chr10	114974385	114959726	+	TRUB1	circTRUB1-1	-	0	0	0	0	0	0
chr10-114891137	rs12766296	0.8371	0	0	0	0	0	-0.0244558	3.36499e-18	9.999e-05	chr10:114959726|114974385	chr10_114974385_114959726:+	0.000447119	chr10	114974385	114959726	+	TRUB1	circTRUB1-1	-	0	0	0	0	0	0
chr10-114892124	rs11196968	0.8346	0	0	0	0	0	-0.0244558	3.36499e-18	9.999e-05	chr10:114959726|114974385	chr10_114974385_114959726:+	0.000447119	chr10	114974385	114959726	+	TRUB1	circTRUB1-1	-	0	0	0	0	0	0
chr10-114892585	rs11196969	0.8753	0	0	0	0	0	-0.0244941	1.17263e-19	9.999e-05	chr10:114959726|114974385	chr10_114974385_114959726:+	0.000447119	chr10	114974385	114959726	+	TRUB1	circTRUB1-1	-	0	0	0	0	0	0
chr10-114893285	rs10885626	0.02417	1	0	0	0	0	-0.0195646	5.1693e-13	9.999e-05	chr10:114959726|114974385	chr10_114974385_114959726:+	0.000447119	chr10	114974385	114959726	+	TRUB1	circTRUB1-1	-	0	0	0	0	0	0
chr10-114893377	rs10885627	0.03345	1	0	0	0	0	-0.0197623	2.05219e-13	9.999e-05	chr10:114959726|114974385	chr10_114974385_114959726:+	0.000447119	chr10	114974385	114959726	+	TRUB1	circTRUB1-1	-	0	0	0	0	0	0
chr10-114894517	rs942143	0.9624	0	0	0	0	0	-0.0248362	2.5552e-20	9.999e-05	chr10:114959726|114974385	chr10_114974385_114959726:+	0.000447119	chr10	114974385	114959726	+	TRUB1	circTRUB1-1	-	0	0	0	0	0	0
chr10-114894815	rs7099208	0.9644	0	0	0	0	0	-0.0243421	1.46205e-18	9.999e-05	chr10:114959726|114974385	chr10_114974385_114959726:+	0.000447119	chr10	114974385	114959726	+	TRUB1	circTRUB1-1	-	0	0	0	0	0	0
chr10-114895901	rs10885628	0.8139	0	0	0	0	0	-0.0244558	3.36499e-18	9.999e-05	chr10:114959726|114974385	chr10_114974385_114959726:+	0.000447119	chr10	114974385	114959726	+	TRUB1	circTRUB1-1	-	0	0	0	0	0	0
chr10-114898347	rs10787548	0.03697	1	0	0	0	0	-0.0199295	1.38703e-13	9.999e-05	chr10:114959726|114974385	chr10_114974385_114959726:+	0.000447119	chr10	114974385	114959726	+	TRUB1	circTRUB1-1	-	0	0	0	0	0	0
chr10-114899494	rs10885629	0.03926	1	0	0	0	0	-0.0199295	1.38703e-13	9.999e-05	chr10:114959726|114974385	chr10_114974385_114959726:+	0.000447119	chr10	114974385	114959726	+	TRUB1	circTRUB1-1	-	0	0	0	0	0	0
chr10-114900059	rs7090096	0.03827	1	0	0	0	0	-0.0199295	1.38703e-13	9.999e-05	chr10:114959726|114974385	chr10_114974385_114959726:+	0.000447119	chr10	114974385	114959726	+	TRUB1	circTRUB1-1	-	0	0	0	0	0	0
chr10-114900073	rs11196972	0.7927	0	0	0	0	0	-0.0244558	3.36499e-18	9.999e-05	chr10:114959726|114974385	chr10_114974385_114959726:+	0.000447119	chr10	114974385	114959726	+	TRUB1	circTRUB1-1	-	0	0	0	0	0	0
chr10-114901941	rs10885630	0.08475	0	0	0	0	0	0.0132553	2.54772e-05	9.999e-05	chr10:114959726|114974385	chr10_114974385_114959726:+	0.000447119	chr10	114974385	114959726	+	TRUB1	circTRUB1-1	-	0	0	0	0	0	0
chr10-114902270	rs7068491	0.01324	1	0	0	0	0	-0.0217787	1.16758e-15	9.999e-05	chr10:114959726|114974385	chr10_114974385_114959726:+	0.000447119	chr10	114974385	114959726	+	TRUB1	circTRUB1-1	-	0	0	0	0	0	0
chr10-114903051	rs7089318	0.02072	1	0	0	0	0	-0.0210937	4.75177e-15	9.999e-05	chr10:114959726|114974385	chr10_114974385_114959726:+	0.000447119	chr10	114974385	114959726	+	TRUB1	circTRUB1-1	-	0	0	0	0	0	0
chr10-114903093	rs7089078	0.02098	1	0	0	0	0	-0.0210937	4.75177e-15	9.999e-05	chr10:114959726|114974385	chr10_114974385_114959726:+	0.000447119	chr10	114974385	114959726	+	TRUB1	circTRUB1-1	-	0	0	0	0	0	0
chr10-114903111	rs11196976	0.9885	0	0	0	0	0	-0.0250424	1.61194e-19	9.999e-05	chr10:114959726|114974385	chr10_114974385_114959726:+	0.000447119	chr10	114974385	114959726	+	TRUB1	circTRUB1-1	-	0	0	0	0	0	0
chr10-114906742	rs61868044	0.2329	0	0	0	0	0	-0.0184539	6.29871e-07	9.999e-05	chr10:114959726|114974385	chr10_114974385_114959726:+	0.000447119	chr10	114974385	114959726	+	TRUB1	circTRUB1-1	-	0	0	0	0	0	0
chr10-114908347	rs6585301	0.01554	1	0	0	0	0	-0.0218647	7.75987e-16	9.999e-05	chr10:114959726|114974385	chr10_114974385_114959726:+	0.000447119	chr10	114974385	114959726	+	TRUB1	circTRUB1-1	-	0	0	0	0	0	0
chr10-114910801	rs7077170	0.1542	0	0	0	0	0	-0.0266596	9.50494e-25	9.999e-05	chr10:114959726|114974385	chr10_114974385_114959726:+	0.000447119	chr10	114974385	114959726	+	TRUB1	circTRUB1-1	-	0	0	0	0	0	0
chr10-114914584	rs11196983	0.4068	0	0	0	0	0	-0.0275346	3.88976e-26	9.999e-05	chr10:114959726|114974385	chr10_114974385_114959726:+	0.000447119	chr10	114974385	114959726	+	TRUB1	circTRUB1-1	-	0	0	0	0	0	0
chr10-114915556	rs34789933	0.04764	1	0	0	0	0	-0.0138092	0.00212739	0.00209979	chr10:114959726|114974385	chr10_114974385_114959726:+	0.000447119	chr10	114974385	114959726	+	TRUB1	circTRUB1-1	-	0	0	0	0	0	0
chr10-114916522	rs12265048	0.4937	0	0	0	0	0	-0.0272717	1.6232e-25	9.999e-05	chr10:114959726|114974385	chr10_114974385_114959726:+	0.000447119	chr10	114974385	114959726	+	TRUB1	circTRUB1-1	-	0	0	0	0	0	0
chr10-114916724	rs11196984	0.3801	0	0	0	0	0	-0.0275346	3.88976e-26	9.999e-05	chr10:114959726|114974385	chr10_114974385_114959726:+	0.000447119	chr10	114974385	114959726	+	TRUB1	circTRUB1-1	-	0	0	0	0	0	0
chr10-114921569	rs2420070	0.1771	0	0	0	0	0	-0.0269048	1.61105e-25	9.999e-05	chr10:114959726|114974385	chr10_114974385_114959726:+	0.000447119	chr10	114974385	114959726	+	TRUB1	circTRUB1-1	-	0	0	0	0	0	0
chr10-114921718	rs951585	0.2026	0	0	0	0	0	-0.0265032	2.35293e-24	9.999e-05	chr10:114959726|114974385	chr10_114974385_114959726:+	0.000447119	chr10	114974385	114959726	+	TRUB1	circTRUB1-1	-	0	0	0	0	0	0
chr10-114922216	rs10510008	0.182	0	0	0	0	0	-0.0273741	3.82283e-23	9.999e-05	chr10:114959726|114974385	chr10_114974385_114959726:+	0.000447119	chr10	114974385	114959726	+	TRUB1	circTRUB1-1	-	0	0	0	0	0	0
chr10-114922433	rs74159813	0.1082	0	0	0	0	0	2.96599	0.000993167	0.00209979	chr10:115120185|115129535	chr10_115129535_115120185:+	0.000700221	chr10	115129535	115120185	+	ATRNL1	circATRNL1-1	-	0	0	0	0	0	0
chr10-114923071	rs12780825	0.06609	0	0	0	0	0	-0.0147007	0.00383601	0.00469953	chr10:114959726|114974385	chr10_114974385_114959726:+	0.000447119	chr10	114974385	114959726	+	TRUB1	circTRUB1-1	-	0	0	0	0	0	0
chr10-114923134	rs6585302	0.1827	0	0	0	0	0	-0.0269048	1.61105e-25	9.999e-05	chr10:114959726|114974385	chr10_114974385_114959726:+	0.000447119	chr10	114974385	114959726	+	TRUB1	circTRUB1-1	-	0	0	0	0	0	0
chr10-114923412	rs7100894	0.1897	0	0	0	0	0	-0.0269048	1.61105e-25	9.999e-05	chr10:114959726|114974385	chr10_114974385_114959726:+	0.000447119	chr10	114974385	114959726	+	TRUB1	circTRUB1-1	-	0	0	0	0	0	0
chr10-114923817	rs10885631	0.1689	0	0	0	0	0	-0.0273741	3.82283e-23	9.999e-05	chr10:114959726|114974385	chr10_114974385_114959726:+	0.000447119	chr10	114974385	114959726	+	TRUB1	circTRUB1-1	-	0	0	0	0	0	0
chr10-114924443	rs11196989	0.1897	0	0	0	0	0	-0.0269048	1.61105e-25	9.999e-05	chr10:114959726|114974385	chr10_114974385_114959726:+	0.000447119	chr10	114974385	114959726	+	TRUB1	circTRUB1-1	-	0	0	0	0	0	0
chr10-114924467	rs77567350	0.1166	0	0	0	0	0	2.96599	0.000993167	0.00209979	chr10:115120185|115129535	chr10_115129535_115120185:+	0.000700221	chr10	115129535	115120185	+	ATRNL1	circATRNL1-1	-	0	0	0	0	0	0
chr10-114925704	rs10885632	0.1628	0	0	0	0	0	-0.0273741	3.82283e-23	9.999e-05	chr10:114959726|114974385	chr10_114974385_114959726:+	0.000447119	chr10	114974385	114959726	+	TRUB1	circTRUB1-1	-	0	0	0	0	0	0
chr10-114926597	rs76574372	0.1251	0	0	0	0	0	2.96599	0.000993167	0.00209979	chr10:115120185|115129535	chr10_115129535_115120185:+	0.000700221	chr10	115129535	115120185	+	ATRNL1	circATRNL1-1	-	0	0	0	0	0	0
chr10-114927297	rs10160015	0.4279	0	0	0	0	0	-0.0271652	1.54624e-24	9.999e-05	chr10:114959726|114974385	chr10_114974385_114959726:+	0.000447119	chr10	114974385	114959726	+	TRUB1	circTRUB1-1	-	0	0	0	0	0	0
chr10-114927455	rs7085964	0.2339	0	0	0	0	0	-0.0264731	6.72725e-24	9.999e-05	chr10:114959726|114974385	chr10_114974385_114959726:+	0.000447119	chr10	114974385	114959726	+	TRUB1	circTRUB1-1	-	0	0	0	0	0	0
chr10-114929760	rs11196991	0.1654	0	0	0	0	0	-0.0273741	3.82283e-23	9.999e-05	chr10:114959726|114974385	chr10_114974385_114959726:+	0.000447119	chr10	114974385	114959726	+	TRUB1	circTRUB1-1	-	0	0	0	0	0	0
chr10-114930109	rs7099779	0.1808	0	0	0	0	0	-0.0269048	1.61105e-25	9.999e-05	chr10:114959726|114974385	chr10_114974385_114959726:+	0.000447119	chr10	114974385	114959726	+	TRUB1	circTRUB1-1	-	0	0	0	0	0	0
chr10-114930177	rs7100159	0.08247	0	0	0	0	0	-0.0257479	1.02284e-21	9.999e-05	chr10:114959726|114974385	chr10_114974385_114959726:+	0.000447119	chr10	114974385	114959726	+	TRUB1	circTRUB1-1	-	0	0	0	0	0	0
chr10-114931038	rs74373301	0.259	0	0	0	0	0	2.70083	0.000436452	0.00089991	chr10:115120185|115129535	chr10_115129535_115120185:+	0.000700221	chr10	115129535	115120185	+	ATRNL1	circATRNL1-1	-	0	0	0	0	0	0
chr10-114931968	rs11196995	0.1775	0	0	0	0	0	-0.0273249	2.87678e-26	9.999e-05	chr10:114959726|114974385	chr10_114974385_114959726:+	0.000447119	chr10	114974385	114959726	+	TRUB1	circTRUB1-1	-	0	0	0	0	0	0
chr10-114933684	rs2105001	0.1799	0	0	0	0	0	-0.0273249	2.87678e-26	9.999e-05	chr10:114959726|114974385	chr10_114974385_114959726:+	0.000447119	chr10	114974385	114959726	+	TRUB1	circTRUB1-1	-	0	0	0	0	0	0
chr10-114934049	rs2095379	0.08261	0	0	0	0	0	-0.026219	2.01964e-22	9.999e-05	chr10:114959726|114974385	chr10_114974385_114959726:+	0.000447119	chr10	114974385	114959726	+	TRUB1	circTRUB1-1	-	0	0	0	0	0	0
chr10-114934378	rs7917523	0.2231	0	0	0	0	0	-0.0269118	1.25886e-24	9.999e-05	chr10:114959726|114974385	chr10_114974385_114959726:+	0.000447119	chr10	114974385	114959726	+	TRUB1	circTRUB1-1	-	0	0	0	0	0	0
chr10-114934872	rs11196996	0.1716	0	0	0	0	0	-0.0273183	3.76489e-23	9.999e-05	chr10:114959726|114974385	chr10_114974385_114959726:+	0.000447119	chr10	114974385	114959726	+	TRUB1	circTRUB1-1	-	0	0	0	0	0	0
chr10-114937435	rs10885633	0.1811	0	0	0	0	0	-0.0273741	3.82283e-23	9.999e-05	chr10:114959726|114974385	chr10_114974385_114959726:+	0.000447119	chr10	114974385	114959726	+	TRUB1	circTRUB1-1	-	0	0	0	0	0	0
chr10-114939224	rs7908464	0.0782	0	0	0	0	0	-0.026219	2.01964e-22	9.999e-05	chr10:114959726|114974385	chr10_114974385_114959726:+	0.000447119	chr10	114974385	114959726	+	TRUB1	circTRUB1-1	-	0	0	0	0	0	0
chr10-114939237	rs6585306	0.07709	0	0	0	0	0	-0.0267663	2.80718e-23	9.999e-05	chr10:114959726|114974385	chr10_114974385_114959726:+	0.000447119	chr10	114974385	114959726	+	TRUB1	circTRUB1-1	-	0	0	0	0	0	0
chr10-114940081	rs75930966	0.253	0	0	0	0	0	2.70083	0.000436452	0.00089991	chr10:115120185|115129535	chr10_115129535_115120185:+	0.000700221	chr10	115129535	115120185	+	ATRNL1	circATRNL1-1	-	0	0	0	0	0	0
chr10-114940677	rs10885634	0.1864	0	0	0	0	0	-0.027815	3.5239e-27	9.999e-05	chr10:114959726|114974385	chr10_114974385_114959726:+	0.000447119	chr10	114974385	114959726	+	TRUB1	circTRUB1-1	-	0	0	0	0	0	0
chr10-114940873	rs11196999	0.1716	0	0	0	0	0	-0.0276536	9.08145e-24	9.999e-05	chr10:114959726|114974385	chr10_114974385_114959726:+	0.000447119	chr10	114974385	114959726	+	TRUB1	circTRUB1-1	-	0	0	0	0	0	0
chr10-114941710	rs11197000	0.1739	0	0	0	0	0	-0.0276536	9.08145e-24	9.999e-05	chr10:114959726|114974385	chr10_114974385_114959726:+	0.000447119	chr10	114974385	114959726	+	TRUB1	circTRUB1-1	-	0	0	0	0	0	0
chr10-114942599	rs41284360	0.254	0	0	0	0	0	2.70083	0.000436452	0.00089991	chr10:115120185|115129535	chr10_115129535_115120185:+	0.000700221	chr10	115129535	115120185	+	ATRNL1	circATRNL1-1	-	0	0	0	0	0	0
chr10-114942666	rs34393297	0.1411	0	0	0	0	0	2.96599	0.000993167	0.00209979	chr10:115120185|115129535	chr10_115129535_115120185:+	0.000700221	chr10	115129535	115120185	+	ATRNL1	circATRNL1-1	-	0	0	0	0	0	0
chr10-114942957	rs111968230	0.2556	0	0	0	0	0	2.70083	0.000436452	0.00089991	chr10:115120185|115129535	chr10_115129535_115120185:+	0.000700221	chr10	115129535	115120185	+	ATRNL1	circATRNL1-1	-	0	0	0	0	0	0
chr10-114943328	rs149293469	0.1266	0	0	0	0	0	2.96599	0.000993167	0.00209979	chr10:115120185|115129535	chr10_115129535_115120185:+	0.000700221	chr10	115129535	115120185	+	ATRNL1	circATRNL1-1	-	0	0	0	0	0	0
chr10-114943643	rs75028541	0.2544	0	0	0	0	0	2.70083	0.000436452	0.00089991	chr10:115120185|115129535	chr10_115129535_115120185:+	0.000700221	chr10	115129535	115120185	+	ATRNL1	circATRNL1-1	-	0	0	0	0	0	0
chr10-114946695	rs3931556	0.09101	0	0	0	0	0	-0.0269964	1.50596e-23	9.999e-05	chr10:114959726|114974385	chr10_114974385_114959726:+	0.000447119	chr10	114974385	114959726	+	TRUB1	circTRUB1-1	-	0	0	0	0	0	0
chr10-114946738	rs10444099	0.1664	0	0	0	0	0	-0.0279407	4.30339e-24	9.999e-05	chr10:114959726|114974385	chr10_114974385_114959726:+	0.000447119	chr10	114974385	114959726	+	TRUB1	circTRUB1-1	-	0	0	0	0	0	0
chr10-114946920	rs77566066	0.1428	0	0	0	0	0	2.96599	0.000993167	0.00209979	chr10:115120185|115129535	chr10_115129535_115120185:+	0.000700221	chr10	115129535	115120185	+	ATRNL1	circATRNL1-1	-	0	0	0	0	0	0
chr10-114947026	rs881192	0.1876	0	0	0	0	0	-0.0280065	1.89782e-27	9.999e-05	chr10:114959726|114974385	chr10_114974385_114959726:+	0.000447119	chr10	114974385	114959726	+	TRUB1	circTRUB1-1	-	0	0	0	0	0	0
chr10-114947202	rs881191	0.2049	0	0	0	0	0	2.70083	0.000436452	0.00089991	chr10:115120185|115129535	chr10_115129535_115120185:+	0.000700221	chr10	115129535	115120185	+	ATRNL1	circATRNL1-1	-	0	0	0	0	0	0
chr10-114947927	rs79274267	0.2109	0	0	0	0	0	2.70083	0.000436452	0.00089991	chr10:115120185|115129535	chr10_115129535_115120185:+	0.000700221	chr10	115129535	115120185	+	ATRNL1	circATRNL1-1	-	0	0	0	0	0	0
chr10-114948125	rs881193	0.2144	0	0	0	0	0	2.70083	0.000436452	0.00089991	chr10:115120185|115129535	chr10_115129535_115120185:+	0.000700221	chr10	115129535	115120185	+	ATRNL1	circATRNL1-1	-	0	0	0	0	0	0
chr10-114948431	rs12269261	0.1684	0	0	0	0	0	-0.0279407	4.30339e-24	9.999e-05	chr10:114959726|114974385	chr10_114974385_114959726:+	0.000447119	chr10	114974385	114959726	+	TRUB1	circTRUB1-1	-	0	0	0	0	0	0
chr10-114949304	rs76355563	0.1417	0	0	0	0	0	2.96599	0.000993167	0.00209979	chr10:115120185|115129535	chr10_115129535_115120185:+	0.000700221	chr10	115129535	115120185	+	ATRNL1	circATRNL1-1	-	0	0	0	0	0	0
chr10-114949464	rs7898249	0.07608	0	0	0	0	0	-0.0269964	1.50596e-23	9.999e-05	chr10:114959726|114974385	chr10_114974385_114959726:+	0.000447119	chr10	114974385	114959726	+	TRUB1	circTRUB1-1	-	0	0	0	0	0	0
chr10-114949805	rs11197005	0.08027	0	0	0	0	0	-0.0269964	1.50596e-23	9.999e-05	chr10:114959726|114974385	chr10_114974385_114959726:+	0.000447119	chr10	114974385	114959726	+	TRUB1	circTRUB1-1	-	0	0	0	0	0	0
chr10-114950011	rs113327740	0.2072	0	0	0	0	0	2.70083	0.000436452	0.00089991	chr10:115120185|115129535	chr10_115129535_115120185:+	0.000700221	chr10	115129535	115120185	+	ATRNL1	circATRNL1-1	-	0	0	0	0	0	0
chr10-114950206	rs11197007	0.1485	0	0	0	0	0	-0.0279407	4.30339e-24	9.999e-05	chr10:114959726|114974385	chr10_114974385_114959726:+	0.000447119	chr10	114974385	114959726	+	TRUB1	circTRUB1-1	-	0	0	0	0	0	0
chr10-114950949	rs77895276	0.2099	0	0	0	0	0	2.70083	0.000436452	0.00089991	chr10:115120185|115129535	chr10_115129535_115120185:+	0.000700221	chr10	115129535	115120185	+	ATRNL1	circATRNL1-1	-	0	0	0	0	0	0
chr10-114952570	rs7904605	0.1963	0	0	0	0	0	-0.0280065	1.89782e-27	9.999e-05	chr10:114959726|114974385	chr10_114974385_114959726:+	0.000447119	chr10	114974385	114959726	+	TRUB1	circTRUB1-1	-	0	0	0	0	0	0
chr10-114953392	rs10885636	0.4576	0	0	0	0	0	-0.0289337	1.0467e-29	9.999e-05	chr10:114959726|114974385	chr10_114974385_114959726:+	0.000447119	chr10	114974385	114959726	+	TRUB1	circTRUB1-1	-	0	0	0	0	0	1
chr10-114953606	rs10885637	0.4798	0	0	0	0	0	-0.0276482	2.35475e-24	9.999e-05	chr10:114959726|114974385	chr10_114974385_114959726:+	0.000447119	chr10	114974385	114959726	+	TRUB1	circTRUB1-1	-	0	0	0	0	0	0
chr10-114954611	rs78259025	0.7978	0	0	0	0	0	4.04923	0.000125988	0.00039996	chr10:115120185|115129535	chr10_115129535_115120185:+	0.000700221	chr10	115129535	115120185	+	ATRNL1	circATRNL1-1	-	0	0	0	0	0	0
chr10-114955200	rs11197010	0.4587	0	0	0	0	0	-0.0289337	1.0467e-29	9.999e-05	chr10:114959726|114974385	chr10_114974385_114959726:+	0.000447119	chr10	114974385	114959726	+	TRUB1	circTRUB1-1	-	0	0	0	0	0	0
chr10-114955941	rs10885638	0.4578	0	0	0	0	0	-0.0276482	2.35475e-24	9.999e-05	chr10:114959726|114974385	chr10_114974385_114959726:+	0.000447119	chr10	114974385	114959726	+	TRUB1	circTRUB1-1	-	0	0	0	0	0	0
chr10-114957143	rs10885639	0.547	0	0	0	0	0	-0.0287484	5.74286e-27	9.999e-05	chr10:114959726|114974385	chr10_114974385_114959726:+	0.000447119	chr10	114974385	114959726	+	TRUB1	circTRUB1-1	-	0	0	0	0	0	0
chr10-114957906	rs11197011	0.4234	0	0	0	0	0	-0.0276482	2.35475e-24	9.999e-05	chr10:114959726|114974385	chr10_114974385_114959726:+	0.000447119	chr10	114974385	114959726	+	TRUB1	circTRUB1-1	-	0	0	0	0	0	0
chr10-114958695	rs11197012	0.44	0	0	0	0	0	-0.0276482	2.35475e-24	9.999e-05	chr10:114959726|114974385	chr10_114974385_114959726:+	0.000447119	chr10	114974385	114959726	+	TRUB1	circTRUB1-1	-	0	0	0	0	0	0
chr10-114958731	rs74953421	0.8005	0	0	0	0	0	3.29481	0.000107538	0.00019998	chr10:115120185|115129535	chr10_115129535_115120185:+	0.000700221	chr10	115129535	115120185	+	ATRNL1	circATRNL1-1	-	0	0	0	0	0	1
chr10-114959784	rs7099565	0.4399	0	0	0	0	0	-0.0289337	1.0467e-29	9.999e-05	chr10:114959726|114974385	chr10_114974385_114959726:+	0.000447119	chr10	114974385	114959726	+	TRUB1	circTRUB1-1	-	0	0	0	0	0	0
chr10-114961011	rs58040011	0.7978	0	0	0	0	0	3.29481	0.000107538	0.00019998	chr10:115120185|115129535	chr10_115129535_115120185:+	0.000700221	chr10	115129535	115120185	+	ATRNL1	circATRNL1-1	-	0	0	0	0	0	0
chr10-114962043	rs7908069	0.4317	0	0	0	0	0	-0.0276482	2.35475e-24	9.999e-05	chr10:114959726|114974385	chr10_114974385_114959726:+	0.000447119	chr10	114974385	114959726	+	TRUB1	circTRUB1-1	-	0	0	0	0	0	0
chr10-114962683	rs77097237	0.2243	0	0	0	0	0	2.70083	0.000436452	0.00089991	chr10:115120185|115129535	chr10_115129535_115120185:+	0.000700221	chr10	115129535	115120185	+	ATRNL1	circATRNL1-1	-	0	0	0	0	0	0
chr10-114963075	rs12764662	0.003828	1	0	0	0	0	-0.0235747	4.08025e-15	9.999e-05	chr10:114959726|114974385	chr10_114974385_114959726:+	0.000447119	chr10	114974385	114959726	+	TRUB1	circTRUB1-1	-	0	0	0	0	0	0
chr10-114965702	rs74475451	0.8039	0	0	0	0	0	3.29481	0.000107538	0.00019998	chr10:115120185|115129535	chr10_115129535_115120185:+	0.000700221	chr10	115129535	115120185	+	ATRNL1	circATRNL1-1	-	0	0	0	0	0	0
chr10-114967773	rs6585308	0.02053	1	0	0	0	0	-0.0222923	4.73591e-16	9.999e-05	chr10:114959726|114974385	chr10_114974385_114959726:+	0.000447119	chr10	114974385	114959726	+	TRUB1	circTRUB1-1	-	0	0	0	0	0	0
chr10-114968315	rs12098332	0.01731	1	0	0	0	0	-0.0229064	4.46212e-17	9.999e-05	chr10:114959726|114974385	chr10_114974385_114959726:+	0.000447119	chr10	114974385	114959726	+	TRUB1	circTRUB1-1	-	0	0	0	0	0	0
chr10-114968465	rs76893629	0.8111	0	0	0	0	0	3.29481	0.000107538	0.00019998	chr10:115120185|115129535	chr10_115129535_115120185:+	0.000700221	chr10	115129535	115120185	+	ATRNL1	circATRNL1-1	-	0	0	0	0	0	0
chr10-114968514	rs34461950	0.05793	0	0	0	0	0	-0.0237313	8.46219e-16	9.999e-05	chr10:114959726|114974385	chr10_114974385_114959726:+	0.000447119	chr10	114974385	114959726	+	TRUB1	circTRUB1-1	-	0	0	0	0	0	0
chr10-114970578	rs6585309	0.01709	1	0	0	0	0	-0.0235381	9.02465e-18	9.999e-05	chr10:114959726|114974385	chr10_114974385_114959726:+	0.000447119	chr10	114974385	114959726	+	TRUB1	circTRUB1-1	-	0	0	0	0	0	0
chr10-114971070	rs10885641	0.06224	0	0	0	0	0	-0.014141	0.0010116	0.00109989	chr10:114959726|114974385	chr10_114974385_114959726:+	0.000447119	chr10	114974385	114959726	+	TRUB1	circTRUB1-1	-	0	0	0	0	0	0
chr10-114971674	rs4752457	0.4877	0	0	0	0	0	-0.0249004	0.000101528	0.00019998	chr10:114959726|114974385	chr10_114974385_114959726:+	0.000447119	chr10	114974385	114959726	+	TRUB1	circTRUB1-1	-	0	0	0	0	0	0
chr10-114971837	rs17721905	0.06105	0	0	0	0	0	-0.0238424	6.43285e-16	9.999e-05	chr10:114959726|114974385	chr10_114974385_114959726:+	0.000447119	chr10	114974385	114959726	+	TRUB1	circTRUB1-1	-	0	0	0	0	0	0
[truncated: 474,974+ more rows]

## Sheet: SCZ-associated SNP clump
CHR	Index SNP	P	N (# of GWAS SNPs in this clump)	POS (SCZ-associated SNP clump)	KB	RANGES
[truncated: 18,048 more rows]
