# Supplementary material for: Trans-genetic effects of circular RNA expression quantitative trait loci and potential causal mechanisms in autism
Source: Mol Psychiatry. 2022 Aug 12;27(11):4695–706. doi: 10.1038/s41380-022-01714-4 (PMC9734057; doi:10.1038/s41380-022-01714-4)
Supplement: Supplementary file 6 — Supplementary Data 5 [file 41380_2022_1714_MOESM6_ESM.xlsx]

## Sheet: independent
circQTL SNPs		circRNAs				trans-eGene			trans-eQTL effect			Mediation test									Partial correlation test			Pass MPT
circQTL_SNP	rsID	circRNA_ID	circRNA_host_gene_symbol	circRNA	Independent_circQTL	trans-eGene_ID	Gene_synbol	q_value (Storey)	trans-eQTL_Beta	trans-eQTL_pvalue	trans-eQTL_empirical_pvalue	ACME_Beta	ACME_pvalue	ADE_Beta	ADE_pvalue	Total_effect_Beta	Total_effect_pvalue	Proportion_of_Mediation	Proportion_pvalue	Pass_mediation_test	partial_rho	partial_rho_p	Pass_partial_correlation_test	Midation+partial_test
chr10-100955060	rs191527315	chr10_100926019_100918384:+	SLF2	circSLF2-2	rs191527315	ENSG00000151650	VENTX	0.000102206	-0.428223	4.61116e-05	9.999e-05	-0.00792527	0.648	-0.423745	0	-0.43167	0	0.0154319	0.648	0	0.0459046	0.393267	0	0
chr10-100955060	rs191527315	chr10_100926019_100918384:+	SLF2	circSLF2-2	rs191527315	ENSG00000163568	AIM2	0.000102206	-0.358961	4.43937e-05	0.00019998	0.0110564	0.432	-0.370066	0	-0.35901	0	-0.0261137	0.432	0	0.0843704	0.116171	0	0
chr10-101015959	rs10883570	chr10_100950753_100929317:+	SLF2	circSLF2-5	rs10883570	ENSG00000123454	DBH	0.000102206	0.317711	1.41469e-05	9.999e-05	0.0172335	0.128	0.301081	0	0.318315	0	0.0492115	0.128	0	-0.0612494	0.254473	0	0
chr10-101015959	rs10883570	chr10_100950753_100929317:+	SLF2	circSLF2-5	rs10883570	ENSG00000149735	GPHA2	0.000102206	0.342986	3.32555e-05	0.00019998	0.0055245	0.648	0.335451	0	0.340976	0	0.0144975	0.648	0	-0.0372261	0.488821	0	0
chr10-101015959	rs10883570	chr10_100950753_100929317:+	SLF2	circSLF2-5	rs10883570	ENSG00000154040	CABYR	0.000102206	0.233302	7.19432e-06	9.999e-05	0.0141995	0.088	0.220504	0	0.234703	0	0.0560997	0.088	0	-0.114374	0.0329295	1	0
chr10-101015959	rs10883570	chr10_100950753_100929317:+	SLF2	circSLF2-5	rs10883570	ENSG00000179546	HTR1D	0.000102206	0.375639	5.26688e-05	9.999e-05	0.0225794	0.124	0.354304	0.002	0.376884	0	0.0553526	0.124	0	-0.0690999	0.198463	0	0
chr10-101015959	rs10883570	chr10_100950753_100929317:+	SLF2	circSLF2-5	rs10883570	ENSG00000198028	ZNF560	0.000102206	0.479807	4.17675e-05	0.00019998	0.0292984	0.134	0.450622	0	0.47992	0	0.0565366	0.134	0	-0.0460984	0.39127	0	0
chr10-101015959	rs10883570	chr10_100950753_100929317:+	SLF2	circSLF2-5	rs10883570	ENSG00000204673	AKT1S1	0.000102206	0.175664	5.15147e-05	9.999e-05	0.00403906	0.572	0.173738	0	0.177777	0	0.0199751	0.572	0	-0.0352719	0.511937	0	0
chr10-101269495	rs140355860	chr10_101479457_101430345:+	BTRC	circBTRC-1	rs140355860	ENSG00000125551	PLGLB2	0.000200672	-0.971127	9.498e-05	0.00059994	0.0183339	0.696	-0.985934	0	-0.9676	0	-0.0157961	0.696	0	0.011197	0.835126	0	0
chr10-101269495	rs140355860	chr10_101479457_101430345:+	BTRC	circBTRC-1	rs140355860	ENSG00000125872	LRRN4	0.000102206	-0.677063	9.12306e-06	0.00029997	0.042312	0.122	-0.720879	0	-0.678567	0	-0.0577253	0.122	0	-0.0693807	0.196641	0	0
chr10-101269495	rs140355860	chr10_101479457_101430345:+	BTRC	circBTRC-1	rs140355860	ENSG00000165376	CLDN2	0.000102206	-0.823361	3.38417e-06	9.999e-05	0.0349984	0.236	-0.859084	0	-0.824086	0	-0.0392025	0.236	0	-0.0216602	0.687199	0	0
chr10-101269495	rs140355860	chr10_101479457_101430345:+	BTRC	circBTRC-1	rs140355860	ENSG00000176055	MBLAC2	0.000102206	-0.729636	6.69767e-05	0.00169983	0.0357699	0.27	-0.759439	0	-0.723669	0	-0.0452409	0.27	0	-0.0481416	0.370596	0	0
chr10-101269495	rs140355860	chr10_101479457_101430345:+	BTRC	circBTRC-1	rs140355860	ENSG00000206262	FOXL2NB	0.000102206	-0.86979	2.34871e-06	9.999e-05	-0.00977455	0.758	-0.86002	0	-0.869795	0	0.0106976	0.758	0	-0.00828154	0.877659	0	0
chr10-101761568	rs10786648	chr10_101939863_102002072:-	C10orf76	circC10orf76-6	rs10786648	ENSG00000157985	AGAP1	0.000102206	0.0602634	6.55008e-05	9.999e-05	0.0063256	0.018	0.0530764	0	0.059402	0	0.100204	0.018	1	-0.115082	0.0318538	1	1
chr10-101785613	rs41291486	chr10_101889412_102002072:-	C10orf76	circC10orf76-3	rs41291486	ENSG00000128617	OPN1SW	0.000102206	0.634161	1.49663e-06	0.00019998	0.0200577	0.392	0.61909	0	0.639147	0	0.0297252	0.392	0	0.0118344	0.825885	0	0
chr10-101785613	rs41291486	chr10_101889412_102002072:-	C10orf76	circC10orf76-3	rs41291486	ENSG00000146904	EPHA1	0.000102206	-0.399066	5.42312e-05	0.00049995	0.00546911	0.762	-0.400485	0	-0.395015	0	-0.0118128	0.762	0	0.00573784	0.915064	0	0
chr10-101785613	rs41291486	chr10_101889412_102002072:-	C10orf76	circC10orf76-3	rs41291486	ENSG00000169679	BUB1	0.000102206	-0.33929	2.86881e-05	9.999e-05	0.0214662	0.092	-0.360379	0	-0.338913	0	-0.0584733	0.092	0	0.0696832	0.194692	0	0
chr10-101800576	rs2305191	chr10_101798842_101813606:-	MGEA5	circMGEA5-11	rs2305191	ENSG00000161981	SNRNP25	0.000102206	0.0785081	3.57202e-05	9.999e-05	-0.0146168	0.004	0.0931697	0	0.0785529	0	-0.188008	0.004	1	0.249212	2.51724e-06	1	1
chr10-101804686	rs147075318	chr10_101792839_101807901:-	MGEA5	circMGEA5-1	rs147075318	ENSG00000055332	EIF2AK2	0.000102206	0.254494	4.68812e-05	0.0009999	-0.0179722	0.194	0.272221	0	0.254249	0	-0.0658966	0.194	0	-0.0278787	0.604249	0	0
chr10-101804686	rs147075318	chr10_101792839_101807901:-	MGEA5	circMGEA5-1	rs147075318	ENSG00000059378	PARP12	0.000102206	0.536949	5.91011e-05	9.999e-05	0.0221249	0.486	0.511364	0.002	0.533488	0	0.0400061	0.486	0	0.0834645	0.120155	0	0
chr10-101804686	rs147075318	chr10_101792839_101807901:-	MGEA5	circMGEA5-1	rs147075318	ENSG00000088827	SIGLEC1	0.000102206	0.939179	2.59913e-05	0.00029997	-0.0109401	0.842	0.962491	0	0.951551	0	-0.0087843	0.842	0	0.0432283	0.421461	0	0
chr10-101804686	rs147075318	chr10_101792839_101807901:-	MGEA5	circMGEA5-1	rs147075318	ENSG00000089127	OAS1	0.000102206	0.933007	4.95865e-05	0.00039996	-0.0633082	0.22	1.00542	0	0.942115	0	-0.0602856	0.22	0	-0.0123701	0.818139	0	0
chr10-101804686	rs147075318	chr10_101792839_101807901:-	MGEA5	circMGEA5-1	rs147075318	ENSG00000100911	PSME2	0.000102206	0.441602	4.54184e-05	0.00049995	0.0201321	0.378	0.425615	0	0.445747	0	0.042021	0.378	0	0.0371266	0.489984	0	0
chr10-101804686	rs147075318	chr10_101792839_101807901:-	MGEA5	circMGEA5-1	rs147075318	ENSG00000107201	DDX58	0.000102206	0.472206	1.4333e-05	0.00049995	0.00933113	0.704	0.46422	0	0.473551	0	0.0176933	0.704	0	0.0370631	0.490728	0	0
chr10-101804686	rs147075318	chr10_101792839_101807901:-	MGEA5	circMGEA5-1	rs147075318	ENSG00000108771	DHX58	0.000102206	0.524454	3.11471e-06	9.999e-05	-0.0342324	0.162	0.560349	0	0.526117	0	-0.0635892	0.162	0	-0.0655643	0.222466	0	0
chr10-101804686	rs147075318	chr10_101792839_101807901:-	MGEA5	circMGEA5-1	rs147075318	ENSG00000111331	OAS3	0.000102206	1.00129	1.30656e-06	9.999e-05	-0.00679502	0.868	1.00707	0	1.00027	0	-0.00739489	0.868	0	0.065994	0.219442	0	0
chr10-101804686	rs147075318	chr10_101792839_101807901:-	MGEA5	circMGEA5-1	rs147075318	ENSG00000111335	OAS2	0.000102206	1.10492	4.46457e-06	0.00019998	-0.00777543	0.886	1.11775	0	1.10997	0	-0.00625064	0.886	0	0.0550537	0.30579	0	0
chr10-101804686	rs147075318	chr10_101792839_101807901:-	MGEA5	circMGEA5-1	rs147075318	ENSG00000115415	STAT1	0.000102206	0.735354	3.68303e-09	9.999e-05	-0.0406017	0.14	0.781495	0	0.740893	0	-0.0520171	0.14	0	-0.0376956	0.483352	0	0
chr10-101804686	rs147075318	chr10_101792839_101807901:-	MGEA5	circMGEA5-1	rs147075318	ENSG00000119917	IFIT3	0.000102206	0.950732	1.91822e-07	0.00019998	-0.0275209	0.504	0.979167	0	0.951646	0	-0.0272813	0.504	0	-0.010939	0.838873	0	0
chr10-101804686	rs147075318	chr10_101792839_101807901:-	MGEA5	circMGEA5-1	rs147075318	ENSG00000119922	IFIT2	0.000102206	0.605729	4.65415e-05	0.00119988	0.0257627	0.464	0.587011	0	0.612774	0	0.0391545	0.464	0	0.0595619	0.267819	0	0
chr10-101804686	rs147075318	chr10_101792839_101807901:-	MGEA5	circMGEA5-1	rs147075318	ENSG00000123609	NMI	0.000102206	0.625615	9.60196e-05	0.00029997	0.00248642	0.954	0.618588	0.002	0.621075	0	0.00288392	0.954	0	0.0180552	0.737149	0	0
chr10-101804686	rs147075318	chr10_101792839_101807901:-	MGEA5	circMGEA5-1	rs147075318	ENSG00000126709	IFI6	0.000102206	0.780011	7.15815e-05	0.00119988	-0.0496463	0.258	0.833408	0	0.783761	0	-0.0630442	0.258	0	-0.0103535	0.847387	0	0
chr10-101804686	rs147075318	chr10_101792839_101807901:-	MGEA5	circMGEA5-1	rs147075318	ENSG00000130589	HELZ2	0.000102206	0.947049	5.29973e-06	9.999e-05	0.0913957	0.044	0.848491	0	0.939887	0	0.0931621	0.044	1	0.154299	0.00390969	1	1
chr10-101804686	rs147075318	chr10_101792839_101807901:-	MGEA5	circMGEA5-1	rs147075318	ENSG00000132274	TRIM22	0.000102206	0.707988	3.25985e-06	0.00019998	-0.0206218	0.548	0.735222	0	0.7146	0	-0.0269615	0.548	0	0.0148644	0.78231	0	0
chr10-101804686	rs147075318	chr10_101792839_101807901:-	MGEA5	circMGEA5-1	rs147075318	ENSG00000132530	XAF1	0.000102206	0.842143	2.54885e-05	0.00019998	-0.0174854	0.684	0.867414	0	0.849929	0	-0.0166915	0.684	0	0.0205925	0.701863	0	0
chr10-101804686	rs147075318	chr10_101792839_101807901:-	MGEA5	circMGEA5-1	rs147075318	ENSG00000133106	EPSTI1	0.000102206	0.860144	3.11964e-06	9.999e-05	0.0602229	0.14	0.80012	0	0.860343	0	0.0689411	0.14	0	0.120999	0.0239845	1	0
chr10-101804686	rs147075318	chr10_101792839_101807901:-	MGEA5	circMGEA5-1	rs147075318	ENSG00000134321	RSAD2	0.000102206	0.890405	1.69889e-06	9.999e-05	-0.0271235	0.53	0.921338	0	0.894215	0	-0.0280849	0.53	0	-0.0035143	0.947917	0	0
chr10-101804686	rs147075318	chr10_101792839_101807901:-	MGEA5	circMGEA5-1	rs147075318	ENSG00000134326	CMPK2	0.000102206	0.546456	1.93965e-06	9.999e-05	-0.0200528	0.462	0.566444	0	0.546392	0	-0.0352767	0.462	0	-0.0366267	0.495851	0	0
chr10-101804686	rs147075318	chr10_101792839_101807901:-	MGEA5	circMGEA5-1	rs147075318	ENSG00000135114	OASL	0.000102206	1.12398	2.89763e-05	0.00019998	-0.0123766	0.854	1.13981	0	1.12743	0	-0.00963659	0.854	0	0.0263717	0.62394	0	0
chr10-101804686	rs147075318	chr10_101792839_101807901:-	MGEA5	circMGEA5-1	rs147075318	ENSG00000137628	DDX60	0.000102206	0.736961	1.72529e-05	0.00029997	0.0219205	0.562	0.719102	0	0.741023	0	0.0285979	0.562	0	0.0734822	0.171403	0	0
chr10-101804686	rs147075318	chr10_101792839_101807901:-	MGEA5	circMGEA5-1	rs147075318	ENSG00000137959	IFI44L	0.000102206	1.38497	5.11532e-06	0.00019998	0.00539533	0.926	1.38494	0	1.39034	0	0.00385483	0.926	0	0.061778	0.250389	0	0
chr10-101804686	rs147075318	chr10_101792839_101807901:-	MGEA5	circMGEA5-1	rs147075318	ENSG00000137965	IFI44	0.000102206	0.86111	1.46259e-06	9.999e-05	-0.0255406	0.54	0.888963	0	0.863422	0	-0.0283369	0.54	0	0.0323849	0.547097	0	0
chr10-101804686	rs147075318	chr10_101792839_101807901:-	MGEA5	circMGEA5-1	rs147075318	ENSG00000138496	PARP9	0.000102206	0.712591	5.76871e-05	0.00039996	0.0319378	0.414	0.687533	0	0.719471	0	0.041947	0.414	0	0.0651121	0.225679	0	0
chr10-101804686	rs147075318	chr10_101792839_101807901:-	MGEA5	circMGEA5-1	rs147075318	ENSG00000138642	HERC6	0.000102206	0.461624	1.1006e-05	0.00049995	-0.044476	0.054	0.508583	0	0.464107	0	-0.0930623	0.054	0	-0.0802883	0.134971	0	0
chr10-101804686	rs147075318	chr10_101792839_101807901:-	MGEA5	circMGEA5-1	rs147075318	ENSG00000138646	HERC5	0.000102206	0.657738	1.78663e-06	9.999e-05	0.0201545	0.514	0.638103	0	0.658258	0	0.0297078	0.514	0	0.0825087	0.124474	0	0
chr10-101804686	rs147075318	chr10_101792839_101807901:-	MGEA5	circMGEA5-1	rs147075318	ENSG00000139618	BRCA2	0.000102206	0.53537	5.32456e-06	0.00029997	0.0278751	0.272	0.510999	0	0.538874	0	0.0481576	0.272	0	0.0651829	0.225173	0	0
chr10-101804686	rs147075318	chr10_101792839_101807901:-	MGEA5	circMGEA5-1	rs147075318	ENSG00000157601	MX1	0.000102206	0.740989	2.37018e-07	9.999e-05	-0.0447498	0.13	0.783077	0	0.738327	0	-0.0567377	0.13	0	-0.0269117	0.616853	0	0
chr10-101804686	rs147075318	chr10_101792839_101807901:-	MGEA5	circMGEA5-1	rs147075318	ENSG00000164082	GRM2	0.000102206	-0.5029	6.3051e-05	0.00029997	0.0018803	0.956	-0.502318	0	-0.500438	0	-0.00351949	0.956	0	-0.00997874	0.852848	0	0
chr10-101804686	rs147075318	chr10_101792839_101807901:-	MGEA5	circMGEA5-1	rs147075318	ENSG00000168062	BATF2	0.000102206	0.996634	6.60655e-06	9.999e-05	0.0116927	0.81	0.982002	0	0.993695	0	0.0120484	0.81	0	0.00543998	0.919457	0	0
chr10-101804686	rs147075318	chr10_101792839_101807901:-	MGEA5	circMGEA5-1	rs147075318	ENSG00000168394	TAP1	0.000102206	0.806592	4.93911e-06	9.999e-05	-0.0117474	0.78	0.829438	0	0.817691	0	-0.0144751	0.78	0	0.0117037	0.827778	0	0
chr10-101804686	rs147075318	chr10_101792839_101807901:-	MGEA5	circMGEA5-1	rs147075318	ENSG00000170006	TMEM154	0.000102206	0.460792	6.72331e-05	0.00049995	0.0794199	0.002	0.378105	0.002	0.457525	0	0.170429	0.002	1	0.146762	0.00609135	1	1
chr10-101804686	rs147075318	chr10_101792839_101807901:-	MGEA5	circMGEA5-1	rs147075318	ENSG00000173193	PARP14	0.000102206	0.784411	8.19169e-06	0.00019998	0.00548235	0.868	0.78489	0	0.790373	0	0.00783371	0.868	0	0.04714	0.380645	0	0
chr10-101804686	rs147075318	chr10_101792839_101807901:-	MGEA5	circMGEA5-1	rs147075318	ENSG00000181381	DDX60L	0.000102206	0.611978	5.48867e-05	9.999e-05	0.0369407	0.312	0.569537	0	0.606477	0	0.0593366	0.312	0	0.114858	0.032191	1	0
chr10-101804686	rs147075318	chr10_101792839_101807901:-	MGEA5	circMGEA5-1	rs147075318	ENSG00000183486	MX2	0.000102206	0.904627	8.98737e-06	9.999e-05	-0.00943647	0.852	0.908692	0	0.899256	0	-0.0108879	0.852	0	0.0135231	0.801525	0	0
chr10-101804686	rs147075318	chr10_101792839_101807901:-	MGEA5	circMGEA5-1	rs147075318	ENSG00000184979	USP18	0.000102206	0.558607	8.34415e-05	0.00069993	0.0139966	0.666	0.536311	0	0.550307	0	0.0235793	0.666	0	0.0431631	0.422163	0	0
chr10-101804686	rs147075318	chr10_101792839_101807901:-	MGEA5	circMGEA5-1	rs147075318	ENSG00000187608	ISG15	0.000102206	1.25462	2.46524e-08	9.999e-05	-0.025437	0.604	1.27621	0	1.25078	0	-0.0186459	0.604	0	0.0377378	0.482863	0	0
chr10-101804686	rs147075318	chr10_101792839_101807901:-	MGEA5	circMGEA5-1	rs147075318	ENSG00000196747	HIST1H2AI	0.000102206	0.979803	5.33276e-05	0.00019998	0.0454191	0.392	0.937776	0	0.983195	0	0.0419376	0.392	0	0.057919	0.281265	0	0
chr10-101804686	rs147075318	chr10_101792839_101807901:-	MGEA5	circMGEA5-1	rs147075318	ENSG00000204264	PSMB8	0.000102206	0.678026	5.46514e-05	0.00019998	-0.0157444	0.644	0.701066	0	0.685321	0	-0.0200563	0.644	0	-0.0117034	0.827783	0	0
chr10-101804686	rs147075318	chr10_101792839_101807901:-	MGEA5	circMGEA5-1	rs147075318	ENSG00000204267	TAP2	0.000102206	0.495845	2.31074e-06	9.999e-05	-0.0274988	0.252	0.519451	0	0.491952	0	-0.0532294	0.252	0	-0.0787186	0.142793	0	0
chr10-101804686	rs147075318	chr10_101792839_101807901:-	MGEA5	circMGEA5-1	rs147075318	ENSG00000240065	PSMB9	0.000102206	0.710544	4.86544e-05	0.00019998	-0.0164189	0.694	0.729541	0	0.713122	0	-0.0214272	0.694	0	-0.0339819	0.5275	0	0
chr10-101877130	rs7098682	chr10_101792839_101810314:-	MGEA5	circMGEA5-2	rs7098682	ENSG00000019995	ZRANB1	0.000102206	-0.0463515	3.75576e-05	9.999e-05	-0.0116713	0	-0.0344907	0	-0.046162	0	0.250293	0	1	0.287363	4.84444e-08	1	1
chr10-101877130	rs7098682	chr10_101792839_101810314:-	MGEA5	circMGEA5-2	rs7098682	ENSG00000107021	TBC1D13	0.000102206	0.0714732	7.81855e-05	0.00019998	0.0155129	0	0.055548	0.004	0.0710608	0	0.216292	0	1	-0.206802	0.000101886	1	1
chr10-101877130	rs7098682	chr10_101792839_101810314:-	MGEA5	circMGEA5-2	rs7098682	ENSG00000136238	RAC1	0.000102206	0.115473	5.10857e-05	9.999e-05	0.049661	0	0.0658911	0.01	0.115552	0	0.429536	0	1	-0.428052	6.1457e-17	1	1
chr10-101877130	rs7098682	chr10_101792839_101810314:-	MGEA5	circMGEA5-2	rs7098682	ENSG00000142453	CARM1	0.000102206	0.0675392	7.40154e-06	9.999e-05	0.0130563	0	0.054705	0	0.0677613	0	0.188682	0	1	-0.216796	4.53612e-05	1	1
chr10-101877130	rs7098682	chr10_101792839_101810314:-	MGEA5	circMGEA5-2	rs7098682	ENSG00000151611	MMAA	0.000102206	0.0753151	4.00869e-05	0.00029997	0.0106297	0.004	0.0634205	0	0.0740502	0	0.139409	0.004	1	-0.131543	0.014059	1	1
chr10-101877130	rs7098682	chr10_101792839_101810314:-	MGEA5	circMGEA5-2	rs7098682	ENSG00000183207	RUVBL2	0.000102206	-0.0588904	6.25366e-05	9.999e-05	-0.0152333	0	-0.0434054	0.004	-0.0586387	0	0.257736	0	1	0.253743	1.62524e-06	1	1
chr10-101877130	rs7098682	chr10_101792839_101810314:-	MGEA5	circMGEA5-2	rs7098682	ENSG00000204498	NFKBIL1	0.000102206	-0.082366	3.12491e-05	9.999e-05	-0.0127333	0	-0.0694669	0	-0.0822002	0	0.149512	0	1	0.15932	0.00287831	1	1
chr10-101877130	rs7098682	chr10_101792839_101810314:-	MGEA5	circMGEA5-2	rs7098682	ENSG00000205937	RNPS1	0.000102206	0.0761374	1.06791e-05	9.999e-05	0.0222513	0	0.0534432	0	0.0756945	0	0.295948	0	1	-0.321855	7.90388e-10	1	1
chr10-101910587	rs6584462	chr10_102023477_102033339:-	C10orf76	circC10orf76-11	rs6584462,rs7898913	ENSG00000092377	TBL1Y	0.000102206	-0.201592	8.07489e-05	0.00019998	0.00316416	0.746	-0.209396	0	-0.206232	0	-0.0137001	0.746	0	-0.032957	0.540035	0	0
chr10-101910587	rs6584462	chr10_102023477_102033339:-	C10orf76	circC10orf76-11	rs6584462,rs7898913	ENSG00000136238	RAC1	0.000102206	0.118802	8.5223e-05	0.00019998	0.0220342	0	0.0985045	0	0.120539	0	0.179276	0	1	-0.204556	0.000121575	1	1
chr10-101910587	rs6584462	chr10_102023477_102033339:-	C10orf76	circC10orf76-11	rs6584462,rs7898913	ENSG00000142453	CARM1	0.000102206	0.0754671	2.2146e-06	0.00019998	0.0101807	0	0.0659858	0	0.0761666	0	0.130971	0	1	-0.159875	0.00278104	1	1
chr10-101910587	rs6584462	chr10_102023477_102033339:-	C10orf76	circC10orf76-11	rs6584462,rs7898913	ENSG00000151611	MMAA	0.000102206	0.0825233	2.14304e-05	9.999e-05	0.00487374	0.196	0.0775719	0	0.0824456	0	0.0563548	0.196	0	-0.0732988	0.172477	0	0
chr10-101910587	rs6584462	chr10_102023477_102033339:-	C10orf76	circC10orf76-11	rs6584462,rs7898913	ENSG00000205937	RNPS1	0.000102206	0.0814632	8.74825e-06	9.999e-05	0.0124032	0	0.0686046	0	0.0810078	0	0.147606	0	1	-0.187083	0.000450725	1	1
chr10-1020123	rs114938928	chr10_1086357_1072116:+	WDR37	circWDR37-2	rs114938928	ENSG00000213934	HBG1	0.000102206	0.916034	8.24836e-05	0.00209979	0.0125548	0.78	0.916566	0	0.929121	0	0.012347	0.78	0	0.0115948	0.829356	0	0
chr10-102164494	rs7898913	chr10_102023477_102033339:-	C10orf76	circC10orf76-11	rs6584462,rs7898913	ENSG00000138326	RPS24	0.000102206	-0.208882	6.85074e-05	0.00039996	-0.0273413	0.002	-0.178431	0	-0.205772	0	0.128372	0.002	1	0.188778	0.000398879	1	1
chr10-102164494	rs7898913	chr10_102023477_102033339:-	C10orf76	circC10orf76-11	rs6584462,rs7898913	ENSG00000185989	RASA3	0.000102206	-0.116126	9.79197e-05	0.00029997	-0.00663648	0.142	-0.109475	0	-0.116112	0	0.0530272	0.142	0	0.0600653	0.263789	0	0
chr10-102569138	rs76140648	chr10_102685816_102705489:-	ARL3	circARL3	rs2265309,rs76140648	ENSG00000197479	PCDHB11	0.000102206	0.34166	3.92746e-05	0.00019998	-0.00517981	0.76	0.347525	0	0.342345	0	-0.0130049	0.76	0	-0.0272699	0.612171	0	0
chr10-102728114	rs2265309	chr10_102685816_102705489:-	ARL3	circARL3	rs2265309,rs76140648	ENSG00000007038	PRSS21	0.000102206	0.174132	9.31496e-05	9.999e-05	0.0233982	0.008	0.148941	0.002	0.17234	0	0.132108	0.008	1	-0.104303	0.0518883	0	0
chr10-103306758	rs78097464	chr10_103440850_103439746:+	PDCD11	circPDCD11-2	rs11191692,rs117290795,rs78097464	ENSG00000105974	CAV1	0.000102206	-0.623808	2.65114e-05	9.999e-05	0.0396581	0.094	-0.653874	0	-0.614216	0	-0.0588883	0.094	0	0.0872622	0.104142	0	0
chr10-103306758	rs78097464	chr10_103440850_103439746:+	PDCD11	circPDCD11-2	rs11191692,rs117290795,rs78097464	ENSG00000135480	KRT7	0.000102206	-0.558152	8.79251e-05	0.00089991	-0.000404345	0.998	-0.556951	0	-0.557356	0	-4.81e-05	0.998	0	-0.0553364	0.30331	0	0
chr10-103306758	rs78097464	chr10_103440850_103439746:+	PDCD11	circPDCD11-2	rs11191692,rs117290795,rs78097464	ENSG00000162438	CTRC	0.000102206	-0.685048	4.34372e-05	0.00019998	-0.0359296	0.194	-0.649369	0	-0.685298	0	0.0487993	0.194	0	-0.0592217	0.270567	0	0
chr10-103306758	rs78097464	chr10_103440850_103439746:+	PDCD11	circPDCD11-2	rs11191692,rs117290795,rs78097464	ENSG00000168078	PBK	0.000102206	-0.830891	9.91647e-05	0.00029997	-0.0971964	0.004	-0.72497	0	-0.822167	0	0.115467	0.004	1	-0.143114	0.00749684	1	1
chr10-103454008	rs11191692	chr10_103440850_103439746:+	PDCD11	circPDCD11-2	rs11191692,rs117290795,rs78097464	ENSG00000057608	GDI2	0.000102206	-0.0511276	3.41429e-05	0.00019998	0.00121219	0.638	-0.0522532	0	-0.051041	0	-0.0240814	0.638	0	0.083482	0.120078	0	0
chr10-103454008	rs11191692	chr10_103440850_103439746:+	PDCD11	circPDCD11-2	rs11191692,rs117290795,rs78097464	ENSG00000105737	GRIK5	0.000102206	0.121414	8.30487e-06	9.999e-05	-0.0134168	0.018	0.134833	0	0.121416	0	-0.107162	0.018	1	-0.152869	0.00425916	1	1
chr10-103454008	rs11191692	chr10_103440850_103439746:+	PDCD11	circPDCD11-2	rs11191692,rs117290795,rs78097464	ENSG00000132286	TIMM10B	0.000102206	-0.0564771	6.11507e-05	0.00029997	-0.00340769	0.276	-0.0531651	0	-0.0565728	0	0.0569268	0.276	0	-0.023554	0.661478	0	0
chr10-103454008	rs11191692	chr10_103440850_103439746:+	PDCD11	circPDCD11-2	rs11191692,rs117290795,rs78097464	ENSG00000147996	CBWD5	0.000102206	0.11384	6.66355e-05	0.00019998	-0.0049565	0.372	0.118904	0	0.113947	0.002	-0.0415936	0.374	0	-0.0990389	0.0649736	0	0
chr10-103454008	rs11191692	chr10_103440850_103439746:+	PDCD11	circPDCD11-2	rs11191692,rs117290795,rs78097464	ENSG00000160209	PDXK	0.000102206	0.0583761	3.93291e-05	9.999e-05	-0.00776711	0.008	0.0666546	0	0.0588875	0	-0.124407	0.008	1	-0.127585	0.0172545	1	1
chr10-103454008	rs11191692	chr10_103440850_103439746:+	PDCD11	circPDCD11-2	rs11191692,rs117290795,rs78097464	ENSG00000176095	IP6K1	0.000102206	0.0809963	7.57565e-06	9.999e-05	-0.00949993	0.008	0.0908252	0	0.0813253	0	-0.111266	0.008	1	-0.133895	0.0124172	1	1
chr10-103494680	rs11191713	chr10_103438808_103438015:+	PDCD11	circPDCD11-1	rs11191713	ENSG00000134452	FBXO18	0.000102206	-0.102259	6.20373e-05	0.00029997	0.00151221	0.734	-0.103483	0	-0.101971	0	-0.0120129	0.734	0	0.0310865	0.563288	0	0
chr10-103494680	rs11191713	chr10_103438808_103438015:+	PDCD11	circPDCD11-1	rs11191713	ENSG00000135776	ABCB10	0.000102206	0.117287	6.85699e-05	0.00029997	-0.00830894	0.092	0.125013	0	0.116704	0.002	-0.0641861	0.094	0	-0.11365	0.0340597	1	0
chr10-103494680	rs11191713	chr10_103438808_103438015:+	PDCD11	circPDCD11-1	rs11191713	ENSG00000135931	ARMC9	0.000102206	-0.10915	4.38287e-05	9.999e-05	-0.00221714	0.58	-0.10579	0	-0.108007	0	0.0185208	0.58	0	-0.0347094	0.518693	0	0
chr10-103494680	rs11191713	chr10_103438808_103438015:+	PDCD11	circPDCD11-1	rs11191713	ENSG00000153044	CENPH	0.000102206	0.21209	6.95947e-05	9.999e-05	-0.0140815	0.116	0.2242	0	0.210118	0	-0.0632659	0.116	0	-0.10559	0.0490491	1	0
chr10-103494680	rs11191713	chr10_103438808_103438015:+	PDCD11	circPDCD11-1	rs11191713	ENSG00000165509	MAGEC3	0.000102206	-0.370599	7.66361e-05	0.00019998	-0.00453973	0.786	-0.367486	0	-0.372026	0	0.00926482	0.786	0	-0.0382058	0.477446	0	0
chr10-103494680	rs11191713	chr10_103438808_103438015:+	PDCD11	circPDCD11-1	rs11191713	ENSG00000171497	PPID	0.000102206	-0.173192	4.16492e-05	9.999e-05	-0.0190254	0.006	-0.154565	0	-0.173591	0	0.105916	0.006	1	-0.153644	0.00406655	1	1
chr10-103494680	rs11191713	chr10_103438808_103438015:+	PDCD11	circPDCD11-1	rs11191713	ENSG00000179055	OR13D1	0.000102206	-0.281601	9.55111e-05	9.999e-05	-0.0342226	0.01	-0.247143	0	-0.281365	0	0.118397	0.01	1	-0.152443	0.00436862	1	1
chr10-103494680	rs11191713	chr10_103438808_103438015:+	PDCD11	circPDCD11-1	rs11191713	ENSG00000181038	METTL23	0.000102206	0.125063	6.68845e-05	9.999e-05	-0.0141728	0.016	0.139737	0	0.125564	0	-0.107769	0.016	1	-0.139645	0.00909505	1	1
chr10-103521172	rs117290795	chr10_103440850_103439746:+	PDCD11	circPDCD11-2	rs11191692,rs117290795,rs78097464	ENSG00000100564	PIGH	0.000102206	0.168701	2.88355e-05	0.00019998	-0.013984	0.02	0.182984	0	0.169	0	-0.0767732	0.02	1	-0.0743839	0.166193	0	0
chr10-103521172	rs117290795	chr10_103440850_103439746:+	PDCD11	circPDCD11-2	rs11191692,rs117290795,rs78097464	ENSG00000163743	RCHY1	0.000102206	0.23439	5.57694e-05	9.999e-05	-0.0211014	0.014	0.253232	0	0.232131	0	-0.0873259	0.014	1	-0.117624	0.0282373	1	1
chr10-103521172	rs117290795	chr10_103440850_103439746:+	PDCD11	circPDCD11-2	rs11191692,rs117290795,rs78097464	ENSG00000182093	WRB	0.000102206	0.195246	1.42793e-05	0.00039996	-0.0217346	0.002	0.216952	0	0.195217	0	-0.104312	0.002	1	-0.136436	0.0108359	1	1
chr10-103557784	rs113378881	chr10_103585225_103570872:+	NEURL1	circNEURL1	rs113378881,rs61606504,rs902996	ENSG00000008323	PLEKHG6	0.000102206	-0.289147	7.44275e-05	0.00019998	-0.0112586	0.344	-0.28065	0	-0.291909	0	0.0362735	0.344	0	-0.0420522	0.434216	0	0
chr10-103557784	rs113378881	chr10_103585225_103570872:+	NEURL1	circNEURL1	rs113378881,rs61606504,rs902996	ENSG00000012822	CALCOCO1	0.000102206	0.102045	3.30151e-05	9.999e-05	0.0105208	0.01	0.0914233	0	0.101944	0	0.100515	0.01	1	0.176786	0.000925781	1	1
chr10-103557784	rs113378881	chr10_103585225_103570872:+	NEURL1	circNEURL1	rs113378881,rs61606504,rs902996	ENSG00000025708	TYMP	0.000102206	0.447245	3.50238e-05	9.999e-05	0.00532855	0.758	0.445857	0.002	0.451186	0.002	0.0104307	0.756	0	0.0468317	0.383771	0	0
chr10-103557784	rs113378881	chr10_103585225_103570872:+	NEURL1	circNEURL1	rs113378881,rs61606504,rs902996	ENSG00000066933	MYO9A	0.000102206	0.0565102	2.06364e-05	9.999e-05	0.00168036	0.436	0.0548879	0	0.0565683	0	0.0272487	0.436	0	0.0560505	0.297103	0	0
chr10-103557784	rs113378881	chr10_103585225_103570872:+	NEURL1	circNEURL1	rs113378881,rs61606504,rs902996	ENSG00000067596	DHX8	0.000102206	0.0697264	6.25157e-06	0.00019998	0.0054467	0.022	0.0640231	0	0.0694698	0	0.0744772	0.022	1	0.111746	0.037194	1	1
chr10-103557784	rs113378881	chr10_103585225_103570872:+	NEURL1	circNEURL1	rs113378881,rs61606504,rs902996	ENSG00000068097	HEATR6	0.000102206	0.0864954	9.90553e-05	0.00029997	0.00345272	0.326	0.0835947	0	0.0870474	0	0.0361606	0.326	0	0.0421878	0.432735	0	0
chr10-103557784	rs113378881	chr10_103585225_103570872:+	NEURL1	circNEURL1	rs113378881,rs61606504,rs902996	ENSG00000073598	FNDC8	0.000102206	-0.310325	2.62038e-05	9.999e-05	-0.0232793	0.066	-0.289375	0	-0.312655	0	0.071439	0.066	0	-0.0859148	0.109618	0	0
chr10-103557784	rs113378881	chr10_103585225_103570872:+	NEURL1	circNEURL1	rs113378881,rs61606504,rs902996	ENSG00000077235	GTF3C1	0.000102206	0.0760713	1.09932e-05	0.00019998	0.00151178	0.618	0.0736254	0	0.0751372	0	0.0182239	0.618	0	0.046291	0.389292	0	0
chr10-103557784	rs113378881	chr10_103585225_103570872:+	NEURL1	circNEURL1	rs113378881,rs61606504,rs902996	ENSG00000077800	FKBP6	0.000102206	-0.28073	5.87065e-05	0.00029997	-0.0115371	0.334	-0.265047	0	-0.276584	0	0.0380283	0.334	0	-0.0454246	0.398238	0	0
chr10-103557784	rs113378881	chr10_103585225_103570872:+	NEURL1	circNEURL1	rs113378881,rs61606504,rs902996	ENSG00000090971	NAT14	0.000102206	-0.168338	1.22762e-06	9.999e-05	-0.01232	0.03	-0.15741	0	-0.16973	0	0.0691569	0.03	1	-0.130271	0.0150237	1	1
chr10-103557784	rs113378881	chr10_103585225_103570872:+	NEURL1	circNEURL1	rs113378881,rs61606504,rs902996	ENSG00000092010	PSME1	0.000102206	0.162283	1.58509e-05	9.999e-05	-0.00423206	0.468	0.167518	0	0.163286	0	-0.0227568	0.468	0	-0.0547601	0.30838	0	0
chr10-103557784	rs113378881	chr10_103585225_103570872:+	NEURL1	circNEURL1	rs113378881,rs61606504,rs902996	ENSG00000100344	PNPLA3	0.000102206	-0.229552	8.85853e-05	9.999e-05	-0.00490515	0.63	-0.222171	0	-0.227076	0	0.0186586	0.63	0	-0.0211671	0.693957	0	0
chr10-103557784	rs113378881	chr10_103585225_103570872:+	NEURL1	circNEURL1	rs113378881,rs61606504,rs902996	ENSG00000101916	TLR8	0.000102206	0.442815	4.91306e-06	9.999e-05	0.00551884	0.754	0.440928	0	0.446447	0	0.00972706	0.754	0	0.0297728	0.579902	0	0
chr10-103557784	rs113378881	chr10_103585225_103570872:+	NEURL1	circNEURL1	rs113378881,rs61606504,rs902996	ENSG00000102891	MT4	0.000102206	-0.277821	8.65574e-05	9.999e-05	-0.0211335	0.052	-0.258402	0	-0.279536	0	0.0699647	0.052	0	-0.102764	0.0554657	0	0
chr10-103557784	rs113378881	chr10_103585225_103570872:+	NEURL1	circNEURL1	rs113378881,rs61606504,rs902996	ENSG00000102931	ARL2BP	0.000102206	-0.0865714	9.87021e-05	0.00029997	-0.00473059	0.182	-0.0821891	0	-0.0869197	0	0.0494653	0.182	0	-0.0858241	0.109995	0	0
chr10-103557784	rs113378881	chr10_103585225_103570872:+	NEURL1	circNEURL1	rs113378881,rs61606504,rs902996	ENSG00000104826	LHB	0.000102206	-0.273294	5.85846e-05	0.00019998	-0.0217324	0.042	-0.254482	0	-0.276214	0	0.0729615	0.042	1	-0.0849576	0.113644	0	0
chr10-103557784	rs113378881	chr10_103585225_103570872:+	NEURL1	circNEURL1	rs113378881,rs61606504,rs902996	ENSG00000105507	CABP5	0.000102206	-0.324233	1.6327e-05	9.999e-05	-0.00596947	0.638	-0.320721	0	-0.32669	0	0.0153885	0.638	0	-0.000556648	0.991745	0	0
chr10-103557784	rs113378881	chr10_103585225_103570872:+	NEURL1	circNEURL1	rs113378881,rs61606504,rs902996	ENSG00000108771	DHX58	0.000102206	0.186388	1.79861e-05	9.999e-05	0.00495388	0.46	0.180578	0	0.185532	0	0.0230597	0.46	0	0.0483393	0.368632	0	0
chr10-103557784	rs113378881	chr10_103585225_103570872:+	NEURL1	circNEURL1	rs113378881,rs61606504,rs902996	ENSG00000111785	RIC8B	0.000102206	0.0645565	1.2289e-05	9.999e-05	0.00736321	0.01	0.0567002	0	0.0640634	0	0.110241	0.01	1	0.164264	0.00211072	1	1
chr10-103557784	rs113378881	chr10_103585225_103570872:+	NEURL1	circNEURL1	rs113378881,rs61606504,rs902996	ENSG00000112237	CCNC	0.000102206	-0.0743718	3.97081e-05	9.999e-05	-0.00752751	0.014	-0.0662819	0	-0.0738094	0	0.0963752	0.014	1	-0.163985	0.00214851	1	1
chr10-103557784	rs113378881	chr10_103585225_103570872:+	NEURL1	circNEURL1	rs113378881,rs61606504,rs902996	ENSG00000115415	STAT1	0.000102206	0.21617	8.60375e-06	0.00029997	-0.00771907	0.322	0.224035	0	0.216316	0	-0.0298892	0.322	0	-0.0477034	0.374972	0	0
chr10-103557784	rs113378881	chr10_103585225_103570872:+	NEURL1	circNEURL1	rs113378881,rs61606504,rs902996	ENSG00000116039	ATP6V1B1	0.000102206	-0.242775	9.1013e-05	9.999e-05	-0.0171839	0.086	-0.2234	0	-0.240584	0	0.0656801	0.086	0	-0.0700923	0.192078	0	0
chr10-103557784	rs113378881	chr10_103585225_103570872:+	NEURL1	circNEURL1	rs113378881,rs61606504,rs902996	ENSG00000117228	GBP1	0.000102206	0.470864	6.22452e-05	0.00029997	0.00628653	0.74	0.469129	0	0.475415	0	0.0117614	0.74	0	0.0339992	0.52729	0	0
chr10-103557784	rs113378881	chr10_103585225_103570872:+	NEURL1	circNEURL1	rs113378881,rs61606504,rs902996	ENSG00000119917	IFIT3	0.000102206	0.30177	2.0455e-05	0.00019998	-0.0043742	0.696	0.309622	0	0.305248	0	-0.0122606	0.696	0	-0.0043951	0.934889	0	0
chr10-103557784	rs113378881	chr10_103585225_103570872:+	NEURL1	circNEURL1	rs113378881,rs61606504,rs902996	ENSG00000120137	PANK3	0.000102206	-0.0757908	8.47954e-05	0.00029997	-0.00490138	0.118	-0.0703261	0.002	-0.0752275	0.002	0.0600549	0.116	0	-0.102789	0.0554064	0	0
chr10-103557784	rs113378881	chr10_103585225_103570872:+	NEURL1	circNEURL1	rs113378881,rs61606504,rs902996	ENSG00000120925	RNF170	0.000102206	-0.104608	3.73497e-06	9.999e-05	-0.00785435	0.038	-0.0970285	0	-0.104883	0	0.0718143	0.038	1	-0.156426	0.00343763	1	1
chr10-103557784	rs113378881	chr10_103585225_103570872:+	NEURL1	circNEURL1	rs113378881,rs61606504,rs902996	ENSG00000122711	SPINK4	0.000102206	-0.283133	5.05248e-05	9.999e-05	-0.0167915	0.106	-0.264316	0	-0.281107	0	0.0538808	0.106	0	-0.0573685	0.285871	0	0
chr10-103557784	rs113378881	chr10_103585225_103570872:+	NEURL1	circNEURL1	rs113378881,rs61606504,rs902996	ENSG00000123739	PLA2G12A	0.000102206	-0.0642379	9.02025e-05	0.00019998	-0.000389584	0.914	-0.0640125	0	-0.0644021	0	0.00418987	0.914	0	-0.0199436	0.710831	0	0
chr10-103557784	rs113378881	chr10_103585225_103570872:+	NEURL1	circNEURL1	rs113378881,rs61606504,rs902996	ENSG00000124789	NUP153	0.000102206	0.0678433	4.65536e-05	9.999e-05	0.00180788	0.482	0.0664983	0	0.0683062	0	0.0247926	0.482	0	0.0126362	0.814297	0	0
chr10-103557784	rs113378881	chr10_103585225_103570872:+	NEURL1	circNEURL1	rs113378881,rs61606504,rs902996	ENSG00000125122	LRRC29	0.000102206	-0.193636	6.75301e-05	9.999e-05	-0.000153542	0.992	-0.191203	0	-0.191356	0	-9.41e-05	0.992	0	-0.0338096	0.529597	0	0
chr10-103557784	rs113378881	chr10_103585225_103570872:+	NEURL1	circNEURL1	rs113378881,rs61606504,rs902996	ENSG00000125508	SRMS	0.000102206	-0.266802	8.54398e-05	0.00019998	-0.0227106	0.03	-0.243637	0.002	-0.266348	0	0.0784221	0.03	1	-0.0858218	0.110004	0	0
chr10-103557784	rs113378881	chr10_103585225_103570872:+	NEURL1	circNEURL1	rs113378881,rs61606504,rs902996	ENSG00000128951	DUT	0.000102206	-0.137915	2.05427e-05	9.999e-05	-0.00895988	0.09	-0.129449	0	-0.138409	0	0.0597208	0.09	0	-0.0866163	0.106739	0	0
chr10-103557784	rs113378881	chr10_103585225_103570872:+	NEURL1	circNEURL1	rs113378881,rs61606504,rs902996	ENSG00000129480	DTD2	0.000102206	-0.132729	2.15655e-06	9.999e-05	-0.00841596	0.066	-0.124077	0	-0.132493	0	0.0617625	0.066	0	-0.0643026	0.231512	0	0
chr10-103557784	rs113378881	chr10_103585225_103570872:+	NEURL1	circNEURL1	rs113378881,rs61606504,rs902996	ENSG00000129744	ART1	0.000102206	-0.316215	1.02349e-05	9.999e-05	-0.00882223	0.466	-0.310764	0	-0.319587	0	0.0237448	0.466	0	-0.022278	0.678767	0	0
chr10-103557784	rs113378881	chr10_103585225_103570872:+	NEURL1	circNEURL1	rs113378881,rs61606504,rs902996	ENSG00000130303	BST2	0.000102206	0.356169	2.80758e-06	9.999e-05	-0.0129484	0.272	0.369852	0	0.356904	0	-0.0307072	0.272	0	-0.0190983	0.72257	0	0
chr10-103557784	rs113378881	chr10_103585225_103570872:+	NEURL1	circNEURL1	rs113378881,rs61606504,rs902996	ENSG00000130589	HELZ2	0.000102206	0.317205	8.12488e-05	0.00039996	0.00403412	0.724	0.312412	0	0.316446	0	0.0108909	0.724	0	0.0599268	0.264894	0	0
chr10-103557784	rs113378881	chr10_103585225_103570872:+	NEURL1	circNEURL1	rs113378881,rs61606504,rs902996	ENSG00000132274	TRIM22	0.000102206	0.247314	2.61227e-05	9.999e-05	-0.00489124	0.59	0.254963	0	0.250072	0	-0.0177035	0.59	0	-0.00359685	0.946695	0	0
chr10-103557784	rs113378881	chr10_103585225_103570872:+	NEURL1	circNEURL1	rs113378881,rs61606504,rs902996	ENSG00000133106	EPSTI1	0.000102206	0.291019	4.55699e-05	9.999e-05	0.0149364	0.202	0.275525	0	0.290462	0	0.0484285	0.202	0	0.110597	0.0392022	1	0
chr10-103557784	rs113378881	chr10_103585225_103570872:+	NEURL1	circNEURL1	rs113378881,rs61606504,rs902996	ENSG00000133321	RARRES3	0.000102206	0.338741	5.03891e-05	9.999e-05	-0.0211297	0.128	0.360622	0	0.339492	0	-0.0571227	0.128	0	-0.0545014	0.310676	0	0
chr10-103557784	rs113378881	chr10_103585225_103570872:+	NEURL1	circNEURL1	rs113378881,rs61606504,rs902996	ENSG00000134056	MRPS36	0.000102206	-0.122685	6.13501e-06	9.999e-05	-0.00957246	0.02	-0.113099	0	-0.122672	0	0.0729264	0.02	1	-0.137328	0.0103247	1	1
chr10-103557784	rs113378881	chr10_103585225_103570872:+	NEURL1	circNEURL1	rs113378881,rs61606504,rs902996	ENSG00000134321	RSAD2	0.000102206	0.280898	9.81481e-05	0.00029997	-0.00493007	0.662	0.287608	0	0.282677	0	-0.0139536	0.662	0	-0.054168	0.313648	0	0
chr10-103557784	rs113378881	chr10_103585225_103570872:+	NEURL1	circNEURL1	rs113378881,rs61606504,rs902996	ENSG00000135945	REV1	0.000102206	0.0604738	2.92291e-05	0.00019998	0.00160752	0.448	0.0591368	0	0.0607443	0	0.0233183	0.448	0	0.0144815	0.787783	0	0
chr10-103557784	rs113378881	chr10_103585225_103570872:+	NEURL1	circNEURL1	rs113378881,rs61606504,rs902996	ENSG00000137364	TPMT	0.000102206	-0.101299	9.55354e-05	0.00039996	-0.00323909	0.424	-0.098859	0	-0.102098	0	0.0261113	0.424	0	-0.0695774	0.195372	0	0
chr10-103557784	rs113378881	chr10_103585225_103570872:+	NEURL1	circNEURL1	rs113378881,rs61606504,rs902996	ENSG00000137474	MYO7A	0.000102206	0.173009	4.2488e-05	0.00029997	0.0173827	0.008	0.155398	0	0.172781	0	0.0965371	0.008	1	0.14326	0.00743556	1	1
chr10-103557784	rs113378881	chr10_103585225_103570872:+	NEURL1	circNEURL1	rs113378881,rs61606504,rs902996	ENSG00000137561	TTPA	0.000102206	-0.263366	1.2551e-05	9.999e-05	0.00153206	0.854	-0.264272	0	-0.26274	0	-0.00479225	0.854	0	-0.0158148	0.768775	0	0
chr10-103557784	rs113378881	chr10_103585225_103570872:+	NEURL1	circNEURL1	rs113378881,rs61606504,rs902996	ENSG00000137959	IFI44L	0.000102206	0.472551	5.75641e-05	9.999e-05	0.00849069	0.63	0.465063	0	0.473554	0	0.0162418	0.63	0	0.0651917	0.22511	0	0
chr10-103557784	rs113378881	chr10_103585225_103570872:+	NEURL1	circNEURL1	rs113378881,rs61606504,rs902996	ENSG00000138496	PARP9	0.000102206	0.324883	1.75858e-06	9.999e-05	0.00761817	0.482	0.315038	0	0.322656	0	0.0202189	0.482	0	0.0696627	0.194824	0	0
chr10-103557784	rs113378881	chr10_103585225_103570872:+	NEURL1	circNEURL1	rs113378881,rs61606504,rs902996	ENSG00000139083	ETV6	0.000102206	0.165379	4.68442e-05	0.00019998	0.0272263	0.006	0.138862	0	0.166088	0	0.161724	0.006	1	0.298269	1.39675e-08	1	1
chr10-103557784	rs113378881	chr10_103585225_103570872:+	NEURL1	circNEURL1	rs113378881,rs61606504,rs902996	ENSG00000143379	SETDB1	0.000102206	0.0837931	2.06244e-05	0.00019998	0.0123767	0.004	0.0711376	0	0.0835143	0	0.146644	0.004	1	0.21771	4.20457e-05	1	1
chr10-103557784	rs113378881	chr10_103585225_103570872:+	NEURL1	circNEURL1	rs113378881,rs61606504,rs902996	ENSG00000143839	REN	0.000102206	-0.288533	4.24624e-05	9.999e-05	-0.00846533	0.452	-0.281817	0	-0.290282	0	0.0261578	0.452	0	-0.0329134	0.540572	0	0
chr10-103557784	rs113378881	chr10_103585225_103570872:+	NEURL1	circNEURL1	rs113378881,rs61606504,rs902996	ENSG00000144837	PLA1A	0.000102206	0.524538	4.66095e-06	9.999e-05	-0.0175541	0.4	0.543337	0	0.525783	0	-0.0286493	0.4	0	-0.0365883	0.496303	0	0
chr10-103557784	rs113378881	chr10_103585225_103570872:+	NEURL1	circNEURL1	rs113378881,rs61606504,rs902996	ENSG00000147548	NSD3	0.000102206	0.0664594	2.2969e-05	0.00039996	0.00493982	0.036	0.0618783	0	0.0668181	0	0.0687377	0.036	1	0.113665	0.0340371	1	1
chr10-103557784	rs113378881	chr10_103585225_103570872:+	NEURL1	circNEURL1	rs113378881,rs61606504,rs902996	ENSG00000153130	SCOC	0.000102206	-0.20361	1.5439e-05	9.999e-05	-0.0201642	0.014	-0.180801	0	-0.200965	0	0.0972624	0.014	1	-0.161132	0.0025716	1	1
chr10-103557784	rs113378881	chr10_103585225_103570872:+	NEURL1	circNEURL1	rs113378881,rs61606504,rs902996	ENSG00000153827	TRIP12	0.000102206	0.0744182	1.83875e-06	9.999e-05	0.00240654	0.35	0.0712319	0	0.0736384	0	0.0309627	0.35	0	0.0822529	0.12565	0	0
chr10-103557784	rs113378881	chr10_103585225_103570872:+	NEURL1	circNEURL1	rs113378881,rs61606504,rs902996	ENSG00000156587	UBE2L6	0.000102206	0.158373	5.43535e-05	0.00019998	-0.00107796	0.87	0.157853	0	0.156775	0	-0.00463595	0.87	0	0.0372226	0.488862	0	0
chr10-103557784	rs113378881	chr10_103585225_103570872:+	NEURL1	circNEURL1	rs113378881,rs61606504,rs902996	ENSG00000157601	MX1	0.000102206	0.229554	3.72265e-05	9.999e-05	0.00251467	0.742	0.228516	0	0.23103	0	0.0100865	0.742	0	0.0659868	0.219493	0	0
chr10-103557784	rs113378881	chr10_103585225_103570872:+	NEURL1	circNEURL1	rs113378881,rs61606504,rs902996	ENSG00000162408	NOL9	0.000102206	-0.0861277	2.05684e-05	0.00019998	-0.00760357	0.024	-0.0787243	0	-0.0863279	0	0.0818092	0.024	1	-0.138247	0.00982007	1	1
chr10-103557784	rs113378881	chr10_103585225_103570872:+	NEURL1	circNEURL1	rs113378881,rs61606504,rs902996	ENSG00000164151	ICE1	0.000102206	0.0669529	1.84652e-05	9.999e-05	0.00351276	0.158	0.0640902	0	0.0676029	0	0.0482055	0.158	0	0.0674548	0.209386	0	0
chr10-103557784	rs113378881	chr10_103585225_103570872:+	NEURL1	circNEURL1	rs113378881,rs61606504,rs902996	ENSG00000165507	DEPP1	0.000102206	0.500616	6.48709e-05	0.00019998	0.0157288	0.466	0.486648	0	0.502377	0	0.0286433	0.466	0	0.0929556	0.0833492	0	0
chr10-103557784	rs113378881	chr10_103585225_103570872:+	NEURL1	circNEURL1	rs113378881,rs61606504,rs902996	ENSG00000165672	PRDX3	0.000102206	-0.137185	1.12509e-05	9.999e-05	-0.0167067	0	-0.119219	0	-0.135925	0	0.117142	0	1	-0.194325	0.000265449	1	1
chr10-103557784	rs113378881	chr10_103585225_103570872:+	NEURL1	circNEURL1	rs113378881,rs61606504,rs902996	ENSG00000166710	B2M	0.000102206	0.239949	5.75097e-05	0.00019998	-0.00508961	0.626	0.246537	0	0.241447	0	-0.0181906	0.626	0	-0.00518466	0.923226	0	0
chr10-103557784	rs113378881	chr10_103585225_103570872:+	NEURL1	circNEURL1	rs113378881,rs61606504,rs902996	ENSG00000167700	MFSD3	0.000102206	-0.165018	2.0496e-06	9.999e-05	-0.0099174	0.07	-0.157165	0	-0.167083	0	0.0545233	0.07	0	-0.0986713	0.0659806	0	0
chr10-103557784	rs113378881	chr10_103585225_103570872:+	NEURL1	circNEURL1	rs113378881,rs61606504,rs902996	ENSG00000170634	ACYP2	0.000102206	-0.102959	5.1598e-05	9.999e-05	0.00341983	0.392	-0.106409	0	-0.102989	0	-0.0302002	0.392	0	0.0296222	0.58182	0	0
chr10-103557784	rs113378881	chr10_103585225_103570872:+	NEURL1	circNEURL1	rs113378881,rs61606504,rs902996	ENSG00000170776	AKAP13	0.000102206	0.0975134	8.85787e-05	0.00019998	0.0156107	0	0.0826847	0	0.0982954	0	0.152373	0	1	0.235884	8.68957e-06	1	1
chr10-103557784	rs113378881	chr10_103585225_103570872:+	NEURL1	circNEURL1	rs113378881,rs61606504,rs902996	ENSG00000171136	RLN3	0.000102206	-0.266433	9.92304e-05	0.00039996	-0.0225382	0.04	-0.24318	0	-0.265718	0	0.0803902	0.04	1	-0.0941162	0.0795519	0	0
chr10-103557784	rs113378881	chr10_103585225_103570872:+	NEURL1	circNEURL1	rs113378881,rs61606504,rs902996	ENSG00000171433	GLOD5	0.000102206	-0.289966	5.2432e-05	9.999e-05	-0.029793	0.006	-0.258779	0	-0.288572	0	0.0979421	0.006	1	-0.112884	0.0352936	1	1
chr10-103557784	rs113378881	chr10_103585225_103570872:+	NEURL1	circNEURL1	rs113378881,rs61606504,rs902996	ENSG00000172461	FUT9	0.000102206	-0.120914	2.974e-05	9.999e-05	-0.0177686	0.002	-0.101769	0	-0.119538	0	0.14489	0.002	1	-0.227207	1.87445e-05	1	1
chr10-103557784	rs113378881	chr10_103585225_103570872:+	NEURL1	circNEURL1	rs113378881,rs61606504,rs902996	ENSG00000173193	PARP14	0.000102206	0.266379	9.00112e-05	0.00039996	0.00854479	0.428	0.255372	0	0.263916	0	0.029293	0.428	0	0.0811469	0.130834	0	0
chr10-103557784	rs113378881	chr10_103585225_103570872:+	NEURL1	circNEURL1	rs113378881,rs61606504,rs902996	ENSG00000173208	ABCD2	0.000102206	-0.139933	3.3447e-05	9.999e-05	0.00343399	0.516	-0.142397	0	-0.138963	0	-0.0201487	0.516	0	0.0319435	0.552575	0	0
chr10-103557784	rs113378881	chr10_103585225_103570872:+	NEURL1	circNEURL1	rs113378881,rs61606504,rs902996	ENSG00000174695	TMEM167A	0.000102206	-0.0911196	6.29502e-05	0.00019998	-0.00318877	0.364	-0.0877495	0	-0.0909383	0	0.0331219	0.364	0	-0.0544722	0.310935	0	0
chr10-103557784	rs113378881	chr10_103585225_103570872:+	NEURL1	circNEURL1	rs113378881,rs61606504,rs902996	ENSG00000174928	C3orf33	0.000102206	-0.112216	4.42597e-05	0.00019998	-0.0133957	0.002	-0.0987092	0	-0.112105	0	0.116052	0.002	1	-0.187976	0.000422675	1	1
chr10-103557784	rs113378881	chr10_103585225_103570872:+	NEURL1	circNEURL1	rs113378881,rs61606504,rs902996	ENSG00000174939	ASPHD1	0.000102206	-0.149404	8.51192e-05	0.00019998	-0.00855377	0.162	-0.14164	0	-0.150194	0	0.0541286	0.162	0	-0.0870463	0.105004	0	0
chr10-103557784	rs113378881	chr10_103585225_103570872:+	NEURL1	circNEURL1	rs113378881,rs61606504,rs902996	ENSG00000179008	C14orf39	0.000102206	-0.345022	9.9361e-05	9.999e-05	-0.00638888	0.65	-0.337684	0	-0.344073	0	0.0144705	0.65	0	-0.0441291	0.411843	0	0
chr10-103557784	rs113378881	chr10_103585225_103570872:+	NEURL1	circNEURL1	rs113378881,rs61606504,rs902996	ENSG00000182083	OR6B2	0.000102206	-0.278289	5.72821e-05	9.999e-05	-0.0238598	0.018	-0.258456	0.002	-0.282316	0	0.0799751	0.018	1	-0.0876527	0.102595	0	0
chr10-103557784	rs113378881	chr10_103585225_103570872:+	NEURL1	circNEURL1	rs113378881,rs61606504,rs902996	ENSG00000182938	OTOP3	0.000102206	-0.32219	1.87683e-05	9.999e-05	-0.0142261	0.242	-0.309413	0	-0.323639	0	0.04026	0.242	0	-0.0621303	0.247692	0	0
chr10-103557784	rs113378881	chr10_103585225_103570872:+	NEURL1	circNEURL1	rs113378881,rs61606504,rs902996	ENSG00000183486	MX2	0.000102206	0.332574	2.34965e-05	9.999e-05	0.000441188	0.972	0.332168	0	0.332609	0	0.000987393	0.972	0	-0.00352285	0.947791	0	0
chr10-103557784	rs113378881	chr10_103585225_103570872:+	NEURL1	circNEURL1	rs113378881,rs61606504,rs902996	ENSG00000183605	SFXN4	0.000102206	-0.10438	8.90285e-05	0.00019998	-0.0192711	0	-0.0837955	0	-0.103067	0	0.180313	0	1	-0.240951	5.47097e-06	1	1
chr10-103557784	rs113378881	chr10_103585225_103570872:+	NEURL1	circNEURL1	rs113378881,rs61606504,rs902996	ENSG00000185156	MFSD6L	0.000102206	-0.297382	4.33885e-05	9.999e-05	-0.0206427	0.058	-0.275182	0	-0.295824	0	0.0653075	0.058	0	-0.0530333	0.323908	0	0
chr10-103557784	rs113378881	chr10_103585225_103570872:+	NEURL1	circNEURL1	rs113378881,rs61606504,rs902996	ENSG00000185507	IRF7	0.000102206	0.364535	4.49122e-07	9.999e-05	0.00290221	0.82	0.364899	0	0.367801	0	0.00595955	0.82	0	0.0497921	0.354398	0	0
chr10-103557784	rs113378881	chr10_103585225_103570872:+	NEURL1	circNEURL1	rs113378881,rs61606504,rs902996	ENSG00000185527	PDE6G	0.000102206	-0.284044	4.64929e-05	0.00019998	-0.00826703	0.416	-0.277734	0	-0.286001	0	0.0261259	0.416	0	-0.00611228	0.909544	0	0
chr10-103557784	rs113378881	chr10_103585225_103570872:+	NEURL1	circNEURL1	rs113378881,rs61606504,rs902996	ENSG00000185885	IFITM1	0.000102206	0.370981	9.24129e-05	9.999e-05	-0.0112934	0.462	0.380128	0	0.368835	0	-0.0271323	0.462	0	-0.0354203	0.510161	0	0
chr10-103557784	rs113378881	chr10_103585225_103570872:+	NEURL1	circNEURL1	rs113378881,rs61606504,rs902996	ENSG00000186086	NBPF6	0.000102206	-0.311931	9.6155e-05	0.00019998	-0.0181686	0.156	-0.292718	0	-0.310886	0	0.0529921	0.156	0	-0.0684599	0.202662	0	0
chr10-103557784	rs113378881	chr10_103585225_103570872:+	NEURL1	circNEURL1	rs113378881,rs61606504,rs902996	ENSG00000186832	KRT16	0.000102206	-0.296791	4.9763e-05	9.999e-05	-0.00973938	0.386	-0.290924	0	-0.300664	0	0.0289764	0.386	0	-0.0222257	0.679479	0	0
chr10-103557784	rs113378881	chr10_103585225_103570872:+	NEURL1	circNEURL1	rs113378881,rs61606504,rs902996	ENSG00000187116	LILRA5	0.000102206	0.515695	7.11144e-05	0.00019998	-0.0116947	0.53	0.522354	0	0.510659	0	-0.0195093	0.53	0	-0.0294659	0.583815	0	0
chr10-103557784	rs113378881	chr10_103585225_103570872:+	NEURL1	circNEURL1	rs113378881,rs61606504,rs902996	ENSG00000188100	FAM25A	0.000102206	-0.267176	9.72578e-05	9.999e-05	-0.020705	0.048	-0.244912	0.002	-0.265617	0	0.0725278	0.048	1	-0.0821101	0.12631	0	0
chr10-103557784	rs113378881	chr10_103585225_103570872:+	NEURL1	circNEURL1	rs113378881,rs61606504,rs902996	ENSG00000188171	ZNF626	0.000102206	-0.101809	7.02194e-05	9.999e-05	-0.0017154	0.674	-0.0996267	0	-0.101342	0	0.0149149	0.674	0	-0.0305234	0.570381	0	0
chr10-103557784	rs113378881	chr10_103585225_103570872:+	NEURL1	circNEURL1	rs113378881,rs61606504,rs902996	ENSG00000189375	TBC1D28	0.000102206	-0.329356	3.10288e-05	9.999e-05	-0.00725413	0.532	-0.320896	0	-0.32815	0	0.021311	0.532	0	-0.0344265	0.52211	0	0
chr10-103557784	rs113378881	chr10_103585225_103570872:+	NEURL1	circNEURL1	rs113378881,rs61606504,rs902996	ENSG00000196954	CASP4	0.000102206	0.332048	8.45319e-05	0.00019998	0.0215513	0.106	0.312275	0	0.333826	0	0.0599541	0.106	0	0.10891	0.0423137	1	0
chr10-103557784	rs113378881	chr10_103585225_103570872:+	NEURL1	circNEURL1	rs113378881,rs61606504,rs902996	ENSG00000197780	TAF13	0.000102206	-0.194672	8.26548e-05	9.999e-05	-0.0357285	0	-0.161227	0	-0.196955	0	0.178418	0	1	-0.263061	6.43716e-07	1	1
chr10-103557784	rs113378881	chr10_103585225_103570872:+	NEURL1	circNEURL1	rs113378881,rs61606504,rs902996	ENSG00000197891	SLC22A12	0.000102206	-0.342176	3.5576e-05	9.999e-05	-0.0289865	0.032	-0.312172	0	-0.341158	0	0.0806244	0.032	1	-0.124546	0.020122	1	1
chr10-103557784	rs113378881	chr10_103585225_103570872:+	NEURL1	circNEURL1	rs113378881,rs61606504,rs902996	ENSG00000204592	HLA-E	0.000102206	0.254566	8.51204e-05	9.999e-05	0.00351726	0.724	0.251888	0	0.255405	0	0.0133572	0.724	0	0.0206171	0.701525	0	0
chr10-103557784	rs113378881	chr10_103585225_103570872:+	NEURL1	circNEURL1	rs113378881,rs61606504,rs902996	ENSG00000205884	DEFB136	0.000102206	-0.294727	8.58561e-05	9.999e-05	-0.0162939	0.176	-0.27828	0	-0.294574	0	0.0498765	0.176	0	-0.0629617	0.241409	0	0
chr10-103557784	rs113378881	chr10_103585225_103570872:+	NEURL1	circNEURL1	rs113378881,rs61606504,rs902996	ENSG00000206104	KRTAP20-3	0.000102206	-0.306887	9.06596e-05	0.00039996	-0.0191071	0.14	-0.289696	0.002	-0.308803	0	0.0565087	0.14	0	-0.0749675	0.162885	0	0
chr10-103557784	rs113378881	chr10_103585225_103570872:+	NEURL1	circNEURL1	rs113378881,rs61606504,rs902996	ENSG00000212899	KRTAP3-3	0.000102206	-0.279488	8.10632e-05	9.999e-05	-0.0231894	0.048	-0.253694	0	-0.276883	0	0.0806801	0.048	1	-0.102672	0.055685	0	0
chr10-103557784	rs113378881	chr10_103585225_103570872:+	NEURL1	circNEURL1	rs113378881,rs61606504,rs902996	ENSG00000214360	EFCAB9	0.000102206	-0.301117	7.16073e-05	9.999e-05	-0.0124769	0.298	-0.289727	0.002	-0.302204	0	0.0387595	0.298	0	-0.0059178	0.91241	0	0
chr10-103557784	rs113378881	chr10_103585225_103570872:+	NEURL1	circNEURL1	rs113378881,rs61606504,rs902996	ENSG00000214872	SMTNL1	0.000102206	0.286019	1.4825e-05	0.00019998	-0.0148179	0.144	0.302385	0	0.287567	0	-0.0455947	0.144	0	-0.0445947	0.406921	0	0
chr10-103557784	rs113378881	chr10_103585225_103570872:+	NEURL1	circNEURL1	rs113378881,rs61606504,rs902996	ENSG00000229924	FAM90A26	0.000102206	-0.330254	4.9326e-05	0.00019998	-0.0198371	0.138	-0.314935	0	-0.334772	0	0.0558929	0.138	0	-0.0734884	0.171366	0	0
chr10-103557784	rs113378881	chr10_103585225_103570872:+	NEURL1	circNEURL1	rs113378881,rs61606504,rs902996	ENSG00000236699	ARHGEF38	0.000102206	-0.35637	7.871e-05	0.00029997	0.00133498	0.95	-0.352134	0	-0.350799	0	-0.00306368	0.95	0	-0.0159548	0.766786	0	0
chr10-103557784	rs113378881	chr10_103585225_103570872:+	NEURL1	circNEURL1	rs113378881,rs61606504,rs902996	ENSG00000240065	PSMB9	0.000102206	0.276306	4.16369e-05	9.999e-05	0.00602939	0.588	0.269115	0	0.275145	0	0.0194468	0.588	0	0.0372988	0.487972	0	0
chr10-103557784	rs113378881	chr10_103585225_103570872:+	NEURL1	circNEURL1	rs113378881,rs61606504,rs902996	ENSG00000244411	KRTAP5-7	0.000102206	-0.280383	3.89755e-05	0.00019998	-0.0184391	0.09	-0.258896	0	-0.277335	0	0.0609673	0.09	0	-0.0682648	0.203955	0	0
chr10-103557784	rs113378881	chr10_103585225_103570872:+	NEURL1	circNEURL1	rs113378881,rs61606504,rs902996	ENSG00000250913	USP17L23	0.000102206	-0.26302	9.2534e-05	9.999e-05	-0.0285166	0.014	-0.236257	0	-0.264774	0	0.10507	0.014	1	-0.136961	0.0105322	1	1
chr10-103557784	rs113378881	chr10_103585225_103570872:+	NEURL1	circNEURL1	rs113378881,rs61606504,rs902996	ENSG00000255690	TRIL	0.000102206	-0.254223	3.37754e-05	9.999e-05	0.00599035	0.52	-0.259246	0	-0.253256	0	-0.0191245	0.52	0	0.0335723	0.532493	0	0
chr10-103557784	rs113378881	chr10_103585225_103570872:+	NEURL1	circNEURL1	rs113378881,rs61606504,rs902996	ENSG00000255863	AC073610.2	0.000102206	-0.27715	9.34046e-05	0.00029997	-0.0177435	0.136	-0.255364	0	-0.273107	0	0.0601194	0.136	0	-0.0780242	0.146362	0	0
chr10-103557784	rs113378881	chr10_103585225_103570872:+	NEURL1	circNEURL1	rs113378881,rs61606504,rs902996	ENSG00000257138	TAS2R38	0.000102206	-0.277244	6.82948e-05	0.00019998	-0.0128037	0.238	-0.26311	0	-0.275913	0	0.0421986	0.238	0	-0.0488032	0.364048	0	0
chr10-103557784	rs113378881	chr10_103585225_103570872:+	NEURL1	circNEURL1	rs113378881,rs61606504,rs902996	ENSG00000266953	AC092073.1	0.000102206	-0.271221	8.34972e-05	0.00019998	-0.0184095	0.072	-0.251194	0	-0.269603	0	0.0627468	0.072	0	-0.0570077	0.288917	0	0
chr10-103557784	rs113378881	chr10_103585225_103570872:+	NEURL1	circNEURL1	rs113378881,rs61606504,rs902996	ENSG00000267157	AC011499.1	0.000102206	-0.262011	8.81976e-05	0.00019998	-0.0203745	0.05	-0.240876	0	-0.261251	0	0.0719346	0.05	0	-0.115722	0.0309085	1	0
chr10-103557784	rs113378881	chr10_103585225_103570872:+	NEURL1	circNEURL1	rs113378881,rs61606504,rs902996	ENSG00000268279	AC090004.1	0.000102206	-0.287041	2.00004e-05	0.00019998	-0.0168541	0.126	-0.272069	0	-0.288923	0	0.0537081	0.126	0	-0.094717	0.0776419	0	0
chr10-103589010	rs61606504	chr10_103585225_103570872:+	NEURL1	circNEURL1	rs113378881,rs61606504,rs902996	ENSG00000134815	DHX34	0.000102206	-0.0953315	4.49642e-05	0.00019998	-0.00204365	0.672	-0.094229	0	-0.0962726	0	0.0194474	0.672	0	0.0556001	0.301008	0	0
chr10-103589010	rs61606504	chr10_103585225_103570872:+	NEURL1	circNEURL1	rs113378881,rs61606504,rs902996	ENSG00000139629	GALNT6	0.000102206	0.203993	6.7265e-05	9.999e-05	-0.00960774	0.362	0.213163	0	0.203556	0	-0.045464	0.362	0	0.0357168	0.506624	0	0
chr10-103589010	rs61606504	chr10_103585225_103570872:+	NEURL1	circNEURL1	rs113378881,rs61606504,rs902996	ENSG00000196141	SPATS2L	0.000102206	-0.0687868	7.1419e-05	9.999e-05	-0.0144384	0	-0.0544148	0	-0.0688531	0	0.208626	0	1	0.232979	1.12774e-05	1	1
chr10-103624734	rs902996	chr10_103585225_103570872:+	NEURL1	circNEURL1	rs113378881,rs61606504,rs902996	ENSG00000080031	PTPRH	0.000102206	-0.219063	8.44886e-05	9.999e-05	-0.000518705	0.946	-0.219305	0	-0.219824	0	0.00261014	0.946	0	0.00448879	0.933505	0	0
chr10-103624734	rs902996	chr10_103585225_103570872:+	NEURL1	circNEURL1	rs113378881,rs61606504,rs902996	ENSG00000138152	BTBD16	0.000102206	-0.231902	6.73246e-05	0.00039996	-0.00843284	0.426	-0.222539	0	-0.230972	0	0.0351706	0.426	0	-0.0497079	0.355213	0	0
chr10-103624734	rs902996	chr10_103585225_103570872:+	NEURL1	circNEURL1	rs113378881,rs61606504,rs902996	ENSG00000138316	ADAMTS14	0.000102206	-0.304826	6.20845e-06	9.999e-05	0.00581703	0.654	-0.309536	0	-0.303719	0	-0.0159772	0.654	0	0.0116782	0.828148	0	0
chr10-105178352	rs10884109	chr10_105211250_105178066:+	SORCS3	circSORCS3-4	rs10884109	ENSG00000100109	TFIP11	0.000102206	-0.0593959	3.5014e-05	9.999e-05	-0.00622525	0.12	-0.0530846	0	-0.0593098	0	0.103594	0.12	0	0.101045	0.0596997	0	0
chr10-105178352	rs10884109	chr10_105211250_105178066:+	SORCS3	circSORCS3-4	rs10884109	ENSG00000125970	RALY	0.000102206	-0.0856118	6.60446e-05	0.00029997	-0.0130269	0.02	-0.0719972	0	-0.0850241	0	0.152993	0.02	1	0.164821	0.00203716	1	1
chr10-105178352	rs10884109	chr10_105211250_105178066:+	SORCS3	circSORCS3-4	rs10884109	ENSG00000170265	ZNF282	0.000102206	-0.0545342	2.66621e-05	9.999e-05	0.000129965	0.966	-0.0552285	0	-0.0550985	0	-0.00264008	0.966	0	-0.0222469	0.679191	0	0
chr10-105178352	rs10884109	chr10_105211250_105178066:+	SORCS3	circSORCS3-4	rs10884109	ENSG00000196867	ZFP28	0.000102206	0.0600514	3.97873e-05	9.999e-05	0.0102211	0.018	0.0502876	0	0.0605087	0	0.162165	0.018	1	-0.0927655	0.0839846	0	0
chr10-105178352	rs10884109	chr10_105211250_105178066:+	SORCS3	circSORCS3-4	rs10884109	ENSG00000211460	TSN	0.000102206	0.0496592	4.79329e-05	0.00019998	0.00613428	0.06	0.0436141	0	0.0497484	0	0.12072	0.06	0	-0.0809678	0.131689	0	0
chr10-105197965	rs1484236	chr10_105147796_105105397:+	SORCS3	circSORCS3-1	rs1484236	ENSG00000119760	SUPT7L	0.000102206	-0.0498872	1.17668e-05	0.00019998	-0.00226403	0.336	-0.0476974	0	-0.0499614	0	0.043323	0.336	0	0.00167158	0.975213	0	0
chr10-105197965	rs1484236	chr10_105147796_105105397:+	SORCS3	circSORCS3-1	rs1484236	ENSG00000135966	TGFBRAP1	0.000102206	-0.0529991	4.9624e-05	0.00029997	0.00146316	0.596	-0.0540674	0	-0.0526043	0	-0.0254423	0.596	0	0.0515725	0.337433	0	0
chr10-105197965	rs1484236	chr10_105147796_105105397:+	SORCS3	circSORCS3-1	rs1484236	ENSG00000188243	COMMD6	0.000102206	0.109366	2.40222e-05	9.999e-05	0.0113758	0.034	0.096025	0	0.107401	0	0.10037	0.034	1	0.0759503	0.157427	0	0
chr10-105211766	rs7894221	chr10_105211250_105167258:+	SORCS3	circSORCS3-3	rs7894221	ENSG00000117054	ACADM	0.000102206	0.059073	3.84212e-05	9.999e-05	-0.00089673	0.848	0.0600691	0	0.0591724	0	-0.0148128	0.848	0	-0.00199247	0.970457	0	0
chr10-105211766	rs7894221	chr10_105211250_105167258:+	SORCS3	circSORCS3-3	rs7894221	ENSG00000151952	TMEM132D	0.000102206	-0.0724865	7.90323e-05	9.999e-05	-0.0101097	0.072	-0.061253	0.004	-0.0713626	0	0.140087	0.072	0	0.0628734	0.242071	0	0
chr10-105211766	rs7894221	chr10_105211250_105167258:+	SORCS3	circSORCS3-3	rs7894221	ENSG00000170265	ZNF282	0.000102206	-0.0584387	3.93402e-06	9.999e-05	-0.00467851	0.228	-0.0540815	0	-0.05876	0	0.079108	0.228	0	0.0792114	0.140301	0	0
chr10-1056770	rs11250244	chr10_1080476_1072116:+	WDR37	circWDR37-1	rs11250244,rs113731069	ENSG00000116863	ADPRHL2	0.000102206	-0.0815441	5.19662e-05	9.999e-05	0.00537745	0.128	-0.0866338	0	-0.0812564	0	-0.0617515	0.128	0	-0.0928273	0.0837777	0	0
chr10-1056770	rs11250244	chr10_1080476_1072116:+	WDR37	circWDR37-1	rs11250244,rs113731069	ENSG00000165724	ZMYND19	0.000102206	-0.106974	5.64303e-07	9.999e-05	-0.00165432	0.65	-0.105646	0	-0.1073	0	0.0121821	0.65	0	0.0423021	0.431488	0	0
chr10-1056770	rs11250244	chr10_1080476_1072116:+	WDR37	circWDR37-1	rs11250244,rs113731069	ENSG00000175764	TTLL11	0.000102206	0.0945563	7.20541e-05	9.999e-05	-0.00929298	0.028	0.103432	0	0.0941387	0	-0.09595	0.028	1	0.115814	0.030774	1	1
chr10-1056770	rs11250244	chr10_1080476_1072116:+	WDR37	circWDR37-1	rs11250244,rs113731069	ENSG00000181513	ACBD4	0.000102206	0.0758208	6.83468e-05	9.999e-05	-0.00420051	0.192	0.0795053	0	0.0753048	0	-0.0527948	0.192	0	0.0482825	0.369196	0	0
chr10-1064636	rs11250245	chr10_1096246_1072116:+	WDR37	circWDR37-3	rs11250245,rs144057221	ENSG00000134020	PEBP4	0.000102206	-0.188487	7.32234e-05	9.999e-05	0.020916	0.018	-0.207831	0	-0.186915	0	-0.106557	0.018	1	0.118959	0.0264827	1	1
chr10-106708725	rs2788677	chr10_106688192_106709341:-	SORCS1	circSORCS1-2	rs2484974,rs2788677	ENSG00000140153	WDR20	0.000102206	-0.0499065	9.1552e-05	9.999e-05	0.00402343	0.168	-0.0547579	0	-0.0507345	0	-0.07471	0.168	0	0.0541342	0.313951	0	0
chr10-106708725	rs2788677	chr10_106699214_106709341:-	SORCS1	circSORCS1-3	rs2788677	ENSG00000140153	WDR20	0.000102206	-0.0499065	9.1552e-05	9.999e-05	0.00360157	0.064	-0.0539002	0	-0.0502987	0	-0.0641488	0.064	0	0.0763177	0.155422	0	0
chr10-106800675	rs2484974	chr10_106688192_106709341:-	SORCS1	circSORCS1-2	rs2484974,rs2788677	ENSG00000104998	IL27RA	0.000102206	-0.121875	8.50726e-05	9.999e-05	-0.0060693	0.25	-0.115584	0	-0.121653	0	0.0441791	0.25	0	0.0517424	0.335842	0	0
chr10-106800675	rs2484974	chr10_106688192_106709341:-	SORCS1	circSORCS1-2	rs2484974,rs2788677	ENSG00000126067	PSMB2	0.000102206	-0.0926703	6.88408e-05	0.00029997	-0.000132207	0.946	-0.0924455	0	-0.0925777	0	0.00180444	0.946	0	-0.0371536	0.489669	0	0
chr10-106800675	rs2484974	chr10_106688192_106709341:-	SORCS1	circSORCS1-2	rs2484974,rs2788677	ENSG00000165349	SLC7A3	0.000102206	-0.217199	4.78828e-05	9.999e-05	-0.010287	0.246	-0.207826	0	-0.218113	0	0.0436742	0.246	0	0.0451702	0.400888	0	0
chr10-106800675	rs2484974	chr10_106688192_106709341:-	SORCS1	circSORCS1-2	rs2484974,rs2788677	ENSG00000198252	STYX	0.000102206	0.0677993	5.73243e-05	9.999e-05	0.0019371	0.49	0.0652702	0	0.0672073	0	0.0248046	0.49	0	-0.0635492	0.237037	0	0
chr10-109938278	rs150388464	chr10_110132400_110124017:+	ADD3	circADD3-8	rs150388464	ENSG00000120235	IFNA6	0.000102206	-0.83187	7.62815e-05	0.00029997	-0.0927482	0.026	-0.735903	0	-0.828651	0	0.108049	0.026	1	-0.139638	0.00909828	1	1
chr10-109938278	rs150388464	chr10_110132400_110124017:+	ADD3	circADD3-8	rs150388464	ENSG00000127954	STEAP4	0.000102206	0.68601	3.38185e-05	0.00029997	-0.0249771	0.454	0.71781	0	0.692833	0	-0.0338904	0.454	0	0.0455973	0.396445	0	0
chr10-109938278	rs150388464	chr10_110132400_110124017:+	ADD3	circADD3-8	rs150388464	ENSG00000137812	KNL1	0.000102206	0.565887	1.8686e-05	0.00039996	0.0435205	0.106	0.524071	0	0.567592	0	0.0734062	0.106	0	0.105069	0.0501812	0	0
chr10-109938278	rs150388464	chr10_110132400_110124017:+	ADD3	circADD3-8	rs150388464	ENSG00000171848	RRM2	0.000102206	1.00301	1.98575e-05	0.00019998	0.0266634	0.61	0.976362	0	1.00303	0	0.0236828	0.61	0	0.0247655	0.645226	0	0
chr10-110222229	rs10884939	chr10_110130486_110124017:+	ADD3	circADD3-7	rs10884939	ENSG00000147535	PLPP5	0.000102206	-0.0682363	5.6268e-05	9.999e-05	-0.00684872	0.024	-0.0613697	0	-0.0682184	0	0.0973506	0.024	1	-0.111105	0.0383033	1	1
chr10-110222229	rs10884939	chr10_110130486_110124017:+	ADD3	circADD3-7	rs10884939	ENSG00000176410	DNAJC30	0.000102206	0.113435	1.93174e-05	9.999e-05	-0.000300261	0.928	0.114156	0	0.113856	0	-0.00264916	0.928	0	-0.0660585	0.218992	0	0
chr10-110251072	rs11195047	chr10_110126503_110118587:+	ADD3	circADD3-6	rs11195047	ENSG00000176410	DNAJC30	0.000102206	0.11016	2.68096e-05	9.999e-05	-0.00643991	0.17	0.116403	0	0.109963	0	-0.0531112	0.17	0	-0.0426146	0.428089	0	0
chr10-110865633	rs116823704	chr10_110985765_110951608:+	SHOC2	circSHOC2-2	rs116823704	ENSG00000165916	PSMC3	0.000102206	0.239993	6.38085e-05	0.00029997	0.015499	0.15	0.223215	0	0.238714	0	0.0602489	0.15	0	0.0759427	0.157468	0	0
chr10-110865633	rs116823704	chr10_110985765_110951608:+	SHOC2	circSHOC2-2	rs116823704	ENSG00000182533	CAV3	0.000102206	-0.831514	6.89929e-06	9.999e-05	-0.00637967	0.856	-0.822848	0	-0.829227	0	0.00635694	0.856	0	0.019587	0.715775	0	0
chr10-110865633	rs116823704	chr10_110985765_110951608:+	SHOC2	circSHOC2-2	rs116823704	ENSG00000186132	C2orf76	0.000102206	-0.314895	3.29144e-05	0.00019998	-0.0103281	0.43	-0.301809	0	-0.312137	0	0.0297889	0.43	0	-0.0603952	0.26117	0	0
chr10-110865633	rs116823704	chr10_110985765_110951608:+	SHOC2	circSHOC2-2	rs116823704	ENSG00000196151	WDSUB1	0.000102206	-0.349203	3.31869e-05	9.999e-05	0.00667133	0.666	-0.356396	0	-0.349725	0	-0.019183	0.666	0	0.024644	0.64685	0	0
chr10-110865633	rs116823704	chr10_110985765_110951608:+	SHOC2	circSHOC2-2	rs116823704	ENSG00000255346	NOX5	0.000102206	-0.762756	8.09824e-05	0.00089991	0.0252217	0.486	-0.785629	0	-0.760407	0	-0.0297815	0.486	0	0.0244031	0.650071	0	0
chr10-110865633	rs116823704	chr10_110985765_110951608:+	SHOC2	circSHOC2-2	rs116823704	ENSG00000265118	AC134669.1	0.000102206	-1.03645	4.97157e-05	0.00029997	-0.0180086	0.702	-1.0048	0	-1.02281	0	0.0133962	0.702	0	-0.0183514	0.733	0	0
chr10-111024424	rs12412661	chr10_110887886_110881233:+	PDCD4	circPDCD4-1	rs12412661	ENSG00000114209	PDCD10	0.000102206	-0.0494793	5.20884e-07	9.999e-05	-0.000591299	0.718	-0.0484191	0	-0.0490104	0	0.00999594	0.718	0	-0.00607856	0.910041	0	0
chr10-11197927	rs75800991	chr10_11275120_11249153:+	CELF2	circCELF2-4	rs7073994,rs75800991	ENSG00000019485	PRDM11	0.000102206	-0.157878	1.99402e-05	9.999e-05	0.00759406	0.248	-0.165853	0	-0.158259	0	-0.0438962	0.248	0	0.0529822	0.324375	0	0
chr10-11197927	rs75800991	chr10_11275120_11249153:+	CELF2	circCELF2-4	rs7073994,rs75800991	ENSG00000102287	GABRE	0.000102206	0.385671	4.68912e-05	9.999e-05	-0.0064254	0.718	0.392749	0	0.386323	0	-0.0134281	0.718	0	0.00189208	0.971945	0	0
chr10-11197927	rs75800991	chr10_11275120_11249153:+	CELF2	circCELF2-4	rs7073994,rs75800991	ENSG00000128626	MRPS12	0.000102206	-0.157062	7.92729e-06	9.999e-05	0.00485598	0.43	-0.1614	0	-0.156544	0	-0.0276676	0.43	0	0.0567487	0.291117	0	0
chr10-11197927	rs75800991	chr10_11275120_11249153:+	CELF2	circCELF2-4	rs7073994,rs75800991	ENSG00000133265	HSPBP1	0.000102206	-0.137804	9.43367e-05	0.00039996	0.00763433	0.216	-0.145268	0	-0.137634	0	-0.0493811	0.216	0	0.0528185	0.325875	0	0
chr10-11197927	rs75800991	chr10_11275120_11249153:+	CELF2	circCELF2-4	rs7073994,rs75800991	ENSG00000156959	LHFPL4	0.000102206	-0.172354	6.80017e-05	0.00019998	0.00150621	0.858	-0.174461	0	-0.172955	0	-0.00671278	0.858	0	-0.0142217	0.791501	0	0
chr10-11197927	rs75800991	chr10_11275120_11249153:+	CELF2	circCELF2-4	rs7073994,rs75800991	ENSG00000160963	COL26A1	0.000102206	-0.166926	8.35344e-05	0.00039996	0.0051405	0.522	-0.170651	0	-0.165511	0	-0.0258224	0.522	0	0.00664995	0.901625	0	0
chr10-11197927	rs75800991	chr10_11275120_11249153:+	CELF2	circCELF2-4	rs7073994,rs75800991	ENSG00000174059	CD34	0.000102206	0.337658	3.26558e-05	0.00019998	0.00851032	0.574	0.327067	0	0.335577	0	0.0244464	0.574	0	0.0195604	0.716145	0	0
chr10-11197927	rs75800991	chr10_11275120_11249153:+	CELF2	circCELF2-4	rs7073994,rs75800991	ENSG00000175544	CABP4	0.000102206	0.249525	5.07902e-05	9.999e-05	0.0170895	0.124	0.233247	0.002	0.250337	0	0.0646243	0.124	0	0.0666937	0.214584	0	0
chr10-11197927	rs75800991	chr10_11275120_11249153:+	CELF2	circCELF2-4	rs7073994,rs75800991	ENSG00000180884	ZNF792	0.000102206	0.148721	9.50598e-05	9.999e-05	-0.00170436	0.788	0.150358	0	0.148654	0	-0.00993155	0.788	0	-0.0111575	0.835698	0	0
chr10-11197927	rs75800991	chr10_11275120_11249153:+	CELF2	circCELF2-4	rs7073994,rs75800991	ENSG00000183098	GPC6	0.000102206	-0.180172	6.82281e-05	9.999e-05	-0.00959489	0.244	-0.173102	0	-0.182697	0	0.0507018	0.244	0	-0.0413173	0.442298	0	0
chr10-11197927	rs75800991	chr10_11275120_11249153:+	CELF2	circCELF2-4	rs7073994,rs75800991	ENSG00000185453	ZSWIM9	0.000102206	-0.265697	6.00987e-05	9.999e-05	0.00779695	0.532	-0.272585	0	-0.264788	0	-0.0254521	0.532	0	0.0351437	0.513472	0	0
chr10-11197927	rs75800991	chr10_11275120_11249153:+	CELF2	circCELF2-4	rs7073994,rs75800991	ENSG00000204963	PCDHA7	0.000102206	-0.240536	6.50941e-05	0.00019998	0.0036012	0.758	-0.242945	0	-0.239343	0	-0.0124756	0.758	0	0.00898741	0.867324	0	0
chr10-11197927	rs75800991	chr10_11275120_11249153:+	CELF2	circCELF2-4	rs7073994,rs75800991	ENSG00000254093	PINX1	0.000102206	-0.136797	7.10188e-05	0.00019998	0.000242658	0.938	-0.136273	0	-0.13603	0	-0.00238498	0.938	0	0.0265367	0.621771	0	0
chr10-11197927	rs75800991	chr10_11275120_11249153:+	CELF2	circCELF2-4	rs7073994,rs75800991	ENSG00000269693	AC010422.6	0.000102206	-0.157918	8.87834e-05	0.00019998	0.00207875	0.798	-0.16031	0	-0.158231	0	-0.0105701	0.798	0	0.0214492	0.690088	0	0
chr10-11240303	rs35156760	chr10_11329097_11321189:+	CELF2	circCELF2-9	rs35156760	ENSG00000112679	DUSP22	0.000102206	-0.0442885	5.21096e-05	0.00019998	-0.00133003	0.492	-0.0432458	0.002	-0.0445758	0	0.0266987	0.492	0	-0.0237178	0.659271	0	0
chr10-11250546	rs2255748	chr10_11288552_11165486:+	CELF2	circCELF2-2	rs2255748	ENSG00000103494	RPGRIP1L	0.000102206	0.0796373	6.12801e-05	0.00019998	-0.00331232	0.35	0.082147	0	0.0788347	0	-0.0377886	0.35	0	0.0657061	0.221465	0	0
chr10-11250546	rs2255748	chr10_11288552_11165486:+	CELF2	circCELF2-2	rs2255748	ENSG00000136895	GARNL3	0.000102206	0.0697173	6.65796e-05	9.999e-05	-0.00206897	0.518	0.0717668	0	0.0696979	0	-0.0281141	0.518	0	0.0713329	0.18431	0	0
chr10-11250546	rs2255748	chr10_11288552_11165486:+	CELF2	circCELF2-2	rs2255748	ENSG00000158286	RNF207	0.000102206	0.147524	5.41875e-06	9.999e-05	-0.00147062	0.764	0.148598	0	0.147127	0	-0.010258	0.764	0	0.0283961	0.597553	0	0
chr10-11250546	rs2255748	chr10_11288552_11165486:+	CELF2	circCELF2-2	rs2255748	ENSG00000167549	CORO6	0.000102206	0.164548	5.42884e-06	9.999e-05	0.0108121	0.12	0.153498	0	0.164311	0	0.0617394	0.12	0	-0.0345321	0.520832	0	0
chr10-11250546	rs2255748	chr10_11288552_11165486:+	CELF2	circCELF2-2	rs2255748	ENSG00000171451	DSEL	0.000102206	-0.0932688	9.61664e-05	0.00019998	0.0098682	0.024	-0.103989	0	-0.0941206	0	-0.0981789	0.024	1	-0.171469	0.00132265	1	1
chr10-11257048	rs11257034	chr10_11288552_11257738:+	CELF2	circCELF2-7	rs11257034	ENSG00000127585	FBXL16	0.000102206	-0.165928	3.02897e-05	0.00029997	0.00240396	0.74	-0.169015	0	-0.166611	0	-0.0146951	0.74	0	0.0235812	0.661111	0	0
chr10-11257048	rs11257034	chr10_11288552_11257738:+	CELF2	circCELF2-7	rs11257034	ENSG00000163632	C3orf49	0.000102206	-0.162617	2.65495e-05	9.999e-05	-0.00696313	0.37	-0.155877	0	-0.16284	0	0.0391651	0.37	0	0.0283644	0.597962	0	0
chr10-11257048	rs11257034	chr10_11288552_11257738:+	CELF2	circCELF2-7	rs11257034	ENSG00000184545	DUSP8	0.000102206	-0.136273	3.73222e-05	0.00019998	0.000563415	0.948	-0.137911	0	-0.137347	0	-0.00285652	0.948	0	0.0141977	0.791845	0	0
chr10-11261796	rs11257036	chr10_11270824_11249153:+	CELF2	circCELF2-3	rs11257036,rs79283840	ENSG00000183495	EP400	0.000102206	0.0572706	8.07751e-05	0.00019998	-0.00104022	0.666	0.0590032	0	0.057963	0	-0.0170052	0.666	0	-0.0147467	0.783991	0	0
chr10-11261796	rs11257036	chr10_11270824_11249153:+	CELF2	circCELF2-3	rs11257036,rs79283840	ENSG00000198920	KIAA0753	0.000102206	0.0667443	8.71638e-05	9.999e-05	-0.00145184	0.65	0.069177	0	0.0677252	0	-0.0178802	0.65	0	-0.0200388	0.709513	0	0
chr10-11270313	rs75350000	chr10_11329097_11321207:+	CELF2	circCELF2-10	rs75350000	ENSG00000129007	CALML4	0.000102206	0.535187	8.4669e-05	9.999e-05	-0.0279716	0.184	0.562227	0	0.534255	0	-0.0469542	0.184	0	-0.0637235	0.235751	0	0
chr10-11280533	rs79283840	chr10_11270824_11249153:+	CELF2	circCELF2-3	rs11257036,rs79283840	ENSG00000004142	POLDIP2	0.000102206	0.143431	8.52593e-05	9.999e-05	-0.00083253	0.91	0.143803	0	0.142971	0	-0.00587724	0.91	0	0.00721733	0.89328	0	0
chr10-11348299	rs117582989	chr10_11288552_11266598:+	CELF2	circCELF2-8	rs117582989	ENSG00000101883	RHOXF1	0.000102206	-0.575384	2.95898e-05	0.00019998	-0.0341891	0.156	-0.534069	0	-0.568258	0	0.0570114	0.156	0	-0.0230578	0.66818	0	0
chr10-11378980	rs7073994	chr10_11275120_11249153:+	CELF2	circCELF2-4	rs7073994,rs75800991	ENSG00000156206	CFAP161	0.000102206	0.163515	2.50819e-05	9.999e-05	0.00956218	0.116	0.152705	0	0.162267	0	0.0542197	0.116	0	0.12501	0.0196586	1	0
chr10-11378980	rs7073994	chr10_11275120_11249153:+	CELF2	circCELF2-4	rs7073994,rs75800991	ENSG00000163017	ACTG2	0.000102206	-0.262804	4.03401e-06	9.999e-05	-0.0169801	0.056	-0.246158	0	-0.263138	0	0.0613079	0.056	0	-0.0867096	0.10636	0	0
chr10-11378980	rs7073994	chr10_11275120_11249153:+	CELF2	circCELF2-4	rs7073994,rs75800991	ENSG00000164687	FABP5	0.000102206	-0.178558	3.49283e-05	0.00019998	-0.00713113	0.288	-0.171186	0.002	-0.178317	0.002	0.0377689	0.29	0	-0.0628396	0.242325	0	0
chr10-11380086	rs113965021	chr10_11509595_11527567:-	USP6NL	circUSP6NL-2	rs113965021	ENSG00000116985	BMP8B	0.000102206	0.404775	2.95158e-05	0.00029997	-0.0217408	0.196	0.429486	0	0.407746	0	-0.0496885	0.196	0	-0.0616128	0.25166	0	0
chr10-11380086	rs113965021	chr10_11509595_11527567:-	USP6NL	circUSP6NL-2	rs113965021	ENSG00000181031	RPH3AL	0.000102206	-0.474555	4.57151e-06	9.999e-05	-0.00802837	0.636	-0.466851	0	-0.474879	0	0.0146896	0.636	0	-0.0310582	0.563644	0	0
chr10-11380086	rs113965021	chr10_11509595_11527567:-	USP6NL	circUSP6NL-2	rs113965021	ENSG00000182752	PAPPA	0.000102206	0.359251	5.98641e-05	9.999e-05	0.0118335	0.468	0.347728	0	0.359561	0	0.0293966	0.468	0	0.0301745	0.574797	0	0
chr10-11380086	rs113965021	chr10_11509595_11527567:-	USP6NL	circUSP6NL-2	rs113965021	ENSG00000235034	C19orf81	0.000102206	-0.76185	4.90306e-05	0.00019998	-0.0698853	0.038	-0.692527	0	-0.762413	0	0.0881675	0.038	1	-0.121155	0.023801	1	1
chr10-11380086	rs113965021	chr10_11509595_11527567:-	USP6NL	circUSP6NL-2	rs113965021	ENSG00000263429	TMEM238L	0.000102206	0.707082	9.09104e-05	0.00029997	0.00385177	0.888	0.703649	0	0.707501	0	0.0049971	0.888	0	0.0080567	0.880956	0	0
chr10-114268375	rs143719579	chr10_114157554_114163329:-	CCDC186	circCCDC186-1	rs143719579	ENSG00000009335	UBE3C	0.000102206	-0.142713	3.63898e-05	9.999e-05	0.00251407	0.636	-0.144923	0	-0.142408	0	-0.0142274	0.636	0	0.0402709	0.453951	0	0
chr10-114268375	rs143719579	chr10_114157554_114163329:-	CCDC186	circCCDC186-1	rs143719579	ENSG00000011405	PIK3C2A	0.000102206	0.304911	4.81385e-05	0.00049995	0.0351044	0.016	0.270508	0	0.305613	0	0.109368	0.016	1	0.134782	0.0118434	1	1
chr10-114268375	rs143719579	chr10_114157554_114163329:-	CCDC186	circCCDC186-1	rs143719579	ENSG00000018189	RUFY3	0.000102206	-0.164069	5.99226e-05	0.00019998	0.0183071	0.008	-0.18047	0	-0.162163	0	-0.107228	0.008	1	0.127105	0.017682	1	1
chr10-114268375	rs143719579	chr10_114157554_114163329:-	CCDC186	circCCDC186-1	rs143719579	ENSG00000023608	SNAPC1	0.000102206	-0.255486	4.8633e-05	9.999e-05	0.0146221	0.182	-0.266074	0	-0.251452	0	-0.0554845	0.182	0	0.0810553	0.13127	0	0
chr10-114268375	rs143719579	chr10_114157554_114163329:-	CCDC186	circCCDC186-1	rs143719579	ENSG00000041353	RAB27B	0.000102206	-0.551792	6.94738e-05	0.00039996	0.0115765	0.614	-0.562484	0	-0.550907	0	-0.018867	0.614	0	-0.0107358	0.841825	0	0
chr10-114268375	rs143719579	chr10_114157554_114163329:-	CCDC186	circCCDC186-1	rs143719579	ENSG00000047578	KIAA0556	0.000102206	0.183034	3.83218e-05	9.999e-05	0.015827	0.034	0.166527	0	0.182354	0	0.0822308	0.034	1	0.0844011	0.116038	0	0
chr10-114268375	rs143719579	chr10_114157554_114163329:-	CCDC186	circCCDC186-1	rs143719579	ENSG00000047597	XK	0.000102206	-0.466267	6.49617e-05	0.00019998	-0.0329312	0.094	-0.438446	0	-0.471378	0	0.0650982	0.094	0	-0.0896083	0.0951241	0	0
chr10-114268375	rs143719579	chr10_114157554_114163329:-	CCDC186	circCCDC186-1	rs143719579	ENSG00000054803	CBLN4	0.000102206	-0.628331	6.04691e-05	9.999e-05	-0.0437932	0.118	-0.593895	0	-0.637688	0	0.0647201	0.118	0	-0.0530844	0.323442	0	0
chr10-114268375	rs143719579	chr10_114157554_114163329:-	CCDC186	circCCDC186-1	rs143719579	ENSG00000055609	KMT2C	0.000102206	0.263335	3.23134e-05	0.00019998	-0.00225266	0.846	0.266975	0	0.264722	0	-0.00749186	0.846	0	0.0212508	0.692809	0	0
chr10-114268375	rs143719579	chr10_114157554_114163329:-	CCDC186	circCCDC186-1	rs143719579	ENSG00000056736	IL17RB	0.000102206	0.424619	6.04833e-05	0.00019998	0.000500335	0.96	0.429362	0	0.429862	0	0.00175377	0.96	0	0.00240342	0.964367	0	0
chr10-114268375	rs143719579	chr10_114157554_114163329:-	CCDC186	circCCDC186-1	rs143719579	ENSG00000057757	PITHD1	0.000102206	-0.223076	7.13389e-05	9.999e-05	0.00115946	0.954	-0.222341	0	-0.221181	0	-0.00284592	0.954	0	-0.0236322	0.660423	0	0
chr10-114268375	rs143719579	chr10_114157554_114163329:-	CCDC186	circCCDC186-1	rs143719579	ENSG00000066427	ATXN3	0.000102206	-0.308631	2.18573e-05	0.00019998	0.0124137	0.342	-0.320048	0	-0.307635	0	-0.0375981	0.342	0	0.0383107	0.476237	0	0
chr10-114268375	rs143719579	chr10_114157554_114163329:-	CCDC186	circCCDC186-1	rs143719579	ENSG00000071537	SEL1L	0.000102206	-0.162702	4.00901e-05	0.00019998	0.00187741	0.808	-0.163139	0	-0.161262	0	-0.00918131	0.808	0	0.0213126	0.691961	0	0
chr10-114268375	rs143719579	chr10_114157554_114163329:-	CCDC186	circCCDC186-1	rs143719579	ENSG00000073464	CLCN4	0.000102206	-0.320042	6.54394e-05	0.00049995	-0.000415557	0.926	-0.316661	0	-0.317076	0	0.00258425	0.926	0	-0.0102927	0.848274	0	0
chr10-114268375	rs143719579	chr10_114157554_114163329:-	CCDC186	circCCDC186-1	rs143719579	ENSG00000074657	ZNF532	0.000102206	0.2381	5.68583e-05	9.999e-05	0.00861167	0.424	0.227959	0	0.236571	0	0.0334501	0.424	0	0.041325	0.442213	0	0
chr10-114268375	rs143719579	chr10_114157554_114163329:-	CCDC186	circCCDC186-1	rs143719579	ENSG00000075089	ACTR6	0.000102206	-0.244743	6.10663e-05	0.00019998	0.0122054	0.236	-0.254792	0	-0.242586	0	-0.048304	0.236	0	0.0314561	0.558655	0	0
chr10-114268375	rs143719579	chr10_114157554_114163329:-	CCDC186	circCCDC186-1	rs143719579	ENSG00000076554	TPD52	0.000102206	-0.355638	7.42481e-07	9.999e-05	-0.0114861	0.376	-0.345844	0	-0.35733	0	0.0298346	0.376	0	-0.0731176	0.173544	0	0
chr10-114268375	rs143719579	chr10_114157554_114163329:-	CCDC186	circCCDC186-1	rs143719579	ENSG00000078674	PCM1	0.000102206	0.201409	3.99987e-05	9.999e-05	0.0212799	0.004	0.181409	0	0.202689	0	0.100505	0.004	1	0.126301	0.0184187	1	1
chr10-114268375	rs143719579	chr10_114157554_114163329:-	CCDC186	circCCDC186-1	rs143719579	ENSG00000079215	SLC1A3	0.000102206	0.448451	4.43099e-05	0.00019998	0.0262413	0.174	0.422139	0	0.44838	0	0.0554351	0.174	0	0.0521274	0.332254	0	0
chr10-114268375	rs143719579	chr10_114157554_114163329:-	CCDC186	circCCDC186-1	rs143719579	ENSG00000079691	CARMIL1	0.000102206	0.291496	1.26929e-05	9.999e-05	0.0144011	0.216	0.281495	0	0.295896	0	0.0453393	0.216	0	0.0531785	0.322584	0	0
chr10-114268375	rs143719579	chr10_114157554_114163329:-	CCDC186	circCCDC186-1	rs143719579	ENSG00000083544	TDRD3	0.000102206	0.232122	7.9211e-05	9.999e-05	0.00688533	0.536	0.222324	0	0.229209	0	0.0245482	0.536	0	0.0521031	0.332479	0	0
chr10-114268375	rs143719579	chr10_114157554_114163329:-	CCDC186	circCCDC186-1	rs143719579	ENSG00000085415	SEH1L	0.000102206	-0.301102	6.49558e-05	9.999e-05	-0.0199088	0.14	-0.282953	0	-0.302861	0	0.0623091	0.14	0	-0.0951545	0.0762747	0	0
chr10-114268375	rs143719579	chr10_114157554_114163329:-	CCDC186	circCCDC186-1	rs143719579	ENSG00000087448	KLHL42	0.000102206	-0.225129	6.73737e-05	9.999e-05	0.00325977	0.72	-0.224753	0	-0.221493	0	-0.0129292	0.72	0	0.00891659	0.86836	0	0
chr10-114268375	rs143719579	chr10_114157554_114163329:-	CCDC186	circCCDC186-1	rs143719579	ENSG00000088682	COQ9	0.000102206	0.254266	7.7874e-06	9.999e-05	0.0206042	0.034	0.233259	0	0.253863	0	0.0758047	0.034	1	0.0699938	0.192705	0	0
chr10-114268375	rs143719579	chr10_114157554_114163329:-	CCDC186	circCCDC186-1	rs143719579	ENSG00000089006	SNX5	0.000102206	0.20857	2.95517e-05	9.999e-05	0.0410966	0	0.168271	0	0.209367	0	0.190779	0	1	0.232422	1.18517e-05	1	1
chr10-114268375	rs143719579	chr10_114157554_114163329:-	CCDC186	circCCDC186-1	rs143719579	ENSG00000096092	TMEM14A	0.000102206	-0.401031	9.80941e-06	9.999e-05	-0.0396143	0.008	-0.369591	0	-0.409205	0	0.0923497	0.008	1	-0.104785	0.0508088	0	0
chr10-114268375	rs143719579	chr10_114157554_114163329:-	CCDC186	circCCDC186-1	rs143719579	ENSG00000101911	PRPS2	0.000102206	-0.404889	8.95331e-06	9.999e-05	-0.0120372	0.476	-0.395695	0	-0.407732	0	0.0273173	0.476	0	-0.081136	0.130886	0	0
chr10-114268375	rs143719579	chr10_114157554_114163329:-	CCDC186	circCCDC186-1	rs143719579	ENSG00000102471	NDFIP2	0.000102206	-0.343548	1.59447e-05	0.00059994	-0.0239057	0.076	-0.319401	0	-0.343307	0	0.0652797	0.076	0	-0.104296	0.051905	0	0
chr10-114268375	rs143719579	chr10_114157554_114163329:-	CCDC186	circCCDC186-1	rs143719579	ENSG00000104447	TRPS1	0.000102206	0.326901	5.45397e-05	0.00019998	0.0247543	0.07	0.301291	0	0.326045	0	0.0747752	0.07	0	0.0883153	0.100014	0	0
chr10-114268375	rs143719579	chr10_114157554_114163329:-	CCDC186	circCCDC186-1	rs143719579	ENSG00000104497	SNX16	0.000102206	-0.272893	6.0537e-05	0.00019998	-0.010724	0.36	-0.260171	0	-0.270895	0	0.0347268	0.36	0	-0.0474675	0.377341	0	0
chr10-114268375	rs143719579	chr10_114157554_114163329:-	CCDC186	circCCDC186-1	rs143719579	ENSG00000104517	UBR5	0.000102206	0.189786	3.43448e-05	0.00019998	0.000707962	0.92	0.188787	0	0.189495	0	0.00448194	0.92	0	0.0327896	0.542097	0	0
chr10-114268375	rs143719579	chr10_114157554_114163329:-	CCDC186	circCCDC186-1	rs143719579	ENSG00000105894	PTN	0.000102206	0.397048	6.819e-05	0.00029997	0.0104392	0.546	0.387276	0	0.397715	0	0.0221615	0.546	0	0.0110123	0.837807	0	0
chr10-114268375	rs143719579	chr10_114157554_114163329:-	CCDC186	circCCDC186-1	rs143719579	ENSG00000107736	CDH23	0.000102206	0.457387	7.76296e-05	0.00019998	0.0150098	0.46	0.440532	0	0.455542	0	0.0318311	0.46	0	0.0244819	0.649016	0	0
chr10-114268375	rs143719579	chr10_114157554_114163329:-	CCDC186	circCCDC186-1	rs143719579	ENSG00000108389	MTMR4	0.000102206	-0.236117	3.44181e-07	9.999e-05	-0.0117022	0.116	-0.22845	0	-0.240153	0	0.045181	0.116	0	-0.0684454	0.202758	0	0
chr10-114268375	rs143719579	chr10_114157554_114163329:-	CCDC186	circCCDC186-1	rs143719579	ENSG00000111231	GPN3	0.000102206	-0.265717	1.40307e-05	9.999e-05	-0.00863224	0.428	-0.258894	0	-0.267526	0	0.0275754	0.428	0	-0.0419223	0.435638	0	0
chr10-114268375	rs143719579	chr10_114157554_114163329:-	CCDC186	circCCDC186-1	rs143719579	ENSG00000111674	ENO2	0.000102206	-0.349682	4.92453e-05	0.00019998	-0.0248648	0.114	-0.325528	0	-0.350393	0	0.0680215	0.114	0	-0.0930518	0.083029	0	0
chr10-114268375	rs143719579	chr10_114157554_114163329:-	CCDC186	circCCDC186-1	rs143719579	ENSG00000112333	NR2E1	0.000102206	0.401237	7.64102e-05	9.999e-05	0.00354731	0.86	0.395784	0	0.399331	0	0.00683577	0.86	0	0.0122944	0.819232	0	0
chr10-114268375	rs143719579	chr10_114157554_114163329:-	CCDC186	circCCDC186-1	rs143719579	ENSG00000113456	RAD1	0.000102206	-0.248611	3.54287e-05	0.00019998	0.00573544	0.588	-0.252193	0	-0.246457	0	-0.0193852	0.588	0	0.00726248	0.892616	0	0
chr10-114268375	rs143719579	chr10_114157554_114163329:-	CCDC186	circCCDC186-1	rs143719579	ENSG00000113595	TRIM23	0.000102206	-0.253805	1.5674e-05	0.00019998	-0.0268367	0.018	-0.226876	0	-0.253713	0	0.103256	0.018	1	-0.143141	0.00748539	1	1
chr10-114268375	rs143719579	chr10_114157554_114163329:-	CCDC186	circCCDC186-1	rs143719579	ENSG00000115762	PLEKHB2	0.000102206	-0.239175	2.48055e-05	0.00019998	0.00296382	0.75	-0.241812	0	-0.238848	0	-0.0112023	0.75	0	0.0254389	0.636266	0	0
chr10-114268375	rs143719579	chr10_114157554_114163329:-	CCDC186	circCCDC186-1	rs143719579	ENSG00000116641	DOCK7	0.000102206	0.304305	2.19489e-05	9.999e-05	0.0303869	0.024	0.273357	0	0.303744	0	0.0963573	0.024	1	0.129964	0.0152653	1	1
chr10-114268375	rs143719579	chr10_114157554_114163329:-	CCDC186	circCCDC186-1	rs143719579	ENSG00000116903	EXOC8	0.000102206	-0.246255	2.16063e-05	0.00029997	-0.00441015	0.73	-0.241511	0	-0.245921	0	0.0145459	0.73	0	-0.0530922	0.32337	0	0
chr10-114268375	rs143719579	chr10_114157554_114163329:-	CCDC186	circCCDC186-1	rs143719579	ENSG00000116954	RRAGC	0.000102206	-0.226057	3.18926e-05	0.00019998	-0.0095552	0.316	-0.217945	0	-0.2275	0	0.0404294	0.316	0	-0.0305557	0.569973	0	0
chr10-114268375	rs143719579	chr10_114157554_114163329:-	CCDC186	circCCDC186-1	rs143719579	ENSG00000118402	ELOVL4	0.000102206	-0.394013	3.37525e-05	9.999e-05	-0.0584835	0	-0.339589	0	-0.398072	0	0.143589	0	1	-0.181439	0.000671914	1	1
chr10-114268375	rs143719579	chr10_114157554_114163329:-	CCDC186	circCCDC186-1	rs143719579	ENSG00000119048	UBE2B	0.000102206	-0.356621	2.92553e-05	0.00019998	-0.0826637	0	-0.277517	0	-0.360181	0	0.225192	0	1	-0.265921	4.80927e-07	1	1
chr10-114268375	rs143719579	chr10_114157554_114163329:-	CCDC186	circCCDC186-1	rs143719579	ENSG00000119446	RBM18	0.000102206	-0.275751	4.99074e-05	0.00039996	-0.00312293	0.772	-0.272691	0	-0.275814	0	0.00999593	0.772	0	-0.0382447	0.476999	0	0
chr10-114268375	rs143719579	chr10_114157554_114163329:-	CCDC186	circCCDC186-1	rs143719579	ENSG00000119965	C10orf88	0.000102206	-0.263322	4.97119e-06	9.999e-05	-0.0224175	0.032	-0.240902	0	-0.263319	0	0.08261	0.032	1	-0.109794	0.0406584	1	1
chr10-114268375	rs143719579	chr10_114157554_114163329:-	CCDC186	circCCDC186-1	rs143719579	ENSG00000120265	PCMT1	0.000102206	-0.289954	1.93041e-05	9.999e-05	-0.00498435	0.66	-0.281524	0	-0.286508	0	0.0189972	0.66	0	-0.0305341	0.570246	0	0
chr10-114268375	rs143719579	chr10_114157554_114163329:-	CCDC186	circCCDC186-1	rs143719579	ENSG00000122026	RPL21	0.000102206	0.285175	4.73271e-05	9.999e-05	0.0119155	0.33	0.272943	0	0.284858	0	0.0377892	0.33	0	0.0529723	0.324466	0	0
chr10-114268375	rs143719579	chr10_114157554_114163329:-	CCDC186	circCCDC186-1	rs143719579	ENSG00000122557	HERPUD2	0.000102206	0.188685	9.005e-05	0.00019998	-0.00553923	0.52	0.196008	0	0.190469	0	-0.0264191	0.52	0	-0.0159358	0.767057	0	0
chr10-114268375	rs143719579	chr10_114157554_114163329:-	CCDC186	circCCDC186-1	rs143719579	ENSG00000122965	RBM19	0.000102206	0.249275	1.58821e-05	9.999e-05	0.0162819	0.116	0.233397	0	0.249678	0	0.0607325	0.116	0	0.0714394	0.183654	0	0
chr10-114268375	rs143719579	chr10_114157554_114163329:-	CCDC186	circCCDC186-1	rs143719579	ENSG00000123636	BAZ2B	0.000102206	0.322994	3.25675e-05	0.00019998	0.0258351	0.06	0.298409	0	0.324245	0	0.076893	0.06	0	0.110206	0.0399054	1	0
chr10-114268375	rs143719579	chr10_114157554_114163329:-	CCDC186	circCCDC186-1	rs143719579	ENSG00000124802	EEF1E1	0.000102206	-0.341834	4.61661e-06	9.999e-05	0.00637288	0.608	-0.350236	0	-0.343864	0	-0.0162254	0.608	0	-0.0164372	0.759948	0	0
chr10-114268375	rs143719579	chr10_114157554_114163329:-	CCDC186	circCCDC186-1	rs143719579	ENSG00000132463	GRSF1	0.000102206	-0.261752	4.75073e-06	9.999e-05	-0.00190894	0.85	-0.259107	0	-0.261016	0	0.00603297	0.85	0	-0.0224971	0.675785	0	0
chr10-114268375	rs143719579	chr10_114157554_114163329:-	CCDC186	circCCDC186-1	rs143719579	ENSG00000133134	BEX2	0.000102206	-0.360945	8.3618e-05	0.00019998	0.0263655	0.112	-0.386592	0	-0.360226	0	-0.0667985	0.112	0	0.0622372	0.246878	0	0
chr10-114268375	rs143719579	chr10_114157554_114163329:-	CCDC186	circCCDC186-1	rs143719579	ENSG00000133812	SBF2	0.000102206	0.228028	5.06576e-05	9.999e-05	0.00517352	0.586	0.223304	0	0.228477	0	0.0219677	0.586	0	0.0128227	0.811607	0	0
chr10-114268375	rs143719579	chr10_114157554_114163329:-	CCDC186	circCCDC186-1	rs143719579	ENSG00000134049	IER3IP1	0.000102206	-0.315082	1.34158e-05	9.999e-05	-0.0224626	0.086	-0.293614	0	-0.316077	0	0.0685471	0.086	0	-0.118155	0.0275275	1	0
chr10-114268375	rs143719579	chr10_114157554_114163329:-	CCDC186	circCCDC186-1	rs143719579	ENSG00000134716	CYP2J2	0.000102206	0.414033	9.17737e-05	9.999e-05	0.0296544	0.114	0.379401	0	0.409055	0	0.0694575	0.114	0	0.0584938	0.27651	0	0
chr10-114268375	rs143719579	chr10_114157554_114163329:-	CCDC186	circCCDC186-1	rs143719579	ENSG00000134982	APC	0.000102206	0.23947	8.5507e-05	0.00019998	0.00815047	0.444	0.227893	0	0.236043	0	0.0311137	0.444	0	0.0139249	0.795757	0	0
chr10-114268375	rs143719579	chr10_114157554_114163329:-	CCDC186	circCCDC186-1	rs143719579	ENSG00000135002	RFK	0.000102206	-0.359862	4.03412e-05	0.00019998	-0.00454863	0.768	-0.353835	0	-0.358384	0	0.011343	0.768	0	-0.0383781	0.475461	0	0
chr10-114268375	rs143719579	chr10_114157554_114163329:-	CCDC186	circCCDC186-1	rs143719579	ENSG00000136143	SUCLA2	0.000102206	-0.247621	7.07622e-05	0.00019998	-0.00879816	0.416	-0.24131	0	-0.250108	0	0.031483	0.416	0	-0.0362856	0.499875	0	0
chr10-114268375	rs143719579	chr10_114157554_114163329:-	CCDC186	circCCDC186-1	rs143719579	ENSG00000137040	RANBP6	0.000102206	-0.292184	1.18009e-05	9.999e-05	0.000717822	0.93	-0.294695	0	-0.293977	0	-0.00323074	0.93	0	-0.00741205	0.890419	0	0
chr10-114268375	rs143719579	chr10_114157554_114163329:-	CCDC186	circCCDC186-1	rs143719579	ENSG00000137145	DENND4C	0.000102206	0.193964	5.53351e-05	0.00029997	0.0250628	0.002	0.169339	0	0.194402	0	0.125426	0.002	1	0.14298	0.00755359	1	1
chr10-114268375	rs143719579	chr10_114157554_114163329:-	CCDC186	circCCDC186-1	rs143719579	ENSG00000138758	SEPT11	0.000102206	0.154586	1.98668e-05	9.999e-05	0.0105425	0.104	0.143727	0	0.154269	0	0.0630245	0.104	0	0.0604493	0.260742	0	0
chr10-114268375	rs143719579	chr10_114157554_114163329:-	CCDC186	circCCDC186-1	rs143719579	ENSG00000139505	MTMR6	0.000102206	-0.275067	1.89113e-05	9.999e-05	-0.0108749	0.372	-0.261107	0	-0.271982	0	0.0360466	0.372	0	-0.0638791	0.234606	0	0
chr10-114268375	rs143719579	chr10_114157554_114163329:-	CCDC186	circCCDC186-1	rs143719579	ENSG00000143756	FBXO28	0.000102206	-0.212011	5.40759e-05	9.999e-05	-0.00124856	0.858	-0.209632	0	-0.210881	0	0.00716413	0.858	0	-0.0209824	0.696495	0	0
chr10-114268375	rs143719579	chr10_114157554_114163329:-	CCDC186	circCCDC186-1	rs143719579	ENSG00000143919	CAMKMT	0.000102206	0.300697	8.01629e-05	0.00019998	0.00733876	0.53	0.292392	0	0.299731	0	0.0237246	0.53	0	0.0263532	0.624184	0	0
chr10-114268375	rs143719579	chr10_114157554_114163329:-	CCDC186	circCCDC186-1	rs143719579	ENSG00000144597	EAF1	0.000102206	-0.31359	3.59426e-07	9.999e-05	0.00292555	0.796	-0.314264	0	-0.311338	0	-0.00775479	0.796	0	0.00729649	0.892117	0	0
chr10-114268375	rs143719579	chr10_114157554_114163329:-	CCDC186	circCCDC186-1	rs143719579	ENSG00000145242	EPHA5	0.000102206	-0.351372	3.43444e-05	0.00019998	0.0202351	0.158	-0.367443	0	-0.347208	0	-0.0514283	0.158	0	0.025588	0.634289	0	0
chr10-114268375	rs143719579	chr10_114157554_114163329:-	CCDC186	circCCDC186-1	rs143719579	ENSG00000145335	SNCA	0.000102206	-0.355923	1.67601e-05	0.00019998	-0.0356879	0.02	-0.318826	0	-0.354514	0	0.0962348	0.02	1	-0.159501	0.00284629	1	1
chr10-114268375	rs143719579	chr10_114157554_114163329:-	CCDC186	circCCDC186-1	rs143719579	ENSG00000145428	RNF175	0.000102206	-0.3972	9.00711e-05	0.00019998	-0.00341595	0.81	-0.395311	0	-0.398727	0	0.00757449	0.81	0	-0.0200512	0.70934	0	0
chr10-114268375	rs143719579	chr10_114157554_114163329:-	CCDC186	circCCDC186-1	rs143719579	ENSG00000146247	PHIP	0.000102206	0.212214	1.95845e-05	0.00019998	0.0198868	0.016	0.192501	0	0.212388	0	0.0889058	0.016	1	0.126522	0.0182138	1	1
chr10-114268375	rs143719579	chr10_114157554_114163329:-	CCDC186	circCCDC186-1	rs143719579	ENSG00000146731	CCT6A	0.000102206	-0.193064	5.62842e-05	0.00019998	0.0115148	0.174	-0.20527	0	-0.193755	0	-0.054088	0.174	0	0.0388959	0.469522	0	0
chr10-114268375	rs143719579	chr10_114157554_114163329:-	CCDC186	circCCDC186-1	rs143719579	ENSG00000148053	NTRK2	0.000102206	0.272927	2.50125e-05	0.00019998	0.0219011	0.044	0.247763	0.002	0.269664	0.002	0.0760264	0.046	1	0.104045	0.0524746	0	0
chr10-114268375	rs143719579	chr10_114157554_114163329:-	CCDC186	circCCDC186-1	rs143719579	ENSG00000149313	AASDHPPT	0.000102206	-0.253723	3.42314e-05	0.00029997	-0.0112093	0.246	-0.242752	0	-0.253961	0	0.0409314	0.246	0	-0.0933524	0.0820348	0	0
chr10-114268375	rs143719579	chr10_114157554_114163329:-	CCDC186	circCCDC186-1	rs143719579	ENSG00000151287	TEX30	0.000102206	-0.30766	6.98825e-05	9.999e-05	-0.0241703	0.074	-0.285093	0	-0.309263	0	0.0723407	0.074	0	-0.111097	0.0383163	1	0
chr10-114268375	rs143719579	chr10_114157554_114163329:-	CCDC186	circCCDC186-1	rs143719579	ENSG00000152402	GUCY1A2	0.000102206	-0.273257	4.43028e-06	9.999e-05	-0.0128251	0.2	-0.258272	0	-0.271097	0	0.0429621	0.2	0	-0.076949	0.152022	0	0
chr10-114268375	rs143719579	chr10_114157554_114163329:-	CCDC186	circCCDC186-1	rs143719579	ENSG00000154153	RETREG1	0.000102206	-0.296505	9.80098e-06	9.999e-05	0.0123397	0.278	-0.310834	0	-0.298494	0	-0.0365283	0.278	0	0.0370874	0.490443	0	0
chr10-114268375	rs143719579	chr10_114157554_114163329:-	CCDC186	circCCDC186-1	rs143719579	ENSG00000154582	ELOC	0.000102206	-0.277785	8.27385e-06	9.999e-05	-0.0186427	0.102	-0.260708	0	-0.279351	0	0.0646249	0.102	0	-0.0902361	0.0928198	0	0
chr10-114268375	rs143719579	chr10_114157554_114163329:-	CCDC186	circCCDC186-1	rs143719579	ENSG00000154917	RAB6B	0.000102206	-0.314264	8.32331e-05	0.00039996	-0.0347456	0.014	-0.281964	0	-0.31671	0	0.104682	0.014	1	-0.108235	0.0436161	1	1
chr10-114268375	rs143719579	chr10_114157554_114163329:-	CCDC186	circCCDC186-1	rs143719579	ENSG00000155961	RAB39B	0.000102206	-0.364876	4.58618e-06	0.00019998	-0.023078	0.082	-0.337275	0	-0.360353	0	0.0608454	0.082	0	-0.0978798	0.0681919	0	0
chr10-114268375	rs143719579	chr10_114157554_114163329:-	CCDC186	circCCDC186-1	rs143719579	ENSG00000156261	CCT8	0.000102206	-0.210724	5.36783e-05	9.999e-05	-0.00902963	0.33	-0.201497	0	-0.210527	0	0.042118	0.33	0	-0.0365624	0.496609	0	0
chr10-114268375	rs143719579	chr10_114157554_114163329:-	CCDC186	circCCDC186-1	rs143719579	ENSG00000156482	RPL30	0.000102206	0.308909	9.44216e-05	0.00029997	0.0057426	0.64	0.305323	0	0.311065	0	0.0153905	0.64	0	0.0446823	0.406	0	0
chr10-114268375	rs143719579	chr10_114157554_114163329:-	CCDC186	circCCDC186-1	rs143719579	ENSG00000158467	AHCYL2	0.000102206	0.282011	5.87978e-05	9.999e-05	-0.00876754	0.496	0.290416	0	0.281649	0	-0.025855	0.496	0	-0.0174045	0.746292	0	0
chr10-114268375	rs143719579	chr10_114157554_114163329:-	CCDC186	circCCDC186-1	rs143719579	ENSG00000159199	ATP5MC1	0.000102206	-0.359799	4.09908e-05	9.999e-05	-0.0117419	0.428	-0.352723	0	-0.364465	0	0.0286999	0.428	0	-0.0372854	0.488128	0	0
chr10-114268375	rs143719579	chr10_114157554_114163329:-	CCDC186	circCCDC186-1	rs143719579	ENSG00000162407	PLPP3	0.000102206	0.475441	5.28903e-05	0.00019998	0.011492	0.586	0.458633	0	0.470125	0	0.0216107	0.586	0	0.0153516	0.775363	0	0
chr10-114268375	rs143719579	chr10_114157554_114163329:-	CCDC186	circCCDC186-1	rs143719579	ENSG00000162409	PRKAA2	0.000102206	-0.259777	7.39592e-05	0.00039996	-0.0228349	0.034	-0.235829	0.004	-0.258664	0	0.0827283	0.034	1	-0.110373	0.0396031	1	1
chr10-114268375	rs143719579	chr10_114157554_114163329:-	CCDC186	circCCDC186-1	rs143719579	ENSG00000162494	LRRC38	0.000102206	-0.61987	6.58988e-05	9.999e-05	0.0320903	0.204	-0.651406	0	-0.619316	0	-0.0444415	0.204	0	0.0502084	0.350384	0	0
chr10-114268375	rs143719579	chr10_114157554_114163329:-	CCDC186	circCCDC186-1	rs143719579	ENSG00000162636	FAM102B	0.000102206	-0.331349	5.58462e-05	0.00019998	-0.0045985	0.736	-0.334054	0	-0.338653	0	0.0123587	0.736	0	-0.0366163	0.495974	0	0
chr10-114268375	rs143719579	chr10_114157554_114163329:-	CCDC186	circCCDC186-1	rs143719579	ENSG00000162642	C1orf52	0.000102206	-0.295052	6.63272e-06	9.999e-05	-0.0187808	0.1	-0.273342	0	-0.292123	0	0.0609812	0.1	0	-0.0985887	0.0662087	0	0
chr10-114268375	rs143719579	chr10_114157554_114163329:-	CCDC186	circCCDC186-1	rs143719579	ENSG00000163449	TMEM169	0.000102206	-0.383925	3.10943e-06	9.999e-05	-0.00234032	0.856	-0.383021	0	-0.385361	0	0.00529682	0.856	0	-0.0231797	0.666531	0	0
chr10-114268375	rs143719579	chr10_114157554_114163329:-	CCDC186	circCCDC186-1	rs143719579	ENSG00000163683	SMIM14	0.000102206	-0.354247	1.84571e-05	9.999e-05	0.00529445	0.71	-0.362149	0	-0.356854	0	-0.0123343	0.71	0	-0.00726678	0.892553	0	0
chr10-114268375	rs143719579	chr10_114157554_114163329:-	CCDC186	circCCDC186-1	rs143719579	ENSG00000163875	MEAF6	0.000102206	-0.224073	4.15679e-05	9.999e-05	-0.019365	0.04	-0.204564	0	-0.223929	0	0.0833737	0.04	1	-0.136544	0.0107727	1	1
chr10-114268375	rs143719579	chr10_114157554_114163329:-	CCDC186	circCCDC186-1	rs143719579	ENSG00000164091	WDR82	0.000102206	-0.209444	1.49807e-05	0.00029997	-0.00822945	0.33	-0.203007	0	-0.211236	0	0.0358346	0.33	0	-0.058474	0.276673	0	0
chr10-114268375	rs143719579	chr10_114157554_114163329:-	CCDC186	circCCDC186-1	rs143719579	ENSG00000164188	RANBP3L	0.000102206	0.509706	9.83571e-05	0.00049995	0.0208889	0.39	0.489877	0	0.510766	0	0.0388658	0.39	0	0.0330131	0.539345	0	0
chr10-114268375	rs143719579	chr10_114157554_114163329:-	CCDC186	circCCDC186-1	rs143719579	ENSG00000164190	NIPBL	0.000102206	0.231201	1.61018e-05	9.999e-05	0.00762775	0.4	0.224838	0	0.232465	0	0.0318628	0.4	0	0.0657392	0.221231	0	0
chr10-114268375	rs143719579	chr10_114157554_114163329:-	CCDC186	circCCDC186-1	rs143719579	ENSG00000164542	KIAA0895	0.000102206	-0.245217	8.42937e-05	0.00029997	-0.00411485	0.714	-0.241071	0	-0.245186	0	0.0143403	0.714	0	-0.0415499	0.43973	0	0
chr10-114268375	rs143719579	chr10_114157554_114163329:-	CCDC186	circCCDC186-1	rs143719579	ENSG00000165434	PGM2L1	0.000102206	-0.447304	5.96888e-05	0.00039996	0.00290049	0.87	-0.453149	0	-0.450248	0	-0.00523131	0.87	0	-0.00977874	0.855765	0	0
chr10-114268375	rs143719579	chr10_114157554_114163329:-	CCDC186	circCCDC186-1	rs143719579	ENSG00000165475	CRYL1	0.000102206	0.293172	9.05731e-05	0.00039996	0.0227263	0.076	0.267133	0	0.289859	0	0.0715993	0.076	0	0.0820742	0.126477	0	0
chr10-114268375	rs143719579	chr10_114157554_114163329:-	CCDC186	circCCDC186-1	rs143719579	ENSG00000165572	KBTBD6	0.000102206	-0.25955	5.18408e-05	9.999e-05	-0.00513063	0.624	-0.254659	0	-0.25979	0	0.0191137	0.624	0	-0.0195805	0.715865	0	0
chr10-114268375	rs143719579	chr10_114157554_114163329:-	CCDC186	circCCDC186-1	rs143719579	ENSG00000165731	RET	0.000102206	-0.476111	4.14174e-05	0.00019998	-0.0190866	0.386	-0.46044	0	-0.479526	0	0.0350999	0.386	0	-0.0517953	0.335348	0	0
chr10-114268375	rs143719579	chr10_114157554_114163329:-	CCDC186	circCCDC186-1	rs143719579	ENSG00000167005	NUDT21	0.000102206	-0.24703	2.71394e-05	0.00029997	0.0248421	0.024	-0.272682	0	-0.24784	0	-0.0958968	0.024	1	0.107138	0.0458044	1	1
chr10-114268375	rs143719579	chr10_114157554_114163329:-	CCDC186	circCCDC186-1	rs143719579	ENSG00000168061	SAC3D1	0.000102206	-0.356403	9.42671e-05	0.00029997	0.00921578	0.55	-0.363261	0	-0.354045	0	-0.0239642	0.55	0	0.0631201	0.240224	0	0
chr10-114268375	rs143719579	chr10_114157554_114163329:-	CCDC186	circCCDC186-1	rs143719579	ENSG00000168286	THAP11	0.000102206	-0.237305	9.44221e-05	9.999e-05	0.00498063	0.628	-0.240675	0	-0.235694	0	-0.018786	0.628	0	0.00275511	0.959157	0	0
chr10-114268375	rs143719579	chr10_114157554_114163329:-	CCDC186	circCCDC186-1	rs143719579	ENSG00000168843	FSTL5	0.000102206	-0.400202	4.23551e-05	9.999e-05	0.034025	0.048	-0.431915	0	-0.39789	0	-0.0828729	0.048	1	0.123696	0.0209944	1	1
chr10-114268375	rs143719579	chr10_114157554_114163329:-	CCDC186	circCCDC186-1	rs143719579	ENSG00000169019	COMMD8	0.000102206	-0.298503	9.58373e-05	0.00019998	-0.018141	0.21	-0.282331	0	-0.300472	0	0.0581887	0.21	0	-0.0359494	0.503858	0	0
chr10-114268375	rs143719579	chr10_114157554_114163329:-	CCDC186	circCCDC186-1	rs143719579	ENSG00000169139	UBE2V2	0.000102206	-0.298228	2.79042e-05	9.999e-05	-0.0244034	0.05	-0.275445	0	-0.299848	0	0.0791207	0.05	0	-0.132425	0.0134224	1	0
chr10-114268375	rs143719579	chr10_114157554_114163329:-	CCDC186	circCCDC186-1	rs143719579	ENSG00000169246	NPIPB3	0.000102206	0.710258	7.8111e-05	0.00029997	-0.123237	0.002	0.827476	0	0.704238	0	-0.170107	0.002	1	-0.184728	0.000533184	1	1
chr10-114268375	rs143719579	chr10_114157554_114163329:-	CCDC186	circCCDC186-1	rs143719579	ENSG00000169255	B3GALNT1	0.000102206	-0.285626	4.12211e-05	0.00029997	-0.00357084	0.794	-0.280654	0	-0.284225	0	0.0107473	0.794	0	-0.0310372	0.563908	0	0
chr10-114268375	rs143719579	chr10_114157554_114163329:-	CCDC186	circCCDC186-1	rs143719579	ENSG00000170786	SDR16C5	0.000102206	-0.528065	1.37101e-05	9.999e-05	0.00745758	0.762	-0.531901	0	-0.524443	0	-0.0106829	0.762	0	-0.0296365	0.581638	0	0
chr10-114268375	rs143719579	chr10_114157554_114163329:-	CCDC186	circCCDC186-1	rs143719579	ENSG00000171634	BPTF	0.000102206	0.243195	6.34048e-05	0.00039996	0.000557551	0.958	0.24281	0	0.243367	0	0.00140498	0.958	0	0.0405404	0.450933	0	0
chr10-114268375	rs143719579	chr10_114157554_114163329:-	CCDC186	circCCDC186-1	rs143719579	ENSG00000172071	EIF2AK3	0.000102206	-0.233106	5.68155e-05	0.00019998	0.0138311	0.164	-0.244906	0	-0.231075	0	-0.0547905	0.164	0	0.0490512	0.361614	0	0
chr10-114268375	rs143719579	chr10_114157554_114163329:-	CCDC186	circCCDC186-1	rs143719579	ENSG00000172795	DCP2	0.000102206	-0.279002	8.44581e-05	0.00049995	-0.0152267	0.218	-0.266475	0	-0.281702	0	0.049317	0.218	0	-0.0772006	0.150683	0	0
chr10-114268375	rs143719579	chr10_114157554_114163329:-	CCDC186	circCCDC186-1	rs143719579	ENSG00000173068	BNC2	0.000102206	0.394761	7.88679e-06	9.999e-05	0.0115456	0.46	0.3857	0	0.397246	0	0.0265563	0.46	0	0.0751788	0.1617	0	0
chr10-114268375	rs143719579	chr10_114157554_114163329:-	CCDC186	circCCDC186-1	rs143719579	ENSG00000173889	PHC3	0.000102206	0.176783	3.91837e-05	0.00019998	-0.0106622	0.172	0.186517	0	0.175855	0	-0.0571904	0.172	0	-0.0810518	0.131287	0	0
chr10-114268375	rs143719579	chr10_114157554_114163329:-	CCDC186	circCCDC186-1	rs143719579	ENSG00000174173	TRMT10C	0.000102206	-0.232121	4.42611e-05	9.999e-05	0.0233321	0.038	-0.259055	0	-0.235722	0	-0.0955305	0.038	1	0.116196	0.0302223	1	1
chr10-114268375	rs143719579	chr10_114157554_114163329:-	CCDC186	circCCDC186-1	rs143719579	ENSG00000175073	VCPIP1	0.000102206	-0.219954	4.84536e-05	9.999e-05	-0.0095624	0.324	-0.211266	0	-0.220828	0	0.0390139	0.324	0	-0.048593	0.366121	0	0
chr10-114268375	rs143719579	chr10_114157554_114163329:-	CCDC186	circCCDC186-1	rs143719579	ENSG00000175087	PDIK1L	0.000102206	-0.299662	3.78212e-05	0.00019998	0.00418305	0.752	-0.303813	0	-0.29963	0	-0.0116008	0.752	0	-0.0156176	0.771577	0	0
chr10-114268375	rs143719579	chr10_114157554_114163329:-	CCDC186	circCCDC186-1	rs143719579	ENSG00000177971	IMP3	0.000102206	-0.290276	5.88445e-05	0.00029997	0.014681	0.226	-0.30124	0	-0.286559	0	-0.0440958	0.226	0	0.0621009	0.247916	0	0
chr10-114268375	rs143719579	chr10_114157554_114163329:-	CCDC186	circCCDC186-1	rs143719579	ENSG00000180376	CCDC66	0.000102206	0.321594	6.45641e-05	0.00049995	0.0103738	0.472	0.314947	0	0.325321	0	0.0313919	0.472	0	0.0470268	0.381791	0	0
chr10-114268375	rs143719579	chr10_114157554_114163329:-	CCDC186	circCCDC186-1	rs143719579	ENSG00000180543	TSPYL5	0.000102206	-0.292326	6.59635e-05	0.00029997	-0.0174061	0.156	-0.274364	0	-0.29177	0	0.0542941	0.156	0	-0.0749558	0.162951	0	0
chr10-114268375	rs143719579	chr10_114157554_114163329:-	CCDC186	circCCDC186-1	rs143719579	ENSG00000180611	MB21D2	0.000102206	-0.414246	1.48291e-05	9.999e-05	-0.0266266	0.11	-0.388718	0	-0.415345	0	0.0603166	0.11	0	-0.0992809	0.0643178	0	0
chr10-114268375	rs143719579	chr10_114157554_114163329:-	CCDC186	circCCDC186-1	rs143719579	ENSG00000181555	SETD2	0.000102206	0.159935	2.21974e-05	0.00019998	0.0131567	0.044	0.147692	0.002	0.160848	0	0.0766943	0.044	1	0.139878	0.00897867	1	1
chr10-114268375	rs143719579	chr10_114157554_114163329:-	CCDC186	circCCDC186-1	rs143719579	ENSG00000182220	ATP6AP2	0.000102206	-0.249604	3.17737e-05	0.00039996	-0.000876194	0.944	-0.250038	0	-0.250915	0	0.00246291	0.944	0	-0.0253199	0.637846	0	0
chr10-114268375	rs143719579	chr10_114157554_114163329:-	CCDC186	circCCDC186-1	rs143719579	ENSG00000182400	TRAPPC6B	0.000102206	-0.264849	1.39889e-05	0.00019998	-0.00110275	0.924	-0.264068	0	-0.26517	0	0.0030688	0.924	0	-0.0307303	0.56777	0	0
chr10-114268375	rs143719579	chr10_114157554_114163329:-	CCDC186	circCCDC186-1	rs143719579	ENSG00000183161	FANCF	0.000102206	-0.283431	2.31344e-05	0.00019998	0.00741782	0.514	-0.292708	0	-0.28529	0	-0.02221	0.514	0	0.0199565	0.710651	0	0
chr10-114268375	rs143719579	chr10_114157554_114163329:-	CCDC186	circCCDC186-1	rs143719579	ENSG00000183354	KIAA2026	0.000102206	0.16068	8.33146e-05	0.00029997	0.0158309	0.034	0.143911	0	0.159742	0	0.0984494	0.034	1	0.0880555	0.10102	0	0
chr10-114268375	rs143719579	chr10_114157554_114163329:-	CCDC186	circCCDC186-1	rs143719579	ENSG00000185115	NSMCE3	0.000102206	-0.314276	3.47782e-05	9.999e-05	0.0164835	0.21	-0.332942	0	-0.316458	0	-0.0487905	0.21	0	0.0575647	0.284223	0	0
chr10-114268375	rs143719579	chr10_114157554_114163329:-	CCDC186	circCCDC186-1	rs143719579	ENSG00000185305	ARL15	0.000102206	-0.304446	4.90561e-05	0.00029997	0.000611852	0.958	-0.302274	0	-0.301662	0	-0.00333369	0.958	0	-0.0175432	0.74434	0	0
chr10-114268375	rs143719579	chr10_114157554_114163329:-	CCDC186	circCCDC186-1	rs143719579	ENSG00000186106	ANKRD46	0.000102206	-0.269381	8.99852e-06	9.999e-05	-0.00940308	0.344	-0.262134	0	-0.271537	0	0.0308126	0.344	0	-0.0605401	0.260026	0	0
chr10-114268375	rs143719579	chr10_114157554_114163329:-	CCDC186	circCCDC186-1	rs143719579	ENSG00000186687	LYRM7	0.000102206	-0.235601	5.21605e-06	9.999e-05	-0.0148214	0.098	-0.219944	0	-0.234766	0	0.0596615	0.098	0	-0.0831215	0.121691	0	0
chr10-114268375	rs143719579	chr10_114157554_114163329:-	CCDC186	circCCDC186-1	rs143719579	ENSG00000188994	ZNF292	0.000102206	0.173275	4.12236e-05	9.999e-05	6.53e-05	0.982	0.173483	0.002	0.173548	0	0.000680544	0.982	0	-0.00582845	0.913728	0	0
chr10-114268375	rs143719579	chr10_114157554_114163329:-	CCDC186	circCCDC186-1	rs143719579	ENSG00000189079	ARID2	0.000102206	0.196553	6.15302e-07	9.999e-05	0.00685274	0.324	0.189931	0	0.196784	0	0.031931	0.324	0	0.0773874	0.149695	0	0
chr10-114268375	rs143719579	chr10_114157554_114163329:-	CCDC186	circCCDC186-1	rs143719579	ENSG00000189241	TSPYL1	0.000102206	-0.325589	2.39334e-05	0.00019998	-0.0354881	0.008	-0.292129	0	-0.327617	0	0.102485	0.008	1	-0.151419	0.00464233	1	1
chr10-114268375	rs143719579	chr10_114157554_114163329:-	CCDC186	circCCDC186-1	rs143719579	ENSG00000189369	GSPT2	0.000102206	-0.252474	7.18099e-05	0.00019998	-0.0080037	0.5	-0.246531	0	-0.254535	0	0.0283906	0.5	0	-0.0359645	0.503679	0	0
chr10-114268375	rs143719579	chr10_114157554_114163329:-	CCDC186	circCCDC186-1	rs143719579	ENSG00000197991	AL592490.1	0.000102206	-0.418731	3.36496e-05	9.999e-05	0.00379503	0.836	-0.422888	0	-0.419093	0	-0.00885144	0.836	0	0.0144303	0.788515	0	0
chr10-114268375	rs143719579	chr10_114157554_114163329:-	CCDC186	circCCDC186-1	rs143719579	ENSG00000198168	SVIP	0.000102206	-0.252171	1.97123e-05	0.00019998	-0.0100953	0.346	-0.242346	0	-0.252442	0	0.0390392	0.346	0	-0.0706603	0.188492	0	0
chr10-114268375	rs143719579	chr10_114157554_114163329:-	CCDC186	circCCDC186-1	rs143719579	ENSG00000198169	ZNF251	0.000102206	0.264219	3.08234e-05	9.999e-05	0.0110651	0.342	0.247615	0	0.25868	0	0.0397093	0.342	0	0.0454929	0.397528	0	0
chr10-114268375	rs143719579	chr10_114157554_114163329:-	CCDC186	circCCDC186-1	rs143719579	ENSG00000198492	YTHDF2	0.000102206	-0.230902	9.45711e-06	0.00019998	-0.0401955	0	-0.192485	0	-0.232681	0	0.169595	0	1	-0.232664	1.15991e-05	1	1
chr10-114268375	rs143719579	chr10_114157554_114163329:-	CCDC186	circCCDC186-1	rs143719579	ENSG00000198589	LRBA	0.000102206	0.186116	5.87226e-05	9.999e-05	0.032523	0.004	0.150975	0.002	0.183498	0	0.172446	0.004	1	0.210932	7.32616e-05	1	1
chr10-114268375	rs143719579	chr10_114157554_114163329:-	CCDC186	circCCDC186-1	rs143719579	ENSG00000198668	CALM1	0.000102206	-0.202155	6.01317e-05	0.00019998	0.000836702	0.94	-0.204926	0	-0.204089	0	-0.00322732	0.94	0	0.0205947	0.701833	0	0
chr10-114268375	rs143719579	chr10_114157554_114163329:-	CCDC186	circCCDC186-1	rs143719579	ENSG00000198680	TUSC1	0.000102206	-0.261152	7.48297e-05	0.00049995	0.00055867	0.96	-0.262469	0	-0.26191	0	-0.00173309	0.96	0	0.0146237	0.78575	0	0
chr10-114268375	rs143719579	chr10_114157554_114163329:-	CCDC186	circCCDC186-1	rs143719579	ENSG00000205138	SDHAF1	0.000102206	-0.301344	5.0135e-05	9.999e-05	0.0255757	0.066	-0.326711	0	-0.301135	0	-0.0815657	0.066	0	0.0881041	0.100831	0	0
chr10-114268375	rs143719579	chr10_114157554_114163329:-	CCDC186	circCCDC186-1	rs143719579	ENSG00000213079	SCAF8	0.000102206	0.171624	2.40366e-05	0.00019998	0.00604051	0.392	0.164887	0	0.170928	0	0.0317014	0.392	0	0.0454255	0.398228	0	0
chr10-114268375	rs143719579	chr10_114157554_114163329:-	CCDC186	circCCDC186-1	rs143719579	ENSG00000213588	ZBTB9	0.000102206	-0.231886	8.03977e-05	9.999e-05	-0.00433414	0.714	-0.227694	0	-0.232028	0	0.0138227	0.714	0	-0.0280224	0.602385	0	0
chr10-114268375	rs143719579	chr10_114157554_114163329:-	CCDC186	circCCDC186-1	rs143719579	ENSG00000241399	CD302	0.000102206	0.260909	7.5731e-05	9.999e-05	-0.00222274	0.87	0.263767	0.002	0.261544	0.002	-0.00627776	0.868	0	-0.0325687	0.544822	0	0
chr10-114268375	rs143719579	chr10_114157554_114163329:-	CCDC186	circCCDC186-1	rs143719579	ENSG00000247596	TWF2	0.000102206	-0.310376	2.11824e-05	9.999e-05	-0.00327012	0.798	-0.306091	0	-0.309361	0	0.0104561	0.798	0	-0.0234453	0.662944	0	0
chr10-11437585	rs1530376	chr10_11481770_11485911:-	USP6NL	circUSP6NL-1	rs1530376	ENSG00000123329	ARHGAP9	0.000102206	-0.131056	4.16338e-05	0.00019998	-0.0112589	0.04	-0.120263	0	-0.131522	0	0.0811043	0.04	1	0.109656	0.0409126	1	1
chr10-11437585	rs1530376	chr10_11481770_11485911:-	USP6NL	circUSP6NL-1	rs1530376	ENSG00000234409	CCDC188	0.000102206	0.256178	3.07423e-05	9.999e-05	-0.00824639	0.412	0.263868	0	0.255622	0	-0.0294018	0.412	0	0.0344479	0.521851	0	0
chr10-114390002	rs4752348	chr10_114545005_114547776:-	ABLIM1	circABLIM1-2	rs4752348,rs61868312	ENSG00000026036	RTEL1-TNFRSF6B	0.000102206	0.140329	2.71916e-05	9.999e-05	0.0156674	0.006	0.12341	0	0.139077	0	0.108304	0.006	1	-0.0835827	0.11963	0	0
chr10-114390002	rs4752348	chr10_114545005_114547776:-	ABLIM1	circABLIM1-2	rs4752348,rs61868312	ENSG00000047634	SCML1	0.000102206	0.0923537	8.67159e-05	9.999e-05	0.00395211	0.272	0.088549	0	0.0925011	0	0.0380825	0.272	0	-0.0521279	0.332249	0	0
chr10-114390002	rs4752348	chr10_114545005_114547776:-	ABLIM1	circABLIM1-2	rs4752348,rs61868312	ENSG00000082258	CCNT2	0.000102206	0.0343919	2.07205e-05	9.999e-05	0.00333996	0.006	0.0307104	0	0.0340503	0	0.0895921	0.006	1	-0.148297	0.00557415	1	1
chr10-114390002	rs4752348	chr10_114545005_114547776:-	ABLIM1	circABLIM1-2	rs4752348,rs61868312	ENSG00000108848	LUC7L3	0.000102206	0.066279	9.90257e-05	9.999e-05	0.0062919	0.026	0.0595383	0	0.0658302	0	0.0934896	0.026	1	-0.099122	0.0647478	0	0
chr10-114390002	rs4752348	chr10_114545005_114547776:-	ABLIM1	circABLIM1-2	rs4752348,rs61868312	ENSG00000110696	C11orf58	0.000102206	0.0712864	3.08917e-06	9.999e-05	0.0100214	0.004	0.0614568	0	0.0714782	0	0.136613	0.004	1	-0.175692	0.000997095	1	1
chr10-114390002	rs4752348	chr10_114545005_114547776:-	ABLIM1	circABLIM1-2	rs4752348,rs61868312	ENSG00000111247	RAD51AP1	0.000102206	0.124087	1.74773e-05	9.999e-05	0.0109908	0.016	0.113295	0.002	0.124286	0	0.082166	0.016	1	-0.104667	0.0510731	0	0
chr10-114390002	rs4752348	chr10_114545005_114547776:-	ABLIM1	circABLIM1-2	rs4752348,rs61868312	ENSG00000132680	KHDC4	0.000102206	0.0526362	7.23119e-05	0.00019998	0.00230224	0.272	0.0508013	0	0.0531035	0	0.0392097	0.272	0	-0.0644379	0.23053	0	0
chr10-114390002	rs4752348	chr10_114545005_114547776:-	ABLIM1	circABLIM1-2	rs4752348,rs61868312	ENSG00000149596	JPH2	0.000102206	0.21244	1.95559e-05	9.999e-05	0.00629801	0.412	0.204246	0	0.210544	0	0.0276986	0.412	0	0.00930422	0.862693	0	0
chr10-114390002	rs4752348	chr10_114545005_114547776:-	ABLIM1	circABLIM1-2	rs4752348,rs61868312	ENSG00000153044	CENPH	0.000102206	0.113259	9.699e-05	0.00019998	0.0065893	0.126	0.106542	0	0.113132	0	0.0543358	0.126	0	-0.0798144	0.137297	0	0
chr10-114390002	rs4752348	chr10_114545005_114547776:-	ABLIM1	circABLIM1-2	rs4752348,rs61868312	ENSG00000162736	NCSTN	0.000102206	-0.0721105	7.82099e-05	0.00029997	-0.00756266	0.016	-0.0648231	0.002	-0.0723858	0	0.0991594	0.016	1	0.160081	0.00274559	1	1
chr10-114390002	rs4752348	chr10_114545005_114547776:-	ABLIM1	circABLIM1-2	rs4752348,rs61868312	ENSG00000170364	SETMAR	0.000102206	-0.0602191	1.89849e-06	9.999e-05	-0.00314158	0.088	-0.0567751	0	-0.0599167	0	0.0472417	0.088	0	0.0552779	0.303822	0	0
chr10-114390002	rs4752348	chr10_114545005_114547776:-	ABLIM1	circABLIM1-2	rs4752348,rs61868312	ENSG00000172081	MOB3A	0.000102206	-0.0888492	4.73093e-05	9.999e-05	-0.0041127	0.202	-0.084725	0	-0.0888377	0	0.0417086	0.202	0	0.0859533	0.109458	0	0
chr10-114390002	rs4752348	chr10_114545005_114547776:-	ABLIM1	circABLIM1-2	rs4752348,rs61868312	ENSG00000175066	GK5	0.000102206	0.0881269	7.67342e-06	9.999e-05	0.00475033	0.134	0.0835495	0	0.0882998	0	0.0484222	0.134	0	-0.0609376	0.256904	0	0
chr10-114390002	rs4752348	chr10_114545005_114547776:-	ABLIM1	circABLIM1-2	rs4752348,rs61868312	ENSG00000182087	TMEM259	0.000102206	0.0535573	2.54294e-05	9.999e-05	0.00421302	0.034	0.0489364	0	0.0531495	0	0.0770573	0.034	1	-0.0522408	0.331202	0	0
chr10-114390002	rs4752348	chr10_114545005_114547776:-	ABLIM1	circABLIM1-2	rs4752348,rs61868312	ENSG00000186866	POFUT2	0.000102206	0.0646897	8.18379e-05	9.999e-05	0.00342129	0.168	0.0603722	0	0.0637935	0	0.0498372	0.168	0	-0.0802933	0.134946	0	0
chr10-114390002	rs4752348	chr10_114545005_114547776:-	ABLIM1	circABLIM1-2	rs4752348,rs61868312	ENSG00000196421	C20orf204	0.000102206	0.132544	3.98704e-05	9.999e-05	0.00126292	0.784	0.129022	0	0.130285	0	0.0079008	0.784	0	-0.0127337	0.81289	0	0
chr10-114390002	rs4752348	chr10_114545005_114547776:-	ABLIM1	circABLIM1-2	rs4752348,rs61868312	ENSG00000213347	MXD3	0.000102206	0.133566	5.59341e-05	9.999e-05	0.0165508	0	0.117159	0	0.13371	0	0.119149	0	1	-0.111021	0.038451	1	1
chr10-114391006	rs61868312	chr10_114545005_114547776:-	ABLIM1	circABLIM1-2	rs4752348,rs61868312	ENSG00000068383	INPP5A	0.000102206	0.176946	4.80252e-05	9.999e-05	0.00854114	0.268	0.169505	0	0.178046	0	0.0437993	0.268	0	0.0456994	0.395387	0	0
chr10-114391006	rs61868312	chr10_114545005_114547776:-	ABLIM1	circABLIM1-2	rs4752348,rs61868312	ENSG00000103275	UBE2I	0.000102206	0.129181	7.96696e-05	0.00019998	0.00510595	0.372	0.124874	0	0.12998	0	0.0344789	0.372	0	-0.0255103	0.635319	0	0
chr10-114391006	rs61868312	chr10_114545005_114547776:-	ABLIM1	circABLIM1-2	rs4752348,rs61868312	ENSG00000109390	NDUFC1	0.000102206	-0.193056	4.94074e-05	9.999e-05	-0.0151474	0.082	-0.176115	0	-0.191263	0	0.0762974	0.082	0	-0.0932779	0.0822803	0	0
chr10-114391006	rs61868312	chr10_114545005_114547776:-	ABLIM1	circABLIM1-2	rs4752348,rs61868312	ENSG00000171222	SCAND1	0.000102206	-0.262898	3.41399e-05	9.999e-05	-0.0117943	0.31	-0.251866	0	-0.26366	0	0.0433442	0.31	0	-0.0213315	0.691701	0	0
chr10-114391006	rs61868312	chr10_114545005_114547776:-	ABLIM1	circABLIM1-2	rs4752348,rs61868312	ENSG00000259330	INAFM2	0.000102206	0.34627	2.34268e-05	9.999e-05	-0.00398107	0.82	0.351655	0	0.347674	0	-0.00955296	0.82	0	-0.0428525	0.425513	0	0
chr10-11439181	rs2454779	chr10_11288552_11249153:+	CELF2	circCELF2-5	rs2454779	ENSG00000132517	SLC52A1	0.000102206	-0.228502	8.23152e-05	9.999e-05	0.000941577	0.9	-0.229192	0	-0.22825	0	-0.00460883	0.9	0	-0.0397086	0.460283	0	0
chr10-114868151	rs1966384	chr10_114848737_114830852:+	FAM160B1	circFAM160B1-2	rs1966384	ENSG00000177669	MBOAT4	0.000102206	-0.168173	5.30941e-05	9.999e-05	-0.00152194	0.846	-0.166058	0	-0.16758	0	0.00682071	0.846	0	0.0108695	0.839882	0	0
chr10-114958731	rs74953421	chr10_115129535_115120185:+	ATRNL1	circATRNL1-1	rs74953421	ENSG00000172273	HINFP	0.000102206	-0.15176	1.8197e-05	0.00019998	-0.0214675	0.002	-0.128733	0	-0.150201	0	0.142655	0.002	1	-0.156508	0.00342052	1	1
chr10-115049085	rs703350	chr10_114974385_114959726:+	TRUB1	circTRUB1-1	rs703350	ENSG00000127774	EMC6	0.000102206	-0.302778	4.98897e-07	9.999e-05	-0.0124916	0.328	-0.292285	0	-0.304776	0	0.0380097	0.328	0	-0.0415611	0.439607	0	0
chr10-115078915	rs12217219	chr10_114974385_114970368:+	TRUB1	circTRUB1-2	rs12217219	ENSG00000185608	MRPL40	0.000102206	0.0510221	8.73407e-05	9.999e-05	0.00440768	0.03	0.0459339	0	0.0503416	0	0.0820434	0.03	1	0.120957	0.0240332	1	1
chr10-115099425	rs55970731	chr10_115160214_115120185:+	ATRNL1	circATRNL1-2	rs55970731	ENSG00000198796	ALPK2	0.000102206	-0.326598	7.19981e-05	0.00029997	0.00582988	0.774	-0.334503	0	-0.328673	0	-0.0153256	0.774	0	-0.0272918	0.611886	0	0
chr10-115189051	rs112730589	chr10_115334419_115300034:+	ATRNL1	circATRNL1-31	rs112730589	ENSG00000140463	BBS4	0.000102206	-0.24339	3.40035e-05	0.00019998	0.00206389	0.9	-0.246371	0	-0.244307	0	-0.00655799	0.9	0	-0.0104554	0.845905	0	0
chr10-115267830	rs77825770	chr10_115315736_115241571:+	ATRNL1	circATRNL1-23	rs77825770	ENSG00000180347	CCDC129	0.000102206	-0.651598	2.87663e-06	0.00329967	0.0467014	0.114	-0.697853	0	-0.651151	0	-0.067277	0.114	0	0.0635139	0.237298	0	0
chr10-115267830	rs77825770	chr10_115315736_115241571:+	ATRNL1	circATRNL1-23	rs77825770	ENSG00000196968	FUT11	0.000102206	0.305337	8.70991e-05	0.00039996	-0.0165563	0.326	0.320124	0	0.303568	0	-0.0499733	0.326	0	-0.0239872	0.655648	0	0
chr10-115269696	rs187119352	chr10_115549536_115394659:+	ATRNL1	circATRNL1-37	rs182549736,rs187119352,rs192747729	ENSG00000108602	ALDH3A1	0.000102206	-0.540292	4.71469e-06	9.999e-05	0.0482648	0.022	-0.585208	0	-0.536943	0	-0.0836454	0.022	1	0.0212325	0.69306	0	0
chr10-115269696	rs187119352	chr10_115549536_115394659:+	ATRNL1	circATRNL1-37	rs182549736,rs187119352,rs192747729	ENSG00000137522	RNF121	0.000102206	0.183466	5.66896e-05	9.999e-05	-0.0220151	0.008	0.204653	0	0.182638	0	-0.112929	0.008	1	-0.107837	0.0444001	1	1
chr10-115269696	rs187119352	chr10_115549536_115394659:+	ATRNL1	circATRNL1-37	rs182549736,rs187119352,rs192747729	ENSG00000155897	ADCY8	0.000102206	0.246953	5.73901e-05	0.00019998	0.0117113	0.244	0.234381	0	0.246093	0	0.0424105	0.244	0	0.0509189	0.3436	0	0
chr10-115269696	rs187119352	chr10_115549536_115394659:+	ATRNL1	circATRNL1-37	rs182549736,rs187119352,rs192747729	ENSG00000183098	GPC6	0.000102206	0.309111	4.93099e-05	0.00019998	-0.0373146	0.012	0.346591	0	0.309276	0	-0.114786	0.012	1	-0.0866282	0.106691	0	0
chr10-115399647	rs61882297	chr10_115394752_115334282:+	ATRNL1	circATRNL1-33	rs61882297	ENSG00000005700	IBTK	0.000102206	-0.172544	2.47079e-05	9.999e-05	0.00331053	0.59	-0.175363	0	-0.172052	0	-0.0180678	0.59	0	-0.0655503	0.222564	0	0
chr10-115399647	rs61882297	chr10_115394752_115334282:+	ATRNL1	circATRNL1-33	rs61882297	ENSG00000114520	SNX4	0.000102206	-0.25245	2.44664e-05	0.00019998	0.0285659	0	-0.284395	0	-0.255829	0	-0.10813	0	1	-0.168386	0.00161918	1	1
chr10-115399647	rs61882297	chr10_115394752_115334282:+	ATRNL1	circATRNL1-33	rs61882297	ENSG00000120694	HSPH1	0.000102206	0.469318	5.90072e-05	0.00059994	-0.006669	0.712	0.481249	0	0.47458	0	-0.0129827	0.712	0	0.00841698	0.875675	0	0
chr10-115399647	rs61882297	chr10_115394752_115334282:+	ATRNL1	circATRNL1-33	rs61882297	ENSG00000121931	LRIF1	0.000102206	0.312609	2.63943e-05	0.00159984	-0.00522681	0.716	0.317046	0	0.311819	0	-0.0143929	0.716	0	-0.0197392	0.713663	0	0
chr10-115399647	rs61882297	chr10_115394752_115334282:+	ATRNL1	circATRNL1-33	rs61882297	ENSG00000123836	PFKFB2	0.000102206	-0.486683	1.05686e-05	0.00019998	0.0431624	0.028	-0.537113	0	-0.493951	0	-0.082088	0.028	1	-0.121506	0.0233956	1	1
chr10-115399647	rs61882297	chr10_115394752_115334282:+	ATRNL1	circATRNL1-33	rs61882297	ENSG00000142528	ZNF473	0.000102206	0.31711	2.80775e-05	0.00059994	-0.02809	0.024	0.345409	0	0.317319	0	-0.0821293	0.024	1	0.0536255	0.318527	0	0
chr10-115399647	rs61882297	chr10_115394752_115334282:+	ATRNL1	circATRNL1-33	rs61882297	ENSG00000151014	NOCT	0.000102206	0.432155	3.31809e-06	0.00019998	-0.0168044	0.304	0.449167	0	0.432362	0	-0.0357274	0.304	0	0.0442695	0.410355	0	0
chr10-115399647	rs61882297	chr10_115394752_115334282:+	ATRNL1	circATRNL1-33	rs61882297	ENSG00000152795	HNRNPDL	0.000102206	-0.221339	3.29752e-05	0.00019998	0.0222953	0.022	-0.241223	0	-0.218928	0	-0.0963201	0.022	1	-0.119352	0.025985	1	1
chr10-115399647	rs61882297	chr10_115394752_115334282:+	ATRNL1	circATRNL1-33	rs61882297	ENSG00000154252	GAL3ST2	0.000102206	0.595025	7.20128e-05	9.999e-05	0.037215	0.106	0.553883	0	0.591098	0	0.060516	0.106	0	0.0203199	0.705625	0	0
chr10-115399647	rs61882297	chr10_115394752_115334282:+	ATRNL1	circATRNL1-33	rs61882297	ENSG00000155657	TTN	0.000102206	0.696587	5.86871e-05	0.00029997	0.00783647	0.786	0.691813	0	0.699649	0	0.0101016	0.786	0	0.0101661	0.850117	0	0
chr10-115399647	rs61882297	chr10_115394752_115334282:+	ATRNL1	circATRNL1-33	rs61882297	ENSG00000156026	MCU	0.000102206	0.28984	1.34049e-05	0.00019998	0.00126351	0.924	0.285197	0	0.28646	0	0.00330481	0.924	0	0.0250817	0.641013	0	0
chr10-115399647	rs61882297	chr10_115394752_115334282:+	ATRNL1	circATRNL1-33	rs61882297	ENSG00000160570	DEDD2	0.000102206	0.391957	1.19626e-05	0.00019998	-0.00500178	0.748	0.399156	0	0.394154	0	-0.0128953	0.748	0	0.00549452	0.918653	0	0
chr10-115399647	rs61882297	chr10_115394752_115334282:+	ATRNL1	circATRNL1-33	rs61882297	ENSG00000166855	CLPX	0.000102206	-0.187907	9.58315e-05	0.00059994	0.0306714	0	-0.218523	0	-0.187852	0	-0.15562	0	1	-0.176776	0.000926398	1	1
chr10-115399647	rs61882297	chr10_115394752_115334282:+	ATRNL1	circATRNL1-33	rs61882297	ENSG00000168005	SPINDOC	0.000102206	0.323555	3.92894e-05	0.00039996	-0.0180186	0.238	0.339804	0	0.321785	0	-0.0535757	0.238	0	0.0769481	0.152027	0	0
chr10-115399647	rs61882297	chr10_115394752_115334282:+	ATRNL1	circATRNL1-33	rs61882297	ENSG00000170871	KIAA0232	0.000102206	-0.132176	4.34007e-05	9.999e-05	0.00942345	0.086	-0.14278	0	-0.133357	0	-0.0650297	0.086	0	-0.104402	0.0516658	0	0
chr10-115399647	rs61882297	chr10_115394752_115334282:+	ATRNL1	circATRNL1-33	rs61882297	ENSG00000174839	DENND6A	0.000102206	-0.158741	1.87872e-05	9.999e-05	0.00259542	0.704	-0.160185	0	-0.15759	0	-0.0143622	0.704	0	-0.0330341	0.539088	0	0
chr10-115399647	rs61882297	chr10_115394752_115334282:+	ATRNL1	circATRNL1-33	rs61882297	ENSG00000178184	PARD6G	0.000102206	0.453259	2.75216e-05	0.00089991	-0.0240001	0.188	0.479219	0	0.455218	0.002	-0.0494386	0.19	0	0.0369896	0.491588	0	0
chr10-115399647	rs61882297	chr10_115394752_115334282:+	ATRNL1	circATRNL1-33	rs61882297	ENSG00000181035	SLC25A42	0.000102206	0.306171	3.8799e-06	0.00019998	0.0114427	0.312	0.2954	0	0.306842	0	0.0352754	0.312	0	-0.0109317	0.838979	0	0
chr10-115399647	rs61882297	chr10_115394752_115334282:+	ATRNL1	circATRNL1-33	rs61882297	ENSG00000181788	SIAH2	0.000102206	0.391259	6.43792e-07	9.999e-05	-0.0149477	0.258	0.403908	0	0.388961	0	-0.0350585	0.258	0	0.0366249	0.495872	0	0
chr10-115399647	rs61882297	chr10_115394752_115334282:+	ATRNL1	circATRNL1-33	rs61882297	ENSG00000196646	ZNF136	0.000102206	-0.415942	1.50791e-06	9.999e-05	0.0267398	0.08	-0.441272	0	-0.414532	0	-0.0602667	0.08	0	-0.0962881	0.0728229	0	0
chr10-115399647	rs61882297	chr10_115394752_115334282:+	ATRNL1	circATRNL1-33	rs61882297	ENSG00000204869	IGFL4	0.000102206	0.480424	1.1144e-05	9.999e-05	-0.00885149	0.68	0.488287	0	0.479436	0	-0.0161396	0.68	0	0.0450049	0.402616	0	0
chr10-115445736	rs10787573	chr10_115426302_115281355:+	ATRNL1	circATRNL1-29	rs10787573	ENSG00000125755	SYMPK	0.000102206	-0.0608437	9.06487e-06	9.999e-05	0.00161689	0.496	-0.0621589	0	-0.060542	0	-0.0225613	0.496	0	0.036205	0.500829	0	0
chr10-115482606	rs114614148	chr10_115302043_115215697:+	ATRNL1	circATRNL1-18	rs114614148	ENSG00000154646	TMPRSS15	0.000102206	1.12032	6.44613e-05	9.999e-05	-0.0963684	0.082	1.21084	0	1.11447	0	-0.0827523	0.082	0	-0.0876904	0.102447	0	0
chr10-115482606	rs114614148	chr10_115302043_115215697:+	ATRNL1	circATRNL1-18	rs114614148	ENSG00000183878	UTY	0.000102206	-0.458626	1.52218e-05	0.00209979	-0.0114427	0.614	-0.449418	0	-0.460861	0	0.0227076	0.614	0	-0.0311883	0.56201	0	0
chr10-115500517	rs2420082	chr10_115519324_115426250:+	ATRNL1	circATRNL1-39	rs2420082	ENSG00000025800	KPNA6	0.000102206	0.0656297	9.58975e-05	0.00019998	0.00979013	0.004	0.0555453	0	0.0653354	0	0.147653	0.004	1	-0.188886	0.000395779	1	1
chr10-115500517	rs2420082	chr10_115519324_115461941:+	ATRNL1	circATRNL1-42	rs2420082	ENSG00000025800	KPNA6	0.000102206	0.0656297	9.58975e-05	0.00019998	0.0124784	0	0.0527107	0	0.0651891	0	0.184449	0	1	-0.247483	2.96818e-06	1	1
chr10-115500517	rs2420082	chr10_115519324_115426250:+	ATRNL1	circATRNL1-39	rs2420082	ENSG00000032742	IFT88	0.000102206	-0.0809907	7.85659e-05	0.00029997	-0.0155075	0.002	-0.0653062	0	-0.0808137	0	0.188661	0.002	1	0.243313	4.39451e-06	1	1
chr10-115500517	rs2420082	chr10_115519324_115461941:+	ATRNL1	circATRNL1-42	rs2420082	ENSG00000032742	IFT88	0.000102206	-0.0809907	7.85659e-05	0.00029997	-0.0195935	0	-0.0606437	0.004	-0.0802372	0	0.239685	0	1	0.252008	1.92344e-06	1	1
chr10-115500517	rs2420082	chr10_115519324_115426250:+	ATRNL1	circATRNL1-39	rs2420082	ENSG00000082269	FAM135A	0.000102206	-0.0534255	6.45288e-05	0.00019998	-0.0114038	0.006	-0.0411597	0.002	-0.0525636	0	0.214283	0.006	1	0.235786	8.76677e-06	1	1
chr10-115500517	rs2420082	chr10_115519324_115461941:+	ATRNL1	circATRNL1-42	rs2420082	ENSG00000082269	FAM135A	0.000102206	-0.0534255	6.45288e-05	0.00019998	-0.0180531	0	-0.0350747	0.004	-0.0531278	0	0.341313	0	1	0.335914	1.262e-10	1	1
chr10-115500517	rs2420082	chr10_115519324_115426250:+	ATRNL1	circATRNL1-39	rs2420082	ENSG00000101639	CEP192	0.000102206	-0.0924178	3.49521e-05	9.999e-05	-0.0171544	0.01	-0.0763843	0	-0.0935387	0	0.180025	0.01	1	0.227239	1.86931e-05	1	1
chr10-115500517	rs2420082	chr10_115519324_115461941:+	ATRNL1	circATRNL1-42	rs2420082	ENSG00000101639	CEP192	0.000102206	-0.0924178	3.49521e-05	9.999e-05	-0.0303816	0	-0.0613706	0.002	-0.0917522	0	0.326396	0	1	0.334879	1.44912e-10	1	1
chr10-115500517	rs2420082	chr10_115519324_115426250:+	ATRNL1	circATRNL1-39	rs2420082	ENSG00000102595	UGGT2	0.000102206	-0.077774	2.16717e-05	9.999e-05	-0.015294	0.002	-0.062929	0	-0.078223	0	0.191967	0.002	1	0.248783	2.62252e-06	1	1
chr10-115500517	rs2420082	chr10_115519324_115461941:+	ATRNL1	circATRNL1-42	rs2420082	ENSG00000102595	UGGT2	0.000102206	-0.077774	2.16717e-05	9.999e-05	-0.0244481	0	-0.0524604	0.002	-0.0769086	0	0.316453	0	1	0.378387	2.73629e-13	1	1
chr10-115500517	rs2420082	chr10_115519324_115426250:+	ATRNL1	circATRNL1-39	rs2420082	ENSG00000107890	ANKRD26	0.000102206	-0.101003	7.6012e-05	0.00029997	-0.00770444	0.048	-0.092514	0	-0.100218	0	0.0707897	0.048	1	0.139025	0.00941044	1	1
chr10-115500517	rs2420082	chr10_115519324_115461941:+	ATRNL1	circATRNL1-42	rs2420082	ENSG00000107890	ANKRD26	0.000102206	-0.101003	7.6012e-05	0.00029997	-0.019483	0.002	-0.0827021	0	-0.102185	0	0.186292	0.002	1	0.264346	5.64935e-07	1	1
chr10-115500517	rs2420082	chr10_115519324_115426250:+	ATRNL1	circATRNL1-39	rs2420082	ENSG00000113643	RARS	0.000102206	-0.0800038	4.28047e-05	9.999e-05	-0.019457	0.004	-0.0599945	0	-0.0794515	0	0.244283	0.004	1	0.311336	2.93574e-09	1	1
chr10-115500517	rs2420082	chr10_115519324_115461941:+	ATRNL1	circATRNL1-42	rs2420082	ENSG00000113643	RARS	0.000102206	-0.0800038	4.28047e-05	9.999e-05	-0.037539	0	-0.0424265	0.016	-0.0799655	0	0.471526	0	1	0.476156	4.28569e-21	1	1
chr10-115500517	rs2420082	chr10_115519324_115426250:+	ATRNL1	circATRNL1-39	rs2420082	ENSG00000114107	CEP70	0.000102206	-0.109052	3.10898e-06	9.999e-05	-0.0182171	0.008	-0.0915441	0	-0.109761	0	0.162666	0.008	1	0.280133	1.07372e-07	1	1
chr10-115500517	rs2420082	chr10_115519324_115461941:+	ATRNL1	circATRNL1-42	rs2420082	ENSG00000114107	CEP70	0.000102206	-0.109052	3.10898e-06	9.999e-05	-0.0383686	0	-0.0719728	0	-0.110341	0	0.346352	0	1	0.460867	1.05926e-19	1	1
chr10-115500517	rs2420082	chr10_115519324_115426250:+	ATRNL1	circATRNL1-39	rs2420082	ENSG00000114670	NEK11	0.000102206	-0.0937024	2.65881e-05	9.999e-05	-0.00791553	0.02	-0.0850405	0	-0.092956	0	0.0787585	0.02	1	0.138124	0.00988638	1	1
chr10-115500517	rs2420082	chr10_115519324_115461941:+	ATRNL1	circATRNL1-42	rs2420082	ENSG00000114670	NEK11	0.000102206	-0.0937024	2.65881e-05	9.999e-05	-0.0181936	0	-0.0751032	0	-0.0932968	0	0.193466	0	1	0.235873	8.69849e-06	1	1
chr10-115500517	rs2420082	chr10_115519324_115426250:+	ATRNL1	circATRNL1-39	rs2420082	ENSG00000119397	CNTRL	0.000102206	-0.112387	6.47711e-05	9.999e-05	-0.0175696	0	-0.0964334	0.002	-0.114003	0	0.150336	0	1	0.205804	0.000110236	1	1
chr10-115500517	rs2420082	chr10_115519324_115461941:+	ATRNL1	circATRNL1-42	rs2420082	ENSG00000119397	CNTRL	0.000102206	-0.112387	6.47711e-05	9.999e-05	-0.0269653	0	-0.0859374	0	-0.112903	0	0.237142	0	1	0.298845	1.30611e-08	1	1
chr10-115500517	rs2420082	chr10_115519324_115426250:+	ATRNL1	circATRNL1-39	rs2420082	ENSG00000119965	C10orf88	0.000102206	0.0858939	8.00176e-05	0.00019998	0.0117936	0	0.0729772	0	0.0847708	0	0.135753	0	1	-0.205617	0.000111867	1	1
chr10-115500517	rs2420082	chr10_115519324_115461941:+	ATRNL1	circATRNL1-42	rs2420082	ENSG00000119965	C10orf88	0.000102206	0.0858939	8.00176e-05	0.00019998	0.0182883	0	0.0672293	0	0.0855175	0	0.212889	0	1	-0.268298	3.76502e-07	1	1
chr10-115500517	rs2420082	chr10_115519324_115426250:+	ATRNL1	circATRNL1-39	rs2420082	ENSG00000121289	CEP89	0.000102206	-0.0936097	4.4071e-05	9.999e-05	-0.0155047	0.002	-0.0788023	0	-0.094307	0	0.165582	0.002	1	0.221992	2.93359e-05	1	1
chr10-115500517	rs2420082	chr10_115519324_115461941:+	ATRNL1	circATRNL1-42	rs2420082	ENSG00000121289	CEP89	0.000102206	-0.0936097	4.4071e-05	9.999e-05	-0.0282406	0.002	-0.0638155	0.004	-0.0920562	0.002	0.303847	0.004	1	0.367145	1.51744e-12	1	1
chr10-115500517	rs2420082	chr10_115519324_115426250:+	ATRNL1	circATRNL1-39	rs2420082	ENSG00000123106	CCDC91	0.000102206	-0.0786056	2.83376e-05	9.999e-05	-0.0180952	0.004	-0.0600861	0	-0.0781813	0	0.227236	0.004	1	0.308149	4.32511e-09	1	1
chr10-115500517	rs2420082	chr10_115519324_115461941:+	ATRNL1	circATRNL1-42	rs2420082	ENSG00000123106	CCDC91	0.000102206	-0.0786056	2.83376e-05	9.999e-05	-0.031716	0	-0.0471827	0.004	-0.0788987	0	0.4032	0	1	0.461345	9.60655e-20	1	1
chr10-115500517	rs2420082	chr10_115519324_115426250:+	ATRNL1	circATRNL1-39	rs2420082	ENSG00000127720	METTL25	0.000102206	-0.12172	4.44731e-05	0.00029997	-0.0145786	0.002	-0.106625	0	-0.121204	0	0.116736	0.002	1	0.177223	0.000898607	1	1
chr10-115500517	rs2420082	chr10_115519324_115461941:+	ATRNL1	circATRNL1-42	rs2420082	ENSG00000127720	METTL25	0.000102206	-0.12172	4.44731e-05	0.00029997	-0.0315454	0	-0.0918731	0.002	-0.123419	0	0.253877	0	1	0.2841	6.95751e-08	1	1
chr10-115500517	rs2420082	chr10_115519324_115426250:+	ATRNL1	circATRNL1-39	rs2420082	ENSG00000131437	KIF3A	0.000102206	0.0894467	2.989e-05	0.00019998	0.0186729	0	0.0714202	0	0.0900931	0	0.208557	0	1	-0.267039	4.28736e-07	1	1
chr10-115500517	rs2420082	chr10_115519324_115461941:+	ATRNL1	circATRNL1-42	rs2420082	ENSG00000131437	KIF3A	0.000102206	0.0894467	2.989e-05	0.00019998	0.0307169	0	0.0605062	0.002	0.0912231	0	0.333292	0	1	-0.372571	6.6932e-13	1	1
chr10-115500517	rs2420082	chr10_115519324_115426250:+	ATRNL1	circATRNL1-39	rs2420082	ENSG00000132849	PATJ	0.000102206	-0.0823982	7.35842e-05	0.00019998	-0.00869513	0.008	-0.0737162	0	-0.0824113	0	0.102859	0.008	1	0.129388	0.0157277	1	1
chr10-115500517	rs2420082	chr10_115519324_115461941:+	ATRNL1	circATRNL1-42	rs2420082	ENSG00000132849	PATJ	0.000102206	-0.0823982	7.35842e-05	0.00019998	-0.0180753	0	-0.0641858	0.002	-0.082261	0	0.21566	0	1	0.242656	4.6717e-06	1	1
chr10-115500517	rs2420082	chr10_115519324_115426250:+	ATRNL1	circATRNL1-39	rs2420082	ENSG00000134744	ZCCHC11	0.000102206	-0.0830195	8.51769e-05	9.999e-05	-0.0186919	0	-0.0636217	0.002	-0.0823136	0	0.228504	0	1	0.338081	9.43094e-11	1	1
chr10-115500517	rs2420082	chr10_115519324_115461941:+	ATRNL1	circATRNL1-42	rs2420082	ENSG00000134744	ZCCHC11	0.000102206	-0.0830195	8.51769e-05	9.999e-05	-0.0306487	0	-0.0524931	0.006	-0.0831418	0	0.364835	0	1	0.425602	9.62002e-17	1	1
chr10-115500517	rs2420082	chr10_115519324_115426250:+	ATRNL1	circATRNL1-39	rs2420082	ENSG00000140367	UBE2Q2	0.000102206	-0.0756739	2.17307e-05	0.00019998	-0.0107064	0	-0.0645672	0	-0.0752736	0	0.136291	0	1	0.175592	0.00100386	1	1
chr10-115500517	rs2420082	chr10_115519324_115461941:+	ATRNL1	circATRNL1-42	rs2420082	ENSG00000140367	UBE2Q2	0.000102206	-0.0756739	2.17307e-05	0.00019998	-0.0173531	0	-0.0593473	0	-0.0767003	0	0.224361	0	1	0.242569	4.70939e-06	1	1
chr10-115500517	rs2420082	chr10_115519324_115426250:+	ATRNL1	circATRNL1-39	rs2420082	ENSG00000141519	CCDC40	0.000102206	-0.143119	6.05423e-05	0.00029997	-0.0150065	0.012	-0.129432	0.002	-0.144438	0	0.099547	0.012	1	0.153996	0.00398155	1	1
chr10-115500517	rs2420082	chr10_115519324_115461941:+	ATRNL1	circATRNL1-42	rs2420082	ENSG00000141519	CCDC40	0.000102206	-0.143119	6.05423e-05	0.00029997	-0.0261126	0.002	-0.11815	0.002	-0.144263	0	0.17839	0.002	1	0.222261	2.86746e-05	1	1
chr10-115500517	rs2420082	chr10_115519324_115426250:+	ATRNL1	circATRNL1-39	rs2420082	ENSG00000144451	SPAG16	0.000102206	-0.092787	6.08389e-05	0.00019998	-0.0218788	0	-0.0701193	0	-0.0919981	0	0.231359	0	1	0.259485	9.22315e-07	1	1
chr10-115500517	rs2420082	chr10_115519324_115461941:+	ATRNL1	circATRNL1-42	rs2420082	ENSG00000144451	SPAG16	0.000102206	-0.092787	6.08389e-05	0.00019998	-0.03968	0	-0.0525357	0.018	-0.0922157	0	0.429419	0	1	0.431065	3.52491e-17	1	1
chr10-115500517	rs2420082	chr10_115519324_115426250:+	ATRNL1	circATRNL1-39	rs2420082	ENSG00000146414	SHPRH	0.000102206	-0.0833378	2.52351e-05	9.999e-05	-0.0137019	0.002	-0.0691048	0	-0.0828067	0	0.159877	0.002	1	0.219578	3.59676e-05	1	1
chr10-115500517	rs2420082	chr10_115519324_115461941:+	ATRNL1	circATRNL1-42	rs2420082	ENSG00000146414	SHPRH	0.000102206	-0.0833378	2.52351e-05	9.999e-05	-0.0197922	0	-0.0642282	0	-0.0840204	0	0.232645	0	1	0.296136	1.78873e-08	1	1
chr10-115500517	rs2420082	chr10_115519324_115426250:+	ATRNL1	circATRNL1-39	rs2420082	ENSG00000151338	MIPOL1	0.000102206	-0.0804426	1.61821e-05	9.999e-05	-0.0135696	0	-0.0662655	0	-0.0798351	0	0.165454	0	1	0.229445	1.54167e-05	1	1
chr10-115500517	rs2420082	chr10_115519324_115461941:+	ATRNL1	circATRNL1-42	rs2420082	ENSG00000151338	MIPOL1	0.000102206	-0.0804426	1.61821e-05	9.999e-05	-0.0259615	0	-0.0544903	0.004	-0.0804518	0	0.319551	0	1	0.36805	1.32525e-12	1	1
chr10-115500517	rs2420082	chr10_115519324_115426250:+	ATRNL1	circATRNL1-39	rs2420082	ENSG00000151466	SCLT1	0.000102206	-0.105581	7.78052e-06	9.999e-05	-0.0252064	0.008	-0.081833	0	-0.107039	0	0.228392	0.008	1	0.338018	9.51208e-11	1	1
chr10-115500517	rs2420082	chr10_115519324_115461941:+	ATRNL1	circATRNL1-42	rs2420082	ENSG00000151466	SCLT1	0.000102206	-0.105581	7.78052e-06	9.999e-05	-0.0384864	0	-0.0691177	0	-0.107604	0	0.351638	0	1	0.465419	4.14516e-20	1	1
chr10-115500517	rs2420082	chr10_115519324_115426250:+	ATRNL1	circATRNL1-39	rs2420082	ENSG00000151575	TEX9	0.000102206	-0.119916	3.36589e-05	9.999e-05	-0.0232748	0	-0.0964457	0	-0.119721	0	0.189776	0	1	0.245633	3.53555e-06	1	1
chr10-115500517	rs2420082	chr10_115519324_115461941:+	ATRNL1	circATRNL1-42	rs2420082	ENSG00000151575	TEX9	0.000102206	-0.119916	3.36589e-05	9.999e-05	-0.0421979	0	-0.0789063	0.002	-0.121104	0	0.35439	0	1	0.381153	1.77689e-13	1	1
chr10-115500517	rs2420082	chr10_115519324_115426250:+	ATRNL1	circATRNL1-39	rs2420082	ENSG00000151687	ANKAR	0.000102206	-0.100118	6.69675e-05	0.00029997	-0.0234301	0.006	-0.0756918	0.006	-0.0991219	0	0.232795	0.006	1	0.28954	3.79542e-08	1	1
chr10-115500517	rs2420082	chr10_115519324_115461941:+	ATRNL1	circATRNL1-42	rs2420082	ENSG00000151687	ANKAR	0.000102206	-0.100118	6.69675e-05	0.00029997	-0.0422389	0	-0.0575524	0.014	-0.0997913	0.002	0.418296	0.002	1	0.455721	3.00858e-19	1	1
chr10-115500517	rs2420082	chr10_115519324_115426250:+	ATRNL1	circATRNL1-39	rs2420082	ENSG00000156650	KAT6B	0.000102206	-0.0869287	5.412e-05	9.999e-05	-0.0213197	0.006	-0.0664651	0.002	-0.0877848	0	0.239431	0.006	1	0.316487	1.55382e-09	1	1
chr10-115500517	rs2420082	chr10_115519324_115461941:+	ATRNL1	circATRNL1-42	rs2420082	ENSG00000156650	KAT6B	0.000102206	-0.0869287	5.412e-05	9.999e-05	-0.0333582	0	-0.0535654	0.006	-0.0869237	0	0.380884	0	1	0.425532	9.74353e-17	1	1
chr10-115500517	rs2420082	chr10_115519324_115426250:+	ATRNL1	circATRNL1-39	rs2420082	ENSG00000164808	SPIDR	0.000102206	-0.083398	2.24926e-05	9.999e-05	-0.0201166	0.002	-0.0635733	0	-0.0836899	0	0.23508	0.002	1	0.328846	3.21132e-10	1	1
chr10-115500517	rs2420082	chr10_115519324_115461941:+	ATRNL1	circATRNL1-42	rs2420082	ENSG00000164808	SPIDR	0.000102206	-0.083398	2.24926e-05	9.999e-05	-0.0337816	0	-0.0499335	0.004	-0.0837151	0	0.400892	0	1	0.449938	9.52407e-19	1	1
chr10-115500517	rs2420082	chr10_115519324_115426250:+	ATRNL1	circATRNL1-39	rs2420082	ENSG00000164989	CCDC171	0.000102206	-0.0918762	7.84203e-05	9.999e-05	-0.00372343	0.298	-0.0891302	0	-0.0928537	0	0.0366983	0.298	0	0.0670555	0.212101	0	0
chr10-115500517	rs2420082	chr10_115519324_115461941:+	ATRNL1	circATRNL1-42	rs2420082	ENSG00000164989	CCDC171	0.000102206	-0.0918762	7.84203e-05	9.999e-05	-0.0102692	0.04	-0.0815023	0.002	-0.0917715	0	0.108672	0.04	1	0.130107	0.0151524	1	1
chr10-115500517	rs2420082	chr10_115519324_115426250:+	ATRNL1	circATRNL1-39	rs2420082	ENSG00000167766	ZNF83	0.000102206	-0.122592	6.34226e-05	9.999e-05	-0.013103	0.004	-0.109264	0	-0.122367	0	0.101362	0.004	1	0.166446	0.00183571	1	1
chr10-115500517	rs2420082	chr10_115519324_115461941:+	ATRNL1	circATRNL1-42	rs2420082	ENSG00000167766	ZNF83	0.000102206	-0.122592	6.34226e-05	9.999e-05	-0.0298431	0	-0.0944951	0	-0.124338	0	0.236853	0	1	0.285571	5.91351e-08	1	1
chr10-115500517	rs2420082	chr10_115519324_115426250:+	ATRNL1	circATRNL1-39	rs2420082	ENSG00000175198	PCCA	0.000102206	-0.091691	4.60439e-05	0.00019998	-0.0216633	0.002	-0.0716835	0	-0.0933468	0	0.227709	0.002	1	0.292836	2.6124e-08	1	1
chr10-115500517	rs2420082	chr10_115519324_115461941:+	ATRNL1	circATRNL1-42	rs2420082	ENSG00000175198	PCCA	0.000102206	-0.091691	4.60439e-05	0.00019998	-0.0391893	0	-0.0516005	0.016	-0.0907898	0	0.429647	0	1	0.442284	4.23331e-18	1	1
chr10-115500517	rs2420082	chr10_115519324_115426250:+	ATRNL1	circATRNL1-39	rs2420082	ENSG00000186409	CCDC30	0.000102206	-0.0988212	3.25485e-05	9.999e-05	-0.00732202	0.048	-0.0925886	0	-0.0999106	0	0.0668985	0.048	1	0.097783	0.0684665	0	0
chr10-115500517	rs2420082	chr10_115519324_115461941:+	ATRNL1	circATRNL1-42	rs2420082	ENSG00000186409	CCDC30	0.000102206	-0.0988212	3.25485e-05	9.999e-05	-0.0124026	0.004	-0.0857242	0	-0.0981268	0	0.125589	0.004	1	0.173437	0.00116037	1	1
chr10-115500517	rs2420082	chr10_115519324_115426250:+	ATRNL1	circATRNL1-39	rs2420082	ENSG00000187240	DYNC2H1	0.000102206	-0.0825121	3.0933e-05	0.00039996	-0.0130361	0.002	-0.0686508	0	-0.0816868	0	0.158925	0.002	1	0.190895	0.000341913	1	1
chr10-115500517	rs2420082	chr10_115519324_115461941:+	ATRNL1	circATRNL1-42	rs2420082	ENSG00000187240	DYNC2H1	0.000102206	-0.0825121	3.0933e-05	0.00039996	-0.0175009	0	-0.0653967	0	-0.0828976	0	0.206982	0	1	0.221133	3.15504e-05	1	1
chr10-115500517	rs2420082	chr10_115519324_115426250:+	ATRNL1	circATRNL1-39	rs2420082	ENSG00000188596	CFAP54	0.000102206	-0.117859	3.35201e-05	9.999e-05	-0.0131056	0.01	-0.102754	0	-0.11586	0	0.108769	0.01	1	0.193997	0.000272013	1	1
chr10-115500517	rs2420082	chr10_115519324_115461941:+	ATRNL1	circATRNL1-42	rs2420082	ENSG00000188596	CFAP54	0.000102206	-0.117859	3.35201e-05	9.999e-05	-0.0214941	0	-0.0979347	0	-0.119429	0	0.175061	0	1	0.22934	1.55597e-05	1	1
chr10-115500517	rs2420082	chr10_115519324_115426250:+	ATRNL1	circATRNL1-39	rs2420082	ENSG00000197959	DNM3	0.000102206	0.0948085	1.15923e-05	9.999e-05	0.0133248	0.002	0.0801717	0	0.0934965	0	0.140384	0.002	1	-0.193975	0.000272458	1	1
chr10-115500517	rs2420082	chr10_115519324_115461941:+	ATRNL1	circATRNL1-42	rs2420082	ENSG00000197959	DNM3	0.000102206	0.0948085	1.15923e-05	9.999e-05	0.0147728	0.002	0.0802096	0	0.0949824	0	0.154599	0.002	1	-0.235873	8.69885e-06	1	1
chr10-115500517	rs2420082	chr10_115519324_115426250:+	ATRNL1	circATRNL1-39	rs2420082	ENSG00000219626	FAM228B	0.000102206	-0.125606	4.92816e-05	9.999e-05	-0.0236218	0.002	-0.102995	0	-0.126617	0	0.181521	0.002	1	0.266558	4.50514e-07	1	1
chr10-115500517	rs2420082	chr10_115519324_115461941:+	ATRNL1	circATRNL1-42	rs2420082	ENSG00000219626	FAM228B	0.000102206	-0.125606	4.92816e-05	9.999e-05	-0.0442385	0	-0.0812795	0.01	-0.125518	0	0.352645	0	1	0.402251	5.75385e-15	1	1
chr10-115554589	rs192747729	chr10_115549536_115394659:+	ATRNL1	circATRNL1-37	rs182549736,rs187119352,rs192747729	ENSG00000167646	DNAAF3	0.000200672	-0.710646	7.33896e-05	0.00049995	-0.0208789	0.534	-0.698406	0	-0.719285	0	0.0261717	0.534	0	-0.0116612	0.828394	0	0
chr10-115554589	rs192747729	chr10_115549536_115394659:+	ATRNL1	circATRNL1-37	rs182549736,rs187119352,rs192747729	ENSG00000187325	TAF9B	0.000102206	-0.333321	8.83192e-06	0.00359964	-0.00925904	0.518	-0.324606	0	-0.333865	0	0.0249661	0.518	0	-0.0449257	0.403445	0	0
chr10-115602601	rs11197330	chr10_115519324_115394659:+	ATRNL1	circATRNL1-36	rs11197330	ENSG00000215301	DDX3X	0.000102206	0.0545182	8.23505e-05	0.00029997	0.0106973	0	0.0439498	0.002	0.0546471	0	0.194007	0	1	-0.208634	8.8093e-05	1	1
chr10-115680709	rs182549736	chr10_115549536_115394659:+	ATRNL1	circATRNL1-37	rs182549736,rs187119352,rs192747729	ENSG00000108602	ALDH3A1	0.000102206	-0.700177	9.76246e-05	0.00029997	0.0688542	0.018	-0.769362	0	-0.700508	0	-0.0936267	0.018	1	0.0241381	0.653622	0	0
chr10-115680709	rs182549736	chr10_115549536_115394659:+	ATRNL1	circATRNL1-37	rs182549736,rs187119352,rs192747729	ENSG00000187325	TAF9B	0.000102206	-0.325873	3.41967e-06	0.00169983	-0.00898989	0.45	-0.314523	0	-0.323513	0	0.024653	0.45	0	-0.0439328	0.413927	0	0
chr10-116232368	rs6585383	chr10_116089741_116096764:-	GFRA1	circGFRA1	rs6585383	ENSG00000196932	TMEM26	0.000102206	-0.139128	5.50609e-05	9.999e-05	-0.00781078	0.178	-0.130561	0	-0.138372	0	0.054195	0.178	0	-0.0817308	0.128077	0	0
chr10-116648191	rs2901114	chr10_116692351_116707285:-	HSPA12A	circHSPA12A-1	rs116865054,rs2901114,rs79692675	ENSG00000128271	ADORA2A	0.000102206	-0.155685	8.52475e-05	9.999e-05	-0.00414247	0.482	-0.150929	0	-0.155071	0	0.0227272	0.482	0	0.0456917	0.395467	0	0
chr10-116718237	rs79692675	chr10_116692351_116707285:-	HSPA12A	circHSPA12A-1	rs116865054,rs2901114,rs79692675	ENSG00000147955	SIGMAR1	0.000102206	-0.0702038	8.41719e-05	9.999e-05	-0.0060433	0.068	-0.0639362	0.002	-0.0699795	0	0.0799454	0.068	0	-0.0709178	0.186883	0	0
chr10-116718237	rs79692675	chr10_116692351_116707285:-	HSPA12A	circHSPA12A-1	rs116865054,rs2901114,rs79692675	ENSG00000150556	LYPD6B	0.000102206	-0.176364	3.73973e-05	9.999e-05	0.0142934	0.06	-0.193319	0	-0.179026	0	-0.0724458	0.06	0	0.0651718	0.225252	0	0
chr10-116730958	rs116865054	chr10_116692351_116707285:-	HSPA12A	circHSPA12A-1	rs116865054,rs2901114,rs79692675	ENSG00000205155	PSENEN	0.000102206	-0.333584	4.30854e-05	0.00019998	-0.0668886	0	-0.270063	0	-0.336952	0	0.195087	0	1	-0.239288	6.37569e-06	1	1
chr10-116753092	rs116862920	chr10_116911790_116968712:-	SHTN1	circSHTN1-4	rs116862920	ENSG00000039600	SOX30	0.000102206	-0.952407	8.9939e-05	0.00029997	0.0525563	0.25	-1.00279	0	-0.950229	0	-0.0509755	0.25	0	0.0588885	0.273276	0	0
chr10-116753092	rs116862920	chr10_116911790_116968712:-	SHTN1	circSHTN1-4	rs116862920	ENSG00000164318	EGFLAM	0.000102206	-0.708448	3.08507e-05	9.999e-05	0.00597485	0.826	-0.713527	0	-0.707552	0	-0.00808439	0.826	0	0.0113743	0.832553	0	0
chr10-116806244	rs4752012	chr10_116698635_116707285:-	HSPA12A	circHSPA12A-2	rs4752012	ENSG00000155754	C2CD6	0.000102206	0.106246	3.29848e-05	9.999e-05	0.0122606	0.006	0.0944298	0.002	0.10669	0	0.110503	0.006	1	0.154238	0.00392418	1	1
chr10-117076159	rs11197885	chr10_116901765_116921516:-	SHTN1	circSHTN1-1	rs11197885	ENSG00000110536	PTPMT1	0.000102206	0.154146	4.94e-05	9.999e-05	0.0210694	0.002	0.132036	0	0.153106	0	0.134644	0.002	1	0.113223	0.0347437	1	1
chr10-117076159	rs11197885	chr10_116901765_116921516:-	SHTN1	circSHTN1-1	rs11197885	ENSG00000173258	ZNF483	0.000102206	-0.156615	7.31062e-05	9.999e-05	-0.0203128	0.002	-0.136747	0.002	-0.157059	0	0.125898	0.002	1	-0.132886	0.0130999	1	1
chr10-117135857	rs1871345	chr10_116951909_116960230:-	SHTN1	circSHTN1-7	rs1871345	ENSG00000138756	BMP2K	0.000102206	0.10134	9.87397e-05	0.00019998	0.00213761	0.64	0.0995322	0	0.10167	0	0.0182812	0.64	0	0.037573	0.484776	0	0
chr10-117135857	rs1871345	chr10_116951909_116960230:-	SHTN1	circSHTN1-7	rs1871345	ENSG00000196844	PATE2	0.000102206	-0.19471	1.02234e-05	9.999e-05	0.00515246	0.504	-0.197836	0	-0.192684	0	-0.0240862	0.504	0	0.0394385	0.463343	0	0
chr10-117135857	rs1871345	chr10_116951909_116960230:-	SHTN1	circSHTN1-7	rs1871345	ENSG00000241343	RPL36A	0.000102206	0.216794	5.07008e-05	9.999e-05	0.00977182	0.294	0.207746	0	0.217518	0	0.0405534	0.294	0	0.0528319	0.325752	0	0
chr10-117248038	rs2283137	chr10_117290186_117341102:-	PDZD8	circPDZD8	rs1118530,rs2283137	ENSG00000123106	CCDC91	0.000102206	-0.0668335	6.8793e-05	9.999e-05	-0.00709106	0.008	-0.0597791	0	-0.0668702	0	0.101055	0.008	1	0.117387	0.0285593	1	1
chr10-117248038	rs2283137	chr10_117290186_117341102:-	PDZD8	circPDZD8	rs1118530,rs2283137	ENSG00000134897	BIVM	0.000102206	-0.048881	2.96369e-05	0.00019998	0.00117029	0.526	-0.0504541	0	-0.0492838	0	-0.0193818	0.526	0	0.0108252	0.840526	0	0
chr10-117435124	rs1118530	chr10_117290186_117341102:-	PDZD8	circPDZD8	rs1118530,rs2283137	ENSG00000135436	FAM186B	0.000102206	0.159484	8.03885e-05	0.00019998	0.0198389	0.018	0.138166	0	0.158005	0	0.120334	0.018	1	-0.0995938	0.0634777	0	0
chr10-11760850	rs72781910	chr10_11955232_11964125:-	UPF2	circUPF2-1	rs10906012,rs72781910,rs74793262	ENSG00000124181	PLCG1	0.000102206	-0.12352	5.36559e-05	9.999e-05	0.0111442	0.034	-0.13439	0	-0.123246	0	-0.0845837	0.034	1	-0.134368	0.012108	1	1
chr10-11771841	rs10906012	chr10_11955232_11964125:-	UPF2	circUPF2-1	rs10906012,rs72781910,rs74793262	ENSG00000130816	DNMT1	0.000102206	-0.0638678	2.15446e-05	9.999e-05	-0.00355874	0.19	-0.0594447	0	-0.0630035	0	0.05152	0.19	0	-0.100229	0.0617993	0	0
chr10-11771841	rs10906012	chr10_11955232_11964125:-	UPF2	circUPF2-1	rs10906012,rs72781910,rs74793262	ENSG00000132164	SLC6A11	0.000102206	0.102457	6.84722e-05	9.999e-05	0.000232379	0.958	0.102799	0	0.103032	0	0.00167467	0.958	0	0.012229	0.820177	0	0
chr10-11771841	rs10906012	chr10_11955232_11964125:-	UPF2	circUPF2-1	rs10906012,rs72781910,rs74793262	ENSG00000151413	NUBPL	0.000102206	0.0653901	9.41034e-05	9.999e-05	0.00208461	0.484	0.0633055	0	0.0653902	0	0.0306354	0.484	0	0.0263281	0.624515	0	0
chr10-11771841	rs10906012	chr10_11955232_11964125:-	UPF2	circUPF2-1	rs10906012,rs72781910,rs74793262	ENSG00000162836	ACP6	0.000102206	0.0946859	4.19746e-05	9.999e-05	0.00750763	0.082	0.0875422	0	0.0950499	0	0.0753338	0.082	0	0.108783	0.0425555	1	0
chr10-11771841	rs10906012	chr10_11955232_11964125:-	UPF2	circUPF2-1	rs10906012,rs72781910,rs74793262	ENSG00000185262	UBALD2	0.000102206	-0.113244	2.22244e-05	9.999e-05	-0.0126143	0.01	-0.100932	0	-0.113546	0	0.107761	0.01	1	-0.0876607	0.102564	0	0
chr10-118578612	rs112645220	chr10_118701306_118730410:-	CACUL1	circCACUL1-4	rs112645220,rs1247157,rs1338174	ENSG00000084674	APOB	0.000102206	-0.366212	9.00863e-06	9.999e-05	0.0020047	0.87	-0.371355	0.002	-0.36935	0.002	-0.00672049	0.872	0	0.0182474	0.734456	0	0
chr10-118578612	rs112645220	chr10_118701306_118730410:-	CACUL1	circCACUL1-4	rs112645220,rs1247157,rs1338174	ENSG00000206384	COL6A6	0.000102206	-0.300114	3.91584e-05	9.999e-05	0.0251736	0.07	-0.326239	0	-0.301065	0	-0.0777764	0.07	0	0.0857391	0.110349	0	0
chr10-118578612	rs112645220	chr10_118701306_118730410:-	CACUL1	circCACUL1-4	rs112645220,rs1247157,rs1338174	ENSG00000213380	COG8	0.000102206	-0.147605	1.05119e-05	9.999e-05	-0.000206102	0.996	-0.147535	0	-0.147741	0	0.000103084	0.996	0	0.0214838	0.689614	0	0
chr10-118604461	rs1338174	chr10_118701306_118730410:-	CACUL1	circCACUL1-4	rs112645220,rs1247157,rs1338174	ENSG00000073050	XRCC1	0.000102206	0.106142	1.40842e-05	9.999e-05	-0.00402293	0.33	0.110625	0	0.106602	0	-0.0328038	0.33	0	-0.0345709	0.520364	0	0
chr10-118604461	rs1338174	chr10_118701306_118730410:-	CACUL1	circCACUL1-4	rs112645220,rs1247157,rs1338174	ENSG00000136758	YME1L1	0.000102206	-0.0484243	5.4694e-05	0.00029997	-0.00751645	0.002	-0.0398947	0	-0.0474111	0	0.158082	0.002	1	-0.203403	0.000133019	1	1
chr10-118624113	rs1247157	chr10_118701306_118730410:-	CACUL1	circCACUL1-4	rs112645220,rs1247157,rs1338174	ENSG00000036565	SLC18A1	0.000102206	0.28507	4.65116e-05	9.999e-05	0.0132613	0.32	0.275978	0	0.289239	0	0.0442838	0.32	0	-0.059206	0.270694	0	0
chr10-118624113	rs1247157	chr10_118701306_118730410:-	CACUL1	circCACUL1-4	rs112645220,rs1247157,rs1338174	ENSG00000166900	STX3	0.000102206	-0.0486932	9.22465e-05	9.999e-05	8.53e-05	0.954	-0.0493276	0	-0.0492423	0	-0.00220341	0.954	0	-0.0143649	0.789451	0	0
chr10-118624113	rs1247157	chr10_118701306_118730410:-	CACUL1	circCACUL1-4	rs112645220,rs1247157,rs1338174	ENSG00000205420	KRT6A	0.000102206	0.203376	8.24799e-05	9.999e-05	0.010022	0.284	0.19268	0	0.202702	0	0.0444427	0.284	0	-0.0693116	0.197088	0	0
chr10-118624113	rs1247157	chr10_118701306_118730410:-	CACUL1	circCACUL1-4	rs112645220,rs1247157,rs1338174	ENSG00000234828	IQCM	0.000102206	0.231314	7.29265e-05	0.00019998	0.00861481	0.416	0.224982	0	0.233597	0	0.0322186	0.416	0	-0.014014	0.794478	0	0
chr10-118663252	rs10736269	chr10_118691265_118730410:-	CACUL1	circCACUL1-3	rs10736269	ENSG00000163467	TSACC	0.000102206	-0.167299	4.68443e-05	9.999e-05	-7.64e-05	0.984	-0.165821	0	-0.165898	0	-0.000539775	0.984	0	0.00803171	0.881323	0	0
chr10-118730878	rs11598125	chr10_118685983_118707587:-	CACUL1	circCACUL1-1	rs11598125	ENSG00000130827	PLXNA3	0.000102206	-0.118991	7.55469e-06	9.999e-05	0.00372136	0.53	-0.12256	0	-0.118838	0	-0.0284747	0.53	0	0.00590607	0.912583	0	0
chr10-118730878	rs11598125	chr10_118685983_118707587:-	CACUL1	circCACUL1-1	rs11598125	ENSG00000170647		0.000102206	-0.128956	7.56354e-05	9.999e-05	0.00502162	0.512	-0.133785	0	-0.128763	0	-0.0358604	0.512	0	0.0600777	0.26369	0	0
chr10-11891561	rs74793262	chr10_11955232_11964125:-	UPF2	circUPF2-1	rs10906012,rs72781910,rs74793262	ENSG00000185101	ANO9	0.000102206	-0.86248	4.02313e-05	9.999e-05	-0.00474392	0.884	-0.850868	0	-0.855612	0	0.00514512	0.884	0	-0.00921284	0.864028	0	0
chr10-11891561	rs74793262	chr10_11955232_11964125:-	UPF2	circUPF2-1	rs10906012,rs72781910,rs74793262	ENSG00000204659	CBY3	0.000102206	-0.556315	8.77113e-05	0.00029997	0.0341146	0.136	-0.59094	0	-0.556825	0	-0.0559695	0.136	0	-0.0762273	0.155913	0	0
chr10-118973729	rs2901170	chr10_119072890_119073937:-	EIF3A	circEIF3A-3	rs12415135,rs2901170	ENSG00000170260	ZNF212	0.000102206	-0.0691995	2.05293e-05	0.00019998	-0.00142669	0.54	-0.0677526	0	-0.0691793	0	0.019984	0.54	0	-0.00832717	0.876991	0	0
chr10-11915168	rs7095092	chr10_12094271_12081472:+	DHTKD1	circDHTKD1-4	rs7095092	ENSG00000037474	NSUN2	0.000102206	-0.130856	5.37703e-05	9.999e-05	0.00209821	0.716	-0.131119	0	-0.129021	0	-0.01251	0.716	0	0.0357413	0.506333	0	0
chr10-119175521	rs33987628	chr10_119065399_119073937:-	EIF3A	circEIF3A-2	rs33987628	ENSG00000029534	ANK1	0.000102206	-0.263988	4.20329e-05	9.999e-05	-0.0104679	0.37	-0.253075	0.002	-0.263543	0	0.035809	0.37	0	-0.0529136	0.325003	0	0
chr10-119175521	rs33987628	chr10_119065399_119073937:-	EIF3A	circEIF3A-2	rs33987628	ENSG00000102531	FNDC3A	0.000102206	0.11853	7.12155e-05	0.00049995	-0.000394599	0.954	0.120094	0	0.119699	0	-0.00302603	0.954	0	0.0393529	0.464314	0	0
chr10-119175521	rs33987628	chr10_119065399_119073937:-	EIF3A	circEIF3A-2	rs33987628	ENSG00000105429	MEGF8	0.000102206	-0.190772	3.23984e-05	9.999e-05	-0.0251684	0.004	-0.164555	0.002	-0.189723	0	0.12786	0.004	1	-0.109333	0.0415148	1	1
chr10-119175521	rs33987628	chr10_119065399_119073937:-	EIF3A	circEIF3A-2	rs33987628	ENSG00000116396	KCNC4	0.000102206	-0.23873	6.5673e-05	0.00019998	-0.0151619	0.14	-0.224326	0	-0.239488	0	0.0607354	0.14	0	-0.104177	0.0521735	0	0
chr10-119175521	rs33987628	chr10_119065399_119073937:-	EIF3A	circEIF3A-2	rs33987628	ENSG00000122870	BICC1	0.000102206	-0.210423	9.6173e-05	0.00029997	0.00444984	0.654	-0.215524	0	-0.211074	0	-0.0181013	0.654	0	0.00859589	0.873054	0	0
chr10-119175521	rs33987628	chr10_119065399_119073937:-	EIF3A	circEIF3A-2	rs33987628	ENSG00000128595	CALU	0.000102206	0.163846	2.61532e-05	0.00039996	-0.00619955	0.372	0.17141	0	0.16521	0	-0.0331262	0.372	0	-0.0290674	0.588915	0	0
chr10-119175521	rs33987628	chr10_119065399_119073937:-	EIF3A	circEIF3A-2	rs33987628	ENSG00000131389	SLC6A6	0.000102206	0.33282	6.97002e-05	0.00019998	-0.0302893	0.044	0.362388	0	0.332099	0	-0.0818527	0.044	1	-0.0919422	0.086783	0	0
chr10-119175521	rs33987628	chr10_119065399_119073937:-	EIF3A	circEIF3A-2	rs33987628	ENSG00000160224	AIRE	0.000102206	0.507214	1.61617e-05	0.00019998	0.00558024	0.79	0.505688	0	0.511268	0	0.00956757	0.79	0	0.0542624	0.312805	0	0
chr10-119175521	rs33987628	chr10_119065399_119073937:-	EIF3A	circEIF3A-2	rs33987628	ENSG00000160613	PCSK7	0.000102206	0.216689	3.34169e-05	9.999e-05	0.0100038	0.296	0.208721	0	0.218725	0	0.0435701	0.296	0	0.047088	0.381171	0	0
chr10-119175521	rs33987628	chr10_119065399_119073937:-	EIF3A	circEIF3A-2	rs33987628	ENSG00000162490	DRAXIN	0.000102206	0.534789	5.29729e-05	0.00029997	-0.0200621	0.394	0.552182	0	0.53212	0	-0.0343496	0.394	0	-0.0356357	0.507591	0	0
chr10-119175521	rs33987628	chr10_119065399_119073937:-	EIF3A	circEIF3A-2	rs33987628	ENSG00000169047	IRS1	0.000102206	-0.263912	5.23475e-05	0.00019998	-0.0210565	0.074	-0.239896	0	-0.260953	0	0.0777533	0.074	0	-0.100157	0.0619887	0	0
chr10-119175521	rs33987628	chr10_119065399_119073937:-	EIF3A	circEIF3A-2	rs33987628	ENSG00000170312	CDK1	0.000102206	0.48414	8.71205e-05	9.999e-05	0.00146141	0.954	0.48058	0.002	0.482041	0.002	0.00292408	0.952	0	0.0317249	0.555298	0	0
chr10-119175521	rs33987628	chr10_119065399_119073937:-	EIF3A	circEIF3A-2	rs33987628	ENSG00000196456	ZNF775	0.000102206	-0.167178	9.00987e-05	9.999e-05	0.00634055	0.384	-0.172919	0	-0.166578	0	-0.0351975	0.384	0	0.0175626	0.744068	0	0
chr10-119257728	rs12415135	chr10_119072890_119073937:-	EIF3A	circEIF3A-3	rs12415135,rs2901170	ENSG00000152254	G6PC2	0.000102206	-0.354834	7.07163e-05	0.00039996	-0.00327546	0.842	-0.353004	0	-0.356279	0	0.00705289	0.842	0	-0.00657496	0.902729	0	0
chr10-11984458	rs117263863	chr10_12120267_12081472:+	DHTKD1	circDHTKD1-7	rs117263863,rs1962249	ENSG00000056998	GYG2	0.000102206	-0.721486	4.29164e-05	0.00159984	0.0161534	0.596	-0.738744	0	-0.72259	0	-0.0193021	0.596	0	0.0468233	0.383857	0	0
chr10-119957741	rs11815461	chr10_119904277_119902799:+	SEC23IP	circSEC23IP-1	rs11815461	ENSG00000100097	LGALS1	0.000102206	-0.238714	1.42805e-05	9.999e-05	0.00845182	0.352	-0.250312	0	-0.24186	0	-0.0298799	0.352	0	0.0225237	0.675424	0	0
chr10-119957741	rs11815461	chr10_119904277_119902799:+	SEC23IP	circSEC23IP-1	rs11815461	ENSG00000164695	CHMP4C	0.000102206	-0.476517	7.10179e-05	0.00019998	0.00290853	0.866	-0.476082	0	-0.473173	0	-0.00617475	0.866	0	0.0387531	0.471156	0	0
chr10-12042191	rs1300033	chr10_12091684_12081472:+	DHTKD1	circDHTKD1-3	rs1300033	ENSG00000183260	ABHD16B	0.000102206	0.190781	9.94671e-05	0.00019998	0.00309523	0.69	0.184756	0	0.187852	0	0.0157773	0.69	0	0.00167832	0.975113	0	0
chr10-120626547	rs10886725	chr10_120521095_120513911:+	PLPP4	circPLPP4	rs10886725	ENSG00000170946	DNAJC24	0.000102206	-0.0580948	2.222e-05	9.999e-05	-0.00280913	0.182	-0.0554801	0.002	-0.0582892	0	0.0453896	0.182	0	-0.0705538	0.189161	0	0
chr10-12112834	rs1701470	chr10_12120267_12094073:+	DHTKD1	circDHTKD1-8	rs1701470,rs9329336	ENSG00000100412	ACO2	0.000102206	0.0626645	4.77055e-05	0.00019998	-0.00109108	0.894	0.0647007	0	0.0636097	0	-0.0172916	0.894	0	-0.012092	0.822158	0	0
chr10-12122543	rs9329336	chr10_12120267_12094073:+	DHTKD1	circDHTKD1-8	rs1701470,rs9329336	ENSG00000132196	HSD17B7	0.000102206	-0.225578	4.65719e-05	9.999e-05	0.00219115	0.85	-0.228183	0	-0.225992	0	-0.00879181	0.85	0	0.00970858	0.856788	0	0
chr10-121397403	rs9420335	chr10_121538592_121565704:-	FGFR2	circFGFR2	rs74158434,rs9420335	ENSG00000114650	SCAP	0.000102206	0.102443	2.93739e-05	9.999e-05	0.0124142	0.006	0.0894725	0	0.101887	0	0.115402	0.006	1	0.155109	0.00372346	1	1
chr10-121672962	rs1219514	chr10_121790169_121870038:-	ATE1	circATE1-2	rs1219514	ENSG00000143776	CDC42BPA	0.000102206	-0.0764561	8.06206e-05	9.999e-05	-0.00598404	0.082	-0.0706111	0	-0.0765951	0	0.0772577	0.082	0	0.101549	0.0584305	0	0
chr10-121672962	rs1219514	chr10_121790169_121913893:-	ATE1	circATE1-3	rs1219514	ENSG00000143776	CDC42BPA	0.000102206	-0.0764561	8.06206e-05	9.999e-05	-0.00222258	0.564	-0.074281	0	-0.0765036	0	0.0282667	0.564	0	0.0640666	0.233233	0	0
chr10-12168405	rs4747967	chr10_12120267_12117673:+	DHTKD1	circDHTKD1-9	rs4747967,rs7095909	ENSG00000025039	RRAGD	0.000102206	-0.0483097	6.07139e-05	9.999e-05	-0.00409499	0.04	-0.0434457	0	-0.0475407	0	0.0823177	0.04	1	-0.109986	0.0403047	1	1
chr10-12168405	rs4747967	chr10_12120267_12117673:+	DHTKD1	circDHTKD1-9	rs4747967,rs7095909	ENSG00000106609	TMEM248	0.000102206	-0.0486542	1.48453e-05	9.999e-05	-0.00165234	0.36	-0.0471516	0	-0.048804	0	0.0315913	0.36	0	-0.0346847	0.518991	0	0
chr10-12168405	rs4747967	chr10_12120267_12117673:+	DHTKD1	circDHTKD1-9	rs4747967,rs7095909	ENSG00000106665	CLIP2	0.000102206	0.0684071	4.89257e-06	9.999e-05	0.0014271	0.558	0.0665005	0	0.0679276	0	0.0176581	0.558	0	0.0275154	0.60897	0	0
chr10-12168405	rs4747967	chr10_12120267_12117673:+	DHTKD1	circDHTKD1-9	rs4747967,rs7095909	ENSG00000146676	PURB	0.000102206	-0.0603644	6.20568e-05	9.999e-05	0.00151016	0.5	-0.0610153	0	-0.0595051	0	-0.0220656	0.5	0	0.0364256	0.498221	0	0
chr10-12168405	rs4747967	chr10_12120267_12117673:+	DHTKD1	circDHTKD1-9	rs4747967,rs7095909	ENSG00000155893	PXYLP1	0.000102206	-0.0697936	4.95107e-05	0.00019998	0.00212991	0.448	-0.0728778	0	-0.0707479	0	-0.0278791	0.448	0	0.0468538	0.383546	0	0
chr10-12168405	rs4747967	chr10_12120267_12117673:+	DHTKD1	circDHTKD1-9	rs4747967,rs7095909	ENSG00000206199	ANKUB1	0.000102206	0.112657	9.53697e-05	0.00029997	0.00112748	0.84	0.110809	0	0.111936	0	0.0082127	0.84	0	0.0310071	0.564286	0	0
chr10-12168405	rs4747967	chr10_12120267_12117673:+	DHTKD1	circDHTKD1-9	rs4747967,rs7095909	ENSG00000232593	KANTR	0.000102206	0.0987417	1.46381e-05	0.00019998	-0.00542241	0.156	0.103944	0	0.0985215	0	-0.0502699	0.156	0	-0.0662234	0.217841	0	0
chr10-12168405	rs4747967	chr10_12120267_12117673:+	DHTKD1	circDHTKD1-9	rs4747967,rs7095909	ENSG00000253304	TMEM200B	0.000102206	-0.167525	4.39741e-05	0.00019998	-0.012594	0.06	-0.154429	0	-0.167023	0	0.0731438	0.06	0	-0.0448061	0.404699	0	0
chr10-121707429	rs1219510	chr10_121836718_121911151:-	ATE1	circATE1-7	rs1219510,rs34430324,rs57886126,rs74399665,rs7914615	ENSG00000127774	EMC6	0.000102206	0.508549	6.76525e-05	0.00059994	0.0106432	0.708	0.494965	0	0.505608	0	0.0186631	0.708	0	-0.00104259	0.984539	0	0
chr10-121707429	rs1219510	chr10_121870006_121911151:-	ATE1	circATE1-12	rs1219510,rs139466239,rs2132910,rs2420957	ENSG00000127774	EMC6	0.000102206	0.508549	6.76525e-05	0.00059994	0.0273542	0.35	0.483092	0.002	0.510446	0	0.0488226	0.35	0	0.00196776	0.970823	0	0
chr10-121707429	rs1219510	chr10_121836718_121911151:-	ATE1	circATE1-7	rs1219510,rs34430324,rs57886126,rs74399665,rs7914615	ENSG00000167785	ZNF558	0.000102206	-0.24606	8.68525e-05	0.00059994	0.000688629	0.964	-0.246908	0	-0.24622	0	-0.0017869	0.964	0	-0.0027242	0.959615	0	0
chr10-121707429	rs1219510	chr10_121870006_121911151:-	ATE1	circATE1-12	rs1219510,rs139466239,rs2132910,rs2420957	ENSG00000167785	ZNF558	0.000102206	-0.24606	8.68525e-05	0.00059994	0.0147723	0.218	-0.261247	0	-0.246474	0	-0.054968	0.218	0	-0.0827187	0.123515	0	0
chr10-121720881	rs1693668	chr10_121836718_121913893:-	ATE1	circATE1-8	rs1693668,rs2132909,rs2461226,rs4751863	ENSG00000123342	MMP19	0.000102206	-0.152779	5.94764e-05	9.999e-05	-0.00694896	0.316	-0.14643	0.002	-0.153379	0	0.0411483	0.316	0	0.0736968	0.170152	0	0
chr10-121745636	rs57886126	chr10_121836718_121911151:-	ATE1	circATE1-7	rs1219510,rs34430324,rs57886126,rs74399665,rs7914615	ENSG00000060749	QSER1	0.000102206	-0.109826	4.4114e-05	9.999e-05	-0.00673363	0.35	-0.101811	0	-0.108545	0	0.0610957	0.35	0	0.0608089	0.257912	0	0
chr10-121745636	rs57886126	chr10_121836718_121911151:-	ATE1	circATE1-7	rs1219510,rs34430324,rs57886126,rs74399665,rs7914615	ENSG00000069869	NEDD4	0.000102206	-0.230901	1.69565e-05	9.999e-05	-0.00574846	0.688	-0.222879	0	-0.228628	0	0.0239584	0.688	0	0.0785449	0.14368	0	0
chr10-121745636	rs57886126	chr10_121836718_121911151:-	ATE1	circATE1-7	rs1219510,rs34430324,rs57886126,rs74399665,rs7914615	ENSG00000070476	ZXDC	0.000102206	-0.101687	7.34174e-05	0.00019998	0.000246859	0.982	-0.102871	0	-0.102625	0	-0.00216274	0.982	0	0.0571974	0.287312	0	0
chr10-121745636	rs57886126	chr10_121836718_121911151:-	ATE1	circATE1-7	rs1219510,rs34430324,rs57886126,rs74399665,rs7914615	ENSG00000072657	TRHDE	0.000102206	0.153572	4.34354e-05	9.999e-05	0.00487293	0.64	0.147036	0	0.151909	0	0.0286036	0.64	0	-0.0100809	0.851359	0	0
chr10-121745636	rs57886126	chr10_121836718_121911151:-	ATE1	circATE1-7	rs1219510,rs34430324,rs57886126,rs74399665,rs7914615	ENSG00000079134	THOC1	0.000102206	-0.136542	3.86379e-05	0.00019998	0.0144178	0.096	-0.152416	0	-0.137998	0	-0.0997055	0.096	0	0.141286	0.00830472	1	0
chr10-121745636	rs57886126	chr10_121836718_121911151:-	ATE1	circATE1-7	rs1219510,rs34430324,rs57886126,rs74399665,rs7914615	ENSG00000091651	ORC6	0.000102206	-0.140649	7.53098e-05	9.999e-05	-0.00594986	0.5	-0.134251	0	-0.140201	0	0.0404433	0.5	0	0.0183598	0.732882	0	0
chr10-121745636	rs57886126	chr10_121836718_121911151:-	ATE1	circATE1-7	rs1219510,rs34430324,rs57886126,rs74399665,rs7914615	ENSG00000104643	MTMR9	0.000102206	0.104	6.00519e-05	0.00019998	0.0106652	0.134	0.0932983	0	0.103963	0	0.101273	0.134	0	0.0470254	0.381806	0	0
chr10-121745636	rs57886126	chr10_121836718_121911151:-	ATE1	circATE1-7	rs1219510,rs34430324,rs57886126,rs74399665,rs7914615	ENSG00000116127	ALMS1	0.000102206	-0.165564	2.4898e-05	9.999e-05	0.00258846	0.822	-0.167599	0	-0.165011	0	-0.0128863	0.822	0	-0.00952968	0.8594	0	0
chr10-121745636	rs57886126	chr10_121836718_121911151:-	ATE1	circATE1-7	rs1219510,rs34430324,rs57886126,rs74399665,rs7914615	ENSG00000119326	CTNNAL1	0.000102206	-0.165966	2.26808e-05	9.999e-05	-0.00846565	0.362	-0.155488	0	-0.163954	0	0.0473073	0.362	0	-0.0360368	0.502821	0	0
chr10-121745636	rs57886126	chr10_121836718_121911151:-	ATE1	circATE1-7	rs1219510,rs34430324,rs57886126,rs74399665,rs7914615	ENSG00000134375	TIMM17A	0.000102206	0.187273	1.21555e-05	9.999e-05	0.0153012	0.182	0.172538	0	0.187839	0	0.0795024	0.182	0	0.0292959	0.585988	0	0
chr10-121745636	rs57886126	chr10_121836718_121911151:-	ATE1	circATE1-7	rs1219510,rs34430324,rs57886126,rs74399665,rs7914615	ENSG00000139746	RBM26	0.000102206	-0.0802684	1.48446e-05	9.999e-05	0.0011053	0.794	-0.0820561	0	-0.0809508	0	-0.0157535	0.794	0	0.0856971	0.110524	0	0
chr10-121745636	rs57886126	chr10_121836718_121911151:-	ATE1	circATE1-7	rs1219510,rs34430324,rs57886126,rs74399665,rs7914615	ENSG00000140157	NIPA2	0.000102206	0.127824	1.70959e-05	0.00019998	0.00937345	0.25	0.117933	0.002	0.127306	0	0.0738546	0.25	0	0.00727767	0.892393	0	0
chr10-121745636	rs57886126	chr10_121836718_121911151:-	ATE1	circATE1-7	rs1219510,rs34430324,rs57886126,rs74399665,rs7914615	ENSG00000141098	GFOD2	0.000102206	0.197763	9.44296e-05	9.999e-05	0.0129091	0.316	0.185526	0.002	0.198435	0	0.0637106	0.316	0	0.00586854	0.913137	0	0
chr10-121745636	rs57886126	chr10_121836718_121911151:-	ATE1	circATE1-7	rs1219510,rs34430324,rs57886126,rs74399665,rs7914615	ENSG00000143951	WDPCP	0.000102206	-0.119853	4.45213e-05	0.00019998	-0.0039882	0.592	-0.115262	0	-0.11925	0	0.0344516	0.592	0	-0.0267336	0.619187	0	0
chr10-121745636	rs57886126	chr10_121836718_121911151:-	ATE1	circATE1-7	rs1219510,rs34430324,rs57886126,rs74399665,rs7914615	ENSG00000144410	CPO	0.000102206	-0.235545	7.06706e-05	0.00029997	-0.00372788	0.778	-0.228367	0	-0.232095	0	0.0186093	0.778	0	0.00844983	0.875193	0	0
chr10-121745636	rs57886126	chr10_121836718_121911151:-	ATE1	circATE1-7	rs1219510,rs34430324,rs57886126,rs74399665,rs7914615	ENSG00000145241	CENPC	0.000102206	-0.117575	6.04255e-05	0.00019998	0.00100793	0.91	-0.118686	0	-0.117678	0	-0.00720172	0.91	0	-0.00958613	0.858576	0	0
chr10-121745636	rs57886126	chr10_121836718_121911151:-	ATE1	circATE1-7	rs1219510,rs34430324,rs57886126,rs74399665,rs7914615	ENSG00000156709	AIFM1	0.000102206	0.114364	4.83025e-05	9.999e-05	0.0016175	0.818	0.111656	0	0.113273	0	0.0126911	0.818	0	0.0206036	0.701711	0	0
chr10-121745636	rs57886126	chr10_121836718_121911151:-	ATE1	circATE1-7	rs1219510,rs34430324,rs57886126,rs74399665,rs7914615	ENSG00000160229	ZNF66	0.000102206	-0.216206	1.02873e-05	9.999e-05	-0.0193045	0.158	-0.197807	0	-0.217112	0	0.0838423	0.158	0	-0.0366594	0.495466	0	0
chr10-121745636	rs57886126	chr10_121836718_121911151:-	ATE1	circATE1-7	rs1219510,rs34430324,rs57886126,rs74399665,rs7914615	ENSG00000165678	GHITM	0.000102206	0.0922563	5.20359e-05	9.999e-05	0.0103253	0.098	0.0827547	0.002	0.09308	0	0.106166	0.098	0	0.0497907	0.354412	0	0
chr10-121745636	rs57886126	chr10_121836718_121911151:-	ATE1	circATE1-7	rs1219510,rs34430324,rs57886126,rs74399665,rs7914615	ENSG00000165832	TRUB1	0.000102206	0.155188	8.30353e-05	0.00019998	0.0081199	0.436	0.147183	0	0.155303	0	0.0490091	0.436	0	-0.031678	0.555884	0	0
chr10-121745636	rs57886126	chr10_121836718_121911151:-	ATE1	circATE1-7	rs1219510,rs34430324,rs57886126,rs74399665,rs7914615	ENSG00000167779	IGFBP6	0.000102206	0.189842	5.46316e-06	9.999e-05	0.00363962	0.738	0.187594	0	0.191233	0	0.0188615	0.738	0	0.0306515	0.568764	0	0
chr10-121745636	rs57886126	chr10_121836718_121911151:-	ATE1	circATE1-7	rs1219510,rs34430324,rs57886126,rs74399665,rs7914615	ENSG00000167863	ATP5PD	0.000102206	0.145224	5.74835e-05	9.999e-05	0.0230397	0.008	0.123307	0	0.146347	0	0.154274	0.008	1	0.013866	0.796601	0	0
chr10-121745636	rs57886126	chr10_121836718_121911151:-	ATE1	circATE1-7	rs1219510,rs34430324,rs57886126,rs74399665,rs7914615	ENSG00000168843	FSTL5	0.000102206	0.190422	7.9617e-05	0.00019998	0.0241053	0.066	0.166613	0	0.190718	0	0.124624	0.066	0	-0.0170098	0.751854	0	0
chr10-121745636	rs57886126	chr10_121836718_121911151:-	ATE1	circATE1-7	rs1219510,rs34430324,rs57886126,rs74399665,rs7914615	ENSG00000174718	KIAA1551	0.000102206	-0.13166	7.05171e-05	0.00029997	-0.00295192	0.72	-0.128705	0	-0.131657	0	0.0203841	0.72	0	0.00316524	0.953084	0	0
chr10-121745636	rs57886126	chr10_121836718_121911151:-	ATE1	circATE1-7	rs1219510,rs34430324,rs57886126,rs74399665,rs7914615	ENSG00000177688	SUMO4	0.000102206	-0.330281	2.85059e-07	9.999e-05	-0.0111026	0.546	-0.320681	0	-0.331784	0	0.0300798	0.546	0	0.0271861	0.613265	0	0
chr10-121745636	rs57886126	chr10_121836718_121911151:-	ATE1	circATE1-7	rs1219510,rs34430324,rs57886126,rs74399665,rs7914615	ENSG00000182903	ZNF721	0.000102206	-0.145251	3.22363e-05	9.999e-05	-0.0149661	0.116	-0.130285	0	-0.145251	0	0.100894	0.116	0	-0.0457507	0.394856	0	0
chr10-121745636	rs57886126	chr10_121836718_121911151:-	ATE1	circATE1-7	rs1219510,rs34430324,rs57886126,rs74399665,rs7914615	ENSG00000196262	PPIA	0.000102206	0.105137	2.68643e-05	9.999e-05	0.00663227	0.334	0.0981456	0	0.104778	0	0.0637486	0.334	0	-0.00819053	0.878994	0	0
chr10-121745636	rs57886126	chr10_121836718_121911151:-	ATE1	circATE1-7	rs1219510,rs34430324,rs57886126,rs74399665,rs7914615	ENSG00000227124	ZNF717	0.000102206	-0.100718	9.33182e-05	0.00019998	-0.00189029	0.752	-0.0989456	0	-0.100836	0	0.0186255	0.752	0	0.031275	0.560923	0	0
chr10-121745636	rs57886126	chr10_121836718_121911151:-	ATE1	circATE1-7	rs1219510,rs34430324,rs57886126,rs74399665,rs7914615	ENSG00000228486	C2orf92	0.000102206	-0.230606	6.9376e-05	0.00029997	-0.0139971	0.332	-0.216675	0	-0.230672	0	0.0571173	0.332	0	-0.0257559	0.632066	0	0
chr10-121745636	rs57886126	chr10_121836718_121911151:-	ATE1	circATE1-7	rs1219510,rs34430324,rs57886126,rs74399665,rs7914615	ENSG00000239672	NME1	0.000102206	0.187336	3.69088e-05	0.00019998	0.0164628	0.154	0.171537	0.002	0.188	0	0.0835542	0.154	0	-0.00574075	0.915021	0	0
chr10-121745841	rs74158434	chr10_121538592_121565704:-	FGFR2	circFGFR2	rs74158434,rs9420335	ENSG00000179270	C2orf71	0.000102206	-0.191532	7.02752e-05	0.00019998	-0.00604131	0.458	-0.186556	0	-0.192598	0	0.0302914	0.458	0	-0.00166959	0.975243	0	0
chr10-121749395	rs189599124	chr10_121836718_121922411:-	ATE1	circATE1-9	rs189599124,rs72839622	ENSG00000080618	CPB2	0.000102206	-0.751101	2.16246e-05	0.00029997	-0.0404087	0.264	-0.714781	0	-0.755189	0	0.0517673	0.264	0	-0.0118888	0.825098	0	0
chr10-121749395	rs189599124	chr10_121870006_121913893:-	ATE1	circATE1-13	rs189599124,rs34770092,rs4495838	ENSG00000080618	CPB2	0.000102206	-0.751101	2.16246e-05	0.00029997	-0.0068612	0.83	-0.730151	0	-0.737012	0	0.00762576	0.83	0	-0.0114017	0.832156	0	0
chr10-121752388	rs12572296	chr10_121913790_121924329:-	ATE1	circATE1-22	rs111611891,rs12572296	ENSG00000122641	INHBA	0.000102206	0.196578	4.64851e-05	9.999e-05	0.0102481	0.206	0.18813	0.002	0.198378	0	0.0472218	0.206	0	0.0234098	0.663423	0	0
chr10-121765193	rs2132910	chr10_121870006_121911151:-	ATE1	circATE1-12	rs1219510,rs139466239,rs2132910,rs2420957	ENSG00000179270	C2orf71	0.000102206	0.200205	3.92625e-05	9.999e-05	-0.00187912	0.856	0.202393	0	0.200514	0	-0.00995202	0.856	0	0.0169356	0.752901	0	0
chr10-121765242	rs2132909	chr10_121836718_121913893:-	ATE1	circATE1-8	rs1693668,rs2132909,rs2461226,rs4751863	ENSG00000136457	CHAD	0.000102206	0.308107	8.06575e-06	9.999e-05	-0.00132651	0.92	0.308148	0	0.306822	0	-0.00367458	0.92	0	-0.00989075	0.854131	0	0
chr10-121765242	rs2132909	chr10_121836718_121913893:-	ATE1	circATE1-8	rs1693668,rs2132909,rs2461226,rs4751863	ENSG00000172738	TMEM217	0.000102206	0.209877	3.33875e-05	9.999e-05	-0.00389872	0.674	0.210958	0	0.207059	0	-0.0137117	0.674	0	-0.0113826	0.832433	0	0
chr10-121765242	rs2132909	chr10_121836718_121913893:-	ATE1	circATE1-8	rs1693668,rs2132909,rs2461226,rs4751863	ENSG00000179270	C2orf71	0.000102206	0.181049	3.32163e-05	9.999e-05	-0.00809095	0.274	0.186684	0	0.178593	0	-0.0396843	0.274	0	-0.060433	0.260871	0	0
chr10-121765437	rs2420957	chr10_121870006_121911151:-	ATE1	circATE1-12	rs1219510,rs139466239,rs2132910,rs2420957	ENSG00000160752	FDPS	0.000102206	-0.0992601	2.13625e-05	9.999e-05	-0.00745397	0.236	-0.0913256	0	-0.0987796	0	0.0738637	0.236	0	0.00347814	0.948452	0	0
chr10-121765437	rs2420957	chr10_121870006_121911151:-	ATE1	circATE1-12	rs1219510,rs139466239,rs2132910,rs2420957	ENSG00000185915	KLHL34	0.000102206	0.196439	3.19931e-05	9.999e-05	0.0141794	0.276	0.184806	0	0.198986	0	0.0680473	0.276	0	-0.00524445	0.922343	0	0
chr10-121771101	rs1909007	chr10_121870006_121924329:-	ATE1	circATE1-14	rs118164433,rs1909007	ENSG00000143107	FNDC7	0.000102206	0.162218	5.6492e-05	9.999e-05	0.000501588	0.942	0.161725	0	0.162227	0	0.00440212	0.942	0	0.032095	0.550692	0	0
chr10-121771101	rs1909007	chr10_121870006_121924329:-	ATE1	circATE1-14	rs118164433,rs1909007	ENSG00000143994	ABHD1	0.000102206	0.146921	8.39317e-05	9.999e-05	0.00994841	0.164	0.138867	0	0.148816	0	0.0626331	0.164	0	0.0570627	0.288451	0	0
chr10-121771101	rs1909007	chr10_121870006_121924329:-	ATE1	circATE1-14	rs118164433,rs1909007	ENSG00000262484	CCER2	0.000102206	0.171418	8.54171e-05	0.00029997	0.0107623	0.198	0.159591	0	0.170353	0	0.0599505	0.198	0	0.0874745	0.103298	0	0
chr10-121832831	rs12782097	chr10_121898841_121911151:-	ATE1	circATE1-15	rs12782097	ENSG00000053438	NNAT	0.000102206	-0.181583	3.70899e-05	9.999e-05	0.0114601	0.108	-0.193091	0	-0.181631	0	-0.0582638	0.108	0	-0.105389	0.0494839	1	0
chr10-121832831	rs12782097	chr10_121898841_121911151:-	ATE1	circATE1-15	rs12782097	ENSG00000135750	KCNK1	0.000102206	-0.127518	6.06216e-05	9.999e-05	0.0170844	0.01	-0.144731	0	-0.127647	0	-0.126419	0.01	1	-0.193963	0.000272704	1	1
chr10-121832831	rs12782097	chr10_121898841_121911151:-	ATE1	circATE1-15	rs12782097	ENSG00000158792	SPATA2L	0.000102206	-0.160399	7.00578e-06	9.999e-05	0.0128306	0.012	-0.172409	0	-0.159578	0	-0.0766692	0.012	1	-0.119043	0.026376	1	1
chr10-121832831	rs12782097	chr10_121898841_121911151:-	ATE1	circATE1-15	rs12782097	ENSG00000164600	NEUROD6	0.000102206	-0.242559	3.8042e-05	0.00019998	0.0156601	0.104	-0.260821	0	-0.245161	0	-0.0595573	0.104	0	-0.106991	0.0461035	1	0
chr10-121832831	rs12782097	chr10_121898841_121911151:-	ATE1	circATE1-15	rs12782097	ENSG00000196950	SLC39A10	0.000102206	-0.114202	7.46798e-05	9.999e-05	0.0140236	0.004	-0.126957	0	-0.112933	0	-0.118848	0.004	1	-0.19968	0.000177248	1	1
chr10-121850057	rs118164433	chr10_121870006_121924329:-	ATE1	circATE1-14	rs118164433,rs1909007	ENSG00000114455	HHLA2	0.000102206	-0.514989	3.79561e-05	0.00069993	-0.0143698	0.514	-0.502454	0	-0.516824	0	0.0241347	0.514	0	-0.0267261	0.619284	0	0
chr10-121850057	rs118164433	chr10_121870006_121924329:-	ATE1	circATE1-14	rs118164433,rs1909007	ENSG00000180953	ST20	0.000102206	-0.327389	9.13872e-05	0.00039996	-0.0119324	0.398	-0.311715	0	-0.323648	0	0.0322879	0.398	0	-0.026919	0.616757	0	0
chr10-121850057	rs118164433	chr10_121870006_121924329:-	ATE1	circATE1-14	rs118164433,rs1909007	ENSG00000243811	APOBEC3D	0.000102206	-0.429796	7.47112e-05	0.00029997	0.0197399	0.268	-0.448126	0	-0.428386	0	-0.0411076	0.268	0	0.038591	0.473014	0	0
chr10-121850204	rs142432702	chr10_121836718_121870038:-	ATE1	circATE1-6	rs142432702,rs78404946	ENSG00000114978	MOB1A	0.000102206	0.407947	6.2766e-05	0.00019998	-0.00838226	0.67	0.417697	0	0.409315	0	-0.0183304	0.67	0	-0.0213457	0.691507	0	0
chr10-121850204	rs142432702	chr10_121836718_121870038:-	ATE1	circATE1-6	rs142432702,rs78404946	ENSG00000127954	STEAP4	0.000102206	0.871858	6.06269e-06	0.00029997	-0.0402721	0.288	0.897995	0	0.857723	0	-0.0442973	0.288	0	-0.02395	0.656147	0	0
chr10-121850204	rs142432702	chr10_121836718_121870038:-	ATE1	circATE1-6	rs142432702,rs78404946	ENSG00000130643	CALY	0.000102206	-0.556615	5.34875e-05	0.00019998	-0.0617579	0.03	-0.496397	0	-0.558155	0	0.109561	0.03	1	-0.115608	0.0310752	1	1
chr10-121850204	rs142432702	chr10_121836718_121870038:-	ATE1	circATE1-6	rs142432702,rs78404946	ENSG00000139220	PPFIA2	0.000102206	-0.2958	2.37371e-05	9.999e-05	0.0105632	0.422	-0.304783	0	-0.29422	0	-0.0337973	0.422	0	0.0249307	0.643023	0	0
chr10-121850204	rs142432702	chr10_121836718_121870038:-	ATE1	circATE1-6	rs142432702,rs78404946	ENSG00000152467	ZSCAN1	0.000102206	-0.58502	6.16465e-05	0.00019998	-0.0298649	0.318	-0.550614	0	-0.580479	0	0.0477247	0.318	0	-0.0785135	0.14384	0	0
chr10-121850204	rs142432702	chr10_121836718_121870038:-	ATE1	circATE1-6	rs142432702,rs78404946	ENSG00000158769	F11R	0.000102206	0.738322	2.1685e-05	0.00039996	0.00956988	0.794	0.723052	0	0.732622	0	0.013013	0.794	0	-0.00433427	0.935788	0	0
chr10-121850204	rs142432702	chr10_121836718_121870038:-	ATE1	circATE1-6	rs142432702,rs78404946	ENSG00000172716	SLFN11	0.000102206	0.573707	2.56239e-05	9.999e-05	0.0237387	0.386	0.548749	0	0.572488	0	0.0395453	0.386	0	-0.0225027	0.675709	0	0
chr10-121850204	rs142432702	chr10_121836718_121870038:-	ATE1	circATE1-6	rs142432702,rs78404946	ENSG00000188820	CALHM6	0.000102206	1.04757	4.37812e-05	0.00019998	-0.0301951	0.546	1.07287	0	1.04267	0	-0.0260449	0.546	0	-0.0346587	0.519305	0	0
chr10-121850204	rs142432702	chr10_121836718_121870038:-	ATE1	circATE1-6	rs142432702,rs78404946	ENSG00000212719	C17orf51	0.000102206	-0.422596	6.81492e-07	9.999e-05	-0.0163281	0.356	-0.407157	0	-0.423485	0	0.0367364	0.356	0	-0.104853	0.0506597	0	0
chr10-121850204	rs142432702	chr10_121836718_121870038:-	ATE1	circATE1-6	rs142432702,rs78404946	ENSG00000267221	C17orf113	0.000102206	-0.549797	9.39531e-05	0.00019998	-0.0201471	0.494	-0.534259	0	-0.554406	0	0.0339324	0.494	0	-0.0296139	0.581926	0	0
chr10-121903203	rs4495838	chr10_121870006_121913893:-	ATE1	circATE1-13	rs189599124,rs34770092,rs4495838	ENSG00000129824	RPS4Y1	0.000102206	-0.490141	9.08958e-05	0.00189981	-0.0245239	0.298	-0.465327	0	-0.489851	0	0.0459737	0.298	0	0.0837566	0.118859	0	0
chr10-121921312	rs74399665	chr10_121836718_121911151:-	ATE1	circATE1-7	rs1219510,rs34430324,rs57886126,rs74399665,rs7914615	ENSG00000127954	STEAP4	0.000102206	0.521097	1.14762e-05	0.00019998	-0.0693647	0.196	0.590091	0	0.520726	0	-0.133433	0.196	0	0.0460913	0.391343	0	0
chr10-121921312	rs74399665	chr10_121910906_121924329:-	ATE1	circATE1-21	rs74399665	ENSG00000127954	STEAP4	0.000102206	0.521097	1.14762e-05	0.00019998	-0.0464681	0.022	0.57045	0	0.523982	0	-0.0849195	0.022	1	0.115569	0.0311316	1	1
chr10-121925712	rs7914615	chr10_121836718_121911151:-	ATE1	circATE1-7	rs1219510,rs34430324,rs57886126,rs74399665,rs7914615	ENSG00000196422	PPP1R26	0.000102206	-0.0689443	2.51643e-05	9.999e-05	-0.00504621	0.194	-0.0630571	0	-0.0681033	0	0.0694219	0.194	0	0.01318	0.806459	0	0
chr10-121963645	rs72839622	chr10_121836718_121922411:-	ATE1	circATE1-9	rs189599124,rs72839622	ENSG00000167595	PROSER3	0.000102206	-0.358889	5.31781e-06	9.999e-05	-0.0107871	0.48	-0.349819	0	-0.360607	0	0.0279146	0.48	0	-0.0569557	0.289357	0	0
chr10-121967357	rs34430324	chr10_121836718_121911151:-	ATE1	circATE1-7	rs1219510,rs34430324,rs57886126,rs74399665,rs7914615	ENSG00000164062	APEH	0.000102206	-0.0672608	9.05901e-05	9.999e-05	-0.00751437	0.046	-0.0599489	0	-0.0674632	0	0.108239	0.046	1	0.00792761	0.88285	0	0
chr10-122006962	rs34928670	chr10_121790169_121841263:-	ATE1	circATE1-1	rs34928670	ENSG00000104969	SGTA	0.000102206	-0.224292	6.80951e-05	0.00019998	-0.00565237	0.576	-0.216861	0	-0.222513	0	0.0223962	0.576	0	-0.0617598	0.250529	0	0
chr10-122006962	rs34928670	chr10_121790169_121841263:-	ATE1	circATE1-1	rs34928670	ENSG00000117523	PRRC2C	0.000102206	-0.250423	4.04714e-05	0.00019998	0.00951805	0.382	-0.259727	0	-0.250209	0	-0.0336674	0.382	0	0.0559387	0.298069	0	0
chr10-122006962	rs34928670	chr10_121790169_121841263:-	ATE1	circATE1-1	rs34928670	ENSG00000136014	USP44	0.000102206	0.392954	3.44262e-05	9.999e-05	0.000710103	0.944	0.392462	0	0.393172	0	0.0021127	0.944	0	-0.0118906	0.825072	0	0
chr10-122006962	rs34928670	chr10_121790169_121841263:-	ATE1	circATE1-1	rs34928670	ENSG00000164074	ABHD18	0.000102206	0.181957	5.72174e-05	9.999e-05	0.00244946	0.726	0.178982	0	0.181431	0	0.0126747	0.726	0	-0.0313377	0.560138	0	0
chr10-122006962	rs34928670	chr10_121790169_121841263:-	ATE1	circATE1-1	rs34928670	ENSG00000175893	ZDHHC21	0.000102206	0.159724	6.17071e-05	0.00059994	-0.00586332	0.412	0.164092	0	0.158229	0	-0.0340017	0.412	0	-0.0305087	0.570567	0	0
chr10-122006962	rs34928670	chr10_121790169_121841263:-	ATE1	circATE1-1	rs34928670	ENSG00000180304	OAZ2	0.000102206	0.277397	2.35306e-05	9.999e-05	0.0153823	0.164	0.263105	0	0.278488	0	0.050306	0.164	0	0.04428	0.410243	0	0
chr10-122006962	rs34928670	chr10_121790169_121841263:-	ATE1	circATE1-1	rs34928670	ENSG00000188004	SNHG28	0.000102206	0.398815	2.64215e-05	9.999e-05	-0.00462362	0.746	0.409522	0	0.404899	0	-0.0109987	0.746	0	-0.00818505	0.879074	0	0
chr10-122006962	rs34928670	chr10_121790169_121841263:-	ATE1	circATE1-1	rs34928670	ENSG00000204574	ABCF1	0.000102206	-0.225872	9.77425e-05	0.00059994	-0.00633309	0.53	-0.219374	0	-0.225707	0	0.0231501	0.53	0	0.0036454	0.945977	0	0
chr10-122023559	rs4751863	chr10_121836718_121913893:-	ATE1	circATE1-8	rs1693668,rs2132909,rs2461226,rs4751863	ENSG00000131037	EPS8L1	0.000102206	-0.173645	2.22071e-05	9.999e-05	-0.00638975	0.368	-0.167384	0	-0.173773	0	0.0355015	0.368	0	0.0535304	0.319388	0	0
chr10-122023559	rs4751863	chr10_121836718_121913893:-	ATE1	circATE1-8	rs1693668,rs2132909,rs2461226,rs4751863	ENSG00000173531	MST1	0.000102206	-0.102718	8.85514e-05	9.999e-05	-0.000664706	0.868	-0.101228	0.002	-0.101893	0.002	0.00538138	0.87	0	0.00890069	0.868593	0	0
chr10-122031690	rs139466239	chr10_121870006_121911151:-	ATE1	circATE1-12	rs1219510,rs139466239,rs2132910,rs2420957	ENSG00000084636	COL16A1	0.000102206	-0.475139	6.77072e-05	0.00019998	0.0995151	0.002	-0.579295	0	-0.47978	0	-0.202813	0.002	1	0.0389133	0.469323	0	0
chr10-122031690	rs139466239	chr10_121870006_121911151:-	ATE1	circATE1-12	rs1219510,rs139466239,rs2132910,rs2420957	ENSG00000121377	TAS2R7	0.000102206	0.657488	4.75782e-05	0.00039996	-0.0623698	0.196	0.712184	0	0.649814	0	-0.0924186	0.196	0	-0.0217913	0.685406	0	0
chr10-122031690	rs139466239	chr10_121870006_121911151:-	ATE1	circATE1-12	rs1219510,rs139466239,rs2132910,rs2420957	ENSG00000157353	FUK	0.000102206	-0.255429	6.25859e-05	0.00049995	0.0564624	0.002	-0.309602	0	-0.253139	0	-0.221296	0.002	1	0.0857644	0.110243	0	0
chr10-122031690	rs139466239	chr10_121870006_121911151:-	ATE1	circATE1-12	rs1219510,rs139466239,rs2132910,rs2420957	ENSG00000168334	XIRP1	0.000102206	-0.796508	1.48872e-05	0.00019998	0.0448644	0.446	-0.848069	0	-0.803205	0	-0.0541941	0.446	0	0.0234006	0.663547	0	0
chr10-122031690	rs139466239	chr10_121870006_121911151:-	ATE1	circATE1-12	rs1219510,rs139466239,rs2132910,rs2420957	ENSG00000229474	PATL2	0.000102206	-0.601835	8.90247e-05	0.00019998	0.10569	0.03	-0.709264	0	-0.603575	0	-0.174272	0.03	1	0.117566	0.0283157	1	1
chr10-122058179	rs78404946	chr10_121836718_121870038:-	ATE1	circATE1-6	rs142432702,rs78404946	ENSG00000143552	NUP210L	0.000102206	0.609216	9.14301e-05	0.00049995	-0.00239538	0.926	0.607691	0	0.605295	0	-0.00531802	0.926	0	-0.0220541	0.681819	0	0
chr10-122058179	rs78404946	chr10_121836718_121870038:-	ATE1	circATE1-6	rs142432702,rs78404946	ENSG00000175445	LPL	0.000102206	-0.407702	7.70317e-05	0.00049995	-0.00892084	0.686	-0.400122	0	-0.409043	0	0.0182537	0.686	0	-0.0178589	0.739904	0	0
chr10-122062402	rs11599185	chr10_121790169_121922411:-	ATE1	circATE1-4	rs11599185	ENSG00000107341	UBE2R2	0.000102206	0.0507588	8.43206e-05	9.999e-05	0.000662285	0.76	0.0499271	0	0.0505894	0	0.0115143	0.76	0	0.00220271	0.967341	0	0
chr10-122073590	rs2461226	chr10_121836718_121913893:-	ATE1	circATE1-8	rs1693668,rs2132909,rs2461226,rs4751863	ENSG00000054116	TRAPPC3	0.000102206	0.0831121	9.56983e-05	9.999e-05	0.00760647	0.022	0.0755953	0	0.0832018	0	0.0875673	0.022	1	0.0687523	0.200736	0	0
chr10-122073590	rs2461226	chr10_121836718_121913893:-	ATE1	circATE1-8	rs1693668,rs2132909,rs2461226,rs4751863	ENSG00000110696	C11orf58	0.000102206	0.0617349	9.86049e-05	0.00019998	0.00103472	0.696	0.0608083	0	0.061843	0	0.0121497	0.696	0	-0.0131587	0.806767	0	0
chr10-122073590	rs2461226	chr10_121836718_121913893:-	ATE1	circATE1-8	rs1693668,rs2132909,rs2461226,rs4751863	ENSG00000122565	CBX3	0.000102206	0.0686118	3.80939e-05	9.999e-05	0.00638808	0.008	0.0619225	0	0.0683105	0	0.0905849	0.008	1	0.0812447	0.130369	0	0
chr10-122073590	rs2461226	chr10_121836718_121913893:-	ATE1	circATE1-8	rs1693668,rs2132909,rs2461226,rs4751863	ENSG00000132463	GRSF1	0.000102206	0.0710553	4.74155e-05	9.999e-05	0.00199139	0.448	0.0689948	0	0.0709862	0	0.0256129	0.448	0	-0.0100849	0.8513	0	0
chr10-122073590	rs2461226	chr10_121836718_121913893:-	ATE1	circATE1-8	rs1693668,rs2132909,rs2461226,rs4751863	ENSG00000145022	TCTA	0.000102206	-0.0753958	5.71518e-05	0.00019998	-0.00503601	0.09	-0.0697513	0	-0.0747873	0	0.0643969	0.09	0	-0.0754462	0.160209	0	0
chr10-122073590	rs2461226	chr10_121836718_121913893:-	ATE1	circATE1-8	rs1693668,rs2132909,rs2461226,rs4751863	ENSG00000154079	SDHAF4	0.000102206	0.115363	2.53664e-05	9.999e-05	-0.00113784	0.79	0.118757	0	0.117619	0	-0.00810968	0.79	0	-0.051464	0.338451	0	0
chr10-122073590	rs2461226	chr10_121836718_121913893:-	ATE1	circATE1-8	rs1693668,rs2132909,rs2461226,rs4751863	ENSG00000161091	MFSD12	0.000102206	-0.0727076	2.64255e-05	9.999e-05	-0.000331494	0.878	-0.0726625	0	-0.072994	0	0.00436073	0.878	0	0.0273587	0.611013	0	0
chr10-122073590	rs2461226	chr10_121836718_121913893:-	ATE1	circATE1-8	rs1693668,rs2132909,rs2461226,rs4751863	ENSG00000164919	COX6C	0.000102206	0.0999734	5.0728e-05	9.999e-05	0.00237701	0.526	0.0975699	0	0.0999469	0	0.0204474	0.526	0	-0.0225463	0.675116	0	0
chr10-122073590	rs2461226	chr10_121836718_121913893:-	ATE1	circATE1-8	rs1693668,rs2132909,rs2461226,rs4751863	ENSG00000178623	GPR35	0.000102206	-0.146829	6.7278e-05	9.999e-05	0.00341312	0.552	-0.148644	0	-0.145231	0	-0.0205051	0.552	0	0.0506154	0.346488	0	0
chr10-122073590	rs2461226	chr10_121836718_121913893:-	ATE1	circATE1-8	rs1693668,rs2132909,rs2461226,rs4751863	ENSG00000185787	MORF4L1	0.000102206	0.0634997	6.2478e-05	0.00019998	-0.000690944	0.754	0.0637218	0	0.0630308	0	-0.00961857	0.754	0	-0.0471533	0.38051	0	0
chr10-122073590	rs2461226	chr10_121836718_121913893:-	ATE1	circATE1-8	rs1693668,rs2132909,rs2461226,rs4751863	ENSG00000204220	PFDN6	0.000102206	0.131352	1.93684e-06	9.999e-05	0.00570305	0.154	0.126201	0	0.131904	0	0.0403681	0.154	0	0.00699132	0.896603	0	0
chr10-122073590	rs2461226	chr10_121836718_121913893:-	ATE1	circATE1-8	rs1693668,rs2132909,rs2461226,rs4751863	ENSG00000229833	PET100	0.000102206	0.136486	5.92595e-05	9.999e-05	0.00274481	0.59	0.133966	0	0.136711	0	0.0165018	0.59	0	0.00439938	0.934826	0	0
chr10-122073590	rs2461226	chr10_121836718_121913893:-	ATE1	circATE1-8	rs1693668,rs2132909,rs2461226,rs4751863	ENSG00000254772	EEF1G	0.000102206	0.215517	5.62322e-05	9.999e-05	-0.00800935	0.334	0.224011	0	0.216002	0	-0.0315572	0.334	0	-0.0273614	0.610978	0	0
chr10-122073865	rs34770092	chr10_121870006_121913893:-	ATE1	circATE1-13	rs189599124,rs34770092,rs4495838	ENSG00000006638	TBXA2R	0.000102206	-0.565256	2.45254e-05	0.00019998	0.0523371	0.036	-0.62165	0	-0.569313	0	-0.0877098	0.036	1	0.077114	0.151143	0	0
chr10-122073865	rs34770092	chr10_121870006_121913893:-	ATE1	circATE1-13	rs189599124,rs34770092,rs4495838	ENSG00000182372	CLN8	0.000102206	-0.323057	9.13749e-05	0.00029997	-0.00163543	0.908	-0.32524	0	-0.326875	0	0.0043596	0.908	0	0.055962	0.297868	0	0
chr10-122073865	rs34770092	chr10_121870006_121913893:-	ATE1	circATE1-13	rs189599124,rs34770092,rs4495838	ENSG00000198719	DLL1	0.000102206	-0.488913	2.02028e-05	9.999e-05	0.0548671	0.008	-0.554605	0	-0.499738	0	-0.105572	0.008	1	0.145054	0.00671701	1	1
chr10-122073865	rs34770092	chr10_121870006_121913893:-	ATE1	circATE1-13	rs189599124,rs34770092,rs4495838	ENSG00000205572	SERF1B	0.000102206	-0.725099	4.97693e-05	9.999e-05	-0.0346353	0.316	-0.697215	0	-0.73185	0	0.0448491	0.316	0	-0.0216913	0.686773	0	0
chr10-122073865	rs34770092	chr10_121870006_121913893:-	ATE1	circATE1-13	rs189599124,rs34770092,rs4495838	ENSG00000214402	LCNL1	0.000102206	-0.730153	2.11971e-05	9.999e-05	0.0242313	0.45	-0.744883	0	-0.720651	0	-0.0321323	0.45	0	0.0478912	0.373093	0	0
chr10-122096432	rs111611891	chr10_121913790_121924329:-	ATE1	circATE1-22	rs111611891,rs12572296	ENSG00000145391	SETD7	0.000102206	0.148142	6.02179e-06	9.999e-05	0.00232065	0.658	0.144908	0	0.147229	0	0.0140617	0.658	0	0.0372973	0.487989	0	0
chr10-122096432	rs111611891	chr10_121913790_121924329:-	ATE1	circATE1-22	rs111611891,rs12572296	ENSG00000165917	RAPSN	0.000102206	-0.423227	2.20601e-05	9.999e-05	0.00381597	0.8	-0.424883	0	-0.421067	0	-0.00869014	0.8	0	0.00385073	0.942939	0	0
chr10-122096432	rs111611891	chr10_121913790_121924329:-	ATE1	circATE1-22	rs111611891,rs12572296	ENSG00000236444	UBE2L5	0.000102206	-0.588126	4.16509e-06	9.999e-05	-0.0317963	0.1	-0.559275	0	-0.591071	0	0.0492269	0.1	0	-0.0610631	0.255923	0	0
chr10-122097139	rs60365144	chr10_121898841_121913893:-	ATE1	circATE1-16	rs60365144	ENSG00000110318	CEP126	0.000102206	-0.291678	9.35217e-06	9.999e-05	-0.00555938	0.588	-0.287617	0	-0.293177	0	0.0189712	0.588	0	-0.0337403	0.530442	0	0
chr10-122097139	rs60365144	chr10_121898841_121913893:-	ATE1	circATE1-16	rs60365144	ENSG00000119547	ONECUT2	0.000102206	-0.472736	9.62456e-05	0.00019998	0.00273039	0.888	-0.473619	0	-0.470888	0	-0.00525526	0.888	0	0.00999786	0.852569	0	0
chr10-122097139	rs60365144	chr10_121898841_121913893:-	ATE1	circATE1-16	rs60365144	ENSG00000145864	GABRB2	0.000102206	-0.277027	9.1896e-05	0.00049995	-0.0277213	0.024	-0.248736	0	-0.276458	0	0.0961151	0.024	1	-0.116903	0.0292255	1	1
chr10-122097139	rs60365144	chr10_121898841_121913893:-	ATE1	circATE1-16	rs60365144	ENSG00000152430	BOLL	0.000102206	-0.548191	1.67374e-06	9.999e-05	-0.0349327	0.056	-0.506644	0	-0.541576	0	0.0604526	0.056	0	-0.0863603	0.107783	0	0
chr10-122097139	rs60365144	chr10_121898841_121913893:-	ATE1	circATE1-16	rs60365144	ENSG00000168813	ZNF507	0.000102206	-0.117099	4.0574e-05	0.00019998	0.00276802	0.556	-0.121305	0	-0.118537	0	-0.0190846	0.556	0	0.0407899	0.44815	0	0
chr10-122097139	rs60365144	chr10_121898841_121913893:-	ATE1	circATE1-16	rs60365144	ENSG00000173320	STOX2	0.000102206	-0.180762	9.12293e-05	0.00019998	-0.0117752	0.112	-0.172662	0	-0.184437	0	0.0583542	0.112	0	-0.0720402	0.179986	0	0
chr10-122097139	rs60365144	chr10_121898841_121913893:-	ATE1	circATE1-16	rs60365144	ENSG00000177511	ST8SIA3	0.000102206	-0.339536	3.02292e-05	0.00019998	-0.0332682	0.01	-0.312352	0	-0.34562	0	0.0921569	0.01	1	-0.116925	0.0291943	1	1
chr10-122097139	rs60365144	chr10_121898841_121913893:-	ATE1	circATE1-16	rs60365144	ENSG00000234469	CLDN34	0.000102206	-0.561062	8.82376e-05	0.00029997	0.00173734	0.916	-0.561819	0	-0.560081	0	-0.0033143	0.916	0	0.0295583	0.582635	0	0
chr10-12228868	rs139792531	chr10_12238485_12230948:+	CDC123	circCDC123-2	rs139792531	ENSG00000004897	CDC27	0.000102206	0.146119	3.69603e-06	0.00029997	0.00231097	0.67	0.144178	0	0.146489	0	0.0134827	0.67	0	-0.0344525	0.521794	0	0
chr10-12228868	rs139792531	chr10_12238485_12230948:+	CDC123	circCDC123-2	rs139792531	ENSG00000019995	ZRANB1	0.000102206	0.100756	8.62044e-05	9.999e-05	-9.25e-05	0.982	0.0993282	0	0.0992357	0	-0.000904502	0.982	0	-0.039057	0.467683	0	0
chr10-12228868	rs139792531	chr10_12238485_12230948:+	CDC123	circCDC123-2	rs139792531	ENSG00000032444	PNPLA6	0.000102206	-0.131317	6.48858e-05	0.00019998	-0.00893603	0.136	-0.123753	0	-0.132689	0	0.0618642	0.136	0	-0.0527183	0.326795	0	0
chr10-12228868	rs139792531	chr10_12238485_12230948:+	CDC123	circCDC123-2	rs139792531	ENSG00000054967	RELT	0.000102206	0.25344	4.21019e-05	0.00019998	0.0221321	0.052	0.232217	0.002	0.254349	0.002	0.0839884	0.054	0	0.0974024	0.069555	0	0
chr10-12228868	rs139792531	chr10_12238485_12230948:+	CDC123	circCDC123-2	rs139792531	ENSG00000060642	PIGV	0.000102206	-0.129935	8.32899e-05	9.999e-05	-0.00133713	0.822	-0.127485	0.002	-0.128822	0	0.00871347	0.822	0	-0.0127539	0.8126	0	0
chr10-12228868	rs139792531	chr10_12238485_12230948:+	CDC123	circCDC123-2	rs139792531	ENSG00000066654	THUMPD1	0.000102206	0.106352	1.3989e-06	9.999e-05	-8.59e-05	0.99	0.106629	0	0.106543	0	-0.000389733	0.99	0	-0.0299921	0.577113	0	0
chr10-12228868	rs139792531	chr10_12238485_12230948:+	CDC123	circCDC123-2	rs139792531	ENSG00000067334	DNTTIP2	0.000102206	0.144568	5.33192e-05	0.00029997	-0.0034917	0.606	0.14831	0	0.144819	0	-0.0209779	0.606	0	-0.0283464	0.598195	0	0
chr10-12228868	rs139792531	chr10_12238485_12230948:+	CDC123	circCDC123-2	rs139792531	ENSG00000067533	RRP15	0.000102206	0.193075	4.82661e-06	9.999e-05	-0.00287576	0.686	0.197368	0	0.194492	0	-0.0151224	0.686	0	-0.0326248	0.54413	0	0
chr10-12228868	rs139792531	chr10_12238485_12230948:+	CDC123	circCDC123-2	rs139792531	ENSG00000069956	MAPK6	0.000102206	0.185484	1.85436e-05	9.999e-05	0.00629961	0.446	0.179898	0	0.186197	0	0.0306213	0.446	0	-0.0157046	0.77034	0	0
chr10-12228868	rs139792531	chr10_12238485_12230948:+	CDC123	circCDC123-2	rs139792531	ENSG00000085274	MYNN	0.000102206	0.0923159	5.90774e-05	9.999e-05	0.0112333	0.006	0.0814889	0	0.0927222	0	0.11879	0.006	1	0.109211	0.0417428	1	1
chr10-12228868	rs139792531	chr10_12238485_12230948:+	CDC123	circCDC123-2	rs139792531	ENSG00000087074	PPP1R15A	0.000102206	0.345271	9.28004e-06	0.00019998	0.00408875	0.764	0.341357	0	0.345446	0	0.0101748	0.764	0	0.032242	0.548867	0	0
chr10-12228868	rs139792531	chr10_12238485_12230948:+	CDC123	circCDC123-2	rs139792531	ENSG00000087258	GNAO1	0.000102206	-0.224589	5.72954e-05	0.00019998	-0.00152635	0.864	-0.222571	0	-0.224097	0	0.00652968	0.864	0	0.0423478	0.43099	0	0
chr10-12228868	rs139792531	chr10_12238485_12230948:+	CDC123	circCDC123-2	rs139792531	ENSG00000088854	C20orf194	0.000102206	-0.145049	5.01309e-06	9.999e-05	-0.00419494	0.448	-0.139607	0	-0.143802	0	0.02647	0.448	0	-0.0157764	0.76932	0	0
chr10-12228868	rs139792531	chr10_12238485_12230948:+	CDC123	circCDC123-2	rs139792531	ENSG00000100664	EIF5	0.000102206	0.22819	5.72523e-08	9.999e-05	0.00654528	0.376	0.221998	0	0.228543	0	0.0265003	0.376	0	0.0180136	0.737733	0	0
chr10-12228868	rs139792531	chr10_12238485_12230948:+	CDC123	circCDC123-2	rs139792531	ENSG00000100911	PSME2	0.000102206	0.23581	6.53125e-05	0.00029997	0.0233594	0.034	0.213749	0	0.237108	0	0.0933867	0.034	1	0.0675418	0.208798	0	0
chr10-12228868	rs139792531	chr10_12238485_12230948:+	CDC123	circCDC123-2	rs139792531	ENSG00000101189	MRGBP	0.000102206	0.177216	8.60683e-06	9.999e-05	-0.00074943	0.88	0.178851	0	0.178102	0	-0.00540304	0.88	0	-0.0358425	0.505128	0	0
chr10-12228868	rs139792531	chr10_12238485_12230948:+	CDC123	circCDC123-2	rs139792531	ENSG00000101361	NOP56	0.000102206	0.164959	1.84963e-06	9.999e-05	-0.00453734	0.454	0.169975	0	0.165438	0	-0.0252266	0.454	0	-0.0554585	0.302242	0	0
chr10-12228868	rs139792531	chr10_12238485_12230948:+	CDC123	circCDC123-2	rs139792531	ENSG00000104064	GABPB1	0.000102206	0.195694	2.70596e-05	9.999e-05	0.00396044	0.632	0.189847	0	0.193807	0	0.0186965	0.632	0	-0.00943754	0.860745	0	0
chr10-12228868	rs139792531	chr10_12238485_12230948:+	CDC123	circCDC123-2	rs139792531	ENSG00000106078	COBL	0.000102206	-0.180151	8.52969e-05	0.00019998	-0.00919439	0.26	-0.170864	0	-0.180058	0	0.0499685	0.26	0	-0.0181965	0.735169	0	0
chr10-12228868	rs139792531	chr10_12238485_12230948:+	CDC123	circCDC123-2	rs139792531	ENSG00000106236	NPTX2	0.000102206	0.601579	2.31169e-05	0.00019998	0.00478635	0.812	0.594107	0	0.598893	0	0.00899041	0.812	0	0.0294768	0.583675	0	0
chr10-12228868	rs139792531	chr10_12238485_12230948:+	CDC123	circCDC123-2	rs139792531	ENSG00000107937	GTPBP4	0.000102206	0.202266	4.90398e-05	0.00019998	0.00891244	0.338	0.194213	0	0.203125	0	0.0408922	0.338	0	-0.00615195	0.908959	0	0
chr10-12228868	rs139792531	chr10_12238485_12230948:+	CDC123	circCDC123-2	rs139792531	ENSG00000111615	KRR1	0.000102206	0.156159	4.07439e-05	9.999e-05	0.00733401	0.296	0.148369	0	0.155703	0	0.0426778	0.296	0	0.00228894	0.966063	0	0
chr10-12228868	rs139792531	chr10_12238485_12230948:+	CDC123	circCDC123-2	rs139792531	ENSG00000113389	NPR3	0.000102206	0.322473	5.54762e-05	9.999e-05	-0.00768505	0.594	0.330047	0	0.322362	0	-0.0204075	0.594	0	-0.0788856	0.141945	0	0
chr10-12228868	rs139792531	chr10_12238485_12230948:+	CDC123	circCDC123-2	rs139792531	ENSG00000117036	ETV3	0.000102206	0.157236	1.74796e-05	9.999e-05	-0.0109046	0.104	0.16604	0	0.155136	0	-0.065104	0.104	0	-0.129975	0.0152563	1	0
chr10-12228868	rs139792531	chr10_12238485_12230948:+	CDC123	circCDC123-2	rs139792531	ENSG00000119231	SENP5	0.000102206	0.0952653	1.07792e-05	9.999e-05	-0.00301421	0.47	0.0980901	0	0.0950759	0	-0.0277744	0.47	0	-0.0799885	0.136439	0	0
chr10-12228868	rs139792531	chr10_12238485_12230948:+	CDC123	circCDC123-2	rs139792531	ENSG00000119878	CRIPT	0.000102206	-0.178279	6.80393e-05	9.999e-05	-0.00163626	0.858	-0.17664	0	-0.178276	0	0.00798598	0.858	0	0.0475668	0.376343	0	0
chr10-12228868	rs139792531	chr10_12238485_12230948:+	CDC123	circCDC123-2	rs139792531	ENSG00000122068	FYTTD1	0.000102206	0.17325	1.94357e-06	9.999e-05	0.00914803	0.182	0.163596	0	0.172744	0	0.0483116	0.182	0	0.0439791	0.413435	0	0
chr10-12228868	rs139792531	chr10_12238485_12230948:+	CDC123	circCDC123-2	rs139792531	ENSG00000122756	CNTFR	0.000102206	-0.344983	7.58128e-05	9.999e-05	0.00675511	0.662	-0.348678	0	-0.341923	0	-0.019051	0.662	0	0.0803923	0.134464	0	0
chr10-12228868	rs139792531	chr10_12238485_12230948:+	CDC123	circCDC123-2	rs139792531	ENSG00000125931	CITED1	0.000102206	0.4701	2.67558e-05	0.00039996	-0.00341048	0.882	0.476165	0	0.472755	0	-0.00562701	0.882	0	-0.0503755	0.348781	0	0
chr10-12228868	rs139792531	chr10_12238485_12230948:+	CDC123	circCDC123-2	rs139792531	ENSG00000130706	ADRM1	0.000102206	0.155216	5.40087e-05	9.999e-05	-0.00469866	0.482	0.16231	0	0.157611	0	-0.0284537	0.482	0	-0.0418364	0.436581	0	0
chr10-12228868	rs139792531	chr10_12238485_12230948:+	CDC123	circCDC123-2	rs139792531	ENSG00000130723	PRRC2B	0.000102206	-0.168494	4.83811e-05	0.00019998	-0.020445	0.002	-0.147983	0.002	-0.168428	0	0.118152	0.002	1	-0.0849643	0.113616	0	0
chr10-12228868	rs139792531	chr10_12238485_12230948:+	CDC123	circCDC123-2	rs139792531	ENSG00000132254	ARFIP2	0.000102206	0.177775	7.22236e-05	9.999e-05	0.000109256	0.97	0.181713	0	0.181822	0	-0.0014367	0.97	0	-0.0589202	0.273017	0	0
chr10-12228868	rs139792531	chr10_12238485_12230948:+	CDC123	circCDC123-2	rs139792531	ENSG00000132356	PRKAA1	0.000102206	0.135222	3.22842e-05	9.999e-05	0.00783141	0.186	0.127774	0	0.135605	0	0.0524235	0.186	0	0.0561261	0.29645	0	0
chr10-12228868	rs139792531	chr10_12238485_12230948:+	CDC123	circCDC123-2	rs139792531	ENSG00000132485	ZRANB2	0.000102206	-0.128694	4.88139e-05	0.00019998	-0.0117801	0.032	-0.117555	0	-0.129335	0	0.0850388	0.032	1	-0.0929626	0.0833257	0	0
chr10-12228868	rs139792531	chr10_12238485_12230948:+	CDC123	circCDC123-2	rs139792531	ENSG00000132661	NXT1	0.000102206	0.217883	4.65951e-05	9.999e-05	0.0135255	0.144	0.201915	0	0.215441	0	0.0592135	0.144	0	0.0367506	0.494393	0	0
chr10-12228868	rs139792531	chr10_12238485_12230948:+	CDC123	circCDC123-2	rs139792531	ENSG00000133195	SLC39A11	0.000102206	-0.22684	6.20116e-05	0.00019998	0.0146398	0.16	-0.241897	0	-0.227257	0	-0.0596037	0.16	0	0.0618222	0.25005	0	0
chr10-12228868	rs139792531	chr10_12238485_12230948:+	CDC123	circCDC123-2	rs139792531	ENSG00000133243	BTBD2	0.000102206	-0.224109	2.88631e-05	9.999e-05	-0.0129102	0.17	-0.213359	0	-0.22627	0	0.0538487	0.17	0	-0.0468991	0.383086	0	0
chr10-12228868	rs139792531	chr10_12238485_12230948:+	CDC123	circCDC123-2	rs139792531	ENSG00000134001	EIF2S1	0.000102206	0.150145	5.20825e-05	0.00029997	-0.00127362	0.862	0.151136	0	0.149862	0	-0.00769926	0.862	0	-0.0633249	0.2387	0	0
chr10-12228868	rs139792531	chr10_12238485_12230948:+	CDC123	circCDC123-2	rs139792531	ENSG00000134830	C5AR2	0.000102206	0.332759	5.30721e-05	0.00019998	0.0338805	0.022	0.297771	0	0.331651	0	0.0977454	0.022	1	0.120219	0.024914	1	1
chr10-12228868	rs139792531	chr10_12238485_12230948:+	CDC123	circCDC123-2	rs139792531	ENSG00000135655	USP15	0.000102206	0.103487	9.74794e-05	9.999e-05	0.00671348	0.156	0.0971839	0	0.103897	0	0.0599531	0.156	0	0.061533	0.252276	0	0
chr10-12228868	rs139792531	chr10_12238485_12230948:+	CDC123	circCDC123-2	rs139792531	ENSG00000137492	THAP12	0.000102206	0.182865	2.36607e-06	9.999e-05	0.0097717	0.136	0.171852	0	0.181624	0	0.0501699	0.136	0	0.0396681	0.460742	0	0
chr10-12228868	rs139792531	chr10_12238485_12230948:+	CDC123	circCDC123-2	rs139792531	ENSG00000138942	RNF185	0.000102206	0.126618	5.68496e-05	0.00049995	-0.00124145	0.84	0.127045	0	0.125804	0	-0.00831584	0.84	0	0.0142903	0.790519	0	0
chr10-12228868	rs139792531	chr10_12238485_12230948:+	CDC123	circCDC123-2	rs139792531	ENSG00000142784	WDTC1	0.000102206	-0.169367	5.71886e-05	9.999e-05	-0.0202034	0.004	-0.147145	0	-0.167349	0	0.115172	0.004	1	-0.107639	0.0447945	1	1
chr10-12228868	rs139792531	chr10_12238485_12230948:+	CDC123	circCDC123-2	rs139792531	ENSG00000143442	POGZ	0.000102206	-0.190099	9.84473e-05	0.00019998	-0.00526097	0.556	-0.186903	0	-0.192164	0	0.0252905	0.556	0	0.0374383	0.486345	0	0
chr10-12228868	rs139792531	chr10_12238485_12230948:+	CDC123	circCDC123-2	rs139792531	ENSG00000143624	INTS3	0.000102206	-0.141128	2.38711e-05	0.00029997	-0.0029283	0.64	-0.138074	0	-0.141002	0	0.0170946	0.64	0	0.00356064	0.947231	0	0
chr10-12228868	rs139792531	chr10_12238485_12230948:+	CDC123	circCDC123-2	rs139792531	ENSG00000143632	ACTA1	0.000102206	0.405406	2.49198e-05	0.00019998	-0.0230287	0.172	0.432028	0	0.408999	0	-0.0520962	0.172	0	-0.0643693	0.231028	0	0
chr10-12228868	rs139792531	chr10_12238485_12230948:+	CDC123	circCDC123-2	rs139792531	ENSG00000150776	NKAPD1	0.000102206	0.106	1.06783e-05	9.999e-05	0.00459517	0.296	0.100591	0	0.105186	0	0.0392748	0.296	0	0.00721923	0.893252	0	0
chr10-12228868	rs139792531	chr10_12238485_12230948:+	CDC123	circCDC123-2	rs139792531	ENSG00000150991	UBC	0.000102206	0.162826	7.70856e-06	9.999e-05	0.00773883	0.198	0.154561	0	0.1623	0	0.0427686	0.198	0	0.0590848	0.271678	0	0
chr10-12228868	rs139792531	chr10_12238485_12230948:+	CDC123	circCDC123-2	rs139792531	ENSG00000151148	UBE3B	0.000102206	-0.111177	9.74652e-05	0.00019998	-0.013496	0.004	-0.0973126	0	-0.110809	0	0.116143	0.004	1	-0.110049	0.0401906	1	1
chr10-12228868	rs139792531	chr10_12238485_12230948:+	CDC123	circCDC123-2	rs139792531	ENSG00000152778	IFIT5	0.000102206	0.161938	5.75357e-05	9.999e-05	0.0137722	0.042	0.14634	0	0.160112	0	0.081571	0.042	1	0.0554404	0.302401	0	0
chr10-12228868	rs139792531	chr10_12238485_12230948:+	CDC123	circCDC123-2	rs139792531	ENSG00000153982	GDPD1	0.000102206	-0.185947	8.96488e-05	0.00039996	-0.0179445	0.018	-0.168583	0	-0.186528	0	0.0916341	0.018	1	-0.117166	0.0288622	1	1
chr10-12228868	rs139792531	chr10_12238485_12230948:+	CDC123	circCDC123-2	rs139792531	ENSG00000156983	BRPF1	0.000102206	0.141219	6.35069e-05	9.999e-05	0.00485449	0.41	0.135355	0.002	0.14021	0	0.0304075	0.41	0	0.0381804	0.47774	0	0
chr10-12228868	rs139792531	chr10_12238485_12230948:+	CDC123	circCDC123-2	rs139792531	ENSG00000157540	DYRK1A	0.000102206	0.111782	3.23587e-06	9.999e-05	-0.000687136	0.872	0.111413	0	0.110726	0	-0.00485091	0.872	0	-0.0074344	0.89009	0	0
chr10-12228868	rs139792531	chr10_12238485_12230948:+	CDC123	circCDC123-2	rs139792531	ENSG00000158050	DUSP2	0.000102206	0.347432	5.96492e-05	0.00039996	0.0128512	0.42	0.335009	0	0.34786	0	0.0324452	0.42	0	-0.0308251	0.566575	0	0
chr10-12228868	rs139792531	chr10_12238485_12230948:+	CDC123	circCDC123-2	rs139792531	ENSG00000160007	ARHGAP35	0.000102206	-0.135637	2.69667e-05	9.999e-05	-0.0130354	0.018	-0.121176	0	-0.134212	0	0.0914981	0.018	1	-0.0701302	0.191838	0	0
chr10-12228868	rs139792531	chr10_12238485_12230948:+	CDC123	circCDC123-2	rs139792531	ENSG00000160214	RRP1	0.000102206	0.135342	6.01565e-05	0.00029997	0.00554037	0.344	0.129264	0	0.134804	0	0.0381679	0.344	0	0.020465	0.703622	0	0
chr10-12228868	rs139792531	chr10_12238485_12230948:+	CDC123	circCDC123-2	rs139792531	ENSG00000160767	FAM189B	0.000102206	-0.28332	4.9094e-06	9.999e-05	-0.00893146	0.4	-0.272415	0	-0.281347	0	0.0303416	0.4	0	-0.0138733	0.796496	0	0
chr10-12228868	rs139792531	chr10_12238485_12230948:+	CDC123	circCDC123-2	rs139792531	ENSG00000163376	KBTBD8	0.000102206	0.230622	5.02392e-06	9.999e-05	0.00138616	0.908	0.228853	0	0.230239	0	0.00345908	0.908	0	-0.0469457	0.382614	0	0
chr10-12228868	rs139792531	chr10_12238485_12230948:+	CDC123	circCDC123-2	rs139792531	ENSG00000163633	C4orf36	0.000102206	-0.171719	8.22748e-05	0.00019998	-0.00460452	0.524	-0.165979	0	-0.170584	0	0.0267172	0.524	0	0.0105909	0.843933	0	0
chr10-12228868	rs139792531	chr10_12238485_12230948:+	CDC123	circCDC123-2	rs139792531	ENSG00000167671	UBXN6	0.000102206	0.150478	9.2344e-05	9.999e-05	0.00368208	0.632	0.146804	0.004	0.150486	0.002	0.0220982	0.63	0	-0.034041	0.526783	0	0
chr10-12228868	rs139792531	chr10_12238485_12230948:+	CDC123	circCDC123-2	rs139792531	ENSG00000168944	CEP120	0.000102206	0.113362	4.86551e-05	9.999e-05	-0.00372316	0.48	0.1169	0	0.113177	0	-0.0286915	0.48	0	-0.0579324	0.281153	0	0
chr10-12228868	rs139792531	chr10_12238485_12230948:+	CDC123	circCDC123-2	rs139792531	ENSG00000171490	RSL1D1	0.000102206	0.135294	4.19593e-06	9.999e-05	0.00970315	0.052	0.124376	0	0.134079	0	0.0696527	0.052	0	0.100669	0.0606607	0	0
chr10-12228868	rs139792531	chr10_12238485_12230948:+	CDC123	circCDC123-2	rs139792531	ENSG00000172059	KLF11	0.000102206	0.215772	2.28766e-05	9.999e-05	0.00116876	0.878	0.214644	0	0.215813	0	0.00505404	0.878	0	0.0214237	0.690438	0	0
chr10-12228868	rs139792531	chr10_12238485_12230948:+	CDC123	circCDC123-2	rs139792531	ENSG00000172159	FRMD3	0.000102206	0.201153	3.44785e-05	9.999e-05	0.00855136	0.314	0.194176	0	0.202728	0	0.0415333	0.314	0	0.0233503	0.664226	0	0
chr10-12228868	rs139792531	chr10_12238485_12230948:+	CDC123	circCDC123-2	rs139792531	ENSG00000173175	ADCY5	0.000102206	-0.111319	1.99441e-05	9.999e-05	-0.00720552	0.112	-0.104562	0	-0.111767	0	0.0619962	0.112	0	-0.0671169	0.211682	0	0
chr10-12228868	rs139792531	chr10_12238485_12230948:+	CDC123	circCDC123-2	rs139792531	ENSG00000174744	BRMS1	0.000102206	0.193169	7.11611e-05	0.00019998	0.0145495	0.106	0.17923	0	0.193779	0	0.0700039	0.106	0	0.0609756	0.256606	0	0
chr10-12228868	rs139792531	chr10_12238485_12230948:+	CDC123	circCDC123-2	rs139792531	ENSG00000174796	THAP6	0.000102206	-0.122609	5.77573e-05	0.00019998	0.00158829	0.806	-0.124889	0	-0.123301	0	-0.00917029	0.806	0	0.0433956	0.419665	0	0
chr10-12228868	rs139792531	chr10_12238485_12230948:+	CDC123	circCDC123-2	rs139792531	ENSG00000175470	PPP2R2D	0.000102206	0.132426	5.08551e-05	0.00029997	0.00325011	0.574	0.130737	0	0.133987	0	0.0227586	0.574	0	-0.00787306	0.88365	0	0
chr10-12228868	rs139792531	chr10_12238485_12230948:+	CDC123	circCDC123-2	rs139792531	ENSG00000175634	RPS6KB2	0.000102206	0.212268	3.77439e-05	0.00019998	0.0242433	0.014	0.189054	0.002	0.213297	0	0.107412	0.014	1	0.113327	0.034576	1	1
chr10-12228868	rs139792531	chr10_12238485_12230948:+	CDC123	circCDC123-2	rs139792531	ENSG00000176915	ANKLE2	0.000102206	0.157437	2.03252e-05	9.999e-05	0.00533653	0.44	0.151942	0	0.157278	0	0.0298063	0.44	0	0.0434826	0.418733	0	0
chr10-12228868	rs139792531	chr10_12238485_12230948:+	CDC123	circCDC123-2	rs139792531	ENSG00000177189	RPS6KA3	0.000102206	0.145741	1.06173e-05	9.999e-05	0.00620492	0.276	0.139776	0	0.145981	0	0.0380711	0.276	0	0.00441421	0.934607	0	0
chr10-12228868	rs139792531	chr10_12238485_12230948:+	CDC123	circCDC123-2	rs139792531	ENSG00000179119	SPTY2D1	0.000102206	0.137942	1.77187e-05	0.00019998	0.000984315	0.898	0.139405	0	0.14039	0	0.00503903	0.898	0	-0.00429013	0.936441	0	0
chr10-12228868	rs139792531	chr10_12238485_12230948:+	CDC123	circCDC123-2	rs139792531	ENSG00000182606	TRAK1	0.000102206	-0.13076	1.88662e-05	9.999e-05	-0.0139797	0.008	-0.115493	0	-0.129473	0	0.103574	0.008	1	-0.0720708	0.1798	0	0
chr10-12228868	rs139792531	chr10_12238485_12230948:+	CDC123	circCDC123-2	rs139792531	ENSG00000183431	SF3A3	0.000102206	0.147456	4.09565e-06	9.999e-05	0.000892595	0.866	0.146743	0	0.147636	0	0.00505463	0.866	0	-0.0567684	0.290949	0	0
chr10-12228868	rs139792531	chr10_12238485_12230948:+	CDC123	circCDC123-2	rs139792531	ENSG00000189042	ZNF567	0.000102206	0.139336	5.926e-05	9.999e-05	0.012702	0.032	0.126004	0	0.138706	0	0.0869404	0.032	1	0.0847572	0.114502	0	0
chr10-12228868	rs139792531	chr10_12238485_12230948:+	CDC123	circCDC123-2	rs139792531	ENSG00000189337	KAZN	0.000102206	-0.148163	5.62464e-06	9.999e-05	-0.00358656	0.554	-0.143528	0	-0.147114	0	0.0213802	0.554	0	-0.0170473	0.751325	0	0
chr10-12228868	rs139792531	chr10_12238485_12230948:+	CDC123	circCDC123-2	rs139792531	ENSG00000196456	ZNF775	0.000102206	-0.127838	8.03629e-05	0.00019998	-0.0066729	0.232	-0.122061	0	-0.128734	0	0.0462225	0.232	0	-0.072521	0.177089	0	0
chr10-12228868	rs139792531	chr10_12238485_12230948:+	CDC123	circCDC123-2	rs139792531	ENSG00000196605	ZNF846	0.000102206	-0.231184	6.99644e-05	0.00019998	0.0113674	0.284	-0.244648	0	-0.23328	0	-0.0439977	0.284	0	0.0902048	0.0929337	0	0
chr10-12228868	rs139792531	chr10_12238485_12230948:+	CDC123	circCDC123-2	rs139792531	ENSG00000198911	SREBF2	0.000102206	-0.186084	1.0777e-05	9.999e-05	-0.0201395	0.02	-0.166107	0	-0.186246	0	0.106525	0.02	1	-0.0837643	0.118825	0	0
chr10-12228868	rs139792531	chr10_12238485_12230948:+	CDC123	circCDC123-2	rs139792531	ENSG00000203737	GPR52	0.000102206	-0.429034	6.92531e-05	9.999e-05	-0.0200738	0.308	-0.407062	0	-0.427136	0	0.0435003	0.308	0	-0.0271677	0.613505	0	0
chr10-12228868	rs139792531	chr10_12238485_12230948:+	CDC123	circCDC123-2	rs139792531	ENSG00000205339	IPO7	0.000102206	0.11378	9.93959e-06	9.999e-05	0.00907877	0.046	0.104721	0	0.1138	0	0.0747382	0.046	1	0.0445885	0.406987	0	0
chr10-12228868	rs139792531	chr10_12238485_12230948:+	CDC123	circCDC123-2	rs139792531	ENSG00000213341	CHUK	0.000102206	0.12426	6.86492e-05	0.00019998	0.00765922	0.18	0.115559	0	0.123218	0	0.059025	0.18	0	0.0424547	0.429826	0	0
chr10-122358543	rs139295565	chr10_122424959_122406576:+	PLEKHA1	circPLEKHA1-4	rs139295565,rs144085399,rs2672596	ENSG00000198601	OR2M2	0.000102206	0.971482	9.36325e-05	0.00019998	-0.123998	0.004	1.09277	0	0.968773	0	-0.124672	0.004	1	-0.144231	0.00703833	1	1
chr10-122467277	rs2672596	chr10_122424959_122406576:+	PLEKHA1	circPLEKHA1-4	rs139295565,rs144085399,rs2672596	ENSG00000141179	PCTP	0.000102206	0.0865042	9.05266e-05	9.999e-05	-0.0036589	0.494	0.0906458	0	0.0869869	0	-0.0412923	0.494	0	0.0499749	0.352632	0	0
chr10-122531537	rs144085399	chr10_122424959_122406576:+	PLEKHA1	circPLEKHA1-4	rs139295565,rs144085399,rs2672596	ENSG00000148843	PDCD11	0.000102206	-0.222145	9.99536e-06	9.999e-05	-0.022865	0.12	-0.19733	0	-0.220195	0	0.0982193	0.12	0	-0.0291374	0.588017	0	0
chr10-122531537	rs144085399	chr10_122424959_122406576:+	PLEKHA1	circPLEKHA1-4	rs139295565,rs144085399,rs2672596	ENSG00000149806	FAU	0.000102206	0.381801	2.67248e-05	9.999e-05	0.129663	0	0.249416	0.002	0.37908	0	0.341402	0	1	0.212198	6.61298e-05	1	1
chr10-12299890	rs2819213	chr10_12238485_12235048:+	CDC123	circCDC123-3	rs2819213	ENSG00000087087	SRRT	0.000102206	0.12942	9.18514e-05	0.00029997	0.00176898	0.802	0.128192	0	0.129961	0	0.0131255	0.802	0	0.0357748	0.505934	0	0
chr10-12299890	rs2819213	chr10_12238485_12235048:+	CDC123	circCDC123-3	rs2819213	ENSG00000174953	DHX36	0.000102206	-0.0873756	1.51764e-05	0.00019998	-0.00329629	0.456	-0.0839407	0	-0.087237	0	0.0352868	0.456	0	-0.0380741	0.478968	0	0
chr10-1230137	rs144057221	chr10_1096246_1072116:+	WDR37	circWDR37-3	rs11250245,rs144057221	ENSG00000106853	PTGR1	0.000102206	0.260047	3.88609e-05	9.999e-05	0.00703919	0.476	0.249865	0	0.256904	0	0.024462	0.476	0	0.0825179	0.124432	0	0
chr10-1230137	rs144057221	chr10_1105267_1072116:+	WDR37	circWDR37-4	rs144057221	ENSG00000106853	PTGR1	0.000102206	0.260047	3.88609e-05	9.999e-05	0.0021276	0.872	0.258482	0	0.26061	0	0.00671423	0.872	0	0.0135826	0.80067	0	0
chr10-12305642	rs1962249	chr10_12120267_12081472:+	DHTKD1	circDHTKD1-7	rs117263863,rs1962249	ENSG00000121417	ZNF211	0.000102206	0.0741971	6.53656e-05	9.999e-05	0.000469617	0.898	0.0735496	0	0.0740192	0	0.00474061	0.898	0	0.00246416	0.963467	0	0
chr10-12305642	rs1962249	chr10_12120267_12081472:+	DHTKD1	circDHTKD1-7	rs117263863,rs1962249	ENSG00000140992	PDPK1	0.000102206	-0.0957159	1.95194e-05	9.999e-05	-0.00110015	0.78	-0.0940348	0	-0.095135	0	0.0110362	0.78	0	0.0107738	0.841273	0	0
chr10-12305642	rs1962249	chr10_12120267_12081472:+	DHTKD1	circDHTKD1-7	rs117263863,rs1962249	ENSG00000198723	TEX45	0.000102206	0.168455	4.36318e-05	9.999e-05	-0.0196446	0.006	0.189164	0	0.169519	0	-0.110259	0.006	1	-0.199264	0.000182975	1	1
chr10-12319519	rs7095909	chr10_12120267_12117673:+	DHTKD1	circDHTKD1-9	rs4747967,rs7095909	ENSG00000186493	C5orf38	0.000102206	-0.193469	5.16311e-05	0.00019998	0.00216646	0.754	-0.194152	0	-0.191986	0	-0.009197	0.754	0	-0.0233059	0.664826	0	0
chr10-12323615	rs12774647	chr10_12162289_12160930:+	SEC61A2	circSEC61A2	rs12774647,rs139633140	ENSG00000166484	MAPK7	0.000102206	0.0994691	3.51104e-05	9.999e-05	-0.00113379	0.71	0.0999254	0	0.0987916	0	-0.0110039	0.71	0	0.0043601	0.935407	0	0
chr10-12346133	rs139633140	chr10_12162289_12160930:+	SEC61A2	circSEC61A2	rs12774647,rs139633140	ENSG00000233927	RPS28	0.000102206	-0.991187	2.71752e-05	9.999e-05	0.0422331	0.342	-1.01493	0	-0.972695	0	-0.037906	0.342	0	0.0717081	0.182006	0	0
chr10-123989066	rs59723130	chr10_124038515_124046724:-	CHST15	circCHST15-3	rs59723130	ENSG00000106003	LFNG	0.000102206	-0.34895	9.78288e-05	9.999e-05	-0.00786243	0.634	-0.340266	0	-0.348128	0	0.0205311	0.634	0	-0.0277337	0.606132	0	0
chr10-123989066	rs59723130	chr10_124038515_124046724:-	CHST15	circCHST15-3	rs59723130	ENSG00000166532	RIMKLB	0.000102206	-0.216265	4.24598e-05	9.999e-05	0.00606039	0.53	-0.221513	0	-0.215453	0	-0.0235153	0.53	0	0.0307489	0.567535	0	0
chr10-124079903	rs140208981	chr10_124021256_124046724:-	CHST15	circCHST15-2	rs140208981	ENSG00000109466	KLHL2	0.000102206	-0.274856	3.9459e-05	0.00019998	-0.0228002	0.062	-0.25028	0	-0.27308	0	0.0797942	0.062	0	-0.0890754	0.0971157	0	0
chr10-124079903	rs140208981	chr10_124021256_124046724:-	CHST15	circCHST15-2	rs140208981	ENSG00000115368	WDR75	0.000102206	0.191777	3.35424e-05	9.999e-05	0.0199522	0.016	0.17173	0	0.191682	0	0.0985912	0.016	1	0.150963	0.004769	1	1
chr10-124079903	rs140208981	chr10_124021256_124046724:-	CHST15	circCHST15-2	rs140208981	ENSG00000119705	SLIRP	0.000102206	0.325463	1.12833e-05	9.999e-05	0.0345478	0.012	0.293325	0	0.327872	0	0.101755	0.012	1	0.103209	0.0544118	0	0
chr10-124079903	rs140208981	chr10_124021256_124046724:-	CHST15	circCHST15-2	rs140208981	ENSG00000122203	KIAA1191	0.000102206	-0.149862	7.53117e-05	0.00019998	-0.00733808	0.294	-0.142164	0	-0.149502	0	0.0438838	0.294	0	-0.0502987	0.349517	0	0
chr10-124079903	rs140208981	chr10_124021256_124046724:-	CHST15	circCHST15-2	rs140208981	ENSG00000170004	CHD3	0.000102206	-0.250928	3.4684e-05	9.999e-05	6.94e-05	1	-0.250948	0	-0.250878	0	1.54e-05	1	0	-0.0149228	0.781476	0	0
chr10-124079903	rs140208981	chr10_124021256_124046724:-	CHST15	circCHST15-2	rs140208981	ENSG00000172667	ZMAT3	0.000102206	-0.23328	4.49706e-05	0.00019998	-0.0268943	0.01	-0.206417	0	-0.233311	0	0.109154	0.01	1	-0.126685	0.018064	1	1
chr10-124079903	rs140208981	chr10_124021256_124046724:-	CHST15	circCHST15-2	rs140208981	ENSG00000175110	MRPS22	0.000102206	0.175424	7.8858e-05	0.00019998	0.0202515	0.006	0.155168	0	0.17542	0	0.112635	0.006	1	0.115232	0.0316295	1	1
chr10-124079903	rs140208981	chr10_124021256_124046724:-	CHST15	circCHST15-2	rs140208981	ENSG00000214013	GANC	0.000102206	0.250094	2.47378e-05	9.999e-05	0.0259437	0.02	0.225096	0	0.25104	0	0.0995657	0.02	1	0.123752	0.0209357	1	1
chr10-124297284	rs116978148	chr10_124498128_124484139:+	LHPP	circLHPP-1	rs116978148	ENSG00000109814	UGDH	0.000102206	0.362261	3.75623e-05	0.0009999	-0.0326284	0.024	0.391424	0	0.358796	0	-0.0855132	0.024	1	-0.12943	0.0156935	1	1
chr10-124297284	rs116978148	chr10_124498128_124484139:+	LHPP	circLHPP-1	rs116978148	ENSG00000127399	LRRC61	0.000102206	0.670244	5.94124e-05	0.00039996	-0.0210926	0.452	0.687604	0	0.666512	0	-0.0301532	0.452	0	0.000310756	0.995391	0	0
chr10-124297284	rs116978148	chr10_124498128_124484139:+	LHPP	circLHPP-1	rs116978148	ENSG00000130766	SESN2	0.000102206	0.713504	1.78103e-05	0.00229977	-0.00833929	0.744	0.726556	0	0.718217	0	-0.0113107	0.744	0	0.0108189	0.840618	0	0
chr10-124297284	rs116978148	chr10_124498128_124484139:+	LHPP	circLHPP-1	rs116978148	ENSG00000132952	USPL1	0.000102206	0.345361	9.75214e-06	0.00089991	-0.00580602	0.62	0.352959	0	0.347153	0	-0.0149537	0.62	0	-0.02653	0.621859	0	0
chr10-124297284	rs116978148	chr10_124498128_124484139:+	LHPP	circLHPP-1	rs116978148	ENSG00000141295	SCRN2	0.000102206	-0.377902	7.20425e-05	0.00039996	0.0361618	0.032	-0.411707	0	-0.375545	0	-0.0909107	0.032	1	0.148716	0.00543989	1	1
chr10-124297284	rs116978148	chr10_124498128_124484139:+	LHPP	circLHPP-1	rs116978148	ENSG00000154813	DPH3	0.000102206	0.34542	2.44058e-05	9.999e-05	-0.0405957	0.01	0.392886	0	0.35229	0	-0.109895	0.01	1	-0.142704	0.00767152	1	1
chr10-124297284	rs116978148	chr10_124498128_124484139:+	LHPP	circLHPP-1	rs116978148	ENSG00000158615	PPP1R15B	0.000102206	0.246729	9.73373e-05	0.00069993	-0.0242723	0.026	0.269502	0	0.24523	0	-0.0900813	0.026	1	-0.109724	0.0407866	1	1
chr10-124297284	rs116978148	chr10_124498128_124484139:+	LHPP	circLHPP-1	rs116978148	ENSG00000171823	FBXL14	0.000102206	0.551333	2.71255e-06	0.00019998	-2.02e-05	0.956	0.548784	0	0.548764	0	-0.00161507	0.956	0	0.0539935	0.315213	0	0
chr10-124297284	rs116978148	chr10_124498128_124484139:+	LHPP	circLHPP-1	rs116978148	ENSG00000178184	PARD6G	0.000102206	0.576184	8.13861e-05	0.00239976	-0.0384683	0.132	0.62213	0	0.583662	0	-0.061828	0.132	0	-0.119139	0.0262545	1	0
chr10-124297284	rs116978148	chr10_124498128_124484139:+	LHPP	circLHPP-1	rs116978148	ENSG00000179256	SMCO3	0.000102206	0.585878	9.40594e-05	0.00049995	-0.0658705	0.014	0.655984	0	0.590113	0	-0.105081	0.014	1	-0.163505	0.00221489	1	1
chr10-124371032	rs925770	chr10_124408542_124412200:-	OAT	circOAT-2	rs925770	ENSG00000067840	PDZD4	0.000102206	-0.151107	8.0001e-05	0.00019998	-0.00940688	0.104	-0.140837	0	-0.150244	0	0.0581495	0.104	0	0.042623	0.427998	0	0
chr10-124371032	rs925770	chr10_124408542_124412200:-	OAT	circOAT-2	rs925770	ENSG00000178882	RFLNA	0.000102206	-0.315062	3.40194e-05	9.999e-05	-0.00297107	0.792	-0.317074	0	-0.320045	0	0.00849166	0.792	0	-0.00588872	0.912839	0	0
chr10-124384778	rs11815286	chr10_124408542_124408965:-	OAT	circOAT-1	rs11815286,rs2674342,rs75965557	ENSG00000170293	CMTM8	0.000102206	0.163322	7.00365e-05	0.00029997	-0.0286244	0.046	0.191943	0	0.163319	0	-0.17075	0.046	1	-0.11151	0.0375994	1	1
chr10-124413042	rs2674342	chr10_124408542_124408965:-	OAT	circOAT-1	rs11815286,rs2674342,rs75965557	ENSG00000130748	TMEM160	0.000102206	0.22994	3.24706e-05	9.999e-05	-0.0108546	0.332	0.238501	0	0.227647	0	-0.0448527	0.332	0	-0.0542594	0.312832	0	0
chr10-124413042	rs2674342	chr10_124408542_124408965:-	OAT	circOAT-1	rs11815286,rs2674342,rs75965557	ENSG00000163541	SUCLG1	0.000102206	-0.0583411	7.94386e-05	0.00049995	-0.00496282	0.07	-0.0531504	0	-0.0581132	0	0.083279	0.07	0	-0.0805666	0.133619	0	0
chr10-124413042	rs2674342	chr10_124408542_124408965:-	OAT	circOAT-1	rs11815286,rs2674342,rs75965557	ENSG00000179673	RPRML	0.000102206	0.222849	7.20244e-05	0.00029997	-0.0111116	0.304	0.233892	0	0.22278	0	-0.0438043	0.304	0	-0.0773677	0.149799	0	0
chr10-124413042	rs2674342	chr10_124408542_124408965:-	OAT	circOAT-1	rs11815286,rs2674342,rs75965557	ENSG00000224877	NDUFAF8	0.000102206	0.133614	7.978e-05	0.00019998	-0.00109212	0.86	0.135818	0	0.134726	0	-0.00709021	0.86	0	0.0355236	0.508928	0	0
chr10-124413042	rs2674342	chr10_124408542_124408965:-	OAT	circOAT-1	rs11815286,rs2674342,rs75965557	ENSG00000234636	MED14OS	0.000102206	0.180324	1.67415e-05	9.999e-05	-0.00242445	0.758	0.181488	0	0.179063	0	-0.0115776	0.758	0	-0.0235388	0.661683	0	0
chr10-124511134	rs75965557	chr10_124408542_124408965:-	OAT	circOAT-1	rs11815286,rs2674342,rs75965557	ENSG00000118231	CRYGD	0.000102206	-0.554483	4.65784e-06	0.00029997	-0.00739637	0.732	-0.549617	0	-0.557014	0	0.0118822	0.732	0	-0.0739796	0.168514	0	0
chr10-124548012	rs12413892	chr10_124681607_124696212:-	FAM53B	circFAM53B-2	rs12413892	ENSG00000082146	STRADB	0.000102206	-0.0542315	8.45708e-05	9.999e-05	-0.00202438	0.436	-0.0526094	0	-0.0546338	0	0.0368688	0.436	0	-0.0479143	0.372862	0	0
chr10-124548012	rs12413892	chr10_124681607_124696212:-	FAM53B	circFAM53B-2	rs12413892	ENSG00000130024	PHF10	0.000102206	-0.0661991	5.7819e-05	9.999e-05	-0.010944	0.002	-0.0556929	0	-0.0666369	0	0.157999	0.002	1	-0.189647	0.000374506	1	1
chr10-124548012	rs12413892	chr10_124681607_124696212:-	FAM53B	circFAM53B-2	rs12413892	ENSG00000172209	GPR22	0.000102206	0.116508	1.17814e-05	9.999e-05	0.0225146	0	0.0947538	0	0.117268	0	0.190677	0	1	0.21286	6.26711e-05	1	1
chr10-124548012	rs12413892	chr10_124681607_124696212:-	FAM53B	circFAM53B-2	rs12413892	ENSG00000239887	C1orf226	0.000102206	-0.136669	4.88082e-05	9.999e-05	-0.0217135	0	-0.115972	0.002	-0.137686	0	0.153457	0	1	-0.170708	0.00139081	1	1
chr10-124600681	rs117989005	chr10_124681607_124682379:-	FAM53B	circFAM53B-1	rs117989005	ENSG00000077522	ACTN2	0.000102206	-0.325936	9.96869e-05	0.00019998	-0.00320637	0.852	-0.320242	0	-0.323449	0	0.00918756	0.852	0	0.00082614	0.987748	0	0
chr10-124600681	rs117989005	chr10_124681607_124682379:-	FAM53B	circFAM53B-1	rs117989005	ENSG00000095637	SORBS1	0.000102206	0.34421	3.07856e-05	0.00019998	-0.00875037	0.618	0.35107	0	0.34232	0	-0.0241979	0.618	0	-0.0163386	0.761344	0	0
chr10-124600681	rs117989005	chr10_124681607_124682379:-	FAM53B	circFAM53B-1	rs117989005	ENSG00000101460	MAP1LC3A	0.000102206	-0.330102	8.24129e-05	0.00019998	-0.0432433	0.01	-0.287818	0	-0.331061	0	0.125586	0.01	1	-0.0866848	0.106461	0	0
chr10-124600681	rs117989005	chr10_124681607_124682379:-	FAM53B	circFAM53B-1	rs117989005	ENSG00000103502	CDIPT	0.000102206	-0.257344	1.12338e-05	9.999e-05	-0.0422414	0.002	-0.216084	0	-0.258325	0	0.161824	0.002	1	-0.134436	0.0120642	1	1
chr10-124600681	rs117989005	chr10_124681607_124682379:-	FAM53B	circFAM53B-1	rs117989005	ENSG00000104375	STK3	0.000102206	0.350189	5.99615e-05	9.999e-05	0.0468258	0.006	0.300568	0	0.347394	0	0.130826	0.006	1	0.122288	0.0225118	1	1
chr10-124600681	rs117989005	chr10_124681607_124682379:-	FAM53B	circFAM53B-1	rs117989005	ENSG00000111897	SERINC1	0.000102206	-0.226553	5.45254e-05	0.00059994	-0.0454794	0.002	-0.179169	0.002	-0.224649	0	0.202863	0.002	1	-0.258975	9.70476e-07	1	1
chr10-124600681	rs117989005	chr10_124681607_124682379:-	FAM53B	circFAM53B-1	rs117989005	ENSG00000113575	PPP2CA	0.000102206	-0.287508	1.1922e-06	9.999e-05	-0.0159682	0.186	-0.273804	0	-0.289772	0	0.0526146	0.186	0	-0.106258	0.0476256	1	0
chr10-124600681	rs117989005	chr10_124681607_124682379:-	FAM53B	circFAM53B-1	rs117989005	ENSG00000117632	STMN1	0.000102206	-0.447421	3.00225e-05	0.00029997	-0.131332	0	-0.317521	0.002	-0.448852	0	0.290337	0	1	-0.297701	1.49226e-08	1	1
chr10-124600681	rs117989005	chr10_124681607_124682379:-	FAM53B	circFAM53B-1	rs117989005	ENSG00000123178	SPRYD7	0.000102206	-0.334766	2.32622e-05	9.999e-05	-0.0827718	0	-0.247694	0.002	-0.330466	0	0.246448	0	1	-0.258203	1.04791e-06	1	1
chr10-124600681	rs117989005	chr10_124681607_124682379:-	FAM53B	circFAM53B-1	rs117989005	ENSG00000131626	PPFIA1	0.000102206	0.277501	6.8215e-05	0.00029997	0.0426716	0.002	0.236719	0	0.279391	0	0.148799	0.002	1	0.132954	0.0130528	1	1
chr10-124600681	rs117989005	chr10_124681607_124682379:-	FAM53B	circFAM53B-1	rs117989005	ENSG00000138069	RAB1A	0.000102206	-0.207284	3.36814e-05	9.999e-05	-0.0654024	0	-0.142718	0.002	-0.20812	0	0.315026	0	1	-0.339951	7.32291e-11	1	1
chr10-124600681	rs117989005	chr10_124681607_124682379:-	FAM53B	circFAM53B-1	rs117989005	ENSG00000148834	GSTO1	0.000102206	-0.3436	8.51455e-05	0.00039996	-0.0316608	0.07	-0.31049	0	-0.342151	0	0.0895325	0.07	0	-0.11615	0.0302886	1	0
chr10-124600681	rs117989005	chr10_124681607_124682379:-	FAM53B	circFAM53B-1	rs117989005	ENSG00000155876	RRAGA	0.000102206	-0.311314	7.08052e-06	0.00019998	-0.0565645	0	-0.257968	0	-0.314533	0	0.175118	0	1	-0.22301	2.69032e-05	1	1
chr10-124600681	rs117989005	chr10_124681607_124682379:-	FAM53B	circFAM53B-1	rs117989005	ENSG00000165264	NDUFB6	0.000102206	-0.446827	6.58291e-05	9.999e-05	-0.0653298	0	-0.381587	0	-0.446917	0	0.146353	0	1	-0.167657	0.00169758	1	1
chr10-124600681	rs117989005	chr10_124681607_124682379:-	FAM53B	circFAM53B-1	rs117989005	ENSG00000165312	OTUD1	0.000102206	-0.517473	2.56617e-06	9.999e-05	-0.0841107	0	-0.433239	0	-0.517349	0	0.157927	0	1	-0.214557	5.45544e-05	1	1
chr10-124600681	rs117989005	chr10_124681607_124682379:-	FAM53B	circFAM53B-1	rs117989005	ENSG00000165985	C1QL3	0.000102206	-0.564454	7.90229e-05	0.00039996	-0.0777997	0.004	-0.48521	0	-0.56301	0	0.134993	0.004	1	-0.157149	0.00328938	1	1
chr10-124600681	rs117989005	chr10_124681607_124682379:-	FAM53B	circFAM53B-1	rs117989005	ENSG00000166913	YWHAB	0.000102206	-0.322942	7.59436e-05	0.00069993	-0.0521072	0.004	-0.268988	0	-0.321095	0	0.160432	0.004	1	-0.186068	0.000484686	1	1
chr10-124600681	rs117989005	chr10_124681607_124682379:-	FAM53B	circFAM53B-1	rs117989005	ENSG00000170632	ARMC10	0.000102206	-0.219941	3.2549e-05	9.999e-05	-0.0362399	0	-0.186563	0	-0.222803	0	0.160664	0	1	-0.147849	0.00572099	1	1
chr10-124600681	rs117989005	chr10_124681607_124682379:-	FAM53B	circFAM53B-1	rs117989005	ENSG00000171100	MTM1	0.000102206	0.306297	9.66599e-05	0.00019998	0.0370219	0.026	0.271493	0	0.308515	0	0.115093	0.026	1	0.118192	0.0274787	1	1
chr10-124600681	rs117989005	chr10_124681607_124682379:-	FAM53B	circFAM53B-1	rs117989005	ENSG00000173418	NAA20	0.000102206	-0.327561	5.8293e-06	9.999e-05	-0.0433799	0.002	-0.283035	0	-0.326415	0	0.127956	0.002	1	-0.154609	0.00383759	1	1
chr10-124600681	rs117989005	chr10_124681607_124682379:-	FAM53B	circFAM53B-1	rs117989005	ENSG00000177879	AP3S1	0.000102206	-0.271715	5.41529e-05	9.999e-05	-0.0722391	0	-0.198553	0.002	-0.270792	0.002	0.263116	0.002	1	-0.263796	5.97437e-07	1	1
chr10-124600681	rs117989005	chr10_124681607_124682379:-	FAM53B	circFAM53B-1	rs117989005	ENSG00000182636	NDN	0.000102206	-0.379765	9.13591e-06	0.00029997	-0.034234	0.036	-0.344875	0	-0.379109	0	0.0863732	0.036	1	-0.140319	0.00876276	1	1
chr10-124600681	rs117989005	chr10_124681607_124682379:-	FAM53B	circFAM53B-1	rs117989005	ENSG00000185272	RBM11	0.000102206	-0.463432	9.23092e-06	9.999e-05	-0.0186411	0.37	-0.442428	0	-0.46107	0	0.0400402	0.37	0	-0.0833173	0.120813	0	0
chr10-124600681	rs117989005	chr10_124681607_124682379:-	FAM53B	circFAM53B-1	rs117989005	ENSG00000186395	KRT10	0.000102206	-0.560682	1.66795e-05	0.00019998	-0.0769682	0	-0.484264	0	-0.561232	0	0.133764	0	1	-0.134782	0.0118433	1	1
chr10-124600681	rs117989005	chr10_124681607_124682379:-	FAM53B	circFAM53B-1	rs117989005	ENSG00000196591	HDAC2	0.000200672	-0.209518	5.50746e-05	0.00019998	-0.0209938	0.032	-0.187934	0	-0.208928	0	0.0962891	0.032	1	-0.163581	0.00220431	1	1
chr10-124600681	rs117989005	chr10_124681607_124682379:-	FAM53B	circFAM53B-1	rs117989005	ENSG00000228474	OST4	0.000102206	0.402612	1.95185e-05	9.999e-05	0.0174802	0.348	0.391026	0	0.408506	0	0.0407267	0.348	0	0.0190897	0.722691	0	0
chr10-124628248	rs116898575	chr10_124774675_124790338:-	EEF1AKMT2	circEEF1AKMT2	rs116898575,rs73379040	ENSG00000011201	ANOS1	0.000102206	0.506478	5.12231e-06	0.00019998	0.0312714	0.258	0.473269	0	0.50454	0	0.0590761	0.258	0	0.0781055	0.145941	0	0
chr10-124628248	rs116898575	chr10_124774675_124790338:-	EEF1AKMT2	circEEF1AKMT2	rs116898575,rs73379040	ENSG00000036448	MYOM2	0.000102206	-0.627886	9.96225e-05	0.00039996	-0.054175	0.142	-0.579884	0	-0.634059	0	0.0807261	0.142	0	-0.135031	0.0116867	1	0
chr10-124628248	rs116898575	chr10_124774675_124790338:-	EEF1AKMT2	circEEF1AKMT2	rs116898575,rs73379040	ENSG00000111704	NANOG	0.000102206	-1.17967	5.82682e-06	9.999e-05	-0.0843601	0.158	-1.09579	0	-1.18015	0	0.0692522	0.158	0	-0.033211	0.536915	0	0
chr10-124628248	rs116898575	chr10_124774675_124790338:-	EEF1AKMT2	circEEF1AKMT2	rs116898575,rs73379040	ENSG00000119723	COQ6	0.000102206	-0.261656	7.41017e-05	9.999e-05	-0.0206774	0.132	-0.241679	0	-0.262356	0	0.0743047	0.132	0	-0.0328322	0.541572	0	0
chr10-124628248	rs116898575	chr10_124774675_124790338:-	EEF1AKMT2	circEEF1AKMT2	rs116898575,rs73379040	ENSG00000159398	CES5A	0.000102206	-0.716894	4.61202e-05	0.00059994	-0.0109038	0.766	-0.711604	0	-0.722508	0	0.0156859	0.766	0	0.00193813	0.971262	0	0
chr10-124628248	rs116898575	chr10_124774675_124790338:-	EEF1AKMT2	circEEF1AKMT2	rs116898575,rs73379040	ENSG00000162139	NEU3	0.000102206	-0.387976	3.59001e-05	0.00019998	-0.0233807	0.256	-0.363794	0	-0.387175	0	0.0585572	0.256	0	-0.0639856	0.233825	0	0
chr10-124628248	rs116898575	chr10_124774675_124790338:-	EEF1AKMT2	circEEF1AKMT2	rs116898575,rs73379040	ENSG00000163428	LRRC58	0.000102206	0.303664	7.44639e-05	9.999e-05	0.0433963	0.012	0.259646	0.002	0.303043	0	0.138176	0.012	1	0.137079	0.0104653	1	1
chr10-124628782	rs73379040	chr10_124774675_124790338:-	EEF1AKMT2	circEEF1AKMT2	rs116898575,rs73379040	ENSG00000011201	ANOS1	0.000102206	0.506478	5.12231e-06	0.00019998	0.0324135	0.216	0.471556	0	0.50397	0	0.0614442	0.216	0	0.0781055	0.145941	0	0
chr10-124628782	rs73379040	chr10_124774675_124790338:-	EEF1AKMT2	circEEF1AKMT2	rs116898575,rs73379040	ENSG00000036448	MYOM2	0.000102206	-0.627886	9.96225e-05	0.00039996	-0.0551469	0.126	-0.569691	0	-0.624838	0	0.0875615	0.126	0	-0.135031	0.0116867	1	0
chr10-124628782	rs73379040	chr10_124774675_124790338:-	EEF1AKMT2	circEEF1AKMT2	rs116898575,rs73379040	ENSG00000111704	NANOG	0.000102206	-1.17967	5.82682e-06	9.999e-05	-0.0811682	0.184	-1.09226	0.002	-1.17343	0	0.0652349	0.184	0	-0.033211	0.536915	0	0
chr10-124628782	rs73379040	chr10_124774675_124790338:-	EEF1AKMT2	circEEF1AKMT2	rs116898575,rs73379040	ENSG00000119723	COQ6	0.000102206	-0.261656	7.41017e-05	9.999e-05	-0.0222766	0.138	-0.238503	0.002	-0.260779	0	0.0842091	0.138	0	-0.0328322	0.541572	0	0
chr10-124628782	rs73379040	chr10_124774675_124790338:-	EEF1AKMT2	circEEF1AKMT2	rs116898575,rs73379040	ENSG00000159398	CES5A	0.000102206	-0.716894	4.61202e-05	0.00059994	-0.0117945	0.772	-0.708818	0	-0.720613	0	0.0166863	0.772	0	0.00193813	0.971262	0	0
chr10-124628782	rs73379040	chr10_124774675_124790338:-	EEF1AKMT2	circEEF1AKMT2	rs116898575,rs73379040	ENSG00000162139	NEU3	0.000102206	-0.387976	3.59001e-05	0.00019998	-0.0228039	0.322	-0.367107	0	-0.38991	0	0.0561315	0.322	0	-0.0639856	0.233825	0	0
chr10-124628782	rs73379040	chr10_124774675_124790338:-	EEF1AKMT2	circEEF1AKMT2	rs116898575,rs73379040	ENSG00000163428	LRRC58	0.000102206	0.303664	7.44639e-05	9.999e-05	0.044034	0.004	0.263934	0.002	0.307968	0	0.137217	0.004	1	0.137079	0.0104653	1	1
chr10-124631031	rs748129	chr10_124831463_124806831:+	ABRAXAS2	circABRAXAS2-2	rs748129	ENSG00000069018	TRPC7	0.000102206	-0.196104	4.01598e-05	9.999e-05	-0.012305	0.076	-0.18329	0	-0.195595	0	0.0582952	0.076	0	-0.109436	0.0413207	1	0
chr10-124631031	rs748129	chr10_124831463_124806831:+	ABRAXAS2	circABRAXAS2-2	rs748129	ENSG00000110375	UPK2	0.000102206	-0.162965	5.64345e-05	0.00019998	-0.0230343	0.002	-0.139289	0	-0.162324	0	0.138185	0.002	1	-0.171635	0.00130823	1	1
chr10-124631031	rs748129	chr10_124831463_124806831:+	ABRAXAS2	circABRAXAS2-2	rs748129	ENSG00000111732	AICDA	0.000102206	-0.209926	8.12174e-05	9.999e-05	-0.0280163	0.004	-0.183756	0	-0.211772	0	0.131016	0.004	1	-0.178811	0.000806023	1	1
chr10-124631031	rs748129	chr10_124831463_124806831:+	ABRAXAS2	circABRAXAS2-2	rs748129	ENSG00000113492	AGXT2	0.000102206	-0.202384	2.71474e-05	9.999e-05	-0.0282603	0.004	-0.171113	0	-0.199373	0	0.136613	0.004	1	-0.179759	0.000755023	1	1
chr10-124631031	rs748129	chr10_124831463_124806831:+	ABRAXAS2	circABRAXAS2-2	rs748129	ENSG00000118965	WDR35	0.000102206	0.0540841	8.17744e-05	9.999e-05	0.00125524	0.552	0.052164	0	0.0534192	0	0.0211509	0.552	0	0.0289155	0.590865	0	0
chr10-124631031	rs748129	chr10_124831463_124806831:+	ABRAXAS2	circABRAXAS2-2	rs748129	ENSG00000122378	FAM213A	0.000102206	0.0811613	4.34102e-05	9.999e-05	0.00321352	0.32	0.0783545	0	0.0815681	0	0.0355013	0.32	0	0.0484356	0.367678	0	0
chr10-124631031	rs748129	chr10_124831463_124806831:+	ABRAXAS2	circABRAXAS2-2	rs748129	ENSG00000124564	SLC17A3	0.000102206	-0.212874	7.38277e-05	0.00019998	-0.0295681	0	-0.186634	0	-0.216202	0	0.132533	0	1	-0.168024	0.00165764	1	1
chr10-124631031	rs748129	chr10_124831463_124806831:+	ABRAXAS2	circABRAXAS2-2	rs748129	ENSG00000152086	TUBA3E	0.000102206	-0.206704	9.3561e-07	9.999e-05	-0.0133698	0.03	-0.192331	0	-0.2057	0	0.0600415	0.03	1	-0.0639623	0.233996	0	0
chr10-124631031	rs748129	chr10_124831463_124806831:+	ABRAXAS2	circABRAXAS2-2	rs748129	ENSG00000156222	SLC28A1	0.000102206	-0.197837	3.91289e-05	9.999e-05	-0.0080492	0.256	-0.189599	0	-0.197648	0	0.0371755	0.256	0	-0.0298536	0.578873	0	0
chr10-124631031	rs748129	chr10_124831463_124806831:+	ABRAXAS2	circABRAXAS2-2	rs748129	ENSG00000163956	LRPAP1	0.000102206	0.0770838	2.15417e-05	9.999e-05	0.0064253	0.026	0.0717623	0	0.0781876	0	0.0752549	0.026	1	0.10135	0.0589285	0	0
chr10-124631031	rs748129	chr10_124831463_124806831:+	ABRAXAS2	circABRAXAS2-2	rs748129	ENSG00000170088	TMEM192	0.000102206	0.0669974	4.47449e-05	0.00019998	0.00600405	0.016	0.0621994	0	0.0682034	0	0.083063	0.016	1	0.133947	0.0123832	1	1
chr10-124631031	rs748129	chr10_124831463_124806831:+	ABRAXAS2	circABRAXAS2-2	rs748129	ENSG00000175189	INHBC	0.000102206	-0.193321	5.28755e-05	9.999e-05	-0.0128917	0.074	-0.179962	0	-0.192854	0	0.0615571	0.074	0	-0.0203074	0.705798	0	0
chr10-124631031	rs748129	chr10_124831463_124806831:+	ABRAXAS2	circABRAXAS2-2	rs748129	ENSG00000179300	RTL3	0.000102206	-0.205643	6.50974e-05	0.00029997	-0.0290476	0.008	-0.17718	0	-0.206228	0	0.136297	0.008	1	-0.197325	0.000211979	1	1
chr10-124631031	rs748129	chr10_124831463_124806831:+	ABRAXAS2	circABRAXAS2-2	rs748129	ENSG00000180999	C1orf105	0.000102206	-0.20848	5.35697e-05	0.00019998	-0.0165536	0.038	-0.190834	0	-0.207387	0	0.0755675	0.038	1	-0.0960054	0.0736718	0	0
chr10-124631031	rs748129	chr10_124831463_124806831:+	ABRAXAS2	circABRAXAS2-2	rs748129	ENSG00000182938	OTOP3	0.000102206	-0.186343	6.20663e-05	0.00039996	-0.0202765	0.004	-0.168772	0	-0.189049	0	0.104524	0.004	1	-0.129803	0.0153935	1	1
chr10-124631031	rs748129	chr10_124831463_124806831:+	ABRAXAS2	circABRAXAS2-2	rs748129	ENSG00000184895	SRY	0.000102206	-0.188536	5.98734e-05	0.00019998	-0.0236279	0.002	-0.165331	0	-0.188959	0	0.120794	0.002	1	-0.163734	0.00218303	1	1
chr10-124631031	rs748129	chr10_124831463_124806831:+	ABRAXAS2	circABRAXAS2-2	rs748129	ENSG00000185522	LMNTD2	0.000102206	-0.149033	2.26645e-05	9.999e-05	-0.0101421	0.064	-0.137497	0	-0.147639	0	0.062562	0.064	0	-0.0863937	0.107646	0	0
chr10-124631031	rs748129	chr10_124831463_124806831:+	ABRAXAS2	circABRAXAS2-2	rs748129	ENSG00000187003	ACTL7A	0.000102206	-0.167018	3.62141e-05	9.999e-05	-0.0112993	0.054	-0.154409	0	-0.165708	0	0.0645288	0.054	0	-0.0747366	0.164188	0	0
chr10-124631031	rs748129	chr10_124831463_124806831:+	ABRAXAS2	circABRAXAS2-2	rs748129	ENSG00000187701	OR2T27	0.000102206	-0.208656	4.10859e-05	0.00019998	-0.0309537	0.006	-0.178376	0	-0.209329	0	0.144503	0.006	1	-0.158199	0.00308427	1	1
chr10-124631031	rs748129	chr10_124831463_124806831:+	ABRAXAS2	circABRAXAS2-2	rs748129	ENSG00000197123	ZNF679	0.000102206	-0.188976	5.46313e-05	9.999e-05	-0.0263999	0.004	-0.162609	0	-0.189009	0	0.138985	0.004	1	-0.17485	0.00105541	1	1
chr10-124631031	rs748129	chr10_124831463_124806831:+	ABRAXAS2	circABRAXAS2-2	rs748129	ENSG00000203870	SMIM9	0.000200672	-0.200168	6.47736e-05	0.00019998	-0.0348812	0.004	-0.166559	0	-0.20144	0	0.169117	0.004	1	-0.216942	4.4813e-05	1	1
chr10-124631031	rs748129	chr10_124831463_124806831:+	ABRAXAS2	circABRAXAS2-2	rs748129	ENSG00000205858	LRRC72	0.000102206	-0.217759	4.17095e-05	9.999e-05	-0.0344782	0.004	-0.182496	0.002	-0.216975	0	0.1557	0.004	1	-0.202043	0.000147812	1	1
chr10-124631031	rs748129	chr10_124831463_124806831:+	ABRAXAS2	circABRAXAS2-2	rs748129	ENSG00000221970	OR2A1	0.000102206	-0.233175	9.78966e-05	9.999e-05	-0.0170015	0.084	-0.215012	0	-0.232014	0	0.0688292	0.084	0	-0.110837	0.0387751	1	0
chr10-124631031	rs748129	chr10_124831463_124806831:+	ABRAXAS2	circABRAXAS2-2	rs748129	ENSG00000262543	SMIM28	0.000102206	-0.200986	8.15654e-05	0.00019998	-0.0374449	0.002	-0.165237	0.002	-0.202682	0	0.180311	0.002	1	-0.223053	2.68036e-05	1	1
chr10-124704191	rs149044613	chr10_124517271_124496961:+	LHPP	circLHPP-3	rs149044613	ENSG00000136319	TTC5	0.000102206	0.211437	5.53364e-05	9.999e-05	-0.00410858	0.688	0.214171	0	0.210063	0	-0.0152943	0.688	0	0.0103665	0.847198	0	0
chr10-124704191	rs149044613	chr10_124517271_124496961:+	LHPP	circLHPP-3	rs149044613	ENSG00000140350	ANP32A	0.000102206	-0.239927	7.10651e-05	0.00019998	-0.0219897	0.048	-0.21612	0.002	-0.238109	0	0.0876053	0.048	1	-0.169512	0.0015044	1	1
chr10-124704191	rs149044613	chr10_124517271_124496961:+	LHPP	circLHPP-3	rs149044613	ENSG00000164270	HTR4	0.000102206	0.343794	7.76973e-05	9.999e-05	0.0301981	0.076	0.311161	0	0.341359	0	0.0855934	0.076	0	0.131218	0.0143001	1	0
chr10-124704191	rs149044613	chr10_124517271_124496961:+	LHPP	circLHPP-3	rs149044613	ENSG00000171174	RBKS	0.000102206	0.356678	7.69093e-05	0.00079992	0.0610643	0.002	0.2951	0	0.356164	0	0.171456	0.002	1	0.145282	0.00663028	1	1
chr10-124704191	rs149044613	chr10_124517271_124496961:+	LHPP	circLHPP-3	rs149044613	ENSG00000178996	SNX18	0.000102206	-0.269618	5.3152e-05	9.999e-05	-0.00286181	0.84	-0.266799	0	-0.269661	0	0.00844336	0.84	0	-0.0586157	0.275509	0	0
chr10-124704191	rs149044613	chr10_124517271_124496961:+	LHPP	circLHPP-3	rs149044613	ENSG00000196843	ARID5A	0.000102206	0.515478	8.59078e-05	0.00029997	0.0542647	0.02	0.464393	0.002	0.518658	0	0.101063	0.02	1	0.0995705	0.06354	0	0
chr10-124707170	rs114144047	chr10_124696158_124706887:-	FAM53B	circFAM53B-4	rs114144047	ENSG00000143797	MBOAT2	0.000102206	0.223197	8.83543e-05	0.00019998	0.0166783	0.058	0.20292	0.002	0.219598	0.002	0.0686404	0.06	0	0.0790384	0.141172	0	0
chr10-124707170	rs114144047	chr10_124696158_124706887:-	FAM53B	circFAM53B-4	rs114144047	ENSG00000144668	ITGA9	0.000102206	-0.247042	5.78855e-05	9.999e-05	0.00566313	0.574	-0.254394	0	-0.248731	0	-0.0195513	0.574	0	0.0190613	0.723087	0	0
chr10-124707170	rs114144047	chr10_124696158_124706887:-	FAM53B	circFAM53B-4	rs114144047	ENSG00000177058	SLC38A9	0.000102206	0.202314	1.92137e-05	9.999e-05	0.0254223	0.004	0.17724	0	0.202662	0	0.12108	0.004	1	0.160127	0.00273779	1	1
chr10-12470942	rs56185721	chr10_12791233_12666736:+	CAMK1D	circCAMK1D-2	rs2782271,rs56185721	ENSG00000127831	VIL1	0.000102206	0.236036	7.31364e-05	0.00029997	0.00960859	0.31	0.226517	0	0.236126	0	0.0379497	0.31	0	-0.0403684	0.452858	0	0
chr10-124922187	rs10901836	chr10_124974398_124973645:+	ZRANB1	circZRANB1	rs10901836	ENSG00000005059	MCUB	0.000102206	-0.398853	3.54901e-05	9.999e-05	-0.00502029	0.742	-0.395536	0	-0.400556	0	0.009657	0.742	0	0.0744545	0.16579	0	0
chr10-124922187	rs10901836	chr10_124974398_124973645:+	ZRANB1	circZRANB1	rs10901836	ENSG00000032444	PNPLA6	0.000102206	0.183701	5.48669e-06	9.999e-05	-0.00813941	0.192	0.191636	0	0.183497	0	-0.0399031	0.192	0	0.0573027	0.286425	0	0
chr10-124922187	rs10901836	chr10_124974398_124973645:+	ZRANB1	circZRANB1	rs10901836	ENSG00000064687	ABCA7	0.000102206	0.288987	9.66637e-07	9.999e-05	-0.00999917	0.296	0.297224	0	0.287225	0	-0.0310396	0.296	0	0.0312695	0.560992	0	0
chr10-124922187	rs10901836	chr10_124974398_124973645:+	ZRANB1	circZRANB1	rs10901836	ENSG00000071127	WDR1	0.000102206	-0.224307	9.26651e-05	0.00039996	-0.0155852	0.078	-0.208889	0	-0.224475	0	0.0642747	0.078	0	0.0972297	0.0700536	0	0
chr10-124922187	rs10901836	chr10_124974398_124973645:+	ZRANB1	circZRANB1	rs10901836	ENSG00000085274	MYNN	0.000102206	-0.130579	3.77973e-06	9.999e-05	-0.00555848	0.248	-0.125476	0	-0.131035	0	0.0389862	0.248	0	0.0439218	0.414044	0	0
chr10-124922187	rs10901836	chr10_124974398_124973645:+	ZRANB1	circZRANB1	rs10901836	ENSG00000100418	DESI1	0.000102206	0.147912	1.2631e-05	9.999e-05	0.0118443	0.032	0.136174	0	0.148019	0	0.0746417	0.032	1	-0.116174	0.0302547	1	1
chr10-124922187	rs10901836	chr10_124974398_124973645:+	ZRANB1	circZRANB1	rs10901836	ENSG00000100664	EIF5	0.000102206	-0.20566	8.63955e-05	0.00019998	0.00207127	0.804	-0.20697	0	-0.204899	0	-0.00899286	0.804	0	-0.0230244	0.668632	0	0
chr10-124922187	rs10901836	chr10_124974398_124973645:+	ZRANB1	circZRANB1	rs10901836	ENSG00000105255	FSD1	0.000102206	0.227076	2.2508e-05	0.00019998	0.00723078	0.416	0.220819	0	0.22805	0	0.0291762	0.416	0	-0.0319693	0.552255	0	0
chr10-124922187	rs10901836	chr10_124974398_124973645:+	ZRANB1	circZRANB1	rs10901836	ENSG00000105835	NAMPT	0.000102206	-0.554032	1.36472e-05	0.00019998	0.00530843	0.824	-0.559754	0	-0.554446	0	-0.00835358	0.824	0	0.0494422	0.357795	0	0
chr10-124922187	rs10901836	chr10_124974398_124973645:+	ZRANB1	circZRANB1	rs10901836	ENSG00000112096	SOD2	0.000102206	-0.483154	1.23186e-05	0.00019998	-0.0107184	0.566	-0.475361	0	-0.486079	0	0.0197395	0.566	0	0.0786126	0.143334	0	0
chr10-124922187	rs10901836	chr10_124974398_124973645:+	ZRANB1	circZRANB1	rs10901836	ENSG00000118985	ELL2	0.000102206	-0.215406	5.46046e-05	0.00019998	0.00504563	0.56	-0.221723	0	-0.216677	0	-0.0195972	0.56	0	-0.0128574	0.811107	0	0
chr10-124922187	rs10901836	chr10_124974398_124973645:+	ZRANB1	circZRANB1	rs10901836	ENSG00000124701	APOBEC2	0.000102206	0.461376	5.23786e-05	9.999e-05	0.0333721	0.04	0.428977	0	0.462349	0	0.0672484	0.04	1	-0.111084	0.0383398	1	1
chr10-124922187	rs10901836	chr10_124974398_124973645:+	ZRANB1	circZRANB1	rs10901836	ENSG00000131409	LRRC4B	0.000102206	0.221539	4.91343e-05	9.999e-05	0.00690183	0.418	0.212884	0	0.219786	0	0.0267949	0.418	0	-0.0281412	0.600848	0	0
chr10-124922187	rs10901836	chr10_124974398_124973645:+	ZRANB1	circZRANB1	rs10901836	ENSG00000131873	CHSY1	0.000102206	-0.200498	3.87336e-05	0.00019998	-0.0191717	0.016	-0.180935	0	-0.200107	0	0.0923336	0.016	1	0.162726	0.00232666	1	1
chr10-124922187	rs10901836	chr10_124974398_124973645:+	ZRANB1	circZRANB1	rs10901836	ENSG00000132635	PCED1A	0.000102206	0.206469	2.25451e-08	9.999e-05	0.00302794	0.606	0.20414	0	0.207168	0	0.0129592	0.606	0	-0.0113169	0.833385	0	0
chr10-124922187	rs10901836	chr10_124974398_124973645:+	ZRANB1	circZRANB1	rs10901836	ENSG00000132881	RSG1	0.000102206	0.272639	3.82745e-05	0.00029997	0.0306843	0.006	0.241878	0	0.272563	0	0.107413	0.006	1	-0.163508	0.00221446	1	1
chr10-124922187	rs10901836	chr10_124974398_124973645:+	ZRANB1	circZRANB1	rs10901836	ENSG00000141574	SECTM1	0.000102206	-0.841104	1.45267e-05	9.999e-05	-0.103414	0.006	-0.740633	0	-0.844047	0	0.118291	0.006	1	0.18288	0.000607436	1	1
chr10-124922187	rs10901836	chr10_124974398_124973645:+	ZRANB1	circZRANB1	rs10901836	ENSG00000159214	CCDC24	0.000102206	0.198506	6.09515e-05	9.999e-05	-0.000681192	0.916	0.202704	0	0.202022	0	-0.00329658	0.916	0	0.0142272	0.791422	0	0
chr10-124922187	rs10901836	chr10_124974398_124973645:+	ZRANB1	circZRANB1	rs10901836	ENSG00000159403	C1R	0.000102206	-0.625774	3.12817e-05	9.999e-05	-0.0362722	0.154	-0.591199	0	-0.627471	0	0.0556038	0.154	0	0.113794	0.0338327	1	0
chr10-124922187	rs10901836	chr10_124974398_124973645:+	ZRANB1	circZRANB1	rs10901836	ENSG00000163462	TRIM46	0.000102206	0.237145	7.90875e-05	0.00019998	0.011661	0.228	0.220229	0	0.23189	0	0.0462673	0.228	0	-0.0509783	0.343036	0	0
chr10-124922187	rs10901836	chr10_124974398_124973645:+	ZRANB1	circZRANB1	rs10901836	ENSG00000165244	ZNF367	0.000102206	-0.424845	7.34474e-06	9.999e-05	-0.0092164	0.534	-0.414542	0	-0.423758	0	0.0189789	0.534	0	0.0149468	0.781134	0	0
chr10-124922187	rs10901836	chr10_124974398_124973645:+	ZRANB1	circZRANB1	rs10901836	ENSG00000166401	SERPINB8	0.000102206	-0.489497	2.43019e-07	9.999e-05	0.0194711	0.198	-0.511995	0	-0.492524	0	-0.0357272	0.198	0	-0.0339856	0.527455	0	0
chr10-124922187	rs10901836	chr10_124974398_124973645:+	ZRANB1	circZRANB1	rs10901836	ENSG00000172159	FRMD3	0.000102206	-0.254449	2.13674e-05	9.999e-05	0.00489372	0.638	-0.261313	0	-0.256419	0	-0.0159173	0.638	0	-0.0106282	0.84339	0	0
chr10-124922187	rs10901836	chr10_124974398_124973645:+	ZRANB1	circZRANB1	rs10901836	ENSG00000173175	ADCY5	0.000102206	0.127233	7.97831e-05	0.00029997	0.00690951	0.194	0.118838	0	0.125748	0	0.0492938	0.194	0	-0.0567746	0.290896	0	0
chr10-124922187	rs10901836	chr10_124974398_124973645:+	ZRANB1	circZRANB1	rs10901836	ENSG00000174576	NPAS4	0.000102206	-1.12773	7.78572e-05	0.00049995	0.0152957	0.738	-1.13599	0	-1.12069	0	-0.0117866	0.738	0	-0.0142109	0.791657	0	0
chr10-124922187	rs10901836	chr10_124974398_124973645:+	ZRANB1	circZRANB1	rs10901836	ENSG00000174744	BRMS1	0.000102206	-0.265528	9.02734e-06	0.00019998	-0.00857949	0.388	-0.257214	0	-0.265794	0	0.0287547	0.388	0	0.0145726	0.78648	0	0
chr10-124922187	rs10901836	chr10_124974398_124973645:+	ZRANB1	circZRANB1	rs10901836	ENSG00000180530	NRIP1	0.000102206	-0.193031	1.82468e-06	9.999e-05	-0.00112424	0.888	-0.192126	0	-0.19325	0	0.00360444	0.888	0	-0.0153359	0.775587	0	0
chr10-124922187	rs10901836	chr10_124974398_124973645:+	ZRANB1	circZRANB1	rs10901836	ENSG00000196497	IPO4	0.000102206	-0.355696	7.40549e-05	0.00019998	-0.0101922	0.472	-0.349325	0	-0.359517	0	0.0255755	0.472	0	0.0564048	0.294055	0	0
chr10-124922187	rs10901836	chr10_124974398_124973645:+	ZRANB1	circZRANB1	rs10901836	ENSG00000244462	RBM12	0.000102206	-0.129354	9.67077e-05	9.999e-05	0.00142783	0.804	-0.130947	0	-0.129519	0	-0.00865527	0.804	0	-0.0111295	0.836106	0	0
chr10-124922187	rs10901836	chr10_124974398_124973645:+	ZRANB1	circZRANB1	rs10901836	ENSG00000249751	ECSCR	0.000102206	-0.703451	7.73405e-05	0.00029997	-0.0484226	0.068	-0.650642	0	-0.699065	0	0.065803	0.068	0	0.0880432	0.101067	0	0
chr10-125048157	rs182575507	chr10_124943307_124942457:+	AL731577.2	circAL731577.2	rs182575507	ENSG00000085274	MYNN	0.000102206	0.166768	6.69954e-06	9.999e-05	0.05441	0	0.111743	0	0.166153	0	0.329016	0	1	0.220358	3.36838e-05	1	1
chr10-125048157	rs182575507	chr10_124943307_124942457:+	AL731577.2	circAL731577.2	rs182575507	ENSG00000100418	DESI1	0.000102206	-0.175833	7.75027e-05	9.999e-05	-0.0448504	0	-0.130694	0.002	-0.175544	0	0.252086	0	1	-0.170137	0.00144404	1	1
chr10-125048157	rs182575507	chr10_124943307_124942457:+	AL731577.2	circAL731577.2	rs182575507	ENSG00000103056	SMPD3	0.000102206	-0.251842	8.57312e-05	0.00019998	-0.0328499	0.012	-0.218529	0	-0.251379	0	0.126436	0.012	1	-0.218071	4.07991e-05	1	1
chr10-125048157	rs182575507	chr10_124943307_124942457:+	AL731577.2	circAL731577.2	rs182575507	ENSG00000134242	PTPN22	0.000102206	0.419945	4.53967e-05	0.00029997	0.0864158	0	0.326587	0	0.413003	0	0.209453	0	1	0.107419	0.0452341	1	1
chr10-125048157	rs182575507	chr10_124943307_124942457:+	AL731577.2	circAL731577.2	rs182575507	ENSG00000142459	EVI5L	0.000102206	-0.217295	7.4916e-05	9.999e-05	-0.0483332	0	-0.171835	0	-0.220168	0	0.214889	0	1	-0.227768	1.78518e-05	1	1
chr10-125048157	rs182575507	chr10_124943307_124942457:+	AL731577.2	circAL731577.2	rs182575507	ENSG00000143382	ADAMTSL4	0.000102206	0.489972	7.14837e-05	0.00019998	0.0935169	0	0.391365	0.004	0.484881	0	0.188522	0	1	0.122428	0.022357	1	1
chr10-125048157	rs182575507	chr10_124943307_124942457:+	AL731577.2	circAL731577.2	rs182575507	ENSG00000143851	PTPN7	0.000102206	0.674512	1.57737e-06	9.999e-05	0.0578548	0.022	0.62504	0	0.682895	0	0.0803442	0.022	1	0.0610484	0.256038	0	0
chr10-125048157	rs182575507	chr10_124943307_124942457:+	AL731577.2	circAL731577.2	rs182575507	ENSG00000149929	HIRIP3	0.000102206	0.274115	7.79432e-05	0.00039996	0.0441568	0	0.229349	0.002	0.273506	0	0.158871	0	1	0.139552	0.00914183	1	1
chr10-125048157	rs182575507	chr10_124943307_124942457:+	AL731577.2	circAL731577.2	rs182575507	ENSG00000162878	PKDCC	0.000102206	-0.346796	9.17505e-06	9.999e-05	-0.0471205	0.002	-0.298979	0	-0.3461	0	0.130895	0.002	1	-0.058671	0.275055	0	0
chr10-125048157	rs182575507	chr10_124943307_124942457:+	AL731577.2	circAL731577.2	rs182575507	ENSG00000163462	TRIM46	0.000102206	-0.367399	2.74737e-06	9.999e-05	-0.0597335	0.002	-0.307247	0	-0.366981	0	0.161636	0.002	1	-0.141012	0.00843241	1	1
chr10-125048157	rs182575507	chr10_124943307_124942457:+	AL731577.2	circAL731577.2	rs182575507	ENSG00000164930	FZD6	0.000102206	0.344647	1.18012e-05	9.999e-05	0.0332085	0.028	0.314584	0	0.347793	0	0.091062	0.028	1	0.114812	0.0322598	1	1
chr10-125048157	rs182575507	chr10_124943307_124942457:+	AL731577.2	circAL731577.2	rs182575507	ENSG00000165244	ZNF367	0.000102206	0.51358	3.66441e-05	0.00019998	0.135164	0	0.375471	0.002	0.510635	0	0.26229	0	1	0.131234	0.0142879	1	1
chr10-125048157	rs182575507	chr10_124943307_124942457:+	AL731577.2	circAL731577.2	rs182575507	ENSG00000166401	SERPINB8	0.000102206	0.590899	2.1066e-06	9.999e-05	0.151868	0	0.436651	0	0.588519	0	0.258896	0	1	0.236754	8.03215e-06	1	1
chr10-125048157	rs182575507	chr10_124943307_124942457:+	AL731577.2	circAL731577.2	rs182575507	ENSG00000166902	MRPL16	0.000102206	-0.234484	2.75793e-05	0.00019998	-0.0527881	0	-0.180601	0.002	-0.233389	0	0.225883	0	1	-0.122282	0.0225184	1	1
chr10-125048157	rs182575507	chr10_124943307_124942457:+	AL731577.2	circAL731577.2	rs182575507	ENSG00000167700	MFSD3	0.000102206	-0.314037	8.3373e-05	0.00039996	-0.0174769	0.258	-0.298386	0	-0.315863	0	0.0515542	0.258	0	0.0137117	0.798816	0	0
chr10-125048157	rs182575507	chr10_124943307_124942457:+	AL731577.2	circAL731577.2	rs182575507	ENSG00000171163	ZNF692	0.000102206	-0.380121	9.43218e-05	0.00049995	-0.0762887	0	-0.304734	0	-0.381022	0	0.197503	0	1	-0.119952	0.0252395	1	1
chr10-125048157	rs182575507	chr10_124943307_124942457:+	AL731577.2	circAL731577.2	rs182575507	ENSG00000172159	FRMD3	0.000102206	0.348607	8.59407e-06	9.999e-05	0.0812009	0	0.26909	0	0.350291	0	0.228007	0	1	0.235225	9.22202e-06	1	1
chr10-125048157	rs182575507	chr10_124943307_124942457:+	AL731577.2	circAL731577.2	rs182575507	ENSG00000185338	SOCS1	0.000102206	0.741978	7.42895e-06	0.00019998	0.0528649	0.074	0.683628	0	0.736493	0	0.0662087	0.074	0	0.0270107	0.615557	0	0
chr10-125048157	rs182575507	chr10_124943307_124942457:+	AL731577.2	circAL731577.2	rs182575507	ENSG00000185947	ZNF267	0.000102206	0.440082	4.14197e-05	9.999e-05	0.144333	0	0.297686	0.002	0.442019	0	0.32586	0	1	0.280742	1.00499e-07	1	1
chr10-125048157	rs182575507	chr10_124943307_124942457:+	AL731577.2	circAL731577.2	rs182575507	ENSG00000204344	STK19	0.000102206	0.281239	4.37376e-05	0.00019998	0.0460279	0	0.237119	0	0.283147	0	0.156434	0	1	0.208484	8.91489e-05	1	1
chr10-125133565	rs10901867	chr10_125038997_125133612:-	CTBP2	circCTBP2-2	rs10901867	ENSG00000085465	OVGP1	0.000102206	0.16165	1.35273e-05	9.999e-05	0.0102487	0.204	0.148955	0	0.159204	0	0.0630861	0.204	0	-0.0512812	0.340173	0	0
chr10-125133565	rs10901867	chr10_125038997_125133612:-	CTBP2	circCTBP2-2	rs10901867	ENSG00000101574	METTL4	0.000102206	-0.0699255	5.17173e-05	0.00039996	0.00484569	0.192	-0.0738634	0	-0.0690177	0	-0.0673242	0.192	0	-0.0789831	0.141451	0	0
chr10-125133565	rs10901867	chr10_125038997_125133612:-	CTBP2	circCTBP2-2	rs10901867	ENSG00000124467	PSG8	0.000102206	0.188292	5.01502e-05	9.999e-05	-0.00450817	0.642	0.193374	0	0.188866	0	-0.0241454	0.642	0	0.0413954	0.441435	0	0
chr10-125133565	rs10901867	chr10_125038997_125133612:-	CTBP2	circCTBP2-2	rs10901867	ENSG00000131620	ANO1	0.000102206	0.143915	2.21018e-05	9.999e-05	0.00957164	0.184	0.134682	0	0.144253	0	0.0644243	0.184	0	-0.0957901	0.0743233	0	0
chr10-125133565	rs10901867	chr10_125038997_125133612:-	CTBP2	circCTBP2-2	rs10901867	ENSG00000145740	SLC30A5	0.000102206	-0.0541095	3.03092e-05	9.999e-05	-0.00089653	0.732	-0.0530784	0	-0.053975	0	0.0173113	0.732	0	-0.00241792	0.964152	0	0
chr10-125133565	rs10901867	chr10_125038997_125133612:-	CTBP2	circCTBP2-2	rs10901867	ENSG00000163631	ALB	0.000102206	0.296688	2.53965e-07	9.999e-05	-0.0117922	0.336	0.305749	0	0.293957	0	-0.0383213	0.336	0	0.0583143	0.277989	0	0
chr10-125133565	rs10901867	chr10_125038997_125133612:-	CTBP2	circCTBP2-2	rs10901867	ENSG00000170677	SOCS6	0.000102206	-0.0816638	9.85604e-05	0.00039996	0.000135338	0.99	-0.0815493	0	-0.0814139	0	-0.000756587	0.99	0	-0.072345	0.178145	0	0
chr10-125133565	rs10901867	chr10_125038997_125133612:-	CTBP2	circCTBP2-2	rs10901867	ENSG00000269699	ZIM2	0.000102206	0.244343	5.5425e-05	0.00029997	0.00474104	0.732	0.240083	0.002	0.244824	0.002	0.0166302	0.73	0	-0.000218128	0.996765	0	0
chr10-125774365	rs61753106	chr10_125812214_125816525:-	UROS	circUROS-2	rs11244657,rs61753106	ENSG00000165644	COMTD1	0.000102206	0.323561	6.36076e-05	9.999e-05	0.0425527	0	0.278984	0.002	0.321537	0	0.128758	0	1	-0.162805	0.00231515	1	1
chr10-125774365	rs61753106	chr10_125812214_125816525:-	UROS	circUROS-2	rs11244657,rs61753106	ENSG00000172239	PAIP1	0.000102206	0.129309	4.28616e-05	0.00019998	0.0105175	0.062	0.119858	0	0.130376	0	0.0758516	0.062	0	-0.0724329	0.177617	0	0
chr10-125774365	rs61753106	chr10_125812214_125816525:-	UROS	circUROS-2	rs11244657,rs61753106	ENSG00000174899	PQLC2L	0.000102206	0.40833	7.76504e-05	9.999e-05	0.0138105	0.464	0.387085	0	0.400895	0	0.0312658	0.464	0	-0.0283509	0.598136	0	0
chr10-125799231	rs11244657	chr10_125812214_125816525:-	UROS	circUROS-2	rs11244657,rs61753106	ENSG00000197822	OCLN	0.000102206	-0.149327	7.02254e-05	9.999e-05	-0.0173337	0.09	-0.132712	0.002	-0.150045	0	0.111557	0.09	0	0.0737689	0.169733	0	0
chr10-126060270	rs7076519	chr10_125852293_125881071:-	DHX32	circDHX32	rs7076519	ENSG00000111358	GTF2H3	0.000102206	-0.0700249	3.75878e-05	9.999e-05	3.79e-05	1	-0.0704615	0	-0.0704237	0	-1.48e-06	1	0	-0.0282874	0.598957	0	0
chr10-126060270	rs7076519	chr10_125852293_125881071:-	DHX32	circDHX32	rs7076519	ENSG00000129480	DTD2	0.000102206	-0.0767534	5.66277e-05	9.999e-05	0.00690017	0.028	-0.0823107	0	-0.0754105	0	-0.0875824	0.028	1	0.0910012	0.0900724	0	0
chr10-126060270	rs7076519	chr10_125852293_125881071:-	DHX32	circDHX32	rs7076519	ENSG00000197557	TTC30A	0.000102206	-0.094575	1.71837e-05	9.999e-05	-0.000269499	0.936	-0.0951437	0	-0.0954132	0	0.00318416	0.936	0	-0.0419503	0.435332	0	0
chr10-12640060	rs117475081	chr10_12769799_12666736:+	CAMK1D	circCAMK1D-1	rs117475081,rs190473872	ENSG00000023445	BIRC3	0.000102206	0.667445	2.15148e-05	0.0029997	0.00144449	0.964	0.664226	0	0.66567	0	0.00293842	0.964	0	-0.0268036	0.618269	0	0
chr10-12640060	rs117475081	chr10_12769799_12666736:+	CAMK1D	circCAMK1D-1	rs117475081,rs190473872	ENSG00000057657	PRDM1	0.000102206	0.505692	2.73223e-05	9.999e-05	0.013835	0.598	0.488962	0	0.502797	0	0.0257964	0.598	0	0.000342728	0.994917	0	0
chr10-12640060	rs117475081	chr10_12769799_12666736:+	CAMK1D	circCAMK1D-1	rs117475081,rs190473872	ENSG00000100644	HIF1A	0.000102206	0.404472	1.91773e-06	0.00019998	0.0479147	0.004	0.354674	0	0.402589	0	0.116365	0.004	1	0.126665	0.0180817	1	1
chr10-12640060	rs117475081	chr10_12769799_12666736:+	CAMK1D	circCAMK1D-1	rs117475081,rs190473872	ENSG00000105369	CD79A	0.000102206	0.805351	7.2994e-05	0.00059994	-0.0259159	0.562	0.824593	0	0.798678	0	-0.0296819	0.562	0	-0.111051	0.0383979	1	0
chr10-12640060	rs117475081	chr10_12769799_12666736:+	CAMK1D	circCAMK1D-1	rs117475081,rs190473872	ENSG00000105835	NAMPT	0.000102206	0.779061	9.75025e-05	0.00139986	0.074422	0.062	0.700793	0	0.775215	0	0.0898468	0.062	0	0.107252	0.0455718	1	0
chr10-12640060	rs117475081	chr10_12769799_12666736:+	CAMK1D	circCAMK1D-1	rs117475081,rs190473872	ENSG00000107968	MAP3K8	0.000102206	0.736385	5.75236e-06	0.00029997	0.100939	0.006	0.636243	0	0.737182	0	0.134319	0.006	1	0.0911343	0.089601	0	0
chr10-12640060	rs117475081	chr10_12769799_12666736:+	CAMK1D	circCAMK1D-1	rs117475081,rs190473872	ENSG00000115165	CYTIP	0.000102206	0.829954	8.69812e-05	0.00069993	0.18036	0	0.646916	0.002	0.827275	0	0.214054	0	1	0.151192	0.00470508	1	1
chr10-12640060	rs117475081	chr10_12769799_12666736:+	CAMK1D	circCAMK1D-1	rs117475081,rs190473872	ENSG00000117151	CTBS	0.000102206	0.421079	5.57589e-05	0.00029997	0.0271093	0.22	0.393896	0	0.421006	0	0.0601308	0.22	0	0.0643505	0.231164	0	0
chr10-12640060	rs117475081	chr10_12769799_12666736:+	CAMK1D	circCAMK1D-1	rs117475081,rs190473872	ENSG00000118503	TNFAIP3	0.000102206	1.08513	4.72412e-06	0.00039996	0.105275	0.048	0.977468	0	1.08274	0	0.0952381	0.048	1	0.0942408	0.0791529	0	0
chr10-12640060	rs117475081	chr10_12769799_12666736:+	CAMK1D	circCAMK1D-1	rs117475081,rs190473872	ENSG00000130775	THEMIS2	0.000102206	0.575672	3.89516e-05	0.00019998	0.0799473	0.012	0.493452	0	0.573399	0	0.135458	0.012	1	0.120916	0.024082	1	1
chr10-12640060	rs117475081	chr10_12769799_12666736:+	CAMK1D	circCAMK1D-1	rs117475081,rs190473872	ENSG00000133466	C1QTNF6	0.000102206	-0.482411	2.67281e-05	0.00019998	-0.0560101	0.018	-0.427421	0	-0.483431	0	0.110388	0.018	1	-0.109501	0.0412004	1	1
chr10-12640060	rs117475081	chr10_12769799_12666736:+	CAMK1D	circCAMK1D-1	rs117475081,rs190473872	ENSG00000134339	SAA2	0.000102206	1.06124	6.74913e-06	0.00069993	-0.00510472	0.936	1.07084	0	1.06574	0	-0.00398244	0.936	0	-0.0645936	0.229403	0	0
chr10-12640060	rs117475081	chr10_12769799_12666736:+	CAMK1D	circCAMK1D-1	rs117475081,rs190473872	ENSG00000147883	CDKN2B	0.000102206	0.641581	9.11646e-05	0.00059994	-0.0225772	0.486	0.66816	0	0.645583	0	-0.0337228	0.486	0	-0.0405445	0.450887	0	0
chr10-12640060	rs117475081	chr10_12769799_12666736:+	CAMK1D	circCAMK1D-1	rs117475081,rs190473872	ENSG00000163874	ZC3H12A	0.000102206	0.883614	1.63309e-05	0.00049995	0.130791	0.008	0.747118	0	0.877909	0	0.145601	0.008	1	0.121107	0.0238576	1	1
chr10-12640060	rs117475081	chr10_12769799_12666736:+	CAMK1D	circCAMK1D-1	rs117475081,rs190473872	ENSG00000184185	KCNJ12	0.000102206	-0.46923	4.13823e-05	9.999e-05	-0.0377609	0.122	-0.432849	0	-0.47061	0	0.0763753	0.122	0	-0.0972418	0.0700184	0	0
chr10-12640060	rs117475081	chr10_12769799_12666736:+	CAMK1D	circCAMK1D-1	rs117475081,rs190473872	ENSG00000187498	COL4A1	0.000102206	0.764793	8.92926e-05	0.00029997	0.0465817	0.242	0.718756	0	0.765338	0	0.0574585	0.242	0	0.047746	0.374546	0	0
chr10-12640060	rs117475081	chr10_12769799_12666736:+	CAMK1D	circCAMK1D-1	rs117475081,rs190473872	ENSG00000196793	ZNF239	0.000102206	-0.318769	7.21858e-05	9.999e-05	-0.0287767	0.104	-0.288789	0	-0.317566	0	0.0883971	0.104	0	-0.107596	0.0448802	1	0
chr10-12640060	rs117475081	chr10_12769799_12666736:+	CAMK1D	circCAMK1D-1	rs117475081,rs190473872	ENSG00000206503	HLA-A	0.000102206	0.638164	3.8552e-05	9.999e-05	0.0592655	0.078	0.587395	0.002	0.646661	0	0.0878745	0.078	0	0.0656218	0.222059	0	0
chr10-126502799	rs10510159	chr10_126503957_126513939:-	C10orf90	circC10orf90	rs10510159	ENSG00000093010	COMT	0.000102206	-0.101797	1.05464e-05	9.999e-05	-0.00780702	0.058	-0.0951213	0	-0.102928	0	0.0722891	0.058	0	0.0468638	0.383444	0	0
chr10-126502799	rs10510159	chr10_126503957_126513939:-	C10orf90	circC10orf90	rs10510159	ENSG00000102891	MT4	0.000102206	0.199265	8.57483e-05	9.999e-05	0.0179582	0.056	0.179853	0.002	0.197812	0	0.0877398	0.056	0	-0.076715	0.153276	0	0
chr10-126502799	rs10510159	chr10_126503957_126513939:-	C10orf90	circC10orf90	rs10510159	ENSG00000105501	SIGLEC5	0.000102206	0.191676	9.01313e-05	0.00019998	0.00758814	0.384	0.183568	0	0.191156	0	0.0387509	0.384	0	-0.0655731	0.222403	0	0
chr10-126502799	rs10510159	chr10_126503957_126513939:-	C10orf90	circC10orf90	rs10510159	ENSG00000111199	TRPV4	0.000102206	0.207157	8.67121e-05	0.00019998	0.00455923	0.656	0.204387	0	0.208947	0	0.0220127	0.656	0	-0.0579757	0.280794	0	0
chr10-126502799	rs10510159	chr10_126503957_126513939:-	C10orf90	circC10orf90	rs10510159	ENSG00000124145	SDC4	0.000102206	-0.189836	6.90344e-05	9.999e-05	-0.0103875	0.206	-0.181597	0	-0.191984	0	0.0479119	0.206	0	0.0173158	0.74754	0	0
chr10-126502799	rs10510159	chr10_126503957_126513939:-	C10orf90	circC10orf90	rs10510159	ENSG00000130203	APOE	0.000102206	-0.142432	7.47269e-06	9.999e-05	-0.00945745	0.076	-0.134362	0	-0.143819	0	0.0635439	0.076	0	0.0723944	0.177848	0	0
chr10-126502799	rs10510159	chr10_126503957_126513939:-	C10orf90	circC10orf90	rs10510159	ENSG00000134453	RBM17	0.000102206	-0.0741802	9.5656e-05	0.00029997	-0.0112695	0.002	-0.0641508	0.002	-0.0754203	0	0.145296	0.002	1	0.106323	0.0474888	1	1
chr10-126502799	rs10510159	chr10_126503957_126513939:-	C10orf90	circC10orf90	rs10510159	ENSG00000135744	AGT	0.000102206	-0.162456	2.44323e-05	9.999e-05	-0.0141064	0.04	-0.149604	0.002	-0.16371	0	0.0824	0.04	1	0.0563	0.294954	0	0
chr10-126502799	rs10510159	chr10_126503957_126513939:-	C10orf90	circC10orf90	rs10510159	ENSG00000137936	BCAR3	0.000102206	-0.111425	7.86152e-05	0.00029997	-0.00839323	0.078	-0.103684	0	-0.112077	0	0.0699935	0.078	0	0.106125	0.047906	1	0
chr10-126502799	rs10510159	chr10_126503957_126513939:-	C10orf90	circC10orf90	rs10510159	ENSG00000140481	CCDC33	0.000102206	0.221407	9.68698e-05	0.00019998	0.0249441	0.01	0.199917	0	0.224862	0	0.108945	0.01	1	-0.142557	0.00773523	1	1
chr10-126502799	rs10510159	chr10_126503957_126513939:-	C10orf90	circC10orf90	rs10510159	ENSG00000162407	PLPP3	0.000102206	-0.176611	7.40084e-06	9.999e-05	-0.00933816	0.196	-0.168412	0	-0.177751	0	0.0506221	0.196	0	0.00792219	0.882929	0	0
chr10-126502799	rs10510159	chr10_126503957_126513939:-	C10orf90	circC10orf90	rs10510159	ENSG00000175390	EIF3F	0.000102206	-0.0584387	6.47347e-05	9.999e-05	-0.00443573	0.088	-0.0538863	0	-0.058322	0	0.0724601	0.088	0	0.10792	0.0442359	1	0
chr10-126502799	rs10510159	chr10_126503957_126513939:-	C10orf90	circC10orf90	rs10510159	ENSG00000186925	KRTAP19-6	0.000102206	0.210959	5.13013e-05	0.00029997	0.019907	0.044	0.191113	0	0.21102	0	0.0895717	0.044	1	-0.0977439	0.0685778	0	0
chr10-126502799	rs10510159	chr10_126503957_126513939:-	C10orf90	circC10orf90	rs10510159	ENSG00000206102	KRTAP19-8	0.000102206	0.203912	6.26508e-05	0.00019998	0.0222303	0.018	0.181058	0	0.203288	0	0.105753	0.018	1	-0.108184	0.0437154	1	1
chr10-126502799	rs10510159	chr10_126503957_126513939:-	C10orf90	circC10orf90	rs10510159	ENSG00000257529	RPL36A-HNRNPH2	0.000102206	0.203246	5.85597e-05	9.999e-05	0.0100905	0.288	0.189615	0.002	0.199706	0	0.047732	0.288	0	-0.0684013	0.20305	0	0
chr10-126502799	rs10510159	chr10_126503957_126513939:-	C10orf90	circC10orf90	rs10510159	ENSG00000269404	SPIB	0.000102206	0.227405	1.50102e-05	9.999e-05	-0.00720871	0.466	0.231472	0	0.224263	0	-0.0272883	0.466	0	0.072841	0.175181	0	0
chr10-12672616	rs140852365	chr10_12816328_12791158:+	CAMK1D	circCAMK1D-4	rs11257941,rs140852365,rs2482032	ENSG00000262165	AC233723.1	0.000102206	-0.699192	3.20912e-05	9.999e-05	0.00743429	0.784	-0.713272	0	-0.705838	0	-0.00913002	0.784	0	-0.0405392	0.450947	0	0
chr10-126819246	rs11245172	chr10_127000307_126996748:+	DOCK1	circDOCK1-8	rs11245172,rs144062281	ENSG00000171135	JAGN1	0.000102206	0.18572	5.6312e-06	9.999e-05	0.00308211	0.652	0.183155	0	0.186237	0	0.0150372	0.652	0	0.0351891	0.512928	0	0
chr10-126899398	rs4962642	chr10_126999435_126996748:+	DOCK1	circDOCK1-7	rs4962642	ENSG00000048028	USP28	0.000102206	-0.110692	4.49303e-05	0.00019998	0.00080092	0.82	-0.111134	0	-0.110333	0	-0.0069636	0.82	0	-0.00752607	0.888744	0	0
chr10-126899398	rs4962642	chr10_126999435_126996748:+	DOCK1	circDOCK1-7	rs4962642	ENSG00000101040	ZMYND8	0.000102206	-0.122421	6.30698e-05	9.999e-05	0.00263235	0.596	-0.126541	0	-0.123908	0	-0.0179889	0.596	0	0.0157136	0.770212	0	0
chr10-126899398	rs4962642	chr10_126999435_126996748:+	DOCK1	circDOCK1-7	rs4962642	ENSG00000101187	SLCO4A1	0.000102206	-0.359669	1.27406e-05	9.999e-05	0.0364918	0.01	-0.395193	0	-0.358701	0	-0.0954712	0.01	1	0.157797	0.00316145	1	1
chr10-126899398	rs4962642	chr10_126999435_126996748:+	DOCK1	circDOCK1-7	rs4962642	ENSG00000109775	UFSP2	0.000102206	0.120012	6.40942e-05	0.00019998	0.00314756	0.494	0.114925	0.002	0.118072	0.002	0.0242028	0.496	0	0.036465	0.497757	0	0
chr10-126899398	rs4962642	chr10_126999435_126996748:+	DOCK1	circDOCK1-7	rs4962642	ENSG00000114023	FAM162A	0.000102206	0.118607	4.67726e-05	9.999e-05	-0.00538964	0.236	0.123375	0	0.117986	0	-0.0410105	0.236	0	-0.044166	0.411451	0	0
chr10-126899398	rs4962642	chr10_126999435_126996748:+	DOCK1	circDOCK1-7	rs4962642	ENSG00000125772	GPCPD1	0.000102206	0.194199	2.03916e-05	0.00019998	-0.0123805	0.086	0.205386	0	0.193005	0	-0.0586104	0.086	0	-0.0605312	0.260096	0	0
chr10-126899398	rs4962642	chr10_126999435_126996748:+	DOCK1	circDOCK1-7	rs4962642	ENSG00000141401	IMPA2	0.000102206	-0.206984	2.16873e-05	0.00019998	0.00728418	0.362	-0.215107	0	-0.207823	0	-0.0321086	0.362	0	0.0247236	0.645786	0	0
chr10-126899398	rs4962642	chr10_126999435_126996748:+	DOCK1	circDOCK1-7	rs4962642	ENSG00000143494	VASH2	0.000102206	-0.200596	7.48903e-05	9.999e-05	-0.00627095	0.432	-0.197786	0	-0.204057	0	0.0277122	0.432	0	0.00202574	0.969964	0	0
chr10-126899398	rs4962642	chr10_126999435_126996748:+	DOCK1	circDOCK1-7	rs4962642	ENSG00000148926	ADM	0.000102206	-0.56545	1.97778e-05	9.999e-05	0.0350763	0.112	-0.596398	0	-0.561322	0	-0.0572448	0.112	0	0.0343607	0.522905	0	0
chr10-126899398	rs4962642	chr10_126999435_126996748:+	DOCK1	circDOCK1-7	rs4962642	ENSG00000149809	TM7SF2	0.000102206	0.181528	7.89911e-06	9.999e-05	-0.00904321	0.146	0.190747	0	0.181704	0	-0.0454586	0.146	0	-0.0666949	0.214575	0	0
chr10-126899398	rs4962642	chr10_126999435_126996748:+	DOCK1	circDOCK1-7	rs4962642	ENSG00000154447	SH3RF1	0.000102206	0.126291	3.42216e-05	9.999e-05	-0.00496711	0.254	0.130852	0	0.125885	0	-0.0366436	0.254	0	-0.0613052	0.25404	0	0
chr10-126899398	rs4962642	chr10_126999435_126996748:+	DOCK1	circDOCK1-7	rs4962642	ENSG00000173530	TNFRSF10D	0.000102206	-0.387994	7.76355e-05	0.00019998	0.0490506	0.004	-0.435675	0	-0.386625	0	-0.120111	0.004	1	0.126256	0.0184608	1	1
chr10-126899398	rs4962642	chr10_126999435_126996748:+	DOCK1	circDOCK1-7	rs4962642	ENSG00000175354	PTPN2	0.000102206	-0.115189	3.32358e-05	9.999e-05	0.00727228	0.092	-0.12154	0	-0.114268	0	-0.0587038	0.092	0	0.103324	0.0541399	0	0
chr10-126899398	rs4962642	chr10_126999435_126996748:+	DOCK1	circDOCK1-7	rs4962642	ENSG00000177374	HIC1	0.000102206	-0.288053	3.23795e-05	9.999e-05	0.00732866	0.522	-0.295055	0	-0.287726	0	-0.0209895	0.522	0	0.00570908	0.915488	0	0
chr10-126899398	rs4962642	chr10_126999435_126996748:+	DOCK1	circDOCK1-7	rs4962642	ENSG00000179632	MAF1	0.000102206	-0.099734	8.09956e-06	9.999e-05	0.00249469	0.48	-0.10195	0	-0.0994549	0	-0.0217723	0.48	0	0.0329152	0.540549	0	0
chr10-126899398	rs4962642	chr10_126999435_126996748:+	DOCK1	circDOCK1-7	rs4962642	ENSG00000183317	EPHA10	0.000102206	0.14956	2.82741e-05	9.999e-05	-0.00254436	0.71	0.15057	0	0.148026	0	-0.0131271	0.71	0	-0.0176207	0.74325	0	0
chr10-126901278	rs10794136	chr10_127127764_127061668:+	DOCK1	circDOCK1-11	rs10794136	ENSG00000052795	FNIP2	0.000102206	-0.0761204	7.82294e-05	0.00029997	-0.00444706	0.11	-0.0721547	0	-0.0766018	0	0.0525699	0.11	0	-0.030527	0.570336	0	0
chr10-126901278	rs10794136	chr10_127127764_127061668:+	DOCK1	circDOCK1-11	rs10794136	ENSG00000105186	ANKRD27	0.000102206	0.0627356	5.82204e-05	9.999e-05	0.00298993	0.224	0.0586219	0.002	0.0616119	0	0.0456533	0.224	0	0.0212628	0.692643	0	0
chr10-126901278	rs10794136	chr10_127127764_127061668:+	DOCK1	circDOCK1-11	rs10794136	ENSG00000186952	TMEM232	0.000102206	0.0671884	7.27175e-05	0.00019998	0.00574587	0.026	0.0622096	0	0.0679555	0	0.0805077	0.026	1	0.0870046	0.105171	0	0
chr10-126901278	rs10794136	chr10_127127764_127061668:+	DOCK1	circDOCK1-11	rs10794136	ENSG00000189144	ZNF573	0.000102206	0.0794756	2.81525e-05	9.999e-05	-0.00490868	0.1	0.0860702	0	0.0811616	0	-0.0551163	0.1	0	-0.123182	0.0215376	1	0
chr10-126913515	rs7075391	chr10_127008804_126970702:+	DOCK1	circDOCK1-4	rs183288067,rs2489381,rs7075391,rs80323913	ENSG00000086967	MYBPC2	0.000102206	0.537353	5.55562e-05	0.00019998	0.0506187	0.012	0.482718	0	0.533337	0	0.0898628	0.012	1	-0.147646	0.00578852	1	1
chr10-126913515	rs7075391	chr10_127008804_126970702:+	DOCK1	circDOCK1-4	rs183288067,rs2489381,rs7075391,rs80323913	ENSG00000159167	STC1	0.000102206	0.978549	5.91176e-05	9.999e-05	0.0194908	0.62	0.965441	0	0.984932	0	0.0169085	0.62	0	-0.0315286	0.557749	0	0
chr10-12699497	rs11257941	chr10_12816328_12791158:+	CAMK1D	circCAMK1D-4	rs11257941,rs140852365,rs2482032	ENSG00000140839	CLEC18B	0.000102206	0.182662	4.15223e-05	9.999e-05	0.00369578	0.594	0.17965	0	0.183345	0	0.0174453	0.594	0	0.022111	0.681042	0	0
chr10-12699497	rs11257941	chr10_12816328_12791158:+	CAMK1D	circCAMK1D-4	rs11257941,rs140852365,rs2482032	ENSG00000146410	MTFR2	0.000102206	-0.201237	2.64449e-05	0.00019998	0.00692601	0.382	-0.20688	0	-0.199954	0	-0.0301883	0.382	0	0.0105307	0.844809	0	0
chr10-12699497	rs11257941	chr10_12816328_12791158:+	CAMK1D	circCAMK1D-4	rs11257941,rs140852365,rs2482032	ENSG00000164935	DCSTAMP	0.000102206	0.184763	8.41779e-05	0.00019998	0.0141091	0.06	0.171274	0	0.185383	0	0.0710757	0.06	0	0.0893785	0.0959789	0	0
chr10-127008051	rs80323913	chr10_127008804_126970702:+	DOCK1	circDOCK1-4	rs183288067,rs2489381,rs7075391,rs80323913	ENSG00000226763	SRRM5	0.000102206	0.210499	2.26441e-06	9.999e-05	-0.0110385	0.35	0.220626	0	0.209588	0	-0.051802	0.35	0	-0.0248798	0.643702	0	0
chr10-127010090	rs144062281	chr10_127000307_126970702:+	DOCK1	circDOCK1-3	rs144062281	ENSG00000064225	ST3GAL6	0.000102206	-0.232372	8.12765e-05	9.999e-05	0.0210984	0.102	-0.253957	0	-0.232859	0	-0.0879786	0.102	0	0.107423	0.0452264	1	0
chr10-127010090	rs144062281	chr10_127000307_126996748:+	DOCK1	circDOCK1-8	rs11245172,rs144062281	ENSG00000064225	ST3GAL6	0.000102206	-0.232372	8.12765e-05	9.999e-05	0.00887688	0.376	-0.239825	0	-0.230948	0	-0.0348076	0.376	0	0.0886598	0.0986919	0	0
chr10-127010090	rs144062281	chr10_127000307_126970702:+	DOCK1	circDOCK1-3	rs144062281	ENSG00000075218	GTSE1	0.000102206	-0.715948	2.84563e-06	9.999e-05	-0.0288768	0.402	-0.691622	0	-0.720499	0	0.0365555	0.402	0	-0.0108291	0.840469	0	0
chr10-127010090	rs144062281	chr10_127000307_126996748:+	DOCK1	circDOCK1-8	rs11245172,rs144062281	ENSG00000075218	GTSE1	0.000102206	-0.715948	2.84563e-06	9.999e-05	-0.000124622	0.964	-0.72778	0	-0.727904	0	0.000926317	0.964	0	0.0226595	0.67358	0	0
chr10-127010090	rs144062281	chr10_127000307_126970702:+	DOCK1	circDOCK1-3	rs144062281	ENSG00000084754	HADHA	0.000102206	0.30253	4.56997e-05	0.00049995	0.0175638	0.324	0.284891	0	0.302455	0	0.0568055	0.324	0	-0.00941273	0.861108	0	0
chr10-127010090	rs144062281	chr10_127000307_126996748:+	DOCK1	circDOCK1-8	rs11245172,rs144062281	ENSG00000084754	HADHA	0.000102206	0.30253	4.56997e-05	0.00049995	0.00545001	0.694	0.295605	0	0.301055	0	0.0149941	0.694	0	-0.00226769	0.966378	0	0
chr10-127010090	rs144062281	chr10_127000307_126970702:+	DOCK1	circDOCK1-3	rs144062281	ENSG00000100558	PLEK2	0.000102206	-0.591646	1.29225e-05	9.999e-05	-0.0118754	0.69	-0.574362	0	-0.586237	0	0.0196244	0.69	0	-0.0260756	0.627843	0	0
chr10-127010090	rs144062281	chr10_127000307_126996748:+	DOCK1	circDOCK1-8	rs11245172,rs144062281	ENSG00000100558	PLEK2	0.000102206	-0.591646	1.29225e-05	9.999e-05	-0.0442886	0.046	-0.547456	0	-0.591745	0	0.0691966	0.046	1	-0.0632119	0.23954	0	0
chr10-127010090	rs144062281	chr10_127000307_126970702:+	DOCK1	circDOCK1-3	rs144062281	ENSG00000102290	PCDH11X	0.000102206	-0.362197	1.28991e-05	9.999e-05	0.0213515	0.244	-0.383996	0	-0.362644	0	-0.0559719	0.244	0	0.0566162	0.292246	0	0
chr10-127010090	rs144062281	chr10_127000307_126996748:+	DOCK1	circDOCK1-8	rs11245172,rs144062281	ENSG00000102290	PCDH11X	0.000102206	-0.362197	1.28991e-05	9.999e-05	0.00702558	0.656	-0.367573	0	-0.360547	0	-0.0163325	0.656	0	0.038914	0.469315	0	0
chr10-127010090	rs144062281	chr10_127000307_126970702:+	DOCK1	circDOCK1-3	rs144062281	ENSG00000102606	ARHGEF7	0.000102206	-0.17221	7.77289e-05	0.00039996	0.0101579	0.312	-0.18356	0.002	-0.173402	0.002	-0.0576237	0.314	0	0.109396	0.0413971	1	0
chr10-127010090	rs144062281	chr10_127000307_126996748:+	DOCK1	circDOCK1-8	rs11245172,rs144062281	ENSG00000102606	ARHGEF7	0.000102206	-0.17221	7.77289e-05	0.00039996	-0.0100815	0.144	-0.161241	0	-0.171323	0	0.054674	0.144	0	-0.0383334	0.475977	0	0
chr10-127010090	rs144062281	chr10_127000307_126970702:+	DOCK1	circDOCK1-3	rs144062281	ENSG00000111912	NCOA7	0.000102206	-0.289986	5.89163e-05	0.00089991	0.0280047	0.07	-0.318722	0	-0.290718	0	-0.0920644	0.07	0	0.159358	0.00287149	1	0
chr10-127010090	rs144062281	chr10_127000307_126996748:+	DOCK1	circDOCK1-8	rs11245172,rs144062281	ENSG00000111912	NCOA7	0.000102206	-0.289986	5.89163e-05	0.00089991	-0.00478704	0.646	-0.287077	0	-0.291864	0	0.0147152	0.646	0	0.0295747	0.582426	0	0
chr10-127010090	rs144062281	chr10_127000307_126970702:+	DOCK1	circDOCK1-3	rs144062281	ENSG00000115380	EFEMP1	0.000102206	0.690906	8.64728e-05	9.999e-05	-0.0425682	0.3	0.730096	0	0.687528	0	-0.0578227	0.3	0	-0.0994627	0.0638286	0	0
chr10-127010090	rs144062281	chr10_127000307_126996748:+	DOCK1	circDOCK1-8	rs11245172,rs144062281	ENSG00000115380	EFEMP1	0.000102206	0.690906	8.64728e-05	9.999e-05	-0.0313117	0.288	0.728347	0	0.697036	0	-0.0409896	0.288	0	-0.0785034	0.143892	0	0
chr10-127010090	rs144062281	chr10_127000307_126970702:+	DOCK1	circDOCK1-3	rs144062281	ENSG00000118997	DNAH7	0.000102206	0.336558	8.73654e-05	0.00039996	-0.0227105	0.248	0.357765	0	0.335055	0.002	-0.0632024	0.25	0	-0.127509	0.0173219	1	0
chr10-127010090	rs144062281	chr10_127000307_126996748:+	DOCK1	circDOCK1-8	rs11245172,rs144062281	ENSG00000118997	DNAH7	0.000102206	0.336558	8.73654e-05	0.00039996	0.00392606	0.758	0.33454	0	0.338466	0	0.010485	0.758	0	0.0137204	0.798691	0	0
chr10-127010090	rs144062281	chr10_127000307_126970702:+	DOCK1	circDOCK1-3	rs144062281	ENSG00000120675	DNAJC15	0.000102206	0.340362	7.71076e-05	0.00029997	0.0300076	0.134	0.31321	0	0.343217	0	0.0857142	0.134	0	0.0548439	0.30764	0	0
chr10-127010090	rs144062281	chr10_127000307_126996748:+	DOCK1	circDOCK1-8	rs11245172,rs144062281	ENSG00000120675	DNAJC15	0.000102206	0.340362	7.71076e-05	0.00029997	0.0153134	0.278	0.324299	0	0.339612	0	0.0424507	0.278	0	0.0523845	0.329871	0	0
chr10-127010090	rs144062281	chr10_127000307_126970702:+	DOCK1	circDOCK1-3	rs144062281	ENSG00000123119	NECAB1	0.000102206	-0.388653	4.99499e-05	0.00029997	0.0175049	0.438	-0.407351	0	-0.389846	0	-0.0424221	0.438	0	0.0900307	0.0935688	0	0
chr10-127010090	rs144062281	chr10_127000307_126996748:+	DOCK1	circDOCK1-8	rs11245172,rs144062281	ENSG00000123119	NECAB1	0.000102206	-0.388653	4.99499e-05	0.00029997	-0.0168581	0.28	-0.37279	0.002	-0.389648	0	0.0386395	0.28	0	-0.00181038	0.973156	0	0
chr10-127010090	rs144062281	chr10_127000307_126970702:+	DOCK1	circDOCK1-3	rs144062281	ENSG00000132639	SNAP25	0.000102206	-0.332299	4.96276e-05	0.0009999	0.00241175	0.896	-0.335328	0	-0.332917	0	-0.00831838	0.896	0	0.0292659	0.586372	0	0
chr10-127010090	rs144062281	chr10_127000307_126996748:+	DOCK1	circDOCK1-8	rs11245172,rs144062281	ENSG00000132639	SNAP25	0.000102206	-0.332299	4.96276e-05	0.0009999	-0.0269978	0.048	-0.30714	0	-0.334138	0	0.0761193	0.048	1	-0.047919	0.372815	0	0
chr10-127010090	rs144062281	chr10_127000307_126970702:+	DOCK1	circDOCK1-3	rs144062281	ENSG00000132872	SYT4	0.000102206	-0.392813	9.24829e-05	0.00029997	-0.0121628	0.588	-0.380162	0	-0.392325	0	0.0307403	0.588	0	0.00109	0.983836	0	0
chr10-127010090	rs144062281	chr10_127000307_126996748:+	DOCK1	circDOCK1-8	rs11245172,rs144062281	ENSG00000132872	SYT4	0.000102206	-0.392813	9.24829e-05	0.00029997	-0.0175265	0.31	-0.37897	0	-0.396497	0	0.0410135	0.31	0	-0.000534434	0.992074	0	0
chr10-127010090	rs144062281	chr10_127000307_126970702:+	DOCK1	circDOCK1-3	rs144062281	ENSG00000132975	GPR12	0.000102206	-0.436994	3.15168e-05	9.999e-05	0.0375489	0.128	-0.47267	0	-0.435121	0	-0.0828362	0.128	0	0.176604	0.000937329	1	0
chr10-127010090	rs144062281	chr10_127000307_126996748:+	DOCK1	circDOCK1-8	rs11245172,rs144062281	ENSG00000132975	GPR12	0.000102206	-0.436994	3.15168e-05	9.999e-05	-0.00924252	0.606	-0.42952	0	-0.438763	0	0.0187153	0.606	0	0.0470285	0.381773	0	0
chr10-127010090	rs144062281	chr10_127000307_126970702:+	DOCK1	circDOCK1-3	rs144062281	ENSG00000134057	CCNB1	0.000102206	-0.328835	4.02852e-05	0.00049995	0.00829678	0.67	-0.333174	0	-0.324877	0	-0.0254275	0.67	0	0.0937629	0.0806928	0	0
chr10-127010090	rs144062281	chr10_127000307_126996748:+	DOCK1	circDOCK1-8	rs11245172,rs144062281	ENSG00000134057	CCNB1	0.000102206	-0.328835	4.02852e-05	0.00049995	-0.00427795	0.794	-0.326382	0	-0.33066	0	0.00955088	0.794	0	0.0441268	0.411867	0	0
chr10-127010090	rs144062281	chr10_127000307_126970702:+	DOCK1	circDOCK1-3	rs144062281	ENSG00000136352	NKX2-1	0.000200672	-0.605846	6.253e-05	0.00019998	0.0605447	0.052	-0.664461	0	-0.603917	0	-0.091281	0.052	0	0.089442	0.0957421	0	0
chr10-127010090	rs144062281	chr10_127000307_126996748:+	DOCK1	circDOCK1-8	rs11245172,rs144062281	ENSG00000136352	NKX2-1	0.000200672	-0.605846	6.253e-05	0.00019998	-0.0300565	0.218	-0.573199	0	-0.603255	0	0.0454331	0.218	0	-0.0308657	0.566064	0	0
chr10-127010090	rs144062281	chr10_127000307_126970702:+	DOCK1	circDOCK1-3	rs144062281	ENSG00000139644	TMBIM6	0.000102206	0.229363	6.17712e-05	0.00039996	-0.0315246	0.01	0.261002	0	0.229477	0.002	-0.130905	0.012	1	-0.179402	0.000773845	1	1
chr10-127010090	rs144062281	chr10_127000307_126996748:+	DOCK1	circDOCK1-8	rs11245172,rs144062281	ENSG00000139644	TMBIM6	0.000102206	0.229363	6.17712e-05	0.00039996	-0.00837736	0.382	0.235349	0	0.226971	0	-0.0338044	0.382	0	-0.0659604	0.219678	0	0
chr10-127010090	rs144062281	chr10_127000307_126970702:+	DOCK1	circDOCK1-3	rs144062281	ENSG00000143153	ATP1B1	0.000102206	-0.370625	4.42582e-05	0.00059994	0.00331789	0.838	-0.378425	0	-0.375107	0	-0.00957667	0.838	0	0.0365977	0.496192	0	0
chr10-127010090	rs144062281	chr10_127000307_126996748:+	DOCK1	circDOCK1-8	rs11245172,rs144062281	ENSG00000143153	ATP1B1	0.000102206	-0.370625	4.42582e-05	0.00059994	-0.0219356	0.132	-0.351634	0	-0.37357	0	0.0535537	0.132	0	-0.00762743	0.887255	0	0
chr10-127010090	rs144062281	chr10_127000307_126970702:+	DOCK1	circDOCK1-3	rs144062281	ENSG00000145087	STXBP5L	0.000102206	-0.253805	8.47422e-05	0.00069993	0.0328442	0.03	-0.291667	0	-0.258823	0	-0.124195	0.03	1	0.161942	0.00244435	1	1
chr10-127010090	rs144062281	chr10_127000307_126996748:+	DOCK1	circDOCK1-8	rs11245172,rs144062281	ENSG00000145087	STXBP5L	0.000102206	-0.253805	8.47422e-05	0.00069993	-0.0131545	0.248	-0.239513	0	-0.252668	0	0.0477675	0.248	0	-0.00823213	0.878384	0	0
chr10-127010090	rs144062281	chr10_127000307_126970702:+	DOCK1	circDOCK1-3	rs144062281	ENSG00000148572	NRBF2	0.000102206	-0.248333	1.84987e-05	9.999e-05	0.0210968	0.108	-0.269589	0	-0.248492	0	-0.0809041	0.108	0	0.107643	0.0447861	1	0
chr10-127010090	rs144062281	chr10_127000307_126996748:+	DOCK1	circDOCK1-8	rs11245172,rs144062281	ENSG00000148572	NRBF2	0.000102206	-0.248333	1.84987e-05	9.999e-05	-0.0145084	0.124	-0.228778	0	-0.243286	0	0.0552092	0.124	0	-0.0530659	0.32361	0	0
chr10-127010090	rs144062281	chr10_127000307_126970702:+	DOCK1	circDOCK1-3	rs144062281	ENSG00000151023	ENKUR	0.000102206	0.460974	1.19346e-05	9.999e-05	0.0142712	0.558	0.441457	0	0.455729	0	0.0308766	0.558	0	0.0125079	0.816149	0	0
chr10-127010090	rs144062281	chr10_127000307_126996748:+	DOCK1	circDOCK1-8	rs11245172,rs144062281	ENSG00000151023	ENKUR	0.000102206	0.460974	1.19346e-05	9.999e-05	-0.015353	0.344	0.470235	0	0.454882	0	-0.0286069	0.344	0	-0.0654898	0.222992	0	0
chr10-127010090	rs144062281	chr10_127000307_126970702:+	DOCK1	circDOCK1-3	rs144062281	ENSG00000155016	CYP2U1	0.000102206	0.246398	5.44616e-06	9.999e-05	0.0121739	0.286	0.233997	0	0.246171	0	0.0461371	0.286	0	0.0224753	0.676082	0	0
chr10-127010090	rs144062281	chr10_127000307_126996748:+	DOCK1	circDOCK1-8	rs11245172,rs144062281	ENSG00000155016	CYP2U1	0.000102206	0.246398	5.44616e-06	9.999e-05	0.00276793	0.758	0.242704	0	0.245472	0	0.00914068	0.758	0	-0.00211087	0.968702	0	0
chr10-127010090	rs144062281	chr10_127000307_126970702:+	DOCK1	circDOCK1-3	rs144062281	ENSG00000159556	ISL2	0.000102206	-0.639037	9.30832e-05	0.00109989	-0.0144861	0.706	-0.617424	0	-0.63191	0	0.0207796	0.706	0	-0.00657854	0.902677	0	0
chr10-127010090	rs144062281	chr10_127000307_126996748:+	DOCK1	circDOCK1-8	rs11245172,rs144062281	ENSG00000159556	ISL2	0.000102206	-0.639037	9.30832e-05	0.00109989	-0.0215942	0.446	-0.624297	0	-0.645891	0	0.0312573	0.446	0	-0.0227012	0.673013	0	0
chr10-127010090	rs144062281	chr10_127000307_126970702:+	DOCK1	circDOCK1-3	rs144062281	ENSG00000171503	ETFDH	0.000102206	0.263288	7.71362e-05	0.00019998	0.0307827	0.042	0.232849	0	0.263632	0	0.112067	0.042	1	0.0955461	0.0750676	0	0
chr10-127010090	rs144062281	chr10_127000307_126996748:+	DOCK1	circDOCK1-8	rs11245172,rs144062281	ENSG00000171503	ETFDH	0.000102206	0.263288	7.71362e-05	0.00019998	-0.0031161	0.764	0.266269	0	0.263153	0	-0.0111527	0.764	0	-0.0711671	0.185334	0	0
chr10-127010090	rs144062281	chr10_127000307_126970702:+	DOCK1	circDOCK1-3	rs144062281	ENSG00000173762	CD7	0.000102206	-0.664088	1.79784e-05	9.999e-05	-0.0812082	0.026	-0.583344	0	-0.664552	0	0.116594	0.026	1	-0.0783188	0.14484	0	0
chr10-127010090	rs144062281	chr10_127000307_126996748:+	DOCK1	circDOCK1-8	rs11245172,rs144062281	ENSG00000173762	CD7	0.000102206	-0.664088	1.79784e-05	9.999e-05	-0.0542173	0.036	-0.611757	0	-0.665974	0	0.0761533	0.036	1	-0.0678087	0.207	0	0
chr10-127010090	rs144062281	chr10_127000307_126970702:+	DOCK1	circDOCK1-3	rs144062281	ENSG00000173848	NET1	0.000102206	0.427845	5.35905e-05	9.999e-05	0.0151254	0.526	0.408949	0	0.424074	0	0.0355306	0.526	0	-0.00149956	0.977763	0	0
chr10-127010090	rs144062281	chr10_127000307_126996748:+	DOCK1	circDOCK1-8	rs11245172,rs144062281	ENSG00000173848	NET1	0.000102206	0.427845	5.35905e-05	9.999e-05	0.00523016	0.762	0.421092	0	0.426322	0	0.0112506	0.762	0	-0.0171757	0.749514	0	0
chr10-127010090	rs144062281	chr10_127000307_126970702:+	DOCK1	circDOCK1-3	rs144062281	ENSG00000174343	CHRNA9	0.000102206	-0.7685	7.02022e-05	0.00039996	0.0021061	0.936	-0.772049	0	-0.769943	0	-0.00514095	0.936	0	0.0490642	0.361486	0	0
chr10-127010090	rs144062281	chr10_127000307_126996748:+	DOCK1	circDOCK1-8	rs11245172,rs144062281	ENSG00000174343	CHRNA9	0.000102206	-0.7685	7.02022e-05	0.00039996	-0.0333682	0.31	-0.73557	0	-0.768938	0	0.0406627	0.31	0	-0.0324678	0.54607	0	0
chr10-127010090	rs144062281	chr10_127000307_126970702:+	DOCK1	circDOCK1-3	rs144062281	ENSG00000178662	CSRNP3	0.000102206	-0.309927	8.41153e-05	0.00059994	0.0319321	0.072	-0.34209	0	-0.310158	0	-0.0984046	0.072	0	0.190487	0.00035227	1	0
chr10-127010090	rs144062281	chr10_127000307_126996748:+	DOCK1	circDOCK1-8	rs11245172,rs144062281	ENSG00000178662	CSRNP3	0.000102206	-0.309927	8.41153e-05	0.00059994	-0.00954322	0.48	-0.302496	0	-0.31204	0	0.0266591	0.48	0	0.00859482	0.87307	0	0
chr10-127010090	rs144062281	chr10_127000307_126970702:+	DOCK1	circDOCK1-3	rs144062281	ENSG00000180998	GPR137C	0.000102206	-0.416315	4.52692e-05	0.00029997	0.0725111	0.002	-0.489158	0	-0.416646	0	-0.166068	0.002	1	0.192659	0.000300357	1	1
chr10-127010090	rs144062281	chr10_127000307_126996748:+	DOCK1	circDOCK1-8	rs11245172,rs144062281	ENSG00000180998	GPR137C	0.000102206	-0.416315	4.52692e-05	0.00029997	0.00708288	0.704	-0.425733	0	-0.41865	0	-0.0134434	0.704	0	0.0554745	0.302103	0	0
chr10-127010090	rs144062281	chr10_127000307_126970702:+	DOCK1	circDOCK1-3	rs144062281	ENSG00000182389	CACNB4	0.000102206	-0.392025	3.54832e-05	0.00079992	0.0487795	0.032	-0.440749	0	-0.391969	0	-0.119192	0.032	1	0.178849	0.000803923	1	1
chr10-127010090	rs144062281	chr10_127000307_126996748:+	DOCK1	circDOCK1-8	rs11245172,rs144062281	ENSG00000182389	CACNB4	0.000102206	-0.392025	3.54832e-05	0.00079992	-0.0176316	0.284	-0.373188	0	-0.39082	0	0.0406179	0.284	0	-0.00463029	0.931413	0	0
chr10-127010090	rs144062281	chr10_127000307_126970702:+	DOCK1	circDOCK1-3	rs144062281	ENSG00000182636	NDN	0.000102206	-0.316132	5.72776e-05	0.00019998	-0.00790977	0.652	-0.310909	0	-0.318819	0	0.0236187	0.652	0	-0.000502281	0.992551	0	0
chr10-127010090	rs144062281	chr10_127000307_126996748:+	DOCK1	circDOCK1-8	rs11245172,rs144062281	ENSG00000182636	NDN	0.000102206	-0.316132	5.72776e-05	0.00019998	-0.00968872	0.488	-0.308692	0	-0.31838	0	0.0253953	0.488	0	0.0327377	0.542737	0	0
chr10-127010090	rs144062281	chr10_127000307_126970702:+	DOCK1	circDOCK1-3	rs144062281	ENSG00000185437	SH3BGR	0.000102206	0.456934	1.2285e-05	0.00029997	0.0124941	0.602	0.446424	0	0.458918	0	0.0261252	0.602	0	0.0231374	0.667103	0	0
chr10-127010090	rs144062281	chr10_127000307_126996748:+	DOCK1	circDOCK1-8	rs11245172,rs144062281	ENSG00000185437	SH3BGR	0.000102206	0.456934	1.2285e-05	0.00029997	0.00803637	0.604	0.448891	0	0.456927	0	0.016344	0.604	0	-0.00341061	0.949452	0	0
chr10-127010090	rs144062281	chr10_127000307_126970702:+	DOCK1	circDOCK1-3	rs144062281	ENSG00000198203	SULT1C2	0.000102206	0.590525	5.335e-05	0.00039996	-0.0918916	0.004	0.680351	0	0.58846	0	-0.14893	0.004	1	-0.165113	0.00199956	1	1
chr10-127010090	rs144062281	chr10_127000307_126996748:+	DOCK1	circDOCK1-8	rs11245172,rs144062281	ENSG00000198203	SULT1C2	0.000102206	0.590525	5.335e-05	0.00039996	-0.0351813	0.154	0.622328	0	0.587147	0	-0.0550107	0.154	0	-0.0581773	0.279121	0	0
chr10-127010090	rs144062281	chr10_127000307_126970702:+	DOCK1	circDOCK1-3	rs144062281	ENSG00000206026	SMIM21	0.000102206	-0.839394	1.62584e-05	0.00019998	-0.0280271	0.506	-0.798839	0	-0.826866	0	0.030701	0.506	0	0.0057152	0.915398	0	0
chr10-127010090	rs144062281	chr10_127000307_126996748:+	DOCK1	circDOCK1-8	rs11245172,rs144062281	ENSG00000206026	SMIM21	0.000102206	-0.839394	1.62584e-05	0.00019998	-0.00299088	0.94	-0.837208	0	-0.840199	0	0.00291497	0.94	0	0.038285	0.476534	0	0
chr10-127010090	rs144062281	chr10_127000307_126970702:+	DOCK1	circDOCK1-3	rs144062281	ENSG00000214194	SMIM30	0.000102206	0.307477	5.64778e-05	9.999e-05	-0.0372759	0.04	0.34278	0	0.305505	0	-0.114695	0.04	1	-0.138036	0.009934	1	1
chr10-127010090	rs144062281	chr10_127000307_126996748:+	DOCK1	circDOCK1-8	rs11245172,rs144062281	ENSG00000214194	SMIM30	0.000102206	0.307477	5.64778e-05	9.999e-05	0.0152829	0.232	0.291389	0	0.306672	0	0.0474689	0.232	0	0.0305858	0.569593	0	0
chr10-12714210	rs190473872	chr10_12769799_12666736:+	CAMK1D	circCAMK1D-1	rs117475081,rs190473872	ENSG00000187951	ARHGAP11B	0.000102206	0.469023	9.95282e-05	0.00229977	-0.0190425	0.426	0.486504	0	0.467462	0	-0.0376545	0.426	0	-0.079333	0.139691	0	0
chr10-1271893	rs113731069	chr10_1080476_1072116:+	WDR37	circWDR37-1	rs11250244,rs113731069	ENSG00000175213	ZNF408	0.000102206	-0.290883	8.00601e-05	0.00029997	0.0152503	0.23	-0.307305	0	-0.292055	0	-0.046971	0.23	0	0.0671511	0.211449	0	0
chr10-127193742	rs2489381	chr10_127008804_126970702:+	DOCK1	circDOCK1-4	rs183288067,rs2489381,rs7075391,rs80323913	ENSG00000189180	ZNF33A	0.000102206	-0.0489526	8.02459e-05	0.00029997	-0.00639645	0.004	-0.041726	0	-0.0481225	0	0.128449	0.004	1	0.145569	0.00652257	1	1
chr10-127202082	rs183288067	chr10_127008804_126970702:+	DOCK1	circDOCK1-4	rs183288067,rs2489381,rs7075391,rs80323913	ENSG00000064835	POU1F1	0.000102206	-0.612266	8.22915e-05	0.00049995	0.0376451	0.212	-0.651418	0	-0.613773	0	-0.0572869	0.212	0	0.0775235	0.148978	0	0
chr10-127202082	rs183288067	chr10_127008804_126970702:+	DOCK1	circDOCK1-4	rs183288067,rs2489381,rs7075391,rs80323913	ENSG00000077800	FKBP6	0.000102206	-0.653311	4.24734e-05	9.999e-05	-0.0704704	0.032	-0.583236	0	-0.653706	0	0.0997233	0.032	1	-0.104348	0.0517885	0	0
chr10-127202082	rs183288067	chr10_127008804_126970702:+	DOCK1	circDOCK1-4	rs183288067,rs2489381,rs7075391,rs80323913	ENSG00000182636	NDN	0.000102206	-0.335745	8.47389e-06	9.999e-05	-0.0131099	0.368	-0.322433	0	-0.335543	0	0.0367396	0.368	0	-0.00633267	0.906297	0	0
chr10-127202082	rs183288067	chr10_127008804_126970702:+	DOCK1	circDOCK1-4	rs183288067,rs2489381,rs7075391,rs80323913	ENSG00000182853	VMO1	0.000102206	-0.638653	2.22653e-05	9.999e-05	-0.064546	0.038	-0.573338	0.002	-0.637885	0	0.0991606	0.038	1	-0.0984298	0.0666489	0	0
chr10-127202082	rs183288067	chr10_127008804_126970702:+	DOCK1	circDOCK1-4	rs183288067,rs2489381,rs7075391,rs80323913	ENSG00000183840	GPR39	0.000102206	-0.534946	1.80919e-05	0.00039996	-0.00602288	0.778	-0.523926	0	-0.529949	0	0.0105887	0.778	0	-0.011027	0.837594	0	0
chr10-127202082	rs183288067	chr10_127008804_126970702:+	DOCK1	circDOCK1-4	rs183288067,rs2489381,rs7075391,rs80323913	ENSG00000214194	SMIM30	0.000102206	0.30065	4.24098e-05	9.999e-05	-0.0372184	0.01	0.335586	0	0.298367	0	-0.119395	0.01	1	-0.136124	0.0110198	1	1
chr10-127202082	rs183288067	chr10_127008804_126970702:+	DOCK1	circDOCK1-4	rs183288067,rs2489381,rs7075391,rs80323913	ENSG00000214513	NOTO	0.000102206	-0.721457	4.7364e-05	0.00019998	-0.0413763	0.216	-0.677853	0	-0.71923	0	0.0552264	0.216	0	0.00655148	0.903075	0	0
chr10-12768276	rs7897465	chr10_12816328_12814195:+	CAMK1D	circCAMK1D-5	rs142156257,rs766949,rs7897465	ENSG00000175274	TP53I11	0.000102206	0.123347	5.16591e-05	9.999e-05	0.00257675	0.608	0.118583	0	0.12116	0	0.0185041	0.608	0	0.0179723	0.738312	0	0
chr10-12798468	rs2482032	chr10_12816328_12791158:+	CAMK1D	circCAMK1D-4	rs11257941,rs140852365,rs2482032	ENSG00000163424	C3orf30	0.000102206	-0.208418	9.3081e-05	0.00029997	0.00238377	0.754	-0.21163	0	-0.209246	0	-0.0102832	0.754	0	-0.0341942	0.524923	0	0
chr10-12798468	rs2482032	chr10_12816328_12791158:+	CAMK1D	circCAMK1D-4	rs11257941,rs140852365,rs2482032	ENSG00000171804	WDR87	0.000102206	-0.26722	3.43312e-05	0.00019998	-0.0146775	0.156	-0.256896	0	-0.271574	0	0.0497455	0.156	0	0.0795893	0.138413	0	0
chr10-12819060	rs766949	chr10_12816328_12814195:+	CAMK1D	circCAMK1D-5	rs142156257,rs766949,rs7897465	ENSG00000166126	AMN	0.000102206	-0.488592	4.30859e-05	0.00019998	-0.0228257	0.218	-0.463559	0	-0.486385	0	0.0417949	0.218	0	0.0226566	0.673619	0	0
chr10-12819060	rs766949	chr10_12816328_12814195:+	CAMK1D	circCAMK1D-5	rs142156257,rs766949,rs7897465	ENSG00000203697	CAPN8	0.000102206	-0.469508	6.71458e-05	0.00039996	0.00373311	0.826	-0.476091	0	-0.472358	0	-0.00889976	0.826	0	0.00879638	0.870119	0	0
chr10-12819060	rs766949	chr10_12816328_12814195:+	CAMK1D	circCAMK1D-5	rs142156257,rs766949,rs7897465	ENSG00000219435	CATSPERZ	0.000102206	-0.537499	8.14909e-05	0.00029997	0.00232853	0.924	-0.53635	0	-0.534022	0	-0.00305204	0.924	0	0.0191165	0.722318	0	0
chr10-12849725	rs2493762	chr10_12769799_12760948:+	CAMK1D	circCAMK1D-3	rs2493762	ENSG00000113361	CDH6	0.000102206	0.0823121	6.65156e-05	9.999e-05	-0.00198044	0.554	0.084259	0	0.0822786	0	-0.021865	0.554	0	0.0277399	0.606051	0	0
chr10-12849725	rs2493762	chr10_12769799_12760948:+	CAMK1D	circCAMK1D-3	rs2493762	ENSG00000180228	PRKRA	0.000102206	0.0478468	9.17411e-05	9.999e-05	-0.0033768	0.074	0.0512354	0	0.0478586	0	-0.0673777	0.074	0	0.0419279	0.435577	0	0
chr10-12881565	rs118018220	chr10_12998338_13074100:-	CCDC3	circCCDC3	rs118018220,rs139079645,rs17152755,rs7093805	ENSG00000183741	CBX6	0.000102206	-0.232231	7.80185e-05	9.999e-05	-0.0135367	0.256	-0.218229	0	-0.231766	0	0.055733	0.256	0	-0.029012	0.589626	0	0
chr10-12913233	rs142156257	chr10_12816328_12814195:+	CAMK1D	circCAMK1D-5	rs142156257,rs766949,rs7897465	ENSG00000005486	RHBDD2	0.000102206	0.361688	6.64302e-05	9.999e-05	-0.0243402	0.11	0.386487	0	0.362147	0	-0.0636227	0.11	0	0.00051367	0.992382	0	0
chr10-12913233	rs142156257	chr10_12816328_12814195:+	CAMK1D	circCAMK1D-5	rs142156257,rs766949,rs7897465	ENSG00000092841	MYL6	0.000102206	-0.258158	5.00034e-05	0.00029997	0.0162314	0.102	-0.274082	0	-0.25785	0	-0.0558521	0.102	0	0.0479976	0.37203	0	0
chr10-12913233	rs142156257	chr10_12816328_12814195:+	CAMK1D	circCAMK1D-5	rs142156257,rs766949,rs7897465	ENSG00000108963	DPH1	0.000102206	0.224532	2.68126e-05	0.00039996	-0.00393132	0.624	0.228203	0	0.224272	0	-0.0152027	0.624	0	0.0213075	0.69203	0	0
chr10-12913233	rs142156257	chr10_12816328_12814195:+	CAMK1D	circCAMK1D-5	rs142156257,rs766949,rs7897465	ENSG00000110046	ATG2A	0.000102206	0.209081	4.33617e-05	9.999e-05	-0.00639795	0.406	0.213312	0	0.206914	0	-0.0306865	0.406	0	0.00699736	0.896514	0	0
chr10-12913233	rs142156257	chr10_12816328_12814195:+	CAMK1D	circCAMK1D-5	rs142156257,rs766949,rs7897465	ENSG00000119681	LTBP2	0.000102206	-0.397216	1.73438e-05	0.00019998	0.0114783	0.456	-0.409839	0	-0.398361	0	-0.0260789	0.456	0	0.00454237	0.932713	0	0
chr10-12913233	rs142156257	chr10_12816328_12814195:+	CAMK1D	circCAMK1D-5	rs142156257,rs766949,rs7897465	ENSG00000123595	RAB9A	0.000102206	-0.323693	1.4907e-05	0.00019998	-0.00186247	0.854	-0.321308	0	-0.323171	0	0.00448476	0.854	0	-0.0302797	0.573464	0	0
chr10-12913233	rs142156257	chr10_12816328_12814195:+	CAMK1D	circCAMK1D-5	rs142156257,rs766949,rs7897465	ENSG00000142655	PEX14	0.000102206	0.286704	6.36281e-05	0.00019998	-0.0188213	0.112	0.308942	0	0.290121	0	-0.0616701	0.112	0	-0.0403797	0.452731	0	0
chr10-12913233	rs142156257	chr10_12816328_12814195:+	CAMK1D	circCAMK1D-5	rs142156257,rs766949,rs7897465	ENSG00000164008	C1orf50	0.000102206	0.195004	8.31715e-05	0.00029997	0.00183731	0.8	0.192632	0	0.194469	0	0.00933073	0.8	0	0.0245751	0.64777	0	0
chr10-12913233	rs142156257	chr10_12816328_12814195:+	CAMK1D	circCAMK1D-5	rs142156257,rs766949,rs7897465	ENSG00000166562	SEC11C	0.000102206	-0.320617	5.90557e-05	0.00029997	-0.00508808	0.696	-0.315387	0	-0.320475	0	0.0132853	0.696	0	-0.049619	0.356075	0	0
chr10-12913233	rs142156257	chr10_12816328_12814195:+	CAMK1D	circCAMK1D-5	rs142156257,rs766949,rs7897465	ENSG00000175538	KCNE3	0.000102206	-0.581255	3.6889e-05	9.999e-05	0.036842	0.102	-0.618428	0	-0.581586	0.002	-0.0570732	0.104	0	0.0172171	0.748931	0	0
chr10-12913233	rs142156257	chr10_12816328_12814195:+	CAMK1D	circCAMK1D-5	rs142156257,rs766949,rs7897465	ENSG00000177469	CAVIN1	0.000102206	-0.508107	8.06549e-06	0.00029997	0.00527904	0.78	-0.509958	0	-0.504679	0	-0.00851439	0.78	0	-0.0218243	0.684955	0	0
chr10-12913233	rs142156257	chr10_12816328_12814195:+	CAMK1D	circCAMK1D-5	rs142156257,rs766949,rs7897465	ENSG00000187514	PTMA	0.000102206	-0.302446	6.56868e-05	0.00019998	0.0100851	0.414	-0.311419	0	-0.301334	0	-0.0295415	0.414	0	0.0312551	0.561173	0	0
chr10-12986696	rs2782271	chr10_12791233_12666736:+	CAMK1D	circCAMK1D-2	rs2782271,rs56185721	ENSG00000077800	FKBP6	0.000102206	0.198545	8.82473e-05	0.00019998	-0.00574688	0.508	0.206262	0	0.200515	0	-0.0265624	0.508	0	-0.026198	0.626228	0	0
chr10-13048919	rs17152755	chr10_12998338_13074100:-	CCDC3	circCCDC3	rs118018220,rs139079645,rs17152755,rs7093805	ENSG00000103226	NOMO3	0.000102206	0.503812	6.07848e-05	0.00039996	-0.00972306	0.694	0.501305	0	0.491582	0	-0.0170722	0.694	0	0.00307431	0.95443	0	0
chr10-13048919	rs17152755	chr10_12998338_13074100:-	CCDC3	circCCDC3	rs118018220,rs139079645,rs17152755,rs7093805	ENSG00000261408	TEN1-CDK3	0.000102206	-0.383997	5.63526e-05	9.999e-05	-0.0264243	0.07	-0.35434	0	-0.380765	0	0.0647819	0.07	0	0.0998994	0.062666	0	0
chr10-13073942	rs7093805	chr10_12998338_13074100:-	CCDC3	circCCDC3	rs118018220,rs139079645,rs17152755,rs7093805	ENSG00000205903	ZNF316	0.000102206	-0.136163	8.49259e-05	0.00029997	-0.0096057	0.492	-0.126391	0.002	-0.135997	0	0.0716068	0.492	0	0.0579112	0.28133	0	0
chr10-131763627	rs4243519	chr10_131945459_131943968:+	PPP2R2D	circPPP2R2D-3	rs4243519	ENSG00000103037	SETD6	0.000102206	-0.06406	3.99035e-05	9.999e-05	0.00689157	0.014	-0.0712775	0	-0.0643859	0	-0.100663	0.014	1	-0.140454	0.0086975	1	1
chr10-131763627	rs4243519	chr10_131945459_131943968:+	PPP2R2D	circPPP2R2D-3	rs4243519	ENSG00000167880	EVPL	0.000102206	-0.179688	7.48911e-05	0.00019998	0.000314305	0.982	-0.181936	0	-0.181622	0	-0.000460148	0.982	0	0.0345062	0.521146	0	0
chr10-132125548	rs2814188	chr10_131945459_131934458:+	PPP2R2D	circPPP2R2D-1	rs2814188	ENSG00000134470	IL15RA	0.000102206	0.186222	8.97666e-05	0.00029997	0.0165158	0.03	0.171575	0	0.188091	0	0.0833115	0.03	1	0.117807	0.0279912	1	1
chr10-132125548	rs2814188	chr10_131945459_131934458:+	PPP2R2D	circPPP2R2D-1	rs2814188	ENSG00000161082	CELF5	0.000102206	-0.100888	9.2793e-05	0.00029997	-0.0132628	0.006	-0.0874581	0	-0.100721	0	0.128222	0.006	1	-0.194319	0.000265582	1	1
chr10-132125548	rs2814188	chr10_131945459_131934458:+	PPP2R2D	circPPP2R2D-1	rs2814188	ENSG00000175414	ARL10	0.000102206	-0.0948638	9.04668e-05	0.00019998	-0.0135493	0.002	-0.0811672	0	-0.0947165	0	0.137016	0.002	1	-0.203352	0.000133546	1	1
chr10-132125548	rs2814188	chr10_131945459_131934458:+	PPP2R2D	circPPP2R2D-1	rs2814188	ENSG00000213024	NUP62	0.000102206	-0.0731479	1.21544e-05	9.999e-05	-0.00786363	0.008	-0.0648499	0	-0.0727135	0	0.105382	0.008	1	-0.154368	0.00389367	1	1
chr10-132125548	rs2814188	chr10_131945459_131934458:+	PPP2R2D	circPPP2R2D-1	rs2814188	ENSG00000214216	IQCJ	0.000102206	-0.221472	2.36049e-05	9.999e-05	-0.0251135	0.012	-0.199413	0.002	-0.224526	0	0.109659	0.012	1	-0.160177	0.0027294	1	1
chr10-132144500	rs74161732	chr10_131947791_131934458:+	PPP2R2D	circPPP2R2D-2	rs74161732	ENSG00000070366	SMG6	0.000102206	-0.18668	1.86551e-05	9.999e-05	-0.00655472	0.44	-0.180845	0	-0.1874	0	0.032008	0.44	0	-0.0255054	0.635384	0	0
chr10-13257212	rs139079645	chr10_12998338_13074100:-	CCDC3	circCCDC3	rs118018220,rs139079645,rs17152755,rs7093805	ENSG00000026652	AGPAT4	0.000102206	-0.164221	7.64175e-05	0.00019998	-0.00721642	0.31	-0.156397	0	-0.163614	0	0.0409329	0.31	0	-0.0879657	0.101369	0	0
chr10-13257212	rs139079645	chr10_12998338_13074100:-	CCDC3	circCCDC3	rs118018220,rs139079645,rs17152755,rs7093805	ENSG00000087250	MT3	0.000102206	-0.352674	2.62335e-05	9.999e-05	-0.0160073	0.248	-0.333569	0	-0.349576	0	0.0441109	0.248	0	-0.110776	0.0388822	1	0
chr10-13257212	rs139079645	chr10_12998338_13074100:-	CCDC3	circCCDC3	rs118018220,rs139079645,rs17152755,rs7093805	ENSG00000103266	STUB1	0.000102206	0.213241	9.79011e-07	9.999e-05	0.0272713	0	0.185549	0	0.21282	0	0.124372	0	1	0.185745	0.000495972	1	1
chr10-13257212	rs139079645	chr10_12998338_13074100:-	CCDC3	circCCDC3	rs118018220,rs139079645,rs17152755,rs7093805	ENSG00000103502	CDIPT	0.000102206	-0.165565	1.63971e-05	9.999e-05	-0.0166287	0.018	-0.147886	0	-0.164515	0	0.0966329	0.018	1	-0.146202	0.00629047	1	1
chr10-13257212	rs139079645	chr10_12998338_13074100:-	CCDC3	circCCDC3	rs118018220,rs139079645,rs17152755,rs7093805	ENSG00000107960	STN1	0.000102206	0.1972	4.51997e-05	9.999e-05	0.0071863	0.328	0.191895	0	0.199081	0	0.0322157	0.328	0	0.0688284	0.200237	0	0
chr10-13257212	rs139079645	chr10_12998338_13074100:-	CCDC3	circCCDC3	rs118018220,rs139079645,rs17152755,rs7093805	ENSG00000117632	STMN1	0.000102206	-0.31889	5.3903e-06	9.999e-05	-0.0275826	0.024	-0.289253	0	-0.316835	0	0.0836298	0.024	1	-0.0912555	0.0891737	0	0
chr10-13257212	rs139079645	chr10_12998338_13074100:-	CCDC3	circCCDC3	rs118018220,rs139079645,rs17152755,rs7093805	ENSG00000128000	ZNF780B	0.000102206	-0.157591	1.10733e-05	0.00019998	-0.00151868	0.85	-0.157617	0	-0.159136	0	0.00865185	0.85	0	-0.037709	0.483196	0	0
chr10-13257212	rs139079645	chr10_12998338_13074100:-	CCDC3	circCCDC3	rs118018220,rs139079645,rs17152755,rs7093805	ENSG00000128951	DUT	0.000102206	-0.228932	3.24137e-05	9.999e-05	0.00183347	0.85	-0.231553	0	-0.22972	0	-0.0077684	0.85	0	-0.00802569	0.881411	0	0
chr10-13257212	rs139079645	chr10_12998338_13074100:-	CCDC3	circCCDC3	rs118018220,rs139079645,rs17152755,rs7093805	ENSG00000130347	RTN4IP1	0.000102206	-0.199031	4.40987e-05	9.999e-05	-0.00988194	0.204	-0.188929	0	-0.198811	0	0.0442502	0.204	0	-0.0616335	0.251501	0	0
chr10-13257212	rs139079645	chr10_12998338_13074100:-	CCDC3	circCCDC3	rs118018220,rs139079645,rs17152755,rs7093805	ENSG00000134046	MBD2	0.000102206	0.207369	5.01117e-05	0.00029997	0.00114346	0.886	0.206936	0	0.20808	0	0.00432728	0.886	0	0.00903088	0.866689	0	0
chr10-13257212	rs139079645	chr10_12998338_13074100:-	CCDC3	circCCDC3	rs118018220,rs139079645,rs17152755,rs7093805	ENSG00000143303	RRNAD1	0.000102206	-0.206146	1.86689e-06	9.999e-05	0.0121949	0.086	-0.217888	0	-0.205693	0	-0.0521639	0.086	0	0.0685586	0.202011	0	0
chr10-13257212	rs139079645	chr10_12998338_13074100:-	CCDC3	circCCDC3	rs118018220,rs139079645,rs17152755,rs7093805	ENSG00000147669	POLR2K	0.000102206	0.151107	1.06069e-05	9.999e-05	0.00977056	0.072	0.140294	0	0.150065	0	0.0614978	0.072	0	0.110048	0.0401928	1	0
chr10-13257212	rs139079645	chr10_12998338_13074100:-	CCDC3	circCCDC3	rs118018220,rs139079645,rs17152755,rs7093805	ENSG00000154814	OXNAD1	0.000102206	0.119025	7.21345e-05	9.999e-05	0.0247765	0.004	0.0960499	0	0.120826	0	0.201153	0.004	1	0.201667	0.000152175	1	1
chr10-13257212	rs139079645	chr10_12998338_13074100:-	CCDC3	circCCDC3	rs118018220,rs139079645,rs17152755,rs7093805	ENSG00000164414	SLC35A1	0.000102206	-0.198586	2.70449e-05	9.999e-05	-0.0278899	0.006	-0.169733	0	-0.197623	0	0.136878	0.006	1	-0.179361	0.000776071	1	1
chr10-13257212	rs139079645	chr10_12998338_13074100:-	CCDC3	circCCDC3	rs118018220,rs139079645,rs17152755,rs7093805	ENSG00000167700	MFSD3	0.000102206	-0.253634	1.86847e-05	9.999e-05	0.00919044	0.38	-0.260074	0	-0.250883	0	-0.0318195	0.38	0	0.032794	0.542042	0	0
chr10-13257212	rs139079645	chr10_12998338_13074100:-	CCDC3	circCCDC3	rs118018220,rs139079645,rs17152755,rs7093805	ENSG00000168894	RNF181	0.000102206	0.221609	6.74924e-05	0.00019998	0.0242166	0.006	0.193792	0	0.218008	0	0.104392	0.006	1	0.108853	0.042422	1	1
chr10-13257212	rs139079645	chr10_12998338_13074100:-	CCDC3	circCCDC3	rs118018220,rs139079645,rs17152755,rs7093805	ENSG00000169826	CSGALNACT2	0.000102206	0.184878	2.11967e-05	0.00019998	0.0460435	0.002	0.139219	0	0.185263	0	0.244258	0.002	1	0.303228	7.79814e-09	1	1
chr10-13257212	rs139079645	chr10_12998338_13074100:-	CCDC3	circCCDC3	rs118018220,rs139079645,rs17152755,rs7093805	ENSG00000170906	NDUFA3	0.000102206	-0.276974	3.56192e-05	9.999e-05	-0.028663	0.008	-0.248983	0	-0.277646	0	0.0980181	0.008	1	-0.123719	0.0209703	1	1
chr10-13257212	rs139079645	chr10_12998338_13074100:-	CCDC3	circCCDC3	rs118018220,rs139079645,rs17152755,rs7093805	ENSG00000171858	RPS21	0.000102206	-0.386411	6.56345e-05	9.999e-05	-0.00721199	0.636	-0.377277	0	-0.384488	0	0.0175044	0.636	0	0.0152855	0.776304	0	0
chr10-13257212	rs139079645	chr10_12998338_13074100:-	CCDC3	circCCDC3	rs118018220,rs139079645,rs17152755,rs7093805	ENSG00000176956	LY6H	0.000102206	-0.339439	2.88086e-06	9.999e-05	0.0060207	0.656	-0.347864	0	-0.341843	0	-0.0152509	0.656	0	0.0340435	0.526752	0	0
chr10-13257212	rs139079645	chr10_12998338_13074100:-	CCDC3	circCCDC3	rs118018220,rs139079645,rs17152755,rs7093805	ENSG00000184270	HIST2H2AB	0.000102206	0.347076	7.94239e-05	0.00029997	0.0124272	0.382	0.339823	0	0.35225	0	0.0322513	0.382	0	0.0191318	0.722104	0	0
chr10-13257212	rs139079645	chr10_12998338_13074100:-	CCDC3	circCCDC3	rs118018220,rs139079645,rs17152755,rs7093805	ENSG00000198546	ZNF511	0.000102206	0.192206	7.76511e-05	0.00029997	0.0207182	0.006	0.168714	0	0.189432	0	0.1052	0.006	1	0.146796	0.00607937	1	1
chr10-13257212	rs139079645	chr10_12998338_13074100:-	CCDC3	circCCDC3	rs118018220,rs139079645,rs17152755,rs7093805	ENSG00000198918	RPL39	0.000102206	-0.474747	5.08763e-05	9.999e-05	0.0100539	0.592	-0.481906	0	-0.471852	0	-0.0189493	0.592	0	0.022464	0.676236	0	0
chr10-13257212	rs139079645	chr10_12998338_13074100:-	CCDC3	circCCDC3	rs118018220,rs139079645,rs17152755,rs7093805	ENSG00000204231	RXRB	0.000102206	-0.153022	1.44695e-05	0.00019998	-0.0130327	0.034	-0.138923	0	-0.151956	0	0.0799337	0.034	1	-0.0795805	0.138456	0	0
chr10-13257212	rs139079645	chr10_12998338_13074100:-	CCDC3	circCCDC3	rs118018220,rs139079645,rs17152755,rs7093805	ENSG00000213516	RBMXL1	0.000102206	0.151637	4.31613e-05	0.00019998	0.0110371	0.09	0.141285	0	0.152322	0	0.0667377	0.09	0	0.126448	0.0182825	1	0
chr10-13284766	rs72781351	chr10_13280976_13295606:-	PHYH	circPHYH	rs11258312,rs72781351,rs7896826,rs79399067	ENSG00000197362	ZNF786	0.000102206	-0.11588	6.67672e-06	9.999e-05	0.00657997	0.21	-0.12287	0	-0.11629	0	-0.0531749	0.21	0	-0.0733366	0.172256	0	0
chr10-132908313	rs148339450	chr10_132726905_132690392:+	INPP5A	circINPP5A-2	rs148339450	ENSG00000170370	EMX2	0.000102206	-0.76591	7.0555e-05	0.00089991	0.0125366	0.742	-0.78261	0	-0.770073	0	-0.0145316	0.742	0	0.0319702	0.552243	0	0
chr10-13294952	rs11258312	chr10_13280976_13295606:-	PHYH	circPHYH	rs11258312,rs72781351,rs7896826,rs79399067	ENSG00000023287	RB1CC1	0.000102206	0.0765321	7.28132e-05	0.00019998	0.00646708	0.268	0.0692621	0	0.0757292	0	0.0817687	0.268	0	0.0833116	0.120839	0	0
chr10-13294952	rs11258312	chr10_13280976_13295606:-	PHYH	circPHYH	rs11258312,rs72781351,rs7896826,rs79399067	ENSG00000136878	USP20	0.000102206	-0.0686331	6.17217e-06	9.999e-05	-0.00894675	0.04	-0.0592503	0	-0.068197	0	0.128427	0.04	1	-0.110717	0.0389875	1	1
chr10-13294952	rs11258312	chr10_13280976_13295606:-	PHYH	circPHYH	rs11258312,rs72781351,rs7896826,rs79399067	ENSG00000137601	NEK1	0.000102206	0.0863538	4.6957e-06	9.999e-05	0.00982382	0.084	0.0772035	0	0.0870273	0	0.110589	0.084	0	0.0920492	0.0864151	0	0
chr10-13294952	rs11258312	chr10_13280976_13295606:-	PHYH	circPHYH	rs11258312,rs72781351,rs7896826,rs79399067	ENSG00000140854	KATNB1	0.000102206	-0.076431	7.70845e-05	0.00019998	-0.00130916	0.81	-0.0747698	0	-0.0760789	0	0.0176363	0.81	0	-0.00678318	0.899665	0	0
chr10-13294952	rs11258312	chr10_13280976_13295606:-	PHYH	circPHYH	rs11258312,rs72781351,rs7896826,rs79399067	ENSG00000145349	CAMK2D	0.000102206	-0.0944914	2.74017e-05	9.999e-05	-0.00762971	0.256	-0.0868644	0	-0.0944941	0	0.0782068	0.256	0	-0.0632648	0.239146	0	0
chr10-13294952	rs11258312	chr10_13280976_13295606:-	PHYH	circPHYH	rs11258312,rs72781351,rs7896826,rs79399067	ENSG00000156515	HK1	0.000102206	-0.0980104	4.62779e-05	9.999e-05	-0.0215333	0	-0.0760798	0	-0.0976131	0	0.219237	0	1	-0.161193	0.00256174	1	1
chr10-13294952	rs11258312	chr10_13280976_13295606:-	PHYH	circPHYH	rs11258312,rs72781351,rs7896826,rs79399067	ENSG00000160908	ZNF394	0.000102206	0.0726802	7.13575e-05	9.999e-05	0.0148802	0.002	0.0576511	0.004	0.0725313	0	0.204668	0.002	1	0.175689	0.000997345	1	1
chr10-13294952	rs11258312	chr10_13280976_13295606:-	PHYH	circPHYH	rs11258312,rs72781351,rs7896826,rs79399067	ENSG00000181392	SYNE4	0.000102206	0.244877	6.54312e-07	9.999e-05	0.0298899	0.036	0.215023	0	0.244913	0	0.117339	0.036	1	0.0881668	0.100587	0	0
chr10-13294952	rs11258312	chr10_13280976_13295606:-	PHYH	circPHYH	rs11258312,rs72781351,rs7896826,rs79399067	ENSG00000181873	IBA57	0.000102206	0.0940274	1.51042e-05	0.00019998	0.00722863	0.244	0.0864618	0	0.0936905	0	0.0739902	0.244	0	0.0799414	0.13667	0	0
chr10-13294952	rs11258312	chr10_13280976_13295606:-	PHYH	circPHYH	rs11258312,rs72781351,rs7896826,rs79399067	ENSG00000197863	ZNF790	0.000102206	0.0759153	2.29159e-05	9.999e-05	0.0108691	0.038	0.065436	0	0.0763051	0	0.138251	0.038	1	0.0973496	0.0697069	0	0
chr10-13294952	rs11258312	chr10_13280976_13295606:-	PHYH	circPHYH	rs11258312,rs72781351,rs7896826,rs79399067	ENSG00000218336	TENM3	0.000102206	-0.108943	5.57173e-05	0.00019998	-0.0140353	0.074	-0.0944702	0.006	-0.108505	0	0.127013	0.074	0	-0.107955	0.0441663	1	0
chr10-13297681	rs7896826	chr10_13280976_13295606:-	PHYH	circPHYH	rs11258312,rs72781351,rs7896826,rs79399067	ENSG00000023330	ALAS1	0.000102206	0.0570912	9.7078e-05	9.999e-05	0.00762479	0.132	0.0496307	0.002	0.0572555	0	0.132743	0.132	0	-0.0439002	0.414274	0	0
chr10-13297681	rs7896826	chr10_13280976_13295606:-	PHYH	circPHYH	rs11258312,rs72781351,rs7896826,rs79399067	ENSG00000031698	SARS	0.000102206	0.0654607	3.61498e-05	9.999e-05	0.00616907	0.246	0.0597303	0	0.0658994	0	0.0930473	0.246	0	-0.0296963	0.580875	0	0
chr10-13297681	rs7896826	chr10_13280976_13295606:-	PHYH	circPHYH	rs11258312,rs72781351,rs7896826,rs79399067	ENSG00000059145	UNKL	0.000102206	-0.0578099	4.22885e-05	9.999e-05	0.000907047	0.854	-0.0591831	0	-0.058276	0	-0.0139397	0.854	0	0.0170389	0.751444	0	0
chr10-13297681	rs7896826	chr10_13280976_13295606:-	PHYH	circPHYH	rs11258312,rs72781351,rs7896826,rs79399067	ENSG00000066027	PPP2R5A	0.000102206	-0.083149	6.3437e-06	0.00019998	-0.0159979	0.01	-0.0676417	0	-0.0836396	0	0.188755	0.01	1	0.0731171	0.173547	0	0
chr10-13297681	rs7896826	chr10_13280976_13295606:-	PHYH	circPHYH	rs11258312,rs72781351,rs7896826,rs79399067	ENSG00000102103	PQBP1	0.000102206	0.08581	4.36301e-05	0.00019998	0.0106612	0.142	0.075898	0	0.0865592	0	0.122357	0.142	0	-0.0602517	0.262307	0	0
chr10-13297681	rs7896826	chr10_13280976_13295606:-	PHYH	circPHYH	rs11258312,rs72781351,rs7896826,rs79399067	ENSG00000102879	CORO1A	0.000102206	0.0932318	5.106e-05	9.999e-05	0.000834357	0.896	0.0918715	0	0.0927058	0	0.00936945	0.896	0	-0.00129621	0.980778	0	0
chr10-13297681	rs7896826	chr10_13280976_13295606:-	PHYH	circPHYH	rs11258312,rs72781351,rs7896826,rs79399067	ENSG00000104142	VPS18	0.000102206	0.064706	1.34315e-05	9.999e-05	0.00766027	0.106	0.0567218	0	0.064382	0	0.118054	0.106	0	-0.0991645	0.0646326	0	0
chr10-13297681	rs7896826	chr10_13280976_13295606:-	PHYH	circPHYH	rs11258312,rs72781351,rs7896826,rs79399067	ENSG00000115216	NRBP1	0.000102206	0.0549133	1.46279e-05	9.999e-05	0.003802	0.408	0.050831	0	0.054633	0	0.0664333	0.408	0	-0.0239038	0.656769	0	0
chr10-13297681	rs7896826	chr10_13280976_13295606:-	PHYH	circPHYH	rs11258312,rs72781351,rs7896826,rs79399067	ENSG00000128000	ZNF780B	0.000102206	-0.0606224	7.7711e-06	9.999e-05	-0.003604	0.448	-0.0574831	0	-0.0610871	0	0.059013	0.448	0	0.0778322	0.147361	0	0
chr10-13297681	rs7896826	chr10_13280976_13295606:-	PHYH	circPHYH	rs11258312,rs72781351,rs7896826,rs79399067	ENSG00000132950	ZMYM5	0.000102206	-0.0792425	5.46795e-05	0.00029997	-0.0141246	0.038	-0.0638806	0.002	-0.0780052	0	0.181764	0.038	1	0.141635	0.00814471	1	1
chr10-13297681	rs7896826	chr10_13280976_13295606:-	PHYH	circPHYH	rs11258312,rs72781351,rs7896826,rs79399067	ENSG00000134042	MRO	0.000102206	-0.169773	4.75282e-05	9.999e-05	-0.0225683	0.104	-0.147415	0.002	-0.169983	0	0.129821	0.104	0	0.038389	0.475336	0	0
chr10-13297681	rs7896826	chr10_13280976_13295606:-	PHYH	circPHYH	rs11258312,rs72781351,rs7896826,rs79399067	ENSG00000135686	KLHL36	0.000102206	-0.0564442	6.17525e-05	9.999e-05	-0.0120246	0.008	-0.045227	0.002	-0.0572516	0	0.212779	0.008	1	0.0977965	0.0684282	0	0
chr10-13297681	rs7896826	chr10_13280976_13295606:-	PHYH	circPHYH	rs11258312,rs72781351,rs7896826,rs79399067	ENSG00000136869	TLR4	0.000102206	-0.154734	7.73067e-05	9.999e-05	-0.0200669	0.106	-0.134441	0	-0.154508	0	0.127784	0.106	0	0.0431565	0.422234	0	0
chr10-13297681	rs7896826	chr10_13280976_13295606:-	PHYH	circPHYH	rs11258312,rs72781351,rs7896826,rs79399067	ENSG00000143797	MBOAT2	0.000102206	-0.0645621	5.52949e-05	9.999e-05	-0.0157859	0.002	-0.0490708	0.002	-0.0648567	0	0.242377	0.002	1	0.13818	0.00985629	1	1
chr10-13297681	rs7896826	chr10_13280976_13295606:-	PHYH	circPHYH	rs11258312,rs72781351,rs7896826,rs79399067	ENSG00000155463	OXA1L	0.000102206	0.0730568	2.34952e-05	9.999e-05	0.00256437	0.652	0.0710316	0	0.073596	0	0.0329156	0.652	0	-0.0190002	0.723938	0	0
chr10-13297681	rs7896826	chr10_13280976_13295606:-	PHYH	circPHYH	rs11258312,rs72781351,rs7896826,rs79399067	ENSG00000164237	CMBL	0.000102206	-0.0774884	8.8507e-05	9.999e-05	-0.0046086	0.482	-0.0718773	0	-0.0764859	0	0.0615594	0.482	0	-0.00553013	0.918127	0	0
chr10-13297681	rs7896826	chr10_13280976_13295606:-	PHYH	circPHYH	rs11258312,rs72781351,rs7896826,rs79399067	ENSG00000169627	BOLA2B	0.000102206	0.215666	7.45457e-05	0.00019998	-0.0146466	0.444	0.232201	0	0.217554	0	-0.0660727	0.444	0	0.0651726	0.225246	0	0
chr10-13297681	rs7896826	chr10_13280976_13295606:-	PHYH	circPHYH	rs11258312,rs72781351,rs7896826,rs79399067	ENSG00000169727	GPS1	0.000102206	0.0634537	6.95076e-05	0.00019998	-0.000608065	0.906	0.0638279	0	0.0632198	0	-0.00847045	0.906	0	0.0106227	0.84347	0	0
chr10-13297681	rs7896826	chr10_13280976_13295606:-	PHYH	circPHYH	rs11258312,rs72781351,rs7896826,rs79399067	ENSG00000172458	IL17D	0.000102206	-0.0889637	7.12632e-05	0.00019998	-0.00336022	0.654	-0.0853981	0	-0.0887583	0	0.0361072	0.654	0	-0.0194187	0.718113	0	0
chr10-13297681	rs7896826	chr10_13280976_13295606:-	PHYH	circPHYH	rs11258312,rs72781351,rs7896826,rs79399067	ENSG00000174606	ANGEL2	0.000102206	-0.0490114	2.79886e-05	9.999e-05	-0.00832342	0.02	-0.0405961	0	-0.0489195	0	0.166804	0.02	1	0.140866	0.00850065	1	1
chr10-13297681	rs7896826	chr10_13280976_13295606:-	PHYH	circPHYH	rs11258312,rs72781351,rs7896826,rs79399067	ENSG00000176894	PXMP2	0.000102206	-0.102904	3.0944e-05	9.999e-05	-0.0138034	0.106	-0.0891271	0	-0.102931	0	0.131567	0.106	0	0.0490983	0.361151	0	0
chr10-13297681	rs7896826	chr10_13280976_13295606:-	PHYH	circPHYH	rs11258312,rs72781351,rs7896826,rs79399067	ENSG00000196263	ZNF471	0.000102206	-0.0779431	2.80178e-05	9.999e-05	0.00355699	0.554	-0.0820225	0	-0.0784655	0	-0.0462434	0.554	0	-0.0324848	0.54586	0	0
chr10-13297681	rs7896826	chr10_13280976_13295606:-	PHYH	circPHYH	rs11258312,rs72781351,rs7896826,rs79399067	ENSG00000214194	SMIM30	0.000102206	-0.0864836	2.83083e-05	0.00019998	-0.0111749	0.122	-0.0742717	0	-0.0854467	0	0.13207	0.122	0	0.0502226	0.350247	0	0
chr10-13297681	rs7896826	chr10_13280976_13295606:-	PHYH	circPHYH	rs11258312,rs72781351,rs7896826,rs79399067	ENSG00000226174	TEX22	0.000102206	-0.173575	7.07529e-06	9.999e-05	-0.014379	0.264	-0.157604	0	-0.171983	0	0.0840886	0.264	0	0.0647305	0.228415	0	0
chr10-13297681	rs7896826	chr10_13280976_13295606:-	PHYH	circPHYH	rs11258312,rs72781351,rs7896826,rs79399067	ENSG00000250317	SMIM20	0.000102206	-0.0978565	5.83842e-05	0.00019998	-0.030525	0.002	-0.0699426	0.008	-0.100468	0	0.299268	0.002	1	0.169836	0.00147286	1	1
chr10-13464546	rs79399067	chr10_13280976_13295606:-	PHYH	circPHYH	rs11258312,rs72781351,rs7896826,rs79399067	ENSG00000168334	XIRP1	0.000102206	-0.716517	4.9925e-05	0.00019998	0.0328079	0.288	-0.758112	0	-0.725304	0	-0.0416397	0.288	0	0.0759332	0.157521	0	0
chr10-13464546	rs79399067	chr10_13280976_13295606:-	PHYH	circPHYH	rs11258312,rs72781351,rs7896826,rs79399067	ENSG00000178297	TMPRSS9	0.000102206	-0.593406	7.21133e-06	9.999e-05	0.0164022	0.522	-0.611988	0	-0.595586	0	-0.024832	0.522	0	0.101397	0.0588098	0	0
chr10-13464546	rs79399067	chr10_13280976_13295606:-	PHYH	circPHYH	rs11258312,rs72781351,rs7896826,rs79399067	ENSG00000182472	CAPN12	0.000102206	-0.612239	8.65323e-06	9.999e-05	0.042349	0.108	-0.656703	0	-0.614354	0	-0.0640398	0.108	0	0.0414227	0.441133	0	0
chr10-13486222	rs11258413	chr10_13659323_13663509:-	FRMD4A	circFRMD4A-1	rs11258413,rs7088464,rs76434030	ENSG00000196275	GTF2IRD2	0.000102206	0.127193	2.50357e-06	9.999e-05	-0.00245223	0.64	0.128075	0	0.125623	0	-0.0180065	0.64	0	0.00119653	0.982256	0	0
chr10-13700569	rs141439248	chr10_13737844_13762680:-	FRMD4A	circFRMD4A-5	rs141439248	ENSG00000111727	HCFC2	0.000102206	-0.225181	2.38843e-05	9.999e-05	0.0144184	0.112	-0.239236	0	-0.224818	0	-0.0589236	0.112	0	0.0811557	0.130792	0	0
chr10-13797035	rs76434030	chr10_13659323_13663509:-	FRMD4A	circFRMD4A-1	rs11258413,rs7088464,rs76434030	ENSG00000106772	PRUNE2	0.000102206	-0.271072	6.32573e-05	0.00019998	-0.0129733	0.252	-0.257181	0	-0.270154	0	0.0455994	0.252	0	-0.0264931	0.622345	0	0
chr10-13797035	rs76434030	chr10_13659323_13663509:-	FRMD4A	circFRMD4A-1	rs11258413,rs7088464,rs76434030	ENSG00000146147	MLIP	0.000102206	0.331719	3.87803e-05	9.999e-05	0.0371293	0.004	0.293467	0	0.330596	0	0.108755	0.004	1	0.141258	0.00831743	1	1
chr10-13797035	rs76434030	chr10_13659323_13663509:-	FRMD4A	circFRMD4A-1	rs11258413,rs7088464,rs76434030	ENSG00000148719	DNAJB12	0.000102206	0.15391	4.48931e-06	9.999e-05	0.0142709	0.008	0.139142	0	0.153413	0	0.0878304	0.008	1	0.14012	0.00885977	1	1
chr10-13841951	rs7088464	chr10_13659323_13663509:-	FRMD4A	circFRMD4A-1	rs11258413,rs7088464,rs76434030	ENSG00000064932	SBNO2	0.000102206	0.163356	8.38383e-05	9.999e-05	0.0125113	0.042	0.150553	0	0.163065	0	0.0708788	0.042	1	0.0920565	0.0863901	0	0
chr10-13841951	rs7088464	chr10_13659323_13663509:-	FRMD4A	circFRMD4A-1	rs11258413,rs7088464,rs76434030	ENSG00000113739	STC2	0.000102206	0.22796	4.53979e-05	0.00019998	-0.00309315	0.688	0.229133	0	0.22604	0	-0.0104679	0.688	0	-0.0502409	0.350072	0	0
chr10-13841951	rs7088464	chr10_13659323_13663509:-	FRMD4A	circFRMD4A-1	rs11258413,rs7088464,rs76434030	ENSG00000132256	TRIM5	0.000102206	0.159008	5.76904e-05	0.00019998	0.00573242	0.306	0.153606	0	0.159338	0	0.0330551	0.306	0	0.0359483	0.503872	0	0
chr10-13864748	rs146786264	chr10_13782922_13858912:-	FRMD4A	circFRMD4A-6	rs11258713,rs146786264	ENSG00000025772	TOMM34	0.000102206	-0.369913	8.92093e-05	0.00019998	-0.0218876	0.15	-0.346565	0	-0.368453	0	0.0548299	0.15	0	-0.0656636	0.221764	0	0
chr10-13864748	rs146786264	chr10_13782922_13858912:-	FRMD4A	circFRMD4A-6	rs11258713,rs146786264	ENSG00000070182	SPTB	0.000102206	-0.232579	5.73523e-05	0.00019998	-0.0250836	0.004	-0.206784	0	-0.231868	0	0.105576	0.004	1	-0.136651	0.0107106	1	1
chr10-13864748	rs146786264	chr10_13782922_13858912:-	FRMD4A	circFRMD4A-6	rs11258713,rs146786264	ENSG00000074660	SCARF1	0.000102206	0.319727	8.12163e-05	9.999e-05	0.00744614	0.542	0.311739	0	0.319185	0	0.0202069	0.542	0	0.0138416	0.796952	0	0
chr10-13864748	rs146786264	chr10_13782922_13858912:-	FRMD4A	circFRMD4A-6	rs11258713,rs146786264	ENSG00000081842	PCDHA6	0.000102206	-0.41724	6.72284e-05	0.00019998	-0.0296643	0.08	-0.394296	0	-0.42396	0	0.0654811	0.08	0	-0.0958012	0.0742898	0	0
chr10-13864748	rs146786264	chr10_13782922_13858912:-	FRMD4A	circFRMD4A-6	rs11258713,rs146786264	ENSG00000108684	ASIC2	0.000102206	-0.26945	8.47645e-05	0.00019998	-0.0257205	0.026	-0.24331	0	-0.26903	0	0.0922784	0.026	1	-0.0966649	0.071704	0	0
chr10-13864748	rs146786264	chr10_13782922_13858912:-	FRMD4A	circFRMD4A-6	rs11258713,rs146786264	ENSG00000110435	PDHX	0.000102206	-0.153417	5.77281e-05	0.00039996	-0.0210037	0.004	-0.132579	0.002	-0.153582	0	0.132135	0.004	1	-0.136762	0.0106463	1	1
chr10-13864748	rs146786264	chr10_13782922_13858912:-	FRMD4A	circFRMD4A-6	rs11258713,rs146786264	ENSG00000129083	COPB1	0.000102206	0.16582	4.99667e-05	0.00039996	0.0146385	0.028	0.150192	0	0.16483	0	0.0830507	0.028	1	0.0837506	0.118886	0	0
chr10-13864748	rs146786264	chr10_13782922_13858912:-	FRMD4A	circFRMD4A-6	rs11258713,rs146786264	ENSG00000132669	RIN2	0.000102206	0.332651	8.78883e-05	0.00019998	0.0355513	0.01	0.296771	0	0.332323	0	0.101736	0.01	1	0.112553	0.0358375	1	1
chr10-13864748	rs146786264	chr10_13782922_13858912:-	FRMD4A	circFRMD4A-6	rs11258713,rs146786264	ENSG00000140836	ZFHX3	0.000102206	0.305346	9.36119e-05	0.00059994	0.0414272	0.002	0.267559	0.002	0.308986	0	0.128259	0.002	1	0.157117	0.00329584	1	1
chr10-13864748	rs146786264	chr10_13782922_13858912:-	FRMD4A	circFRMD4A-6	rs11258713,rs146786264	ENSG00000143502	SUSD4	0.000102206	-0.327968	1.64285e-05	9.999e-05	-0.0404287	0.006	-0.288736	0	-0.329165	0	0.121125	0.006	1	-0.127303	0.0175044	1	1
chr10-13864748	rs146786264	chr10_13782922_13858912:-	FRMD4A	circFRMD4A-6	rs11258713,rs146786264	ENSG00000143851	PTPN7	0.000102206	0.51558	9.28451e-05	0.00019998	0.0391921	0.06	0.482831	0	0.522023	0	0.0707716	0.06	0	0.0705388	0.189255	0	0
chr10-13864748	rs146786264	chr10_13782922_13858912:-	FRMD4A	circFRMD4A-6	rs11258713,rs146786264	ENSG00000145934	TENM2	0.000102206	-0.323923	7.76042e-05	0.00019998	-0.0327846	0.008	-0.292434	0.002	-0.325219	0.002	0.0926614	0.01	1	-0.123398	0.0213074	1	1
chr10-13864748	rs146786264	chr10_13782922_13858912:-	FRMD4A	circFRMD4A-6	rs11258713,rs146786264	ENSG00000146352	CLVS2	0.000102206	-0.302356	8.59294e-05	0.00019998	-0.0247666	0.05	-0.273996	0	-0.298763	0	0.08017	0.05	0	-0.105847	0.0484955	1	0
chr10-13864748	rs146786264	chr10_13782922_13858912:-	FRMD4A	circFRMD4A-6	rs11258713,rs146786264	ENSG00000152583	SPARCL1	0.000102206	-0.190788	4.44865e-05	9.999e-05	-0.00728304	0.344	-0.186115	0	-0.193398	0	0.0322064	0.344	0	-0.0821839	0.125969	0	0
chr10-13864748	rs146786264	chr10_13782922_13858912:-	FRMD4A	circFRMD4A-6	rs11258713,rs146786264	ENSG00000162989	KCNJ3	0.000102206	-0.314487	7.43486e-05	9.999e-05	-0.0348307	0.004	-0.282165	0	-0.316995	0	0.104328	0.004	1	-0.122389	0.0224003	1	1
chr10-13864748	rs146786264	chr10_13782922_13858912:-	FRMD4A	circFRMD4A-6	rs11258713,rs146786264	ENSG00000166848	TERF2IP	0.000102206	-0.215788	8.20667e-05	0.00029997	-0.0204036	0.02	-0.195469	0.004	-0.215873	0	0.0891683	0.02	1	-0.100305	0.0616031	0	0
chr10-13864748	rs146786264	chr10_13782922_13858912:-	FRMD4A	circFRMD4A-6	rs11258713,rs146786264	ENSG00000181544	FANCB	0.000102206	0.380668	7.36746e-05	0.00049995	0.0434272	0.008	0.334444	0.002	0.377871	0	0.109064	0.008	1	0.150096	0.00501852	1	1
chr10-13864748	rs146786264	chr10_13782922_13858912:-	FRMD4A	circFRMD4A-6	rs11258713,rs146786264	ENSG00000212719	C17orf51	0.000102206	-0.246026	9.94945e-05	0.00029997	-0.0329572	0.002	-0.213923	0.004	-0.24688	0	0.129534	0.002	1	-0.168503	0.00160686	1	1
chr10-13864748	rs146786264	chr10_13782922_13858912:-	FRMD4A	circFRMD4A-6	rs11258713,rs146786264	ENSG00000241839	PLEKHO2	0.000102206	0.382971	6.15174e-05	9.999e-05	0.0172612	0.244	0.370045	0	0.387306	0	0.0397116	0.244	0	0.0200119	0.709884	0	0
chr10-13895636	rs11258713	chr10_13782922_13858912:-	FRMD4A	circFRMD4A-6	rs11258713,rs146786264	ENSG00000204025	TRPC5OS	0.000102206	0.143007	2.61472e-05	9.999e-05	-0.00236021	0.66	0.145725	0	0.143364	0	-0.0148544	0.66	0	-0.0283702	0.597888	0	0
chr10-14813050	rs61843006	chr10_14897517_14896846:+	SUV39H2	circSUV39H2	rs61843006	ENSG00000102531	FNDC3A	0.000102206	-0.0583474	2.48409e-05	9.999e-05	-0.000997375	0.658	-0.0570191	0	-0.0580164	0	0.0150715	0.658	0	-0.0340932	0.526148	0	0
chr10-14813050	rs61843006	chr10_14897517_14896846:+	SUV39H2	circSUV39H2	rs61843006	ENSG00000196497	IPO4	0.000102206	-0.174128	9.15442e-05	0.00019998	0.00290246	0.698	-0.176695	0	-0.173792	0	-0.0150464	0.698	0	-0.0308573	0.56617	0	0
chr10-15047981	rs7912582	chr10_15128350_15141557:-	NMT2	circNMT2-2	rs112640176,rs71485544,rs7912582	ENSG00000002745	WNT16	0.000102206	0.234867	6.14376e-05	0.00019998	0.00418984	0.712	0.230001	0	0.234191	0	0.0154711	0.712	0	0.0334437	0.534065	0	0
chr10-15047981	rs7912582	chr10_15128350_15141557:-	NMT2	circNMT2-2	rs112640176,rs71485544,rs7912582	ENSG00000091039	OSBPL8	0.000102206	0.0939227	2.73788e-05	9.999e-05	-0.000270243	0.944	0.0950208	0	0.0947505	0	-0.00262187	0.944	0	-0.0218253	0.684942	0	0
chr10-15047981	rs7912582	chr10_15128350_15141557:-	NMT2	circNMT2-2	rs112640176,rs71485544,rs7912582	ENSG00000111913	RIPOR2	0.000102206	0.137006	4.22455e-05	9.999e-05	-0.00194031	0.716	0.138285	0	0.136345	0	-0.01343	0.716	0	-0.0296322	0.581693	0	0
chr10-15047981	rs7912582	chr10_15128350_15141557:-	NMT2	circNMT2-2	rs112640176,rs71485544,rs7912582	ENSG00000137672	TRPC6	0.000102206	0.2033	2.61089e-05	9.999e-05	0.00157478	0.852	0.203017	0	0.204592	0	0.00860305	0.852	0	-0.015083	0.779191	0	0
chr10-15047981	rs7912582	chr10_15128350_15141557:-	NMT2	circNMT2-2	rs112640176,rs71485544,rs7912582	ENSG00000145569	FAM105A	0.000102206	0.150213	9.74274e-05	0.00019998	0.0157527	0.024	0.133587	0.002	0.14934	0	0.100274	0.024	1	0.118242	0.027413	1	1
chr10-15047981	rs7912582	chr10_15128350_15141557:-	NMT2	circNMT2-2	rs112640176,rs71485544,rs7912582	ENSG00000148680	HTR7	0.000102206	0.214807	1.40684e-05	9.999e-05	2.34e-05	0.974	0.214955	0	0.214978	0	-0.000864523	0.974	0	0.00824981	0.878125	0	0
chr10-15047981	rs7912582	chr10_15128350_15141557:-	NMT2	circNMT2-2	rs112640176,rs71485544,rs7912582	ENSG00000183287	CCBE1	0.000102206	0.344367	4.38057e-07	9.999e-05	-0.00028382	0.996	0.345178	0	0.344894	0	0.000101416	0.996	0	0.0439176	0.414089	0	0
chr10-15047981	rs7912582	chr10_15128350_15141557:-	NMT2	circNMT2-2	rs112640176,rs71485544,rs7912582	ENSG00000187210	GCNT1	0.000102206	0.191717	2.2347e-05	9.999e-05	0.0194264	0.01	0.175452	0	0.194879	0	0.0969761	0.01	1	0.133551	0.0126461	1	1
chr10-15047981	rs7912582	chr10_15128350_15141557:-	NMT2	circNMT2-2	rs112640176,rs71485544,rs7912582	ENSG00000188517	COL25A1	0.000102206	0.204559	5.75946e-05	0.00019998	0.00292278	0.714	0.199985	0.002	0.202908	0.002	0.0123415	0.716	0	0.014828	0.78283	0	0
chr10-15053482	rs11259452	chr10_15248639_15284105:-	FAM171A1	circFAM171A1-1	rs11259452,rs144162348,rs75396902	ENSG00000178033	CALHM5	0.000102206	-0.650472	2.13588e-05	9.999e-05	0.00737816	0.802	-0.649828	0.002	-0.64245	0.002	-0.00860064	0.804	0	-0.00382128	0.943375	0	0
chr10-15053482	rs11259452	chr10_15248639_15284105:-	FAM171A1	circFAM171A1-1	rs11259452,rs144162348,rs75396902	ENSG00000197565	COL4A6	0.000102206	-0.481548	2.38649e-05	0.00039996	0.00706131	0.75	-0.487099	0	-0.480038	0	-0.0124965	0.75	0	-0.00821486	0.878637	0	0
chr10-15073463	rs71485544	chr10_15128350_15141557:-	NMT2	circNMT2-2	rs112640176,rs71485544,rs7912582	ENSG00000105707	HPN	0.000102206	0.266151	8.53127e-05	9.999e-05	0.0157805	0.132	0.254778	0	0.270559	0	0.0527609	0.132	0	-0.099531	0.0636456	0	0
chr10-15073463	rs71485544	chr10_15128350_15141557:-	NMT2	circNMT2-2	rs112640176,rs71485544,rs7912582	ENSG00000143079	CTTNBP2NL	0.000102206	-0.0848794	8.99023e-06	9.999e-05	0.0049686	0.09	-0.0895909	0	-0.0846223	0	-0.0540894	0.09	0	-0.100638	0.0607408	0	0
chr10-15073463	rs71485544	chr10_15128350_15141557:-	NMT2	circNMT2-2	rs112640176,rs71485544,rs7912582	ENSG00000155792	DEPTOR	0.000102206	0.145946	7.83527e-05	0.00019998	0.00351943	0.522	0.142007	0	0.145527	0	0.0213125	0.522	0	-0.0437243	0.416149	0	0
chr10-15190248	rs112640176	chr10_15128350_15141557:-	NMT2	circNMT2-2	rs112640176,rs71485544,rs7912582	ENSG00000108946	PRKAR1A	0.000102206	-0.211023	5.1734e-05	0.00039996	-0.0142353	0.104	-0.194404	0	-0.208639	0	0.0641102	0.104	0	0.0668823	0.213287	0	0
chr10-15190248	rs112640176	chr10_15128350_15141557:-	NMT2	circNMT2-2	rs112640176,rs71485544,rs7912582	ENSG00000149735	GPHA2	0.000102206	0.453256	5.66057e-05	0.00019998	0.00530923	0.788	0.448661	0	0.45397	0	0.0115992	0.788	0	-0.0170701	0.751004	0	0
chr10-15190248	rs112640176	chr10_15128350_15141557:-	NMT2	circNMT2-2	rs112640176,rs71485544,rs7912582	ENSG00000169026	SLC49A3	0.000102206	-0.357138	8.89179e-05	0.00019998	-0.0164119	0.246	-0.34238	0	-0.358792	0	0.0431669	0.246	0	0.0427767	0.426333	0	0
chr10-15220352	rs149799921	chr10_15128350_15135418:-	NMT2	circNMT2-1	rs149799921	ENSG00000144895	EIF2A	0.000102206	0.238704	7.45687e-05	0.00039996	0.0209777	0.038	0.219155	0	0.240132	0	0.0839344	0.038	1	0.0957676	0.0743916	0	0
chr10-15220352	rs149799921	chr10_15128350_15135418:-	NMT2	circNMT2-1	rs149799921	ENSG00000183605	SFXN4	0.000102206	-0.320856	3.0847e-06	9.999e-05	0.00415666	0.742	-0.324151	0	-0.319994	0	-0.00961221	0.742	0	0.0462303	0.389915	0	0
chr10-15227830	rs75396902	chr10_15248639_15284105:-	FAM171A1	circFAM171A1-1	rs11259452,rs144162348,rs75396902	ENSG00000056998	GYG2	0.000102206	-0.64691	7.57417e-06	0.00019998	-0.0156847	0.558	-0.628766	0	-0.64445	0	0.0227767	0.558	0	-0.0737115	0.170067	0	0
chr10-15227830	rs75396902	chr10_15248639_15284105:-	FAM171A1	circFAM171A1-1	rs11259452,rs144162348,rs75396902	ENSG00000182545	RNASE10	0.000102206	-0.612604	5.93582e-05	0.00019998	0.0247289	0.358	-0.636869	0	-0.61214	0	-0.0372831	0.358	0	0.0724234	0.177674	0	0
chr10-15232137	rs60757408	chr10_15275855_15284105:-	FAM171A1	circFAM171A1-2	rs11259576,rs60757408	ENSG00000162078	ZG16B	0.000102206	-0.168416	2.28985e-05	0.00019998	-0.0102593	0.108	-0.15822	0	-0.16848	0	0.0561365	0.108	0	-0.0480206	0.371801	0	0
chr10-15245494	rs11259576	chr10_15275855_15284105:-	FAM171A1	circFAM171A1-2	rs11259576,rs60757408	ENSG00000076067	RBMS2	0.000102206	-0.179934	2.89182e-05	0.00029997	-0.0133154	0.044	-0.16822	0	-0.181535	0	0.0690156	0.044	1	0.087057	0.104961	0	0
chr10-15246714	rs144162348	chr10_15248639_15284105:-	FAM171A1	circFAM171A1-1	rs11259452,rs144162348,rs75396902	ENSG00000105501	SIGLEC5	0.000102206	-0.572037	5.08305e-05	0.00019998	-0.0237152	0.41	-0.548724	0	-0.572439	0	0.0380045	0.41	0	0.0121569	0.82122	0	0
chr10-15901593	rs74126626	chr10_15821656_15843272:-	MINDY3	circMINDY3-5	rs74126626	ENSG00000119685	TTLL5	0.000102206	-0.107415	8.35884e-05	0.00039996	-0.0192058	0.002	-0.088033	0	-0.107239	0	0.175067	0.002	1	-0.214527	5.46918e-05	1	1
chr10-15901593	rs74126626	chr10_15821656_15843272:-	MINDY3	circMINDY3-5	rs74126626	ENSG00000129315	CCNT1	0.000102206	0.0815611	6.84821e-05	0.00019998	0.0156322	0.002	0.0662887	0.002	0.0819209	0	0.186526	0.002	1	0.216909	4.49368e-05	1	1
chr10-15901593	rs74126626	chr10_15821656_15843272:-	MINDY3	circMINDY3-5	rs74126626	ENSG00000213973	ZNF99	0.000102206	-0.235564	7.61464e-05	0.00019998	-0.0266875	0.008	-0.210364	0	-0.237052	0	0.108625	0.008	1	-0.0999785	0.0624574	0	0
chr10-15973377	rs79719302	chr10_15796100_15841599:-	MINDY3	circMINDY3-1	rs79719302	ENSG00000135100	HNF1A	0.000102206	0.439985	7.18093e-05	0.00019998	-0.0240428	0.18	0.463659	0	0.439616	0	-0.0507804	0.18	0	-0.0831717	0.121466	0	0
chr10-16657927	rs142017426	chr10_16752539_16782084:-	RSU1	circRSU1-3	rs142017426	ENSG00000134243	SORT1	0.000102206	-0.286995	7.66653e-05	9.999e-05	-0.0104513	0.396	-0.278822	0	-0.289273	0	0.0312651	0.396	0	-0.0012866	0.98092	0	0
chr10-16657927	rs142017426	chr10_16752539_16782084:-	RSU1	circRSU1-3	rs142017426	ENSG00000146463	ZMYM4	0.000102206	0.223938	1.94468e-05	9.999e-05	0.0439145	0	0.179964	0	0.223879	0	0.192299	0	1	0.24077	5.56311e-06	1	1
chr10-16657927	rs142017426	chr10_16752539_16782084:-	RSU1	circRSU1-3	rs142017426	ENSG00000159788	RGS12	0.000102206	0.288749	6.7362e-05	0.00019998	0.0294936	0.032	0.259884	0	0.289377	0	0.0988551	0.032	1	0.135342	0.0114934	1	1
chr10-16657927	rs142017426	chr10_16752539_16782084:-	RSU1	circRSU1-3	rs142017426	ENSG00000171724	VAT1L	0.000102206	-0.568532	8.70322e-05	0.00049995	-0.0353237	0.214	-0.536227	0	-0.571551	0	0.0584796	0.214	0	-0.0768426	0.152591	0	0
chr10-16657927	rs142017426	chr10_16752539_16782084:-	RSU1	circRSU1-3	rs142017426	ENSG00000174669	SLC29A2	0.000102206	-0.517489	4.46453e-05	9.999e-05	-0.0625296	0.014	-0.446476	0	-0.509005	0	0.117268	0.014	1	-0.14349	0.00733957	1	1
chr10-16657927	rs142017426	chr10_16752539_16782084:-	RSU1	circRSU1-3	rs142017426	ENSG00000243130	PSG11	0.000102206	-0.807872	7.1263e-05	0.00039996	-0.0730571	0.042	-0.733459	0	-0.806516	0	0.0868675	0.042	1	-0.109886	0.040488	1	1
chr10-16673686	rs73603172	chr10_16695023_16782084:-	RSU1	circRSU1-1	rs73603172	ENSG00000004534	RBM6	0.000102206	0.311337	6.612e-05	0.00039996	-0.00781774	0.55	0.316196	0	0.308379	0	-0.0216057	0.55	0	-0.0523571	0.330124	0	0
chr10-16673686	rs73603172	chr10_16695023_16782084:-	RSU1	circRSU1-1	rs73603172	ENSG00000044459	CNTLN	0.000102206	0.36932	8.71864e-05	0.00019998	0.0167413	0.276	0.352569	0	0.36931	0	0.04233	0.276	0	0.0346439	0.519483	0	0
chr10-16673686	rs73603172	chr10_16695023_16782084:-	RSU1	circRSU1-1	rs73603172	ENSG00000054282	SDCCAG8	0.000102206	0.297038	3.50241e-05	9.999e-05	0.0177527	0.144	0.277809	0	0.295562	0	0.0574831	0.144	0	0.06901	0.19905	0	0
chr10-16673686	rs73603172	chr10_16695023_16782084:-	RSU1	circRSU1-1	rs73603172	ENSG00000066651	TRMT11	0.000102206	0.19978	3.61791e-05	9.999e-05	0.00786289	0.384	0.190707	0	0.198569	0	0.0359318	0.384	0	0.0683767	0.203213	0	0
chr10-16673686	rs73603172	chr10_16695023_16782084:-	RSU1	circRSU1-1	rs73603172	ENSG00000069869	NEDD4	0.000102206	0.528062	6.75873e-05	0.00079992	-0.0658679	0.002	0.595415	0	0.529547	0	-0.116134	0.002	1	-0.174618	0.00107207	1	1
chr10-16673686	rs73603172	chr10_16695023_16782084:-	RSU1	circRSU1-1	rs73603172	ENSG00000074855	ANO8	0.000102206	0.309277	8.00075e-05	9.999e-05	-0.00799228	0.518	0.319648	0	0.311656	0	-0.02366	0.518	0	-0.0196355	0.715101	0	0
chr10-16673686	rs73603172	chr10_16695023_16782084:-	RSU1	circRSU1-1	rs73603172	ENSG00000079432	CIC	0.000102206	0.381672	3.55884e-06	9.999e-05	-0.0203586	0.144	0.402322	0	0.381964	0	-0.0494466	0.144	0	-0.080498	0.133951	0	0
chr10-16673686	rs73603172	chr10_16695023_16782084:-	RSU1	circRSU1-1	rs73603172	ENSG00000079482	OPHN1	0.000102206	0.329778	2.05709e-05	0.00029997	-0.0275881	0.028	0.360847	0	0.333259	0	-0.0794176	0.028	1	-0.113352	0.0345355	1	1
chr10-16673686	rs73603172	chr10_16695023_16782084:-	RSU1	circRSU1-1	rs73603172	ENSG00000079691	CARMIL1	0.000102206	0.350735	1.56477e-05	9.999e-05	0.0158	0.266	0.337202	0	0.353002	0	0.0423694	0.266	0	0.0535097	0.319574	0	0
chr10-16673686	rs73603172	chr10_16695023_16782084:-	RSU1	circRSU1-1	rs73603172	ENSG00000080603	SRCAP	0.000102206	0.243289	9.51258e-05	0.00029997	-0.0171313	0.106	0.262351	0	0.24522	0	-0.0642722	0.106	0	-0.113995	0.0335174	1	0
chr10-16673686	rs73603172	chr10_16695023_16782084:-	RSU1	circRSU1-1	rs73603172	ENSG00000087903	RFX2	0.000102206	0.430739	9.27568e-05	9.999e-05	0.0147263	0.448	0.417855	0	0.432581	0	0.0307498	0.448	0	0.0309499	0.565005	0	0
chr10-16673686	rs73603172	chr10_16695023_16782084:-	RSU1	circRSU1-1	rs73603172	ENSG00000101745	ANKRD12	0.000102206	0.209764	3.93816e-05	0.00019998	-0.00379504	0.636	0.211747	0	0.207952	0	-0.0166109	0.636	0	-0.017463	0.745467	0	0
chr10-16673686	rs73603172	chr10_16695023_16782084:-	RSU1	circRSU1-1	rs73603172	ENSG00000103671	TRIP4	0.000102206	0.304194	3.56983e-05	0.00039996	-0.0288395	0.02	0.333824	0	0.304984	0	-0.0869326	0.02	1	-0.127615	0.0172278	1	1
chr10-16673686	rs73603172	chr10_16695023_16782084:-	RSU1	circRSU1-1	rs73603172	ENSG00000104218	CSPP1	0.000102206	0.295543	3.35785e-06	9.999e-05	0.0180179	0.084	0.279042	0	0.29706	0	0.0561805	0.084	0	0.0757189	0.158699	0	0
chr10-16673686	rs73603172	chr10_16695023_16782084:-	RSU1	circRSU1-1	rs73603172	ENSG00000104341	LAPTM4B	0.000102206	-0.281712	1.7352e-05	9.999e-05	0.00257559	0.824	-0.283989	0	-0.281413	0	-0.00633577	0.824	0	0.0111752	0.835442	0	0
chr10-16673686	rs73603172	chr10_16695023_16782084:-	RSU1	circRSU1-1	rs73603172	ENSG00000109062	SLC9A3R1	0.000102206	0.526485	4.62949e-05	0.00019998	0.0123991	0.552	0.503486	0	0.515885	0	0.0211369	0.552	0	0.0309176	0.565411	0	0
chr10-16673686	rs73603172	chr10_16695023_16782084:-	RSU1	circRSU1-1	rs73603172	ENSG00000109133	TMEM33	0.000102206	-0.212381	1.58567e-05	9.999e-05	-0.0202443	0.02	-0.190296	0	-0.210541	0	0.0927263	0.02	1	-0.129644	0.0155204	1	1
chr10-16673686	rs73603172	chr10_16695023_16782084:-	RSU1	circRSU1-1	rs73603172	ENSG00000111676	ATN1	0.000102206	0.487321	3.28142e-05	9.999e-05	-0.0264005	0.164	0.515204	0	0.488803	0	-0.0496643	0.164	0	-0.0709213	0.186861	0	0
chr10-16673686	rs73603172	chr10_16695023_16782084:-	RSU1	circRSU1-1	rs73603172	ENSG00000115266	APC2	0.000102206	0.429694	5.10433e-09	9.999e-05	0.00390806	0.75	0.427091	0	0.430999	0	0.00799767	0.75	0	0.00299738	0.955569	0	0
chr10-16673686	rs73603172	chr10_16695023_16782084:-	RSU1	circRSU1-1	rs73603172	ENSG00000118507	AKAP7	0.000102206	0.286514	7.08598e-05	9.999e-05	0.0149703	0.21	0.271556	0	0.286526	0	0.0487773	0.21	0	0.0658777	0.220258	0	0
chr10-16673686	rs73603172	chr10_16695023_16782084:-	RSU1	circRSU1-1	rs73603172	ENSG00000119487	MAPKAP1	0.000102206	0.249253	2.40439e-06	9.999e-05	0.014354	0.09	0.234787	0	0.249141	0	0.0533416	0.09	0	0.0781956	0.145475	0	0
chr10-16673686	rs73603172	chr10_16695023_16782084:-	RSU1	circRSU1-1	rs73603172	ENSG00000119965	C10orf88	0.000102206	-0.281837	6.16936e-05	0.00029997	0.00239881	0.826	-0.281859	0	-0.27946	0	-0.00727314	0.826	0	0.0146237	0.785749	0	0
chr10-16673686	rs73603172	chr10_16695023_16782084:-	RSU1	circRSU1-1	rs73603172	ENSG00000120662	MTRF1	0.000102206	0.286899	9.82702e-05	0.00049995	-0.00418683	0.754	0.29356	0	0.289373	0	-0.0119342	0.754	0	0.00685837	0.898559	0	0
chr10-16673686	rs73603172	chr10_16695023_16782084:-	RSU1	circRSU1-1	rs73603172	ENSG00000124935	SCGB1D2	0.000102206	-0.91939	9.74859e-07	9.999e-05	-0.0459215	0.134	-0.879394	0	-0.925315	0	0.0465338	0.134	0	-0.0715341	0.183072	0	0
chr10-16673686	rs73603172	chr10_16695023_16782084:-	RSU1	circRSU1-1	rs73603172	ENSG00000126870	WDR60	0.000102206	0.267057	7.31527e-06	9.999e-05	-0.0231208	0.024	0.294707	0	0.271587	0	-0.0810923	0.024	1	-0.103258	0.0542963	0	0
chr10-16673686	rs73603172	chr10_16695023_16782084:-	RSU1	circRSU1-1	rs73603172	ENSG00000128487	SPECC1	0.000102206	0.330138	8.58592e-06	9.999e-05	0.0327718	0.008	0.299828	0	0.3326	0	0.0965328	0.008	1	0.11301	0.0350875	1	1
chr10-16673686	rs73603172	chr10_16695023_16782084:-	RSU1	circRSU1-1	rs73603172	ENSG00000131626	PPFIA1	0.000102206	0.298176	1.81226e-05	9.999e-05	0.00407518	0.718	0.29475	0	0.298825	0	0.0119873	0.718	0	-0.00206394	0.969398	0	0
chr10-16673686	rs73603172	chr10_16695023_16782084:-	RSU1	circRSU1-1	rs73603172	ENSG00000132024	CC2D1A	0.000102206	0.33982	1.81288e-05	9.999e-05	-0.0118983	0.364	0.353172	0	0.341273	0	-0.0310682	0.364	0	-0.0930541	0.0830211	0	0
chr10-16673686	rs73603172	chr10_16695023_16782084:-	RSU1	circRSU1-1	rs73603172	ENSG00000132463	GRSF1	0.000102206	-0.271984	9.829e-05	0.00049995	0.00962187	0.432	-0.2805	0	-0.270878	0	-0.0335664	0.432	0	0.0442849	0.410192	0	0
chr10-16673686	rs73603172	chr10_16695023_16782084:-	RSU1	circRSU1-1	rs73603172	ENSG00000134744	ZCCHC11	0.000102206	0.289032	2.22693e-05	9.999e-05	0.00241289	0.862	0.28894	0	0.291353	0	0.00496175	0.862	0	0.0101223	0.850755	0	0
chr10-16673686	rs73603172	chr10_16695023_16782084:-	RSU1	circRSU1-1	rs73603172	ENSG00000135315	CEP162	0.000102206	0.310264	8.05616e-05	0.00069993	0.0274599	0.052	0.281709	0	0.309169	0	0.0848899	0.052	0	0.0848792	0.113979	0	0
chr10-16673686	rs73603172	chr10_16695023_16782084:-	RSU1	circRSU1-1	rs73603172	ENSG00000135541	AHI1	0.000102206	0.344363	7.46703e-05	0.00039996	0.000314493	0.982	0.343976	0	0.344291	0	0.000550641	0.982	0	0.00610555	0.909643	0	0
chr10-16673686	rs73603172	chr10_16695023_16782084:-	RSU1	circRSU1-1	rs73603172	ENSG00000137776	SLTM	0.000102206	0.31002	8.29999e-06	9.999e-05	0.00428062	0.738	0.304557	0	0.308837	0	0.0107206	0.738	0	0.0103896	0.846862	0	0
chr10-16673686	rs73603172	chr10_16695023_16782084:-	RSU1	circRSU1-1	rs73603172	ENSG00000143951	WDPCP	0.000102206	0.285911	7.84234e-05	0.00059994	-0.0234398	0.056	0.311678	0	0.288238	0	-0.0771299	0.056	0	-0.117712	0.0281186	1	0
chr10-16673686	rs73603172	chr10_16695023_16782084:-	RSU1	circRSU1-1	rs73603172	ENSG00000144674	GOLGA4	0.000102206	0.38034	1.62304e-06	9.999e-05	0.00379734	0.758	0.381868	0	0.385666	0	0.00950917	0.758	0	0.00915103	0.864932	0	0
chr10-16673686	rs73603172	chr10_16695023_16782084:-	RSU1	circRSU1-1	rs73603172	ENSG00000145817	YIPF5	0.000102206	-0.262059	8.08569e-05	0.00019998	0.00408627	0.728	-0.263364	0	-0.259278	0	-0.0135366	0.728	0	0.0238333	0.657716	0	0
chr10-16673686	rs73603172	chr10_16695023_16782084:-	RSU1	circRSU1-1	rs73603172	ENSG00000146535	GNA12	0.000102206	0.473286	2.25572e-05	0.00039996	-0.0116792	0.502	0.483712	0	0.472033	0	-0.0203231	0.502	0	-0.00702743	0.896072	0	0
chr10-16673686	rs73603172	chr10_16695023_16782084:-	RSU1	circRSU1-1	rs73603172	ENSG00000147036	LANCL3	0.000102206	-0.58034	5.79103e-05	9.999e-05	0.00188228	0.954	-0.574408	0	-0.572526	0	-0.00201768	0.954	0	0.0247093	0.645977	0	0
chr10-16673686	rs73603172	chr10_16695023_16782084:-	RSU1	circRSU1-1	rs73603172	ENSG00000151466	SCLT1	0.000102206	0.31752	3.28664e-05	9.999e-05	0.0295316	0.018	0.289443	0	0.318975	0	0.0893149	0.018	1	0.0882199	0.100382	0	0
chr10-16673686	rs73603172	chr10_16695023_16782084:-	RSU1	circRSU1-1	rs73603172	ENSG00000152332	UHMK1	0.000102206	-0.268744	9.87839e-05	9.999e-05	-0.0137738	0.246	-0.253815	0.002	-0.267588	0	0.0475025	0.246	0	-0.0532136	0.322264	0	0
chr10-16673686	rs73603172	chr10_16695023_16782084:-	RSU1	circRSU1-1	rs73603172	ENSG00000152990	ADGRA3	0.000102206	0.506761	5.81856e-05	9.999e-05	0.0274472	0.182	0.48976	0	0.517207	0	0.0468137	0.182	0	0.0624474	0.245283	0	0
chr10-16673686	rs73603172	chr10_16695023_16782084:-	RSU1	circRSU1-1	rs73603172	ENSG00000154240	CEP112	0.000102206	0.387197	1.05982e-05	9.999e-05	0.0326383	0.024	0.356573	0	0.389212	0	0.0793776	0.024	1	0.142364	0.00781945	1	1
chr10-16673686	rs73603172	chr10_16695023_16782084:-	RSU1	circRSU1-1	rs73603172	ENSG00000160908	ZNF394	0.000102206	0.25816	3.65498e-05	0.00029997	0.018372	0.064	0.242299	0	0.26067	0	0.0646252	0.064	0	0.0690604	0.198721	0	0
chr10-16673686	rs73603172	chr10_16695023_16782084:-	RSU1	circRSU1-1	rs73603172	ENSG00000161677	JOSD2	0.000102206	-0.402627	2.73313e-05	9.999e-05	-0.0298706	0.052	-0.375877	0	-0.405748	0	0.0699846	0.052	0	-0.0398578	0.458598	0	0
chr10-16673686	rs73603172	chr10_16695023_16782084:-	RSU1	circRSU1-1	rs73603172	ENSG00000162402	USP24	0.000102206	0.166633	9.80405e-05	0.00029997	0.0183013	0.018	0.148551	0	0.166852	0	0.102724	0.018	1	0.099326	0.0641963	0	0
chr10-16673686	rs73603172	chr10_16695023_16782084:-	RSU1	circRSU1-1	rs73603172	ENSG00000162604	TM2D1	0.000102206	-0.304134	6.3475e-05	0.00049995	0.0254126	0.044	-0.331217	0	-0.305804	0	-0.0780132	0.044	1	0.0713706	0.184077	0	0
chr10-16673686	rs73603172	chr10_16695023_16782084:-	RSU1	circRSU1-1	rs73603172	ENSG00000164309	CMYA5	0.000102206	0.486096	3.84579e-05	0.00039996	0.0236812	0.234	0.461288	0	0.484969	0	0.0461375	0.234	0	0.036213	0.500734	0	0
chr10-16673686	rs73603172	chr10_16695023_16782084:-	RSU1	circRSU1-1	rs73603172	ENSG00000165458	INPPL1	0.000102206	0.417958	1.13469e-05	0.00019998	0.0186455	0.254	0.401016	0	0.419661	0	0.0407803	0.254	0	0.0318822	0.553338	0	0
chr10-16673686	rs73603172	chr10_16695023_16782084:-	RSU1	circRSU1-1	rs73603172	ENSG00000165629	ATP5F1C	0.000102206	0.216988	6.51831e-05	0.00019998	0.00502508	0.564	0.212956	0	0.217981	0	0.020757	0.564	0	0.0529299	0.324854	0	0
chr10-16673686	rs73603172	chr10_16695023_16782084:-	RSU1	circRSU1-1	rs73603172	ENSG00000166619	BLCAP	0.000102206	-0.280645	4.33264e-05	9.999e-05	-0.00530293	0.6	-0.274324	0	-0.279627	0	0.0167333	0.6	0	0.0149812	0.780643	0	0
chr10-16673686	rs73603172	chr10_16695023_16782084:-	RSU1	circRSU1-1	rs73603172	ENSG00000167005	NUDT21	0.000102206	-0.28272	7.99137e-05	0.00049995	0.0249593	0.03	-0.307494	0	-0.282534	0	-0.0827577	0.03	1	0.105609	0.0490072	1	1
chr10-16673686	rs73603172	chr10_16695023_16782084:-	RSU1	circRSU1-1	rs73603172	ENSG00000167645	YIF1B	0.000102206	-0.305553	5.87649e-06	9.999e-05	0.016662	0.116	-0.318559	0	-0.301897	0	-0.0511214	0.116	0	0.0571485	0.287726	0	0
chr10-16673686	rs73603172	chr10_16695023_16782084:-	RSU1	circRSU1-1	rs73603172	ENSG00000170390	DCLK2	0.000102206	0.270481	5.31409e-05	0.00019998	0.0195976	0.09	0.249229	0	0.268827	0	0.067414	0.09	0	0.0864793	0.107296	0	0
chr10-16673686	rs73603172	chr10_16695023_16782084:-	RSU1	circRSU1-1	rs73603172	ENSG00000170464	DNAJC18	0.000102206	-0.22705	5.61542e-05	0.00019998	0.0138481	0.138	-0.238822	0	-0.224974	0	-0.0547274	0.138	0	0.0780365	0.146299	0	0
chr10-16673686	rs73603172	chr10_16695023_16782084:-	RSU1	circRSU1-1	rs73603172	ENSG00000173230	GOLGB1	0.000102206	0.261896	2.7862e-05	0.00029997	0.0079829	0.456	0.253884	0	0.261867	0	0.0278409	0.456	0	0.0177501	0.741431	0	0
chr10-16673686	rs73603172	chr10_16695023_16782084:-	RSU1	circRSU1-1	rs73603172	ENSG00000173473	SMARCC1	0.000102206	0.31363	8.19571e-05	0.00039996	0.0222099	0.088	0.292988	0	0.315198	0	0.0671199	0.088	0	0.102496	0.0561091	0	0
chr10-16673686	rs73603172	chr10_16695023_16782084:-	RSU1	circRSU1-1	rs73603172	ENSG00000173511	VEGFB	0.000102206	0.406958	2.41266e-05	0.00029997	0.0142044	0.374	0.395578	0	0.409782	0	0.0314505	0.374	0	0.0578492	0.281846	0	0
chr10-16673686	rs73603172	chr10_16695023_16782084:-	RSU1	circRSU1-1	rs73603172	ENSG00000174501	ANKRD36C	0.000102206	0.391525	2.76656e-05	0.00029997	-0.00785699	0.624	0.40238	0	0.394523	0	-0.0179279	0.624	0	-0.0493031	0.35915	0	0
chr10-16673686	rs73603172	chr10_16695023_16782084:-	RSU1	circRSU1-1	rs73603172	ENSG00000177732	SOX12	0.000102206	0.394354	5.6999e-05	0.00049995	0.00787621	0.644	0.383867	0	0.391743	0	0.01862	0.644	0	0.0241967	0.652836	0	0
chr10-16673686	rs73603172	chr10_16695023_16782084:-	RSU1	circRSU1-1	rs73603172	ENSG00000178209	PLEC	0.000102206	0.448688	4.10564e-07	9.999e-05	-0.0121393	0.428	0.464775	0	0.452636	0	-0.0229645	0.428	0	-0.0738469	0.169281	0	0
chr10-16673686	rs73603172	chr10_16695023_16782084:-	RSU1	circRSU1-1	rs73603172	ENSG00000181090	EHMT1	0.000102206	0.31672	2.17698e-07	9.999e-05	0.0146258	0.178	0.30118	0	0.315806	0	0.0431176	0.178	0	0.0731101	0.173588	0	0
chr10-16673686	rs73603172	chr10_16695023_16782084:-	RSU1	circRSU1-1	rs73603172	ENSG00000181555	SETD2	0.000102206	0.20513	7.40495e-06	9.999e-05	0.00870985	0.266	0.199453	0	0.208163	0	0.0379527	0.266	0	0.0550214	0.306075	0	0
chr10-16673686	rs73603172	chr10_16695023_16782084:-	RSU1	circRSU1-1	rs73603172	ENSG00000182095	TNRC18	0.000102206	0.400281	3.86624e-06	9.999e-05	-0.0151802	0.296	0.4174	0	0.40222	0	-0.0333386	0.296	0	-0.0664825	0.216042	0	0
chr10-16673686	rs73603172	chr10_16695023_16782084:-	RSU1	circRSU1-1	rs73603172	ENSG00000182175	RGMA	0.000102206	0.548088	9.50244e-05	0.00019998	0.0362297	0.136	0.512988	0.004	0.549218	0.002	0.061519	0.138	0	0.0577378	0.282775	0	0
chr10-16673686	rs73603172	chr10_16695023_16782084:-	RSU1	circRSU1-1	rs73603172	ENSG00000182220	ATP6AP2	0.000102206	-0.293804	5.69553e-05	0.00029997	0.00224065	0.9	-0.293454	0	-0.291214	0	-0.00553206	0.9	0	0.0277454	0.60598	0	0
chr10-16673686	rs73603172	chr10_16695023_16782084:-	RSU1	circRSU1-1	rs73603172	ENSG00000182272	B4GALNT4	0.000102206	0.333669	1.47445e-06	9.999e-05	-0.00211035	0.85	0.335163	0	0.333053	0	-0.00504169	0.85	0	0.0354293	0.510054	0	0
chr10-16673686	rs73603172	chr10_16695023_16782084:-	RSU1	circRSU1-1	rs73603172	ENSG00000182359	KBTBD3	0.000102206	-0.2438	9.47211e-05	0.00019998	-0.00334214	0.81	-0.239231	0	-0.242573	0	0.00893541	0.81	0	0.00040763	0.993955	0	0
chr10-16673686	rs73603172	chr10_16695023_16782084:-	RSU1	circRSU1-1	rs73603172	ENSG00000183354	KIAA2026	0.000102206	0.248724	4.51335e-07	9.999e-05	0.0152184	0.07	0.235497	0	0.250716	0	0.0553694	0.07	0	0.109857	0.0405416	1	0
chr10-16673686	rs73603172	chr10_16695023_16782084:-	RSU1	circRSU1-1	rs73603172	ENSG00000184292	TACSTD2	0.000102206	-0.789996	5.37734e-06	9.999e-05	0.00342374	0.866	-0.79167	0	-0.788246	0	-0.00420377	0.866	0	0.00888537	0.868817	0	0
chr10-16673686	rs73603172	chr10_16695023_16782084:-	RSU1	circRSU1-1	rs73603172	ENSG00000184863	RBM33	0.000102206	0.301302	2.01507e-05	9.999e-05	-0.00839664	0.484	0.309548	0	0.301151	0	-0.0256938	0.484	0	-0.0291426	0.587951	0	0
chr10-16673686	rs73603172	chr10_16695023_16782084:-	RSU1	circRSU1-1	rs73603172	ENSG00000186908	ZDHHC17	0.000102206	-0.196039	9.97137e-05	0.00019998	0.0070261	0.414	-0.200173	0	-0.193147	0	-0.0339174	0.414	0	0.0550548	0.30578	0	0
chr10-16673686	rs73603172	chr10_16695023_16782084:-	RSU1	circRSU1-1	rs73603172	ENSG00000196218	RYR1	0.000102206	0.467568	1.14289e-05	9.999e-05	0.0266065	0.112	0.443765	0	0.470371	0	0.0514901	0.112	0	0.0801275	0.135757	0	0
chr10-16673686	rs73603172	chr10_16695023_16782084:-	RSU1	circRSU1-1	rs73603172	ENSG00000196498	NCOR2	0.000102206	0.345378	1.51948e-06	9.999e-05	0.00672569	0.58	0.342724	0	0.34945	0	0.016274	0.58	0	0.0112557	0.834273	0	0
chr10-16673686	rs73603172	chr10_16695023_16782084:-	RSU1	circRSU1-1	rs73603172	ENSG00000213079	SCAF8	0.000102206	0.194424	8.52552e-05	0.00029997	0.00757586	0.38	0.185586	0	0.193162	0	0.0364964	0.38	0	0.0569223	0.289641	0	0
chr10-16673686	rs73603172	chr10_16695023_16782084:-	RSU1	circRSU1-1	rs73603172	ENSG00000215712	TMEM242	0.000102206	-0.366648	7.35014e-05	0.00049995	0.0332248	0.032	-0.397946	0	-0.364721	0	-0.0861353	0.032	1	0.110082	0.0401311	1	1
chr10-16673686	rs73603172	chr10_16695023_16782084:-	RSU1	circRSU1-1	rs73603172	ENSG00000225614	ZNF469	0.000102206	0.429559	8.59524e-05	0.00019998	-0.00273587	0.856	0.439957	0	0.437221	0	-0.00584987	0.856	0	-0.0318666	0.553532	0	0
chr10-16673686	rs73603172	chr10_16695023_16782084:-	RSU1	circRSU1-1	rs73603172	ENSG00000243566	UPK3B	0.000102206	-0.710416	6.82005e-06	0.00019998	-0.0450372	0.074	-0.668599	0	-0.713636	0	0.0584732	0.074	0	-0.0963262	0.0727092	0	0
chr10-17548769	rs75805166	chr10_17696869_17688027:+	STAM	circSTAM-1	rs75805166	ENSG00000169994	MYO7B	0.000102206	-0.686791	8.17067e-05	0.00089991	-0.0111621	0.728	-0.677777	0	-0.688939	0	0.0144576	0.728	0	-0.0243696	0.650519	0	0
chr10-17548769	rs75805166	chr10_17696869_17688027:+	STAM	circSTAM-1	rs75805166	ENSG00000215252	GOLGA8B	0.000102206	-1.20436	9.81594e-06	0.0009999	-0.0982016	0.028	-1.1013	0	-1.1995	0	0.0771518	0.028	1	-0.090092	0.0933447	0	0
chr10-17691185	rs7919471	chr10_17705741_17704431:+	STAM	circSTAM-2	rs7919471	ENSG00000037749	MFAP3	0.000102206	0.0605622	4.04562e-05	9.999e-05	0.000358752	0.894	0.0600704	0	0.0604292	0	0.00532679	0.894	0	0.0242565	0.652034	0	0
chr10-17691185	rs7919471	chr10_17705741_17704431:+	STAM	circSTAM-2	rs7919471	ENSG00000135917	SLC19A3	0.000102206	0.151815	5.95523e-05	9.999e-05	0.0196961	0.006	0.134092	0	0.153788	0	0.123393	0.006	1	0.132506	0.0133648	1	1
chr10-17952083	rs41277350	chr10_18003358_17977902:+	SLC39A12	circSLC39A12	rs36018023,rs41277350	ENSG00000039987	BEST2	0.000102206	-0.295195	2.03989e-05	9.999e-05	0.00157455	0.876	-0.29753	0	-0.295955	0	-0.00492809	0.876	0	0.0171913	0.749294	0	0
chr10-17952083	rs41277350	chr10_18003358_17977902:+	SLC39A12	circSLC39A12	rs36018023,rs41277350	ENSG00000063515	GSC2	0.000102206	-0.294103	9.10824e-06	9.999e-05	-0.00685584	0.462	-0.287127	0	-0.293983	0	0.0192349	0.462	0	0.0512329	0.340629	0	0
chr10-17952083	rs41277350	chr10_18003358_17977902:+	SLC39A12	circSLC39A12	rs36018023,rs41277350	ENSG00000100385	IL2RB	0.000102206	-0.386812	3.5393e-05	9.999e-05	-0.0141264	0.276	-0.379636	0	-0.393762	0	0.0315412	0.276	0	0.0757727	0.158402	0	0
chr10-17952083	rs41277350	chr10_18003358_17977902:+	SLC39A12	circSLC39A12	rs36018023,rs41277350	ENSG00000100565	LRRC74A	0.000102206	-0.327672	1.53073e-05	9.999e-05	0.00671816	0.532	-0.330724	0	-0.324006	0	-0.0183056	0.532	0	-0.041619	0.43897	0	0
chr10-17952083	rs41277350	chr10_18003358_17977902:+	SLC39A12	circSLC39A12	rs36018023,rs41277350	ENSG00000100739	BDKRB1	0.000102206	-0.355238	1.00674e-06	9.999e-05	-0.0125943	0.226	-0.336933	0	-0.349527	0	0.0327391	0.226	0	0.0920465	0.0864244	0	0
chr10-17952083	rs41277350	chr10_18003358_17977902:+	SLC39A12	circSLC39A12	rs36018023,rs41277350	ENSG00000104901	DKKL1	0.000102206	-0.318247	2.13599e-05	9.999e-05	-0.0151544	0.188	-0.303992	0	-0.319146	0	0.0444781	0.188	0	0.0727225	0.175886	0	0
chr10-17952083	rs41277350	chr10_18003358_17977902:+	SLC39A12	circSLC39A12	rs36018023,rs41277350	ENSG00000106541	AGR2	0.000102206	-0.271209	2.72205e-05	9.999e-05	-0.0208296	0.034	-0.250197	0	-0.271026	0	0.0710254	0.034	1	0.10383	0.0529669	0	0
chr10-17952083	rs41277350	chr10_18003358_17977902:+	SLC39A12	circSLC39A12	rs36018023,rs41277350	ENSG00000125531	FNDC11	0.000102206	-0.337795	2.67699e-05	9.999e-05	-0.0396588	0.008	-0.29478	0	-0.334438	0	0.114071	0.008	1	0.150668	0.00485252	1	1
chr10-17952083	rs41277350	chr10_18003358_17977902:+	SLC39A12	circSLC39A12	rs36018023,rs41277350	ENSG00000128710	HOXD10	0.000102206	-0.312518	3.83697e-05	9.999e-05	-0.00293786	0.804	-0.305627	0	-0.308565	0	0.00777078	0.804	0	0.0335474	0.532797	0	0
chr10-17952083	rs41277350	chr10_18003358_17977902:+	SLC39A12	circSLC39A12	rs36018023,rs41277350	ENSG00000130675	MNX1	0.000102206	-0.295877	4.07456e-05	9.999e-05	-0.0219851	0.046	-0.275568	0	-0.297553	0	0.069281	0.046	1	0.133433	0.0127254	1	1
chr10-17952083	rs41277350	chr10_18003358_17977902:+	SLC39A12	circSLC39A12	rs36018023,rs41277350	ENSG00000131355	ADGRE3	0.000102206	-0.39584	3.88761e-06	9.999e-05	0.00414793	0.744	-0.393662	0	-0.389514	0	-0.00758959	0.744	0	-0.000171595	0.997455	0	0
chr10-17952083	rs41277350	chr10_18003358_17977902:+	SLC39A12	circSLC39A12	rs36018023,rs41277350	ENSG00000132677	RHBG	0.000102206	-0.314689	5.52311e-05	0.00019998	-0.0173601	0.14	-0.297945	0	-0.315305	0	0.051978	0.14	0	0.0800117	0.136325	0	0
chr10-17952083	rs41277350	chr10_18003358_17977902:+	SLC39A12	circSLC39A12	rs36018023,rs41277350	ENSG00000135409	AMHR2	0.000102206	-0.291915	7.32245e-05	9.999e-05	-0.00988849	0.354	-0.283518	0	-0.293406	0	0.0296052	0.354	0	0.0503025	0.349481	0	0
chr10-17952083	rs41277350	chr10_18003358_17977902:+	SLC39A12	circSLC39A12	rs36018023,rs41277350	ENSG00000148377	IDI2	0.000102206	-0.300149	9.36283e-05	9.999e-05	-0.000738388	0.976	-0.29951	0	-0.300249	0	0.00067949	0.976	0	-0.00753438	0.888622	0	0
chr10-17952083	rs41277350	chr10_18003358_17977902:+	SLC39A12	circSLC39A12	rs36018023,rs41277350	ENSG00000161849	KRT84	0.000102206	-0.309596	7.09528e-05	9.999e-05	-0.00210441	0.854	-0.308074	0	-0.310179	0	0.0054357	0.854	0	0.019223	0.720835	0	0
chr10-17952083	rs41277350	chr10_18003358_17977902:+	SLC39A12	circSLC39A12	rs36018023,rs41277350	ENSG00000162571	TTLL10	0.000102206	-0.315718	4.66114e-05	9.999e-05	-0.0101495	0.368	-0.304256	0	-0.314405	0	0.0275052	0.368	0	0.0517585	0.335691	0	0
chr10-17952083	rs41277350	chr10_18003358_17977902:+	SLC39A12	circSLC39A12	rs36018023,rs41277350	ENSG00000162771	FAM71A	0.000102206	-0.309515	3.33749e-05	9.999e-05	-0.00990571	0.378	-0.29816	0	-0.308065	0	0.0297961	0.378	0	0.0545077	0.310619	0	0
chr10-17952083	rs41277350	chr10_18003358_17977902:+	SLC39A12	circSLC39A12	rs36018023,rs41277350	ENSG00000163064	EN1	0.000102206	-0.305678	8.63541e-05	0.00019998	-0.00249455	0.812	-0.302174	0	-0.304668	0	0.00636351	0.812	0	0.0317375	0.555141	0	0
chr10-17952083	rs41277350	chr10_18003358_17977902:+	SLC39A12	circSLC39A12	rs36018023,rs41277350	ENSG00000163286	ALPPL2	0.000102206	-0.34314	1.93625e-05	0.00019998	-0.00970036	0.422	-0.335061	0	-0.344762	0	0.0240612	0.422	0	0.0622922	0.24646	0	0
chr10-17952083	rs41277350	chr10_18003358_17977902:+	SLC39A12	circSLC39A12	rs36018023,rs41277350	ENSG00000163295	ALPI	0.000102206	-0.31094	6.74398e-05	9.999e-05	-0.0100254	0.38	-0.302886	0	-0.312912	0	0.0289706	0.38	0	0.0633767	0.238315	0	0
chr10-17952083	rs41277350	chr10_18003358_17977902:+	SLC39A12	circSLC39A12	rs36018023,rs41277350	ENSG00000163435	ELF3	0.000102206	-0.41241	3.37668e-08	9.999e-05	-0.0300358	0.004	-0.382939	0	-0.412975	0	0.0694858	0.004	1	0.14654	0.00616961	1	1
chr10-17952083	rs41277350	chr10_18003358_17977902:+	SLC39A12	circSLC39A12	rs36018023,rs41277350	ENSG00000165702	GFI1B	0.000102206	-0.358677	3.34425e-05	9.999e-05	-0.0147558	0.252	-0.350064	0	-0.36482	0	0.0363291	0.252	0	0.0700634	0.192262	0	0
chr10-17952083	rs41277350	chr10_18003358_17977902:+	SLC39A12	circSLC39A12	rs36018023,rs41277350	ENSG00000167769	ACER1	0.000102206	-0.290379	9.3802e-05	9.999e-05	-0.007603	0.452	-0.280999	0	-0.288602	0	0.0238882	0.452	0	0.0597121	0.266612	0	0
chr10-17952083	rs41277350	chr10_18003358_17977902:+	SLC39A12	circSLC39A12	rs36018023,rs41277350	ENSG00000167800	TBX10	0.000102206	-0.272755	6.73266e-05	0.00019998	-0.00429488	0.686	-0.271446	0	-0.275741	0	0.0134471	0.686	0	0.0282297	0.599702	0	0
chr10-17952083	rs41277350	chr10_18003358_17977902:+	SLC39A12	circSLC39A12	rs36018023,rs41277350	ENSG00000168925	CTRB1	0.000102206	-0.278594	7.10242e-05	0.00019998	-0.0103608	0.336	-0.267789	0	-0.27815	0	0.0324247	0.336	0	0.047172	0.380321	0	0
chr10-17952083	rs41277350	chr10_18003358_17977902:+	SLC39A12	circSLC39A12	rs36018023,rs41277350	ENSG00000170128	GPR25	0.000102206	-0.304397	2.86652e-06	9.999e-05	-0.00498219	0.616	-0.29812	0	-0.303102	0	0.0133023	0.616	0	0.0298464	0.578965	0	0
chr10-17952083	rs41277350	chr10_18003358_17977902:+	SLC39A12	circSLC39A12	rs36018023,rs41277350	ENSG00000171017	LRRC8E	0.000102206	-0.35516	6.73264e-05	9.999e-05	-0.0245806	0.068	-0.334166	0	-0.358747	0	0.0646058	0.068	0	0.0920308	0.0864782	0	0
chr10-17952083	rs41277350	chr10_18003358_17977902:+	SLC39A12	circSLC39A12	rs36018023,rs41277350	ENSG00000171360	KRT38	0.000102206	-0.310599	4.13453e-05	9.999e-05	-0.00860029	0.466	-0.299157	0	-0.307757	0	0.0237964	0.466	0	0.0558018	0.299254	0	0
chr10-17952083	rs41277350	chr10_18003358_17977902:+	SLC39A12	circSLC39A12	rs36018023,rs41277350	ENSG00000171403	KRT9	0.000102206	-0.301729	6.86758e-05	0.00029997	-0.00620924	0.56	-0.293277	0	-0.299486	0	0.0161288	0.56	0	0.0325183	0.545446	0	0
chr10-17952083	rs41277350	chr10_18003358_17977902:+	SLC39A12	circSLC39A12	rs36018023,rs41277350	ENSG00000171794	UTF1	0.000102206	-0.290957	3.21512e-05	9.999e-05	-0.0130155	0.224	-0.278987	0	-0.292003	0	0.0409515	0.224	0	0.0480789	0.37122	0	0
chr10-17952083	rs41277350	chr10_18003358_17977902:+	SLC39A12	circSLC39A12	rs36018023,rs41277350	ENSG00000172482	AGXT	0.000102206	-0.334658	6.98945e-05	9.999e-05	-0.0118909	0.372	-0.317413	0	-0.329304	0	0.0317856	0.372	0	0.0753381	0.160811	0	0
chr10-17952083	rs41277350	chr10_18003358_17977902:+	SLC39A12	circSLC39A12	rs36018023,rs41277350	ENSG00000172538	FAM170B	0.000102206	-0.298063	6.09294e-05	9.999e-05	-0.0129679	0.244	-0.282709	0	-0.295677	0	0.0418248	0.244	0	0.0710379	0.186135	0	0
chr10-17952083	rs41277350	chr10_18003358_17977902:+	SLC39A12	circSLC39A12	rs36018023,rs41277350	ENSG00000172543	CTSW	0.000102206	-0.264991	8.55668e-05	9.999e-05	-0.0148451	0.12	-0.252113	0	-0.266958	0	0.0517892	0.12	0	0.082574	0.124175	0	0
chr10-17952083	rs41277350	chr10_18003358_17977902:+	SLC39A12	circSLC39A12	rs36018023,rs41277350	ENSG00000173976	RAX2	0.000102206	-0.34177	1.63659e-05	0.00019998	-0.0105019	0.366	-0.327713	0	-0.338215	0	0.0292593	0.366	0	0.0718015	0.181436	0	0
chr10-17952083	rs41277350	chr10_18003358_17977902:+	SLC39A12	circSLC39A12	rs36018023,rs41277350	ENSG00000175262	C1orf127	0.000102206	-0.360871	2.88421e-06	9.999e-05	-0.00982545	0.374	-0.347873	0	-0.357699	0	0.0228253	0.374	0	0.0458913	0.393404	0	0
chr10-17952083	rs41277350	chr10_18003358_17977902:+	SLC39A12	circSLC39A12	rs36018023,rs41277350	ENSG00000175894	TSPEAR	0.000102206	-0.41178	3.58893e-07	9.999e-05	-0.00447215	0.69	-0.406486	0	-0.410958	0	0.0103385	0.69	0	0.0322601	0.548643	0	0
chr10-17952083	rs41277350	chr10_18003358_17977902:+	SLC39A12	circSLC39A12	rs36018023,rs41277350	ENSG00000177689	MAGEB10	0.000102206	-0.321457	3.43446e-05	9.999e-05	-0.0064321	0.56	-0.31685	0	-0.323282	0	0.0180821	0.56	0	0.0422328	0.432243	0	0
chr10-17952083	rs41277350	chr10_18003358_17977902:+	SLC39A12	circSLC39A12	rs36018023,rs41277350	ENSG00000178789	CD300LB	0.000102206	-0.303546	4.83331e-05	0.00039996	-0.0225652	0.052	-0.279348	0	-0.301913	0	0.0688225	0.052	0	0.0818558	0.127493	0	0
chr10-17952083	rs41277350	chr10_18003358_17977902:+	SLC39A12	circSLC39A12	rs36018023,rs41277350	ENSG00000180316	PNPLA1	0.000102206	-0.319915	2.04991e-05	9.999e-05	-0.00764595	0.482	-0.315051	0	-0.322697	0	0.0206391	0.482	0	0.0095235	0.85949	0	0
chr10-17952083	rs41277350	chr10_18003358_17977902:+	SLC39A12	circSLC39A12	rs36018023,rs41277350	ENSG00000184389	A3GALT2	0.000102206	-0.27348	3.97382e-05	9.999e-05	-0.0127778	0.186	-0.264448	0	-0.277226	0	0.0418279	0.186	0	0.0772498	0.150423	0	0
chr10-17952083	rs41277350	chr10_18003358_17977902:+	SLC39A12	circSLC39A12	rs36018023,rs41277350	ENSG00000184471	C1QTNF8	0.000102206	-0.275579	6.90045e-05	0.00019998	0.00221371	0.842	-0.272595	0	-0.270382	0	-0.00626507	0.842	0	-0.027044	0.615121	0	0
chr10-17952083	rs41277350	chr10_18003358_17977902:+	SLC39A12	circSLC39A12	rs36018023,rs41277350	ENSG00000184908	CLCNKB	0.000102206	-0.283141	6.97774e-05	9.999e-05	-0.0328296	0.006	-0.249113	0	-0.281942	0	0.112702	0.006	1	0.153169	0.00418381	1	1
chr10-17952083	rs41277350	chr10_18003358_17977902:+	SLC39A12	circSLC39A12	rs36018023,rs41277350	ENSG00000185156	MFSD6L	0.000102206	-0.305293	5.85183e-05	0.00019998	-0.00262919	0.838	-0.303054	0	-0.305684	0	0.00652323	0.838	0	0.0420944	0.433755	0	0
chr10-17952083	rs41277350	chr10_18003358_17977902:+	SLC39A12	circSLC39A12	rs36018023,rs41277350	ENSG00000185198	PRSS57	0.000102206	-0.286359	7.79361e-05	9.999e-05	-0.0137625	0.18	-0.267662	0	-0.281424	0	0.043448	0.18	0	0.0703626	0.190365	0	0
chr10-17952083	rs41277350	chr10_18003358_17977902:+	SLC39A12	circSLC39A12	rs36018023,rs41277350	ENSG00000185594	SPATA8	0.000102206	-0.290644	9.69733e-05	9.999e-05	-0.0028869	0.824	-0.288712	0	-0.291599	0	0.0066447	0.824	0	0.0374903	0.485739	0	0
chr10-17952083	rs41277350	chr10_18003358_17977902:+	SLC39A12	circSLC39A12	rs36018023,rs41277350	ENSG00000188163	FAM166A	0.000102206	-0.260373	5.25095e-05	9.999e-05	-0.0139697	0.114	-0.246363	0	-0.260333	0	0.0482749	0.114	0	0.072114	0.179539	0	0
chr10-17952083	rs41277350	chr10_18003358_17977902:+	SLC39A12	circSLC39A12	rs36018023,rs41277350	ENSG00000188620	HMX3	0.000102206	-0.283195	4.22284e-05	9.999e-05	-0.00884881	0.394	-0.274947	0	-0.283796	0	0.0279157	0.394	0	0.0551797	0.304683	0	0
chr10-17952083	rs41277350	chr10_18003358_17977902:+	SLC39A12	circSLC39A12	rs36018023,rs41277350	ENSG00000197272	IL27	0.000102206	-0.283823	5.06185e-05	9.999e-05	-0.0148394	0.118	-0.269032	0	-0.283871	0	0.0469269	0.118	0	0.106005	0.0481601	1	0
chr10-17952083	rs41277350	chr10_18003358_17977902:+	SLC39A12	circSLC39A12	rs36018023,rs41277350	ENSG00000198488	B3GNT6	0.000102206	-0.302425	5.84181e-05	0.00019998	-0.00724478	0.512	-0.293943	0	-0.301188	0	0.0211096	0.512	0	0.00936186	0.861851	0	0
chr10-17952083	rs41277350	chr10_18003358_17977902:+	SLC39A12	circSLC39A12	rs36018023,rs41277350	ENSG00000198881	ASB12	0.000102206	-0.301018	4.83152e-05	0.00019998	-0.00239948	0.788	-0.300548	0	-0.302947	0	0.0070112	0.788	0	0.0316701	0.555981	0	0
chr10-17952083	rs41277350	chr10_18003358_17977902:+	SLC39A12	circSLC39A12	rs36018023,rs41277350	ENSG00000203985	LDLRAD1	0.000102206	-0.290575	7.50136e-05	0.00029997	-0.0136034	0.196	-0.277079	0	-0.290683	0	0.043248	0.196	0	0.0729993	0.174242	0	0
chr10-17952083	rs41277350	chr10_18003358_17977902:+	SLC39A12	circSLC39A12	rs36018023,rs41277350	ENSG00000204003	AL355987.1	0.000102206	-0.301331	9.65428e-05	9.999e-05	-0.0130657	0.244	-0.289978	0	-0.303044	0	0.0379581	0.244	0	0.0846491	0.114966	0	0
chr10-17952083	rs41277350	chr10_18003358_17977902:+	SLC39A12	circSLC39A12	rs36018023,rs41277350	ENSG00000204612	FOXB2	0.000102206	-0.274515	7.12209e-05	0.00029997	-0.00970604	0.358	-0.264045	0	-0.273751	0	0.0316453	0.358	0	0.056352	0.294507	0	0
chr10-17952083	rs41277350	chr10_18003358_17977902:+	SLC39A12	circSLC39A12	rs36018023,rs41277350	ENSG00000205922	ONECUT3	0.000102206	-0.378336	8.25936e-05	9.999e-05	-0.0257426	0.066	-0.348644	0	-0.374387	0	0.0656789	0.066	0	0.134315	0.0121424	1	0
chr10-17952083	rs41277350	chr10_18003358_17977902:+	SLC39A12	circSLC39A12	rs36018023,rs41277350	ENSG00000213471	TTLL13P	0.000102206	-0.263258	8.23862e-05	0.00019998	-0.0183587	0.06	-0.249075	0	-0.267434	0	0.0643265	0.06	0	0.0565254	0.293022	0	0
chr10-17952083	rs41277350	chr10_18003358_17977902:+	SLC39A12	circSLC39A12	rs36018023,rs41277350	ENSG00000215186	GOLGA6B	0.000102206	-0.292844	6.73621e-05	9.999e-05	-0.00963375	0.382	-0.278091	0	-0.287725	0	0.0296434	0.382	0	0.0266918	0.619735	0	0
chr10-17952083	rs41277350	chr10_18003358_17977902:+	SLC39A12	circSLC39A12	rs36018023,rs41277350	ENSG00000229183	PGA4	0.000102206	-0.327828	5.97335e-05	9.999e-05	-0.0107063	0.388	-0.316378	0	-0.327085	0	0.0286463	0.388	0	0.0842503	0.116694	0	0
chr10-17952083	rs41277350	chr10_18003358_17977902:+	SLC39A12	circSLC39A12	rs36018023,rs41277350	ENSG00000235608	NKX1-1	0.000102206	-0.272674	8.98981e-05	9.999e-05	-0.0088312	0.402	-0.26344	0	-0.272271	0	0.0279977	0.402	0	0.0533809	0.320743	0	0
chr10-17952083	rs41277350	chr10_18003358_17977902:+	SLC39A12	circSLC39A12	rs36018023,rs41277350	ENSG00000253293	HOXA10	0.000200672	-0.307676	6.62295e-05	0.00019998	-0.00311896	0.74	-0.302749	0	-0.305868	0	0.00923707	0.74	0	0.0419022	0.435858	0	0
chr10-17952083	rs41277350	chr10_18003358_17977902:+	SLC39A12	circSLC39A12	rs36018023,rs41277350	ENSG00000255275	AL080251.1	0.000102206	-0.369336	5.22833e-05	9.999e-05	-0.0308952	0.03	-0.343071	0	-0.373966	0	0.078198	0.03	1	0.136694	0.0106856	1	1
chr10-17952083	rs41277350	chr10_18003358_17977902:+	SLC39A12	circSLC39A12	rs36018023,rs41277350	ENSG00000260300	AC009119.2	0.000102206	-0.302336	1.98591e-06	9.999e-05	-0.005376	0.57	-0.296153	0	-0.301529	0	0.0155162	0.57	0	0.0662088	0.217943	0	0
chr10-17952083	rs41277350	chr10_18003358_17977902:+	SLC39A12	circSLC39A12	rs36018023,rs41277350	ENSG00000269242	AC010422.3	0.000102206	-0.287472	9.33438e-05	0.00019998	-0.0075245	0.468	-0.277236	0	-0.28476	0	0.0216383	0.468	0	0.0346077	0.51992	0	0
chr10-17968720	rs36018023	chr10_18003358_17977902:+	SLC39A12	circSLC39A12	rs36018023,rs41277350	ENSG00000130813	C19orf66	0.000102206	0.135225	2.97723e-06	9.999e-05	0.00710897	0.164	0.127473	0	0.134582	0	0.0482763	0.164	0	0.00536788	0.920521	0	0
chr10-18334714	rs78417590	chr10_18536196_18527588:+	CACNB2	circCACNB2-4	rs78417590	ENSG00000176076	KCNE5	0.000102206	-0.405199	9.42146e-05	0.00019998	0.0156698	0.37	-0.41838	0.002	-0.40271	0	-0.0348422	0.37	0	0.0382813	0.476576	0	0
chr10-18466680	rs12219393	chr10_18596208_18648645:-	NSUN6	circNSUN6-3	rs10829017,rs118157434,rs12219393,rs144963887,rs4402184,rs61839375,rs79603376,rs9633629	ENSG00000134955	SLC37A2	0.000102206	0.239477	3.97433e-05	9.999e-05	0.0249562	0.022	0.215416	0	0.240372	0	0.0984918	0.022	1	0.0639917	0.233781	0	0
chr10-18466680	rs12219393	chr10_18596208_18648645:-	NSUN6	circNSUN6-3	rs10829017,rs118157434,rs12219393,rs144963887,rs4402184,rs61839375,rs79603376,rs9633629	ENSG00000171812	COL8A2	0.000102206	0.28469	1.73453e-06	9.999e-05	0.00613973	0.59	0.278424	0	0.284564	0	0.0188829	0.59	0	-0.0147292	0.784242	0	0
chr10-18483011	rs188758263	chr10_18518968_18498355:+	CACNB2	circCACNB2-3	rs143103350,rs188758263,rs61839305	ENSG00000173338	KCNK7	0.000102206	0.50228	3.7008e-06	9.999e-05	0.0107936	0.558	0.494055	0	0.504849	0	0.0197007	0.558	0	0.0245788	0.647721	0	0
chr10-18499428	rs144963887	chr10_18596208_18648645:-	NSUN6	circNSUN6-3	rs10829017,rs118157434,rs12219393,rs144963887,rs4402184,rs61839375,rs79603376,rs9633629	ENSG00000049249	TNFRSF9	0.000102206	0.998777	8.99511e-05	0.00019998	0.000439304	0.996	0.988979	0	0.989418	0	-0.000168109	0.996	0	0.0224951	0.675813	0	0
chr10-18503363	rs61839305	chr10_18518968_18498355:+	CACNB2	circCACNB2-3	rs143103350,rs188758263,rs61839305	ENSG00000120616	EPC1	0.000102206	-0.0559798	5.41241e-05	9.999e-05	-2.47e-05	0.958	-0.0553932	0	-0.0554179	0	0.00205522	0.958	0	0.017048	0.751316	0	0
chr10-18503363	rs61839305	chr10_18518968_18498355:+	CACNB2	circCACNB2-3	rs143103350,rs188758263,rs61839305	ENSG00000184752	NDUFA12	0.000102206	0.0966172	3.1565e-05	9.999e-05	-0.0022418	0.62	0.0991909	0	0.0969491	0	-0.0210945	0.62	0	-0.00452318	0.932996	0	0
chr10-18503363	rs61839305	chr10_18518968_18498355:+	CACNB2	circCACNB2-3	rs143103350,rs188758263,rs61839305	ENSG00000186115	CYP4F2	0.000102206	0.264001	4.65691e-05	0.00019998	0.0114969	0.34	0.253543	0	0.26504	0	0.038911	0.34	0	-0.0529205	0.32494	0	0
chr10-18507654	rs4402184	chr10_18596208_18648645:-	NSUN6	circNSUN6-3	rs10829017,rs118157434,rs12219393,rs144963887,rs4402184,rs61839375,rs79603376,rs9633629	ENSG00000062725	APPBP2	0.000102206	-0.0422864	7.7838e-05	0.00039996	-0.00162951	0.676	-0.0404561	0	-0.0420856	0	0.0361301	0.676	0	0.00546581	0.919076	0	0
chr10-18507654	rs4402184	chr10_18596208_18648645:-	NSUN6	circNSUN6-3	rs10829017,rs118157434,rs12219393,rs144963887,rs4402184,rs61839375,rs79603376,rs9633629	ENSG00000174903	RAB1B	0.000102206	0.0479793	3.52062e-05	9.999e-05	6.92e-05	0.958	0.0479912	0	0.0480604	0	0.0046082	0.958	0	0.0228811	0.670574	0	0
chr10-18507654	rs4402184	chr10_18596208_18648645:-	NSUN6	circNSUN6-3	rs10829017,rs118157434,rs12219393,rs144963887,rs4402184,rs61839375,rs79603376,rs9633629	ENSG00000213920	MDP1	0.000102206	-0.120086	3.4286e-05	9.999e-05	-0.0144024	0.138	-0.106961	0	-0.121364	0	0.116678	0.138	0	0.0666647	0.214783	0	0
chr10-18507654	rs4402184	chr10_18596208_18648645:-	NSUN6	circNSUN6-3	rs10829017,rs118157434,rs12219393,rs144963887,rs4402184,rs61839375,rs79603376,rs9633629	ENSG00000243678	NME2	0.000102206	-0.107416	4.08534e-05	9.999e-05	-0.0222748	0.01	-0.08606	0.004	-0.108335	0	0.20495	0.01	1	0.127533	0.0173004	1	1
chr10-18513972	rs78940411	chr10_18596208_18616293:-	NSUN6	circNSUN6-2	rs10829148,rs78940411	ENSG00000090470	PDCD7	0.000102206	0.11128	2.96962e-05	9.999e-05	0.00313982	0.586	0.108808	0	0.111948	0	0.0268794	0.586	0	-0.00862371	0.872647	0	0
chr10-18513972	rs78940411	chr10_18596208_18616293:-	NSUN6	circNSUN6-2	rs10829148,rs78940411	ENSG00000099899	TRMT2A	0.000102206	-0.110411	4.33289e-05	9.999e-05	-0.00491538	0.392	-0.103421	0	-0.108337	0	0.0431614	0.392	0	0.0247439	0.645516	0	0
chr10-18513972	rs78940411	chr10_18596208_18616293:-	NSUN6	circNSUN6-2	rs10829148,rs78940411	ENSG00000105676	ARMC6	0.000102206	-0.125202	5.11657e-05	0.00019998	-0.00641207	0.382	-0.118525	0	-0.124937	0	0.0496283	0.382	0	0.0672283	0.210923	0	0
chr10-18513972	rs78940411	chr10_18596208_18616293:-	NSUN6	circNSUN6-2	rs10829148,rs78940411	ENSG00000109270	LAMTOR3	0.000102206	-0.106429	7.49999e-05	9.999e-05	-0.0108909	0.064	-0.0950701	0.002	-0.105961	0	0.0986219	0.064	0	0.0693787	0.196654	0	0
chr10-18513972	rs78940411	chr10_18596208_18616293:-	NSUN6	circNSUN6-2	rs10829148,rs78940411	ENSG00000111371	SLC38A1	0.000102206	-0.129373	1.69117e-05	0.00019998	-0.0218013	0.002	-0.107018	0	-0.128819	0	0.164591	0.002	1	0.188652	0.000402529	1	1
chr10-18513972	rs78940411	chr10_18596208_18616293:-	NSUN6	circNSUN6-2	rs10829148,rs78940411	ENSG00000115353	TACR1	0.000102206	-0.213055	7.47753e-05	0.00029997	0.00301289	0.794	-0.218853	0	-0.21584	0	-0.013334	0.794	0	-0.0262807	0.625138	0	0
chr10-18513972	rs78940411	chr10_18596208_18616293:-	NSUN6	circNSUN6-2	rs10829148,rs78940411	ENSG00000122359	ANXA11	0.000102206	0.144289	6.55494e-05	0.00019998	0.0254746	0.002	0.11986	0	0.145334	0	0.170669	0.002	1	-0.14958	0.00517256	1	1
chr10-18513972	rs78940411	chr10_18596208_18616293:-	NSUN6	circNSUN6-2	rs10829148,rs78940411	ENSG00000123064	DDX54	0.000102206	-0.139638	6.55179e-05	0.00019998	-0.00430708	0.572	-0.134465	0	-0.138773	0	0.0322224	0.572	0	0.00321162	0.952397	0	0
chr10-18513972	rs78940411	chr10_18596208_18616293:-	NSUN6	circNSUN6-2	rs10829148,rs78940411	ENSG00000123415	SMUG1	0.000102206	-0.125716	6.28706e-05	9.999e-05	-0.00833761	0.242	-0.115528	0	-0.123866	0	0.063276	0.242	0	0.012913	0.810306	0	0
chr10-18513972	rs78940411	chr10_18596208_18616293:-	NSUN6	circNSUN6-2	rs10829148,rs78940411	ENSG00000133858	ZFC3H1	0.000102206	0.147146	2.15309e-05	9.999e-05	0.00614488	0.414	0.14215	0	0.148295	0	0.0385841	0.414	0	-0.0532563	0.321875	0	0
chr10-18513972	rs78940411	chr10_18596208_18616293:-	NSUN6	circNSUN6-2	rs10829148,rs78940411	ENSG00000137038	DMAC1	0.000102206	-0.131157	8.07158e-05	9.999e-05	-0.0149865	0.054	-0.115558	0	-0.130545	0	0.113846	0.054	0	0.0899832	0.0937427	0	0
chr10-18513972	rs78940411	chr10_18596208_18616293:-	NSUN6	circNSUN6-2	rs10829148,rs78940411	ENSG00000159147	DONSON	0.000102206	0.159135	6.74478e-05	0.00039996	-0.00265984	0.796	0.161243	0	0.158583	0	-0.0153522	0.796	0	0.0121541	0.821261	0	0
chr10-18513972	rs78940411	chr10_18596208_18616293:-	NSUN6	circNSUN6-2	rs10829148,rs78940411	ENSG00000165775	FUNDC2	0.000102206	-0.159321	9.66134e-05	9.999e-05	-0.010969	0.234	-0.147161	0	-0.15813	0	0.0672248	0.234	0	0.0766943	0.153387	0	0
chr10-18513972	rs78940411	chr10_18596208_18616293:-	NSUN6	circNSUN6-2	rs10829148,rs78940411	ENSG00000166166	TRMT61A	0.000102206	-0.126641	2.03191e-05	9.999e-05	-0.00556125	0.428	-0.122268	0	-0.127829	0	0.039832	0.428	0	0.0106327	0.843325	0	0
chr10-18513972	rs78940411	chr10_18596208_18616293:-	NSUN6	circNSUN6-2	rs10829148,rs78940411	ENSG00000180104	EXOC3	0.000102206	-0.131342	2.92604e-05	0.00019998	-0.0188136	0.012	-0.112835	0	-0.131649	0	0.139774	0.012	1	0.113395	0.034466	1	1
chr10-18513972	rs78940411	chr10_18596208_18616293:-	NSUN6	circNSUN6-2	rs10829148,rs78940411	ENSG00000182405	PGBD4	0.000102206	-0.163649	5.97031e-05	0.00019998	-0.00837478	0.402	-0.152915	0	-0.161289	0	0.05014	0.402	0	0.0516599	0.336614	0	0
chr10-18513972	rs78940411	chr10_18596208_18616293:-	NSUN6	circNSUN6-2	rs10829148,rs78940411	ENSG00000183617	MRPL54	0.000102206	-0.170989	4.61209e-05	9.999e-05	-0.0113137	0.25	-0.160095	0	-0.171409	0	0.0613387	0.25	0	0.0423031	0.431477	0	0
chr10-18513972	rs78940411	chr10_18596208_18616293:-	NSUN6	circNSUN6-2	rs10829148,rs78940411	ENSG00000186827	TNFRSF4	0.000102206	-0.357301	5.37703e-05	0.00019998	-0.00178249	0.964	-0.355282	0	-0.357065	0	0.00284643	0.964	0	-0.00231293	0.965708	0	0
chr10-18513972	rs78940411	chr10_18596208_18616293:-	NSUN6	circNSUN6-2	rs10829148,rs78940411	ENSG00000188818	ZDHHC11	0.000102206	0.407754	8.86549e-05	9.999e-05	0.00459038	0.82	0.403653	0	0.408244	0	0.0140422	0.82	0	0.0190098	0.723804	0	0
chr10-18513972	rs78940411	chr10_18596208_18616293:-	NSUN6	circNSUN6-2	rs10829148,rs78940411	ENSG00000196550	FAM72A	0.000102206	-0.228201	6.35312e-05	0.00019998	-0.0117263	0.37	-0.214969	0	-0.226695	0	0.0505781	0.37	0	0.0568917	0.289901	0	0
chr10-18513972	rs78940411	chr10_18596208_18616293:-	NSUN6	circNSUN6-2	rs10829148,rs78940411	ENSG00000213626	LBH	0.000102206	-0.367846	4.41667e-05	9.999e-05	-0.0188031	0.366	-0.350486	0	-0.369289	0	0.0483285	0.366	0	0.0172974	0.7478	0	0
chr10-18513972	rs78940411	chr10_18596208_18616293:-	NSUN6	circNSUN6-2	rs10829148,rs78940411	ENSG00000213920	MDP1	0.000102206	-0.217644	8.7312e-05	0.00019998	0.0204804	0.114	-0.241104	0	-0.220624	0	-0.0874444	0.114	0	-0.0899726	0.0937816	0	0
chr10-18528288	rs143103350	chr10_18518968_18498355:+	CACNB2	circCACNB2-3	rs143103350,rs188758263,rs61839305	ENSG00000065000	AP3D1	0.000102206	-0.218517	9.14227e-05	0.00019998	0.00873454	0.46	-0.22634	0	-0.217605	0	-0.0382255	0.46	0	0.0690398	0.198855	0	0
chr10-18528288	rs143103350	chr10_18518968_18498355:+	CACNB2	circCACNB2-3	rs143103350,rs188758263,rs61839305	ENSG00000154262	ABCA6	0.000102206	0.546379	2.0161e-05	9.999e-05	0.0218588	0.414	0.528925	0	0.550784	0	0.0396558	0.414	0	0.0301682	0.574877	0	0
chr10-18587410	rs79603376	chr10_18596208_18648645:-	NSUN6	circNSUN6-3	rs10829017,rs118157434,rs12219393,rs144963887,rs4402184,rs61839375,rs79603376,rs9633629	ENSG00000226784	PGAM4	0.000102206	1.60265	6.29589e-06	0.00019998	0.0576566	0.39	1.54052	0	1.59818	0	0.0315041	0.39	0	0.0774611	0.149306	0	0
chr10-18615128	rs10829017	chr10_18596208_18648645:-	NSUN6	circNSUN6-3	rs10829017,rs118157434,rs12219393,rs144963887,rs4402184,rs61839375,rs79603376,rs9633629	ENSG00000101134	DOK5	0.000102206	-0.0759985	9.78982e-05	9.999e-05	-0.00452045	0.418	-0.0715479	0.002	-0.0760684	0	0.0599207	0.418	0	0.0398781	0.45837	0	0
chr10-18615128	rs10829017	chr10_18596208_18648645:-	NSUN6	circNSUN6-3	rs10829017,rs118157434,rs12219393,rs144963887,rs4402184,rs61839375,rs79603376,rs9633629	ENSG00000122574	WIPF3	0.000102206	0.139756	3.89717e-05	9.999e-05	0.0126485	0.18	0.126099	0	0.138747	0	0.0885264	0.18	0	-0.0606998	0.258768	0	0
chr10-18615128	rs10829017	chr10_18596208_18648645:-	NSUN6	circNSUN6-3	rs10829017,rs118157434,rs12219393,rs144963887,rs4402184,rs61839375,rs79603376,rs9633629	ENSG00000133216	EPHB2	0.000102206	-0.0674584	5.72095e-05	0.00019998	-0.00935222	0.044	-0.0582086	0	-0.0675609	0	0.131224	0.044	1	0.068956	0.199402	0	0
chr10-18615128	rs10829017	chr10_18596208_18648645:-	NSUN6	circNSUN6-3	rs10829017,rs118157434,rs12219393,rs144963887,rs4402184,rs61839375,rs79603376,rs9633629	ENSG00000140859	KIFC3	0.000102206	-0.06283	5.94001e-05	0.00029997	-0.0162103	0	-0.0464688	0.006	-0.0626791	0	0.253099	0	1	0.167873	0.00167399	1	1
chr10-18658547	rs10829148	chr10_18596208_18616293:-	NSUN6	circNSUN6-2	rs10829148,rs78940411	ENSG00000212123	PRR22	0.000102206	-0.150618	8.38612e-05	9.999e-05	-0.00598178	0.362	-0.145131	0.002	-0.151113	0	0.0351748	0.362	0	0.0205688	0.70219	0	0
chr10-18670157	rs61839375	chr10_18596208_18648645:-	NSUN6	circNSUN6-3	rs10829017,rs118157434,rs12219393,rs144963887,rs4402184,rs61839375,rs79603376,rs9633629	ENSG00000120616	EPC1	0.000102206	-0.0566184	1.15391e-05	9.999e-05	0.00106702	0.676	-0.0576407	0	-0.0565736	0	-0.017845	0.676	0	-0.0194419	0.717791	0	0
chr10-18673354	rs118157434	chr10_18596208_18648645:-	NSUN6	circNSUN6-3	rs10829017,rs118157434,rs12219393,rs144963887,rs4402184,rs61839375,rs79603376,rs9633629	ENSG00000139597	N4BP2L1	0.000102206	0.336069	3.54044e-05	0.00019998	-0.0279665	0.146	0.36343	0	0.335463	0	-0.077835	0.146	0	-0.101987	0.0573464	0	0
chr10-18673354	rs118157434	chr10_18596208_18648645:-	NSUN6	circNSUN6-3	rs10829017,rs118157434,rs12219393,rs144963887,rs4402184,rs61839375,rs79603376,rs9633629	ENSG00000167220	HDHD2	0.000102206	-0.362366	5.73193e-05	0.00019998	-0.029064	0.174	-0.330861	0	-0.359925	0	0.076188	0.174	0	-0.0225266	0.675385	0	0
chr10-18673354	rs118157434	chr10_18596208_18648645:-	NSUN6	circNSUN6-3	rs10829017,rs118157434,rs12219393,rs144963887,rs4402184,rs61839375,rs79603376,rs9633629	ENSG00000185043	CIB1	0.000102206	0.3571	8.08854e-05	9.999e-05	-0.00317827	0.932	0.362707	0	0.359528	0	-0.0059511	0.932	0	-0.00872393	0.87118	0	0
chr10-18673354	rs118157434	chr10_18596208_18648645:-	NSUN6	circNSUN6-3	rs10829017,rs118157434,rs12219393,rs144963887,rs4402184,rs61839375,rs79603376,rs9633629	ENSG00000185829	ARL17A	0.000102206	-0.772339	5.99454e-05	0.00019998	-0.103284	0.026	-0.668367	0	-0.771651	0	0.130296	0.026	1	-0.0800483	0.136145	0	0
chr10-18673354	rs118157434	chr10_18596208_18648645:-	NSUN6	circNSUN6-3	rs10829017,rs118157434,rs12219393,rs144963887,rs4402184,rs61839375,rs79603376,rs9633629	ENSG00000197993	KEL	0.000102206	-0.910511	1.16538e-05	9.999e-05	0.0224188	0.64	-0.944522	0	-0.922103	0	-0.0237402	0.64	0	0.0405083	0.451292	0	0
chr10-18683472	rs80162025	chr10_18609845_18616293:-	NSUN6	circNSUN6-4	rs80162025	ENSG00000024862	CCDC28A	0.000102206	-0.340178	7.69241e-06	9.999e-05	-0.0427246	0.002	-0.300819	0	-0.343543	0	0.121391	0.002	1	-0.161723	0.00247811	1	1
chr10-18683472	rs80162025	chr10_18609845_18616293:-	NSUN6	circNSUN6-4	rs80162025	ENSG00000063601	MTMR1	0.000102206	-0.219965	1.19666e-05	9.999e-05	-0.0208586	0.028	-0.199366	0	-0.220224	0	0.0912173	0.028	1	-0.107609	0.0448533	1	1
chr10-18683472	rs80162025	chr10_18609845_18616293:-	NSUN6	circNSUN6-4	rs80162025	ENSG00000100100	PIK3IP1	0.000102206	0.527362	2.09362e-05	9.999e-05	-0.00725983	0.792	0.525487	0	0.518227	0	-0.0127743	0.792	0	-0.0205849	0.701968	0	0
chr10-18683472	rs80162025	chr10_18609845_18616293:-	NSUN6	circNSUN6-4	rs80162025	ENSG00000103528	SYT17	0.000102206	-0.330788	3.42691e-05	9.999e-05	-0.00390348	0.762	-0.325294	0	-0.329197	0	0.0122063	0.762	0	-0.0367068	0.494908	0	0
chr10-18683472	rs80162025	chr10_18609845_18616293:-	NSUN6	circNSUN6-4	rs80162025	ENSG00000104626	ERI1	0.000102206	0.283944	7.76956e-06	9.999e-05	0.0116988	0.324	0.275345	0	0.287043	0	0.0383896	0.324	0	0.0231272	0.667241	0	0
chr10-18683472	rs80162025	chr10_18609845_18616293:-	NSUN6	circNSUN6-4	rs80162025	ENSG00000107140	TESK1	0.000102206	-0.324112	1.98685e-05	9.999e-05	0.00750419	0.604	-0.328999	0	-0.321495	0	-0.022171	0.604	0	0.0492558	0.359612	0	0
chr10-18683472	rs80162025	chr10_18609845_18616293:-	NSUN6	circNSUN6-4	rs80162025	ENSG00000112081	SRSF3	0.000102206	0.30949	1.06756e-05	9.999e-05	0.0273411	0.032	0.282677	0	0.310018	0	0.0858455	0.032	1	0.0937175	0.0808403	0	0
chr10-18683472	rs80162025	chr10_18609845_18616293:-	NSUN6	circNSUN6-4	rs80162025	ENSG00000113369	ARRDC3	0.000102206	0.724309	2.4008e-05	0.00089991	0.00505746	0.866	0.715264	0	0.720322	0	0.00640764	0.866	0	-0.0385101	0.473944	0	0
chr10-18683472	rs80162025	chr10_18609845_18616293:-	NSUN6	circNSUN6-4	rs80162025	ENSG00000115758	ODC1	0.000102206	0.552682	5.72184e-06	0.00049995	0.0374591	0.114	0.518667	0	0.556127	0	0.0616043	0.114	0	0.0620465	0.248332	0	0
chr10-18683472	rs80162025	chr10_18609845_18616293:-	NSUN6	circNSUN6-4	rs80162025	ENSG00000123353	ORMDL2	0.000102206	0.398695	2.70908e-05	9.999e-05	0.000846379	0.934	0.40016	0	0.401007	0	0.0035676	0.934	0	-0.0248609	0.643954	0	0
chr10-18683472	rs80162025	chr10_18609845_18616293:-	NSUN6	circNSUN6-4	rs80162025	ENSG00000125812	GZF1	0.000102206	0.227378	4.71117e-05	0.00029997	0.0211503	0.052	0.207562	0	0.228712	0	0.088438	0.052	0	0.0640051	0.233683	0	0
chr10-18683472	rs80162025	chr10_18609845_18616293:-	NSUN6	circNSUN6-4	rs80162025	ENSG00000132563	REEP2	0.000102206	-0.266511	2.82721e-05	9.999e-05	-0.00430387	0.704	-0.260224	0	-0.264528	0	0.0154446	0.704	0	-0.00866288	0.872073	0	0
chr10-18683472	rs80162025	chr10_18609845_18616293:-	NSUN6	circNSUN6-4	rs80162025	ENSG00000142687	KIAA0319L	0.000102206	-0.230421	8.37675e-06	9.999e-05	-0.00901348	0.344	-0.220545	0	-0.229559	0	0.0356623	0.344	0	-0.0183283	0.733323	0	0
chr10-18683472	rs80162025	chr10_18609845_18616293:-	NSUN6	circNSUN6-4	rs80162025	ENSG00000155438	NIFK	0.000102206	0.349011	1.11385e-06	9.999e-05	0.0537804	0	0.292864	0	0.346644	0	0.15236	0	1	0.154641	0.00383006	1	1
chr10-18683472	rs80162025	chr10_18609845_18616293:-	NSUN6	circNSUN6-4	rs80162025	ENSG00000158014	SLC30A2	0.000102206	0.811191	1.0085e-05	0.00129987	-0.0210662	0.518	0.831291	0	0.810225	0	-0.0236509	0.518	0	-0.0575652	0.284219	0	0
chr10-18683472	rs80162025	chr10_18609845_18616293:-	NSUN6	circNSUN6-4	rs80162025	ENSG00000162148	PPP1R32	0.000102206	-0.691341	2.97302e-05	9.999e-05	-0.0569157	0.074	-0.633224	0	-0.69014	0	0.0798467	0.074	0	-0.079443	0.139141	0	0
chr10-18683472	rs80162025	chr10_18609845_18616293:-	NSUN6	circNSUN6-4	rs80162025	ENSG00000163161	ERCC3	0.000102206	-0.166858	4.05966e-05	9.999e-05	-0.00764363	0.328	-0.158452	0	-0.166096	0	0.0427628	0.328	0	-0.0244001	0.650111	0	0
chr10-18683472	rs80162025	chr10_18609845_18616293:-	NSUN6	circNSUN6-4	rs80162025	ENSG00000163882	POLR2H	0.000102206	0.291118	1.52763e-05	0.00019998	0.0283392	0.022	0.263625	0	0.291964	0	0.0951028	0.022	1	0.110097	0.0401029	1	1
chr10-18683472	rs80162025	chr10_18609845_18616293:-	NSUN6	circNSUN6-4	rs80162025	ENSG00000164430	CGAS	0.000102206	0.737826	7.02261e-05	0.00039996	0.0217317	0.502	0.718779	0	0.740511	0	0.0284573	0.502	0	0.0136167	0.80018	0	0
chr10-18683472	rs80162025	chr10_18609845_18616293:-	NSUN6	circNSUN6-4	rs80162025	ENSG00000168522	FNTA	0.000102206	0.304197	9.52012e-05	9.999e-05	0.02412	0.106	0.275715	0	0.299835	0	0.0756596	0.106	0	0.0346513	0.519394	0	0
chr10-18683472	rs80162025	chr10_18609845_18616293:-	NSUN6	circNSUN6-4	rs80162025	ENSG00000168564	CDKN2AIP	0.000102206	0.297983	1.70411e-05	0.00019998	-0.00745715	0.564	0.306466	0	0.299008	0	-0.0227138	0.564	0	-0.0296743	0.581156	0	0
chr10-18683472	rs80162025	chr10_18609845_18616293:-	NSUN6	circNSUN6-4	rs80162025	ENSG00000172733	PURG	0.000102206	-0.293348	3.96247e-05	9.999e-05	-0.0403841	0.004	-0.253194	0.002	-0.293578	0	0.135699	0.004	1	-0.139348	0.00924513	1	1
chr10-18683472	rs80162025	chr10_18609845_18616293:-	NSUN6	circNSUN6-4	rs80162025	ENSG00000174744	BRMS1	0.000102206	0.383599	4.34667e-05	9.999e-05	-0.00480119	0.832	0.388977	0	0.384175	0	-0.0104064	0.832	0	-0.0619529	0.249048	0	0
chr10-18683472	rs80162025	chr10_18609845_18616293:-	NSUN6	circNSUN6-4	rs80162025	ENSG00000177732	SOX12	0.000102206	-0.46545	5.97475e-06	9.999e-05	-0.0532948	0	-0.412637	0	-0.465932	0	0.109952	0	1	-0.0507339	0.345358	0	0
chr10-18683472	rs80162025	chr10_18609845_18616293:-	NSUN6	circNSUN6-4	rs80162025	ENSG00000184260	HIST2H2AC	0.000102206	0.611393	8.07086e-05	0.00019998	0.0990251	0	0.506397	0	0.605423	0	0.16102	0	1	0.169364	0.00151911	1	1
chr10-18683472	rs80162025	chr10_18609845_18616293:-	NSUN6	circNSUN6-4	rs80162025	ENSG00000185608	MRPL40	0.000102206	0.268693	2.88289e-06	9.999e-05	0.0230832	0.038	0.244428	0	0.267511	0	0.0819304	0.038	1	0.0666476	0.214901	0	0
chr10-18683472	rs80162025	chr10_18609845_18616293:-	NSUN6	circNSUN6-4	rs80162025	ENSG00000197857	ZNF44	0.000102206	0.287541	2.29288e-05	0.00019998	0.0120266	0.336	0.276553	0	0.28858	0	0.0399197	0.336	0	0.0504882	0.347702	0	0
chr10-18683472	rs80162025	chr10_18609845_18616293:-	NSUN6	circNSUN6-4	rs80162025	ENSG00000212719	C17orf51	0.000102206	-0.334654	3.42458e-05	0.00019998	-0.0577319	0	-0.277032	0	-0.334764	0	0.167593	0	1	-0.182806	0.000610606	1	1
chr10-18683472	rs80162025	chr10_18609845_18616293:-	NSUN6	circNSUN6-4	rs80162025	ENSG00000223547	ZNF844	0.000102206	0.598986	6.91592e-07	0.00029997	0.00923281	0.654	0.594174	0	0.603407	0	0.0166063	0.654	0	0.0503945	0.348599	0	0
chr10-18691090	rs11015645	chr10_18500948_18498355:+	CACNB2	circCACNB2-1	rs11015645	ENSG00000077097	TOP2B	0.000102206	-0.215954	9.32426e-05	9.999e-05	-0.00604337	0.562	-0.212792	0	-0.218835	0	0.0246771	0.562	0	-0.0549301	0.306879	0	0
chr10-18691090	rs11015645	chr10_18500948_18498355:+	CACNB2	circCACNB2-1	rs11015645	ENSG00000087365	SF3B2	0.000102206	-0.30832	3.99053e-06	9.999e-05	-0.0101339	0.46	-0.30027	0	-0.310404	0	0.0312544	0.46	0	-0.0417663	0.43735	0	0
chr10-18691090	rs11015645	chr10_18500948_18498355:+	CACNB2	circCACNB2-1	rs11015645	ENSG00000100883	SRP54	0.000102206	-0.263682	4.50526e-05	0.00029997	-0.0047609	0.682	-0.257043	0	-0.261804	0	0.0161931	0.682	0	-0.0601141	0.2634	0	0
chr10-18691090	rs11015645	chr10_18500948_18498355:+	CACNB2	circCACNB2-1	rs11015645	ENSG00000106526	ACTR3C	0.000102206	0.474928	6.0258e-05	0.00049995	0.0505772	0.022	0.426855	0	0.477432	0	0.102016	0.022	1	0.122486	0.0222926	1	1
chr10-18691090	rs11015645	chr10_18500948_18498355:+	CACNB2	circCACNB2-1	rs11015645	ENSG00000109775	UFSP2	0.000102206	-0.339627	5.21944e-05	0.00019998	-0.00380602	0.802	-0.334614	0	-0.33842	0	0.0097626	0.802	0	-0.00784758	0.884024	0	0
chr10-18691090	rs11015645	chr10_18500948_18498355:+	CACNB2	circCACNB2-1	rs11015645	ENSG00000112983	BRD8	0.000102206	-0.212776	6.74841e-05	9.999e-05	0.00582816	0.552	-0.221224	0	-0.215396	0	-0.026575	0.552	0	0.0505756	0.346867	0	0
chr10-18691090	rs11015645	chr10_18500948_18498355:+	CACNB2	circCACNB2-1	rs11015645	ENSG00000115896	PLCL1	0.000102206	-0.380133	1.01039e-05	9.999e-05	-0.0344027	0.038	-0.34403	0	-0.378433	0	0.0854553	0.038	1	-0.1566	0.00340147	1	1
chr10-18691090	rs11015645	chr10_18500948_18498355:+	CACNB2	circCACNB2-1	rs11015645	ENSG00000124596	OARD1	0.000102206	-0.434119	4.83038e-05	0.00019998	-0.0195934	0.33	-0.416272	0	-0.435865	0	0.0425556	0.33	0	-0.0725839	0.176713	0	0
chr10-18691090	rs11015645	chr10_18500948_18498355:+	CACNB2	circCACNB2-1	rs11015645	ENSG00000178229	ZNF543	0.000102206	0.239694	6.8298e-05	0.00029997	0.00768386	0.508	0.229071	0	0.236754	0	0.0297638	0.508	0	0.0514491	0.338592	0	0
chr10-18691090	rs11015645	chr10_18500948_18498355:+	CACNB2	circCACNB2-1	rs11015645	ENSG00000179295	PTPN11	0.000102206	-0.258485	7.55257e-06	0.00019998	-0.014162	0.212	-0.245839	0	-0.260001	0	0.0529029	0.212	0	-0.0712378	0.184897	0	0
chr10-18695642	rs9633629	chr10_18596208_18648645:-	NSUN6	circNSUN6-3	rs10829017,rs118157434,rs12219393,rs144963887,rs4402184,rs61839375,rs79603376,rs9633629	ENSG00000057663	ATG5	0.000102206	-0.0558868	5.1963e-05	0.00019998	-0.00568244	0.196	-0.0497889	0.002	-0.0554713	0	0.100582	0.196	0	0.034017	0.527074	0	0
chr10-18695642	rs9633629	chr10_18596208_18648645:-	NSUN6	circNSUN6-3	rs10829017,rs118157434,rs12219393,rs144963887,rs4402184,rs61839375,rs79603376,rs9633629	ENSG00000101182	PSMA7	0.000102206	-0.05514	2.70658e-05	9.999e-05	-0.00501251	0.274	-0.0507016	0	-0.0557141	0	0.0872254	0.274	0	0.0524421	0.329339	0	0
chr10-18695642	rs9633629	chr10_18596208_18648645:-	NSUN6	circNSUN6-3	rs10829017,rs118157434,rs12219393,rs144963887,rs4402184,rs61839375,rs79603376,rs9633629	ENSG00000134899	ERCC5	0.000102206	0.0616418	6.91963e-05	9.999e-05	-6.48e-05	0.962	0.0619108	0	0.061846	0	-0.0030948	0.962	0	0.0161658	0.763793	0	0
chr10-18695642	rs9633629	chr10_18596208_18648645:-	NSUN6	circNSUN6-3	rs10829017,rs118157434,rs12219393,rs144963887,rs4402184,rs61839375,rs79603376,rs9633629	ENSG00000167220	HDHD2	0.000102206	0.0747107	6.83052e-05	0.00019998	0.00661888	0.328	0.0689092	0	0.0755281	0	0.0847756	0.328	0	0.00215579	0.968037	0	0
chr10-18773461	rs72777149	chr10_18585949_18616293:-	NSUN6	circNSUN6-1	rs72777149	ENSG00000087299	L2HGDH	0.000102206	0.213028	6.216e-05	9.999e-05	0.0204792	0.03	0.191371	0	0.211851	0	0.0908248	0.03	1	0.146746	0.00609674	1	1
chr10-18773461	rs72777149	chr10_18585949_18616293:-	NSUN6	circNSUN6-1	rs72777149	ENSG00000145743	FBXL17	0.000102206	0.159281	9.53465e-05	9.999e-05	0.0157746	0.024	0.143126	0	0.1589	0	0.0926464	0.024	1	0.13219	0.0135895	1	1
chr10-18773461	rs72777149	chr10_18585949_18616293:-	NSUN6	circNSUN6-1	rs72777149	ENSG00000173272	MZT2A	0.000102206	0.356689	5.49339e-06	9.999e-05	0.0667905	0.002	0.292416	0	0.359206	0	0.180985	0.002	1	0.301367	9.71767e-09	1	1
chr10-18773461	rs72777149	chr10_18585949_18616293:-	NSUN6	circNSUN6-1	rs72777149	ENSG00000182512	GLRX5	0.000102206	0.234044	3.28204e-05	9.999e-05	0.0355947	0.002	0.200013	0	0.235607	0	0.150262	0.002	1	0.235449	9.0379e-06	1	1
chr10-19978069	rs79003217	chr10_20177409_20147784:+	PLXDC2	circPLXDC2-2	rs76948563,rs79003217	ENSG00000132507	EIF5A	0.000102206	-0.123557	5.20904e-05	0.00029997	0.00684631	0.192	-0.130015	0	-0.123169	0	-0.0515625	0.192	0	0.00546337	0.919112	0	0
chr10-19978069	rs79003217	chr10_20177409_20147784:+	PLXDC2	circPLXDC2-2	rs76948563,rs79003217	ENSG00000141854	MISP3	0.000102206	-0.226928	6.03919e-05	9.999e-05	0.0192974	0.038	-0.246077	0	-0.226779	0	-0.0795451	0.038	1	0.0994308	0.0639142	0	0
chr10-19978069	rs79003217	chr10_20177409_20147784:+	PLXDC2	circPLXDC2-2	rs76948563,rs79003217	ENSG00000156711	MAPK13	0.000102206	-0.266021	6.42823e-05	9.999e-05	0.0135799	0.246	-0.281557	0	-0.267977	0	-0.0451036	0.246	0	0.0701125	0.19195	0	0
chr10-19989331	rs11596930	chr10_20177409_20143295:+	PLXDC2	circPLXDC2-1	rs11596930,rs116906033,rs74119616,rs78134279	ENSG00000138050	THUMPD2	0.000102206	0.0934309	8.94449e-05	0.00019998	0.0171278	0	0.0773302	0	0.094458	0	0.179235	0	1	0.205874	0.000109628	1	1
chr10-19989331	rs11596930	chr10_20177409_20143295:+	PLXDC2	circPLXDC2-1	rs11596930,rs116906033,rs74119616,rs78134279	ENSG00000182782	HCAR2	0.000102206	0.368461	2.31052e-05	9.999e-05	0.00596317	0.688	0.365255	0	0.371218	0	0.0133934	0.688	0	0.0272395	0.612567	0	0
chr10-19991929	rs116906033	chr10_20177409_20143295:+	PLXDC2	circPLXDC2-1	rs11596930,rs116906033,rs74119616,rs78134279	ENSG00000051341	POLQ	0.000102206	0.406542	9.23454e-05	9.999e-05	0.0306999	0.086	0.380013	0	0.410713	0	0.0729721	0.086	0	0.0934884	0.0815882	0	0
chr10-19991929	rs116906033	chr10_20177409_20143295:+	PLXDC2	circPLXDC2-1	rs11596930,rs116906033,rs74119616,rs78134279	ENSG00000102904	TSNAXIP1	0.000102206	0.393487	1.44956e-05	9.999e-05	0.0394872	0.02	0.350297	0	0.389784	0	0.0962308	0.02	1	0.129332	0.0157734	1	1
chr10-19991929	rs116906033	chr10_20177409_20143295:+	PLXDC2	circPLXDC2-1	rs11596930,rs116906033,rs74119616,rs78134279	ENSG00000104341	LAPTM4B	0.000102206	-0.305236	3.06662e-06	9.999e-05	-0.01641	0.178	-0.287735	0	-0.304145	0	0.0501709	0.178	0	-0.0522668	0.330961	0	0
chr10-19991929	rs116906033	chr10_20177409_20143295:+	PLXDC2	circPLXDC2-1	rs11596930,rs116906033,rs74119616,rs78134279	ENSG00000114107	CEP70	0.000102206	0.296544	9.38684e-05	0.00029997	0.0480865	0.002	0.247719	0	0.295805	0	0.1575	0.002	1	0.16552	0.00194815	1	1
chr10-19991929	rs116906033	chr10_20177409_20143295:+	PLXDC2	circPLXDC2-1	rs11596930,rs116906033,rs74119616,rs78134279	ENSG00000125772	GPCPD1	0.000102206	-0.500639	1.18147e-05	9.999e-05	-0.0186412	0.402	-0.479298	0	-0.497939	0	0.0354913	0.402	0	-0.0546021	0.309781	0	0
chr10-19991929	rs116906033	chr10_20177409_20143295:+	PLXDC2	circPLXDC2-1	rs11596930,rs116906033,rs74119616,rs78134279	ENSG00000136161	RCBTB2	0.000102206	-0.320487	6.67576e-05	0.00019998	-0.0565333	0.002	-0.261854	0.004	-0.318387	0	0.176476	0.002	1	-0.217004	4.45844e-05	1	1
chr10-19991929	rs116906033	chr10_20177409_20143295:+	PLXDC2	circPLXDC2-1	rs11596930,rs116906033,rs74119616,rs78134279	ENSG00000137168	PPIL1	0.000102206	-0.239398	5.54383e-05	9.999e-05	-0.0157451	0.136	-0.223775	0.002	-0.239521	0.002	0.0606937	0.134	0	-0.0252442	0.638852	0	0
chr10-19991929	rs116906033	chr10_20177409_20143295:+	PLXDC2	circPLXDC2-1	rs11596930,rs116906033,rs74119616,rs78134279	ENSG00000137872	SEMA6D	0.000102206	-0.254008	4.14445e-05	0.00029997	-0.0129903	0.248	-0.239164	0	-0.252154	0	0.0490386	0.248	0	-0.0211105	0.694735	0	0
chr10-19991929	rs116906033	chr10_20177409_20143295:+	PLXDC2	circPLXDC2-1	rs11596930,rs116906033,rs74119616,rs78134279	ENSG00000138050	THUMPD2	0.000102206	0.239974	2.92383e-06	9.999e-05	0.0372651	0.002	0.203968	0	0.241233	0	0.150887	0.002	1	0.213661	5.87092e-05	1	1
chr10-19991929	rs116906033	chr10_20177409_20143295:+	PLXDC2	circPLXDC2-1	rs11596930,rs116906033,rs74119616,rs78134279	ENSG00000144820	ADGRG7	0.000102206	1.42757	3.94518e-05	0.00129987	0.0275107	0.678	1.40749	0	1.43501	0	0.0167875	0.678	0	-0.0141801	0.792098	0	0
chr10-19991929	rs116906033	chr10_20177409_20143295:+	PLXDC2	circPLXDC2-1	rs11596930,rs116906033,rs74119616,rs78134279	ENSG00000156876	SASS6	0.000102206	0.360622	1.05728e-05	9.999e-05	0.0465707	0.002	0.317325	0	0.363896	0	0.122053	0.002	1	0.114729	0.0323857	1	1
chr10-19991929	rs116906033	chr10_20177409_20143295:+	PLXDC2	circPLXDC2-1	rs11596930,rs116906033,rs74119616,rs78134279	ENSG00000178057	NDUFAF3	0.000102206	-0.250131	4.56902e-05	9.999e-05	-0.0208532	0.044	-0.228036	0	-0.248889	0	0.0813777	0.044	1	-0.0495862	0.356394	0	0
chr10-19991929	rs116906033	chr10_20177409_20143295:+	PLXDC2	circPLXDC2-1	rs11596930,rs116906033,rs74119616,rs78134279	ENSG00000196642	RABL6	0.000102206	0.212602	2.39593e-05	0.00019998	0.0290486	0	0.182367	0	0.211415	0	0.133915	0	1	0.108039	0.0440005	1	1
chr10-19991929	rs116906033	chr10_20177409_20143295:+	PLXDC2	circPLXDC2-1	rs11596930,rs116906033,rs74119616,rs78134279	ENSG00000214954	LRRC69	0.000102206	0.518747	5.38192e-05	9.999e-05	0.0473845	0.044	0.477464	0.002	0.524849	0	0.087919	0.044	1	0.0847491	0.114537	0	0
chr10-19991929	rs116906033	chr10_20177409_20143295:+	PLXDC2	circPLXDC2-1	rs11596930,rs116906033,rs74119616,rs78134279	ENSG00000265590	AP000275.2	0.000102206	0.61579	7.75417e-05	9.999e-05	0.0118639	0.68	0.607501	0	0.619365	0	0.0180756	0.68	0	0.0493915	0.358288	0	0
chr10-20040630	rs11593198	chr10_20219102_20176999:+	PLXDC2	circPLXDC2-5	rs10828033,rs11593198	ENSG00000026652	AGPAT4	0.000102206	-0.1244	3.9738e-05	9.999e-05	-0.00259022	0.568	-0.121524	0	-0.124114	0	0.0183178	0.568	0	-0.055888	0.298508	0	0
chr10-20040630	rs11593198	chr10_20219102_20176999:+	PLXDC2	circPLXDC2-5	rs10828033,rs11593198	ENSG00000052795	FNIP2	0.000102206	-0.131325	3.40066e-05	0.00029997	-0.00392503	0.44	-0.12765	0	-0.131575	0	0.0260985	0.44	0	-0.11555	0.0311595	1	0
chr10-20040630	rs11593198	chr10_20219102_20176999:+	PLXDC2	circPLXDC2-5	rs10828033,rs11593198	ENSG00000144840	RABL3	0.000102206	0.105505	8.10373e-05	0.00029997	-0.000236641	0.944	0.106022	0	0.105785	0	-0.00266036	0.944	0	0.0241273	0.653767	0	0
chr10-20040630	rs11593198	chr10_20219102_20176999:+	PLXDC2	circPLXDC2-5	rs10828033,rs11593198	ENSG00000147896	IFNK	0.000102206	-0.300094	8.67109e-05	0.00039996	-0.0408995	0	-0.25918	0.002	-0.300079	0.002	0.131239	0.002	1	-0.184574	0.000539029	1	1
chr10-20040630	rs11593198	chr10_20219102_20176999:+	PLXDC2	circPLXDC2-5	rs10828033,rs11593198	ENSG00000150672	DLG2	0.000102206	-0.114868	6.32447e-05	9.999e-05	-0.0158882	0.004	-0.0990774	0	-0.114966	0	0.133673	0.004	1	-0.165517	0.00194853	1	1
chr10-20040630	rs11593198	chr10_20219102_20176999:+	PLXDC2	circPLXDC2-5	rs10828033,rs11593198	ENSG00000151005	TKTL2	0.000102206	-0.313169	7.87748e-05	0.00019998	-0.0208599	0.126	-0.291158	0	-0.312017	0	0.0634172	0.126	0	-0.103809	0.0530163	0	0
chr10-20040630	rs11593198	chr10_20219102_20176999:+	PLXDC2	circPLXDC2-5	rs10828033,rs11593198	ENSG00000151320	AKAP6	0.000102206	-0.0927505	8.8598e-05	9.999e-05	-0.00136609	0.726	-0.09162	0.002	-0.0929861	0.002	0.0142193	0.728	0	-0.0255217	0.635168	0	0
chr10-20040630	rs11593198	chr10_20219102_20176999:+	PLXDC2	circPLXDC2-5	rs10828033,rs11593198	ENSG00000253649	PRSS51	0.000102206	-0.309186	6.13696e-05	9.999e-05	-0.013482	0.282	-0.295613	0	-0.309095	0	0.0403591	0.282	0	-0.0529734	0.324456	0	0
chr10-20055165	rs12260307	chr10_20219102_20164468:+	PLXDC2	circPLXDC2-3	rs12260307	ENSG00000118655	DCLRE1B	0.000102206	0.285357	2.28485e-05	9.999e-05	0.0155161	0.19	0.271575	0	0.287091	0	0.0502683	0.19	0	0.0434588	0.418988	0	0
chr10-20089417	rs74119616	chr10_20177409_20143295:+	PLXDC2	circPLXDC2-1	rs11596930,rs116906033,rs74119616,rs78134279	ENSG00000086544	ITPKC	0.000102206	0.539595	1.29165e-05	0.00019998	0.00590015	0.848	0.529683	0	0.535584	0	0.0118895	0.848	0	0.000567301	0.991587	0	0
chr10-20089417	rs74119616	chr10_20177409_20143295:+	PLXDC2	circPLXDC2-1	rs11596930,rs116906033,rs74119616,rs78134279	ENSG00000110066	KMT5B	0.000102206	-0.166147	7.0729e-05	0.00019998	0.00880063	0.484	-0.173438	0	-0.164637	0	-0.0498994	0.484	0	0.0262594	0.625419	0	0
chr10-20089417	rs74119616	chr10_20177409_20143295:+	PLXDC2	circPLXDC2-1	rs11596930,rs116906033,rs74119616,rs78134279	ENSG00000113368	LMNB1	0.000102206	0.334013	8.41051e-05	9.999e-05	0.0360299	0.156	0.299042	0	0.335072	0	0.105484	0.156	0	0.0118306	0.82594	0	0
chr10-20089417	rs74119616	chr10_20177409_20143295:+	PLXDC2	circPLXDC2-1	rs11596930,rs116906033,rs74119616,rs78134279	ENSG00000138111	MFSD13A	0.000102206	-0.276646	2.60069e-05	9.999e-05	-0.0199444	0.318	-0.259128	0	-0.279073	0	0.0692259	0.318	0	0.00655003	0.903096	0	0
chr10-20089417	rs74119616	chr10_20177409_20143295:+	PLXDC2	circPLXDC2-1	rs11596930,rs116906033,rs74119616,rs78134279	ENSG00000152977	ZIC1	0.000102206	0.683402	1.68239e-05	9.999e-05	0.0150961	0.748	0.667869	0	0.682965	0	0.022271	0.748	0	0.0080203	0.88149	0	0
chr10-20089417	rs74119616	chr10_20177409_20143295:+	PLXDC2	circPLXDC2-1	rs11596930,rs116906033,rs74119616,rs78134279	ENSG00000203730	TEDDM1	0.000102206	-0.498837	6.72665e-05	0.00039996	0.00575143	0.876	-0.503797	0	-0.498046	0	-0.0108223	0.876	0	0.0210728	0.695252	0	0
chr10-20089417	rs74119616	chr10_20177409_20143295:+	PLXDC2	circPLXDC2-1	rs11596930,rs116906033,rs74119616,rs78134279	ENSG00000205362	MT1A	0.000102206	1.11756	7.3094e-05	0.00029997	-0.0688357	0.412	1.1748	0	1.10596	0	-0.0605728	0.412	0	-0.0135618	0.800969	0	0
chr10-20173614	rs76948563	chr10_20177409_20147784:+	PLXDC2	circPLXDC2-2	rs76948563,rs79003217	ENSG00000136098	NEK3	0.000102206	0.515814	9.79372e-05	0.00029997	0.00885703	0.786	0.510835	0	0.519693	0	0.0169576	0.786	0	0.00357463	0.947024	0	0
chr10-20173614	rs76948563	chr10_20177409_20147784:+	PLXDC2	circPLXDC2-2	rs76948563,rs79003217	ENSG00000141279	NPEPPS	0.000102206	-0.189696	9.21622e-05	0.00039996	-0.0233117	0.042	-0.167055	0	-0.190367	0	0.121151	0.042	1	-0.064986	0.226581	0	0
chr10-20173614	rs76948563	chr10_20177409_20147784:+	PLXDC2	circPLXDC2-2	rs76948563,rs79003217	ENSG00000183476	SH2D7	0.000102206	-0.573742	9.27151e-05	0.00029997	-0.0133489	0.72	-0.559041	0	-0.572389	0	0.0231753	0.72	0	0.0172913	0.747886	0	0
chr10-20212050	rs78134279	chr10_20177409_20143295:+	PLXDC2	circPLXDC2-1	rs11596930,rs116906033,rs74119616,rs78134279	ENSG00000011590	ZBTB32	0.000102206	-0.42015	5.64123e-05	0.00019998	-0.00436395	0.854	-0.415296	0	-0.41966	0	0.00965062	0.854	0	-0.0299469	0.577687	0	0
chr10-20352724	rs10828033	chr10_20219102_20176999:+	PLXDC2	circPLXDC2-5	rs10828033,rs11593198	ENSG00000026103	FAS	0.000102206	0.191252	3.60526e-05	0.00029997	0.00134336	0.884	0.191299	0	0.192642	0	0.00655306	0.884	0	-0.0287901	0.592477	0	0
chr10-20352724	rs10828033	chr10_20219102_20176999:+	PLXDC2	circPLXDC2-5	rs10828033,rs11593198	ENSG00000119771	KLHL29	0.000102206	-0.0872578	9.96331e-05	0.00019998	-0.0106653	0.006	-0.0769782	0	-0.0876435	0	0.114617	0.006	1	-0.117446	0.0284783	1	1
chr10-20717817	rs141236446	chr10_20828530_20852649:-	NEBL	circNEBL-1	rs141236446	ENSG00000167930	FAM234A	0.000102206	-0.433506	8.86695e-05	0.00039996	-0.0570084	0.022	-0.370713	0	-0.427721	0	0.132048	0.022	1	-0.0956412	0.0747769	0	0
chr10-20717817	rs141236446	chr10_20840739_20868765:-	NEBL	circNEBL-4	rs141236446	ENSG00000167930	FAM234A	0.000102206	-0.433506	8.86695e-05	0.00039996	-0.0246924	0.298	-0.402984	0	-0.427677	0	0.0549402	0.298	0	-0.0258508	0.63081	0	0
chr10-20894680	rs7082397	chr10_20831196_20840849:-	NEBL	circNEBL-2	rs7082397	ENSG00000167925	GHDC	0.000102206	-0.0684881	2.02728e-05	0.00019998	-0.000215168	0.968	-0.0674626	0	-0.0676778	0	0.00530016	0.968	0	-0.0201127	0.70849	0	0
chr10-20913431	rs3802729	chr10_20840739_20852649:-	NEBL	circNEBL-3	rs3802729	ENSG00000107959	PITRM1	0.000102206	0.491969	1.04251e-05	9.999e-05	0.00676662	0.822	0.483106	0	0.489872	0	0.00989052	0.822	0	0.0328132	0.541806	0	0
chr10-20921609	rs4748734	chr10_20845258_20852649:-	NEBL	circNEBL-6	rs4748734,rs78068421	ENSG00000074219	TEAD2	0.000102206	0.188742	4.54636e-05	9.999e-05	-0.00114723	0.876	0.188545	0	0.187398	0	-0.0049159	0.876	0	-0.00611904	0.909444	0	0
chr10-20921609	rs4748734	chr10_20845258_20852649:-	NEBL	circNEBL-6	rs4748734,rs78068421	ENSG00000188811	NHLRC3	0.000102206	-0.0548581	4.37342e-05	9.999e-05	-0.00569821	0.022	-0.0491862	0	-0.0548845	0	0.0970501	0.022	1	-0.12837	0.0165743	1	1
chr10-20922913	rs78068421	chr10_20845258_20852649:-	NEBL	circNEBL-6	rs4748734,rs78068421	ENSG00000054611	TBC1D22A	0.000102206	0.283291	9.02251e-05	0.00019998	0.0165974	0.218	0.266098	0	0.282695	0	0.0544378	0.218	0	0.0710875	0.185827	0	0
chr10-21696941	rs1943	chr10_21882282_21920963:-	DNAJC1	circDNAJC1-2	rs1943	ENSG00000138316	ADAMTS14	0.000102206	0.717212	4.36914e-05	9.999e-05	0.086514	0.004	0.643446	0	0.72996	0	0.114042	0.004	1	0.147752	0.00575316	1	1
chr10-21696941	rs1943	chr10_21882282_21929141:-	DNAJC1	circDNAJC1-3	rs1943	ENSG00000138316	ADAMTS14	0.000102206	0.717212	4.36914e-05	9.999e-05	0.0524153	0.122	0.666935	0	0.71935	0	0.0689575	0.122	0	0.0999079	0.0626436	0	0
chr10-21696941	rs1943	chr10_21882282_21920963:-	DNAJC1	circDNAJC1-2	rs1943	ENSG00000165626	BEND7	0.000102206	-0.248456	6.31769e-05	9.999e-05	0.00261037	0.838	-0.252405	0	-0.249795	0	-0.00844382	0.838	0	0.0166352	0.757147	0	0
chr10-21696941	rs1943	chr10_21882282_21929141:-	DNAJC1	circDNAJC1-3	rs1943	ENSG00000165626	BEND7	0.000102206	-0.248456	6.31769e-05	9.999e-05	-0.00365612	0.746	-0.24445	0	-0.248106	0	0.0123507	0.746	0	0.000456251	0.993234	0	0
chr10-23157335	rs76378161	chr10_23223598_23250691:-	C10orf67	circC10orf67	rs76378161	ENSG00000096968	JAK2	0.000102206	-0.100645	2.33499e-05	9.999e-05	-0.00333979	0.392	-0.096994	0	-0.100334	0	0.0297381	0.392	0	-0.0725984	0.176626	0	0
chr10-23157335	rs76378161	chr10_23223598_23250691:-	C10orf67	circC10orf67	rs76378161	ENSG00000103175	WFDC1	0.000102206	0.214487	6.1365e-05	0.00019998	-0.0145814	0.074	0.227221	0	0.21264	0	-0.0622225	0.074	0	-0.0734524	0.171577	0	0
chr10-23157335	rs76378161	chr10_23223598_23250691:-	C10orf67	circC10orf67	rs76378161	ENSG00000112146	FBXO9	0.000102206	0.123539	9.9025e-05	0.00019998	-0.00304864	0.594	0.125438	0	0.122389	0	-0.0211732	0.594	0	-0.00659248	0.902471	0	0
chr10-23157335	rs76378161	chr10_23223598_23250691:-	C10orf67	circC10orf67	rs76378161	ENSG00000153914	SREK1	0.000102206	-0.0944915	7.31747e-05	9.999e-05	-0.000471389	0.882	-0.0930228	0	-0.0934942	0	0.00560205	0.882	0	-0.00743208	0.890124	0	0
chr10-23157335	rs76378161	chr10_23223598_23250691:-	C10orf67	circC10orf67	rs76378161	ENSG00000163220	S100A9	0.000102206	-0.818107	8.95718e-05	9.999e-05	0.0141437	0.69	-0.827903	0	-0.81376	0	-0.0148119	0.69	0	0.00436218	0.935376	0	0
chr10-23157335	rs76378161	chr10_23223598_23250691:-	C10orf67	circC10orf67	rs76378161	ENSG00000171790	SLFNL1	0.000102206	-0.242536	4.25895e-05	9.999e-05	-0.00669723	0.506	-0.239202	0	-0.245899	0	0.0249444	0.506	0	-0.0285089	0.596097	0	0
chr10-235542	rs118088467	chr10_249088_179994:+	ZMYND11	circZMYND11-4	rs118088467	ENSG00000124459	ZNF45	0.000102206	0.143975	2.36907e-05	9.999e-05	0.0154961	0.026	0.130225	0	0.145721	0	0.102472	0.026	1	0.119098	0.0263056	1	1
chr10-235542	rs118088467	chr10_249088_179994:+	ZMYND11	circZMYND11-4	rs118088467	ENSG00000162585	FAAP20	0.000102206	0.204437	3.23449e-06	9.999e-05	0.0222434	0.006	0.180368	0	0.202611	0	0.106749	0.006	1	0.161627	0.00249319	1	1
chr10-24342720	rs56108238	chr10_24528119_24524323:+	KIAA1217	circKIAA1217-5	rs10828685,rs184651574,rs56108238	ENSG00000124882	EREG	0.000102206	-0.347646	3.07264e-05	9.999e-05	0.00427846	0.728	-0.352686	0	-0.348407	0	-0.0107975	0.728	0	0.0470861	0.381191	0	0
chr10-24353040	rs220351	chr10_24219909_24219626:+	KIAA1217	circKIAA1217-1	rs220351,rs72776746	ENSG00000063854	HAGH	0.000102206	-0.111316	3.63158e-05	9.999e-05	-0.000755558	0.806	-0.109909	0	-0.110664	0	0.00731123	0.806	0	-0.0273173	0.611552	0	0
chr10-24353040	rs220351	chr10_24219909_24219626:+	KIAA1217	circKIAA1217-1	rs220351,rs72776746	ENSG00000073578	SDHA	0.000102206	-0.0808018	4.43068e-05	9.999e-05	-0.00436712	0.142	-0.0767796	0	-0.0811467	0	0.0490503	0.142	0	-0.116515	0.0297695	1	0
chr10-24353040	rs220351	chr10_24219909_24219626:+	KIAA1217	circKIAA1217-1	rs220351,rs72776746	ENSG00000091640	SPAG7	0.000102206	-0.113263	1.56831e-05	0.00019998	-0.00227064	0.55	-0.111383	0	-0.113654	0	0.0164451	0.55	0	-0.0930831	0.082925	0	0
chr10-24353040	rs220351	chr10_24219909_24219626:+	KIAA1217	circKIAA1217-1	rs220351,rs72776746	ENSG00000100151	PICK1	0.000102206	-0.091977	6.82506e-05	9.999e-05	0.000714042	0.816	-0.0935865	0	-0.0928725	0	-0.00550331	0.816	0	-0.00177523	0.973677	0	0
[truncated: 63,051 more rows]

## Sheet: MPT
circQTL SNP		Relevance of circQTLs to SCZ											Relevance of circRNAs to SCZ					trans-eGene			trans-eQTL effect							Mediation test									Partial correlation test			Pass MPT	CIT			SCZ relevance of trans-eGene to SCZ
[truncated: 215,867+ more rows]

[truncated: 1 more sheets: CIT]
