# Supplementary material for: Trans-genetic effects of circular RNA expression quantitative trait loci and potential causal mechanisms in autism
Source: Mol Psychiatry. 2022 Aug 12;27(11):4695–706. doi: 10.1038/s41380-022-01714-4 (PMC9734057; doi:10.1038/s41380-022-01714-4)
Supplement: Supplementary file 7 — Supplementary Data 6 [file 41380_2022_1714_MOESM7_ESM.xlsx]

## Sheet: DE-circRNAs in ASD
ID	Chr#	Donor	Acceptor	Strand	Host gene symbol	circRNA	log2FC	P-value	DE-circRNA
chr1_20893517_20942330:-	chr1	20893517	20942330	-	EIF4G3	circEIF4G3_1	-0.641686	0.0360317	down
chr1_26729651_26732792:+	chr1	26732792	26729651	+	ARID1A	circARID1A	0.614544	0.0213991	up
chr1_44308310_44319744:-	chr1	44308310	44319744	-	ERI3	circERI3_1	0.545393	0.0204554	up
chr1_117460489_117502970:+	chr1	117502970	117460489	+	MAN1A2	circMAN1A2_4	-0.912073	0.0171818	down
chr1_169230718_169287408:-	chr1	169230718	169287408	-	NME7	circNME7	0.565962	0.0360024	up
chr10_7276892_7285954:-	chr10	7276892	7285954	-	SFMBT2	circSFMBT2_2	0.754987	0.000104109	up
chr10_115120185_115171292:+	chr10	115171292	115120185	+	ATRNL1	circATRNL1_3	-0.675268	0.0158715	down
chr10_115120185_115241725:+	chr10	115241725	115120185	+	ATRNL1	circATRNL1_5	-0.734752	0.0353409	down
chr10_115120185_115268444:+	chr10	115268444	115120185	+	ATRNL1	circATRNL1_6	-0.864444	0.0239069	down
chr10_115120185_115315736:+	chr10	115315736	115120185	+	ATRNL1	circATRNL1_9	-1.17148	0.0117188	down
chr10_115120185_115469329:+	chr10	115469329	115120185	+	ATRNL1	circATRNL1_11	-0.872242	0.027369	down
chr10_121790169_121924329:-	chr10	121790169	121924329	-	ATE1	circATE1_1	-0.670756	0.00762456	down
chr11_92352096_92355404:+	chr11	92355404	92352096	+	FAT3	circFAT3	-0.849151	0.0220885	down
chr12_1371833_1444750:+	chr12	1444750	1371833	+	ERC1	circERC1_6	-0.639241	0.0413029	down
chr12_32327461_32328555:+	chr12	32328555	32327461	+	BICD1	circBICD1	-0.739323	0.00562574	down
chr12_69251129_69262562:+	chr12	69262562	69251129	+	CPSF6	circCPSF6	-0.626468	0.0068565	down
chr12_110485078_110487943:+	chr12	110487943	110485078	+	FAM216A	circFAM216A	-0.735483	0.0498655	down
chr13_20051433_20067390:+	chr13	20067390	20051433	+	ZMYM2	circZMYM2	0.715128	0.038107	up
chr13_100301460_100449305:+	chr13	100449305	100301460	+	PCCA	circPCCA_2	-0.564248	0.0466941	down
chr13_101345266_101378653:-	chr13	101345266	101378653	-	NALCN	circNALCN_2	-0.53438	0.0284693	down
chr13_111205289_111233293:+	chr13	111233293	111205289	+	ARHGEF7	circARHGEF7	0.674832	0.0373109	up
chr14_93467671_93497286:+	chr14	93497286	93467671	+	UNC79	circUNC79	0.864012	0.00516052	up
chr14_102019893_102022880:+	chr14	102022880	102019893	+	DYNC1H1	circDYNC1H1_1	0.717068	0.0277373	up
chr15_51869217_51902036:+	chr15	51902036	51869217	+	TMOD3	circTMOD3	0.861494	0.0394283	up
chr17_33088863_33112067:-	chr17	33088863	33112067	-	ASIC2	circASIC2	0.607029	0.0475314	up
chr18_9583117_9595102:-	chr18	9583117	9595102	-	PPP4R1	circPPP4R1_1	0.795909	0.00737328	up
chr18_76849526_76851939:+	chr18	76851939	76849526	+	ZNF236	circZNF236_1	-0.630008	0.0350959	down
chr19_14458031_14458375:+	chr19	14458375	14458031	+	PKN1	circPKN1	0.686063	0.0371409	up
chr2_50472298_50620183:-	chr2	50472298	50620183	-	NRXN1	circNRXN1_3	-0.884337	0.0283774	down
chr2_71426460_71427414:+	chr2	71427414	71426460	+	ZNF638	circZNF638_2	-0.51509	0.0414053	down
chr2_124772799_124798320:+	chr2	124798320	124772799	+	CNTNAP5	circCNTNAP5_2	-0.553133	0.0267734	down
chr2_135602500_135605016:+	chr2	135605016	135602500	+	R3HDM1	circR3HDM1_1	-0.615925	0.0292888	down
chr2_159337462_159395834:-	chr2	159337462	159395834	-	BAZ2B	circBAZ2B	-0.701985	0.0120875	down
chr2_168138088_168182090:-	chr2	168138088	168182090	-	STK39	circSTK39_3	0.818729	0.042904	up
chr2_195680032_195728349:+	chr2	195728349	195680032	+	SLC39A10	circSLC39A10	-0.989979	0.0072931	down
chr2_199380364_199433514:-	chr2	199380364	199433514	-	SATB2	circSATB2_4	-0.554231	0.032358	down
chr20_33619517_33623296:+	chr20	33623296	33619517	+	CBFA2T2	circCBFA2T2	0.652563	0.00229245	up
chr3_27379249_27424152:-	chr3	27379249	27424152	-	SLC4A7	circSLC4A7_1	-0.548687	0.0445903	down
chr3_56566594_56567053:+	chr3	56567053	56566594	+	CCDC66	circCCDC66_1	-0.675929	0.0219908	down
chr3_129880309_129880559:-	chr3	129880309	129880559	-	TMCC1	circTMCC1_2	0.666513	0.023406	up
chr3_130930416_130941699:+	chr3	130941699	130930416	+	ATP2C1	circATP2C1	0.721858	0.00454412	up
chr3_170359699_170361429:+	chr3	170361429	170359699	+	SKIL	circSKIL	-0.536059	0.0285663	down
chr3_183379297_183389779:-	chr3	183379297	183389779	-	MCF2L2	circMCF2L2_3	0.587468	0.000421669	up
chr3_183650296_183651276:+	chr3	183651276	183650296	+	KLHL24	circKLHL24_2	-0.697944	0.0216615	down
chr3_183643480_183672484:+	chr3	183672484	183643480	+	KLHL24	circKLHL24_4	-0.929892	0.0201339	down
chr3_197081051_197119530:-	chr3	197081051	197119530	-	DLG1	circDLG1_1	-0.615222	0.0170123	down
chr4_2984513_3029409:+	chr4	3029409	2984513	+	GRK4	circGRK4	-0.542059	0.0411794	down
chr4_107944970_107947537:+	chr4	107947537	107944970	+	CYP2U1	circCYP2U1	-0.629682	0.0232642	down
chr4_128936655_128959777:-	chr4	128936655	128959777	-	SCLT1	circSCLT1_1	-0.566786	0.0412858	down
chr5_50750151_50763242:+	chr5	50763242	50750151	+	PARP8	circPARP8	-0.718174	0.0387999	down
chr5_81615473_81650339:-	chr5	81615473	81650339	-	SSBP2	circSSBP2	1.00681	0.000282044	up
chr5_109713520_109716264:+	chr5	109716264	109713520	+	MAN2A1	circMAN2A1	0.53972	0.0486551	up
chr5_146691128_146701142:-	chr5	146691128	146701142	-	PPP2R2B	circPPP2R2B	0.606505	0.0233388	up
chr6_54160367_54202233:+	chr6	54202233	54160367	+	MLIP	circMLIP_3	-0.928787	0.0262191	down
chr6_68993768_69063036:+	chr6	69063036	68993768	+	ADGRB3	circADGRB3_4	-0.810912	0.020819	down
chr6_106248150_106308491:-	chr6	106248150	106308491	-	ATG5	circATG5	-0.771319	0.0180622	down
chr7_105066727_105091314:+	chr7	105091314	105066727	+	KMT2E	circKMT2E_4	-0.662454	0.0391633	down
chr8_61618978_61653660:-	chr8	61618978	61653660	-	ASPH	circASPH_1	0.690752	0.00090724	up
chr9_33971651_33973237:-	chr9	33971651	33973237	-	UBAP2	circUBAP2_2	0.628449	0.00751936	up
chrY_12909360_12913062:+	chrY	12913062	12909360	+	DDX3Y	circDDX3Y	-0.695522	0.0284108	down

## Sheet: DE-circRNA module
circRNA ID (hg38)	Host gene symbol	ModuleColor	moduleLabel	kME_M4	pvalBH_M4
chr12_22484697_22506819_-	C2CD5	yellow	M4	0.787439	9.92e-268
chr2_135675332_135680324_+	R3HDM1	yellow	M4	0.781206	5.64e-261
chr6_158580940_158589782_+	TMEM181	yellow	M4	0.75735	3.68e-236
chr12_111552280_111555919_-	ATXN2	yellow	M4	0.754313	2.6e-233
chr5_123545417_123557564_+	CSNK1G3	yellow	M4	0.689335	1.01e-178
chr9_93471141_93498886_+	FAM120A	yellow	M4	0.677468	2.39e-170
chr6_18236452_18258405_-	DEK	yellow	M4	0.673081	1.9e-167
chr4_87195324_87195690_-	KLHL8	yellow	M4	0.670251	1.42e-165
chr1_70053026_70089819_+	LRRC7	yellow	M4	0.665549	1.8e-162
chr4_143543509_143543972_+	SMARCA5	yellow	M4	0.664659	6.37e-162
chr7_100023419_100024307_+	ZKSCAN1	yellow	M4	0.663995	1.6e-161
chr4_122190000_122201126_+	KIAA1109	yellow	M4	0.656771	6.9e-157
chr12_1289852_1410453_+	ERC1	yellow	M4	0.656159	1.59e-156
chr3_108647943_108672656_+	DZIP3	yellow	M4	0.648288	1.37e-151
chr22_27894555_27914347_-	PITPNB	yellow	M4	0.643968	5.93e-149
chr17_60265412_60294801_-	USP32	yellow	M4	0.641114	3.05e-147
chr1_40189055_40202614_+	RLF	yellow	M4	0.635904	3.82e-144
chr10_115461941_115469329_+	ATRNL1	yellow	M4	0.631006	2.75e-141
chr5_114404438_114404856_+	KCNN2	yellow	M4	0.624613	1.2e-137
chr17_59731421_59738947_+	VMP1	yellow	M4	0.61739	1.31e-133
chr1_51827796_51834170_-	NRD1	yellow	M4	0.606004	1.92e-127
chr13_77126318_77129230_-	MYCBP2	yellow	M4	0.60544	3.68e-127
chrX_80707427_80719656_-	BRWD3	yellow	M4	0.596122	2.43e-122
chr4_51863437_51891851_+	DCUN1D4	yellow	M4	0.588161	2.31e-118
chr2_15461201_15478289_-	NBAS	yellow	M4	0.584937	8.95e-117
chr11_129093621_129164427_-	ARHGAP32	yellow	M4	0.584057	2.36e-116
chr9_75016268_75017448_-	C9orf41	yellow	M4	0.582236	1.8e-115
chr1_155438327_155459898_-	ASH1L	yellow	M4	0.575377	3.33e-112
chr2_40160765_40178493_-	SLC8A1	yellow	M4	0.572232	1e-110
chr7_155665175_155680908_+	RBM33	yellow	M4	0.570532	6.06e-110
chr4_73118688_73125312_-	ANKRD17	yellow	M4	0.569505	1.8e-109
chr11_120473050_120477526_+	ARHGEF12	yellow	M4	0.566345	5.1e-108
chr2_61115979_61118116_+	KIAA1841	yellow	M4	0.559355	7.32e-105
chr22_32478981_32479275_+	FBXO7	yellow	M4	0.556585	1.27e-103
chr11_33286413_33287511_+	HIPK3	yellow	M4	0.555149	5.47e-103
chr6_118511298_118566316_-	CEP85L	yellow	M4	0.553666	2.45e-102
chr12_22493223_22506819_-	C2CD5	yellow	M4	0.54733	1.41e-99
chr3_111112030_111126335_+	PVRL3	yellow	M4	0.546811	2.33e-99
chr10_92531748_92537550_-	IDE	yellow	M4	0.546751	2.43e-99
chr5_31421272_31424471_-	DROSHA	yellow	M4	0.543497	6.04e-98
chr1_7777160_7778169_+	VAMP3	yellow	M4	0.542358	1.83e-97
chr5_58988493_58993465_-	PDE4D	yellow	M4	0.539011	4.67e-96
chr2_168691034_168717978_+	CERS6	yellow	M4	0.536725	4.22e-95
chr1_148863250_148868622_-	PDE4DIP	yellow	M4	0.535961	8.54e-95
chr18_24064140_24083081_+	TTC39C	yellow	M4	0.535458	1.36e-94
chr4_118105018_118143684_+	NDST3	yellow	M4	0.529809	2.87e-92
chr19_47416652_47417350_-	MEIS3	yellow	M4	0.529763	2.96e-92
chr7_35667434_35673278_-	HERPUD2	yellow	M4	0.529237	4.79e-92
chr5_88905209_88965915_+	MEF2C-AS1	yellow	M4	0.529105	5.35e-92
chr4_128074460_128077962_+	LARP1B	yellow	M4	0.5215	5.93e-89
chr1_23050387_23059167_+	KDM1A	yellow	M4	0.520213	1.88e-88
chr7_23611171_23611553_+	CCDC126	yellow	M4	0.519362	3.98e-88
chr7_33937289_33974784_+	BMPER	yellow	M4	0.518929	5.83e-88
chr8_47396376_47407961_+	SPIDR	yellow	M4	0.517533	2.04e-87
chr3_151116338_151127984_+	MED12L	yellow	M4	0.514432	3.11e-86
chr7_140355668_140358785_-	SLC37A3	yellow	M4	0.509602	2.2e-84
chr2_134253095_134254644_+	MGAT5	yellow	M4	0.504665	1.58e-82
chr10_74842600_74843478_+	KAT6B	yellow	M4	0.497537	6.82e-80
chr8_61676140_61684188_-	ASPH	yellow	M4	0.493399	2.09e-78
chr6_42974003_42975038_-	PEX6	yellow	M4	0.492364	4.91e-78
chr3_195381009_195392147_-	ACAP2	yellow	M4	0.491923	7.02e-78
chr12_79793863_79822190_-	PPP1R12A	yellow	M4	0.489895	3.7e-77
chr1_23030469_23050520_+	KDM1A	yellow	M4	0.489843	3.83e-77
chr2_72731007_72733118_-	EXOC6B	yellow	M4	0.488921	8.08e-77
chr7_131375424_131399433_+	MKLN1	yellow	M4	0.483929	4.65e-75
chr15_83559253_83576741_+	SH3GL3	yellow	M4	0.483705	5.53e-75
chr1_213077696_213176492_+	RPS6KC1	yellow	M4	0.482297	1.69e-74
chr1_20893517_20942330_-	EIF4G3	yellow	M4	0.479801	1.22e-73
chr2_199348701_199433514_-	SATB2	yellow	M4	0.476867	1.22e-72
chr9_93471141_93476338_+	FAM120A	yellow	M4	0.476681	1.38e-72
chr12_27714780_27724186_+	MRPS35	yellow	M4	0.476677	1.38e-72
chrX_148661908_148662768_+	AFF2	yellow	M4	0.472784	2.82e-71
chr1_117402186_117442325_+	MAN1A2	yellow	M4	0.472724	2.94e-71
chr2_106830066_106834146_-	ST6GAL2	yellow	M4	0.469235	4.3e-70
chr14_37285318_37369624_+	MIPOL1	yellow	M4	0.467976	1.12e-69
chr3_149895473_149921227_+	RNF13	yellow	M4	0.462341	7.57e-68
chr6_170537234_170549113_-	PSMB1	yellow	M4	0.461043	1.98e-67
chr1_50655442_50744775_-	FAF1	yellow	M4	0.454421	2.52e-65
chr1_243415702_243426558_+	SDCCAG8	yellow	M4	0.453453	5.09e-65
chr16_29905788_29906127_+	ASPHD1	yellow	M4	0.452056	1.38e-64
chr15_40744047_40745259_-	RMDN3	yellow	M4	0.451564	1.96e-64
chr21_39206108_39212707_-	BRWD1	yellow	M4	0.446741	6.09e-63
chr3_154217869_154240579_+	ARHGEF26	yellow	M4	0.445153	1.86e-62
chr15_77467095_77471814_+	HMG20A	yellow	M4	0.442333	1.33e-61
chr17_82563354_82568201_+	FOXK2	yellow	M4	0.43927	1.11e-60
chr4_150102478_150102812_+	DCLK2	yellow	M4	0.437702	3.28e-60
chr3_55888389_55950560_-	ERC2	yellow	M4	0.437255	4.4e-60
chr1_211018864_211090690_-	KCNH1	yellow	M4	0.435447	1.5e-59
chr21_15762891_15766141_+	USP25	yellow	M4	0.43226	1.3e-58
chr2_124221705_124242393_+	CNTNAP5	yellow	M4	0.431638	1.96e-58
chr4_48369849_48383784_+	SLAIN2	yellow	M4	0.429959	6.01e-58
chr7_127373342_127377329_-	ZNF800	yellow	M4	0.42952	8e-58
chr4_153270335_153276130_+	TRIM2	yellow	M4	0.427399	3.26e-57
chr4_150735258_150808398_-	LRBA	yellow	M4	0.423885	3.3e-56
chr6_72291934_72333835_+	RIMS1	yellow	M4	0.421891	1.21e-55
chr14_96555847_96556413_+	PAPOLA	yellow	M4	0.414271	1.59e-53
chr7_35010468_35018596_-	DPY19L1	yellow	M4	0.405308	4.2e-51
chr7_156826605_156836885_-	LMBR1	yellow	M4	0.402796	1.97e-50
chr9_37424845_37426654_+	GRHPR	yellow	M4	0.402248	2.74e-50
chr2_61522611_61526521_-	XPO1	yellow	M4	0.397993	3.57e-49
chr3_159764443_159765138_+	IQCJ-SCHIP1	yellow	M4	0.392823	7.79e-48
chr6_72295937_72333835_+	RIMS1	yellow	M4	0.391064	2.16e-47
chr1_65913245_65918835_+	PDE4B	yellow	M4	0.384434	9.9e-46
chr11_121045674_121060085_+	TBCEL	yellow	M4	0.383681	1.51e-45
chr6_47283938_47286595_-	TNFRSF21	yellow	M4	0.382707	2.63e-45
chr19_34430576_34438766_+	UBA2	yellow	M4	0.381752	4.54e-45
chr9_33960826_33973237_-	UBAP2	yellow	M4	0.381561	5.04e-45
chr8_50438543_50502880_+	SNTG1	yellow	M4	0.379212	1.9e-44
chr3_129827803_129832826_-	TMCC1	yellow	M4	0.37394	3.49e-43
chr12_123498544_123499536_-	RILPL1	yellow	M4	0.370334	2.53e-42
chr13_48077153_48090418_-	MED4	yellow	M4	0.366831	1.68e-41
chr3_183338800_183389779_-	MCF2L2	yellow	M4	0.362379	1.78e-40
chr5_132892164_132893118_-	AFF4	yellow	M4	0.359992	6.27e-40
chr13_77719532_77753358_+	SLAIN1	yellow	M4	0.349955	1.09e-37
chr1_155675010_155679512_-	YY1AP1	yellow	M4	0.349882	1.13e-37
chr3_183643480_183651276_+	KLHL24	yellow	M4	0.34971	1.23e-37
chr3_138570318_138571356_-	CEP70	yellow	M4	0.346098	7.5e-37
chr10_15796100_15847943_-	FAM188A	yellow	M4	0.344669	1.53e-36
chr17_4066447_4072756_-	ZZEF1	yellow	M4	0.34319	3.16e-36
chr6_152329730_152331890_-	SYNE1	yellow	M4	0.341248	8.21e-36
chr12_111552280_111552977_-	ATXN2	yellow	M4	0.337052	6.29e-35
chr15_54293895_54338489_+	UNC13C	yellow	M4	0.335406	1.39e-34
chr7_39987599_40063100_+	CDK13	yellow	M4	0.334118	2.58e-34
chr14_49795791_49831361_-	NEMF	yellow	M4	0.333174	4.02e-34
chr6_54149056_54189914_+	MLIP	yellow	M4	0.323526	3.61e-32
chr9_85618983_85633374_-	AGTPBP1	yellow	M4	0.312753	4.6e-30
chr10_103570872_103585225_+	NEURL1	yellow	M4	0.304694	1.51e-28
chr4_145823422_145849561_-	ZNF827	yellow	M4	0.282102	1.49e-24
chr1_8495063_8508675_-	RERE	yellow	M4	0.26929	1.95e-22
chr3_114350274_114351878_-	ZBTB20	yellow	M4	0.257776	1.24e-20
chr2_8943187_8958642_-	MBOAT2	yellow	M4	0.256153	2.19e-20
chr10_70844473_70859499_+	SGPL1	yellow	M4	0.244204	1.28e-18
chr4_87046166_87047594_+	AFF1	yellow	M4	0.236826	1.43e-17
chr3_172247533_172251541_+	FNDC3B	yellow	M4	0.234043	3.47e-17
chr19_57925623_57928047_-	ZNF418	yellow	M4	0.202737	3.5e-13
chr9_33971651_33973237_-	UBAP2	yellow	M4	0.200976	5.64e-13
chr5_109767535_109823837_+	MAN2A1	yellow	M4	0.185253	3.29e-11
chr10_121870006_121924329_-	ATE1	yellow	M4	0.167033	2.35e-09
chr7_66240325_66241270_+	TPST1	yellow	M4	0.125339	8.1e-06
chr10_115215697_115426302_+	ATRNL1	yellow	M4	0.112888	5.92e-05

## Sheet: DE-circRNAs in SCZ
circID	circRNA_ID	Chr	Donor	Acceptor	Strand	Host gene symbol	circRNA_name	circ_hostgene	Beta	StdErr	tvalue	Pval	DE-circRNA(P<0.01) (up: upregulated; down: downregulated)
chr10:100199971|100205199	chr10_100199971_100205199:-	chr10	100199971	100205199	-	CHUK	circCHUK	ENSG00000213341	-0.00291564	0.00221332	-1.31731	0.188713
chr10:100253421|100262063	chr10_100253421_100262063:-	chr10	100253421	100262063	-	CWF19L1	circCWF19L1	ENSG00000095485	-0.000529598	0.0024858	-0.21305	0.831429
chr10:100915999|100926019	chr10_100926019_100915999:+	chr10	100926019	100915999	+	SLF2	circSLF2-1	ENSG00000119906	-0.00887386	0.00667259	-1.3299	0.184536
chr10:100918384|100926019	chr10_100926019_100918384:+	chr10	100926019	100918384	+	SLF2	circSLF2-2	ENSG00000119906	0.00055842	0.00326875	0.170836	0.864465
chr10:100923975|100926019	chr10_100926019_100923975:+	chr10	100926019	100923975	+	SLF2	circSLF2-3	ENSG00000119906	-0.0187005	0.0182352	-1.02552	0.305925
chr10:100923975|100931078	chr10_100931078_100923975:+	chr10	100931078	100923975	+	SLF2	circSLF2-4	ENSG00000119906	-0.00524021	0.00235657	-2.22366	0.0268965
chr10:100929317|100950753	chr10_100950753_100929317:+	chr10	100950753	100929317	+	SLF2	circSLF2-5	ENSG00000119906	0.000888854	0.00179935	0.493987	0.621668
chr10:100937402|100944128	chr10_100944128_100937402:+	chr10	100944128	100937402	+	SLF2	circSLF2-6	ENSG00000119906	0.00333338	0.00375155	0.888533	0.374948
chr10:100937402|100950753	chr10_100950753_100937402:+	chr10	100950753	100937402	+	SLF2	circSLF2-7	ENSG00000119906	0.00656726	0.0056011	1.1725	0.241904
chr10:101430345|101479457	chr10_101479457_101430345:+	chr10	101479457	101430345	+	BTRC	circBTRC-1	ENSG00000166167	-0.00630222	0.00425093	-1.48255	0.139217
chr10:101521639|101526199	chr10_101526199_101521639:+	chr10	101526199	101521639	+	BTRC	circBTRC-2	ENSG00000166167	-0.000142201	0.00231757	-0.0613575	0.951114
chr10:101521639|101538371	chr10_101538371_101521639:+	chr10	101538371	101521639	+	BTRC	circBTRC-3	ENSG00000166167	0.000643563	0.00173271	0.371421	0.71058
chr10:101624745|101676436	chr10_101624745_101676436:-	chr10	101624745	101676436	-	FBXW4	circFBXW4-1	ENSG00000107829	0.00156324	0.00525416	0.297524	0.766267
chr10:101667886|101676436	chr10_101667886_101676436:-	chr10	101667886	101676436	-	FBXW4	circFBXW4-2	ENSG00000107829	-0.0456557	0.036461	-1.25218	0.211455
chr10:101672915|101673673	chr10_101672915_101673673:-	chr10	101672915	101673673	-	FBXW4	circFBXW4-3	ENSG00000107829	-0.00294498	0.00282604	-1.04209	0.298189
chr10:101672915|101676436	chr10_101672915_101676436:-	chr10	101672915	101676436	-	FBXW4	circFBXW4-4	ENSG00000107829	-0.0502969	0.0209594	-2.39973	0.0170007
chr10:101792839|101807901	chr10_101792839_101807901:-	chr10	101792839	101807901	-	MGEA5	circMGEA5-1	ENSG00000198408	-0.0103532	0.00415724	-2.49041	0.0132862
chr10:101792839|101810314	chr10_101792839_101810314:-	chr10	101792839	101810314	-	MGEA5	circMGEA5-2	ENSG00000198408	-0.0124292	0.0252776	-0.491708	0.623276
chr10:101792839|101813606	chr10_101792839_101813606:-	chr10	101792839	101813606	-	MGEA5	circMGEA5-3	ENSG00000198408	0.000343634	0.011113	0.0309218	0.975352
chr10:101797980|101800400	chr10_101797980_101800400:-	chr10	101797980	101800400	-	MGEA5	circMGEA5-4	ENSG00000198408	0.000728495	0.00195848	0.37197	0.710171
chr10:101797980|101807901	chr10_101797980_101807901:-	chr10	101797980	101807901	-	MGEA5	circMGEA5-5	ENSG00000198408	-0.00126359	0.00308258	-0.409914	0.682154
chr10:101797980|101810314	chr10_101797980_101810314:-	chr10	101797980	101810314	-	MGEA5	circMGEA5-6	ENSG00000198408	0.00180891	0.0019208	0.941747	0.34706
chr10:101797980|101813606	chr10_101797980_101813606:-	chr10	101797980	101813606	-	MGEA5	circMGEA5-7	ENSG00000198408	-0.000271395	0.00409292	-0.0663082	0.947175
chr10:101798842|101800400	chr10_101798842_101800400:-	chr10	101798842	101800400	-	MGEA5	circMGEA5-8	ENSG00000198408	-0.000405812	0.00542188	-0.0748471	0.940385
chr10:101798842|101807901	chr10_101798842_101807901:-	chr10	101798842	101807901	-	MGEA5	circMGEA5-9	ENSG00000198408	-0.00216242	0.00359548	-0.601426	0.547999
chr10:101798842|101810314	chr10_101798842_101810314:-	chr10	101798842	101810314	-	MGEA5	circMGEA5-10	ENSG00000198408	-0.00251413	0.00294292	-0.854297	0.393604
chr10:101798842|101813606	chr10_101798842_101813606:-	chr10	101798842	101813606	-	MGEA5	circMGEA5-11	ENSG00000198408	0.00211365	0.00326088	0.648182	0.51735
chr10:101889412|101957732	chr10_101889412_101957732:-	chr10	101889412	101957732	-	C10orf76	circC10orf76-1	ENSG00000120029	0.00304687	0.00547867	0.556133	0.578523
chr10:101889412|101995355	chr10_101889412_101995355:-	chr10	101889412	101995355	-	C10orf76	circC10orf76-2	ENSG00000120029	0.00755499	0.00435746	1.73381	0.0839532
chr10:101889412|102002072	chr10_101889412_102002072:-	chr10	101889412	102002072	-	C10orf76	circC10orf76-3	ENSG00000120029	0.000826466	0.00232045	0.356166	0.72196
chr10:101939863|101957732	chr10_101939863_101957732:-	chr10	101939863	101957732	-	C10orf76	circC10orf76-4	ENSG00000120029	-0.00987029	0.0122891	-0.803178	0.422491
chr10:101939863|101995355	chr10_101939863_101995355:-	chr10	101939863	101995355	-	C10orf76	circC10orf76-5	ENSG00000120029	0.00312681	0.0075008	0.416863	0.677069
chr10:101939863|102002072	chr10_101939863_102002072:-	chr10	101939863	102002072	-	C10orf76	circC10orf76-6	ENSG00000120029	0.00223016	0.00209779	1.0631	0.28857
chr10:101956597|101995355	chr10_101956597_101995355:-	chr10	101956597	101995355	-	C10orf76	circC10orf76-7	ENSG00000120029	0.000716637	0.00345151	0.20763	0.835655
chr10:101975212|101995355	chr10_101975212_101995355:-	chr10	101975212	101995355	-	C10orf76	circC10orf76-8	ENSG00000120029	0.00521251	0.00590301	0.883026	0.377911
chr10:102023477|102025248	chr10_102023477_102025248:-	chr10	102023477	102025248	-	C10orf76	circC10orf76-9	ENSG00000120029	-0.00267478	0.00242593	-1.10258	0.271071
chr10:102023477|102029745	chr10_102023477_102029745:-	chr10	102023477	102029745	-	C10orf76	circC10orf76-10	ENSG00000120029	-0.00292943	0.00276429	-1.05974	0.290092
chr10:102023477|102033339	chr10_102023477_102033339:-	chr10	102023477	102033339	-	C10orf76	circC10orf76-11	ENSG00000120029	0.00311493	0.00357035	0.872444	0.383646
chr10:102023477|102040125	chr10_102023477_102040125:-	chr10	102023477	102040125	-	C10orf76	circC10orf76-12	ENSG00000120029	0.00205048	0.00284869	0.719796	0.472196
chr10:102029638|102040125	chr10_102029638_102040125:-	chr10	102029638	102040125	-	C10orf76	circC10orf76-13	ENSG00000120029	0.0011033	0.0021163	0.521336	0.602507
chr10:102157019|102158214	chr10_102158214_102157019:+	chr10	102158214	102157019	+	NOLC1	circNOLC1	ENSG00000166197	-0.00873363	0.00896719	-0.973954	0.330843
chr10:102358039|102359435	chr10_102359435_102358039:+	chr10	102359435	102358039	+	GBF1	circGBF1	ENSG00000107862	-0.00181834	0.00226447	-0.802985	0.422603
chr10:102592582|102599544	chr10_102599544_102592582:+	chr10	102599544	102592582	+	SUFU	circSUFU	ENSG00000107882	-0.00299801	0.00316572	-0.947023	0.34437
chr10:102685816|102705489	chr10_102685816_102705489:-	chr10	102685816	102705489	-	ARL3	circARL3	ENSG00000138175	0.00101631	0.00610868	0.166372	0.867973
chr10:102872448|102874661	chr10_102874661_102872448:+	chr10	102874661	102872448	+	AS3MT	circAS3MT-1	ENSG00000214435	-0.00507769	0.00585001	-0.86798	0.386081
chr10:102872448|102878991	chr10_102878991_102872448:+	chr10	102878991	102872448	+	AS3MT	circAS3MT-2	ENSG00000214435	0.00115637	0.00171714	0.673429	0.501179
chr10:102876954|102890678	chr10_102890678_102876954:+	chr10	102890678	102876954	+	AS3MT	circAS3MT-3	ENSG00000214435	0.00267415	0.0032772	0.815988	0.415138
chr10:103049707|103056964	chr10_103056964_103049707:+	chr10	103056964	103049707	+	CNNM2	circCNNM2-1	ENSG00000148842	-0.000783777	0.00375622	-0.208661	0.834851
chr10:103049707|103076270	chr10_103076270_103049707:+	chr10	103076270	103049707	+	CNNM2	circCNNM2-2	ENSG00000148842	0.00268297	0.00272438	0.984799	0.325496
chr10:103347238|103348999	chr10_103347238_103348999:-	chr10	103347238	103348999	-	PCGF6	circPCGF6	ENSG00000156374	-0.00265658	0.00279284	-0.951212	0.342242
chr10:103438015|103438808	chr10_103438808_103438015:+	chr10	103438808	103438015	+	PDCD11	circPDCD11-1	ENSG00000148843	-0.00368259	0.00890281	-0.413643	0.679423
chr10:103439746|103440850	chr10_103440850_103439746:+	chr10	103440850	103439746	+	PDCD11	circPDCD11-2	ENSG00000148843	-0.00750044	0.00486768	-1.54087	0.124376
chr10:103570872|103585225	chr10_103585225_103570872:+	chr10	103585225	103570872	+	NEURL1	circNEURL1	ENSG00000107954	-0.00770189	0.00906705	-0.849437	0.396298
chr10:104008177|104018908	chr10_104018908_104008177:+	chr10	104018908	104008177	+	SLK	circSLK	ENSG00000065613	-0.0137288	0.0105718	-1.29863	0.195044
chr10:104131331|104164300	chr10_104131331_104164300:-	chr10	104131331	104164300	-	CFAP43	circCFAP43-1	ENSG00000197748	-0.0085255	0.00531454	-1.60418	0.109699
chr10:104140842|104164300	chr10_104140842_104164300:-	chr10	104140842	104164300	-	CFAP43	circCFAP43-2	ENSG00000197748	-0.00119074	0.00260831	-0.456517	0.64834
chr10:104259576|104263077	chr10_104263077_104259576:+	chr10	104263077	104259576	+	GSTO1	circGSTO1	ENSG00000148834	-0.00199915	0.00236653	-0.84476	0.398901
chr10:105105397|105147796	chr10_105147796_105105397:+	chr10	105147796	105105397	+	SORCS3	circSORCS3-1	ENSG00000156395	-0.000158929	0.00219865	-0.0722846	0.942422
chr10:105167258|105201253	chr10_105201253_105167258:+	chr10	105201253	105167258	+	SORCS3	circSORCS3-2	ENSG00000156395	-0.00337466	0.00326527	-1.0335	0.302181
chr10:105167258|105211250	chr10_105211250_105167258:+	chr10	105211250	105167258	+	SORCS3	circSORCS3-3	ENSG00000156395	-0.000164246	0.00367259	-0.0447222	0.964358
chr10:105178066|105211250	chr10_105211250_105178066:+	chr10	105211250	105178066	+	SORCS3	circSORCS3-4	ENSG00000156395	-6.43315e-05	0.00277013	-0.0232232	0.981487
chr10:106611911|106672985	chr10_106611911_106672985:-	chr10	106611911	106672985	-	SORCS1	circSORCS1-1	ENSG00000108018	0.00140049	0.00208844	0.67059	0.502985
chr10:106688192|106709341	chr10_106688192_106709341:-	chr10	106688192	106709341	-	SORCS1	circSORCS1-2	ENSG00000108018	-0.00360038	0.00379731	-0.94814	0.343801
chr10:106699214|106709341	chr10_106699214_106709341:-	chr10	106699214	106709341	-	SORCS1	circSORCS1-3	ENSG00000108018	-0.024653	0.0116823	-2.11029	0.0356393
chr10:1072116|1080476	chr10_1080476_1072116:+	chr10	1080476	1072116	+	WDR37	circWDR37-1	ENSG00000047056	-0.00473812	0.00219202	-2.16153	0.0314246
chr10:1072116|1086357	chr10_1086357_1072116:+	chr10	1086357	1072116	+	WDR37	circWDR37-2	ENSG00000047056	-0.0066564	0.00465588	-1.42968	0.153824
chr10:1072116|1096246	chr10_1096246_1072116:+	chr10	1096246	1072116	+	WDR37	circWDR37-3	ENSG00000047056	-0.0120541	0.008842	-1.36328	0.173791
chr10:1072116|1105267	chr10_1105267_1072116:+	chr10	1105267	1072116	+	WDR37	circWDR37-4	ENSG00000047056	-0.00342086	0.00253712	-1.34832	0.178545
chr10:110100625|110112915	chr10_110112915_110100625:+	chr10	110112915	110100625	+	ADD3	circADD3-1	ENSG00000148700	0.00246233	0.00248017	0.992808	0.321583
chr10:110100625|110119564	chr10_110119564_110100625:+	chr10	110119564	110100625	+	ADD3	circADD3-2	ENSG00000148700	-0.000180825	0.00150822	-0.119893	0.904646
chr10:110100625|110122292	chr10_110122292_110100625:+	chr10	110122292	110100625	+	ADD3	circADD3-3	ENSG00000148700	-0.00264594	0.00200566	-1.31924	0.18807
chr10:110100625|110124274	chr10_110124274_110100625:+	chr10	110124274	110100625	+	ADD3	circADD3-4	ENSG00000148700	7.94481e-06	0.002042	0.00389069	0.996898
chr10:110100625|110130486	chr10_110130486_110100625:+	chr10	110130486	110100625	+	ADD3	circADD3-5	ENSG00000148700	-0.00229617	0.00412946	-0.556046	0.578583
chr10:110118587|110126503	chr10_110126503_110118587:+	chr10	110126503	110118587	+	ADD3	circADD3-6	ENSG00000148700	-0.00148205	0.00189855	-0.780618	0.435626
chr10:110124017|110130486	chr10_110130486_110124017:+	chr10	110130486	110124017	+	ADD3	circADD3-7	ENSG00000148700	-0.035962	0.0165723	-2.17001	0.0307699
chr10:110124017|110132400	chr10_110132400_110124017:+	chr10	110132400	110124017	+	ADD3	circADD3-8	ENSG00000148700	0.00130028	0.00629025	0.206713	0.83637
chr10:11165486|11217507	chr10_11217507_11165486:+	chr10	11217507	11165486	+	CELF2	circCELF2-1	ENSG00000048740	0.0014834	0.00551283	0.269081	0.788048
chr10:11165486|11288552	chr10_11288552_11165486:+	chr10	11288552	11165486	+	CELF2	circCELF2-2	ENSG00000048740	0.000526147	0.00239231	0.219932	0.82607
chr10:110593073|110598290	chr10_110598290_110593073:+	chr10	110598290	110593073	+	SMC3	circSMC3-1	ENSG00000108055	0.000923257	0.0026418	0.349481	0.726967
chr10:110596398|110598290	chr10_110598290_110596398:+	chr10	110598290	110596398	+	SMC3	circSMC3-2	ENSG00000108055	-0.0392129	0.029082	-1.34836	0.178534
chr10:110881233|110887886	chr10_110887886_110881233:+	chr10	110887886	110881233	+	PDCD4	circPDCD4-1	ENSG00000150593	-0.00836973	0.00331074	-2.52806	0.0119692
chr10:110881233|110890670	chr10_110890670_110881233:+	chr10	110890670	110881233	+	PDCD4	circPDCD4-2	ENSG00000150593	-0.00211077	0.00551349	-0.382838	0.702104
chr10:110885253|110890670	chr10_110890670_110885253:+	chr10	110890670	110885253	+	PDCD4	circPDCD4-3	ENSG00000150593	-0.0023675	0.00476192	-0.497175	0.619421
chr10:110951608|110965061	chr10_110965061_110951608:+	chr10	110965061	110951608	+	SHOC2	circSHOC2-1	ENSG00000108061	-0.00182524	0.00191736	-0.951954	0.341867
chr10:110951608|110985765	chr10_110985765_110951608:+	chr10	110985765	110951608	+	SHOC2	circSHOC2-2	ENSG00000108061	-0.00143964	0.00207134	-0.695028	0.487562
chr10:110964125|110985765	chr10_110985765_110964125:+	chr10	110985765	110964125	+	SHOC2	circSHOC2-3	ENSG00000108061	-0.116919	0.0552015	-2.11804	0.0349723
chr10:11249153|11270824	chr10_11270824_11249153:+	chr10	11270824	11249153	+	CELF2	circCELF2-3	ENSG00000048740	-0.0041125	0.00552701	-0.744074	0.457399
chr10:11249153|11275120	chr10_11275120_11249153:+	chr10	11275120	11249153	+	CELF2	circCELF2-4	ENSG00000048740	0.00100794	0.00352779	0.285714	0.775289
chr10:11249153|11288552	chr10_11288552_11249153:+	chr10	11288552	11249153	+	CELF2	circCELF2-5	ENSG00000048740	0.000103562	0.0043706	0.0236952	0.981111
chr10:11257738|11270824	chr10_11270824_11257738:+	chr10	11270824	11257738	+	CELF2	circCELF2-6	ENSG00000048740	0.00313958	0.00184226	1.7042	0.0893523
chr10:11257738|11288552	chr10_11288552_11257738:+	chr10	11288552	11257738	+	CELF2	circCELF2-7	ENSG00000048740	0.00522713	0.00518454	1.00821	0.314143
chr10:11266598|11288552	chr10_11288552_11266598:+	chr10	11288552	11266598	+	CELF2	circCELF2-8	ENSG00000048740	-0.00452281	0.00228234	-1.98165	0.048407
chr10:11321189|11329097	chr10_11329097_11321189:+	chr10	11329097	11321189	+	CELF2	circCELF2-9	ENSG00000048740	0.000640065	0.00196814	0.325213	0.74524
chr10:11321207|11329097	chr10_11329097_11321207:+	chr10	11329097	11321207	+	CELF2	circCELF2-10	ENSG00000048740	0.00162236	0.00233344	0.695268	0.487412
chr10:112527087|112538330	chr10_112538330_112527087:+	chr10	112538330	112527087	+	VTI1A	circVTI1A-1	ENSG00000151532	-0.0197039	0.0104893	-1.87848	0.0612605
chr10:112527087|112668998	chr10_112668998_112527087:+	chr10	112668998	112527087	+	VTI1A	circVTI1A-2	ENSG00000151532	-0.00239503	0.00275257	-0.870105	0.384921
chr10:1103602|1105267	chr10_1105267_1103602:+	chr10	1105267	1103602	+	WDR37	circWDR37-5	ENSG00000047056	-0.00222071	0.00175531	-1.26514	0.206778
chr10:11481770|11485911	chr10_11481770_11485911:-	chr10	11481770	11485911	-	USP6NL	circUSP6NL-1	ENSG00000148429	-0.00122714	0.00238154	-0.51527	0.606734
chr10:11509595|11527567	chr10_11509595_11527567:-	chr10	11509595	11527567	-	USP6NL	circUSP6NL-2	ENSG00000148429	-0.00585854	0.00302418	-1.93723	0.0536311
chr10:113876521|113884380	chr10_113884380_113876521:+	chr10	113884380	113876521	+	NHLRC2	circNHLRC2	ENSG00000196865	0.0106197	0.00584539	1.81676	0.0702255
chr10:114157554|114163329	chr10_114157554_114163329:-	chr10	114157554	114163329	-	CCDC186	circCCDC186-1	ENSG00000165813	-0.000813873	0.00346345	-0.234989	0.814374
chr10:114162637|114163329	chr10_114162637_114163329:-	chr10	114162637	114163329	-	CCDC186	circCCDC186-2	ENSG00000165813	-0.00248838	0.0024515	-1.01504	0.310882
chr10:114487958|114491878	chr10_114487958_114491878:-	chr10	114487958	114491878	-	ABLIM1	circABLIM1-1	ENSG00000099204	-0.000689969	0.00691177	-0.0998253	0.920548
chr10:114545005|114547776	chr10_114545005_114547776:-	chr10	114545005	114547776	-	ABLIM1	circABLIM1-2	ENSG00000099204	-0.0045786	0.00388029	-1.17996	0.238925
chr10:114830852|114836246	chr10_114836246_114830852:+	chr10	114836246	114830852	+	FAM160B1	circFAM160B1-1	ENSG00000151553	0.00549393	0.00310528	1.76923	0.0778459
chr10:114830852|114848737	chr10_114848737_114830852:+	chr10	114848737	114830852	+	FAM160B1	circFAM160B1-2	ENSG00000151553	-0.00565717	0.00619934	-0.912543	0.362196
chr10:114843741|114848737	chr10_114848737_114843741:+	chr10	114848737	114843741	+	FAM160B1	circFAM160B1-3	ENSG00000151553	-0.00155368	0.00318897	-0.487206	0.626459
chr10:114959726|114974385	chr10_114974385_114959726:+	chr10	114974385	114959726	+	TRUB1	circTRUB1-1	ENSG00000165832	-0.00137333	0.00483742	-0.283897	0.77668
chr10:114970368|114974385	chr10_114974385_114970368:+	chr10	114974385	114970368	+	TRUB1	circTRUB1-2	ENSG00000165832	-0.00397812	0.00615457	-0.646369	0.518522
chr10:115120185|115129535	chr10_115129535_115120185:+	chr10	115129535	115120185	+	ATRNL1	circATRNL1-1	ENSG00000107518	0.361465	0.555228	0.651021	0.515518
chr10:115120185|115160214	chr10_115160214_115120185:+	chr10	115160214	115120185	+	ATRNL1	circATRNL1-2	ENSG00000107518	0.00140707	0.00673993	0.208766	0.834769
chr10:115120185|115165645	chr10_115165645_115120185:+	chr10	115165645	115120185	+	ATRNL1	circATRNL1-3	ENSG00000107518	-0.0726206	0.0912487	-0.795854	0.42673
chr10:115120185|115171292	chr10_115171292_115120185:+	chr10	115171292	115120185	+	ATRNL1	circATRNL1-4	ENSG00000107518	-0.559468	0.47776	-1.17102	0.242494
chr10:115120185|115215880	chr10_115215880_115120185:+	chr10	115215880	115120185	+	ATRNL1	circATRNL1-5	ENSG00000107518	-0.146287	0.296871	-0.492762	0.622532
chr10:115120185|115241725	chr10_115241725_115120185:+	chr10	115241725	115120185	+	ATRNL1	circATRNL1-6	ENSG00000107518	-0.0148672	0.18363	-0.0809631	0.935524
chr10:115120185|115268444	chr10_115268444_115120185:+	chr10	115268444	115120185	+	ATRNL1	circATRNL1-7	ENSG00000107518	-0.0405937	0.0748119	-0.54261	0.587791
chr10:115120185|115286397	chr10_115286397_115120185:+	chr10	115286397	115120185	+	ATRNL1	circATRNL1-8	ENSG00000107518	0.0228902	0.0208137	1.09977	0.272293
chr10:115120185|115302043	chr10_115302043_115120185:+	chr10	115302043	115120185	+	ATRNL1	circATRNL1-9	ENSG00000107518	-0.00863957	0.0145134	-0.595281	0.552093
chr10:115127593|115215880	chr10_115215880_115127593:+	chr10	115215880	115127593	+	ATRNL1	circATRNL1-10	ENSG00000107518	0.000539015	0.00241447	0.223244	0.823494
chr10:115160040|115171292	chr10_115171292_115160040:+	chr10	115171292	115160040	+	ATRNL1	circATRNL1-11	ENSG00000107518	0.000829992	0.00233037	0.356163	0.721962
chr10:115160040|115241725	chr10_115241725_115160040:+	chr10	115241725	115160040	+	ATRNL1	circATRNL1-12	ENSG00000107518	0.00227795	0.00197984	1.15057	0.250801
chr10:115171037|115315736	chr10_115315736_115171037:+	chr10	115315736	115171037	+	ATRNL1	circATRNL1-13	ENSG00000107518	0.000482736	0.00264545	0.182477	0.855328
chr10:115171037|115334419	chr10_115334419_115171037:+	chr10	115334419	115171037	+	ATRNL1	circATRNL1-14	ENSG00000107518	-0.00153797	0.00179796	-0.855395	0.392998
chr10:115215697|115241725	chr10_115241725_115215697:+	chr10	115241725	115215697	+	ATRNL1	circATRNL1-15	ENSG00000107518	0.00595806	0.00715438	0.832785	0.405611
chr10:115215697|115268444	chr10_115268444_115215697:+	chr10	115268444	115215697	+	ATRNL1	circATRNL1-16	ENSG00000107518	0.00795348	0.0224311	0.354573	0.723152
chr10:115215697|115286397	chr10_115286397_115215697:+	chr10	115286397	115215697	+	ATRNL1	circATRNL1-17	ENSG00000107518	-0.0080645	0.0189286	-0.426047	0.670371
chr10:115215697|115302043	chr10_115302043_115215697:+	chr10	115302043	115215697	+	ATRNL1	circATRNL1-18	ENSG00000107518	0	Inf		1
chr10:115215697|115315736	chr10_115315736_115215697:+	chr10	115315736	115215697	+	ATRNL1	circATRNL1-19	ENSG00000107518	0.0137902	0.0255217	0.540332	0.589359
chr10:115215697|115334419	chr10_115334419_115215697:+	chr10	115334419	115215697	+	ATRNL1	circATRNL1-20	ENSG00000107518	0.00520241	0.0215651	0.241242	0.809528
chr10:115215697|115394752	chr10_115394752_115215697:+	chr10	115394752	115215697	+	ATRNL1	circATRNL1-21	ENSG00000107518	-0.0109669	0.00759656	-1.44367	0.149848
chr10:115241571|115286397	chr10_115286397_115241571:+	chr10	115286397	115241571	+	ATRNL1	circATRNL1-22	ENSG00000107518	-0.000153903	0.00164612	-0.0934944	0.925572
chr10:115241571|115315736	chr10_115315736_115241571:+	chr10	115315736	115241571	+	ATRNL1	circATRNL1-23	ENSG00000107518	0.0047995	0.00302782	1.58513	0.113963
chr10:115241571|115334419	chr10_115334419_115241571:+	chr10	115334419	115241571	+	ATRNL1	circATRNL1-24	ENSG00000107518	-0.000908748	0.00206356	-0.440378	0.659973
chr10:115265193|115286397	chr10_115286397_115265193:+	chr10	115286397	115265193	+	ATRNL1	circATRNL1-25	ENSG00000107518	-0.00398236	0.00250057	-1.59258	0.112279
chr10:115265193|115426302	chr10_115426302_115265193:+	chr10	115426302	115265193	+	ATRNL1	circATRNL1-26	ENSG00000107518	-0.00731866	0.00349839	-2.09201	0.0372563
chr10:115281355|115315736	chr10_115315736_115281355:+	chr10	115315736	115281355	+	ATRNL1	circATRNL1-27	ENSG00000107518	0.00103326	0.00260345	0.39688	0.69173
chr10:115281355|115334419	chr10_115334419_115281355:+	chr10	115334419	115281355	+	ATRNL1	circATRNL1-28	ENSG00000107518	-0.000498394	0.00746786	-0.0667384	0.946833
chr10:115281355|115426302	chr10_115426302_115281355:+	chr10	115426302	115281355	+	ATRNL1	circATRNL1-29	ENSG00000107518	-0.00353038	0.00290826	-1.21391	0.225711
chr10:115281355|115469329	chr10_115469329_115281355:+	chr10	115469329	115281355	+	ATRNL1	circATRNL1-30	ENSG00000107518	-0.000119936	0.00283963	-0.0422364	0.966338
chr10:115300034|115334419	chr10_115334419_115300034:+	chr10	115334419	115300034	+	ATRNL1	circATRNL1-31	ENSG00000107518	-0.00472618	0.00414559	-1.14005	0.255151
chr10:115300034|115469329	chr10_115469329_115300034:+	chr10	115469329	115300034	+	ATRNL1	circATRNL1-32	ENSG00000107518	0.00253523	0.00209691	1.20903	0.227577
chr10:115334282|115394752	chr10_115394752_115334282:+	chr10	115394752	115334282	+	ATRNL1	circATRNL1-33	ENSG00000107518	0.000576683	0.00294246	0.195987	0.84475
chr10:115334282|115469329	chr10_115469329_115334282:+	chr10	115469329	115334282	+	ATRNL1	circATRNL1-34	ENSG00000107518	-0.011003	0.00600143	-1.8334	0.0677085
chr10:115394659|115469329	chr10_115469329_115394659:+	chr10	115469329	115394659	+	ATRNL1	circATRNL1-35	ENSG00000107518	-0.0241409	0.0167607	-1.44032	0.150791
chr10:115394659|115519324	chr10_115519324_115394659:+	chr10	115519324	115394659	+	ATRNL1	circATRNL1-36	ENSG00000107518	-0.0127872	0.00711527	-1.79714	0.0732925
chr10:115394659|115549536	chr10_115549536_115394659:+	chr10	115549536	115394659	+	ATRNL1	circATRNL1-37	ENSG00000107518	0.00367027	0.00837562	0.438209	0.661542
chr10:115426250|115469329	chr10_115469329_115426250:+	chr10	115469329	115426250	+	ATRNL1	circATRNL1-38	ENSG00000107518	-0.047151	0.0370713	-1.2719	0.204368
chr10:115426250|115519324	chr10_115519324_115426250:+	chr10	115519324	115426250	+	ATRNL1	circATRNL1-39	ENSG00000107518	-0.0155828	0.0107873	-1.44456	0.149598
chr10:115426250|115549536	chr10_115549536_115426250:+	chr10	115549536	115426250	+	ATRNL1	circATRNL1-40	ENSG00000107518	-0.0232644	0.0355494	-0.654424	0.513327
chr10:115461941|115469329	chr10_115469329_115461941:+	chr10	115469329	115461941	+	ATRNL1	circATRNL1-41	ENSG00000107518	-0.0611767	0.124297	-0.492181	0.622942
chr10:115461941|115519324	chr10_115519324_115461941:+	chr10	115519324	115461941	+	ATRNL1	circATRNL1-42	ENSG00000107518	-0.056679	0.0802446	-0.706328	0.480518
chr10:115461941|115549536	chr10_115549536_115461941:+	chr10	115549536	115461941	+	ATRNL1	circATRNL1-43	ENSG00000107518	0.0378926	0.0792771	0.477977	0.633005
chr10:116089741|116096764	chr10_116089741_116096764:-	chr10	116089741	116096764	-	GFRA1	circGFRA1	ENSG00000151892	-0.00776417	0.00353998	-2.19328	0.0290343
chr10:116692351|116707285	chr10_116692351_116707285:-	chr10	116692351	116707285	-	HSPA12A	circHSPA12A-1	ENSG00000165868	-0.00164743	0.00372973	-0.441703	0.659014
chr10:116698635|116707285	chr10_116698635_116707285:-	chr10	116698635	116707285	-	HSPA12A	circHSPA12A-2	ENSG00000165868	0.00540989	0.00785426	0.688785	0.491477
chr10:116901765|116921516	chr10_116901765_116921516:-	chr10	116901765	116921516	-	SHTN1	circSHTN1-1	ENSG00000187164	-0.00433144	0.00428147	-1.01167	0.31249
chr10:116906627|116921516	chr10_116906627_116921516:-	chr10	116906627	116921516	-	SHTN1	circSHTN1-2	ENSG00000187164	0.00156191	0.00245923	0.635123	0.52582
chr10:116911790|116921516	chr10_116911790_116921516:-	chr10	116911790	116921516	-	SHTN1	circSHTN1-3	ENSG00000187164	-0.000413914	0.00379606	-0.109038	0.913243
chr10:116911790|116968712	chr10_116911790_116968712:-	chr10	116911790	116968712	-	SHTN1	circSHTN1-4	ENSG00000187164	-0.00172828	0.0026858	-0.64349	0.520385
chr10:116944924|116960230	chr10_116944924_116960230:-	chr10	116944924	116960230	-	SHTN1	circSHTN1-5	ENSG00000187164	0.00122154	0.00186819	0.653865	0.513687
chr10:116944924|116979308	chr10_116944924_116979308:-	chr10	116944924	116979308	-	SHTN1	circSHTN1-6	ENSG00000187164	-0.00269028	0.00216901	-1.24032	0.2158
chr10:116951909|116960230	chr10_116951909_116960230:-	chr10	116951909	116960230	-	SHTN1	circSHTN1-7	ENSG00000187164	-0.00247737	0.00169459	-1.46193	0.14478
chr10:116951909|116968712	chr10_116951909_116968712:-	chr10	116951909	116968712	-	SHTN1	circSHTN1-8	ENSG00000187164	-0.00397893	0.00296621	-1.34142	0.180773
chr10:117290186|117341102	chr10_117290186_117341102:-	chr10	117290186	117341102	-	PDZD8	circPDZD8	ENSG00000165650	-0.00122461	0.0021447	-0.570992	0.568421
chr10:118009082|118040565	chr10_118009082_118040565:-	chr10	118009082	118040565	-	RAB11FIP2	circRAB11FIP2	ENSG00000107560	-0.00165428	0.00258394	-0.640218	0.522507
chr10:11955232|11964125	chr10_11955232_11964125:-	chr10	11955232	11964125	-	UPF2	circUPF2-1	ENSG00000151461	-0.000419359	0.0026757	-0.156729	0.875561
chr10:11997672|12004727	chr10_11997672_12004727:-	chr10	11997672	12004727	-	UPF2	circUPF2-2	ENSG00000151461	-0.00488192	0.00319629	-1.52737	0.127695
chr10:11997672|12014184	chr10_11997672_12014184:-	chr10	11997672	12014184	-	UPF2	circUPF2-3	ENSG00000151461	-0.00787794	0.00952879	-0.826751	0.409018
chr10:118685983|118707587	chr10_118685983_118707587:-	chr10	118685983	118707587	-	CACUL1	circCACUL1-1	ENSG00000151893	-0.00374688	0.00933643	-0.401319	0.688464
chr10:118685983|118730410	chr10_118685983_118730410:-	chr10	118685983	118730410	-	CACUL1	circCACUL1-2	ENSG00000151893	-0.0579766	0.0318894	-1.81805	0.0700279
chr10:118691265|118730410	chr10_118691265_118730410:-	chr10	118691265	118730410	-	CACUL1	circCACUL1-3	ENSG00000151893	0.000328525	0.00203388	0.161526	0.871785
chr10:118701306|118730410	chr10_118701306_118730410:-	chr10	118701306	118730410	-	CACUL1	circCACUL1-4	ENSG00000151893	-0.000600487	0.00804833	-0.0746102	0.940573
chr10:119041994|119044142	chr10_119041994_119044142:-	chr10	119041994	119044142	-	EIF3A	circEIF3A-1	ENSG00000107581	-0.00787237	0.00564562	-1.39442	0.164196
chr10:119065399|119073937	chr10_119065399_119073937:-	chr10	119065399	119073937	-	EIF3A	circEIF3A-2	ENSG00000107581	-0.0098985	0.00383913	-2.57832	0.0103924
chr10:119072890|119073937	chr10_119072890_119073937:-	chr10	119072890	119073937	-	EIF3A	circEIF3A-3	ENSG00000107581	-0.00407911	0.00449891	-0.906689	0.36528
chr10:119107948|119117667	chr10_119117667_119107948:+	chr10	119117667	119107948	+	FAM45A	circFAM45A	ENSG00000119979	0.000351125	0.00230834	0.152112	0.879198
chr10:12081472|12084751	chr10_12084751_12081472:+	chr10	12084751	12081472	+	DHTKD1	circDHTKD1-1	ENSG00000181192	-0.000352661	0.0022868	-0.154216	0.877541
chr10:12081472|12089255	chr10_12089255_12081472:+	chr10	12089255	12081472	+	DHTKD1	circDHTKD1-2	ENSG00000181192	0.00218613	0.00205167	1.06554	0.287468
chr10:12081472|12091684	chr10_12091684_12081472:+	chr10	12091684	12081472	+	DHTKD1	circDHTKD1-3	ENSG00000181192	-0.000793063	0.00371134	-0.213687	0.830933
chr10:12081472|12094271	chr10_12094271_12081472:+	chr10	12094271	12081472	+	DHTKD1	circDHTKD1-4	ENSG00000181192	0.00241558	0.00255749	0.944513	0.345648
chr10:12081472|12101181	chr10_12101181_12081472:+	chr10	12101181	12081472	+	DHTKD1	circDHTKD1-5	ENSG00000181192	0.00263789	0.00311023	0.848134	0.397022
chr10:12081472|12113064	chr10_12113064_12081472:+	chr10	12113064	12081472	+	DHTKD1	circDHTKD1-6	ENSG00000181192	0.000445832	0.00244677	0.182212	0.855536
chr10:12081472|12120267	chr10_12120267_12081472:+	chr10	12120267	12081472	+	DHTKD1	circDHTKD1-7	ENSG00000181192	0.000359045	0.00400087	0.0897417	0.928551
chr10:119578726|119588248	chr10_119578726_119588248:-	chr10	119578726	119588248	-	TIAL1	circTIAL1	ENSG00000151923	0.00419588	0.00363845	1.15321	0.24972
chr10:12094073|12120267	chr10_12120267_12094073:+	chr10	12120267	12094073	+	DHTKD1	circDHTKD1-8	ENSG00000181192	-0.000907612	0.00393094	-0.230889	0.817554
chr10:12117673|12120267	chr10_12120267_12117673:+	chr10	12120267	12117673	+	DHTKD1	circDHTKD1-9	ENSG00000181192	0.0019134	0.00313043	0.611228	0.5415
chr10:119902799|119904277	chr10_119904277_119902799:+	chr10	119904277	119902799	+	SEC23IP	circSEC23IP-1	ENSG00000107651	-0.0042761	0.00251118	-1.70282	0.0896099
chr10:119909041|119918511	chr10_119918511_119909041:+	chr10	119918511	119909041	+	SEC23IP	circSEC23IP-2	ENSG00000107651	-0.000965873	0.00252562	-0.38243	0.702406
chr10:119926036|119933787	chr10_119933787_119926036:+	chr10	119933787	119926036	+	SEC23IP	circSEC23IP-3	ENSG00000107651	0.00375815	0.00554024	0.678336	0.498068
chr10:12160930|12162289	chr10_12162289_12160930:+	chr10	12162289	12160930	+	SEC61A2	circSEC61A2	ENSG00000065665	-0.00270972	0.00190263	-1.4242	0.155401
chr10:120513911|120521095	chr10_120521095_120513911:+	chr10	120521095	120513911	+	PLPP4	circPLPP4	ENSG00000203805	-0.00696251	0.00411643	-1.6914	0.0917726
chr10:12215740|12238485	chr10_12238485_12215740:+	chr10	12238485	12215740	+	CDC123	circCDC123-1	ENSG00000151465	-0.00541723	0.00761593	-0.711303	0.477435
chr10:12230948|12238485	chr10_12238485_12230948:+	chr10	12238485	12230948	+	CDC123	circCDC123-2	ENSG00000151465	-0.000695675	0.00466432	-0.149148	0.881534
chr10:12235048|12238485	chr10_12238485_12235048:+	chr10	12238485	12235048	+	CDC123	circCDC123-3	ENSG00000151465	-0.00124485	0.00191921	-0.648625	0.517064
chr10:121538592|121565704	chr10_121538592_121565704:-	chr10	121538592	121565704	-	FGFR2	circFGFR2	ENSG00000066468	-0.0230681	0.00762397	-3.02573	0.00268946	down
chr10:121790169|121841263	chr10_121790169_121841263:-	chr10	121790169	121841263	-	ATE1	circATE1-1	ENSG00000107669	0.00323774	0.00265502	1.21948	0.223595
chr10:121790169|121870038	chr10_121790169_121870038:-	chr10	121790169	121870038	-	ATE1	circATE1-2	ENSG00000107669	-0.00750983	0.0053959	-1.39177	0.164997
chr10:121790169|121913893	chr10_121790169_121913893:-	chr10	121790169	121913893	-	ATE1	circATE1-3	ENSG00000107669	0.00187183	0.00339349	0.551593	0.581627
chr10:121790169|121922411	chr10_121790169_121922411:-	chr10	121790169	121922411	-	ATE1	circATE1-4	ENSG00000107669	0.000160856	0.00233689	0.0688333	0.945167
chr10:121790169|121924329	chr10_121790169_121924329:-	chr10	121790169	121924329	-	ATE1	circATE1-5	ENSG00000107669	-0.0286398	0.0402994	-0.710675	0.477823
chr10:121836718|121870038	chr10_121836718_121870038:-	chr10	121836718	121870038	-	ATE1	circATE1-6	ENSG00000107669	-0.00556154	0.00301606	-1.84397	0.0661472
chr10:121836718|121911151	chr10_121836718_121911151:-	chr10	121836718	121911151	-	ATE1	circATE1-7	ENSG00000107669	-0.014528	0.00999676	-1.45327	0.147166
chr10:121836718|121913893	chr10_121836718_121913893:-	chr10	121836718	121913893	-	ATE1	circATE1-8	ENSG00000107669	0.00719104	0.00883385	0.814033	0.416255
chr10:121836718|121922411	chr10_121836718_121922411:-	chr10	121836718	121922411	-	ATE1	circATE1-9	ENSG00000107669	0.000132503	0.00222252	0.0596183	0.952498
chr10:121836718|121924329	chr10_121836718_121924329:-	chr10	121836718	121924329	-	ATE1	circATE1-10	ENSG00000107669	-0.0110675	0.0210871	-0.524847	0.600067
chr10:121841082|121924329	chr10_121841082_121924329:-	chr10	121841082	121924329	-	ATE1	circATE1-11	ENSG00000107669	-0.00482528	0.00598828	-0.805787	0.420987
chr10:121870006|121911151	chr10_121870006_121911151:-	chr10	121870006	121911151	-	ATE1	circATE1-12	ENSG00000107669	-0.00511719	0.00390563	-1.31021	0.191102
chr10:121870006|121913893	chr10_121870006_121913893:-	chr10	121870006	121913893	-	ATE1	circATE1-13	ENSG00000107669	0.000850583	0.00370417	0.229628	0.818533
chr10:121870006|121924329	chr10_121870006_121924329:-	chr10	121870006	121924329	-	ATE1	circATE1-14	ENSG00000107669	0.00710938	0.0190514	0.373167	0.709281
chr10:121898841|121911151	chr10_121898841_121911151:-	chr10	121898841	121911151	-	ATE1	circATE1-15	ENSG00000107669	-9.09032e-05	0.00558255	-0.0162835	0.987019
chr10:121898841|121913893	chr10_121898841_121913893:-	chr10	121898841	121913893	-	ATE1	circATE1-16	ENSG00000107669	0.000725669	0.00560071	0.129567	0.896993
chr10:121898841|121924329	chr10_121898841_121924329:-	chr10	121898841	121924329	-	ATE1	circATE1-17	ENSG00000107669	0.0103275	0.00633536	1.63014	0.104095
chr10:121902391|121922411	chr10_121902391_121922411:-	chr10	121902391	121922411	-	ATE1	circATE1-18	ENSG00000107669	-0.000549561	0.00279099	-0.196905	0.844032
chr10:121902391|121924329	chr10_121902391_121924329:-	chr10	121902391	121924329	-	ATE1	circATE1-19	ENSG00000107669	0.0018892	0.00387	0.488164	0.625781
chr10:121910906|121913893	chr10_121910906_121913893:-	chr10	121910906	121913893	-	ATE1	circATE1-20	ENSG00000107669	-0.00351701	0.00219644	-1.60124	0.11035
chr10:121910906|121924329	chr10_121910906_121924329:-	chr10	121910906	121924329	-	ATE1	circATE1-21	ENSG00000107669	-0.00303295	0.00341964	-0.886922	0.375813
chr10:121913790|121924329	chr10_121913790_121924329:-	chr10	121913790	121924329	-	ATE1	circATE1-22	ENSG00000107669	-0.00138228	0.00264985	-0.521645	0.602292
chr10:122392303|122413045	chr10_122413045_122392303:+	chr10	122413045	122392303	+	PLEKHA1	circPLEKHA1-1	ENSG00000107679	-0.00848861	0.0059303	-1.4314	0.153331
chr10:122392303|122417968	chr10_122417968_122392303:+	chr10	122417968	122392303	+	PLEKHA1	circPLEKHA1-2	ENSG00000107679	-0.00358449	0.00319597	-1.12156	0.262921
chr10:122392303|122424959	chr10_122424959_122392303:+	chr10	122424959	122392303	+	PLEKHA1	circPLEKHA1-3	ENSG00000107679	-0.000793014	0.00413769	-0.191656	0.848138
chr10:122406576|122424959	chr10_122424959_122406576:+	chr10	122424959	122406576	+	PLEKHA1	circPLEKHA1-4	ENSG00000107679	-0.00263905	0.00315957	-0.835256	0.404221
chr10:123034356|123051186	chr10_123051186_123034356:+	chr10	123051186	123034356	+	ACADSB	circACADSB-1	ENSG00000196177	0.00238488	0.00429189	0.555671	0.578839
chr10:123040466|123041379	chr10_123041379_123040466:+	chr10	123041379	123040466	+	ACADSB	circACADSB-2	ENSG00000196177	0.000583839	0.00235789	0.247611	0.804601
chr10:124012333|124046724	chr10_124012333_124046724:-	chr10	124012333	124046724	-	CHST15	circCHST15-1	ENSG00000182022	-0.00224914	0.00157221	-1.43056	0.153571
chr10:124021256|124046724	chr10_124021256_124046724:-	chr10	124021256	124046724	-	CHST15	circCHST15-2	ENSG00000182022	0.000275577	0.00230769	0.119417	0.905023
chr10:124038515|124046724	chr10_124038515_124046724:-	chr10	124038515	124046724	-	CHST15	circCHST15-3	ENSG00000182022	0.0106676	0.0124207	0.858857	0.391087
chr10:124408542|124408965	chr10_124408542_124408965:-	chr10	124408542	124408965	-	OAT	circOAT-1	ENSG00000065154	-0.00710107	0.00505165	-1.40569	0.160823
chr10:124408542|124412200	chr10_124408542_124412200:-	chr10	124408542	124412200	-	OAT	circOAT-2	ENSG00000065154	0.0101294	0.0212908	0.475765	0.634579
chr10:124484139|124498128	chr10_124498128_124484139:+	chr10	124498128	124484139	+	LHPP	circLHPP-1	ENSG00000107902	-0.00359623	0.00370043	-0.971842	0.331892
chr10:124488422|124498128	chr10_124498128_124488422:+	chr10	124498128	124488422	+	LHPP	circLHPP-2	ENSG00000107902	0.00247935	0.0030569	0.811065	0.417955
chr10:124496961|124517271	chr10_124517271_124496961:+	chr10	124517271	124496961	+	LHPP	circLHPP-3	ENSG00000107902	0.00147614	0.00273949	0.538835	0.59039
chr10:124681607|124682379	chr10_124681607_124682379:-	chr10	124681607	124682379	-	FAM53B	circFAM53B-1	ENSG00000189319	-0.00141745	0.0330869	-0.0428404	0.965857
chr10:124681607|124696212	chr10_124681607_124696212:-	chr10	124681607	124696212	-	FAM53B	circFAM53B-2	ENSG00000189319	-0.0171461	0.0116241	-1.47505	0.141222
chr10:124681607|124706887	chr10_124681607_124706887:-	chr10	124681607	124706887	-	FAM53B	circFAM53B-3	ENSG00000189319	-0.0153222	0.00694467	-2.20633	0.028099
chr10:124696158|124706887	chr10_124696158_124706887:-	chr10	124696158	124706887	-	FAM53B	circFAM53B-4	ENSG00000189319	-0.0298572	0.0114885	-2.59887	0.00980328	down
chr10:124706636|124706887	chr10_124706636_124706887:-	chr10	124706636	124706887	-	FAM53B	circFAM53B-5	ENSG00000189319	-0.00596378	0.0033507	-1.77986	0.0760848
chr10:124774675|124790338	chr10_124774675_124790338:-	chr10	124774675	124790338	-	EEF1AKMT2	circEEF1AKMT2	ENSG00000203791	-0.00154742	0.00211095	-0.733046	0.464088
chr10:124806831|124826785	chr10_124826785_124806831:+	chr10	124826785	124806831	+	ABRAXAS2	circABRAXAS2-1	ENSG00000165660	-0.00224646	0.0034855	-0.644516	0.51972
chr10:124806831|124831463	chr10_124831463_124806831:+	chr10	124831463	124806831	+	ABRAXAS2	circABRAXAS2-2	ENSG00000165660	-0.00161577	0.00204118	-0.791585	0.429212
chr10:124942457|124943307	chr10_124943307_124942457:+	chr10	124943307	124942457	+	AL731577.2	circAL731577.2	ENSG00000249456	0.0288305	0.0219839	1.31144	0.190686
chr10:124973645|124974398	chr10_124974398_124973645:+	chr10	124974398	124973645	+	ZRANB1	circZRANB1	ENSG00000019995	-0.002344	0.00255494	-0.91744	0.35963
chr10:125038997|125111093	chr10_125038997_125111093:-	chr10	125038997	125111093	-	CTBP2	circCTBP2-1	ENSG00000175029	-0.00993851	0.00741911	-1.33958	0.181369
chr10:125038997|125133612	chr10_125038997_125133612:-	chr10	125038997	125133612	-	CTBP2	circCTBP2-2	ENSG00000175029	-0.00517047	0.00289729	-1.78459	0.0753122
chr10:12666736|12769799	chr10_12769799_12666736:+	chr10	12769799	12666736	+	CAMK1D	circCAMK1D-1	ENSG00000183049	-0.00194006	0.00282424	-0.686931	0.492643
chr10:12666736|12791233	chr10_12791233_12666736:+	chr10	12791233	12666736	+	CAMK1D	circCAMK1D-2	ENSG00000183049	-0.00115098	0.00266495	-0.431897	0.666119
chr10:125807413|125816525	chr10_125807413_125816525:-	chr10	125807413	125816525	-	UROS	circUROS-1	ENSG00000188690	0.00678452	0.00289024	2.34739	0.0195381
chr10:125812214|125816525	chr10_125812214_125816525:-	chr10	125812214	125816525	-	UROS	circUROS-2	ENSG00000188690	-0.0028624	0.00617376	-0.46364	0.643233
chr10:125852293|125881071	chr10_125852293_125881071:-	chr10	125852293	125881071	-	DHX32	circDHX32	ENSG00000089876	0.00183993	0.00342017	0.537965	0.59099
chr10:125988551|126008550	chr10_126008550_125988551:+	chr10	126008550	125988551	+	FANK1	circFANK1	ENSG00000203780	-0.00240428	0.00367777	-0.653734	0.513771
chr10:12760948|12769799	chr10_12769799_12760948:+	chr10	12769799	12760948	+	CAMK1D	circCAMK1D-3	ENSG00000183049	-0.000321137	0.00302793	-0.106058	0.915605
chr10:126503957|126513939	chr10_126503957_126513939:-	chr10	126503957	126513939	-	C10orf90	circC10orf90	ENSG00000154493	-0.00320836	0.00691813	-0.463761	0.643147
chr10:12791158|12816328	chr10_12816328_12791158:+	chr10	12816328	12791158	+	CAMK1D	circCAMK1D-4	ENSG00000183049	-0.0034001	0.00268988	-1.26403	0.207174
chr10:12814195|12816328	chr10_12816328_12814195:+	chr10	12816328	12814195	+	CAMK1D	circCAMK1D-5	ENSG00000183049	-0.00403794	0.0043249	-0.93365	0.351216
chr10:126970702|126981973	chr10_126981973_126970702:+	chr10	126981973	126970702	+	DOCK1	circDOCK1-1	ENSG00000150760	-0.00299559	0.00287878	-1.04057	0.298889
chr10:126970702|126990603	chr10_126990603_126970702:+	chr10	126990603	126970702	+	DOCK1	circDOCK1-2	ENSG00000150760	0.00277813	0.0113274	0.245259	0.80642
chr10:126970702|127000307	chr10_127000307_126970702:+	chr10	127000307	126970702	+	DOCK1	circDOCK1-3	ENSG00000150760	-0.0418883	0.0304691	-1.37478	0.1702
chr10:126970702|127008804	chr10_127008804_126970702:+	chr10	127008804	126970702	+	DOCK1	circDOCK1-4	ENSG00000150760	-0.000794452	0.00236775	-0.33553	0.737454
chr10:126970702|127012374	chr10_127012374_126970702:+	chr10	127012374	126970702	+	DOCK1	circDOCK1-5	ENSG00000150760	-0.000973826	0.00174309	-0.558679	0.576787
chr10:126970702|127127764	chr10_127127764_126970702:+	chr10	127127764	126970702	+	DOCK1	circDOCK1-6	ENSG00000150760	0.00045851	0.00224128	0.204575	0.838039
chr10:126996748|126999435	chr10_126999435_126996748:+	chr10	126999435	126996748	+	DOCK1	circDOCK1-7	ENSG00000150760	0.00105111	0.00223687	0.469902	0.638757
chr10:126996748|127000307	chr10_127000307_126996748:+	chr10	127000307	126996748	+	DOCK1	circDOCK1-8	ENSG00000150760	-0.00400549	0.00296654	-1.35022	0.177936
chr10:127008732|127037816	chr10_127037816_127008732:+	chr10	127037816	127008732	+	DOCK1	circDOCK1-9	ENSG00000150760	0.00254739	0.00432678	0.588749	0.556461
chr10:127042625|127061776	chr10_127061776_127042625:+	chr10	127061776	127042625	+	DOCK1	circDOCK1-10	ENSG00000150760	-0.00419841	0.00300728	-1.39608	0.163695
chr10:127061668|127127764	chr10_127127764_127061668:+	chr10	127127764	127061668	+	DOCK1	circDOCK1-11	ENSG00000150760	0.000702835	0.00241856	0.2906	0.771553
chr10:12998338|13074100	chr10_12998338_13074100:-	chr10	12998338	13074100	-	CCDC3	circCCDC3	ENSG00000151468	-0.0108912	0.0156662	-0.695201	0.487454
chr10:130166507|130171636	chr10_130171636_130166507:+	chr10	130171636	130166507	+	GLRX3	circGLRX3	ENSG00000108010	-0.00384957	0.00444379	-0.866281	0.38701
chr10:131104265|131134448	chr10_131104265_131134448:-	chr10	131104265	131134448	-	TCERG1L	circTCERG1L-1	ENSG00000176769	-0.00251891	0.00406886	-0.61907	0.536328
chr10:131116799|131146660	chr10_131116799_131146660:-	chr10	131116799	131146660	-	TCERG1L	circTCERG1L-2	ENSG00000176769	-0.00934597	0.00624928	-1.49553	0.135801
chr10:131308211|131309299	chr10_131308211_131309299:-	chr10	131308211	131309299	-	TCERG1L	circTCERG1L-3	ENSG00000176769	-0.00775804	0.0048313	-1.60579	0.109345
chr10:13280976|13295606	chr10_13280976_13295606:-	chr10	13280976	13295606	-	PHYH	circPHYH	ENSG00000107537	0.00485267	0.0036603	1.32576	0.185902
chr10:131934458|131945459	chr10_131945459_131934458:+	chr10	131945459	131934458	+	PPP2R2D	circPPP2R2D-1	ENSG00000175470	0.000413157	0.00340613	0.121298	0.903534
chr10:131934458|131947791	chr10_131947791_131934458:+	chr10	131947791	131934458	+	PPP2R2D	circPPP2R2D-2	ENSG00000175470	-0.00173317	0.00789659	-0.219483	0.826419
chr10:131943968|131945459	chr10_131945459_131943968:+	chr10	131945459	131943968	+	PPP2R2D	circPPP2R2D-3	ENSG00000175470	-0.00109575	0.00219931	-0.498226	0.61868
chr10:131970638|131973943	chr10_131970638_131973943:-	chr10	131970638	131973943	-	BNIP3	circBNIP3	ENSG00000176171	-0.00102735	0.00291347	-0.35262	0.724615
chr10:132690392|132710456	chr10_132710456_132690392:+	chr10	132710456	132690392	+	INPP5A	circINPP5A-1	ENSG00000068383	-0.00179078	0.0029213	-0.613007	0.540324
chr10:132690392|132726905	chr10_132726905_132690392:+	chr10	132726905	132690392	+	INPP5A	circINPP5A-2	ENSG00000068383	0.000856659	0.00237394	0.360859	0.718452
chr10:13659323|13663509	chr10_13659323_13663509:-	chr10	13659323	13663509	-	FRMD4A	circFRMD4A-1	ENSG00000151474	0.00258589	0.00344358	0.750931	0.453268
chr10:13663453|13675044	chr10_13663453_13675044:-	chr10	13663453	13675044	-	FRMD4A	circFRMD4A-2	ENSG00000151474	-0.00144502	0.00448661	-0.322074	0.747615
chr10:13693898|13747819	chr10_13693898_13747819:-	chr10	13693898	13747819	-	FRMD4A	circFRMD4A-3	ENSG00000151474	-0.00131384	0.00173996	-0.755099	0.450766
chr10:13737844|13747819	chr10_13737844_13747819:-	chr10	13737844	13747819	-	FRMD4A	circFRMD4A-4	ENSG00000151474	-0.00124803	0.00275359	-0.453238	0.650696
chr10:13737844|13762680	chr10_13737844_13762680:-	chr10	13737844	13762680	-	FRMD4A	circFRMD4A-5	ENSG00000151474	-0.0101489	0.00261828	-3.87616	0.000129712	down
chr10:13782922|13858912	chr10_13782922_13858912:-	chr10	13782922	13858912	-	FRMD4A	circFRMD4A-6	ENSG00000151474	-0.00374633	0.00222177	-1.68619	0.0927717
chr10:14848609|14855943	chr10_14855943_14848609:+	chr10	14855943	14848609	+	HSPA14	circHSPA14	ENSG00000187522	0.00195789	0.00625747	0.312889	0.754577
chr10:14896846|14897517	chr10_14897517_14896846:+	chr10	14897517	14896846	+	SUV39H2	circSUV39H2	ENSG00000152455	-0.015648	0.0141876	-1.10293	0.270917
chr10:15128350|15135418	chr10_15128350_15135418:-	chr10	15128350	15135418	-	NMT2	circNMT2-1	ENSG00000152465	-0.00134667	0.0028868	-0.466492	0.641193
chr10:15128350|15141557	chr10_15128350_15141557:-	chr10	15128350	15141557	-	NMT2	circNMT2-2	ENSG00000152465	-0.00180655	0.00252056	-0.716724	0.474087
chr10:15248639|15284105	chr10_15248639_15284105:-	chr10	15248639	15284105	-	FAM171A1	circFAM171A1-1	ENSG00000148468	0.00121972	0.00277749	0.439143	0.660866
chr10:15275855|15284105	chr10_15275855_15284105:-	chr10	15275855	15284105	-	FAM171A1	circFAM171A1-2	ENSG00000148468	6.34589e-05	0.00373545	0.0169883	0.986457
chr10:15548455|15586664	chr10_15548455_15586664:-	chr10	15548455	15586664	-	ITGA8	circITGA8-1	ENSG00000077943	-0.000388053	0.00223631	-0.173524	0.862353
chr10:15558074|15586664	chr10_15558074_15586664:-	chr10	15558074	15586664	-	ITGA8	circITGA8-2	ENSG00000077943	-0.00155156	0.00247171	-0.627727	0.530648
chr10:15572211|15586664	chr10_15572211_15586664:-	chr10	15572211	15586664	-	ITGA8	circITGA8-3	ENSG00000077943	-0.00134466	0.00250733	-0.536291	0.592144
chr10:15796100|15841599	chr10_15796100_15841599:-	chr10	15796100	15841599	-	MINDY3	circMINDY3-1	ENSG00000148481	0.00202658	0.00221558	0.914696	0.361067
chr10:15796100|15847943	chr10_15796100_15847943:-	chr10	15796100	15847943	-	MINDY3	circMINDY3-2	ENSG00000148481	0.0194895	0.0342129	0.569653	0.569328
chr10:15816835|15843272	chr10_15816835_15843272:-	chr10	15816835	15843272	-	MINDY3	circMINDY3-3	ENSG00000148481	-0.0103317	0.00747943	-1.38135	0.168172
chr10:15816835|15847943	chr10_15816835_15847943:-	chr10	15816835	15847943	-	MINDY3	circMINDY3-4	ENSG00000148481	-0.000148636	0.0675428	-0.00220062	0.998246
chr10:15821656|15843272	chr10_15821656_15843272:-	chr10	15821656	15843272	-	MINDY3	circMINDY3-5	ENSG00000148481	-0.0250755	0.0204284	-1.22748	0.220578
chr10:15821656|15847943	chr10_15821656_15847943:-	chr10	15821656	15847943	-	MINDY3	circMINDY3-6	ENSG00000148481	0.0553166	0.023445	2.35942	0.0189271
chr10:15833630|15843272	chr10_15833630_15843272:-	chr10	15833630	15843272	-	MINDY3	circMINDY3-7	ENSG00000148481	0.00551142	0.00967726	0.569523	0.569416
chr10:15833630|15847943	chr10_15833630_15847943:-	chr10	15833630	15847943	-	MINDY3	circMINDY3-8	ENSG00000148481	0.0317915	0.0634526	0.501028	0.616709
chr10:16695023|16782084	chr10_16695023_16782084:-	chr10	16695023	16782084	-	RSU1	circRSU1-1	ENSG00000148484	0.0011903	0.00226841	0.524731	0.600148
chr10:16752539|16764510	chr10_16752539_16764510:-	chr10	16752539	16764510	-	RSU1	circRSU1-2	ENSG00000148484	0.00236041	0.00199519	1.18305	0.237702
chr10:16752539|16782084	chr10_16752539_16782084:-	chr10	16752539	16782084	-	RSU1	circRSU1-3	ENSG00000148484	-0.00863027	0.016401	-0.526204	0.599125
chr10:17157441|17168917	chr10_17157441_17168917:-	chr10	17157441	17168917	-	TRDMT1	circTRDMT1	ENSG00000107614	0.00804065	0.00762399	1.05465	0.292411
chr10:17603560|17604047	chr10_17603560_17604047:-	chr10	17603560	17604047	-	HACD1	circHACD1	ENSG00000165996	-0.00449583	0.00241543	-1.86129	0.0636552
chr10:17688027|17696869	chr10_17696869_17688027:+	chr10	17696869	17688027	+	STAM	circSTAM-1	ENSG00000136738	0.000190468	0.00222148	0.0857393	0.931729
chr10:17704431|17705741	chr10_17705741_17704431:+	chr10	17705741	17704431	+	STAM	circSTAM-2	ENSG00000136738	-0.00476443	0.0143577	-0.331838	0.740237
chr10:17977902|18003358	chr10_18003358_17977902:+	chr10	18003358	17977902	+	SLC39A12	circSLC39A12	ENSG00000148482	0.00315364	0.00513833	0.613747	0.539836
chr10:18498355|18500948	chr10_18500948_18498355:+	chr10	18500948	18498355	+	CACNB2	circCACNB2-1	ENSG00000165995	-0.00368037	0.00233915	-1.57338	0.116657
chr10:18498355|18506547	chr10_18506547_18498355:+	chr10	18506547	18498355	+	CACNB2	circCACNB2-2	ENSG00000165995	0.00100931	0.00276931	0.364461	0.715764
chr10:18498355|18518968	chr10_18518968_18498355:+	chr10	18518968	18498355	+	CACNB2	circCACNB2-3	ENSG00000165995	-0.00143364	0.00204235	-0.701956	0.483237
chr10:18527588|18536196	chr10_18536196_18527588:+	chr10	18536196	18527588	+	CACNB2	circCACNB2-4	ENSG00000165995	-0.0154033	0.0143999	-1.06968	0.2856
chr10:18585949|18616293	chr10_18585949_18616293:-	chr10	18585949	18616293	-	NSUN6	circNSUN6-1	ENSG00000241058	-0.00846884	0.00444451	-1.90546	0.0576513
chr10:18596208|18616293	chr10_18596208_18616293:-	chr10	18596208	18616293	-	NSUN6	circNSUN6-2	ENSG00000241058	-0.0011911	0.00169213	-0.703908	0.482022
chr10:18596208|18648645	chr10_18596208_18648645:-	chr10	18596208	18648645	-	NSUN6	circNSUN6-3	ENSG00000241058	-0.00269045	0.00320059	-0.840612	0.401217
chr10:18609845|18616293	chr10_18609845_18616293:-	chr10	18609845	18616293	-	NSUN6	circNSUN6-4	ENSG00000241058	-0.00693892	0.00394727	-1.7579	0.0797577
chr10:20143295|20177409	chr10_20177409_20143295:+	chr10	20177409	20143295	+	PLXDC2	circPLXDC2-1	ENSG00000120594	0.000214499	0.00339295	0.0632191	0.949633
chr10:20147784|20177409	chr10_20177409_20147784:+	chr10	20177409	20147784	+	PLXDC2	circPLXDC2-2	ENSG00000120594	-0.000919892	0.00371314	-0.24774	0.804501
chr10:20164468|20219102	chr10_20219102_20164468:+	chr10	20219102	20164468	+	PLXDC2	circPLXDC2-3	ENSG00000120594	0.00199747	0.00246557	0.810145	0.418482
chr10:20164468|20245505	chr10_20245505_20164468:+	chr10	20245505	20164468	+	PLXDC2	circPLXDC2-4	ENSG00000120594	0.00427572	0.0022998	1.85917	0.0639568
chr10:20176999|20219102	chr10_20219102_20176999:+	chr10	20219102	20176999	+	PLXDC2	circPLXDC2-5	ENSG00000120594	0.00931357	0.00499559	1.86436	0.0632227
chr10:20176999|20245505	chr10_20245505_20176999:+	chr10	20245505	20176999	+	PLXDC2	circPLXDC2-6	ENSG00000120594	0.00198358	0.00235503	0.842271	0.40029
chr10:20211669|20219102	chr10_20219102_20211669:+	chr10	20219102	20211669	+	PLXDC2	circPLXDC2-7	ENSG00000120594	-0.00175234	0.0021681	-0.808235	0.419579
chr10:20828530|20852649	chr10_20828530_20852649:-	chr10	20828530	20852649	-	NEBL	circNEBL-1	ENSG00000078114	-0.00657031	0.00411025	-1.59852	0.110953
chr10:20831196|20840849	chr10_20831196_20840849:-	chr10	20831196	20840849	-	NEBL	circNEBL-2	ENSG00000078114	0.000721552	0.00365456	0.197439	0.843614
chr10:20840739|20852649	chr10_20840739_20852649:-	chr10	20840739	20852649	-	NEBL	circNEBL-3	ENSG00000078114	0.00309594	0.00421375	0.734724	0.463066
chr10:20840739|20868765	chr10_20840739_20868765:-	chr10	20840739	20868765	-	NEBL	circNEBL-4	ENSG00000078114	-0.00138777	0.00256366	-0.541323	0.588676
chr10:20840739|20869841	chr10_20840739_20869841:-	chr10	20840739	20869841	-	NEBL	circNEBL-5	ENSG00000078114	-0.00238463	0.00592209	-0.402666	0.687473
chr10:20845258|20852649	chr10_20845258_20852649:-	chr10	20845258	20852649	-	NEBL	circNEBL-6	ENSG00000078114	-0.00294746	0.00522374	-0.564243	0.573
chr10:21586294|21617207	chr10_21617207_21586294:+	chr10	21617207	21586294	+	MLLT10	circMLLT10-1	ENSG00000078403	0.00425753	0.00422716	1.00719	0.314636
chr10:21586294|21651768	chr10_21651768_21586294:+	chr10	21651768	21586294	+	MLLT10	circMLLT10-2	ENSG00000078403	-0.000271266	0.00319238	-0.0849732	0.932338
chr10:21673350|21727928	chr10_21727928_21673350:+	chr10	21727928	21673350	+	MLLT10	circMLLT10-3	ENSG00000078403	-0.00530284	0.00194881	-2.72107	0.00687724	down
chr10:21713772|21727928	chr10_21727928_21713772:+	chr10	21727928	21713772	+	MLLT10	circMLLT10-4	ENSG00000078403	-0.0136662	0.00459204	-2.97607	0.00315099	down
chr10:21713772|21735235	chr10_21735235_21713772:+	chr10	21735235	21713772	+	MLLT10	circMLLT10-5	ENSG00000078403	0.00311161	0.00269605	1.15414	0.249339
chr10:21805980|21920963	chr10_21805980_21920963:-	chr10	21805980	21920963	-	DNAJC1	circDNAJC1-1	ENSG00000136770	0.00282214	0.004158	0.678724	0.497822
chr10:21882282|21920963	chr10_21882282_21920963:-	chr10	21882282	21920963	-	DNAJC1	circDNAJC1-2	ENSG00000136770	0.0113948	0.0196099	0.581075	0.561615
chr10:21882282|21929141	chr10_21882282_21929141:-	chr10	21882282	21929141	-	DNAJC1	circDNAJC1-3	ENSG00000136770	-0.00527814	0.00529594	-0.99664	0.319722
chr10:21904522|21920963	chr10_21904522_21920963:-	chr10	21904522	21920963	-	DNAJC1	circDNAJC1-4	ENSG00000136770	-0.0232617	0.0200021	-1.16296	0.245745
chr10:21904522|21929141	chr10_21904522_21929141:-	chr10	21904522	21929141	-	DNAJC1	circDNAJC1-5	ENSG00000136770	0.00284288	0.00750912	0.378591	0.705253
chr10:179994|210048	chr10_210048_179994:+	chr10	210048	179994	+	ZMYND11	circZMYND11-1	ENSG00000015171	0.00297633	0.00461211	0.64533	0.519194
chr10:179994|221356	chr10_221356_179994:+	chr10	221356	179994	+	ZMYND11	circZMYND11-2	ENSG00000015171	-0.0500284	0.0177778	-2.8141	0.00520619	down
chr10:179994|242139	chr10_242139_179994:+	chr10	242139	179994	+	ZMYND11	circZMYND11-3	ENSG00000015171	0.00172413	0.00200069	0.861767	0.389486
chr10:179994|249088	chr10_249088_179994:+	chr10	249088	179994	+	ZMYND11	circZMYND11-4	ENSG00000015171	0.015588	0.0225464	0.691374	0.489851
chr10:22591629|22609717	chr10_22591629_22609717:-	chr10	22591629	22609717	-	PIP4K2A	circPIP4K2A	ENSG00000150867	-0.00232112	0.00485245	-0.478339	0.632748
chr10:23223598|23250691	chr10_23223598_23250691:-	chr10	23223598	23250691	-	C10orf67	circC10orf67	ENSG00000179133	-0.000606625	0.00214175	-0.283238	0.777185
chr10:24219626|24219909	chr10_24219909_24219626:+	chr10	24219909	24219626	+	KIAA1217	circKIAA1217-1	ENSG00000120549	-0.00431011	0.00385906	-1.11688	0.264916
chr10:24494500|24513434	chr10_24513434_24494500:+	chr10	24513434	24494500	+	KIAA1217	circKIAA1217-2	ENSG00000120549	0.00208121	0.00714476	0.291292	0.771024
chr10:24494500|24520253	chr10_24520253_24494500:+	chr10	24520253	24494500	+	KIAA1217	circKIAA1217-3	ENSG00000120549	-0.000613006	0.00370188	-0.165593	0.868586
chr10:24521782|24528119	chr10_24528119_24521782:+	chr10	24528119	24521782	+	KIAA1217	circKIAA1217-4	ENSG00000120549	0.00196944	0.00205013	0.960641	0.337486
chr10:24524323|24528119	chr10_24528119_24524323:+	chr10	24528119	24524323	+	KIAA1217	circKIAA1217-5	ENSG00000120549	-0.000796231	0.00379069	-0.210049	0.833768
chr10:24619473|24635103	chr10_24619473_24635103:-	chr10	24619473	24635103	-	ARHGAP21	circARHGAP21-1	ENSG00000107863	-0.00792803	0.0089042	-0.89037	0.373962
chr10:24629996|24635103	chr10_24629996_24635103:-	chr10	24629996	24635103	-	ARHGAP21	circARHGAP21-2	ENSG00000107863	0.00360749	0.00986806	0.365572	0.714935
chr10:24629996|24670397	chr10_24629996_24670397:-	chr10	24629996	24670397	-	ARHGAP21	circARHGAP21-3	ENSG00000107863	0.0068705	0.00479883	1.4317	0.153243
chr10:24851388|24858409	chr10_24851388_24858409:-	chr10	24851388	24858409	-	PRTFDC1	circPRTFDC1-1	ENSG00000099256	0.000955072	0.00258496	0.369472	0.71203
chr10:24851388|24942436	chr10_24851388_24942436:-	chr10	24851388	24942436	-	PRTFDC1	circPRTFDC1-2	ENSG00000099256	-0.00519287	0.00387637	-1.33962	0.181356
chr10:24855318|24858409	chr10_24855318_24858409:-	chr10	24855318	24858409	-	PRTFDC1	circPRTFDC1-3	ENSG00000099256	-0.00248146	0.00443192	-0.559906	0.575951
chr10:24871998|24942436	chr10_24871998_24942436:-	chr10	24871998	24942436	-	PRTFDC1	circPRTFDC1-4	ENSG00000099256	0.0052513	0.00451748	1.16244	0.245957
chr10:24937184|24942436	chr10_24937184_24942436:-	chr10	24937184	24942436	-	PRTFDC1	circPRTFDC1-5	ENSG00000099256	-0.00571776	0.00514691	-1.11091	0.267473
chr10:25395911|25412473	chr10_25412473_25395911:+	chr10	25412473	25395911	+	GPR158	circGPR158-1	ENSG00000151025	-0.00897156	0.00814635	-1.1013	0.271626
chr10:25395911|25466719	chr10_25466719_25395911:+	chr10	25466719	25395911	+	GPR158	circGPR158-2	ENSG00000151025	-0.00402406	0.00295856	-1.36014	0.17478
chr10:25589007|25596789	chr10_25596789_25589007:+	chr10	25596789	25589007	+	GPR158	circGPR158-3	ENSG00000151025	-0.00788361	0.00270627	-2.91309	0.0038405	down
chr10:26704677|26709768	chr10_26709768_26704677:+	chr10	26709768	26704677	+	PDSS1	circPDSS1-1	ENSG00000148459	0.000586192	0.00301157	0.194647	0.845798
chr10:26705286|26720359	chr10_26720359_26705286:+	chr10	26720359	26705286	+	PDSS1	circPDSS1-2	ENSG00000148459	0.00116514	0.00254263	0.45824	0.647103
chr10:26759062|26770345	chr10_26759062_26770345:-	chr10	26759062	26770345	-	ABI1	circABI1-1	ENSG00000136754	-0.0146174	0.00703103	-2.07899	0.0384458
chr10:26763880|26770345	chr10_26763880_26770345:-	chr10	26763880	26770345	-	ABI1	circABI1-2	ENSG00000136754	-0.0155291	0.00545442	-2.84706	0.00470891	down
chr10:27012882|27014711	chr10_27012882_27014711:-	chr10	27012882	27014711	-	ANKRD26	circANKRD26-1	ENSG00000107890	0.00239888	0.00244589	0.980781	0.327471
chr10:27012882|27017792	chr10_27012882_27017792:-	chr10	27012882	27017792	-	ANKRD26	circANKRD26-2	ENSG00000107890	0.00686483	0.00391942	1.75149	0.0808569
chr10:27012882|27024559	chr10_27012882_27024559:-	chr10	27012882	27024559	-	ANKRD26	circANKRD26-3	ENSG00000107890	-0.00051692	0.00282372	-0.183064	0.854869
chr10:27017502|27017792	chr10_27017502_27017792:-	chr10	27017502	27017792	-	ANKRD26	circANKRD26-4	ENSG00000107890	-0.00265922	0.00267684	-0.99342	0.321285
chr10:27017502|27022687	chr10_27017502_27022687:-	chr10	27017502	27022687	-	ANKRD26	circANKRD26-5	ENSG00000107890	0.00262547	0.00264146	0.993947	0.321029
chr10:27017502|27024559	chr10_27017502_27024559:-	chr10	27017502	27024559	-	ANKRD26	circANKRD26-6	ENSG00000107890	-0.00244874	0.00272256	-0.899428	0.369127
chr10:27022558|27048979	chr10_27022558_27048979:-	chr10	27022558	27048979	-	ANKRD26	circANKRD26-7	ENSG00000107890	0.00168511	0.00209251	0.805307	0.421264
chr10:27033225|27061242	chr10_27033225_27061242:-	chr10	27033225	27061242	-	ANKRD26	circANKRD26-8	ENSG00000107890	0.000587646	0.00226954	0.258927	0.795864
chr10:27039965|27043567	chr10_27039965_27043567:-	chr10	27039965	27043567	-	ANKRD26	circANKRD26-9	ENSG00000107890	-0.00273048	0.00266463	-1.02471	0.306303
chr10:27039965|27061242	chr10_27039965_27061242:-	chr10	27039965	27061242	-	ANKRD26	circANKRD26-10	ENSG00000107890	0.00129864	0.00339156	0.382903	0.702056
chr10:27046353|27061242	chr10_27046353_27061242:-	chr10	27046353	27061242	-	ANKRD26	circANKRD26-11	ENSG00000107890	0.00318217	0.00251554	1.26501	0.206825
chr10:27048801|27067286	chr10_27048801_27067286:-	chr10	27048801	27067286	-	ANKRD26	circANKRD26-12	ENSG00000107890	0.000814429	0.00247549	0.328998	0.742381
chr10:27063988|27079161	chr10_27063988_27079161:-	chr10	27063988	27079161	-	ANKRD26	circANKRD26-13	ENSG00000107890	0.000852729	0.0019671	0.433496	0.664958
chr10:27066487|27079161	chr10_27066487_27079161:-	chr10	27066487	27079161	-	ANKRD26	circANKRD26-14	ENSG00000107890	-0.00215066	0.00307082	-0.700353	0.484235
chr10:27066487|27092512	chr10_27066487_27092512:-	chr10	27066487	27092512	-	ANKRD26	circANKRD26-15	ENSG00000107890	-0.00021312	0.00203879	-0.104532	0.916815
chr10:27067157|27079161	chr10_27067157_27079161:-	chr10	27067157	27079161	-	ANKRD26	circANKRD26-16	ENSG00000107890	-0.0038856	0.0030526	-1.27288	0.20402
chr10:27067157|27086609	chr10_27067157_27086609:-	chr10	27067157	27086609	-	ANKRD26	circANKRD26-17	ENSG00000107890	-0.00261135	0.00454366	-0.574723	0.565898
chr10:27067157|27092512	chr10_27067157_27092512:-	chr10	27067157	27092512	-	ANKRD26	circANKRD26-18	ENSG00000107890	-0.00292952	0.00349302	-0.838676	0.402302
chr10:27114521|27121448	chr10_27114521_27121448:-	chr10	27114521	27121448	-	YME1L1	circYME1L1-1	ENSG00000136758	-0.00961131	0.00716638	-1.34117	0.180854
chr10:27117576|27121448	chr10_27117576_27121448:-	chr10	27117576	27121448	-	YME1L1	circYME1L1-2	ENSG00000136758	0.00344751	0.00493574	0.698479	0.485404
chr10:27131859|27136385	chr10_27131859_27136385:-	chr10	27131859	27136385	-	YME1L1	circYME1L1-3	ENSG00000136758	-0.0026985	0.00395443	-0.682398	0.4955
chr10:27142387|27145590	chr10_27142387_27145590:-	chr10	27142387	27145590	-	YME1L1	circYME1L1-4	ENSG00000136758	-0.0140681	0.00935412	-1.50395	0.133619
chr10:27165064|27165539	chr10_27165539_27165064:+	chr10	27165539	27165064	+	MASTL	circMASTL	ENSG00000120539	-0.00282818	0.00197898	-1.42911	0.153986
chr10:27532507|27533994	chr10_27533994_27532507:+	chr10	27533994	27532507	+	RAB18	circRAB18	ENSG00000099246	-0.0172972	0.00939019	-1.84205	0.0664294
chr10:27734456|27735374	chr10_27734456_27735374:-	chr10	27734456	27735374	-	MKX	circMKX	ENSG00000150051	-0.00231395	0.0022024	-1.05065	0.294243
chr10:28069772|28089841	chr10_28069772_28089841:-	chr10	28069772	28089841	-	MPP7	circMPP7-1	ENSG00000150054	0.000610423	0.00628556	0.0971151	0.922698
chr10:28119651|28131691	chr10_28119651_28131691:-	chr10	28119651	28131691	-	MPP7	circMPP7-2	ENSG00000150054	0.00121012	0.00330245	0.366432	0.714294
chr10:28583399|28596041	chr10_28596041_28583399:+	chr10	28596041	28583399	+	WAC	circWAC	ENSG00000095787	-0.0192463	0.00717493	-2.68243	0.00770343	down
chr10:30026103|30029866	chr10_30026103_30029866:-	chr10	30026103	30029866	-	JCAD	circJCAD	ENSG00000165757	-0.00478123	0.00356164	-1.34243	0.180446
chr10:30322391|30341640	chr10_30322391_30341640:-	chr10	30322391	30341640	-	MTPAP	circMTPAP	ENSG00000107951	0.000130045	0.0027293	0.0476477	0.962028
chr10:30876998|30984426	chr10_30876998_30984426:-	chr10	30876998	30984426	-	ZNF438	circZNF438-1	ENSG00000183621	0.0066167	0.00493637	1.3404	0.181104
chr10:30908933|30984426	chr10_30908933_30984426:-	chr10	30908933	30984426	-	ZNF438	circZNF438-2	ENSG00000183621	0.000938682	0.00225678	0.415938	0.677745
chr10:31355144|31387798	chr10_31387798_31355144:+	chr10	31387798	31355144	+	ZEB1	circZEB1-1	ENSG00000148516	-0.00291775	0.00238779	-1.22195	0.222663
chr10:31373018|31387266	chr10_31387266_31373018:+	chr10	31387266	31373018	+	ZEB1	circZEB1-2	ENSG00000148516	0.00347289	0.00347066	1.00064	0.317785
chr10:31373018|31387798	chr10_31387798_31373018:+	chr10	31387798	31373018	+	ZEB1	circZEB1-3	ENSG00000148516	-0.0114886	0.00526324	-2.1828	0.0298052
chr10:31373018|31461237	chr10_31461237_31373018:+	chr10	31461237	31373018	+	ZEB1	circZEB1-4	ENSG00000148516	-0.00681909	0.00951969	-0.716314	0.47434
chr10:31373018|31502509	chr10_31502509_31373018:+	chr10	31502509	31373018	+	ZEB1	circZEB1-5	ENSG00000148516	-9.64372e-05	0.00240308	-0.0401307	0.968015
chr10:31387124|31461237	chr10_31461237_31387124:+	chr10	31461237	31387124	+	ZEB1	circZEB1-6	ENSG00000148516	-0.00635847	0.00299969	-2.11971	0.0348298
chr10:31461037|31502509	chr10_31502509_31461037:+	chr10	31502509	31461037	+	ZEB1	circZEB1-7	ENSG00000148516	-0.000186339	0.00276284	-0.0674449	0.946271
chr10:3158040|3160330	chr10_3158040_3160330:-	chr10	3158040	3160330	-	PITRM1	circPITRM1-1	ENSG00000107959	-0.000776027	0.00349723	-0.221898	0.824541
chr10:3158914|3160330	chr10_3158914_3160330:-	chr10	3158914	3160330	-	PITRM1	circPITRM1-2	ENSG00000107959	-0.0120095	0.00772623	-1.55438	0.121122
chr10:3163725|3167042	chr10_3163725_3167042:-	chr10	3163725	3167042	-	PITRM1	circPITRM1-3	ENSG00000107959	0.000252559	0.00255142	0.0989877	0.921212
chr10:31843461|31861658	chr10_31843461_31861658:-	chr10	31843461	31861658	-	ARHGAP12	circARHGAP12-1	ENSG00000165322	0.000667331	0.00179717	0.371324	0.710652
chr10:31861395|31910563	chr10_31861395_31910563:-	chr10	31861395	31910563	-	ARHGAP12	circARHGAP12-2	ENSG00000165322	-0.000542972	0.00192827	-0.281584	0.778451
chr10:31908172|31910563	chr10_31908172_31910563:-	chr10	31908172	31910563	-	ARHGAP12	circARHGAP12-3	ENSG00000165322	-0.065099	0.0561687	-1.15899	0.247358
chr10:32017143|32019959	chr10_32017143_32019959:-	chr10	32017143	32019959	-	KIF5B	circKIF5B-1	ENSG00000170759	-0.00138938	0.00385803	-0.360126	0.718999
chr10:32019858|32021287	chr10_32019858_32021287:-	chr10	32019858	32021287	-	KIF5B	circKIF5B-2	ENSG00000170759	-0.00459691	0.00732545	-0.627526	0.530779
chr10:32034690|32037607	chr10_32034690_32037607:-	chr10	32034690	32037607	-	KIF5B	circKIF5B-3	ENSG00000170759	-0.00229256	0.002466	-0.929668	0.353271
chr10:32291163|32293737	chr10_32291163_32293737:-	chr10	32291163	32293737	-	EPC1	circEPC1	ENSG00000120616	0.00357083	0.00210481	1.6965	0.0908007
chr10:32451592|32456334	chr10_32456334_32451592:+	chr10	32456334	32451592	+	CCDC7	circCCDC7-1	ENSG00000216937	-0.0017298	0.00338051	-0.511697	0.60923
chr10:32451592|32462703	chr10_32462703_32451592:+	chr10	32462703	32451592	+	CCDC7	circCCDC7-2	ENSG00000216937	0.00254759	0.00541679	0.470313	0.638464
chr10:32451592|32463049	chr10_32463049_32451592:+	chr10	32463049	32451592	+	CCDC7	circCCDC7-3	ENSG00000216937	0.00339568	0.00400475	0.847913	0.397145
chr10:32451592|32474023	chr10_32474023_32451592:+	chr10	32474023	32451592	+	CCDC7	circCCDC7-4	ENSG00000216937	0.0347841	0.0547884	0.634882	0.525977
chr10:32451592|32481782	chr10_32481782_32451592:+	chr10	32481782	32451592	+	CCDC7	circCCDC7-5	ENSG00000216937	0.020339	0.0122617	1.65874	0.0981869
chr10:32451592|32517975	chr10_32517975_32451592:+	chr10	32517975	32451592	+	CCDC7	circCCDC7-6	ENSG00000216937	-0.00135247	0.00495449	-0.272979	0.785053
chr10:32451592|32518505	chr10_32518505_32451592:+	chr10	32518505	32451592	+	CCDC7	circCCDC7-7	ENSG00000216937	-0.00185833	0.00215817	-0.861067	0.389871
chr10:32451592|32544301	chr10_32544301_32451592:+	chr10	32544301	32451592	+	CCDC7	circCCDC7-8	ENSG00000216937	0.0289028	0.0158059	1.82861	0.0684252
chr10:32451592|32565620	chr10_32565620_32451592:+	chr10	32565620	32451592	+	CCDC7	circCCDC7-9	ENSG00000216937	-0.00813851	0.00604724	-1.34582	0.17935
chr10:32451592|32567891	chr10_32567891_32451592:+	chr10	32567891	32451592	+	CCDC7	circCCDC7-10	ENSG00000216937	0	Inf		1
chr10:32451592|32584304	chr10_32584304_32451592:+	chr10	32584304	32451592	+	CCDC7	circCCDC7-11	ENSG00000216937	0.0421861	0.0351295	1.20087	0.230724
chr10:32451592|32623817	chr10_32623817_32451592:+	chr10	32623817	32451592	+	CCDC7	circCCDC7-12	ENSG00000216937	-0.00214592	0.00709942	-0.302267	0.762653
chr10:32451592|32634364	chr10_32634364_32451592:+	chr10	32634364	32451592	+	CCDC7	circCCDC7-13	ENSG00000216937	-0.000115412	0.00281376	-0.0410171	0.967309
chr10:32451592|32635158	chr10_32635158_32451592:+	chr10	32635158	32451592	+	CCDC7	circCCDC7-14	ENSG00000216937	-0.00429306	0.00235649	-1.8218	0.0694544
chr10:32462683|32474023	chr10_32474023_32462683:+	chr10	32474023	32462683	+	CCDC7	circCCDC7-15	ENSG00000216937	0.00237552	0.00326131	0.728394	0.466926
chr10:32462683|32481782	chr10_32481782_32462683:+	chr10	32481782	32462683	+	CCDC7	circCCDC7-16	ENSG00000216937	0.000775875	0.00189464	0.409511	0.682449
chr10:32462683|32518505	chr10_32518505_32462683:+	chr10	32518505	32462683	+	CCDC7	circCCDC7-17	ENSG00000216937	-0.00294975	0.0023837	-1.23747	0.216856
chr10:32462683|32544301	chr10_32544301_32462683:+	chr10	32544301	32462683	+	CCDC7	circCCDC7-18	ENSG00000216937	-0.000210223	0.00312727	-0.0672225	0.946448
chr10:32462683|32565620	chr10_32565620_32462683:+	chr10	32565620	32462683	+	CCDC7	circCCDC7-19	ENSG00000216937	-0.0126144	0.0055961	-2.25413	0.0248904
chr10:32462683|32584304	chr10_32584304_32462683:+	chr10	32584304	32462683	+	CCDC7	circCCDC7-20	ENSG00000216937	0.00388807	0.021999	0.176739	0.85983
chr10:32462683|32623817	chr10_32623817_32462683:+	chr10	32623817	32462683	+	CCDC7	circCCDC7-21	ENSG00000216937	-0.000859571	0.00243462	-0.353061	0.724284
chr10:32471064|32474023	chr10_32474023_32471064:+	chr10	32474023	32471064	+	CCDC7	circCCDC7-22	ENSG00000216937	0.00475496	0.00644023	0.738322	0.460881
chr10:32471064|32584304	chr10_32584304_32471064:+	chr10	32584304	32471064	+	CCDC7	circCCDC7-23	ENSG00000216937	0.00678366	0.00305144	2.2231	0.0269344
chr10:32472481|32481782	chr10_32481782_32472481:+	chr10	32481782	32472481	+	CCDC7	circCCDC7-24	ENSG00000216937	-0.000677091	0.00406496	-0.166568	0.867819
chr10:32472481|32518505	chr10_32518505_32472481:+	chr10	32518505	32472481	+	CCDC7	circCCDC7-25	ENSG00000216937	-0.00368383	0.00339881	-1.08386	0.279276
chr10:32472481|32544301	chr10_32544301_32472481:+	chr10	32544301	32472481	+	CCDC7	circCCDC7-26	ENSG00000216937	-0.00135653	0.00472791	-0.28692	0.774366
chr10:32472481|32565620	chr10_32565620_32472481:+	chr10	32565620	32472481	+	CCDC7	circCCDC7-27	ENSG00000216937	0.00133301	0.00402088	0.331522	0.740475
chr10:32472481|32567891	chr10_32567891_32472481:+	chr10	32567891	32472481	+	CCDC7	circCCDC7-28	ENSG00000216937	-0.00141859	0.00266553	-0.532198	0.594973
chr10:32472481|32584304	chr10_32584304_32472481:+	chr10	32584304	32472481	+	CCDC7	circCCDC7-29	ENSG00000216937	-0.00130823	0.00945507	-0.138363	0.890044
chr10:32472481|32623817	chr10_32623817_32472481:+	chr10	32623817	32472481	+	CCDC7	circCCDC7-30	ENSG00000216937	-0.00109472	0.00357098	-0.306561	0.759385
chr10:32517945|32584304	chr10_32584304_32517945:+	chr10	32584304	32517945	+	CCDC7	circCCDC7-31	ENSG00000216937	-0.00208631	0.00193778	-1.07665	0.282481
chr10:32543300|32567891	chr10_32567891_32543300:+	chr10	32567891	32543300	+	CCDC7	circCCDC7-32	ENSG00000216937	-0.000629955	0.00276305	-0.227993	0.819803
chr10:32543300|32584304	chr10_32584304_32543300:+	chr10	32584304	32543300	+	CCDC7	circCCDC7-33	ENSG00000216937	-0.0464528	0.0696935	-0.666529	0.505572
chr10:32543300|32623817	chr10_32623817_32543300:+	chr10	32623817	32543300	+	CCDC7	circCCDC7-34	ENSG00000216937	-0.00117418	0.0100977	-0.116282	0.907505
chr10:32543300|32634364	chr10_32634364_32543300:+	chr10	32634364	32543300	+	CCDC7	circCCDC7-35	ENSG00000216937	-0.00145907	0.00398947	-0.365731	0.714817
chr10:32543300|32635158	chr10_32635158_32543300:+	chr10	32635158	32543300	+	CCDC7	circCCDC7-36	ENSG00000216937	0.00233765	0.00324651	0.720051	0.47204
chr10:32543300|32686080	chr10_32686080_32543300:+	chr10	32686080	32543300	+	CCDC7	circCCDC7-37	ENSG00000216937	-0.0040594	0.00410053	-0.989969	0.322966
chr10:32543300|32729457	chr10_32729457_32543300:+	chr10	32729457	32543300	+	CCDC7	circCCDC7-38	ENSG00000216937	0.00219018	0.00288031	0.760398	0.447599
chr10:32565558|32584304	chr10_32584304_32565558:+	chr10	32584304	32565558	+	CCDC7	circCCDC7-39	ENSG00000216937	0.024085	0.0354236	0.679912	0.497071
chr10:32565558|32623817	chr10_32623817_32565558:+	chr10	32623817	32565558	+	CCDC7	circCCDC7-40	ENSG00000216937	-0.00772048	0.00466034	-1.65663	0.0986117
chr10:32565558|32634364	chr10_32634364_32565558:+	chr10	32634364	32565558	+	CCDC7	circCCDC7-41	ENSG00000216937	-0.00596899	0.00224487	-2.65895	0.00824825	down
chr10:32565558|32635158	chr10_32635158_32565558:+	chr10	32635158	32565558	+	CCDC7	circCCDC7-42	ENSG00000216937	-0.00268738	0.00220256	-1.22011	0.223355
chr10:32565558|32686080	chr10_32686080_32565558:+	chr10	32686080	32565558	+	CCDC7	circCCDC7-43	ENSG00000216937	0.000183683	0.00362303	0.0506988	0.959598
chr10:32565558|32711730	chr10_32711730_32565558:+	chr10	32711730	32565558	+	CCDC7	circCCDC7-44	ENSG00000216937	-0.00347284	0.00250538	-1.38615	0.166703
chr10:32565558|32729457	chr10_32729457_32565558:+	chr10	32729457	32565558	+	CCDC7	circCCDC7-45	ENSG00000216937	-0.00209324	0.00214096	-0.977711	0.328985
chr10:32685970|32729457	chr10_32729457_32685970:+	chr10	32729457	32685970	+	CCDC7	circCCDC7-46	ENSG00000216937	0.00608895	0.00335911	1.81267	0.0708567
chr10:34269657|34284245	chr10_34269657_34284245:-	chr10	34269657	34284245	-	PARD3	circPARD3-1	ENSG00000148498	-0.00871326	0.00461175	-1.88936	0.0597824
chr10:34269657|34360259	chr10_34269657_34360259:-	chr10	34269657	34360259	-	PARD3	circPARD3-2	ENSG00000148498	7.52818e-05	0.00230589	0.0326477	0.973977
chr10:34317107|34360259	chr10_34317107_34360259:-	chr10	34317107	34360259	-	PARD3	circPARD3-3	ENSG00000148498	0.00158957	0.00209866	0.757424	0.449375
chr10:34331117|34360259	chr10_34331117_34360259:-	chr10	34331117	34360259	-	PARD3	circPARD3-4	ENSG00000148498	-0.00324155	0.00296635	-1.09278	0.275346
chr10:34359147|34384254	chr10_34359147_34384254:-	chr10	34359147	34384254	-	PARD3	circPARD3-5	ENSG00000148498	0.00273546	0.0037053	0.738256	0.460921
chr10:34372498|34384254	chr10_34372498_34384254:-	chr10	34372498	34384254	-	PARD3	circPARD3-6	ENSG00000148498	-0.00554429	0.00289396	-1.91581	0.0563147
chr10:34450317|34517159	chr10_34450317_34517159:-	chr10	34450317	34517159	-	PARD3	circPARD3-7	ENSG00000148498	-0.00230871	0.0035747	-0.645849	0.518858
chr10:35025132|35033273	chr10_35025132_35033273:-	chr10	35025132	35033273	-	CUL2	circCUL2-1	ENSG00000108094	-0.00141344	0.00320548	-0.440945	0.659562
chr10:35032435|35039082	chr10_35032435_35039082:-	chr10	35032435	35039082	-	CUL2	circCUL2-2	ENSG00000108094	-0.00154096	0.00259846	-0.593028	0.553597
chr10:35032435|35044868	chr10_35032435_35044868:-	chr10	35032435	35044868	-	CUL2	circCUL2-3	ENSG00000108094	-0.00164691	0.00843638	-0.195216	0.845353
chr10:35032435|35049765	chr10_35032435_35049765:-	chr10	35032435	35049765	-	CUL2	circCUL2-4	ENSG00000108094	-0.00432506	0.0028744	-1.50468	0.133431
chr10:35032435|35054539	chr10_35032435_35054539:-	chr10	35032435	35054539	-	CUL2	circCUL2-5	ENSG00000108094	0.00274104	0.00265565	1.03215	0.30281
chr10:35044566|35054539	chr10_35044566_35054539:-	chr10	35044566	35054539	-	CUL2	circCUL2-6	ENSG00000108094	0.00107421	0.00208761	0.514566	0.607226
chr10:35049683|35071339	chr10_35049683_35071339:-	chr10	35049683	35071339	-	CUL2	circCUL2-7	ENSG00000108094	-0.000990923	0.00227894	-0.434818	0.663999
chr10:35060874|35071339	chr10_35060874_35071339:-	chr10	35060874	35071339	-	CUL2	circCUL2-8	ENSG00000108094	-0.00671989	0.00758066	-0.886452	0.376065
chr10:310031|341329	chr10_310031_341329:-	chr10	310031	341329	-	DIP2C	circDIP2C-1	ENSG00000151240	0.00287494	0.0027101	1.06082	0.289602
chr10:35483404|35530243	chr10_35530243_35483404:+	chr10	35530243	35483404	+	CCNY	circCCNY-1	ENSG00000108100	-0.000224164	0.00289249	-0.0774987	0.938277
chr10:35501501|35530243	chr10_35530243_35501501:+	chr10	35530243	35501501	+	CCNY	circCCNY-2	ENSG00000108100	0.00131888	0.0027093	0.486797	0.626748
chr10:35516523|35530243	chr10_35530243_35516523:+	chr10	35530243	35516523	+	CCNY	circCCNY-3	ENSG00000108100	-0.0215921	0.0120061	-1.79843	0.0730877
chr10:35516523|35553185	chr10_35553185_35516523:+	chr10	35553185	35516523	+	CCNY	circCCNY-4	ENSG00000108100	6.53733e-06	0.00631546	0.00103513	0.999175
chr10:35529973|35553185	chr10_35553185_35529973:+	chr10	35553185	35529973	+	CCNY	circCCNY-5	ENSG00000108100	-0.00245557	0.0029401	-0.835197	0.404254
chr10:37803833|37838111	chr10_37803833_37838111:-	chr10	37803833	37838111	-	ZNF248	circZNF248	ENSG00000198105	-0.00119609	0.00416823	-0.286954	0.774341
chr10:37953695|37957546	chr10_37953695_37957546:-	chr10	37953695	37957546	-	ZNF25	circZNF25	ENSG00000175395	-0.00414448	0.00308236	-1.34458	0.17975
chr10:366275|384146	chr10_366275_384146:-	chr10	366275	384146	-	DIP2C	circDIP2C-2	ENSG00000151240	-0.00122508	0.00361219	-0.339153	0.734726
chr10:43154897|43158931	chr10_43158931_43154897:+	chr10	43158931	43154897	+	CSGALNACT2	circCSGALNACT2-1	ENSG00000169826	0.00387716	0.0367715	0.105439	0.916096
chr10:43154897|43160595	chr10_43160595_43154897:+	chr10	43160595	43154897	+	CSGALNACT2	circCSGALNACT2-2	ENSG00000169826	0.00276564	0.0019468	1.42061	0.156442
chr10:43154897|43167098	chr10_43167098_43154897:+	chr10	43167098	43154897	+	CSGALNACT2	circCSGALNACT2-3	ENSG00000169826	0.00451957	0.00415646	1.08736	0.277728
chr10:43154897|43176032	chr10_43176032_43154897:+	chr10	43176032	43154897	+	CSGALNACT2	circCSGALNACT2-4	ENSG00000169826	-0.0335176	0.0199115	-1.68333	0.0933244
chr10:43158715|43167098	chr10_43167098_43158715:+	chr10	43167098	43158715	+	CSGALNACT2	circCSGALNACT2-5	ENSG00000169826	0.00438424	0.00282915	1.54967	0.122248
chr10:43158715|43176032	chr10_43176032_43158715:+	chr10	43176032	43158715	+	CSGALNACT2	circCSGALNACT2-6	ENSG00000169826	0.000222495	0.00725864	0.0306524	0.975567
chr10:44831000|44835319	chr10_44831000_44835319:-	chr10	44831000	44835319	-	TMEM72-AS1	circTMEM72-AS1	ENSG00000224812	0.00267187	0.00271416	0.984416	0.325684
chr10:45459120|45464327	chr10_45459120_45464327:-	chr10	45459120	45464327	-	8-Mar	circMARCH8	ENSG00000165406	-0.000745554	0.00186962	-0.398774	0.690336
chr10:45639816|45663842	chr10_45639816_45663842:-	chr10	45639816	45663842	-	ZFAND4	circZFAND4	ENSG00000172671	-0.00362549	0.00530204	-0.683793	0.49462
chr10:4830675|4842504	chr10_4842504_4830675:+	chr10	4842504	4830675	+	AKR1E2	circAKR1E2	ENSG00000165568	0.00146721	0.00206768	0.709593	0.478494
chr10:48325897|48410168	chr10_48410168_48325897:+	chr10	48410168	48325897	+	MAPK8	circMAPK8-1	ENSG00000107643	-0.000462253	0.00324372	-0.142507	0.886773
chr10:48401612|48410168	chr10_48410168_48401612:+	chr10	48410168	48401612	+	MAPK8	circMAPK8-2	ENSG00000107643	-0.019759	0.027033	-0.730923	0.465382
chr10:49493117|49506012	chr10_49493117_49506012:-	chr10	49493117	49506012	-	ERCC6	circERCC6-1	ENSG00000225830	-0.00830524	0.00798389	-1.04025	0.299039
chr10:49500538|49506012	chr10_49500538_49506012:-	chr10	49500538	49506012	-	ERCC6	circERCC6-2	ENSG00000225830	-0.00378555	0.00411338	-0.920302	0.358135
chr10:49524033|49528525	chr10_49524033_49528525:-	chr10	49524033	49528525	-	ERCC6	circERCC6-3	ENSG00000225830	-0.00289731	0.00207951	-1.39327	0.164544
chr10:46016694|46014444	chr10_46016694_46014444:-	chr10	46014444	46016694	-	NCOA4	circNCOA4-2	ENSG00000266412	0.000600933	0.00504465	0.119123	0.905255
chr10:46011206|46010223	chr10_46011206_46010223:-	chr10	46010223	46011206	-	NCOA4	circNCOA4-1	ENSG00000266412	0.00197662	0.00670153	0.294951	0.768229
chr10:472439|486530	chr10_472439_486530:-	chr10	472439	486530	-	DIP2C	circDIP2C-3	ENSG00000151240	-0.012126	0.0085164	-1.42384	0.155506
chr10:50433476|50466932	chr10_50433476_50466932:-	chr10	50433476	50466932	-	SGMS1	circSGMS1-1	ENSG00000198964	0.0180122	0.0184176	0.977987	0.328848
chr10:50433476|50519921	chr10_50433476_50519921:-	chr10	50433476	50519921	-	SGMS1	circSGMS1-2	ENSG00000198964	0.0171606	0.00837177	2.04982	0.0412282
chr10:50433476|50590247	chr10_50433476_50590247:-	chr10	50433476	50590247	-	SGMS1	circSGMS1-3	ENSG00000198964	-0.0116941	0.0951981	-0.12284	0.902314
chr10:50460673|50519921	chr10_50460673_50519921:-	chr10	50460673	50519921	-	SGMS1	circSGMS1-4	ENSG00000198964	0.000556828	0.00232226	0.239779	0.810661
chr10:50460673|50590247	chr10_50460673_50590247:-	chr10	50460673	50590247	-	SGMS1	circSGMS1-5	ENSG00000198964	0.0193576	0.039658	0.488114	0.625817
chr10:484781|486530	chr10_484781_486530:-	chr10	484781	486530	-	DIP2C	circDIP2C-4	ENSG00000151240	-0.0038639	0.00294834	-1.31054	0.190991
chr10:52271350|52290290	chr10_52290290_52271350:+	chr10	52290290	52271350	+	PRKG1	circPRKG1-1	ENSG00000185532	0.00245052	0.00201958	1.21338	0.225914
chr10:52280789|52290290	chr10_52290290_52280789:+	chr10	52290290	52280789	+	PRKG1	circPRKG1-2	ENSG00000185532	-0.00144626	0.00257532	-0.561584	0.574808
chr10:5709530|5712918	chr10_5712918_5709530:+	chr10	5712918	5709530	+	FAM208B	circFAM208B-1	ENSG00000108021	-0.00537433	0.00230963	-2.32693	0.0206174
chr10:5709530|5714207	chr10_5714207_5709530:+	chr10	5714207	5709530	+	FAM208B	circFAM208B-2	ENSG00000108021	-0.00223657	0.00316957	-0.705638	0.480946
chr10:5720544|5727123	chr10_5727123_5720544:+	chr10	5727123	5720544	+	FAM208B	circFAM208B-3	ENSG00000108021	0.00233632	0.00282122	0.828124	0.408241
chr10:5720544|5731203	chr10_5731203_5720544:+	chr10	5731203	5720544	+	FAM208B	circFAM208B-4	ENSG00000108021	0.000734813	0.00288465	0.254733	0.7991
chr10:5726885|5731203	chr10_5731203_5726885:+	chr10	5731203	5726885	+	FAM208B	circFAM208B-5	ENSG00000108021	-0.000953621	0.00190692	-0.500085	0.617373
chr10:5726885|5735546	chr10_5735546_5726885:+	chr10	5735546	5726885	+	FAM208B	circFAM208B-6	ENSG00000108021	0.000240087	0.00193549	0.124044	0.901361
chr10:5730487|5731203	chr10_5731203_5730487:+	chr10	5731203	5730487	+	FAM208B	circFAM208B-7	ENSG00000108021	-0.00219776	0.00311984	-0.704447	0.481687
chr10:5768213|5800705	chr10_5768213_5800705:-	chr10	5768213	5800705	-	GDI2	circGDI2-1	ENSG00000057608	-0.0103551	0.00647007	-1.60046	0.110521
chr10:5773842|5800705	chr10_5773842_5800705:-	chr10	5773842	5800705	-	GDI2	circGDI2-2	ENSG00000057608	-0.0163736	0.00846679	-1.93386	0.0540463
chr10:5785142|5800705	chr10_5785142_5800705:-	chr10	5785142	5800705	-	GDI2	circGDI2-3	ENSG00000057608	-0.00512786	0.0114759	-0.446837	0.655307
chr10:5785852|5800705	chr10_5785852_5800705:-	chr10	5785852	5800705	-	GDI2	circGDI2-4	ENSG00000057608	-0.00241063	0.00387947	-0.621382	0.534808
chr10:5794885|5800705	chr10_5794885_5800705:-	chr10	5794885	5800705	-	GDI2	circGDI2-5	ENSG00000057608	-0.0545407	0.0296479	-1.83961	0.0667875
chr10:5796763|5800705	chr10_5796763_5800705:-	chr10	5796763	5800705	-	GDI2	circGDI2-6	ENSG00000057608	0.00256959	0.00279788	0.918406	0.359125
chr10:59283363|59324106	chr10_59283363_59324106:-	chr10	59283363	59324106	-	FAM13C	circFAM13C-1	ENSG00000148541	-0.00555426	0.0042868	-1.29567	0.19606
chr10:59283363|59355943	chr10_59283363_59355943:-	chr10	59283363	59355943	-	FAM13C	circFAM13C-2	ENSG00000148541	0.00334195	0.00247742	1.34896	0.178339
chr10:59323988|59355943	chr10_59323988_59355943:-	chr10	59323988	59355943	-	FAM13C	circFAM13C-3	ENSG00000148541	-0.00585625	0.00299354	-1.95629	0.051334
chr10:59804420|59852702	chr10_59804420_59852702:-	chr10	59804420	59852702	-	CCDC6	circCCDC6-1	ENSG00000108091	0.000764526	0.00230922	0.331076	0.740812
chr10:59832525|59852702	chr10_59832525_59852702:-	chr10	59832525	59852702	-	CCDC6	circCCDC6-2	ENSG00000108091	0.00162411	0.00392223	0.41408	0.679104
chr10:60042672|60056036	chr10_60042672_60056036:-	chr10	60042672	60056036	-	ANK3	circANK3-1	ENSG00000151150	-0.00635654	0.00294057	-2.16167	0.031414
chr10:60042672|60064288	chr10_60042672_60064288:-	chr10	60042672	60064288	-	ANK3	circANK3-2	ENSG00000151150	0.00295913	0.00484009	0.611379	0.5414
chr10:60059340|60064288	chr10_60059340_60064288:-	chr10	60059340	60064288	-	ANK3	circANK3-3	ENSG00000151150	-0.0024476	0.00382706	-0.639549	0.522941
chr10:60084602|60085253	chr10_60084602_60085253:-	chr10	60084602	60085253	-	ANK3	circANK3-4	ENSG00000151150	-0.0348204	0.0244364	-1.42494	0.155186
chr10:60084602|60088358	chr10_60084602_60088358:-	chr10	60084602	60088358	-	ANK3	circANK3-5	ENSG00000151150	0.00605353	0.00938922	0.644732	0.519581
chr10:60105905|60114331	chr10_60105905_60114331:-	chr10	60105905	60114331	-	ANK3	circANK3-6	ENSG00000151150	-0.00212126	0.00230795	-0.919109	0.358758
chr10:60105905|60139087	chr10_60105905_60139087:-	chr10	60105905	60139087	-	ANK3	circANK3-7	ENSG00000151150	0.00381716	0.00297071	1.28493	0.199782
chr10:60108188|60109054	chr10_60108188_60109054:-	chr10	60108188	60109054	-	ANK3	circANK3-8	ENSG00000151150	-5.72828e-07	0.00202535	-0.000282829	0.999775
chr10:60261859|60279639	chr10_60261859_60279639:-	chr10	60261859	60279639	-	ANK3	circANK3-9	ENSG00000151150	-0.00244623	0.00470225	-0.520227	0.603279
chr10:60270131|60279639	chr10_60270131_60279639:-	chr10	60270131	60279639	-	ANK3	circANK3-10	ENSG00000151150	-0.00352883	0.00325885	-1.08284	0.279724
chr10:62050888|62069797	chr10_62069797_62050888:+	chr10	62069797	62050888	+	ARID5B	circARID5B	ENSG00000150347	0.000361116	0.00247979	0.145623	0.884314
chr10:62388396|62459797	chr10_62459797_62388396:+	chr10	62459797	62388396	+	ZNF365	circZNF365	ENSG00000138311	-0.000135035	0.00467503	-0.0288843	0.976976
chr10:63184608|63194375	chr10_63184608_63194375:-	chr10	63184608	63194375	-	JMJD1C	circJMJD1C-1	ENSG00000171988	-0.000912683	0.00213718	-0.427051	0.669641
chr10:63206595|63209235	chr10_63206595_63209235:-	chr10	63206595	63209235	-	JMJD1C	circJMJD1C-2	ENSG00000171988	-0.00125615	0.00334181	-0.375888	0.707259
chr10:63380318|63380482	chr10_63380318_63380482:-	chr10	63380318	63380482	-	JMJD1C	circJMJD1C-3	ENSG00000171988	-0.00527343	0.00708466	-0.744344	0.457236
chr10:63610187|63619800	chr10_63619800_63610187:+	chr10	63619800	63610187	+	REEP3	circREEP3	ENSG00000165476	-0.00328091	0.00668527	-0.490767	0.623941
chr10:66766264|66775524	chr10_66766264_66775524:-	chr10	66766264	66775524	-	CTNNA3	circCTNNA3	ENSG00000183230	0.00407794	0.0047598	0.856746	0.392251
chr10:67887417|67891554	chr10_67891554_67887417:+	chr10	67891554	67887417	+	SIRT1	circSIRT1	ENSG00000096717	-0.00206065	0.00210133	-0.980639	0.327541
chr10:67954595|68014186	chr10_67954595_68014186:-	chr10	67954595	68014186	-	HERC4	circHERC4-1	ENSG00000148634	-0.0145831	0.0133292	-1.09407	0.274777
chr10:67954595|68038169	chr10_67954595_68038169:-	chr10	67954595	68038169	-	HERC4	circHERC4-2	ENSG00000148634	0.000962549	0.00190252	0.505934	0.613265
chr10:67954595|68044563	chr10_67954595_68044563:-	chr10	67954595	68044563	-	HERC4	circHERC4-3	ENSG00000148634	-0.00465144	0.00357735	-1.30025	0.194488
chr10:67966683|67992682	chr10_67966683_67992682:-	chr10	67966683	67992682	-	HERC4	circHERC4-4	ENSG00000148634	-0.00768556	0.0069334	-1.10848	0.268518
chr10:67966683|68014186	chr10_67966683_68014186:-	chr10	67966683	68014186	-	HERC4	circHERC4-5	ENSG00000148634	-0.056876	0.02756	-2.06371	0.0398823
chr10:67966683|68025676	chr10_67966683_68025676:-	chr10	67966683	68025676	-	HERC4	circHERC4-6	ENSG00000148634	0.000550065	0.00568898	0.0966895	0.923036
chr10:67966683|68038169	chr10_67966683_68038169:-	chr10	67966683	68038169	-	HERC4	circHERC4-7	ENSG00000148634	0.00219594	0.0064991	0.337883	0.735681
chr10:67966683|68044563	chr10_67966683_68044563:-	chr10	67966683	68044563	-	HERC4	circHERC4-8	ENSG00000148634	0.00446262	0.0090348	0.493937	0.621703
chr10:67966683|68067217	chr10_67966683_68067217:-	chr10	67966683	68067217	-	HERC4	circHERC4-9	ENSG00000148634	-0.000544612	0.00255299	-0.213323	0.831216
chr10:67988663|67992682	chr10_67988663_67992682:-	chr10	67988663	67992682	-	HERC4	circHERC4-10	ENSG00000148634	0.00344767	0.00198795	1.73428	0.0838681
chr10:67988663|68014186	chr10_67988663_68014186:-	chr10	67988663	68014186	-	HERC4	circHERC4-11	ENSG00000148634	-0.00905025	0.0102974	-0.878884	0.380149
chr10:67988663|68044563	chr10_67988663_68044563:-	chr10	67988663	68044563	-	HERC4	circHERC4-12	ENSG00000148634	0.00252986	0.00319175	0.792624	0.428607
chr10:67990904|68044563	chr10_67990904_68044563:-	chr10	67990904	68044563	-	HERC4	circHERC4-13	ENSG00000148634	-0.00170945	0.00222068	-0.769787	0.442016
chr10:67992199|68014186	chr10_67992199_68014186:-	chr10	67992199	68014186	-	HERC4	circHERC4-14	ENSG00000148634	-0.00472193	0.00245154	-1.92611	0.0550104
chr10:67992199|68044563	chr10_67992199_68044563:-	chr10	67992199	68044563	-	HERC4	circHERC4-15	ENSG00000148634	-0.00208207	0.00270435	-0.769897	0.441951
chr10:68014026|68044563	chr10_68014026_68044563:-	chr10	68014026	68044563	-	HERC4	circHERC4-16	ENSG00000148634	-0.00223891	0.00350762	-0.6383	0.523753
chr10:68025546|68044563	chr10_68025546_68044563:-	chr10	68025546	68044563	-	HERC4	circHERC4-17	ENSG00000148634	-0.00727858	0.00820162	-0.887456	0.375526
chr10:68355353|68364113	chr10_68355353_68364113:-	chr10	68355353	68364113	-	RUFY2	circRUFY2-1	ENSG00000204130	-0.00563602	0.00313981	-1.79502	0.0736306
chr10:68355353|68386128	chr10_68355353_68386128:-	chr10	68355353	68386128	-	RUFY2	circRUFY2-2	ENSG00000204130	-0.00159465	0.0050566	-0.315361	0.752701
chr10:68355353|68404844	chr10_68355353_68404844:-	chr10	68355353	68404844	-	RUFY2	circRUFY2-3	ENSG00000204130	-0.00208357	0.00266257	-0.782541	0.434498
chr10:68363590|68364113	chr10_68363590_68364113:-	chr10	68363590	68364113	-	RUFY2	circRUFY2-4	ENSG00000204130	-0.00610949	0.00221952	-2.75262	0.00626283	down
chr10:68363590|68386128	chr10_68363590_68386128:-	chr10	68363590	68386128	-	RUFY2	circRUFY2-5	ENSG00000204130	-0.00130431	0.00209192	-0.623502	0.533416
chr10:68363590|68404844	chr10_68363590_68404844:-	chr10	68363590	68404844	-	RUFY2	circRUFY2-6	ENSG00000204130	-0.000671154	0.00403447	-0.166355	0.867987
chr10:68381232|68393203	chr10_68381232_68393203:-	chr10	68381232	68393203	-	RUFY2	circRUFY2-7	ENSG00000204130	-0.00432176	0.00265124	-1.63009	0.104105
chr10:68383798|68401737	chr10_68383798_68401737:-	chr10	68383798	68401737	-	RUFY2	circRUFY2-8	ENSG00000204130	0.000675291	0.002603	0.259428	0.795478
chr10:68393138|68394451	chr10_68393138_68394451:-	chr10	68393138	68394451	-	RUFY2	circRUFY2-9	ENSG00000204130	0.0337138	0.0316309	1.06585	0.287326
chr10:68393138|68396881	chr10_68393138_68396881:-	chr10	68393138	68396881	-	RUFY2	circRUFY2-10	ENSG00000204130	-0.00696251	0.0046856	-1.48594	0.138318
chr10:68393138|68401737	chr10_68393138_68401737:-	chr10	68393138	68401737	-	RUFY2	circRUFY2-11	ENSG00000204130	0.0161839	0.0127302	1.2713	0.204582
chr10:68393138|68404844	chr10_68393138_68404844:-	chr10	68393138	68404844	-	RUFY2	circRUFY2-12	ENSG00000204130	0.00120886	0.00503422	0.240128	0.810391
chr10:68394075|68394451	chr10_68394075_68394451:-	chr10	68394075	68394451	-	RUFY2	circRUFY2-13	ENSG00000204130	-3.05766e-05	0.0028671	-0.0106646	0.991498
chr10:68394075|68401737	chr10_68394075_68401737:-	chr10	68394075	68401737	-	RUFY2	circRUFY2-14	ENSG00000204130	-0.000437386	0.00207321	-0.21097	0.83305
chr10:68430436|68470163	chr10_68430436_68470163:-	chr10	68430436	68470163	-	DNA2	circDNA2-1	ENSG00000138346	-0.00109621	0.00159941	-0.685383	0.493618
chr10:68437011|68470163	chr10_68437011_68470163:-	chr10	68437011	68470163	-	DNA2	circDNA2-2	ENSG00000138346	3.88506e-05	0.00300248	0.0129395	0.989684
chr10:68459104|68470163	chr10_68459104_68470163:-	chr10	68459104	68470163	-	DNA2	circDNA2-3	ENSG00000138346	-0.00186094	0.00379398	-0.490499	0.62413
chr10:68468123|68470163	chr10_68468123_68470163:-	chr10	68468123	68470163	-	DNA2	circDNA2-4	ENSG00000138346	-0.016811	0.00817211	-2.05711	0.0405171
chr10:68487144|68493570	chr10_68487144_68493570:-	chr10	68487144	68493570	-	SLC25A16	circSLC25A16-1	ENSG00000122912	-0.0114433	0.0143665	-0.796527	0.426339
chr10:68487144|68503695	chr10_68487144_68503695:-	chr10	68487144	68503695	-	SLC25A16	circSLC25A16-2	ENSG00000122912	-0.000812482	0.005201	-0.156217	0.875965
chr10:68487144|68506718	chr10_68487144_68506718:-	chr10	68487144	68506718	-	SLC25A16	circSLC25A16-3	ENSG00000122912	-0.0912391	0.066613	-1.36969	0.171782
chr10:68487144|68516843	chr10_68487144_68516843:-	chr10	68487144	68516843	-	SLC25A16	circSLC25A16-4	ENSG00000122912	-0.0176876	0.007473	-2.36687	0.0185577
chr10:68644698|68647005	chr10_68647005_68644698:+	chr10	68647005	68644698	+	TET1	circTET1-1	ENSG00000138336	0.000179301	0.00778821	0.0230221	0.981648
chr10:68644698|68652594	chr10_68652594_68644698:+	chr10	68652594	68644698	+	TET1	circTET1-2	ENSG00000138336	-0.0036427	0.00329837	-1.1044	0.270284
chr10:68651846|68667256	chr10_68667256_68651846:+	chr10	68667256	68651846	+	TET1	circTET1-3	ENSG00000138336	0.000462766	0.00286094	0.161753	0.871606
chr10:68651846|68681488	chr10_68681488_68651846:+	chr10	68681488	68651846	+	TET1	circTET1-4	ENSG00000138336	0.00145474	0.00274542	0.529878	0.596578
chr10:68651846|68682973	chr10_68682973_68651846:+	chr10	68682973	68651846	+	TET1	circTET1-5	ENSG00000138336	0.000389849	0.00193859	0.201099	0.840754
chr10:68651846|68686707	chr10_68686707_68651846:+	chr10	68686707	68651846	+	TET1	circTET1-6	ENSG00000138336	-0.00568376	0.00365761	-1.55396	0.121222
chr10:68737845|68742569	chr10_68742569_68737845:+	chr10	68742569	68737845	+	CCAR1	circCCAR1-1	ENSG00000060339	-0.0144606	0.0111824	-1.29315	0.196927
chr10:68747161|68747566	chr10_68747566_68747161:+	chr10	68747566	68747161	+	CCAR1	circCCAR1-2	ENSG00000060339	-0.00591314	0.00363999	-1.62449	0.105294
chr10:68753852|68773099	chr10_68773099_68753852:+	chr10	68773099	68753852	+	CCAR1	circCCAR1-3	ENSG00000060339	-0.0100196	0.00448503	-2.23402	0.0261994
chr10:68754714|68757377	chr10_68757377_68754714:+	chr10	68757377	68754714	+	CCAR1	circCCAR1-4	ENSG00000060339	-0.00408853	0.00230048	-1.77725	0.0765134
chr10:68761007|68773099	chr10_68773099_68761007:+	chr10	68773099	68761007	+	CCAR1	circCCAR1-5	ENSG00000060339	0.00523967	0.00234226	2.23701	0.0260008
chr10:68771206|68773099	chr10_68773099_68771206:+	chr10	68773099	68771206	+	CCAR1	circCCAR1-6	ENSG00000060339	0.00468646	0.00380448	1.23183	0.218954
chr10:68786136|68789915	chr10_68789915_68786136:+	chr10	68789915	68786136	+	CCAR1	circCCAR1-7	ENSG00000060339	-0.00103882	0.00259287	-0.400646	0.688959
chr10:68787927|68789915	chr10_68789915_68787927:+	chr10	68789915	68787927	+	CCAR1	circCCAR1-8	ENSG00000060339	0.00205554	0.00187633	1.09551	0.274148
chr10:68881958|68892773	chr10_68892773_68881958:+	chr10	68892773	68881958	+	STOX1	circSTOX1-1	ENSG00000165730	-0.0135501	0.00867198	-1.56251	0.119194
chr10:68884260|68886618	chr10_68886618_68884260:+	chr10	68886618	68884260	+	STOX1	circSTOX1-2	ENSG00000165730	-0.00443162	0.00278715	-1.59002	0.112857
chr10:68913162|68914204	chr10_68914204_68913162:+	chr10	68914204	68913162	+	DDX50	circDDX50-1	ENSG00000107625	0.00483698	0.00257348	1.87955	0.0611138
chr10:68913162|68919981	chr10_68919981_68913162:+	chr10	68919981	68913162	+	DDX50	circDDX50-2	ENSG00000107625	-0.00250439	0.00165284	-1.5152	0.130748
chr10:68936936|68943257	chr10_68943257_68936936:+	chr10	68943257	68936936	+	DDX50	circDDX50-3	ENSG00000107625	-0.00493659	0.00648754	-0.760934	0.447279
chr10:68959806|68960249	chr10_68960249_68959806:+	chr10	68960249	68959806	+	DDX21	circDDX21-1	ENSG00000165732	-0.0035482	0.00882731	-0.401958	0.687994
chr10:68959806|68962157	chr10_68962157_68959806:+	chr10	68962157	68959806	+	DDX21	circDDX21-2	ENSG00000165732	-0.0014632	0.0019803	-0.738878	0.460544
chr10:68959806|68967203	chr10_68967203_68959806:+	chr10	68967203	68959806	+	DDX21	circDDX21-3	ENSG00000165732	-0.00267532	0.00227684	-1.17501	0.240896
chr10:68963291|68967203	chr10_68967203_68963291:+	chr10	68967203	68963291	+	DDX21	circDDX21-4	ENSG00000165732	0.00047641	0.00483622	0.0985087	0.921592
chr10:69155812|69158211	chr10_69158211_69155812:+	chr10	69158211	69155812	+	VPS26A	circVPS26A	ENSG00000122958	0.00111878	0.0017844	0.626981	0.531136
chr10:69185987|69191766	chr10_69191766_69185987:+	chr10	69191766	69185987	+	SUPV3L1	circSUPV3L1-1	ENSG00000156502	0.00141759	0.00483246	0.293348	0.769454
chr10:69198372|69203043	chr10_69203043_69198372:+	chr10	69203043	69198372	+	SUPV3L1	circSUPV3L1-2	ENSG00000156502	-0.0116915	0.00485225	-2.40949	0.016561
chr10:69376934|69380095	chr10_69380095_69376934:+	chr10	69380095	69376934	+	HK1	circHK1-1	ENSG00000156515	0.00018746	0.00284719	0.0658403	0.947548
chr10:69382487|69386418	chr10_69386418_69382487:+	chr10	69386418	69382487	+	HK1	circHK1-2	ENSG00000156515	-0.00376846	0.00216588	-1.73992	0.0828711
chr10:69392125|69398828	chr10_69398828_69392125:+	chr10	69398828	69392125	+	HK1	circHK1-3	ENSG00000156515	0.000598765	0.00356278	0.168061	0.866646
chr10:69483691|69485215	chr10_69485215_69483691:+	chr10	69485215	69483691	+	TSPAN15	circTSPAN15-1	ENSG00000099282	-0.00128282	0.00475422	-0.269828	0.787474
chr10:69483691|69498396	chr10_69498396_69483691:+	chr10	69498396	69483691	+	TSPAN15	circTSPAN15-2	ENSG00000099282	0.000678786	0.00378028	0.17956	0.857616
chr10:70090060|70095753	chr10_70095753_70090060:+	chr10	70095753	70090060	+	H2AFY2	circH2AFY2	ENSG00000099284	0.000873615	0.00208149	0.419707	0.674992
chr10:70114145|70124097	chr10_70114145_70124097:-	chr10	70114145	70124097	-	AIFM2	circAIFM2	ENSG00000042286	-0.00290259	0.00197715	-1.46806	0.143108
chr10:70209205|70218817	chr10_70209205_70218817:-	chr10	70209205	70218817	-	PPA1	circPPA1-1	ENSG00000180817	0.00093662	0.00595343	0.157324	0.875092
chr10:70213463|70218817	chr10_70213463_70218817:-	chr10	70213463	70218817	-	PPA1	circPPA1-2	ENSG00000180817	6.74749e-05	0.00211797	0.0318584	0.974606
chr10:7188624|7285954	chr10_7188624_7285954:-	chr10	7188624	7285954	-	SFMBT2	circSFMBT2-1	ENSG00000198879	-0.000671609	0.00208939	-0.321438	0.748096
chr10:70844473|70859499	chr10_70859499_70844473:+	chr10	70859499	70844473	+	SGPL1	circSGPL1-1	ENSG00000166224	0.015006	0.0336651	0.445744	0.656095
chr10:70844473|70868433	chr10_70868433_70844473:+	chr10	70868433	70844473	+	SGPL1	circSGPL1-2	ENSG00000166224	-0.00813084	0.00690308	-1.17786	0.239762
chr10:70844473|70871986	chr10_70871986_70844473:+	chr10	70871986	70844473	+	SGPL1	circSGPL1-3	ENSG00000166224	0.000674066	0.00241054	0.279633	0.779947
chr10:7220411|7285954	chr10_7220411_7285954:-	chr10	7220411	7285954	-	SFMBT2	circSFMBT2-2	ENSG00000198879	-0.000357384	0.00832466	-0.0429308	0.965785
chr10:7227855|7285954	chr10_7227855_7285954:-	chr10	7227855	7285954	-	SFMBT2	circSFMBT2-3	ENSG00000198879	0.00175137	0.00374363	0.467826	0.64024
chr10:7243558|7285954	chr10_7243558_7285954:-	chr10	7243558	7285954	-	SFMBT2	circSFMBT2-4	ENSG00000198879	0.00311615	0.0391252	0.0796457	0.936571
chr10:7248548|7285954	chr10_7248548_7285954:-	chr10	7248548	7285954	-	SFMBT2	circSFMBT2-5	ENSG00000198879	-0.00225231	0.00630999	-0.356943	0.721379
chr10:7276892|7285954	chr10_7276892_7285954:-	chr10	7276892	7285954	-	SFMBT2	circSFMBT2-6	ENSG00000198879	0.00883753	0.0328422	0.26909	0.78804
chr10:7276892|7381949	chr10_7276892_7381949:-	chr10	7276892	7381949	-	SFMBT2	circSFMBT2-7	ENSG00000198879	-0.00404998	0.00575552	-0.703669	0.48217
chr10:7283904|7285954	chr10_7283904_7285954:-	chr10	7283904	7285954	-	SFMBT2	circSFMBT2-8	ENSG00000198879	-0.00239574	0.00205648	-1.16497	0.244932
chr10:71730469|71732375	chr10_71732375_71730469:+	chr10	71732375	71730469	+	CDH23	circCDH23	ENSG00000107736	-0.00214646	0.00226362	-0.948241	0.34375
chr10:72128082|72152988	chr10_72128082_72152988:-	chr10	72128082	72152988	-	ASCC1	circASCC1-1	ENSG00000138303	-0.00134435	0.00200864	-0.669283	0.503816
chr10:72196811|72203524	chr10_72196811_72203524:-	chr10	72196811	72203524	-	ASCC1	circASCC1-2	ENSG00000138303	-0.001389	0.00297455	-0.466961	0.640858
chr10:72196811|72213331	chr10_72196811_72213331:-	chr10	72196811	72213331	-	ASCC1	circASCC1-3	ENSG00000138303	-0.0052752	0.00268573	-1.96415	0.0504112
chr10:72223888|72230440	chr10_72230440_72223888:+	chr10	72230440	72223888	+	ANAPC16	circANAPC16	ENSG00000166295	-0.00129409	0.00178939	-0.723202	0.470105
chr10:7367649|7381949	chr10_7367649_7381949:-	chr10	7367649	7381949	-	SFMBT2	circSFMBT2-9	ENSG00000198879	-0.000392612	0.0062575	-0.0627426	0.950012
chr10:72340789|72341170	chr10_72340789_72341170:-	chr10	72340789	72341170	-	DNAJB12	circDNAJB12	ENSG00000148719	-0.00143074	0.00664277	-0.215382	0.829612
chr10:72551179|72566794	chr10_72551179_72566794:-	chr10	72551179	72566794	-	MICU1	circMICU1-1	ENSG00000107745	-0.00192357	0.00349938	-0.549689	0.582931
chr10:72562895|72566794	chr10_72562895_72566794:-	chr10	72562895	72566794	-	MICU1	circMICU1-2	ENSG00000107745	-0.00536342	0.00614838	-0.87233	0.383708
chr10:72708283|72715902	chr10_72715902_72708283:+	chr10	72715902	72708283	+	MCU	circMCU-1	ENSG00000156026	-0.0270564	0.0181505	-1.49067	0.137071
chr10:72715111|72715902	chr10_72715902_72715111:+	chr10	72715902	72715111	+	MCU	circMCU-2	ENSG00000156026	-0.00408185	0.0018806	-2.17051	0.0307324
chr10:73030271|73068983	chr10_73030271_73068983:-	chr10	73030271	73068983	-	P4HA1	circP4HA1	ENSG00000122884	0.00197874	0.00177452	1.11508	0.265684
chr10:73134603|73152421	chr10_73134603_73152421:-	chr10	73134603	73152421	-	ECD	circECD-1	ENSG00000122882	0.00239098	0.00183874	1.30033	0.19446
chr10:73134603|73163950	chr10_73134603_73163950:-	chr10	73134603	73163950	-	ECD	circECD-2	ENSG00000122882	-0.0019301	0.00278705	-0.692525	0.48913
chr10:73146276|73163950	chr10_73146276_73163950:-	chr10	73146276	73163950	-	ECD	circECD-3	ENSG00000122882	-0.0109967	0.00772441	-1.42363	0.155564
chr10:73174687|73193593	chr10_73193593_73174687:+	chr10	73193593	73174687	+	FAM149B1	circFAM149B1	ENSG00000138286	-0.00179837	0.00267491	-0.672313	0.501888
chr10:73299605|73345244	chr10_73299605_73345244:-	chr10	73299605	73345244	-	CFAP70	circCFAP70-1	ENSG00000156042	0.00031759	0.00198091	0.160325	0.87273
chr10:73310158|73312643	chr10_73310158_73312643:-	chr10	73310158	73312643	-	CFAP70	circCFAP70-2	ENSG00000156042	-0.00150487	0.00332283	-0.452888	0.650948
chr10:73310158|73345244	chr10_73310158_73345244:-	chr10	73310158	73345244	-	CFAP70	circCFAP70-3	ENSG00000156042	-0.00274827	0.00211773	-1.29775	0.195345
chr10:73378911|73380201	chr10_73378911_73380201:-	chr10	73378911	73380201	-	ANXA7	circANXA7	ENSG00000138279	0.000296945	0.00203063	0.146233	0.883833
chr10:73454412|73479517	chr10_73454412_73479517:-	chr10	73454412	73479517	-	PPP3CB	circPPP3CB-1	ENSG00000107758	-0.0019409	0.00529289	-0.3667	0.714094
chr10:73467553|73479517	chr10_73467553_73479517:-	chr10	73467553	73479517	-	PPP3CB	circPPP3CB-2	ENSG00000107758	0.000804908	0.00412601	0.195081	0.845458
chr10:73474919|73479517	chr10_73474919_73479517:-	chr10	73474919	73479517	-	PPP3CB	circPPP3CB-3	ENSG00000107758	-0.00210952	0.00386317	-0.546058	0.585421
chr10:73526647|73539593	chr10_73526647_73539593:-	chr10	73526647	73539593	-	USP54	circUSP54-1	ENSG00000166348	-0.000683664	0.00325563	-0.209995	0.833811
chr10:73529680|73530835	chr10_73529680_73530835:-	chr10	73529680	73530835	-	USP54	circUSP54-2	ENSG00000166348	-0.0020535	0.00224776	-0.913574	0.361656
chr10:73529680|73539593	chr10_73529680_73539593:-	chr10	73529680	73539593	-	USP54	circUSP54-3	ENSG00000166348	-0.001476	0.00314833	-0.468819	0.639531
chr10:73534600|73539593	chr10_73534600_73539593:-	chr10	73534600	73539593	-	USP54	circUSP54-4	ENSG00000166348	-0.00644142	0.00267946	-2.404	0.0168074
chr10:73536269|73539593	chr10_73536269_73539593:-	chr10	73536269	73539593	-	USP54	circUSP54-5	ENSG00000166348	-0.00254616	0.006765	-0.376372	0.706899
chr10:73539444|73543131	chr10_73539444_73543131:-	chr10	73539444	73543131	-	USP54	circUSP54-6	ENSG00000166348	-0.00460661	0.003485	-1.32184	0.187203
chr10:73571421|73576361	chr10_73571421_73576361:-	chr10	73571421	73576361	-	USP54	circUSP54-7	ENSG00000166348	-0.00389405	0.0120735	-0.322529	0.747271
chr10:73575512|73576361	chr10_73575512_73576361:-	chr10	73575512	73576361	-	USP54	circUSP54-8	ENSG00000166348	0.00774005	0.00519357	1.49031	0.137165
chr10:73713204|73721504	chr10_73713204_73721504:-	chr10	73713204	73721504	-	BMS1P4	circBMS1P4	ENSG00000271816	-0.00168781	0.00224767	-0.750916	0.453275
chr10:73817023|73824084	chr10_73817023_73824084:-	chr10	73817023	73824084	-	CAMK2G	circCAMK2G-1	ENSG00000148660	-0.00578846	0.00716525	-0.807852	0.419799
chr10:73819532|73824084	chr10_73819532_73824084:-	chr10	73819532	73824084	-	CAMK2G	circCAMK2G-2	ENSG00000148660	-8.0107e-07	0.00230176	-0.000348026	0.999723
chr10:74070670|74074903	chr10_74074903_74070670:+	chr10	74074903	74070670	+	VCL	circVCL	ENSG00000035403	0.000915726	0.00164521	0.556601	0.578204
chr10:74314667|74398579	chr10_74398579_74314667:+	chr10	74398579	74314667	+	ADK	circADK-1	ENSG00000156110	0.00196599	0.00263987	0.744731	0.457002
chr10:74525256|74600493	chr10_74600493_74525256:+	chr10	74600493	74525256	+	ADK	circADK-2	ENSG00000156110	-0.003497	0.00297237	-1.1765	0.240303
chr10:74589282|74600493	chr10_74600493_74589282:+	chr10	74600493	74589282	+	ADK	circADK-3	ENSG00000156110	-0.000115217	0.00337743	-0.0341137	0.972809
chr10:74589282|74670269	chr10_74670269_74589282:+	chr10	74670269	74589282	+	ADK	circADK-4	ENSG00000156110	0.000417672	0.00208023	0.200782	0.841002
chr10:7615982|7655675	chr10_7615982_7655675:-	chr10	7615982	7655675	-	ITIH5	circITIH5	ENSG00000123243	-0.00126082	0.00234733	-0.537131	0.591565
chr10:74838683|74843478	chr10_74843478_74838683:+	chr10	74843478	74838683	+	KAT6B	circKAT6B-1	ENSG00000156650	0.0272605	0.0425636	0.640464	0.522347
chr10:74842600|74843478	chr10_74843478_74842600:+	chr10	74843478	74842600	+	KAT6B	circKAT6B-2	ENSG00000156650	-0.0178918	0.0322459	-0.554855	0.579396
chr10:74969660|74989112	chr10_74989112_74969660:+	chr10	74989112	74969660	+	KAT6B	circKAT6B-3	ENSG00000156650	-0.0107411	0.00936593	-1.14682	0.252345
chr10:74972507|74989112	chr10_74989112_74972507:+	chr10	74989112	74972507	+	KAT6B	circKAT6B-4	ENSG00000156650	-0.00294686	0.00294609	-1.00026	0.31797
chr10:75150514|75151106	chr10_75151106_75150514:+	chr10	75151106	75150514	+	SAMD8	circSAMD8-1	ENSG00000156671	-0.00450115	0.00429301	-1.04848	0.295238
chr10:75150514|75164740	chr10_75164740_75150514:+	chr10	75164740	75150514	+	SAMD8	circSAMD8-2	ENSG00000156671	-0.00251486	0.00226309	-1.11125	0.267328
chr10:75150514|75168658	chr10_75168658_75150514:+	chr10	75168658	75150514	+	SAMD8	circSAMD8-3	ENSG00000156671	-0.00584128	0.00287836	-2.02938	0.0432792
chr10:76036008|76058783	chr10_76058783_76036008:+	chr10	76058783	76036008	+	LRMDA	circLRMDA	ENSG00000148655	-0.00132609	0.00219973	-0.602841	0.547058
chr10:7778838|7780307	chr10_7778838_7780307:-	chr10	7778838	7780307	-	KIN	circKIN	ENSG00000151657	-0.00198199	0.00235333	-0.842209	0.400325
chr10:7796121|7802854	chr10_7802854_7796121:+	chr10	7802854	7796121	+	ATP5C1	circATP5C1-1	ENSG00000165629	0.0030746	0.00220452	1.39468	0.164116
chr10:7797047|7802854	chr10_7802854_7797047:+	chr10	7802854	7797047	+	ATP5C1	circATP5C1-2	ENSG00000165629	0.0681844	0.0871467	0.78241	0.434575
chr10:7798990|7802854	chr10_7802854_7798990:+	chr10	7802854	7798990	+	ATP5C1	circATP5C1-3	ENSG00000165629	-0.0092253	0.0100945	-0.913896	0.361486
chr10:76909966|76970067	chr10_76909966_76970067:-	chr10	76909966	76970067	-	KCNMA1	circKCNMA1-1	ENSG00000156113	-5.48167e-05	0.00573126	-0.00956451	0.992375
chr10:76914936|76970067	chr10_76914936_76970067:-	chr10	76914936	76970067	-	KCNMA1	circKCNMA1-2	ENSG00000156113	-6.88214e-05	0.00283045	-0.0243147	0.980617
chr10:76944773|76970067	chr10_76944773_76970067:-	chr10	76944773	76970067	-	KCNMA1	circKCNMA1-3	ENSG00000156113	-0.0282414	0.0273799	-1.03146	0.303132
chr10:76944773|76974573	chr10_76944773_76974573:-	chr10	76944773	76974573	-	KCNMA1	circKCNMA1-4	ENSG00000156113	-0.00528957	0.00228091	-2.31906	0.0210458
chr10:76944773|77012043	chr10_76944773_77012043:-	chr10	76944773	77012043	-	KCNMA1	circKCNMA1-5	ENSG00000156113	0.000706458	0.0021999	0.321131	0.748329
chr10:76969974|77027891	chr10_76969974_77027891:-	chr10	76969974	77027891	-	KCNMA1	circKCNMA1-6	ENSG00000156113	-0.00527337	0.00175614	-3.00281	0.00289417	down
chr10:77011967|77027891	chr10_77011967_77027891:-	chr10	77011967	77027891	-	KCNMA1	circKCNMA1-7	ENSG00000156113	-0.00153959	0.00212101	-0.725874	0.468467
chr10:77011967|77079550	chr10_77011967_77079550:-	chr10	77011967	77079550	-	KCNMA1	circKCNMA1-8	ENSG00000156113	-0.000756631	0.00276473	-0.273673	0.784519
chr10:77039528|77079550	chr10_77039528_77079550:-	chr10	77039528	77079550	-	KCNMA1	circKCNMA1-9	ENSG00000156113	-0.00835083	0.0086863	-0.961378	0.337116
chr10:77073097|77079550	chr10_77073097_77079550:-	chr10	77073097	77079550	-	KCNMA1	circKCNMA1-10	ENSG00000156113	-0.00341075	0.0034018	-1.00263	0.316826
chr10:77073097|77112442	chr10_77073097_77112442:-	chr10	77073097	77112442	-	KCNMA1	circKCNMA1-11	ENSG00000156113	0.000269721	0.00286237	0.0942297	0.924988
chr10:77108481|77184916	chr10_77108481_77184916:-	chr10	77108481	77184916	-	KCNMA1	circKCNMA1-12	ENSG00000156113	-0.0012464	0.00276646	-0.450538	0.65264
chr10:77853354|77854370	chr10_77853354_77854370:-	chr10	77853354	77854370	-	DLG5	circDLG5	ENSG00000151208	-0.00416149	0.0041041	-1.01398	0.311387
chr10:78002197|78007866	chr10_78002197_78007866:-	chr10	78002197	78007866	-	POLR3A	circPOLR3A	ENSG00000148606	-0.0149119	0.00667657	-2.23347	0.026236
chr10:79118915|79162133	chr10_79162133_79118915:+	chr10	79162133	79118915	+	ZMIZ1	circZMIZ1-1	ENSG00000108175	-0.00380981	0.00358505	-1.06269	0.288753
chr10:79118915|79216274	chr10_79216274_79118915:+	chr10	79216274	79118915	+	ZMIZ1	circZMIZ1-2	ENSG00000108175	-0.00175423	0.0022097	-0.793877	0.427878
chr10:80425866|80427496	chr10_80427496_80425866:+	chr10	80427496	80425866	+	FAM213A	circFAM213A	ENSG00000122378	0.00017477	0.00241978	0.0722256	0.942469
chr10:82738577|82865437	chr10_82865437_82738577:+	chr10	82865437	82738577	+	NRG3	circNRG3	ENSG00000185737	0.00111585	0.00277624	0.401929	0.688015
chr10:84371014|84373815	chr10_84373815_84371014:+	chr10	84373815	84371014	+	CCSER2	circCCSER2-1	ENSG00000107771	0.00693277	0.0138582	0.500263	0.617247
chr10:84417771|84425893	chr10_84425893_84417771:+	chr10	84425893	84417771	+	CCSER2	circCCSER2-2	ENSG00000107771	-0.0110757	0.0116373	-0.951739	0.341976
chr10:84417771|84438707	chr10_84438707_84417771:+	chr10	84438707	84417771	+	CCSER2	circCCSER2-3	ENSG00000107771	0.00021316	0.00381495	0.0558749	0.955478
chr10:84417771|84477664	chr10_84477664_84417771:+	chr10	84477664	84417771	+	CCSER2	circCCSER2-4	ENSG00000107771	0.00377921	0.00804575	0.469715	0.638891
chr10:84425731|84477664	chr10_84477664_84425731:+	chr10	84477664	84425731	+	CCSER2	circCCSER2-5	ENSG00000107771	0.00788049	0.00269006	2.92948	0.00364883	up
chr10:84438512|84477664	chr10_84477664_84438512:+	chr10	84477664	84438512	+	CCSER2	circCCSER2-6	ENSG00000107771	-0.0730099	0.0515527	-1.41622	0.157722
chr10:84463933|84477664	chr10_84477664_84463933:+	chr10	84477664	84463933	+	CCSER2	circCCSER2-7	ENSG00000107771	-0.00608992	0.00401289	-1.51759	0.130144
chr10:85854496|85856190	chr10_85854496_85856190:-	chr10	85854496	85856190	-	GRID1	circGRID1-1	ENSG00000182771	0.00827412	0.00498962	1.65827	0.0982812
chr10:85854496|85916239	chr10_85854496_85916239:-	chr10	85854496	85916239	-	GRID1	circGRID1-2	ENSG00000182771	0.00139313	0.00272264	0.511684	0.609239
chr10:86443275|86473973	chr10_86443275_86473973:-	chr10	86443275	86473973	-	WAPL	circWAPL-1	ENSG00000062650	-0.000664905	0.00195294	-0.340464	0.73374
chr10:86446242|86461287	chr10_86446242_86461287:-	chr10	86446242	86461287	-	WAPL	circWAPL-2	ENSG00000062650	-0.00285543	0.0028769	-0.992538	0.321714
chr10:86446242|86473973	chr10_86446242_86473973:-	chr10	86446242	86473973	-	WAPL	circWAPL-3	ENSG00000062650	0.00044408	0.00211719	0.20975	0.834002
chr10:86451967|86461287	chr10_86451967_86461287:-	chr10	86451967	86461287	-	WAPL	circWAPL-4	ENSG00000062650	-0.0117781	0.0061286	-1.92183	0.0555497
chr10:86451967|86473973	chr10_86451967_86473973:-	chr10	86451967	86473973	-	WAPL	circWAPL-5	ENSG00000062650	-0.00357932	0.00719904	-0.497194	0.619407
chr10:86453220|86460496	chr10_86453220_86460496:-	chr10	86453220	86460496	-	WAPL	circWAPL-6	ENSG00000062650	-0.00467823	0.0024205	-1.93275	0.0541835
chr10:86458989|86473973	chr10_86458989_86473973:-	chr10	86458989	86473973	-	WAPL	circWAPL-7	ENSG00000062650	0.000124008	0.00380576	0.0325843	0.974027
chr10:86467279|86473973	chr10_86467279_86473973:-	chr10	86467279	86473973	-	WAPL	circWAPL-8	ENSG00000062650	0.001047	0.00241727	0.433131	0.665223
chr10:87151350|87152879	chr10_87152879_87151350:+	chr10	87152879	87151350	+	FAM35A	circFAM35A	ENSG00000122376	0.00144704	0.00284601	0.508444	0.611506
chr10:87508336|87521169	chr10_87521169_87508336:+	chr10	87521169	87508336	+	MINPP1	circMINPP1	ENSG00000107789	-0.00104978	0.00240667	-0.436196	0.663
chr10:87756789|87776427	chr10_87756789_87776427:-	chr10	87756789	87776427	-	ATAD1	circATAD1-1	ENSG00000138138	-0.000272994	0.00195838	-0.139397	0.889227
chr10:87767673|87776427	chr10_87767673_87776427:-	chr10	87767673	87776427	-	ATAD1	circATAD1-2	ENSG00000138138	-0.00253855	0.0109441	-0.231957	0.816725
chr10:88893871|88905660	chr10_88905660_88893871:+	chr10	88905660	88893871	+	STAMBPL1	circSTAMBPL1-1	ENSG00000138134	-0.00285617	0.00803267	-0.355569	0.722407
chr10:88901656|88922436	chr10_88922436_88901656:+	chr10	88922436	88901656	+	STAMBPL1	circSTAMBPL1-2	ENSG00000138134	-0.0100718	0.0267172	-0.37698	0.706448
chr10:863743|864270	chr10_863743_864270:-	chr10	863743	864270	-	LARP4B	circLARP4B-1	ENSG00000107929	0.000955338	0.00414334	0.230572	0.817801
chr10:863743|885760	chr10_863743_885760:-	chr10	863743	885760	-	LARP4B	circLARP4B-2	ENSG00000107929	-0.00689005	0.00611017	-1.12764	0.260351
chr10:89751346|89762835	chr10_89762835_89751346:+	chr10	89762835	89751346	+	KIF20B	circKIF20B	ENSG00000138182	-0.00216233	0.00389765	-0.554779	0.579448
chr10:91425281|91462184	chr10_91462184_91425281:+	chr10	91462184	91425281	+	HECTD2	circHECTD2-1	ENSG00000165338	-0.00205952	0.00517349	-0.398091	0.690839
chr10:91460427|91462184	chr10_91462184_91460427:+	chr10	91462184	91460427	+	HECTD2	circHECTD2-2	ENSG00000165338	0.00100883	0.00539146	0.187116	0.851693
chr10:91484507|91491307	chr10_91491307_91484507:+	chr10	91491307	91484507	+	HECTD2	circHECTD2-3	ENSG00000165338	0.00260271	0.00382868	0.679792	0.497147
chr10:91819270|91836998	chr10_91836998_91819270:+	chr10	91836998	91819270	+	TNKS2	circTNKS2-1	ENSG00000107854	0.00278547	0.00346632	0.803582	0.422258
chr10:91819270|91842391	chr10_91842391_91819270:+	chr10	91842391	91819270	+	TNKS2	circTNKS2-2	ENSG00000107854	-0.00553278	0.0186783	-0.296215	0.767266
chr10:91827017|91842391	chr10_91842391_91827017:+	chr10	91842391	91827017	+	TNKS2	circTNKS2-3	ENSG00000107854	0.00282422	0.00338974	0.833166	0.405397
chr10:91830923|91836998	chr10_91836998_91830923:+	chr10	91836998	91830923	+	TNKS2	circTNKS2-4	ENSG00000107854	-0.0056138	0.00213772	-2.62607	0.00906917	down
chr10:91830923|91842391	chr10_91842391_91830923:+	chr10	91842391	91830923	+	TNKS2	circTNKS2-5	ENSG00000107854	-0.00297512	0.00389106	-0.764602	0.445094
chr10:91848383|91851336	chr10_91851336_91848383:+	chr10	91851336	91848383	+	TNKS2	circTNKS2-6	ENSG00000107854	-0.00412562	0.00313554	-1.31576	0.189232
chr10:91939952|91953873	chr10_91953873_91939952:+	chr10	91953873	91939952	+	BTAF1	circBTAF1-1	ENSG00000095564	0.0030975	0.00360999	0.858038	0.391539
chr10:91939952|91962678	chr10_91962678_91939952:+	chr10	91962678	91939952	+	BTAF1	circBTAF1-2	ENSG00000095564	0.000177067	0.0031819	0.0556483	0.955658
chr10:91939952|91966757	chr10_91966757_91939952:+	chr10	91966757	91939952	+	BTAF1	circBTAF1-3	ENSG00000095564	-0.00338895	0.00248308	-1.36482	0.173307
chr10:91942422|91956657	chr10_91956657_91942422:+	chr10	91956657	91942422	+	BTAF1	circBTAF1-4	ENSG00000095564	-0.000774653	0.00395788	-0.195724	0.844955
chr10:91942422|91966757	chr10_91966757_91942422:+	chr10	91966757	91942422	+	BTAF1	circBTAF1-5	ENSG00000095564	-0.000753227	0.00237112	-0.317667	0.750953
chr10:91951403|91962678	chr10_91962678_91951403:+	chr10	91962678	91951403	+	BTAF1	circBTAF1-6	ENSG00000095564	-0.000686887	0.00195669	-0.351045	0.725795
chr10:91951403|91966757	chr10_91966757_91951403:+	chr10	91966757	91951403	+	BTAF1	circBTAF1-7	ENSG00000095564	0.00404439	0.00344804	1.17295	0.24172
chr10:91962538|91984404	chr10_91984404_91962538:+	chr10	91984404	91962538	+	BTAF1	circBTAF1-8	ENSG00000095564	0.00432008	0.00248004	1.74194	0.082517
chr10:91992119|91997751	chr10_91997751_91992119:+	chr10	91997751	91992119	+	BTAF1	circBTAF1-9	ENSG00000095564	0.00118395	0.00213803	0.553757	0.580147
chr10:91992119|92008275	chr10_92008275_91992119:+	chr10	92008275	91992119	+	BTAF1	circBTAF1-10	ENSG00000095564	0.00589674	0.00350335	1.68317	0.0933555
chr10:91994535|92008275	chr10_92008275_91994535:+	chr10	92008275	91994535	+	BTAF1	circBTAF1-11	ENSG00000095564	-0.015907	0.0053085	-2.99652	0.00295282	down
chr10:91996369|92008275	chr10_92008275_91996369:+	chr10	92008275	91996369	+	BTAF1	circBTAF1-12	ENSG00000095564	-0.00419368	0.00411732	-1.01855	0.309218
chr10:92081320|92091944	chr10_92081320_92091944:-	chr10	92081320	92091944	-	CPEB3	circCPEB3-1	ENSG00000107864	-0.0102435	0.0105832	-0.96791	0.333849
chr10:92081320|92145112	chr10_92081320_92145112:-	chr10	92081320	92145112	-	CPEB3	circCPEB3-2	ENSG00000107864	0.00280169	0.0026363	1.06274	0.288734
chr10:92081320|92181019	chr10_92081320_92181019:-	chr10	92081320	92181019	-	CPEB3	circCPEB3-3	ENSG00000107864	0.0101916	0.00697388	1.46139	0.144927
chr10:92091830|92145112	chr10_92091830_92145112:-	chr10	92091830	92145112	-	CPEB3	circCPEB3-4	ENSG00000107864	-0.00178448	0.00189925	-0.939573	0.348173
chr10:92091830|92181019	chr10_92091830_92181019:-	chr10	92091830	92181019	-	CPEB3	circCPEB3-5	ENSG00000107864	0.00221245	0.00319323	0.692858	0.488921
chr10:92111076|92145112	chr10_92111076_92145112:-	chr10	92111076	92145112	-	CPEB3	circCPEB3-6	ENSG00000107864	-0.00178433	0.00342839	-0.520457	0.603119
chr10:92111076|92181019	chr10_92111076_92181019:-	chr10	92111076	92181019	-	CPEB3	circCPEB3-7	ENSG00000107864	-0.0136221	0.00844562	-1.61292	0.107786
chr10:92143029|92145112	chr10_92143029_92145112:-	chr10	92143029	92145112	-	CPEB3	circCPEB3-8	ENSG00000107864	0.000210265	0.00225439	0.0932689	0.925751
chr10:92143029|92181019	chr10_92143029_92181019:-	chr10	92143029	92181019	-	CPEB3	circCPEB3-9	ENSG00000107864	-0.00314904	0.0109957	-0.286389	0.774773
chr10:92143029|92192636	chr10_92143029_92192636:-	chr10	92143029	92192636	-	CPEB3	circCPEB3-10	ENSG00000107864	0.00235092	0.00223962	1.0497	0.294681
chr10:92504794|92537550	chr10_92504794_92537550:-	chr10	92504794	92537550	-	IDE	circIDE-1	ENSG00000119912	0.0039267	0.00387563	1.01318	0.31177
chr10:92508728|92537550	chr10_92508728_92537550:-	chr10	92508728	92537550	-	IDE	circIDE-2	ENSG00000119912	-0.00117349	0.00264834	-0.443102	0.658003
chr10:92510050|92537550	chr10_92510050_92537550:-	chr10	92510050	92537550	-	IDE	circIDE-3	ENSG00000119912	-0.0022284	0.00448576	-0.496771	0.619705
chr10:92531748|92537550	chr10_92531748_92537550:-	chr10	92531748	92537550	-	IDE	circIDE-4	ENSG00000119912	-0.00427881	0.0138858	-0.308142	0.758183
chr10:92893349|92899644	chr10_92899644_92893349:+	chr10	92899644	92893349	+	EXOC6	circEXOC6-1	ENSG00000138190	-0.0117925	0.00799361	-1.47524	0.14117
chr10:92893349|92909631	chr10_92909631_92893349:+	chr10	92909631	92893349	+	EXOC6	circEXOC6-2	ENSG00000138190	0.00422703	0.00641679	0.658744	0.510552
chr10:92893349|92915913	chr10_92915913_92893349:+	chr10	92915913	92893349	+	EXOC6	circEXOC6-3	ENSG00000138190	0.00209308	0.00209818	0.997569	0.319271
chr10:92893349|92920050	chr10_92920050_92893349:+	chr10	92920050	92893349	+	EXOC6	circEXOC6-4	ENSG00000138190	0.00583976	0.028396	0.205655	0.837197
chr10:92893349|92928422	chr10_92928422_92893349:+	chr10	92928422	92893349	+	EXOC6	circEXOC6-5	ENSG00000138190	0.00138235	0.00577681	0.239293	0.811038
chr10:92893349|92955714	chr10_92955714_92893349:+	chr10	92955714	92893349	+	EXOC6	circEXOC6-6	ENSG00000138190	-0.0074399	0.0122135	-0.609153	0.542872
chr10:92893349|92974232	chr10_92974232_92893349:+	chr10	92974232	92893349	+	EXOC6	circEXOC6-7	ENSG00000138190	-0.000104752	0.00765366	-0.0136865	0.989089
chr10:92893349|93014267	chr10_93014267_92893349:+	chr10	93014267	92893349	+	EXOC6	circEXOC6-8	ENSG00000138190	0.00541434	0.00355431	1.52332	0.128705
chr10:92899599|92920050	chr10_92920050_92899599:+	chr10	92920050	92899599	+	EXOC6	circEXOC6-9	ENSG00000138190	-0.00240816	0.00219154	-1.09885	0.272693
chr10:92909427|93014267	chr10_93014267_92909427:+	chr10	93014267	92909427	+	EXOC6	circEXOC6-10	ENSG00000138190	-0.00154612	0.00228515	-0.676595	0.49917
chr10:92928339|92940824	chr10_92940824_92928339:+	chr10	92940824	92928339	+	EXOC6	circEXOC6-11	ENSG00000138190	0.00169044	0.00265978	0.635554	0.525539
chr10:92928339|92955714	chr10_92955714_92928339:+	chr10	92955714	92928339	+	EXOC6	circEXOC6-12	ENSG00000138190	-0.0010083	0.0024736	-0.407625	0.683832
chr10:92928339|92974232	chr10_92974232_92928339:+	chr10	92974232	92928339	+	EXOC6	circEXOC6-13	ENSG00000138190	-6.13798e-05	0.00213696	-0.0287229	0.977104
chr10:92934144|92940824	chr10_92940824_92934144:+	chr10	92940824	92934144	+	EXOC6	circEXOC6-14	ENSG00000138190	-0.00071054	0.00266367	-0.266752	0.789838
chr10:92974053|93014267	chr10_93014267_92974053:+	chr10	93014267	92974053	+	EXOC6	circEXOC6-15	ENSG00000138190	-0.00663777	0.00292941	-2.26591	0.0241508
chr10:93670770|93687449	chr10_93670770_93687449:-	chr10	93670770	93687449	-	FRA10AC1	circFRA10AC1-1	ENSG00000148690	0.00315607	0.00652351	0.4838	0.628871
chr10:93676653|93687449	chr10_93676653_93687449:-	chr10	93676653	93687449	-	FRA10AC1	circFRA10AC1-2	ENSG00000148690	-0.00150048	0.00998715	-0.150241	0.880673
chr10:94245946|94246621	chr10_94246621_94245946:+	chr10	94246621	94245946	+	PLCE1	circPLCE1	ENSG00000138193	0.000920902	0.0032383	0.284379	0.776311
chr10:94441896|94474783	chr10_94474783_94441896:+	chr10	94474783	94441896	+	TBC1D12	circTBC1D12-1	ENSG00000108239	-0.0233093	0.0300539	-0.775583	0.43859
chr10:94441896|94500327	chr10_94500327_94441896:+	chr10	94500327	94441896	+	TBC1D12	circTBC1D12-2	ENSG00000108239	-0.00451119	0.00375341	-1.20189	0.230329
chr10:94441896|94511654	chr10_94511654_94441896:+	chr10	94511654	94441896	+	TBC1D12	circTBC1D12-3	ENSG00000108239	-0.0119648	0.00546433	-2.18961	0.0293023
chr10:94441896|94522453	chr10_94522453_94441896:+	chr10	94522453	94441896	+	TBC1D12	circTBC1D12-4	ENSG00000108239	-0.000305703	0.00595657	-0.051322	0.959102
chr10:94474668|94500327	chr10_94500327_94474668:+	chr10	94500327	94474668	+	TBC1D12	circTBC1D12-5	ENSG00000108239	0.000337525	0.0029102	0.11598	0.907744
chr10:94474668|94507347	chr10_94507347_94474668:+	chr10	94507347	94474668	+	TBC1D12	circTBC1D12-6	ENSG00000108239	0.00151556	0.00224637	0.67467	0.500391
chr10:94474668|94511654	chr10_94511654_94474668:+	chr10	94511654	94474668	+	TBC1D12	circTBC1D12-7	ENSG00000108239	-0.00456197	0.00380474	-1.19902	0.231441
chr10:94474668|94522453	chr10_94522453_94474668:+	chr10	94522453	94474668	+	TBC1D12	circTBC1D12-8	ENSG00000108239	-0.00173978	0.00293195	-0.593385	0.553359
chr10:94493365|94511654	chr10_94511654_94493365:+	chr10	94511654	94493365	+	TBC1D12	circTBC1D12-9	ENSG00000108239	0.00247773	0.00290992	0.851476	0.395167
chr10:94497055|94510179	chr10_94510179_94497055:+	chr10	94510179	94497055	+	TBC1D12	circTBC1D12-10	ENSG00000108239	-0.000200825	0.00457764	-0.0438709	0.965036
chr10:94497055|94511654	chr10_94511654_94497055:+	chr10	94511654	94497055	+	TBC1D12	circTBC1D12-11	ENSG00000108239	-0.00379769	0.00254354	-1.49308	0.136441
chr10:94497055|94522453	chr10_94522453_94497055:+	chr10	94522453	94497055	+	TBC1D12	circTBC1D12-12	ENSG00000108239	-0.00152708	0.00523456	-0.29173	0.77069
chr10:94500221|94511654	chr10_94511654_94500221:+	chr10	94511654	94500221	+	TBC1D12	circTBC1D12-13	ENSG00000108239	0.000831302	0.00200667	0.41427	0.678964
chr10:94500221|94522453	chr10_94522453_94500221:+	chr10	94522453	94500221	+	TBC1D12	circTBC1D12-14	ENSG00000108239	-0.00270102	0.00433683	-0.622809	0.533871
chr10:94507267|94522453	chr10_94522453_94507267:+	chr10	94522453	94507267	+	TBC1D12	circTBC1D12-15	ENSG00000108239	-0.00129457	0.00226883	-0.570587	0.568696
chr10:94733297|94781997	chr10_94781997_94733297:+	chr10	94781997	94733297	+	CYP2C18	circCYP2C18	ENSG00000108242	0.00195675	0.00287181	0.681366	0.496152
chr10:95339133|95346452	chr10_95339133_95346452:-	chr10	95339133	95346452	-	SORBS1	circSORBS1-1	ENSG00000095637	-0.0121735	0.00534704	-2.27667	0.0234916
chr10:95339133|95357803	chr10_95339133_95357803:-	chr10	95339133	95357803	-	SORBS1	circSORBS1-2	ENSG00000095637	-0.000664096	0.00246199	-0.269739	0.787542
chr10:95351209|95384285	chr10_95351209_95384285:-	chr10	95351209	95384285	-	SORBS1	circSORBS1-3	ENSG00000095637	-0.00262127	0.00816312	-0.321112	0.748344
chr10:95367650|95384285	chr10_95367650_95384285:-	chr10	95367650	95384285	-	SORBS1	circSORBS1-4	ENSG00000095637	-0.00257883	0.00262011	-0.984247	0.325766
chr10:95381685|95410777	chr10_95381685_95410777:-	chr10	95381685	95410777	-	SORBS1	circSORBS1-5	ENSG00000095637	0.00122934	0.00674053	0.18238	0.855404
chr10:95395001|95410777	chr10_95395001_95410777:-	chr10	95395001	95410777	-	SORBS1	circSORBS1-6	ENSG00000095637	-0.00389548	0.00290162	-1.34252	0.180416
chr10:95395001|95432576	chr10_95395001_95432576:-	chr10	95395001	95432576	-	SORBS1	circSORBS1-7	ENSG00000095637	-0.0294311	0.0106966	-2.75143	0.00628498	down
chr10:95397220|95410777	chr10_95397220_95410777:-	chr10	95397220	95410777	-	SORBS1	circSORBS1-8	ENSG00000095637	0.000948118	0.00278181	0.340828	0.733465
chr10:95632959|95633649	chr10_95632959_95633649:-	chr10	95632959	95633649	-	ALDH18A1	circALDH18A1	ENSG00000059573	0.00206186	0.00215918	0.954926	0.340364
chr10:95949896|96027389	chr10_96027389_95949896:+	chr10	96027389	95949896	+	CC2D2B	circCC2D2B	ENSG00000188649	0.00370281	0.00507728	0.729291	0.466378
chr10:96544076|96565426	chr10_96544076_96565426:-	chr10	96544076	96565426	-	TM9SF3	circTM9SF3-1	ENSG00000077147	0.00180497	0.00487915	0.369936	0.711685
chr10:96544076|96576829	chr10_96544076_96576829:-	chr10	96544076	96576829	-	TM9SF3	circTM9SF3-2	ENSG00000077147	-0.010871	0.0147654	-0.736251	0.462138
chr10:96907265|96907747	chr10_96907747_96907265:+	chr10	96907747	96907265	+	LCOR	circLCOR-1	ENSG00000196233	-0.00220425	0.0037811	-0.582966	0.560343
chr10:96907265|96944245	chr10_96944245_96907265:+	chr10	96944245	96907265	+	LCOR	circLCOR-2	ENSG00000196233	-0.00766326	0.00356869	-2.14736	0.0325448
chr10:96907265|96952196	chr10_96952196_96907265:+	chr10	96952196	96907265	+	LCOR	circLCOR-3	ENSG00000196233	0.000832358	0.0035309	0.235735	0.813795
chr10:97476683|97478389	chr10_97476683_97478389:-	chr10	97476683	97478389	-	MMS19	circMMS19	ENSG00000155229	0.00177844	0.0038627	0.460414	0.645544
chr10:97656285|97664984	chr10_97664984_97656285:+	chr10	97664984	97656285	+	PI4K2A	circPI4K2A	ENSG00000155252	0.00202044	0.00196953	1.02585	0.305769
chr10:98156093|98163397	chr10_98163397_98156093:+	chr10	98163397	98156093	+	R3HCC1L	circR3HCC1L-1	ENSG00000166024	-0.00135427	0.00260094	-0.520683	0.602962
chr10:98162883|98209899	chr10_98209899_98162883:+	chr10	98209899	98162883	+	R3HCC1L	circR3HCC1L-2	ENSG00000166024	-0.00264138	0.00505814	-0.522204	0.601904
chr11:1000432|1003804	chr11_1003804_1000432:+	chr11	1003804	1000432	+	AP2A2	circAP2A2	ENSG00000183020	0.00175385	0.00276444	0.634433	0.526269
chr11:100191126|100255918	chr11_100255918_100191126:+	chr11	100255918	100191126	+	CNTN5	circCNTN5-2	ENSG00000149972	-0.00077526	0.0019688	-0.393773	0.694021
chr11:9989497|10002689	chr11_9989497_10002689:-	chr11	9989497	10002689	-	SBF2	circSBF2-7	ENSG00000133812	-0.000178387	0.0049896	-0.0357517	0.971503
chr11:100255760|100271241	chr11_100271241_100255760:+	chr11	100271241	100255760	+	CNTN5	circCNTN5-3	ENSG00000149972	-0.00189828	0.0022378	-0.848279	0.396941
chr11:100255760|100308468	chr11_100308468_100255760:+	chr11	100308468	100255760	+	CNTN5	circCNTN5-4	ENSG00000149972	0.00235076	0.00212417	1.10667	0.2693
chr11:100297625|100308468	chr11_100308468_100297625:+	chr11	100308468	100297625	+	CNTN5	circCNTN5-5	ENSG00000149972	0.00024188	0.0108672	0.0222578	0.982257
chr11:9998266|10002689	chr11_9998266_10002689:-	chr11	9998266	10002689	-	SBF2	circSBF2-8	ENSG00000133812	-0.00145179	0.00289704	-0.501126	0.61664
chr11:10028452|10031170	chr11_10028452_10031170:-	chr11	10028452	10031170	-	SBF2	circSBF2-9	ENSG00000133812	-0.00173787	0.0021143	-0.821958	0.411737
chr11:10028452|10042981	chr11_10028452_10042981:-	chr11	10028452	10042981	-	SBF2	circSBF2-10	ENSG00000133812	-0.00543571	0.00247823	-2.19339	0.0290265
chr11:102362896|102368548	chr11_102368548_102362896:+	chr11	102368548	102362896	+	BIRC2	circBIRC2	ENSG00000110330	-0.00148441	0.00471905	-0.314558	0.75331
chr11:103115177|103121496	chr11_103121496_103115177:+	chr11	103121496	103115177	+	DYNC2H1	circDYNC2H1-1	ENSG00000187240	0.00113321	0.00418835	0.270562	0.786909
chr11:103116570|103121496	chr11_103121496_103116570:+	chr11	103121496	103116570	+	DYNC2H1	circDYNC2H1-2	ENSG00000187240	-0.00497949	0.00362534	-1.37352	0.170588
chr11:103158677|103166048	chr11_103166048_103158677:+	chr11	103166048	103158677	+	DYNC2H1	circDYNC2H1-3	ENSG00000187240	-0.000231329	0.00228379	-0.101292	0.919385
chr11:103158677|103171068	chr11_103171068_103158677:+	chr11	103171068	103158677	+	DYNC2H1	circDYNC2H1-4	ENSG00000187240	0.00121772	0.00270192	0.450685	0.652534
chr11:103158677|103181886	chr11_103181886_103158677:+	chr11	103181886	103158677	+	DYNC2H1	circDYNC2H1-5	ENSG00000187240	0.0031459	0.00231999	1.356	0.176094
chr11:103215721|103223086	chr11_103223086_103215721:+	chr11	103223086	103215721	+	DYNC2H1	circDYNC2H1-6	ENSG00000187240	0.00276813	0.00249584	1.1091	0.268254
chr11:103219915|103223086	chr11_103223086_103219915:+	chr11	103223086	103219915	+	DYNC2H1	circDYNC2H1-7	ENSG00000187240	0.000580439	0.0112186	0.051739	0.95877
chr11:103219915|103253448	chr11_103253448_103219915:+	chr11	103253448	103219915	+	DYNC2H1	circDYNC2H1-8	ENSG00000187240	0.00699904	0.00662822	1.05595	0.291821
chr11:103222030|103253448	chr11_103253448_103222030:+	chr11	103253448	103222030	+	DYNC2H1	circDYNC2H1-9	ENSG00000187240	-0.00233945	0.00333617	-0.701237	0.483684
chr11:103241527|103436032	chr11_103436032_103241527:+	chr11	103436032	103241527	+	DYNC2H1	circDYNC2H1-10	ENSG00000187240	0.00177552	0.00225215	0.788366	0.431089
chr11:103243693|103259977	chr11_103259977_103243693:+	chr11	103259977	103243693	+	DYNC2H1	circDYNC2H1-11	ENSG00000187240	-0.00106273	0.00260043	-0.408675	0.683063
chr11:103255415|103286386	chr11_103286386_103255415:+	chr11	103286386	103255415	+	DYNC2H1	circDYNC2H1-12	ENSG00000187240	-0.000216798	0.00344904	-0.0628575	0.949921
chr11:103280348|103287605	chr11_103287605_103280348:+	chr11	103287605	103280348	+	DYNC2H1	circDYNC2H1-13	ENSG00000187240	0.00145503	0.00352745	0.412488	0.680269
chr11:103280348|103312033	chr11_103312033_103280348:+	chr11	103312033	103280348	+	DYNC2H1	circDYNC2H1-14	ENSG00000187240	-0.00130886	0.00392918	-0.333112	0.739277
chr11:103280348|103316620	chr11_103316620_103280348:+	chr11	103316620	103280348	+	DYNC2H1	circDYNC2H1-15	ENSG00000187240	0.00658383	0.00423083	1.55615	0.120698
chr11:103280348|103323990	chr11_103323990_103280348:+	chr11	103323990	103280348	+	DYNC2H1	circDYNC2H1-16	ENSG00000187240	0.00645339	0.00411841	1.56696	0.11815
chr11:103280348|103358359	chr11_103358359_103280348:+	chr11	103358359	103280348	+	DYNC2H1	circDYNC2H1-17	ENSG00000187240	0.00482435	0.00438772	1.09951	0.272404
chr11:103280348|103399872	chr11_103399872_103280348:+	chr11	103399872	103280348	+	DYNC2H1	circDYNC2H1-18	ENSG00000187240	0.000496854	0.00257601	0.192877	0.847183
chr11:103280348|103436032	chr11_103436032_103280348:+	chr11	103436032	103280348	+	DYNC2H1	circDYNC2H1-19	ENSG00000187240	0.00407474	0.00241117	1.68994	0.0920505
chr11:103303093|103312033	chr11_103312033_103303093:+	chr11	103312033	103303093	+	DYNC2H1	circDYNC2H1-20	ENSG00000187240	-0.00260429	0.0113206	-0.230048	0.818207
chr11:103303093|103316620	chr11_103316620_103303093:+	chr11	103316620	103303093	+	DYNC2H1	circDYNC2H1-21	ENSG00000187240	0.00393822	0.0109432	0.35988	0.719184
chr11:103303093|103323990	chr11_103323990_103303093:+	chr11	103323990	103303093	+	DYNC2H1	circDYNC2H1-22	ENSG00000187240	-0.00100394	0.012716	-0.0789509	0.937123
chr11:103303093|103358359	chr11_103358359_103303093:+	chr11	103358359	103303093	+	DYNC2H1	circDYNC2H1-23	ENSG00000187240	-0.0083304	0.0119482	-0.697211	0.486197
chr11:103303093|103399872	chr11_103399872_103303093:+	chr11	103399872	103303093	+	DYNC2H1	circDYNC2H1-24	ENSG00000187240	0.00296384	0.00323139	0.9172	0.359755
chr11:103303093|103436032	chr11_103436032_103303093:+	chr11	103436032	103303093	+	DYNC2H1	circDYNC2H1-25	ENSG00000187240	0.00546745	0.00530787	1.03006	0.303788
chr11:103303093|103456356	chr11_103456356_103303093:+	chr11	103456356	103303093	+	DYNC2H1	circDYNC2H1-26	ENSG00000187240	-0.000420139	0.00215065	-0.195354	0.845244
chr11:103311878|103323990	chr11_103323990_103311878:+	chr11	103323990	103311878	+	DYNC2H1	circDYNC2H1-27	ENSG00000187240	-0.00541372	0.00465172	-1.16381	0.245401
chr11:103399663|103436032	chr11_103436032_103399663:+	chr11	103436032	103399663	+	DYNC2H1	circDYNC2H1-28	ENSG00000187240	0.0006276	0.00167575	0.374519	0.708276
chr11:106009583|106011067	chr11_106009583_106011067:-	chr11	106009583	106011067	-	MSANTD4	circMSANTD4	ENSG00000170903	-0.00115934	0.00299128	-0.387573	0.6986
chr11:106939460|106940178	chr11_106939460_106940178:-	chr11	106939460	106940178	-	GUCY1A2	circGUCY1A2-1	ENSG00000152402	-0.00679348	0.00768039	-0.884522	0.377105
chr11:106939460|106978740	chr11_106939460_106978740:-	chr11	106939460	106978740	-	GUCY1A2	circGUCY1A2-2	ENSG00000152402	0.000793741	0.00288875	0.27477	0.783677
chr11:106939460|106986131	chr11_106939460_106986131:-	chr11	106939460	106986131	-	GUCY1A2	circGUCY1A2-3	ENSG00000152402	-0.00239468	0.00808253	-0.296279	0.767217
chr11:106978619|106986131	chr11_106978619_106986131:-	chr11	106978619	106986131	-	GUCY1A2	circGUCY1A2-4	ENSG00000152402	-0.00656577	0.00395008	-1.66219	0.0974924
chr11:107353524|107439183	chr11_107353524_107439183:-	chr11	107353524	107439183	-	CWF19L2	circCWF19L2-1	ENSG00000152404	0.00351499	0.00400967	0.876627	0.381373
chr11:107390074|107392895	chr11_107390074_107392895:-	chr11	107390074	107392895	-	CWF19L2	circCWF19L2-2	ENSG00000152404	-0.00329402	0.00443148	-0.743324	0.457852
chr11:107390074|107418287	chr11_107390074_107418287:-	chr11	107390074	107418287	-	CWF19L2	circCWF19L2-3	ENSG00000152404	-0.0128305	0.0219064	-0.585694	0.55851
chr11:107416209|107433749	chr11_107416209_107433749:-	chr11	107416209	107433749	-	CWF19L2	circCWF19L2-4	ENSG00000152404	0.000816689	0.00176736	0.462095	0.644339
chr11:107630417|107650403	chr11_107650403_107630417:+	chr11	107650403	107630417	+	ELMOD1	circELMOD1	ENSG00000110675	-0.00135685	0.00235665	-0.575754	0.565202
chr11:107803001|107815965	chr11_107803001_107815965:-	chr11	107803001	107815965	-	SLC35F2	circSLC35F2	ENSG00000110660	0.000174751	0.00183041	0.0954711	0.924003
chr11:108033802|108054955	chr11_108054955_108033802:+	chr11	108054955	108033802	+	CUL5	circCUL5-1	ENSG00000166266	-0.00468612	0.00464333	-1.00921	0.313664
chr11:108046270|108052801	chr11_108052801_108046270:+	chr11	108052801	108046270	+	CUL5	circCUL5-2	ENSG00000166266	0.000752358	0.0022704	0.331377	0.740585
chr11:108046270|108054955	chr11_108054955_108046270:+	chr11	108054955	108046270	+	CUL5	circCUL5-3	ENSG00000166266	0.00166554	0.0538672	0.0309193	0.975354
chr11:108046270|108073497	chr11_108073497_108046270:+	chr11	108073497	108046270	+	CUL5	circCUL5-4	ENSG00000166266	-0.00892948	0.00594438	-1.50217	0.134077
chr11:108046270|108078240	chr11_108078240_108046270:+	chr11	108078240	108046270	+	CUL5	circCUL5-5	ENSG00000166266	-0.0191325	0.0118216	-1.61844	0.106591
chr11:108046270|108089623	chr11_108089623_108046270:+	chr11	108089623	108046270	+	CUL5	circCUL5-6	ENSG00000166266	-0.00170828	0.00219572	-0.778003	0.437165
chr11:108046270|108098529	chr11_108098529_108046270:+	chr11	108098529	108046270	+	CUL5	circCUL5-7	ENSG00000166266	0.000825092	0.00268744	0.307017	0.759038
chr11:108049890|108054955	chr11_108054955_108049890:+	chr11	108054955	108049890	+	CUL5	circCUL5-8	ENSG00000166266	0.000256248	0.0024767	0.103464	0.917662
chr11:108049890|108078240	chr11_108078240_108049890:+	chr11	108078240	108049890	+	CUL5	circCUL5-9	ENSG00000166266	-0.00243866	0.00232245	-1.05004	0.294525
chr11:108049890|108089623	chr11_108089623_108049890:+	chr11	108089623	108049890	+	CUL5	circCUL5-10	ENSG00000166266	-0.00436301	0.00323177	-1.35004	0.177995
chr11:108052660|108072462	chr11_108072462_108052660:+	chr11	108072462	108052660	+	CUL5	circCUL5-11	ENSG00000166266	-0.00160043	0.0017775	-0.90038	0.368622
chr11:108052660|108078240	chr11_108078240_108052660:+	chr11	108078240	108052660	+	CUL5	circCUL5-12	ENSG00000166266	-0.000115897	0.00172083	-0.0673497	0.946347
chr11:108052660|108089623	chr11_108089623_108052660:+	chr11	108089623	108052660	+	CUL5	circCUL5-13	ENSG00000166266	0.00053966	0.00253488	0.212894	0.831551
chr11:108094391|108098529	chr11_108098529_108094391:+	chr11	108098529	108094391	+	CUL5	circCUL5-14	ENSG00000166266	0.000655756	0.00243066	0.269785	0.787506
chr11:108131907|108135242	chr11_108135242_108131907:+	chr11	108135242	108131907	+	ACAT1	circACAT1-1	ENSG00000075239	0.000370472	0.00180871	0.204827	0.837843
chr11:108131907|108142550	chr11_108142550_108131907:+	chr11	108142550	108131907	+	ACAT1	circACAT1-2	ENSG00000075239	0.00157159	0.00199338	0.788403	0.431067
chr11:108138898|108140215	chr11_108140215_108138898:+	chr11	108140215	108138898	+	ACAT1	circACAT1-3	ENSG00000075239	0.00288351	0.00169338	1.70281	0.0896127
chr11:108138898|108142550	chr11_108142550_108138898:+	chr11	108142550	108138898	+	ACAT1	circACAT1-4	ENSG00000075239	0.000277014	0.00213193	0.129936	0.896702
chr11:108172199|108177090	chr11_108172199_108177090:-	chr11	108172199	108177090	-	NPAT	circNPAT-1	ENSG00000149308	-0.00150958	0.0037793	-0.399433	0.689851
chr11:108176246|108177090	chr11_108176246_108177090:-	chr11	108176246	108177090	-	NPAT	circNPAT-2	ENSG00000149308	-0.0114601	0.0057278	-2.00078	0.0462931
chr11:108185232|108190500	chr11_108185232_108190500:-	chr11	108185232	108190500	-	NPAT	circNPAT-3	ENSG00000149308	-0.0068203	0.00473581	-1.44015	0.150839
chr11:108186482|108190500	chr11_108186482_108190500:-	chr11	108186482	108190500	-	NPAT	circNPAT-4	ENSG00000149308	0.000407946	0.00441942	0.0923077	0.926514
chr11:108227595|108229323	chr11_108229323_108227595:+	chr11	108229323	108227595	+	ATM	circATM-1	ENSG00000149311	-0.00596808	0.00593812	-1.00504	0.315664
chr11:108227595|108235834	chr11_108235834_108227595:+	chr11	108235834	108227595	+	ATM	circATM-2	ENSG00000149311	-0.00555449	0.00705723	-0.787064	0.43185
chr11:108227595|108267342	chr11_108267342_108227595:+	chr11	108267342	108227595	+	ATM	circATM-3	ENSG00000149311	-0.00340885	0.00380368	-0.896197	0.370847
chr11:108235670|108245026	chr11_108245026_108235670:+	chr11	108245026	108235670	+	ATM	circATM-4	ENSG00000149311	0.00685093	0.0029198	2.34637	0.0195909
chr11:108235670|108247127	chr11_108247127_108235670:+	chr11	108247127	108235670	+	ATM	circATM-5	ENSG00000149311	-0.00407795	0.00201657	-2.02222	0.0440175
chr11:108235670|108249102	chr11_108249102_108235670:+	chr11	108249102	108235670	+	ATM	circATM-6	ENSG00000149311	-0.000672281	0.00295115	-0.227803	0.819951
chr11:108301648|108304852	chr11_108304852_108301648:+	chr11	108304852	108301648	+	ATM	circATM-7	ENSG00000149311	-0.00414292	0.00463955	-0.892958	0.372577
chr11:108315823|108317521	chr11_108317521_108315823:+	chr11	108317521	108315823	+	ATM	circATM-8	ENSG00000149311	-0.00228065	0.00225497	-1.01139	0.312625
chr11:108329021|108332037	chr11_108332037_108329021:+	chr11	108332037	108329021	+	ATM	circATM-9	ENSG00000149311	0.00110559	0.00238017	0.464503	0.642616
chr11:108329021|108335961	chr11_108335961_108329021:+	chr11	108335961	108329021	+	ATM	circATM-10	ENSG00000149311	0.0012734	0.00194275	0.655463	0.512659
chr11:108688936|108723462	chr11_108723462_108688936:+	chr11	108723462	108688936	+	DDX10	circDDX10-1	ENSG00000178105	0.00146557	0.00206958	0.708146	0.47939
chr11:108767937|108852209	chr11_108852209_108767937:+	chr11	108852209	108767937	+	DDX10	circDDX10-2	ENSG00000178105	-0.0125334	0.0169866	-0.737841	0.461173
chr11:108838446|108852209	chr11_108852209_108838446:+	chr11	108852209	108838446	+	DDX10	circDDX10-3	ENSG00000178105	-0.000387773	0.00366273	-0.10587	0.915754
chr11:110136663|110137414	chr11_110137414_110136663:+	chr11	110137414	110136663	+	ZC3H12C	circZC3H12C-1	ENSG00000149289	0.00261372	0.00686952	0.380481	0.703851
chr11:110136663|110159490	chr11_110159490_110136663:+	chr11	110159490	110136663	+	ZC3H12C	circZC3H12C-2	ENSG00000149289	-0.00577202	0.00503583	-1.14619	0.252606
chr11:110247703|110254109	chr11_110247703_110254109:-	chr11	110247703	110254109	-	RDX	circRDX-1	ENSG00000137710	0.00041809	0.00316708	0.132011	0.895062
chr11:110263960|110264874	chr11_110263960_110264874:-	chr11	110263960	110264874	-	RDX	circRDX-2	ENSG00000137710	0.00445469	0.00438286	1.01639	0.310242
chr11:110435834|110457047	chr11_110457047_110435834:+	chr11	110457047	110435834	+	FDX1	circFDX1	ENSG00000137714	-0.00737978	0.00298751	-2.47021	0.0140448
chr11:111752159|111753577	chr11_111752159_111753577:-	chr11	111752159	111753577	-	PPP2R1B	circPPP2R1B	ENSG00000137713	-0.00152879	0.00389156	-0.392847	0.694704
chr11:111809643|111853736	chr11_111809643_111853736:-	chr11	111809643	111853736	-	ALG9	circALG9-1	ENSG00000086848	-0.00673559	0.00293315	-2.29637	0.022326
chr11:111836165|111853736	chr11_111836165_111853736:-	chr11	111836165	111853736	-	ALG9	circALG9-2	ENSG00000086848	-0.00148908	0.00338624	-0.439744	0.660431
chr11:111836165|111857737	chr11_111836165_111857737:-	chr11	111836165	111857737	-	ALG9	circALG9-3	ENSG00000086848	-0.00302539	0.00259558	-1.16559	0.24468
chr11:111844601|111857737	chr11_111844601_111857737:-	chr11	111844601	111857737	-	ALG9	circALG9-4	ENSG00000086848	-0.00466463	0.00311118	-1.49931	0.134817
chr11:111844601|111865251	chr11_111844601_111865251:-	chr11	111844601	111865251	-	ALG9	circALG9-5	ENSG00000086848	-0.00010047	0.0021743	-0.0462079	0.963174
chr11:111980737|111986924	chr11_111986924_111980737:+	chr11	111986924	111980737	+	DIXDC1	circDIXDC1-1	ENSG00000150764	-0.00163282	0.00376894	-0.433231	0.66515
chr11:111989005|111996146	chr11_111996146_111989005:+	chr11	111996146	111989005	+	DIXDC1	circDIXDC1-2	ENSG00000150764	-0.00224602	0.00322668	-0.696078	0.486905
chr11:112028515|112033530	chr11_112033530_112028515:+	chr11	112033530	112028515	+	DLAT	circDLAT-1	ENSG00000150768	-0.000386363	0.00184972	-0.208877	0.834683
chr11:112037273|112039397	chr11_112039397_112037273:+	chr11	112039397	112037273	+	DLAT	circDLAT-2	ENSG00000150768	-0.00266523	0.00295527	-0.901855	0.367839
chr11:112037273|112043533	chr11_112043533_112037273:+	chr11	112043533	112037273	+	DLAT	circDLAT-3	ENSG00000150768	-0.0226854	0.00727195	-3.11958	0.0019825	down
chr11:112037273|112045230	chr11_112045230_112037273:+	chr11	112045230	112037273	+	DLAT	circDLAT-4	ENSG00000150768	-0.00100845	0.0019157	-0.526413	0.59898
chr11:112043466|112051349	chr11_112051349_112043466:+	chr11	112051349	112043466	+	DLAT	circDLAT-5	ENSG00000150768	-0.0058711	0.00228001	-2.57504	0.0104894
chr11:112193474|112202190	chr11_112202190_112193474:+	chr11	112202190	112193474	+	BCO2	circBCO2-1	ENSG00000197580	-0.00224547	0.00179228	-1.25286	0.211207
chr11:112199699|112217889	chr11_112217889_112199699:+	chr11	112217889	112199699	+	BCO2	circBCO2-2	ENSG00000197580	-0.0111021	0.0124808	-0.889529	0.374413
chr11:113202379|113208002	chr11_113208002_113202379:+	chr11	113208002	113202379	+	NCAM1	circNCAM1-1	ENSG00000149294	-0.00317412	0.00220086	-1.44222	0.150257
chr11:113202379|113214511	chr11_113214511_113202379:+	chr11	113214511	113202379	+	NCAM1	circNCAM1-2	ENSG00000149294	4.95459e-05	0.00569816	0.00869508	0.993068
chr11:113255877|113260323	chr11_113260323_113255877:+	chr11	113260323	113255877	+	NCAM1	circNCAM1-3	ENSG00000149294	0.000744066	0.00314279	0.236753	0.813006
chr11:113323288|113335037	chr11_113335037_113323288:+	chr11	113335037	113323288	+	TTC12	circTTC12	ENSG00000149292	-0.00265866	0.00643562	-0.413116	0.679809
chr11:11327086|11341004	chr11_11327086_11341004:-	chr11	11327086	11341004	-	GALNT18	circGALNT18-1	ENSG00000110328	0.00701629	0.0139662	0.502376	0.615762
chr11:113741694|113744040	chr11_113741694_113744040:-	chr11	113741694	113744040	-	ZW10	circZW10	ENSG00000086827	-0.000107799	0.00184488	-0.0584315	0.953443
chr11:113833420|113841768	chr11_113833420_113841768:-	chr11	113833420	113841768	-	USP28	circUSP28-1	ENSG00000048028	0.000622294	0.00316147	0.196837	0.844085
chr11:113833420|113854335	chr11_113833420_113854335:-	chr11	113833420	113854335	-	USP28	circUSP28-2	ENSG00000048028	-0.00178686	0.00151909	-1.17627	0.240396
chr11:113840598|113854335	chr11_113840598_113854335:-	chr11	113840598	113854335	-	USP28	circUSP28-3	ENSG00000048028	-0.00400691	0.00592669	-0.676078	0.499498
chr11:114063211|114064568	chr11_114064568_114063211:+	chr11	114064568	114063211	+	ZBTB16	circZBTB16-1	ENSG00000109906	-0.00220284	0.00887653	-0.248165	0.804172
chr11:114063211|114156434	chr11_114156434_114063211:+	chr11	114156434	114063211	+	ZBTB16	circZBTB16-2	ENSG00000109906	-0.0024631	0.00232815	-1.05797	0.2909
chr11:114063211|114187038	chr11_114187038_114063211:+	chr11	114187038	114063211	+	ZBTB16	circZBTB16-3	ENSG00000109906	-0.00329674	0.00214507	-1.5369	0.125346
chr11:11372515|11379264	chr11_11372515_11379264:-	chr11	11372515	11379264	-	GALNT18	circGALNT18-2	ENSG00000110328	-0.00030097	0.00441343	-0.0681941	0.945675
chr11:11372515|11432787	chr11_11372515_11432787:-	chr11	11372515	11432787	-	GALNT18	circGALNT18-3	ENSG00000110328	-0.00150886	0.00222078	-0.679428	0.497377
chr11:115214608|115240420	chr11_115214608_115240420:-	chr11	115214608	115240420	-	CADM1	circCADM1-1	ENSG00000182985	0.00832496	0.0101475	0.820392	0.412627
chr11:115214608|115399513	chr11_115214608_115399513:-	chr11	115214608	115399513	-	CADM1	circCADM1-2	ENSG00000182985	-0.000370204	0.00205704	-0.179969	0.857295
chr11:115229113|115240420	chr11_115229113_115240420:-	chr11	115229113	115240420	-	CADM1	circCADM1-3	ENSG00000182985	-0.00722016	0.00478277	-1.50962	0.132166
chr11:116863668|116873636	chr11_116863668_116873636:-	chr11	116863668	116873636	-	SIK3	circSIK3-1	ENSG00000160584	0.000526309	0.00494094	0.10652	0.915239
chr11:116896253|116927380	chr11_116896253_116927380:-	chr11	116896253	116927380	-	SIK3	circSIK3-2	ENSG00000160584	-0.00351259	0.00212066	-1.65636	0.0986665
chr11:116896253|116957064	chr11_116896253_116957064:-	chr11	116896253	116957064	-	SIK3	circSIK3-3	ENSG00000160584	-0.00138174	0.00188	-0.73497	0.462917
chr11:116927219|116957064	chr11_116927219_116957064:-	chr11	116927219	116957064	-	SIK3	circSIK3-4	ENSG00000160584	-0.000713206	0.00845577	-0.0843455	0.932837
chr11:117152441|117161261	chr11_117161261_117152441:+	chr11	117161261	117152441	+	PAFAH1B2	circPAFAH1B2-1	ENSG00000168092	-0.00460413	0.00304752	-1.51078	0.131871
chr11:117152441|117163892	chr11_117163892_117152441:+	chr11	117163892	117152441	+	PAFAH1B2	circPAFAH1B2-2	ENSG00000168092	-0.0276993	0.0194848	-1.42159	0.156158
chr11:117159934|117163892	chr11_117163892_117159934:+	chr11	117163892	117159934	+	PAFAH1B2	circPAFAH1B2-3	ENSG00000168092	-0.00531133	0.00552512	-0.961306	0.337153
chr11:117238601|117239860	chr11_117239860_117238601:+	chr11	117239860	117238601	+	RNF214	circRNF214-1	ENSG00000167257	0.00477381	0.0024663	1.93562	0.0538292
chr11:117238601|117246948	chr11_117246948_117238601:+	chr11	117246948	117238601	+	RNF214	circRNF214-2	ENSG00000167257	-6.09493e-05	0.00302146	-0.0201721	0.983919
chr11:117244445|117246948	chr11_117246948_117244445:+	chr11	117246948	117244445	+	RNF214	circRNF214-3	ENSG00000167257	-0.00084963	0.00236745	-0.35888	0.719931
chr11:117279908|117280259	chr11_117280259_117279908:+	chr11	117280259	117279908	+	RNF214	circRNF214-4	ENSG00000167257	-0.00875156	0.00430634	-2.03225	0.0429861
chr11:117776791|117780810	chr11_117776791_117780810:-	chr11	117776791	117780810	-	DSCAML1	circDSCAML1	ENSG00000177103	-0.00649335	0.00222556	-2.91763	0.00378654	down
chr11:118374896|118376694	chr11_118376694_118374896:+	chr11	118376694	118374896	+	UBE4A	circUBE4A	ENSG00000110344	-0.00123625	0.00202005	-0.61199	0.540996
chr11:118489792|118493230	chr11_118493230_118489792:+	chr11	118493230	118489792	+	KMT2A	circKMT2A-1	ENSG00000118058	-0.0033356	0.00244823	-1.36245	0.174051
chr11:118494288|118501857	chr11_118501857_118494288:+	chr11	118501857	118494288	+	KMT2A	circKMT2A-2	ENSG00000118058	0.000260387	0.00199381	0.130598	0.896178
chr11:118497936|118499420	chr11_118499420_118497936:+	chr11	118499420	118497936	+	KMT2A	circKMT2A-3	ENSG00000118058	-0.00544618	0.00234381	-2.32364	0.0207954
chr11:118507529|118512025	chr11_118512025_118507529:+	chr11	118512025	118507529	+	KMT2A	circKMT2A-4	ENSG00000118058	-0.00139118	0.00277967	-0.500483	0.617092
chr11:118551786|118559864	chr11_118551786_118559864:-	chr11	118551786	118559864	-	IFT46	circIFT46-1	ENSG00000118096	-0.00398062	0.0112917	-0.352527	0.724684
chr11:118554459|118559864	chr11_118554459_118559864:-	chr11	118554459	118559864	-	IFT46	circIFT46-2	ENSG00000118096	0.00409283	0.00689541	0.593558	0.553243
chr11:118556906|118559864	chr11_118556906_118559864:-	chr11	118556906	118559864	-	IFT46	circIFT46-3	ENSG00000118096	-0.00657942	0.00365209	-1.80155	0.072594
chr11:118581246|118584644	chr11_118584644_118581246:+	chr11	118584644	118581246	+	ARCN1	circARCN1-1	ENSG00000095139	-0.0230075	0.0119949	-1.91811	0.0560211
chr11:118581246|118592856	chr11_118592856_118581246:+	chr11	118592856	118581246	+	ARCN1	circARCN1-2	ENSG00000095139	0.00283771	0.00262351	1.08165	0.280256
chr11:118583179|118584644	chr11_118584644_118583179:+	chr11	118584644	118583179	+	ARCN1	circARCN1-3	ENSG00000095139	-0.00444817	0.00561014	-0.79288	0.428458
chr11:118583809|118584644	chr11_118584644_118583809:+	chr11	118584644	118583809	+	ARCN1	circARCN1-4	ENSG00000095139	0.000469753	0.00578186	0.0812461	0.935299
chr11:118754705|118758902	chr11_118754705_118758902:-	chr11	118754705	118758902	-	DDX6	circDDX6-1	ENSG00000110367	0.000522351	0.00365507	0.142911	0.886454
chr11:118758774|118763306	chr11_118758774_118763306:-	chr11	118758774	118763306	-	DDX6	circDDX6-2	ENSG00000110367	-0.00493642	0.00243939	-2.02362	0.043872
chr11:118779632|118786518	chr11_118779632_118786518:-	chr11	118779632	118786518	-	DDX6	circDDX6-3	ENSG00000110367	-0.000368195	0.00311519	-0.118194	0.905991
chr11:118786052|118786518	chr11_118786052_118786518:-	chr11	118786052	118786518	-	DDX6	circDDX6-4	ENSG00000110367	-0.00938116	0.00980844	-0.956437	0.339602
chr11:119271735|119274953	chr11_119274953_119271735:+	chr11	119274953	119271735	+	CBL	circCBL	ENSG00000110395	-0.00286735	0.00212502	-1.34933	0.178222
chr11:11903263|11920494	chr11_11920494_11903263:+	chr11	11920494	11903263	+	USP47	circUSP47	ENSG00000170242	-0.00561047	0.00187323	-2.99508	0.00296637	down
chr11:120406118|120407823	chr11_120407823_120406118:+	chr11	120407823	120406118	+	ARHGEF12	circARHGEF12-1	ENSG00000196914	-0.00243912	0.00532351	-0.458178	0.647148
chr11:120406118|120409450	chr11_120409450_120406118:+	chr11	120409450	120406118	+	ARHGEF12	circARHGEF12-2	ENSG00000196914	-0.00222469	0.0157296	-0.141433	0.88762
chr11:120406118|120431911	chr11_120431911_120406118:+	chr11	120431911	120406118	+	ARHGEF12	circARHGEF12-3	ENSG00000196914	-0.000899375	0.00512614	-0.175449	0.860842
chr11:120420753|120477526	chr11_120477526_120420753:+	chr11	120477526	120420753	+	ARHGEF12	circARHGEF12-4	ENSG00000196914	-0.00372275	0.0029821	-1.24836	0.212846
chr11:120440129|120477526	chr11_120477526_120440129:+	chr11	120477526	120440129	+	ARHGEF12	circARHGEF12-5	ENSG00000196914	-0.00372655	0.0024613	-1.51406	0.131036
chr11:120446403|120467308	chr11_120467308_120446403:+	chr11	120467308	120446403	+	ARHGEF12	circARHGEF12-6	ENSG00000196914	-0.0035221	0.00397101	-0.886954	0.375795
chr11:120446403|120473127	chr11_120473127_120446403:+	chr11	120473127	120446403	+	ARHGEF12	circARHGEF12-7	ENSG00000196914	0.00219294	0.00217493	1.00828	0.314112
chr11:120447874|120459320	chr11_120459320_120447874:+	chr11	120459320	120447874	+	ARHGEF12	circARHGEF12-8	ENSG00000196914	-0.00482969	0.00331555	-1.45668	0.146223
chr11:120447874|120465362	chr11_120465362_120447874:+	chr11	120465362	120447874	+	ARHGEF12	circARHGEF12-9	ENSG00000196914	-0.0078633	0.00335481	-2.34389	0.0197194
chr11:120447874|120467308	chr11_120467308_120447874:+	chr11	120467308	120447874	+	ARHGEF12	circARHGEF12-10	ENSG00000196914	-0.00430222	0.00371697	-1.15745	0.247984
chr11:120447874|120473127	chr11_120473127_120447874:+	chr11	120473127	120447874	+	ARHGEF12	circARHGEF12-11	ENSG00000196914	-0.0040621	0.00417422	-0.973139	0.331248
chr11:120447874|120475507	chr11_120475507_120447874:+	chr11	120475507	120447874	+	ARHGEF12	circARHGEF12-12	ENSG00000196914	-0.000144103	0.00243631	-0.059148	0.952873
chr11:120457721|120467308	chr11_120467308_120457721:+	chr11	120467308	120457721	+	ARHGEF12	circARHGEF12-13	ENSG00000196914	-0.00715622	0.00387966	-1.84455	0.0660633
chr11:120457721|120473127	chr11_120473127_120457721:+	chr11	120473127	120457721	+	ARHGEF12	circARHGEF12-14	ENSG00000196914	-0.00607746	0.0059259	-1.02557	0.305897
chr11:120465237|120467308	chr11_120467308_120465237:+	chr11	120467308	120465237	+	ARHGEF12	circARHGEF12-15	ENSG00000196914	-0.00469992	0.00430139	-1.09265	0.2754
chr11:120465237|120473127	chr11_120473127_120465237:+	chr11	120473127	120465237	+	ARHGEF12	circARHGEF12-16	ENSG00000196914	0.00309469	0.00234046	1.32225	0.187065
chr11:120469288|120477526	chr11_120477526_120469288:+	chr11	120477526	120469288	+	ARHGEF12	circARHGEF12-17	ENSG00000196914	-0.0191589	0.00640524	-2.99114	0.00300382	down
chr11:120473050|120477526	chr11_120477526_120473050:+	chr11	120477526	120473050	+	ARHGEF12	circARHGEF12-18	ENSG00000196914	-0.030025	0.0321812	-0.932997	0.351552
chr11:120474560|120477526	chr11_120477526_120474560:+	chr11	120477526	120474560	+	ARHGEF12	circARHGEF12-19	ENSG00000196914	-0.125273	0.0916848	-1.36635	0.172826
chr11:120475340|120477526	chr11_120477526_120475340:+	chr11	120477526	120475340	+	ARHGEF12	circARHGEF12-20	ENSG00000196914	-0.129452	0.0458332	-2.82441	0.00504569	down
chr11:120476661|120477526	chr11_120477526_120476661:+	chr11	120477526	120476661	+	ARHGEF12	circARHGEF12-21	ENSG00000196914	-0.00570497	0.00520271	-1.09654	0.2737
chr11:120815378|120836844	chr11_120836844_120815378:+	chr11	120836844	120815378	+	GRIK4	circGRIK4-1	ENSG00000149403	0.00284946	0.00227007	1.25523	0.210347
chr11:120898532|120905493	chr11_120905493_120898532:+	chr11	120905493	120898532	+	GRIK4	circGRIK4-2	ENSG00000149403	0.00213897	0.00257171	0.831729	0.406206
chr11:121036505|121060085	chr11_121060085_121036505:+	chr11	121060085	121036505	+	TBCEL	circTBCEL-1	ENSG00000154114	0.00914103	0.00467069	1.95711	0.0512381
chr11:121045674|121047667	chr11_121047667_121045674:+	chr11	121047667	121045674	+	TBCEL	circTBCEL-2	ENSG00000154114	0.00367367	0.00489012	0.751242	0.45308
chr11:121045674|121055308	chr11_121055308_121045674:+	chr11	121055308	121045674	+	TBCEL	circTBCEL-3	ENSG00000154114	-0.000138794	0.00212955	-0.0651752	0.948077
chr11:121045674|121060085	chr11_121060085_121045674:+	chr11	121060085	121045674	+	TBCEL	circTBCEL-4	ENSG00000154114	0.0798963	0.039342	2.03081	0.0431325
chr11:121053630|121060085	chr11_121060085_121053630:+	chr11	121060085	121053630	+	TBCEL	circTBCEL-5	ENSG00000154114	-0.000778484	0.00244288	-0.318674	0.75019
chr11:121470007|121497049	chr11_121497049_121470007:+	chr11	121497049	121470007	+	SORL1	circSORL1-1	ENSG00000137642	0.00108214	0.00185576	0.583125	0.560236
chr11:121478118|121497049	chr11_121497049_121478118:+	chr11	121497049	121478118	+	SORL1	circSORL1-2	ENSG00000137642	0.0053001	0.00301836	1.75595	0.0800902
chr11:121488032|121497049	chr11_121497049_121488032:+	chr11	121497049	121488032	+	SORL1	circSORL1-3	ENSG00000137642	-0.00152935	0.00330176	-0.463194	0.643553
chr11:121513003|121522989	chr11_121522989_121513003:+	chr11	121522989	121513003	+	SORL1	circSORL1-4	ENSG00000137642	-0.00515536	0.00242853	-2.12283	0.0345653
chr11:12138390|12162419	chr11_12162419_12138390:+	chr11	12162419	12138390	+	MICAL2	circMICAL2-1	ENSG00000133816	-0.00599499	0.00242427	-2.47291	0.0139414
chr11:122776219|122777210	chr11_122777210_122776219:+	chr11	122777210	122776219	+	UBASH3B	circUBASH3B	ENSG00000154127	-0.00360174	0.00337639	-1.06674	0.286924
chr11:12255643|12262537	chr11_12262537_12255643:+	chr11	12262537	12255643	+	MICAL2	circMICAL2-2	ENSG00000133816	-0.00464649	0.00271429	-1.71186	0.0879285
chr11:122956496|122957491	chr11_122957491_122956496:+	chr11	122957491	122956496	+	C11orf63	circC11orf63	ENSG00000109944	-0.0020808	0.00457644	-0.454676	0.649663
chr11:123594082|123596037	chr11_123596037_123594082:+	chr11	123596037	123594082	+	GRAMD1B	circGRAMD1B	ENSG00000023171	-0.00166459	0.00366832	-0.453775	0.65031
chr11:124117497|124119089	chr11_124119089_124117497:+	chr11	124119089	124117497	+	VWA5A	circVWA5A	ENSG00000110002	-0.00742188	0.00535694	-1.38547	0.166911
chr11:124647365|124648175	chr11_124647365_124648175:-	chr11	124647365	124648175	-	SIAE	circSIAE	ENSG00000110013	-0.00621105	0.00657931	-0.944027	0.345896
chr11:125385551|125398062	chr11_125398062_125385551:+	chr11	125398062	125385551	+	PKNOX2	circPKNOX2	ENSG00000165495	-0.00528935	0.00513918	-1.02922	0.304184
chr11:125481534|125489822	chr11_125481534_125489822:-	chr11	125481534	125489822	-	FEZ1	circFEZ1	ENSG00000149557	0.00185445	0.00361199	0.513414	0.60803
chr11:125978304|126023537	chr11_125978304_126023537:-	chr11	125978304	126023537	-	CDON	circCDON	ENSG00000064309	-0.00255429	0.00332322	-0.76862	0.442708
chr11:12764179|12764434	chr11_12764434_12764179:+	chr11	12764434	12764179	+	TEAD1	circTEAD1	ENSG00000187079	-0.00674538	0.00401515	-1.67998	0.0939747
chr11:129040928|129066868	chr11_129040928_129066868:-	chr11	129040928	129066868	-	ARHGAP32	circARHGAP32-1	ENSG00000134909	-0.00600877	0.00540768	-1.11116	0.267368
chr11:129040928|129124894	chr11_129040928_129124894:-	chr11	129040928	129124894	-	ARHGAP32	circARHGAP32-2	ENSG00000134909	-0.00570077	0.00696736	-0.81821	0.41387
chr11:129040928|129164427	chr11_129040928_129164427:-	chr11	129040928	129164427	-	ARHGAP32	circARHGAP32-3	ENSG00000134909	-0.00720409	0.00808074	-0.891514	0.37335
chr11:129062280|129066868	chr11_129062280_129066868:-	chr11	129062280	129066868	-	ARHGAP32	circARHGAP32-4	ENSG00000134909	-0.0467724	0.0152417	-3.06872	0.00234096	down
chr11:129062280|129124894	chr11_129062280_129124894:-	chr11	129062280	129124894	-	ARHGAP32	circARHGAP32-5	ENSG00000134909	-0.0208659	0.0132771	-1.57157	0.117077
chr11:129062280|129164427	chr11_129062280_129164427:-	chr11	129062280	129164427	-	ARHGAP32	circARHGAP32-6	ENSG00000134909	-0.000105606	0.0138292	-0.00763649	0.993912
chr11:129093621|129124894	chr11_129093621_129124894:-	chr11	129093621	129124894	-	ARHGAP32	circARHGAP32-7	ENSG00000134909	-0.0156225	0.00790985	-1.97507	0.0491533
chr11:129093621|129164427	chr11_129093621_129164427:-	chr11	129093621	129164427	-	ARHGAP32	circARHGAP32-8	ENSG00000134909	-0.0393558	0.0497915	-0.790412	0.429896
chr11:129123446|129124894	chr11_129123446_129124894:-	chr11	129123446	129124894	-	ARHGAP32	circARHGAP32-9	ENSG00000134909	-0.00409892	0.0215857	-0.189891	0.84952
chr11:129123446|129164427	chr11_129123446_129164427:-	chr11	129123446	129164427	-	ARHGAP32	circARHGAP32-10	ENSG00000134909	-0.0978014	0.0981579	-0.996368	0.319854
chr11:130109429|130110661	chr11_130110661_130109429:+	chr11	130110661	130109429	+	APLP2	circAPLP2	ENSG00000084234	0.000493609	0.00430724	0.1146	0.908837
chr11:130260856|130261929	chr11_130260856_130261929:-	chr11	130260856	130261929	-	ZBTB44	circZBTB44	ENSG00000196323	-0.0460276	0.0827112	-0.556486	0.578283
chr11:1286002|1295794	chr11_1286002_1295794:-	chr11	1286002	1295794	-	TOLLIP	circTOLLIP	ENSG00000078902	0.00240204	0.00456776	0.525868	0.599358
chr11:132436086|132437359	chr11_132436086_132437359:-	chr11	132436086	132437359	-	OPCML	circOPCML-1	ENSG00000183715	-0.0123669	0.00553801	-2.23309	0.0262609
chr11:132529061|132657319	chr11_132529061_132657319:-	chr11	132529061	132657319	-	OPCML	circOPCML-2	ENSG00000183715	0.00308592	0.00236925	1.30249	0.193723
chr11:13349945|13360424	chr11_13360424_13349945:+	chr11	13360424	13349945	+	ARNTL	circARNTL	ENSG00000133794	-0.000681702	0.00190363	-0.358106	0.720509
chr11:13403168|13421838	chr11_13403168_13421838:-	chr11	13403168	13421838	-	BTBD10	circBTBD10-1	ENSG00000148925	-0.0116948	0.0126073	-0.92762	0.354331
chr11:13413530|13421838	chr11_13413530_13421838:-	chr11	13413530	13421838	-	BTBD10	circBTBD10-2	ENSG00000148925	-0.0261371	0.0393811	-0.663697	0.507381
chr11:13413530|13445181	chr11_13413530_13445181:-	chr11	13413530	13445181	-	BTBD10	circBTBD10-3	ENSG00000148925	-0.0402723	0.055167	-0.730007	0.465941
chr11:13417158|13445181	chr11_13417158_13445181:-	chr11	13417158	13445181	-	BTBD10	circBTBD10-4	ENSG00000148925	-0.000748806	0.00184033	-0.406887	0.684374
chr11:13982847|14080021	chr11_14080021_13982847:+	chr11	14080021	13982847	+	SPON1	circSPON1	ENSG00000262655	-0.00228383	0.00298338	-0.765518	0.444547
chr11:14469336|14477015	chr11_14469336_14477015:-	chr11	14469336	14477015	-	COPB1	circCOPB1	ENSG00000129083	0.00057782	0.00214446	0.269447	0.787766
chr11:1445294|1445907	chr11_1445907_1445294:+	chr11	1445907	1445294	+	BRSK2	circBRSK2	ENSG00000174672	-0.00486911	0.00401118	-1.21389	0.225721
chr11:14771937|14789242	chr11_14789242_14771937:+	chr11	14789242	14771937	+	PDE3B	circPDE3B-1	ENSG00000152270	-0.0099549	0.00761175	-1.30783	0.191906
chr11:14771937|14835095	chr11_14835095_14771937:+	chr11	14835095	14771937	+	PDE3B	circPDE3B-2	ENSG00000152270	0.00261912	0.00314546	0.832668	0.405677
chr11:14803944|14835095	chr11_14835095_14803944:+	chr11	14835095	14803944	+	PDE3B	circPDE3B-3	ENSG00000152270	-0.00191743	0.00272524	-0.703581	0.482225
chr11:14803944|14844026	chr11_14844026_14803944:+	chr11	14844026	14803944	+	PDE3B	circPDE3B-4	ENSG00000152270	-0.00354531	0.00264355	-1.34112	0.180871
chr11:14818183|14861366	chr11_14861366_14818183:+	chr11	14861366	14818183	+	PDE3B	circPDE3B-5	ENSG00000152270	-0.00110557	0.00387257	-0.285488	0.775462
chr11:14830698|14861366	chr11_14861366_14830698:+	chr11	14861366	14830698	+	PDE3B	circPDE3B-6	ENSG00000152270	0.00598442	0.00557865	1.07274	0.284229
chr11:14859043|14861366	chr11_14861366_14859043:+	chr11	14861366	14859043	+	PDE3B	circPDE3B-7	ENSG00000152270	0.000277406	0.0031465	0.0881634	0.929804
chr11:16014942|16097688	chr11_16014942_16097688:-	chr11	16014942	16097688	-	SOX6	circSOX6-1	ENSG00000110693	-0.00291381	0.00223571	-1.3033	0.193446
chr11:16046514|16055901	chr11_16046514_16055901:-	chr11	16046514	16055901	-	SOX6	circSOX6-2	ENSG00000110693	-0.00270775	0.00321708	-0.841679	0.400621
chr11:16095996|16111923	chr11_16095996_16111923:-	chr11	16095996	16111923	-	SOX6	circSOX6-3	ENSG00000110693	0.000772341	0.00230501	0.33507	0.7378
chr11:16095996|16186955	chr11_16095996_16186955:-	chr11	16095996	16186955	-	SOX6	circSOX6-4	ENSG00000110693	-0.00132776	0.00211955	-0.626434	0.531494
chr11:16183886|16341252	chr11_16183886_16341252:-	chr11	16183886	16341252	-	SOX6	circSOX6-5	ENSG00000110693	-0.00352675	0.00284202	-1.24093	0.215577
chr11:16234582|16341252	chr11_16234582_16341252:-	chr11	16234582	16341252	-	SOX6	circSOX6-6	ENSG00000110693	-0.00346094	0.00322911	-1.0718	0.284651
chr11:16318446|16341252	chr11_16318446_16341252:-	chr11	16318446	16341252	-	SOX6	circSOX6-7	ENSG00000110693	-0.0119646	0.00636854	-1.87871	0.0612284
chr11:16318446|16476388	chr11_16318446_16476388:-	chr11	16318446	16476388	-	SOX6	circSOX6-8	ENSG00000110693	-0.00866436	0.00495033	-1.75026	0.0810692
chr11:17105169|17112666	chr11_17105169_17112666:-	chr11	17105169	17112666	-	PIK3C2A	circPIK3C2A-1	ENSG00000011405	0.00118145	0.00176382	0.669823	0.503473
chr11:17122188|17145942	chr11_17122188_17145942:-	chr11	17122188	17145942	-	PIK3C2A	circPIK3C2A-2	ENSG00000011405	0.00508249	0.00379322	1.33989	0.181269
chr11:17131916|17145942	chr11_17131916_17145942:-	chr11	17131916	17145942	-	PIK3C2A	circPIK3C2A-3	ENSG00000011405	-0.00440232	0.0087542	-0.50288	0.615408
chr11:17145668|17150655	chr11_17145668_17150655:-	chr11	17145668	17150655	-	PIK3C2A	circPIK3C2A-4	ENSG00000011405	0.00124236	0.00237273	0.523599	0.600934
chr11:17168677|17169806	chr11_17168677_17169806:-	chr11	17168677	17169806	-	PIK3C2A	circPIK3C2A-5	ENSG00000011405	0.00430172	0.00588243	0.731283	0.465163
chr11:17295324|17301870	chr11_17301870_17295324:+	chr11	17301870	17295324	+	NUCB2	circNUCB2	ENSG00000070081	-0.00756006	0.00298096	-2.53612	0.0117029
chr11:17878208|18008076	chr11_17878208_18008076:-	chr11	17878208	18008076	-	SERGEF	circSERGEF-1	ENSG00000129158	-0.000321239	0.00833381	-0.0385465	0.969277
chr11:17878208|18010139	chr11_17878208_18010139:-	chr11	17878208	18010139	-	SERGEF	circSERGEF-2	ENSG00000129158	-0.00218119	0.0134509	-0.162159	0.871287
chr11:17959470|18008076	chr11_17959470_18008076:-	chr11	17959470	18008076	-	SERGEF	circSERGEF-3	ENSG00000129158	-0.021252	0.0102996	-2.06338	0.0399142
chr11:17959470|18010139	chr11_17959470_18010139:-	chr11	17959470	18010139	-	SERGEF	circSERGEF-4	ENSG00000129158	-0.00538827	0.00574931	-0.937203	0.349388
chr11:17988597|17995909	chr11_17988597_17995909:-	chr11	17988597	17995909	-	SERGEF	circSERGEF-5	ENSG00000129158	-0.00139633	0.00222555	-0.62741	0.530856
chr11:17988597|18008076	chr11_17988597_18008076:-	chr11	17988597	18008076	-	SERGEF	circSERGEF-6	ENSG00000129158	-0.0172823	0.0178464	-0.968389	0.33361
chr11:17988597|18010139	chr11_17988597_18010139:-	chr11	17988597	18010139	-	SERGEF	circSERGEF-7	ENSG00000129158	-0.00513531	0.00918759	-0.55894	0.576609
chr11:18000497|18010139	chr11_18000497_18010139:-	chr11	18000497	18010139	-	SERGEF	circSERGEF-8	ENSG00000129158	-0.00380115	0.00576507	-0.65934	0.51017
chr11:18083535|18089510	chr11_18083535_18089510:-	chr11	18083535	18089510	-	SAAL1	circSAAL1	ENSG00000166788	-0.00121619	0.00248492	-0.489427	0.624888
chr11:18283795|18285459	chr11_18283795_18285459:-	chr11	18283795	18285459	-	HPS5	circHPS5-1	ENSG00000110756	0.000857601	0.0103902	0.0825394	0.934271
chr11:18283795|18286710	chr11_18283795_18286710:-	chr11	18283795	18286710	-	HPS5	circHPS5-2	ENSG00000110756	-0.00339296	0.00293051	-1.1578	0.247841
chr11:18291442|18292019	chr11_18291442_18292019:-	chr11	18291442	18292019	-	HPS5	circHPS5-3	ENSG00000110756	-0.0075869	0.0141261	-0.537083	0.591598
chr11:18291442|18292976	chr11_18291442_18292976:-	chr11	18291442	18292976	-	HPS5	circHPS5-4	ENSG00000110756	-0.0520846	0.0426236	-1.22196	0.222655
chr11:18295020|18297717	chr11_18295020_18297717:-	chr11	18295020	18297717	-	HPS5	circHPS5-5	ENSG00000110756	-0.000813522	0.00219562	-0.37052	0.71125
chr11:18335754|18341607	chr11_18341607_18335754:+	chr11	18341607	18335754	+	GTF2H1	circGTF2H1	ENSG00000110768	0.000317784	0.00257809	0.123263	0.901979
chr11:18514678|18519603	chr11_18514678_18519603:-	chr11	18514678	18519603	-	TSG101	circTSG101	ENSG00000074319	-0.013293	0.0056358	-2.35868	0.0189645
chr11:20062307|20083179	chr11_20083179_20062307:+	chr11	20083179	20062307	+	NAV2	circNAV2	ENSG00000166833	-0.000533267	0.00210179	-0.253721	0.79988
chr11:20392897|20397721	chr11_20397721_20392897:+	chr11	20397721	20392897	+	PRMT3	circPRMT3-1	ENSG00000185238	0.00115017	0.00296265	0.388222	0.69812
chr11:20395803|20397721	chr11_20397721_20395803:+	chr11	20397721	20395803	+	PRMT3	circPRMT3-2	ENSG00000185238	0.00559497	0.00399065	1.40202	0.161916
chr11:20395803|20408032	chr11_20408032_20395803:+	chr11	20408032	20395803	+	PRMT3	circPRMT3-3	ENSG00000185238	0.000125394	0.00228753	0.0548164	0.95632
chr11:20395803|20426865	chr11_20426865_20395803:+	chr11	20426865	20395803	+	PRMT3	circPRMT3-4	ENSG00000185238	-0.00175419	0.00556874	-0.315007	0.752969
chr11:20402919|20426865	chr11_20426865_20402919:+	chr11	20426865	20402919	+	PRMT3	circPRMT3-5	ENSG00000185238	-0.00165771	0.00643553	-0.257587	0.796898
chr11:20402919|20452208	chr11_20452208_20402919:+	chr11	20452208	20402919	+	PRMT3	circPRMT3-6	ENSG00000185238	0.00267547	0.00202544	1.32093	0.187504
chr11:20402919|20464546	chr11_20464546_20402919:+	chr11	20464546	20402919	+	PRMT3	circPRMT3-7	ENSG00000185238	0.000604089	0.00491755	0.122843	0.902311
chr11:20407911|20464546	chr11_20464546_20407911:+	chr11	20464546	20407911	+	PRMT3	circPRMT3-8	ENSG00000185238	0.00238749	0.00740721	0.322319	0.747429
chr11:20918182|20960560	chr11_20960560_20918182:+	chr11	20960560	20918182	+	NELL1	circNELL1-1	ENSG00000165973	-0.00303525	0.00357174	-0.849797	0.396098
chr11:20927308|20960560	chr11_20960560_20927308:+	chr11	20960560	20927308	+	NELL1	circNELL1-2	ENSG00000165973	0.000286599	0.00526852	0.0543985	0.956653
chr11:20937786|20960560	chr11_20960560_20937786:+	chr11	20960560	20937786	+	NELL1	circNELL1-3	ENSG00000165973	-0.0165954	0.0202364	-0.82008	0.412805
chr11:22203804|22227586	chr11_22227586_22203804:+	chr11	22227586	22203804	+	ANO5	circANO5-1	ENSG00000171714	0.00561276	0.00471335	1.19082	0.23464
chr11:22203804|22239684	chr11_22239684_22203804:+	chr11	22239684	22203804	+	ANO5	circANO5-2	ENSG00000171714	-0.00529473	0.00840439	-0.629996	0.529164
chr11:22203804|22263043	chr11_22263043_22203804:+	chr11	22263043	22203804	+	ANO5	circANO5-3	ENSG00000171714	-0.00034221	0.00258117	-0.13258	0.894612
chr11:22221097|22239684	chr11_22239684_22221097:+	chr11	22239684	22221097	+	ANO5	circANO5-4	ENSG00000171714	0.00137809	0.00703135	0.195992	0.844745
chr11:22221097|22263043	chr11_22263043_22221097:+	chr11	22263043	22221097	+	ANO5	circANO5-5	ENSG00000171714	-0.00310242	0.00709355	-0.437358	0.662158
chr11:22221097|22276199	chr11_22276199_22221097:+	chr11	22276199	22221097	+	ANO5	circANO5-6	ENSG00000171714	-0.00692209	0.00452146	-1.53094	0.126811
chr11:22225984|22263043	chr11_22263043_22225984:+	chr11	22263043	22225984	+	ANO5	circANO5-7	ENSG00000171714	0.00549844	0.00246738	2.22845	0.026572
chr11:22236163|22263043	chr11_22263043_22236163:+	chr11	22263043	22236163	+	ANO5	circANO5-8	ENSG00000171714	-0.0107555	0.00511619	-2.10225	0.0363427
chr11:22250237|22263043	chr11_22263043_22250237:+	chr11	22263043	22250237	+	ANO5	circANO5-9	ENSG00000171714	0.000697091	0.00218096	0.319625	0.749469
chr11:22270312|22276199	chr11_22276199_22270312:+	chr11	22276199	22270312	+	ANO5	circANO5-10	ENSG00000171714	0.00130465	0.0022667	0.575571	0.565325
chr11:22674850|22685789	chr11_22685789_22674850:+	chr11	22685789	22674850	+	GAS2	circGAS2-1	ENSG00000148935	-0.00393687	0.00453057	-0.868957	0.385547
chr11:22674850|22749261	chr11_22749261_22674850:+	chr11	22749261	22674850	+	GAS2	circGAS2-2	ENSG00000148935	0.000271729	0.00327231	0.0830389	0.933875
chr11:22674850|22755953	chr11_22755953_22674850:+	chr11	22755953	22674850	+	GAS2	circGAS2-3	ENSG00000148935	0.0109741	0.0281185	0.390281	0.696599
chr11:22834907|22838364	chr11_22838364_22834907:+	chr11	22838364	22834907	+	AC006299.1	circAC006299.1	ENSG00000246225	-0.0023963	0.002397	-0.999706	0.318237
chr11:244041|250865	chr11_250865_244041:+	chr11	250865	244041	+	PSMD13	circPSMD13	ENSG00000185627	0.00756704	0.00493942	1.53197	0.126557
chr11:24905991|24983293	chr11_24983293_24905991:+	chr11	24983293	24905991	+	LUZP2	circLUZP2	ENSG00000187398	-0.00243744	0.00382161	-0.637804	0.524075
chr11:26525635|26559779	chr11_26559779_26525635:+	chr11	26559779	26525635	+	ANO3	circANO3	ENSG00000134343	8.44348e-06	0.00230952	0.00365594	0.997085
chr11:27338098|27341550	chr11_27338098_27341550:-	chr11	27338098	27341550	-	CCDC34	circCCDC34	ENSG00000109881	-0.00170371	0.0030082	-0.566354	0.571566
chr11:27371615|27392518	chr11_27371615_27392518:-	chr11	27371615	27392518	-	LGR4	circLGR4-1	ENSG00000205213	-0.00541343	0.00445768	-1.21441	0.225523
chr11:27371615|27412860	chr11_27371615_27412860:-	chr11	27371615	27412860	-	LGR4	circLGR4-2	ENSG00000205213	-0.00118982	0.00195755	-0.607814	0.543759
chr11:2955744|2972243	chr11_2955744_2972243:-	chr11	2955744	2972243	-	NAP1L4	circNAP1L4-1	ENSG00000205531	0.00163167	0.00305457	0.534172	0.593608
chr11:2969803|2972243	chr11_2969803_2972243:-	chr11	2969803	2972243	-	NAP1L4	circNAP1L4-2	ENSG00000205531	-0.00210286	0.00641892	-0.327603	0.743435
chr11:30495296|30536175	chr11_30495296_30536175:-	chr11	30495296	30536175	-	MPPED2	circMPPED2	ENSG00000066382	-0.0106381	0.00515569	-2.06337	0.0399148
chr11:31064469|31094184	chr11_31064469_31094184:-	chr11	31064469	31094184	-	DCDC1	circDCDC1	ENSG00000170959	0.0030889	0.00429366	0.719409	0.472434
chr11:31520056|31650221	chr11_31650221_31520056:+	chr11	31650221	31520056	+	ELP4	circELP4-1	ENSG00000109911	0.000503191	0.00169693	0.296531	0.767024
chr11:31627110|31650221	chr11_31650221_31627110:+	chr11	31650221	31627110	+	ELP4	circELP4-2	ENSG00000109911	0.00140044	0.00169693	0.825278	0.409853
chr11:32097144|32098528	chr11_32098528_32097144:+	chr11	32098528	32097144	+	RCN1	circRCN1	ENSG00000049449	-0.000108799	0.00244828	-0.044439	0.964583
chr11:32587012|32589641	chr11_32589641_32587012:+	chr11	32589641	32587012	+	EIF3M	circEIF3M-1	ENSG00000149100	-0.000702799	0.00227855	-0.308441	0.757955
chr11:32588594|32589641	chr11_32589641_32588594:+	chr11	32589641	32588594	+	EIF3M	circEIF3M-2	ENSG00000149100	0.000198286	0.00228773	0.0866736	0.930987
chr11:32589547|32596047	chr11_32596047_32589547:+	chr11	32596047	32589547	+	EIF3M	circEIF3M-3	ENSG00000149100	0.00106998	0.00398939	0.268206	0.78872
chr11:32927157|32935435	chr11_32935435_32927157:+	chr11	32935435	32927157	+	QSER1	circQSER1	ENSG00000060749	0.00934046	0.00886297	1.05387	0.292766
chr11:33086988|33106064	chr11_33086988_33106064:-	chr11	33086988	33106064	-	CSTF3	circCSTF3-1	ENSG00000176102	-0.00179412	0.00234182	-0.766121	0.444191
chr11:33092271|33106064	chr11_33092271_33106064:-	chr11	33092271	33106064	-	CSTF3	circCSTF3-2	ENSG00000176102	-0.000781237	0.0030813	-0.253542	0.800019
chr11:33096306|33106064	chr11_33096306_33106064:-	chr11	33096306	33106064	-	CSTF3	circCSTF3-3	ENSG00000176102	-0.00138862	0.00282348	-0.491811	0.623203
chr11:33105567|33106064	chr11_33105567_33106064:-	chr11	33105567	33106064	-	CSTF3	circCSTF3-4	ENSG00000176102	-0.0018259	0.00209694	-0.870743	0.384573
chr11:33286413|33287511	chr11_33287511_33286413:+	chr11	33287511	33286413	+	HIPK3	circHIPK3-1	ENSG00000110422	0.0611551	0.258544	0.236536	0.813174
chr11:33286413|33328633	chr11_33328633_33286413:+	chr11	33328633	33286413	+	HIPK3	circHIPK3-2	ENSG00000110422	-0.0017605	0.00332837	-0.528938	0.597229
chr11:33337075|33341686	chr11_33341686_33337075:+	chr11	33341686	33337075	+	HIPK3	circHIPK3-3	ENSG00000110422	0.00105459	0.00317674	0.331972	0.740136
chr11:33338757|33341686	chr11_33341686_33338757:+	chr11	33341686	33338757	+	HIPK3	circHIPK3-4	ENSG00000110422	0.00598807	0.00278684	2.14869	0.0324379
chr11:33551040|33552241	chr11_33552241_33551040:+	chr11	33552241	33551040	+	KIAA1549L	circKIAA1549L-1	ENSG00000110427	-0.00165958	0.0227311	-0.0730089	0.941846
chr11:33559749|33574873	chr11_33574873_33559749:+	chr11	33574873	33559749	+	KIAA1549L	circKIAA1549L-2	ENSG00000110427	0.00303363	0.00417925	0.72588	0.468463
chr11:33591237|33618662	chr11_33618662_33591237:+	chr11	33618662	33591237	+	KIAA1549L	circKIAA1549L-3	ENSG00000110427	0.00179097	0.00236075	0.758643	0.448646
chr11:34071726|34076642	chr11_34076642_34071726:+	chr11	34076642	34071726	+	CAPRIN1	circCAPRIN1-1	ENSG00000135387	-0.000514571	0.0118649	-0.0433691	0.965435
chr11:34076236|34076642	chr11_34076642_34076236:+	chr11	34076642	34076236	+	CAPRIN1	circCAPRIN1-2	ENSG00000135387	-0.00094844	0.00229069	-0.414042	0.679132
chr11:34079628|34089456	chr11_34089456_34079628:+	chr11	34089456	34079628	+	CAPRIN1	circCAPRIN1-3	ENSG00000135387	-0.00379446	0.00264435	-1.43493	0.152322
chr11:34082825|34089456	chr11_34089456_34082825:+	chr11	34089456	34082825	+	CAPRIN1	circCAPRIN1-4	ENSG00000135387	-0.0069573	0.00322544	-2.15701	0.0317786
chr11:34086064|34092056	chr11_34092056_34086064:+	chr11	34092056	34086064	+	CAPRIN1	circCAPRIN1-5	ENSG00000135387	-0.00557813	0.00374713	-1.48864	0.137605
chr11:34089395|34092056	chr11_34092056_34089395:+	chr11	34092056	34089395	+	CAPRIN1	circCAPRIN1-6	ENSG00000135387	0.000215732	0.00573779	0.0375984	0.970032
chr11:34090179|34092056	chr11_34092056_34090179:+	chr11	34092056	34090179	+	CAPRIN1	circCAPRIN1-7	ENSG00000135387	-0.0248327	0.0104823	-2.36901	0.0184524
chr11:34882676|34888869	chr11_34882676_34888869:-	chr11	34882676	34888869	-	APIP	circAPIP	ENSG00000149089	-0.0076481	0.00563686	-1.3568	0.175837
chr11:34931404|34960518	chr11_34960518_34931404:+	chr11	34960518	34931404	+	PDHX	circPDHX-1	ENSG00000110435	-0.00624636	0.0062732	-0.995723	0.320167
chr11:34931404|34970286	chr11_34970286_34931404:+	chr11	34970286	34931404	+	PDHX	circPDHX-2	ENSG00000110435	0.00311863	0.00376511	0.828298	0.408143
chr11:34931404|34984728	chr11_34984728_34931404:+	chr11	34984728	34931404	+	PDHX	circPDHX-3	ENSG00000110435	-0.00357282	0.00526937	-0.678036	0.498258
chr11:34947506|34970286	chr11_34970286_34947506:+	chr11	34970286	34947506	+	PDHX	circPDHX-4	ENSG00000110435	0.00152372	0.00191231	0.796792	0.426186
chr11:34947506|34984728	chr11_34984728_34947506:+	chr11	34984728	34947506	+	PDHX	circPDHX-5	ENSG00000110435	-0.00189618	0.00204233	-0.928442	0.353905
chr11:34957384|34978182	chr11_34978182_34957384:+	chr11	34978182	34957384	+	PDHX	circPDHX-6	ENSG00000110435	-0.0116936	0.00923474	-1.26627	0.206375
chr11:34957384|34984728	chr11_34984728_34957384:+	chr11	34984728	34957384	+	PDHX	circPDHX-7	ENSG00000110435	-0.00442765	0.00278945	-1.58728	0.113474
chr11:34957384|34992379	chr11_34992379_34957384:+	chr11	34992379	34957384	+	PDHX	circPDHX-8	ENSG00000110435	-0.00433124	0.00404852	-1.06983	0.285532
chr11:34966640|34984728	chr11_34984728_34966640:+	chr11	34984728	34966640	+	PDHX	circPDHX-9	ENSG00000110435	0.00158509	0.00200678	0.789864	0.430215
chr11:34970139|34984728	chr11_34984728_34970139:+	chr11	34984728	34970139	+	PDHX	circPDHX-10	ENSG00000110435	-0.000169528	0.00349373	-0.0485235	0.96133
chr11:35725924|35726163	chr11_35726163_35725924:+	chr11	35726163	35725924	+	TRIM44	circTRIM44	ENSG00000166326	-0.0042049	0.00335419	-1.25363	0.210928
chr11:36227085|36227430	chr11_36227430_36227085:+	chr11	36227430	36227085	+	LDLRAD3	circLDLRAD3	ENSG00000179241	-0.0257449	0.0166681	-1.54457	0.123478
chr11:36276137|36280837	chr11_36276137_36280837:-	chr11	36276137	36280837	-	COMMD9	circCOMMD9	ENSG00000110442	-0.000976263	0.00235295	-0.414911	0.678496
chr11:36610081|36636117	chr11_36636117_36610081:+	chr11	36636117	36610081	+	C11orf74	circC11orf74-1	ENSG00000166352	-0.00361627	0.0042165	-0.857648	0.391754
chr11:36610081|36648155	chr11_36648155_36610081:+	chr11	36648155	36610081	+	C11orf74	circC11orf74-2	ENSG00000166352	-0.00933504	0.00373658	-2.49829	0.0130006
chr11:36633284|36648155	chr11_36648155_36633284:+	chr11	36648155	36633284	+	C11orf74	circC11orf74-3	ENSG00000166352	0.0028931	0.00305586	0.946737	0.344515
chr11:3691347|3693375	chr11_3691347_3693375:-	chr11	3691347	3693375	-	NUP98	circNUP98-1	ENSG00000110713	-0.00311763	0.00208874	-1.49259	0.136568
chr11:3702463|3706627	chr11_3702463_3706627:-	chr11	3702463	3706627	-	NUP98	circNUP98-2	ENSG00000110713	-0.00104355	0.0032694	-0.319187	0.749801
chr11:3705200|3706627	chr11_3705200_3706627:-	chr11	3705200	3706627	-	NUP98	circNUP98-3	ENSG00000110713	-0.00189112	0.00368105	-0.513745	0.607798
chr11:3705200|3753408	chr11_3705200_3753408:-	chr11	3705200	3753408	-	NUP98	circNUP98-4	ENSG00000110713	8.53451e-05	0.00191305	0.044612	0.964445
chr11:3731391|3753408	chr11_3731391_3753408:-	chr11	3731391	3753408	-	NUP98	circNUP98-5	ENSG00000110713	-0.00515749	0.00582025	-0.886129	0.376239
chr11:3768581|3776021	chr11_3768581_3776021:-	chr11	3768581	3776021	-	NUP98	circNUP98-6	ENSG00000110713	-0.0021007	0.00432802	-0.485372	0.627758
chr11:3773632|3776021	chr11_3773632_3776021:-	chr11	3773632	3776021	-	NUP98	circNUP98-7	ENSG00000110713	-0.00287061	0.00297992	-0.963319	0.336143
chr11:4070026|4074679	chr11_4074679_4070026:+	chr11	4074679	4070026	+	STIM1	circSTIM1	ENSG00000167323	-0.00368011	0.00318431	-1.1557	0.2487
chr11:4101993|4112062	chr11_4112062_4101993:+	chr11	4112062	4101993	+	RRM1	circRRM1	ENSG00000167325	0.00063755	0.00212807	0.29959	0.764692
chr11:41222797|41223008	chr11_41222797_41223008:-	chr11	41222797	41223008	-	LRRC4C	circLRRC4C	ENSG00000148948	-0.0042995	0.008494	-0.506181	0.613092
chr11:43326507|43335994	chr11_43335994_43326507:+	chr11	43335994	43326507	+	API5	circAPI5	ENSG00000166181	-0.00194617	0.00259578	-0.749745	0.453981
chr11:43750911|43798427	chr11_43798427_43750911:+	chr11	43798427	43750911	+	HSD17B12	circHSD17B12-1	ENSG00000149084	-0.00628406	0.00272783	-2.30368	0.0219063
chr11:43750911|43816391	chr11_43816391_43750911:+	chr11	43816391	43750911	+	HSD17B12	circHSD17B12-2	ENSG00000149084	-0.00181199	0.00208975	-0.867088	0.386569
chr11:43750911|43840064	chr11_43840064_43750911:+	chr11	43840064	43750911	+	HSD17B12	circHSD17B12-3	ENSG00000149084	0.000353182	0.00291073	0.121338	0.903502
chr11:44107683|44114301	chr11_44114301_44107683:+	chr11	44114301	44107683	+	EXT2	circEXT2-1	ENSG00000151348	0.00306986	0.00353181	0.869204	0.385412
chr11:44107683|44130138	chr11_44130138_44107683:+	chr11	44130138	44107683	+	EXT2	circEXT2-2	ENSG00000151348	0.000596233	0.00284396	0.209649	0.83408
chr11:44124789|44130138	chr11_44130138_44124789:+	chr11	44130138	44124789	+	EXT2	circEXT2-3	ENSG00000151348	-0.00402721	0.00303416	-1.32729	0.185396
chr11:45862060|45872233	chr11_45872233_45862060:+	chr11	45872233	45862060	+	CRY2	circCRY2	ENSG00000121671	-0.00949056	0.00311415	-3.04756	0.00250689	down
chr11:46049400|46092223	chr11_46049400_46092223:-	chr11	46049400	46092223	-	PHF21A	circPHF21A-1	ENSG00000135365	-0.0014172	0.00208289	-0.680402	0.496761
chr11:46076754|46084302	chr11_46076754_46084302:-	chr11	46076754	46084302	-	PHF21A	circPHF21A-2	ENSG00000135365	-0.00128563	0.00222644	-0.577438	0.564066
chr11:46076754|46092223	chr11_46076754_46092223:-	chr11	46076754	46092223	-	PHF21A	circPHF21A-3	ENSG00000135365	0.0345704	0.219225	0.157694	0.874801
chr11:46084166|46092223	chr11_46084166_46092223:-	chr11	46084166	46092223	-	PHF21A	circPHF21A-4	ENSG00000135365	-0.00456196	0.00621555	-0.733959	0.463532
chr11:46312325|46312919	chr11_46312919_46312325:+	chr11	46312919	46312325	+	CREB3L1	circCREB3L1	ENSG00000157613	-0.00399224	0.00254012	-1.57167	0.117054
chr11:46433474|46435037	chr11_46433474_46435037:-	chr11	46433474	46435037	-	AMBRA1	circAMBRA1-1	ENSG00000110497	-0.00362455	0.00305644	-1.18588	0.236585
chr11:46433474|46443598	chr11_46433474_46443598:-	chr11	46433474	46443598	-	AMBRA1	circAMBRA1-2	ENSG00000110497	0.0011107	0.00246656	0.450303	0.652809
chr11:46493608|46508370	chr11_46493608_46508370:-	chr11	46493608	46508370	-	AMBRA1	circAMBRA1-3	ENSG00000110497	-0.0226522	0.0104666	-2.16424	0.0312145
chr11:46493608|46512813	chr11_46493608_46512813:-	chr11	46493608	46512813	-	AMBRA1	circAMBRA1-4	ENSG00000110497	-0.0292629	0.0160849	-1.81928	0.06984
chr11:46644279|46650317	chr11_46650317_46644279:+	chr11	46650317	46644279	+	ATG13	circATG13	ENSG00000175224	0.00308538	0.00306372	1.00707	0.314692
chr11:46754888|46760784	chr11_46754888_46760784:-	chr11	46754888	46760784	-	CKAP5	circCKAP5-1	ENSG00000175216	-0.00985154	0.0046094	-2.13727	0.033363
chr11:46783274|46788773	chr11_46783274_46788773:-	chr11	46783274	46788773	-	CKAP5	circCKAP5-2	ENSG00000175216	-0.00756917	0.00301522	-2.51032	0.0125746
chr11:46795594|46821268	chr11_46795594_46821268:-	chr11	46795594	46821268	-	CKAP5	circCKAP5-3	ENSG00000175216	0.00156714	0.00236413	0.662883	0.507901
chr11:46808031|46821268	chr11_46808031_46821268:-	chr11	46808031	46821268	-	CKAP5	circCKAP5-4	ENSG00000175216	0.000336394	0.00361726	0.0929971	0.925966
chr11:46811007|46821268	chr11_46811007_46821268:-	chr11	46811007	46821268	-	CKAP5	circCKAP5-5	ENSG00000175216	0.00103392	0.00170092	0.607863	0.543726
chr11:47166268|47168251	chr11_47166268_47168251:-	chr11	47166268	47168251	-	ARFGAP2	circARFGAP2	ENSG00000149182	0.00339966	0.00250547	1.35689	0.175809
chr11:47308591|47315327	chr11_47315327_47308591:+	chr11	47315327	47308591	+	MADD	circMADD	ENSG00000110514	-0.00107935	0.00178687	-0.604048	0.546257
chr11:47482695|47489024	chr11_47482695_47489024:-	chr11	47482695	47489024	-	CELF1	circCELF1-1	ENSG00000149187	-0.00992963	0.00460988	-2.15399	0.0320164
chr11:47482695|47500932	chr11_47482695_47500932:-	chr11	47482695	47500932	-	CELF1	circCELF1-2	ENSG00000149187	-0.00673202	0.0021493	-3.13219	0.00190179	down
chr11:47484389|47489024	chr11_47484389_47489024:-	chr11	47484389	47489024	-	CELF1	circCELF1-3	ENSG00000149187	0.000468771	0.002489	0.188337	0.850737
chr11:47486750|47500932	chr11_47486750_47500932:-	chr11	47486750	47500932	-	CELF1	circCELF1-4	ENSG00000149187	-0.00390766	0.00191359	-2.04205	0.0419977
chr11:47582088|47582468	chr11_47582468_47582088:+	chr11	47582468	47582088	+	NDUFS3	circNDUFS3	ENSG00000213619	-0.00398669	0.00213943	-1.86343	0.0633527
chr11:47625674|47627127	chr11_47625674_47627127:-	chr11	47625674	47627127	-	MTCH2	circMTCH2-1	ENSG00000109919	0.000238013	0.00418134	0.0569228	0.954644
chr11:47627080|47631087	chr11_47627080_47631087:-	chr11	47627080	47631087	-	MTCH2	circMTCH2-2	ENSG00000109919	0.00169029	0.00309962	0.545323	0.585926
chr11:47628953|47631087	chr11_47628953_47631087:-	chr11	47628953	47631087	-	MTCH2	circMTCH2-3	ENSG00000109919	-0.00289282	0.00199236	-1.45196	0.14753
chr11:47731374|47736740	chr11_47731374_47736740:-	chr11	47731374	47736740	-	FNBP4	circFNBP4-1	ENSG00000109920	0.00117682	0.00248159	0.474218	0.63568
chr11:47731374|47751290	chr11_47731374_47751290:-	chr11	47731374	47751290	-	FNBP4	circFNBP4-2	ENSG00000109920	-0.0016727	0.00497863	-0.335975	0.737118
chr11:47752916|47754664	chr11_47752916_47754664:-	chr11	47752916	47754664	-	FNBP4	circFNBP4-3	ENSG00000109920	0.000572834	0.00486802	0.117673	0.906403
chr11:47788182|47801930	chr11_47788182_47801930:-	chr11	47788182	47801930	-	NUP160	circNUP160-1	ENSG00000030066	0.00120864	0.00283642	0.426115	0.670322
chr11:47797779|47801930	chr11_47797779_47801930:-	chr11	47797779	47801930	-	NUP160	circNUP160-2	ENSG00000030066	-0.00939383	0.0052398	-1.79279	0.0739884
chr11:48121003|48125186	chr11_48125186_48121003:+	chr11	48125186	48121003	+	PTPRJ	circPTPRJ-1	ENSG00000149177	-0.00172826	0.00200713	-0.861065	0.389872
chr11:48144675|48160049	chr11_48160049_48144675:+	chr11	48160049	48144675	+	PTPRJ	circPTPRJ-2	ENSG00000149177	-0.00131622	0.00185973	-0.707746	0.479638
chr11:49576046|49576906	chr11_49576906_49576046:+	chr11	49576906	49576046	+	AC136759.1	circAC136759.1	ENSG00000205035	0.000589194	0.0102391	0.0575437	0.954149
chr11:57491224|57491862	chr11_57491224_57491862:-	chr11	57491224	57491862	-	SLC43A1	circSLC43A1	ENSG00000149150	-0.00449844	0.00543763	-0.827278	0.40872
chr11:581492|582081	chr11_582081_581492:+	chr11	582081	581492	+	PHRF1	circPHRF1	ENSG00000070047	-0.00161863	0.00504985	-0.32053	0.748784
chr11:58549786|58551232	chr11_58549786_58551232:-	chr11	58549786	58551232	-	LPXN	circLPXN	ENSG00000110031	-0.0871168	0.0562178	-1.54963	0.122258
chr11:58837015|58838368	chr11_58837015_58838368:-	chr11	58837015	58838368	-	GLYATL2	circGLYATL2	ENSG00000156689	-0.00443693	0.00257744	-1.72145	0.0861735
chr11:59639048|59643035	chr11_59639048_59643035:-	chr11	59639048	59643035	-	PATL1	circPATL1-1	ENSG00000166889	-5.2694e-05	0.00264135	-0.0199496	0.984096
chr11:59658866|59659469	chr11_59658866_59659469:-	chr11	59658866	59659469	-	PATL1	circPATL1-2	ENSG00000166889	0.000335481	0.0122195	0.0274546	0.978115
chr11:59773211|59793514	chr11_59793514_59773211:+	chr11	59793514	59773211	+	STX3	circSTX3-1	ENSG00000166900	-0.00271003	0.0023967	-1.13073	0.259047
chr11:59773211|59795482	chr11_59795482_59773211:+	chr11	59795482	59773211	+	STX3	circSTX3-2	ENSG00000166900	-0.00544917	0.00338175	-1.61134	0.108129
chr11:59787037|59795482	chr11_59795482_59787037:+	chr11	59795482	59787037	+	STX3	circSTX3-3	ENSG00000166900	-2.93418e-05	0.00228785	-0.0128251	0.989776
chr11:59788873|59795482	chr11_59795482_59788873:+	chr11	59795482	59788873	+	STX3	circSTX3-4	ENSG00000166900	-0.0034701	0.00540132	-0.642454	0.521056
chr11:59788873|59795712	chr11_59795712_59788873:+	chr11	59795712	59788873	+	STX3	circSTX3-5	ENSG00000166900	0.00101366	0.00271469	0.3734	0.709107
chr11:59942847|59947862	chr11_59947862_59942847:+	chr11	59947862	59942847	+	OOSP1	circOOSP1	ENSG00000214788	-0.000647706	0.00207289	-0.312466	0.754898
chr11:61321595|61323094	chr11_61321595_61323094:-	chr11	61321595	61323094	-	DDB1	circDDB1-1	ENSG00000167986	0.000551634	0.001965	0.28073	0.779106
chr11:61326779|61330074	chr11_61326779_61330074:-	chr11	61326779	61330074	-	DDB1	circDDB1-2	ENSG00000167986	-0.00294565	0.00212743	-1.38461	0.167175
chr11:61366045|61367998	chr11_61367998_61366045:+	chr11	61367998	61366045	+	TMEM138	circTMEM138	ENSG00000149483	-0.00803883	0.0126621	-0.634871	0.525984
chr11:61437625|61438113	chr11_61438113_61437625:+	chr11	61438113	61437625	+	SDHAF2	circSDHAF2-1	ENSG00000167985	0.000967301	0.00349757	0.276564	0.782301
chr11:61437625|61446231	chr11_61446231_61437625:+	chr11	61446231	61437625	+	SDHAF2	circSDHAF2-2	ENSG00000167985	-0.00299512	0.00254254	-1.178	0.239705
chr11:61955107|61955951	chr11_61955951_61955107:+	chr11	61955951	61955107	+	BEST1	circBEST1	ENSG00000167995	-0.00189221	0.00256753	-0.736977	0.461697
chr11:62694568|62702549	chr11_62694568_62702549:-	chr11	62694568	62702549	-	BSCL2	circBSCL2	ENSG00000168000	-0.00184183	0.00259614	-0.70945	0.478582
chr11:62723587|62724426	chr11_62723587_62724426:-	chr11	62723587	62724426	-	HNRNPUL2	circHNRNPUL2	ENSG00000214753	0.00206798	0.00326964	0.632479	0.527543
chr11:63219915|63371238	chr11_63371238_63219915:+	chr11	63371238	63219915	+	SLC22A10	circSLC22A10	ENSG00000184999	-0.00403258	0.00560318	-0.719694	0.472259
chr11:63651936|63652575	chr11_63651936_63652575:-	chr11	63651936	63652575	-	ATL3	circATL3-1	ENSG00000184743	-0.00167603	0.00294761	-0.568605	0.570038
chr11:63658761|63659252	chr11_63658761_63659252:-	chr11	63658761	63659252	-	ATL3	circATL3-2	ENSG00000184743	-0.00705197	0.00395582	-1.78268	0.0756233
chr11:63704851|63721032	chr11_63721032_63704851:+	chr11	63721032	63704851	+	RTN3	circRTN3-1	ENSG00000133318	0.00144567	0.0143074	0.101044	0.919581
chr11:63718702|63721032	chr11_63721032_63718702:+	chr11	63721032	63718702	+	RTN3	circRTN3-2	ENSG00000133318	0.00536346	0.00763565	0.702422	0.482946
chr11:6400989|6403822	chr11_6400989_6403822:-	chr11	6400989	6403822	-	APBB1	circAPBB1	ENSG00000166313	-0.000237499	0.00189327	-0.125444	0.900254
chr11:64685646|64685947	chr11_64685646_64685947:-	chr11	64685646	64685947	-	NRXN2	circNRXN2	ENSG00000110076	-0.0202538	0.0145756	-1.38957	0.165664
chr11:64757779|64758704	chr11_64757779_64758704:-	chr11	64757779	64758704	-	PYGM	circPYGM	ENSG00000068976	-0.00143462	0.00198446	-0.722925	0.470274
chr11:66639700|66640123	chr11_66640123_66639700:+	chr11	66640123	66639700	+	RBM4	circRBM4	ENSG00000173933	0.0315874	0.0182335	1.73238	0.0842062
chr11:66668615|66669291	chr11_66668615_66669291:-	chr11	66668615	66669291	-	RBM4B	circRBM4B	ENSG00000173914	0.000338137	0.0023957	0.141143	0.887849
chr11:66748379|66759096	chr11_66759096_66748379:+	chr11	66759096	66748379	+	C11orf80	circC11orf80-1	ENSG00000173715	0.000833266	0.00457101	0.182294	0.855472
chr11:66748379|66788269	chr11_66788269_66748379:+	chr11	66788269	66748379	+	C11orf80	circC11orf80-2	ENSG00000173715	-0.00319886	0.00225462	-1.4188	0.156969
chr11:66748379|66796364	chr11_66796364_66748379:+	chr11	66796364	66748379	+	C11orf80	circC11orf80-3	ENSG00000173715	0.000554984	0.00187102	0.296622	0.766955
chr11:66748379|66828364	chr11_66828364_66748379:+	chr11	66828364	66748379	+	C11orf80	circC11orf80-4	ENSG00000173715	-0.00939989	0.00406634	-2.31163	0.0214576
chr11:66756353|66762450	chr11_66762450_66756353:+	chr11	66762450	66756353	+	C11orf80	circC11orf80-5	ENSG00000173715	-0.00418614	0.00278578	-1.50268	0.133946
chr11:66759043|66762450	chr11_66762450_66759043:+	chr11	66762450	66759043	+	C11orf80	circC11orf80-6	ENSG00000173715	-0.00223094	0.00540732	-0.412578	0.680203
chr11:66759043|66788269	chr11_66788269_66759043:+	chr11	66788269	66759043	+	C11orf80	circC11orf80-7	ENSG00000173715	-0.000908559	0.00194894	-0.466182	0.641415
chr11:66759043|66828364	chr11_66828364_66759043:+	chr11	66828364	66759043	+	C11orf80	circC11orf80-8	ENSG00000173715	-0.00247547	0.00200332	-1.23568	0.217519
chr11:66796281|66828364	chr11_66828364_66796281:+	chr11	66828364	66796281	+	C11orf80	circC11orf80-9	ENSG00000173715	-0.000130392	0.00218876	-0.0595733	0.952534
chr11:67245189|67246116	chr11_67246116_67245189:+	chr11	67246116	67245189	+	KDM2A	circKDM2A	ENSG00000173120	0.00106422	0.0013158	0.808802	0.419254
chr11:67608552|67609635	chr11_67609635_67608552:+	chr11	67609635	67608552	+	NDUFV1	circNDUFV1	ENSG00000167792	-0.00543282	0.00277531	-1.95755	0.0511852
chr11:68166982|68175183	chr11_68166982_68175183:-	chr11	68166982	68175183	-	KMT5B	circKMT5B-1	ENSG00000110066	-0.000481103	0.00215504	-0.223245	0.823492
chr11:68166982|68185928	chr11_68166982_68185928:-	chr11	68166982	68185928	-	KMT5B	circKMT5B-2	ENSG00000110066	-0.000106794	0.00220717	-0.0483852	0.961441
chr11:68166982|68190152	chr11_68166982_68190152:-	chr11	68166982	68190152	-	KMT5B	circKMT5B-3	ENSG00000110066	-0.000736391	0.00485397	-0.151709	0.879516
chr11:68175018|68185928	chr11_68175018_68185928:-	chr11	68175018	68185928	-	KMT5B	circKMT5B-4	ENSG00000110066	-0.00174406	0.00263617	-0.66159	0.508729
chr11:68185781|68190152	chr11_68185781_68190152:-	chr11	68185781	68190152	-	KMT5B	circKMT5B-5	ENSG00000110066	0.000211449	0.00265163	0.0797433	0.936493
chr11:68505145|68537891	chr11_68537891_68505145:+	chr11	68537891	68505145	+	PPP6R3	circPPP6R3-1	ENSG00000110075	0.000215344	0.00487219	0.0441986	0.964775
chr11:68515028|68519651	chr11_68519651_68515028:+	chr11	68519651	68515028	+	PPP6R3	circPPP6R3-2	ENSG00000110075	0.000922609	0.00306689	0.300828	0.763748
chr11:68515028|68537891	chr11_68537891_68515028:+	chr11	68537891	68515028	+	PPP6R3	circPPP6R3-3	ENSG00000110075	-0.000531917	0.00290115	-0.183347	0.854646
chr11:68551121|68564432	chr11_68564432_68551121:+	chr11	68564432	68551121	+	PPP6R3	circPPP6R3-4	ENSG00000110075	-0.00257255	0.00399072	-0.644633	0.519645
chr11:68567014|68596218	chr11_68596218_68567014:+	chr11	68596218	68567014	+	PPP6R3	circPPP6R3-5	ENSG00000110075	-0.00307795	0.00265736	-1.15827	0.24765
chr11:68569748|68576043	chr11_68576043_68569748:+	chr11	68576043	68569748	+	PPP6R3	circPPP6R3-6	ENSG00000110075	-0.00133911	0.00340001	-0.393856	0.69396
chr11:68569748|68603492	chr11_68603492_68569748:+	chr11	68603492	68569748	+	PPP6R3	circPPP6R3-7	ENSG00000110075	3.40235e-06	0.0026859	0.00126674	0.99899
chr11:68591576|68600494	chr11_68600494_68591576:+	chr11	68600494	68591576	+	PPP6R3	circPPP6R3-8	ENSG00000110075	-0.00160788	0.00287875	-0.558534	0.576886
chr11:68596097|68603492	chr11_68603492_68596097:+	chr11	68603492	68596097	+	PPP6R3	circPPP6R3-9	ENSG00000110075	-0.00459063	0.0134484	-0.341351	0.733072
chr11:68600341|68603492	chr11_68603492_68600341:+	chr11	68603492	68600341	+	PPP6R3	circPPP6R3-10	ENSG00000110075	-0.00261548	0.00304232	-0.8597	0.390623
chr11:68601863|68603492	chr11_68603492_68601863:+	chr11	68603492	68601863	+	PPP6R3	circPPP6R3-11	ENSG00000110075	-0.00160253	0.00335149	-0.478154	0.63288
chr11:68759569|68761687	chr11_68759569_68761687:-	chr11	68759569	68761687	-	CPT1A	circCPT1A	ENSG00000110090	-0.00492332	0.00363423	-1.35471	0.176504
chr11:6941571|6955782	chr11_6955782_6941571:+	chr11	6955782	6941571	+	ZNF215	circZNF215	ENSG00000149054	0.00259786	0.00252859	1.0274	0.30504
chr11:70330173|70335694	chr11_70335694_70330173:+	chr11	70335694	70330173	+	PPFIA1	circPPFIA1-1	ENSG00000131626	-0.000327473	0.00597832	-0.0547767	0.956352
chr11:70330173|70339306	chr11_70339306_70330173:+	chr11	70339306	70330173	+	PPFIA1	circPPFIA1-2	ENSG00000131626	-0.00332903	0.00200224	-1.66265	0.0973993
chr11:70333470|70338453	chr11_70338453_70333470:+	chr11	70338453	70333470	+	PPFIA1	circPPFIA1-3	ENSG00000131626	-0.00983998	0.003949	-2.49177	0.0132367
chr11:70350994|70356254	chr11_70356254_70350994:+	chr11	70356254	70350994	+	PPFIA1	circPPFIA1-4	ENSG00000131626	-0.00621482	0.00340504	-1.82518	0.0689418
chr11:70350994|70362488	chr11_70362488_70350994:+	chr11	70362488	70350994	+	PPFIA1	circPPFIA1-5	ENSG00000131626	-0.002579	0.003153	-0.817953	0.414016
chr11:70354301|70356254	chr11_70356254_70354301:+	chr11	70356254	70354301	+	PPFIA1	circPPFIA1-6	ENSG00000131626	-0.00965544	0.00443798	-2.17564	0.0303423
chr11:70419746|70420510	chr11_70420510_70419746:+	chr11	70420510	70419746	+	CTTN	circCTTN	ENSG00000085733	-0.00558569	0.00319688	-1.74723	0.0815944
chr11:70502206|70661678	chr11_70502206_70661678:-	chr11	70502206	70661678	-	SHANK2	circSHANK2-1	ENSG00000162105	-0.00571966	0.00471083	-1.21415	0.22562
chr11:70659828|70661678	chr11_70659828_70661678:-	chr11	70659828	70661678	-	SHANK2	circSHANK2-2	ENSG00000162105	0.00461974	0.00354683	1.3025	0.193719
chr11:72580886|72581479	chr11_72580886_72581479:-	chr11	72580886	72581479	-	PDE2A	circPDE2A	ENSG00000186642	-0.000200356	0.00176359	-0.113607	0.909623
chr11:72849755|72889945	chr11_72849755_72889945:-	chr11	72849755	72889945	-	FCHSD2	circFCHSD2-1	ENSG00000137478	-0.00280586	0.00269179	-1.04238	0.298054
chr11:72867865|72889945	chr11_72867865_72889945:-	chr11	72867865	72889945	-	FCHSD2	circFCHSD2-2	ENSG00000137478	0.000931627	0.00310049	0.300477	0.764016
chr11:72887470|72889945	chr11_72887470_72889945:-	chr11	72887470	72889945	-	FCHSD2	circFCHSD2-3	ENSG00000137478	0.00364563	0.00230308	1.58293	0.114463
chr11:72984088|72989097	chr11_72984088_72989097:-	chr11	72984088	72989097	-	FCHSD2	circFCHSD2-4	ENSG00000137478	0.00618112	0.0280861	0.220077	0.825957
chr11:72984088|73001134	chr11_72984088_73001134:-	chr11	72984088	73001134	-	FCHSD2	circFCHSD2-5	ENSG00000137478	-0.000579278	0.00226558	-0.255686	0.798364
chr11:72984088|73015885	chr11_72984088_73015885:-	chr11	72984088	73015885	-	FCHSD2	circFCHSD2-6	ENSG00000137478	0.000979226	0.00368807	0.265512	0.790793
chr11:72984088|73083740	chr11_72984088_73083740:-	chr11	72984088	73083740	-	FCHSD2	circFCHSD2-7	ENSG00000137478	0.000331774	0.00389296	0.085224	0.932139
chr11:7303039|7313941	chr11_7313941_7303039:+	chr11	7313941	7303039	+	SYT9	circSYT9-1	ENSG00000170743	-0.00153645	0.00246726	-0.622736	0.533919
chr11:73707420|73718718	chr11_73707420_73718718:-	chr11	73707420	73718718	-	RAB6A	circRAB6A-1	ENSG00000175582	-0.0434942	0.0328792	-1.32285	0.186867
chr11:73707420|73718890	chr11_73707420_73718890:-	chr11	73707420	73718890	-	RAB6A	circRAB6A-2	ENSG00000175582	-0.00144761	0.0026026	-0.556218	0.578466
chr11:73707420|73720899	chr11_73707420_73720899:-	chr11	73707420	73720899	-	RAB6A	circRAB6A-3	ENSG00000175582	-0.144855	0.128187	-1.13003	0.259343
chr11:73707420|73730823	chr11_73707420_73730823:-	chr11	73707420	73730823	-	RAB6A	circRAB6A-4	ENSG00000175582	0.000841687	0.00357939	0.235149	0.81425
chr11:73909399|73919032	chr11_73919032_73909399:+	chr11	73919032	73909399	+	PAAF1	circPAAF1	ENSG00000175575	-0.000655893	0.00195875	-0.334852	0.737964
chr11:74132844|74133557	chr11_74132844_74133557:-	chr11	74132844	74133557	-	C2CD3	circC2CD3-1	ENSG00000168014	-0.00135583	0.00224536	-0.603834	0.546399
chr11:74132844|74139828	chr11_74132844_74139828:-	chr11	74132844	74139828	-	C2CD3	circC2CD3-2	ENSG00000168014	-0.00165594	0.0029228	-0.56656	0.571426
chr11:74132844|74161556	chr11_74132844_74161556:-	chr11	74132844	74161556	-	C2CD3	circC2CD3-3	ENSG00000168014	0.00382249	0.00320061	1.1943	0.233279
chr11:74138720|74139828	chr11_74138720_74139828:-	chr11	74138720	74139828	-	C2CD3	circC2CD3-4	ENSG00000168014	-0.0019814	0.00169506	-1.16893	0.243337
chr11:74368492|74374582	chr11_74368492_74374582:-	chr11	74368492	74374582	-	PGM2L1	circPGM2L1	ENSG00000165434	0.00211659	0.00179344	1.18018	0.238838
chr11:74604692|74620089	chr11_74620089_74604692:+	chr11	74620089	74604692	+	POLD3	circPOLD3	ENSG00000077514	-0.00153554	0.00632789	-0.242662	0.808429
chr11:7416042|7420635	chr11_7420635_7416042:+	chr11	7420635	7416042	+	SYT9	circSYT9-2	ENSG00000170743	-0.00519983	0.00729436	-0.712856	0.476474
chr11:74789626|74817714	chr11_74817714_74789626:+	chr11	74817714	74789626	+	RNF169	circRNF169-1	ENSG00000166439	0.00434367	0.043871	0.0990101	0.921195
chr11:74810184|74817714	chr11_74817714_74810184:+	chr11	74817714	74810184	+	RNF169	circRNF169-2	ENSG00000166439	-0.00146379	0.00411011	-0.356143	0.721978
chr11:74859158|74863021	chr11_74859158_74863021:-	chr11	74859158	74863021	-	XRRA1	circXRRA1	ENSG00000166435	-0.00281629	0.00411623	-0.684191	0.494369
chr11:75210362|75215533	chr11_75210362_75215533:-	chr11	75210362	75215533	-	AP001972.3	circAP001972.3	ENSG00000255136	-0.000788997	0.00362962	-0.217377	0.828058
chr11:75851883|75912039	chr11_75912039_75851883:+	chr11	75912039	75851883	+	UVRAG	circUVRAG-1	ENSG00000198382	0.000330668	0.00191258	0.172891	0.862851
chr11:75879879|75912039	chr11_75912039_75879879:+	chr11	75912039	75879879	+	UVRAG	circUVRAG-2	ENSG00000198382	0.00030035	0.00631158	0.0475872	0.962076
chr11:75983387|76016980	chr11_76016980_75983387:+	chr11	76016980	75983387	+	UVRAG	circUVRAG-3	ENSG00000198382	-0.00252471	0.00476014	-0.530385	0.596227
chr11:7593132|7610422	chr11_7610422_7593132:+	chr11	7610422	7593132	+	PPFIBP2	circPPFIBP2	ENSG00000166387	-0.00584742	0.00247585	-2.36178	0.0188092
chr11:76463821|76472840	chr11_76472840_76463821:+	chr11	76472840	76463821	+	EMSY	circEMSY-1	ENSG00000158636	-0.00879428	0.00364642	-2.41175	0.0164606
chr11:76496215|76528466	chr11_76528466_76496215:+	chr11	76528466	76496215	+	EMSY	circEMSY-2	ENSG00000158636	-0.00168478	0.00249017	-0.676573	0.499185
chr11:76513386|76528466	chr11_76528466_76513386:+	chr11	76528466	76513386	+	EMSY	circEMSY-3	ENSG00000158636	-0.00222391	0.00402186	-0.552955	0.580695
chr11:76926557|76998821	chr11_76998821_76926557:+	chr11	76998821	76926557	+	ACER3	circACER3-1	ENSG00000078124	0.00138776	0.00226099	0.613787	0.539809
chr11:76958979|76998821	chr11_76998821_76958979:+	chr11	76998821	76958979	+	ACER3	circACER3-2	ENSG00000078124	0.000920981	0.00943051	0.0976597	0.922266
chr11:76976289|76998821	chr11_76998821_76976289:+	chr11	76998821	76976289	+	ACER3	circACER3-3	ENSG00000078124	-0.00292747	0.00282692	-1.03557	0.301217
chr11:76985643|76998821	chr11_76998821_76985643:+	chr11	76998821	76985643	+	ACER3	circACER3-4	ENSG00000078124	-0.00141535	0.00490436	-0.288591	0.773088
chr11:76985643|77011375	chr11_77011375_76985643:+	chr11	77011375	76985643	+	ACER3	circACER3-5	ENSG00000078124	0.000410505	0.00265872	0.1544	0.877396
chr11:77332730|77343931	chr11_77332730_77343931:-	chr11	77332730	77343931	-	PAK1	circPAK1-1	ENSG00000149269	0.00211223	0.00308214	0.685313	0.493662
chr11:77332730|77349287	chr11_77332730_77349287:-	chr11	77332730	77349287	-	PAK1	circPAK1-2	ENSG00000149269	-0.00623869	0.00371479	-1.67942	0.094084
chr11:77332730|77379994	chr11_77332730_77379994:-	chr11	77332730	77379994	-	PAK1	circPAK1-3	ENSG00000149269	0.00249848	0.00446499	0.559572	0.576178
chr11:77340646|77349287	chr11_77340646_77349287:-	chr11	77340646	77349287	-	PAK1	circPAK1-4	ENSG00000149269	0.00844883	0.00563042	1.50057	0.134491
chr11:77340646|77359017	chr11_77340646_77359017:-	chr11	77340646	77359017	-	PAK1	circPAK1-5	ENSG00000149269	0.000106922	0.0020133	0.0531078	0.95768
chr11:77340646|77379994	chr11_77340646_77379994:-	chr11	77340646	77379994	-	PAK1	circPAK1-6	ENSG00000149269	-0.000506584	0.00755648	-0.0670397	0.946594
chr11:77349239|77379994	chr11_77349239_77379994:-	chr11	77349239	77379994	-	PAK1	circPAK1-7	ENSG00000149269	-0.00196473	0.00454847	-0.431953	0.666078
chr11:77349239|77392541	chr11_77349239_77392541:-	chr11	77349239	77392541	-	PAK1	circPAK1-8	ENSG00000149269	0.000333829	0.00267637	0.124732	0.900817
chr11:77353536|77374365	chr11_77353536_77374365:-	chr11	77353536	77374365	-	PAK1	circPAK1-9	ENSG00000149269	-0.00205083	0.0036341	-0.56433	0.57294
chr11:77358898|77379994	chr11_77358898_77379994:-	chr11	77358898	77379994	-	PAK1	circPAK1-10	ENSG00000149269	-0.0105842	0.00726374	-1.45713	0.146099
chr11:77358898|77392541	chr11_77358898_77392541:-	chr11	77358898	77392541	-	PAK1	circPAK1-11	ENSG00000149269	-0.00297703	0.00286763	-1.03815	0.300014
chr11:77374328|77379994	chr11_77374328_77379994:-	chr11	77374328	77379994	-	PAK1	circPAK1-12	ENSG00000149269	0.000437157	0.00363287	0.120334	0.904297
chr11:77374328|77392541	chr11_77374328_77392541:-	chr11	77374328	77392541	-	PAK1	circPAK1-13	ENSG00000149269	-0.00138568	0.00237384	-0.583729	0.55983
chr11:77379241|77379994	chr11_77379241_77379994:-	chr11	77379241	77379994	-	PAK1	circPAK1-14	ENSG00000149269	-0.00562073	0.00758648	-0.740888	0.459326
chr11:77611315|77625818	chr11_77611315_77625818:-	chr11	77611315	77625818	-	CLNS1A	circCLNS1A-1	ENSG00000074201	-0.00384983	0.00298487	-1.28978	0.198095
chr11:77611315|77629899	chr11_77611315_77629899:-	chr11	77611315	77629899	-	CLNS1A	circCLNS1A-2	ENSG00000074201	0.00237472	0.00209885	1.13144	0.25875
chr11:77619606|77625818	chr11_77619606_77625818:-	chr11	77619606	77625818	-	CLNS1A	circCLNS1A-3	ENSG00000074201	-0.0242253	0.0574968	-0.421333	0.673806
chr11:77619606|77629899	chr11_77619606_77629899:-	chr11	77619606	77629899	-	CLNS1A	circCLNS1A-4	ENSG00000074201	0.00883388	0.0282884	0.31228	0.755039
chr11:77622500|77625818	chr11_77622500_77625818:-	chr11	77622500	77625818	-	CLNS1A	circCLNS1A-5	ENSG00000074201	-0.00145317	0.00397098	-0.365947	0.714656
chr11:77622500|77629899	chr11_77622500_77629899:-	chr11	77622500	77629899	-	CLNS1A	circCLNS1A-6	ENSG00000074201	0.000838559	0.00485692	0.172652	0.863038
chr11:77624963|77625818	chr11_77624963_77625818:-	chr11	77624963	77625818	-	CLNS1A	circCLNS1A-7	ENSG00000074201	0.0164082	0.0193441	0.848228	0.39697
chr11:77624963|77629899	chr11_77624963_77629899:-	chr11	77624963	77629899	-	CLNS1A	circCLNS1A-8	ENSG00000074201	-0.00699519	0.00747724	-0.935531	0.350248
chr11:77672042|77685159	chr11_77672042_77685159:-	chr11	77672042	77685159	-	RSF1	circRSF1-1	ENSG00000048649	-0.00386489	0.00312305	-1.23754	0.21683
chr11:77672042|77693611	chr11_77672042_77693611:-	chr11	77672042	77693611	-	RSF1	circRSF1-2	ENSG00000048649	-0.0111098	0.00668946	-1.66079	0.0977723
chr11:77675036|77678153	chr11_77675036_77678153:-	chr11	77675036	77678153	-	RSF1	circRSF1-3	ENSG00000048649	-0.00592065	0.0059427	-0.996289	0.319892
chr11:77675036|77693611	chr11_77675036_77693611:-	chr11	77675036	77693611	-	RSF1	circRSF1-4	ENSG00000048649	0.00381959	0.00413243	0.924295	0.356056
chr11:77683710|77693611	chr11_77683710_77693611:-	chr11	77683710	77693611	-	RSF1	circRSF1-5	ENSG00000048649	-0.0261023	0.0149993	-1.74023	0.0828175
chr11:77691159|77702495	chr11_77691159_77702495:-	chr11	77691159	77702495	-	RSF1	circRSF1-6	ENSG00000048649	-0.0054367	0.0053659	-1.01319	0.311763
chr11:77693507|77702495	chr11_77693507_77702495:-	chr11	77693507	77702495	-	RSF1	circRSF1-7	ENSG00000048649	-0.00928883	0.00811775	-1.14426	0.253404
chr11:77698487|77702495	chr11_77698487_77702495:-	chr11	77698487	77702495	-	RSF1	circRSF1-8	ENSG00000048649	-0.0322118	0.0309346	-1.04129	0.298559
chr11:77725545|77764689	chr11_77725545_77764689:-	chr11	77725545	77764689	-	RSF1	circRSF1-9	ENSG00000048649	-0.00332058	0.00458966	-0.723493	0.469926
chr11:77740731|77764689	chr11_77740731_77764689:-	chr11	77740731	77764689	-	RSF1	circRSF1-10	ENSG00000048649	0.00106874	0.00318601	0.335447	0.737517
chr11:77955942|77961138	chr11_77955942_77961138:-	chr11	77955942	77961138	-	INTS4	circINTS4	ENSG00000149262	2.71466e-05	0.00371227	0.00731268	0.99417
chr11:78112650|78121174	chr11_78112650_78121174:-	chr11	78112650	78121174	-	ALG8	circALG8-1	ENSG00000159063	0.00140079	0.00377544	0.371027	0.710872
chr11:78113886|78121174	chr11_78113886_78121174:-	chr11	78113886	78121174	-	ALG8	circALG8-2	ENSG00000159063	-0.00591831	0.00374567	-1.58004	0.115124
chr11:78441091|78493195	chr11_78441091_78493195:-	chr11	78441091	78493195	-	NARS2	circNARS2-1	ENSG00000137513	0.00101434	0.00233971	0.433532	0.664931
chr11:78465876|78493195	chr11_78465876_78493195:-	chr11	78465876	78493195	-	NARS2	circNARS2-2	ENSG00000137513	-0.00662081	0.0172794	-0.383162	0.701864
chr11:78469247|78493195	chr11_78469247_78493195:-	chr11	78469247	78493195	-	NARS2	circNARS2-3	ENSG00000137513	0.00479588	0.00418334	1.14642	0.252509
chr11:78701526|78702403	chr11_78701526_78702403:-	chr11	78701526	78702403	-	TENM4	circTENM4-1	ENSG00000149256	-0.00633139	0.00403405	-1.56949	0.117561
chr11:79148710|79297543	chr11_79148710_79297543:-	chr11	79148710	79297543	-	TENM4	circTENM4-2	ENSG00000149256	-0.00389148	0.00310197	-1.25452	0.210604
chr11:79215808|79297543	chr11_79215808_79297543:-	chr11	79215808	79297543	-	TENM4	circTENM4-3	ENSG00000149256	-0.00264039	0.00337926	-0.78135	0.435197
chr11:8126659|8140193	chr11_8126659_8140193:-	chr11	8126659	8140193	-	RIC3	circRIC3-1	ENSG00000166405	-0.00423014	0.00338821	-1.24849	0.212801
chr11:8137378|8140193	chr11_8137378_8140193:-	chr11	8137378	8140193	-	RIC3	circRIC3-2	ENSG00000166405	0.00522102	0.0126901	0.411424	0.681048
chr11:8137378|8153423	chr11_8137378_8153423:-	chr11	8137378	8153423	-	RIC3	circRIC3-3	ENSG00000166405	-0.000213746	0.00366402	-0.0583364	0.953519
chr11:8226975|8230504	chr11_8226975_8230504:-	chr11	8226975	8230504	-	LMO1	circLMO1	ENSG00000166407	-0.00200815	0.00261225	-0.768745	0.442634
chr11:82838387|82860117	chr11_82838387_82860117:-	chr11	82838387	82860117	-	PRCP	circPRCP-1	ENSG00000137509	-0.00225631	0.00168827	-1.33646	0.182385
chr11:82849049|82860117	chr11_82849049_82860117:-	chr11	82849049	82860117	-	PRCP	circPRCP-2	ENSG00000137509	-0.000730994	0.00460477	-0.158747	0.873972
chr11:83198479|83240934	chr11_83240934_83198479:+	chr11	83240934	83198479	+	ANKRD42	circANKRD42-1	ENSG00000137494	0.00106584	0.00285517	0.373302	0.70918
chr11:83206058|83211430	chr11_83211430_83206058:+	chr11	83211430	83206058	+	ANKRD42	circANKRD42-2	ENSG00000137494	-0.00225176	0.00276357	-0.8148	0.415816
chr11:83206058|83236509	chr11_83236509_83206058:+	chr11	83236509	83206058	+	ANKRD42	circANKRD42-3	ENSG00000137494	-0.014406	0.00908518	-1.58566	0.113843
chr11:83206058|83240934	chr11_83240934_83206058:+	chr11	83240934	83206058	+	ANKRD42	circANKRD42-4	ENSG00000137494	-0.000923446	0.00225534	-0.409449	0.682495
chr11:83206058|83248087	chr11_83248087_83206058:+	chr11	83248087	83206058	+	ANKRD42	circANKRD42-5	ENSG00000137494	0.00167976	0.00399116	0.420872	0.674142
chr11:83224855|83248087	chr11_83248087_83224855:+	chr11	83248087	83224855	+	ANKRD42	circANKRD42-6	ENSG00000137494	-0.00959509	0.016067	-0.597192	0.550818
chr11:83224855|83255927	chr11_83255927_83224855:+	chr11	83255927	83224855	+	ANKRD42	circANKRD42-7	ENSG00000137494	0.00158006	0.00279836	0.564639	0.57273
chr11:83240759|83248087	chr11_83248087_83240759:+	chr11	83248087	83240759	+	ANKRD42	circANKRD42-8	ENSG00000137494	0.00314465	0.0030188	1.04169	0.298373
chr11:83273647|83278829	chr11_83273647_83278829:-	chr11	83273647	83278829	-	CCDC90B	circCCDC90B-1	ENSG00000137500	0.00843762	0.0112085	0.752784	0.452155
chr11:83273647|83280260	chr11_83273647_83280260:-	chr11	83273647	83280260	-	CCDC90B	circCCDC90B-2	ENSG00000137500	0.00307604	0.0101369	0.303451	0.761751
chr11:83466708|83472777	chr11_83466708_83472777:-	chr11	83466708	83472777	-	DLG2	circDLG2-1	ENSG00000150672	0.00179237	0.00201484	0.889584	0.374384
chr11:83532708|83541858	chr11_83532708_83541858:-	chr11	83532708	83541858	-	DLG2	circDLG2-2	ENSG00000150672	-0.00292958	0.00489135	-0.59893	0.54966
chr11:83532708|83633325	chr11_83532708_83633325:-	chr11	83532708	83633325	-	DLG2	circDLG2-3	ENSG00000150672	0.000150995	0.00476044	0.0317186	0.974717
chr11:83833614|83980642	chr11_83833614_83980642:-	chr11	83833614	83980642	-	DLG2	circDLG2-4	ENSG00000150672	0.00331984	0.00203063	1.63488	0.103095
chr11:83930328|83980642	chr11_83930328_83980642:-	chr11	83930328	83980642	-	DLG2	circDLG2-5	ENSG00000150672	-0.00414459	0.00551556	-0.751435	0.452965
chr11:83962885|83965468	chr11_83962885_83965468:-	chr11	83962885	83965468	-	DLG2	circDLG2-6	ENSG00000150672	0.000397315	0.00287492	0.138201	0.890172
chr11:83962885|83980642	chr11_83962885_83980642:-	chr11	83962885	83980642	-	DLG2	circDLG2-7	ENSG00000150672	0.00453832	0.00478031	0.949379	0.343172
chr11:84059315|84251291	chr11_84059315_84251291:-	chr11	84059315	84251291	-	DLG2	circDLG2-8	ENSG00000150672	-0.000766324	0.00259891	-0.294864	0.768297
chr11:8413495|8464822	chr11_8413495_8464822:-	chr11	8413495	8464822	-	STK33	circSTK33-1	ENSG00000130413	-0.00209902	0.0069556	-0.301774	0.763028
chr11:8435494|8464822	chr11_8435494_8464822:-	chr11	8435494	8464822	-	STK33	circSTK33-2	ENSG00000130413	0.0037471	0.00684135	0.547713	0.584285
chr11:8452822|8464822	chr11_8452822_8464822:-	chr11	8452822	8464822	-	STK33	circSTK33-3	ENSG00000130413	0.000574997	0.00323664	0.177652	0.859113
chr11:85733939|85758114	chr11_85733939_85758114:-	chr11	85733939	85758114	-	SYTL2	circSYTL2-1	ENSG00000137501	0.00167517	0.00202112	0.828833	0.407841
chr11:85745637|85758114	chr11_85745637_85758114:-	chr11	85745637	85758114	-	SYTL2	circSYTL2-2	ENSG00000137501	0.00411451	0.00359778	1.14362	0.253667
chr11:85757625|85758114	chr11_85757625_85758114:-	chr11	85757625	85758114	-	SYTL2	circSYTL2-3	ENSG00000137501	0.00126191	0.00430661	0.293016	0.769707
chr11:85974708|85983973	chr11_85974708_85983973:-	chr11	85974708	85983973	-	PICALM	circPICALM-1	ENSG00000073921	0.00185961	0.00307838	0.604086	0.546231
chr11:85974708|86031611	chr11_85974708_86031611:-	chr11	85974708	86031611	-	PICALM	circPICALM-2	ENSG00000073921	-0.00892223	0.0146751	-0.607985	0.543646
chr11:85981129|85982003	chr11_85981129_85982003:-	chr11	85981129	85982003	-	PICALM	circPICALM-3	ENSG00000073921	-0.000291519	0.00249756	-0.116722	0.907157
chr11:85981129|85983973	chr11_85981129_85983973:-	chr11	85981129	85983973	-	PICALM	circPICALM-4	ENSG00000073921	0.00086367	0.00238827	0.36163	0.717876
chr11:85981129|85990399	chr11_85981129_85990399:-	chr11	85981129	85990399	-	PICALM	circPICALM-5	ENSG00000073921	-0.00376541	0.00193764	-1.94329	0.0528915
chr11:85981129|86011136	chr11_85981129_86011136:-	chr11	85981129	86011136	-	PICALM	circPICALM-6	ENSG00000073921	-0.00078472	0.00184742	-0.424765	0.671304
chr11:85981129|86031611	chr11_85981129_86031611:-	chr11	85981129	86031611	-	PICALM	circPICALM-7	ENSG00000073921	-0.00169259	0.0049892	-0.339251	0.734652
chr11:85981745|85990399	chr11_85981745_85990399:-	chr11	85981745	85990399	-	PICALM	circPICALM-8	ENSG00000073921	-0.00268786	0.00160126	-1.6786	0.0942452
chr11:85981745|85996929	chr11_85981745_85996929:-	chr11	85981745	85996929	-	PICALM	circPICALM-9	ENSG00000073921	-0.00340257	0.00268642	-1.26658	0.206262
chr11:85981745|86011136	chr11_85981745_86011136:-	chr11	85981745	86011136	-	PICALM	circPICALM-10	ENSG00000073921	-0.00140402	0.00258646	-0.542836	0.587635
chr11:85983866|86031611	chr11_85983866_86031611:-	chr11	85983866	86031611	-	PICALM	circPICALM-11	ENSG00000073921	0.00887232	0.00394044	2.2516	0.0250517
chr11:85990250|86031611	chr11_85990250_86031611:-	chr11	85990250	86031611	-	PICALM	circPICALM-12	ENSG00000073921	-0.0115865	0.0670194	-0.172883	0.862857
chr11:85996826|86001158	chr11_85996826_86001158:-	chr11	85996826	86001158	-	PICALM	circPICALM-13	ENSG00000073921	-0.0017979	0.00308472	-0.582842	0.560426
chr11:85996826|86003451	chr11_85996826_86003451:-	chr11	85996826	86003451	-	PICALM	circPICALM-14	ENSG00000073921	-0.0172741	0.0222689	-0.775703	0.43852
chr11:85996826|86007583	chr11_85996826_86007583:-	chr11	85996826	86007583	-	PICALM	circPICALM-15	ENSG00000073921	-0.0053005	0.00673916	-0.786522	0.432166
chr11:85996826|86014963	chr11_85996826_86014963:-	chr11	85996826	86014963	-	PICALM	circPICALM-16	ENSG00000073921	0.00341169	0.00192992	1.76779	0.0780867
chr11:85996826|86031611	chr11_85996826_86031611:-	chr11	85996826	86031611	-	PICALM	circPICALM-17	ENSG00000073921	-0.049877	0.083722	-0.595745	0.551783
chr11:86000643|86031611	chr11_86000643_86031611:-	chr11	86000643	86031611	-	PICALM	circPICALM-18	ENSG00000073921	-0.00442495	0.00682923	-0.647944	0.517504
chr11:86007542|86026367	chr11_86007542_86026367:-	chr11	86007542	86026367	-	PICALM	circPICALM-19	ENSG00000073921	-0.00190034	0.00319527	-0.594736	0.552456
chr11:86007542|86031611	chr11_86007542_86031611:-	chr11	86007542	86031611	-	PICALM	circPICALM-20	ENSG00000073921	-0.0103361	0.0190001	-0.544006	0.586831
chr11:86011030|86031611	chr11_86011030_86031611:-	chr11	86011030	86031611	-	PICALM	circPICALM-21	ENSG00000073921	-0.0106803	0.0164946	-0.6475	0.517791
chr11:86012281|86031611	chr11_86012281_86031611:-	chr11	86012281	86031611	-	PICALM	circPICALM-22	ENSG00000073921	-0.0159837	0.011378	-1.4048	0.16109
chr11:86014870|86031611	chr11_86014870_86031611:-	chr11	86014870	86031611	-	PICALM	circPICALM-23	ENSG00000073921	0.00687836	0.00281251	2.44563	0.0150194
chr11:86022367|86031611	chr11_86022367_86031611:-	chr11	86022367	86031611	-	PICALM	circPICALM-24	ENSG00000073921	0.00626129	0.018558	0.33739	0.736053
chr11:86250296|86256512	chr11_86256512_86250296:+	chr11	86256512	86250296	+	EED	circEED-1	ENSG00000074266	-0.00875477	0.0079427	-1.10224	0.271217
chr11:86250296|86257596	chr11_86257596_86250296:+	chr11	86257596	86250296	+	EED	circEED-2	ENSG00000074266	0.00444143	0.0036539	1.21553	0.225095
chr11:86442821|86448255	chr11_86442821_86448255:-	chr11	86442821	86448255	-	ME3	circME3-1	ENSG00000151376	0.00104692	0.00241844	0.43289	0.665397
chr11:86446314|86448255	chr11_86446314_86448255:-	chr11	86446314	86448255	-	ME3	circME3-2	ENSG00000151376	-0.000415702	0.00337888	-0.12303	0.902164
chr11:86487337|86508867	chr11_86487337_86508867:-	chr11	86487337	86508867	-	ME3	circME3-3	ENSG00000151376	-0.00518983	0.00362407	-1.43204	0.153145
chr11:86556553|86559823	chr11_86556553_86559823:-	chr11	86556553	86559823	-	ME3	circME3-4	ENSG00000151376	-0.00591985	0.00416802	-1.4203	0.156531
chr11:87067694|87071615	chr11_87071615_87067694:+	chr11	87071615	87067694	+	TMEM135	circTMEM135-1	ENSG00000166575	-0.00325621	0.00474491	-0.686253	0.49307
chr11:87067694|87091395	chr11_87091395_87067694:+	chr11	87091395	87067694	+	TMEM135	circTMEM135-2	ENSG00000166575	-0.00426351	0.0372731	-0.114386	0.909007
chr11:87295782|87309672	chr11_87309672_87295782:+	chr11	87309672	87295782	+	TMEM135	circTMEM135-3	ENSG00000166575	0.000174068	0.00307551	0.0565981	0.954902
chr11:8707085|8712735	chr11_8707085_8712735:-	chr11	8707085	8712735	-	ST5	circST5	ENSG00000166444	-0.000904049	0.00185288	-0.487914	0.625958
chr11:88567053|88567992	chr11_88567053_88567992:-	chr11	88567053	88567992	-	GRM5	circGRM5-1	ENSG00000168959	-0.0029911	0.00353344	-0.846511	0.397925
chr11:88849906|89009098	chr11_88849906_89009098:-	chr11	88849906	89009098	-	GRM5	circGRM5-2	ENSG00000168959	-0.0033688	0.00422736	-0.796904	0.426121
chr11:89047212|89048072	chr11_89047212_89048072:-	chr11	89047212	89048072	-	GRM5	circGRM5-3	ENSG00000168959	0.00455365	0.00351872	1.29412	0.196593
chr11:89373432|89402542	chr11_89373432_89402542:-	chr11	89373432	89402542	-	NOX4	circNOX4-1	ENSG00000086991	-0.00254969	0.00216937	-1.17532	0.240776
chr11:89400017|89402542	chr11_89400017_89402542:-	chr11	89400017	89402542	-	NOX4	circNOX4-2	ENSG00000086991	-0.0118207	0.0152995	-0.77262	0.44034
chr11:90158145|90173915	chr11_90173915_90158145:+	chr11	90173915	90158145	+	NAALAD2	circNAALAD2-1	ENSG00000077616	-0.000185132	0.00191049	-0.0969028	0.922867
chr11:90158145|90183008	chr11_90183008_90158145:+	chr11	90183008	90158145	+	NAALAD2	circNAALAD2-2	ENSG00000077616	-0.0015418	0.00201369	-0.765659	0.444466
chr11:90168929|90183008	chr11_90183008_90168929:+	chr11	90183008	90168929	+	NAALAD2	circNAALAD2-3	ENSG00000077616	-0.00467736	0.00439571	-1.06407	0.288129
chr11:92352096|92355404	chr11_92355404_92352096:+	chr11	92355404	92352096	+	FAT3	circFAT3-1	ENSG00000165323	-0.217123	0.241699	-0.898323	0.369715
chr11:92352096|92524948	chr11_92524948_92352096:+	chr11	92524948	92352096	+	FAT3	circFAT3-2	ENSG00000165323	-0.014906	0.00743677	-2.00436	0.0459067
chr11:9203660|9207632	chr11_9203660_9207632:-	chr11	9203660	9207632	-	DENND5A	circDENND5A	ENSG00000184014	0.0012488	0.00208637	0.59855	0.549913
chr11:93162706|93170221	chr11_93162706_93170221:-	chr11	93162706	93170221	-	SLC36A4	circSLC36A4	ENSG00000180773	-0.000996712	0.00172814	-0.576755	0.564526
chr11:9286455|9295387	chr11_9286455_9295387:-	chr11	9286455	9295387	-	TMEM41B	circTMEM41B-1	ENSG00000166471	-0.00248442	0.00308608	-0.805042	0.421417
chr11:9286455|9299701	chr11_9286455_9299701:-	chr11	9286455	9299701	-	TMEM41B	circTMEM41B-2	ENSG00000166471	-0.00216674	0.00423838	-0.511219	0.609564
chr11:93683559|93687865	chr11_93687865_93683559:+	chr11	93687865	93683559	+	CEP295	circCEP295-1	ENSG00000166004	0.00125633	0.00184422	0.681224	0.496241
chr11:93696320|93700186	chr11_93700186_93696320:+	chr11	93700186	93696320	+	CEP295	circCEP295-2	ENSG00000166004	0.000245454	0.00374762	0.0654961	0.947822
chr11:93724254|93725831	chr11_93725831_93724254:+	chr11	93725831	93724254	+	CEP295	circCEP295-3	ENSG00000166004	-0.00120996	0.00216843	-0.55799	0.577257
chr11:93747297|93757465	chr11_93757465_93747297:+	chr11	93757465	93747297	+	C11orf54	circC11orf54-1	ENSG00000182919	0.00327294	0.00431287	0.758879	0.448505
chr11:93747297|93759858	chr11_93759858_93747297:+	chr11	93759858	93747297	+	C11orf54	circC11orf54-2	ENSG00000182919	-0.015929	0.0102797	-1.54956	0.122273
chr11:93788001|93790793	chr11_93790793_93788001:+	chr11	93790793	93788001	+	MED17	circMED17-1	ENSG00000042429	-0.00079439	0.00199395	-0.398399	0.690612
chr11:93788001|93794035	chr11_93794035_93788001:+	chr11	93794035	93788001	+	MED17	circMED17-2	ENSG00000042429	0.000223539	0.00243996	0.0916157	0.927063
chr11:93790574|93794035	chr11_93794035_93790574:+	chr11	93794035	93790574	+	MED17	circMED17-3	ENSG00000042429	-0.00207054	0.00461261	-0.448887	0.653829
chr11:93790574|93801972	chr11_93801972_93790574:+	chr11	93801972	93790574	+	MED17	circMED17-4	ENSG00000042429	-0.00120963	0.00275533	-0.439013	0.66096
chr11:94429911|94456338	chr11_94429911_94456338:-	chr11	94429911	94456338	-	MRE11	circMRE11-1	ENSG00000020922	0.0042075	0.00266331	1.5798	0.115178
chr11:94445810|94447438	chr11_94445810_94447438:-	chr11	94445810	94447438	-	MRE11	circMRE11-2	ENSG00000020922	-0.0127094	0.00601644	-2.11245	0.0354527
chr11:94485924|94490965	chr11_94485924_94490965:-	chr11	94485924	94490965	-	MRE11	circMRE11-3	ENSG00000020922	0.0039201	0.00405176	0.967505	0.334051
chr11:9408486|9414411	chr11_9414411_9408486:+	chr11	9414411	9408486	+	IPO7	circIPO7-1	ENSG00000205339	0.00214945	0.00186256	1.15403	0.249383
chr11:94568730|94577492	chr11_94577492_94568730:+	chr11	94577492	94568730	+	PIWIL4	circPIWIL4	ENSG00000134627	-0.00115654	0.00195448	-0.59174	0.554459
chr11:94675636|94679536	chr11_94675636_94679536:-	chr11	94675636	94679536	-	AP000943.3	circAP000943.3-1	ENSG00000255929	-0.0160347	0.0097931	-1.63734	0.10258
chr11:94675636|94695907	chr11_94675636_94695907:-	chr11	94675636	94695907	-	AP000943.3	circAP000943.3-2	ENSG00000255929	-0.00530035	0.00283486	-1.8697	0.0624735
chr11:9420411|9425262	chr11_9425262_9420411:+	chr11	9425262	9420411	+	IPO7	circIPO7-2	ENSG00000205339	5.74544e-05	0.00679942	0.0084499	0.993264
chr11:9420411|9431003	chr11_9431003_9420411:+	chr11	9431003	9420411	+	IPO7	circIPO7-3	ENSG00000205339	0.00132078	0.00223306	0.591465	0.554642
chr11:9423006|9425262	chr11_9425262_9423006:+	chr11	9425262	9423006	+	IPO7	circIPO7-4	ENSG00000205339	-0.00225823	0.00229557	-0.983732	0.32602
chr11:9429674|9431003	chr11_9431003_9429674:+	chr11	9431003	9429674	+	IPO7	circIPO7-5	ENSG00000205339	-0.00248842	0.00493117	-0.504631	0.614179
chr11:94795011|94800311	chr11_94800311_94795011:+	chr11	94800311	94795011	+	AMOTL1	circAMOTL1	ENSG00000166025	0.0032157	0.00196765	1.63429	0.10322
chr11:95175498|95178828	chr11_95175498_95178828:-	chr11	95175498	95178828	-	SESN3	circSESN3	ENSG00000149212	0.000590242	0.00347243	0.16998	0.865138
chr11:9713466|9732710	chr11_9732710_9713466:+	chr11	9732710	9713466	+	SWAP70	circSWAP70-1	ENSG00000133789	-0.00477648	0.00369579	-1.29241	0.197184
chr11:9713466|9740347	chr11_9740347_9713466:+	chr11	9740347	9713466	+	SWAP70	circSWAP70-2	ENSG00000133789	-0.00297088	0.00209227	-1.41993	0.156639
chr11:9842625|9850218	chr11_9842625_9850218:-	chr11	9842625	9850218	-	SBF2	circSBF2-1	ENSG00000133812	-0.00328653	0.00235849	-1.39349	0.164477
chr11:9856458|9989595	chr11_9856458_9989595:-	chr11	9856458	9989595	-	SBF2	circSBF2-2	ENSG00000133812	-0.00522648	0.00477353	-1.09489	0.274422
chr11:9895943|9989595	chr11_9895943_9989595:-	chr11	9895943	9989595	-	SBF2	circSBF2-3	ENSG00000133812	0.000418861	0.00241178	0.173673	0.862237
chr11:99819544|99957009	chr11_99957009_99819544:+	chr11	99957009	99819544	+	CNTN5	circCNTN5-1	ENSG00000149972	-0.00197443	0.00250914	-0.786894	0.431949
chr11:9961957|9989595	chr11_9961957_9989595:-	chr11	9961957	9989595	-	SBF2	circSBF2-5	ENSG00000133812	0.00249945	0.00570525	0.438096	0.661624
chr11:9961957|10002689	chr11_9961957_10002689:-	chr11	9961957	10002689	-	SBF2	circSBF2-4	ENSG00000133812	-0.0154774	0.00719383	-2.15149	0.032215
chr11:9968341|10002689	chr11_9968341_10002689:-	chr11	9968341	10002689	-	SBF2	circSBF2-6	ENSG00000133812	-0.000849937	0.00287758	-0.295365	0.767914
chr12:99655067|99782097	chr12_99655067_99782097:-	chr12	99655067	99782097	-	ANKS1B	circANKS1B-19	ENSG00000185046	0.00604356	0.0127555	0.473802	0.635977
chr12:99655067|99812311	chr12_99655067_99812311:-	chr12	99655067	99812311	-	ANKS1B	circANKS1B-20	ENSG00000185046	-0.00113615	0.00626275	-0.181414	0.856162
chr12:99655067|99825389	chr12_99655067_99825389:-	chr12	99655067	99825389	-	ANKS1B	circANKS1B-21	ENSG00000185046	0.00191255	0.00315311	0.60656	0.544589
chr12:99772922|99782097	chr12_99772922_99782097:-	chr12	99772922	99782097	-	ANKS1B	circANKS1B-22	ENSG00000185046	0.0335328	0.110797	0.302652	0.76236
chr12:99772922|99806700	chr12_99772922_99806700:-	chr12	99772922	99806700	-	ANKS1B	circANKS1B-23	ENSG00000185046	-0.0268152	0.0174542	-1.53631	0.125488
chr12:99772922|99812311	chr12_99772922_99812311:-	chr12	99772922	99812311	-	ANKS1B	circANKS1B-24	ENSG00000185046	-0.00487115	0.0138006	-0.352967	0.724355
chr12:99772922|99825389	chr12_99772922_99825389:-	chr12	99772922	99825389	-	ANKS1B	circANKS1B-25	ENSG00000185046	-0.0151269	0.0113741	-1.32994	0.184521
chr12:99806404|99825389	chr12_99806404_99825389:-	chr12	99806404	99825389	-	ANKS1B	circANKS1B-26	ENSG00000185046	-0.000292275	0.00733216	-0.0398621	0.968229
chr12:894562|897681	chr12_897681_894562:+	chr12	897681	894562	+	WNK1	circWNK1-3	ENSG00000060237	0.00713186	0.00436497	1.63389	0.103305
chr12:100072672|100108548	chr12_100072672_100108548:-	chr12	100072672	100108548	-	UHRF1BP1L	circUHRF1BP1L-1	ENSG00000111647	0.00304488	0.00226738	1.34291	0.180291
chr12:100095667|100103951	chr12_100095667_100103951:-	chr12	100095667	100103951	-	UHRF1BP1L	circUHRF1BP1L-2	ENSG00000111647	-0.00176932	0.00267491	-0.66145	0.508819
chr12:100095667|100128725	chr12_100095667_100128725:-	chr12	100095667	100128725	-	UHRF1BP1L	circUHRF1BP1L-3	ENSG00000111647	8.68402e-06	0.00280151	0.00309977	0.997529
chr12:100097365|100103951	chr12_100097365_100103951:-	chr12	100097365	100103951	-	UHRF1BP1L	circUHRF1BP1L-4	ENSG00000111647	0.00423061	0.00584856	0.72336	0.470008
chr12:100204940|100205757	chr12_100205757_100204940:+	chr12	100205757	100204940	+	ACTR6	circACTR6-1	ENSG00000075089	-6.8907e-05	0.00195821	-0.0351887	0.971952
chr12:100204940|100207786	chr12_100207786_100204940:+	chr12	100207786	100204940	+	ACTR6	circACTR6-2	ENSG00000075089	-0.000336334	0.00387339	-0.0868319	0.930862
chr12:100204940|100212528	chr12_100212528_100204940:+	chr12	100212528	100204940	+	ACTR6	circACTR6-3	ENSG00000075089	-0.00059314	0.00196431	-0.301958	0.762888
chr12:100207663|100212528	chr12_100212528_100207663:+	chr12	100212528	100207663	+	ACTR6	circACTR6-4	ENSG00000075089	-0.0034343	0.00183205	-1.87457	0.0617984
chr12:100282943|100298175	chr12_100298175_100282943:+	chr12	100298175	100282943	+	SCYL2	circSCYL2	ENSG00000136021	-0.0382506	0.0208341	-1.83596	0.067327
chr12:100901646|100942535	chr12_100942535_100901646:+	chr12	100942535	100901646	+	ANO4	circANO4-1	ENSG00000151572	0.00169633	0.00368349	0.460521	0.645467
chr12:100901646|100987670	chr12_100987670_100901646:+	chr12	100987670	100901646	+	ANO4	circANO4-2	ENSG00000151572	0.00219515	0.00209914	1.04574	0.296503
chr12:100922226|100942535	chr12_100942535_100922226:+	chr12	100942535	100922226	+	ANO4	circANO4-3	ENSG00000151572	-0.0321349	0.0293275	-1.09572	0.274055
chr12:100922226|100974889	chr12_100974889_100922226:+	chr12	100974889	100922226	+	ANO4	circANO4-4	ENSG00000151572	-0.00508476	0.00464826	-1.0939	0.274851
chr12:100922226|100987670	chr12_100987670_100922226:+	chr12	100987670	100922226	+	ANO4	circANO4-5	ENSG00000151572	0.0144767	0.0139677	1.03644	0.300811
chr12:100939315|100942535	chr12_100942535_100939315:+	chr12	100942535	100939315	+	ANO4	circANO4-6	ENSG00000151572	-0.00503273	0.00252145	-1.99597	0.0468174
chr12:100939315|100974889	chr12_100974889_100939315:+	chr12	100974889	100939315	+	ANO4	circANO4-7	ENSG00000151572	0.000321109	0.00230518	0.139299	0.889305
chr12:100939315|100987670	chr12_100987670_100939315:+	chr12	100987670	100939315	+	ANO4	circANO4-8	ENSG00000151572	-0.00460001	0.00379068	-1.2135	0.225867
chr12:100971306|100987670	chr12_100987670_100971306:+	chr12	100987670	100971306	+	ANO4	circANO4-9	ENSG00000151572	0.00688376	0.0105401	0.653102	0.514178
chr12:100971306|101048401	chr12_101048401_100971306:+	chr12	101048401	100971306	+	ANO4	circANO4-10	ENSG00000151572	0.000473834	0.00237053	0.199885	0.841702
chr12:100971306|101079275	chr12_101079275_100971306:+	chr12	101079275	100971306	+	ANO4	circANO4-11	ENSG00000151572	-0.000866369	0.00304486	-0.284535	0.776191
chr12:101020034|101048401	chr12_101048401_101020034:+	chr12	101048401	101020034	+	ANO4	circANO4-12	ENSG00000151572	-0.00556723	0.00607074	-0.917059	0.359829
chr12:101020034|101079275	chr12_101079275_101020034:+	chr12	101079275	101020034	+	ANO4	circANO4-13	ENSG00000151572	0.000904065	0.00344085	0.262744	0.792923
chr12:101042334|101086824	chr12_101086824_101042334:+	chr12	101086824	101042334	+	ANO4	circANO4-14	ENSG00000151572	-0.00558754	0.00371468	-1.50418	0.133561
chr12:101079193|101099720	chr12_101099720_101079193:+	chr12	101099720	101079193	+	ANO4	circANO4-15	ENSG00000151572	0.00551414	0.00527829	1.04468	0.296988
chr12:101308185|101319635	chr12_101319635_101308185:+	chr12	101319635	101308185	+	UTP20	circUTP20-1	ENSG00000120800	0.00163704	0.00173695	0.942477	0.346687
chr12:101356554|101366699	chr12_101366699_101356554:+	chr12	101366699	101356554	+	UTP20	circUTP20-2	ENSG00000120800	-0.000403242	0.00241753	-0.166799	0.867637
chr12:101714090|101716812	chr12_101716812_101714090:+	chr12	101716812	101714090	+	CHPT1	circCHPT1-1	ENSG00000111666	-0.0159704	0.00979096	-1.63114	0.103884
chr12:101714090|101723847	chr12_101723847_101714090:+	chr12	101723847	101714090	+	CHPT1	circCHPT1-2	ENSG00000111666	-0.000341002	0.00215451	-0.158274	0.874345
chr12:101723168|101730636	chr12_101730636_101723168:+	chr12	101730636	101723168	+	CHPT1	circCHPT1-3	ENSG00000111666	-0.00715713	0.017575	-0.407233	0.68412
chr12:101753372|101760143	chr12_101753372_101760143:-	chr12	101753372	101760143	-	GNPTAB	circGNPTAB-1	ENSG00000111670	-0.00388501	0.0022125	-1.75594	0.0800928
chr12:101780152|101790057	chr12_101780152_101790057:-	chr12	101780152	101790057	-	GNPTAB	circGNPTAB-2	ENSG00000111670	0.0158978	0.0122377	1.29908	0.194887
chr12:101780152|101796762	chr12_101780152_101796762:-	chr12	101780152	101796762	-	GNPTAB	circGNPTAB-3	ENSG00000111670	0.00237955	0.00406056	0.586017	0.558293
chr12:101786012|101790057	chr12_101786012_101790057:-	chr12	101786012	101790057	-	GNPTAB	circGNPTAB-4	ENSG00000111670	-0.005371	0.00552008	-0.972994	0.33132
chr12:101786012|101796762	chr12_101786012_101796762:-	chr12	101786012	101796762	-	GNPTAB	circGNPTAB-5	ENSG00000111670	-0.00452032	0.00228448	-1.97871	0.0487395
chr12:102025974|102046119	chr12_102025974_102046119:-	chr12	102025974	102046119	-	WASHC3	circWASHC3-1	ENSG00000120860	0.00537048	0.00915384	0.586692	0.557841
chr12:102039868|102046119	chr12_102039868_102046119:-	chr12	102039868	102046119	-	WASHC3	circWASHC3-2	ENSG00000120860	-0.00733277	0.00792844	-0.924869	0.355758
chr12:102039868|102050291	chr12_102039868_102050291:-	chr12	102039868	102050291	-	WASHC3	circWASHC3-3	ENSG00000120860	0.00290983	0.00288869	1.00732	0.314573
chr12:103806322|103815121	chr12_103806322_103815121:-	chr12	103806322	103815121	-	NT5DC3	circNT5DC3	ENSG00000111696	-0.00109272	0.0052014	-0.210082	0.833743
chr12:103982799|103985728	chr12_103985728_103982799:+	chr12	103985728	103982799	+	TDG	circTDG	ENSG00000139372	-0.00295666	0.0038665	-0.764686	0.445044
chr12:103999397|104021491	chr12_103999397_104021491:-	chr12	103999397	104021491	-	GLT8D2	circGLT8D2-1	ENSG00000120820	0.00454179	0.00483547	0.939267	0.34833
chr12:104003135|104021491	chr12_104003135_104021491:-	chr12	104003135	104021491	-	GLT8D2	circGLT8D2-2	ENSG00000120820	0.00120216	0.0022987	0.522973	0.601369
chr12:104120400|104123423	chr12_104120400_104123423:-	chr12	104120400	104123423	-	NFYB	circNFYB	ENSG00000120837	0.00137364	0.00542833	0.253049	0.800399
chr12:104311290|104327671	chr12_104327671_104311290:+	chr12	104327671	104311290	+	TXNRD1	circTXNRD1-1	ENSG00000198431	0.00339011	0.00238768	1.41984	0.156667
chr12:104311290|104339273	chr12_104339273_104311290:+	chr12	104339273	104311290	+	TXNRD1	circTXNRD1-2	ENSG00000198431	-0.00213892	0.00195703	-1.09294	0.275274
chr12:104844472|104861370	chr12_104844472_104861370:-	chr12	104844472	104861370	-	SLC41A2	circSLC41A2-1	ENSG00000136052	2.58006e-05	0.00287198	0.00898354	0.992838
chr12:104844472|104928694	chr12_104844472_104928694:-	chr12	104844472	104928694	-	SLC41A2	circSLC41A2-2	ENSG00000136052	-0.00501878	0.00616741	-0.813758	0.416412
chr12:104844472|104931791	chr12_104844472_104931791:-	chr12	104844472	104931791	-	SLC41A2	circSLC41A2-3	ENSG00000136052	0.000867927	0.00396633	0.218824	0.826932
chr12:104861291|104895345	chr12_104861291_104895345:-	chr12	104861291	104895345	-	SLC41A2	circSLC41A2-4	ENSG00000136052	-0.00207981	0.0111634	-0.186306	0.852327
chr12:104861291|104928694	chr12_104861291_104928694:-	chr12	104861291	104928694	-	SLC41A2	circSLC41A2-5	ENSG00000136052	-0.000553736	0.00426808	-0.129739	0.896858
chr12:104861291|104931791	chr12_104861291_104931791:-	chr12	104861291	104931791	-	SLC41A2	circSLC41A2-6	ENSG00000136052	0.00109522	0.00377118	0.290418	0.771692
chr12:104886293|104928694	chr12_104886293_104928694:-	chr12	104886293	104928694	-	SLC41A2	circSLC41A2-7	ENSG00000136052	-0.00170602	0.00210734	-0.809563	0.418816
chr12:104895274|104928694	chr12_104895274_104928694:-	chr12	104895274	104928694	-	SLC41A2	circSLC41A2-8	ENSG00000136052	-0.00370963	0.00214065	-1.73295	0.084106
chr12:104909655|104928694	chr12_104909655_104928694:-	chr12	104909655	104928694	-	SLC41A2	circSLC41A2-9	ENSG00000136052	-0.0109343	0.00507294	-2.15541	0.0319043
chr12:104909655|104931791	chr12_104909655_104931791:-	chr12	104909655	104931791	-	SLC41A2	circSLC41A2-10	ENSG00000136052	-0.001685	0.00283002	-0.5954	0.552013
chr12:104927973|104928694	chr12_104927973_104928694:-	chr12	104927973	104928694	-	SLC41A2	circSLC41A2-11	ENSG00000136052	0.00144577	0.00513666	0.281462	0.778545
chr12:104927973|104931791	chr12_104927973_104931791:-	chr12	104927973	104931791	-	SLC41A2	circSLC41A2-12	ENSG00000136052	-0.0104925	0.00945102	-1.11019	0.267781
chr12:104991712|104996026	chr12_104996026_104991712:+	chr12	104996026	104991712	+	C12orf45	circC12orf45	ENSG00000151131	-0.00737972	0.00912537	-0.808704	0.41931
chr12:105152343|105160148	chr12_105160148_105152343:+	chr12	105160148	105152343	+	WASHC4	circWASHC4	ENSG00000136051	-0.000783864	0.00196569	-0.398772	0.690337
chr12:105203703|105211317	chr12_105203703_105211317:-	chr12	105203703	105211317	-	APPL2	circAPPL2	ENSG00000136044	-0.00707969	0.00548804	-1.29002	0.198011
chr12:106070774|106086885	chr12_106070774_106086885:-	chr12	106070774	106086885	-	NUAK1	circNUAK1-1	ENSG00000074590	-0.000930276	0.0023043	-0.403712	0.686704
chr12:106083864|106106525	chr12_106083864_106106525:-	chr12	106083864	106106525	-	NUAK1	circNUAK1-2	ENSG00000074590	-0.00424344	0.00186949	-2.26984	0.023908
chr12:106608797|106654351	chr12_106654351_106608797:+	chr12	106654351	106608797	+	RFX4	circRFX4-1	ENSG00000111783	-0.00576051	0.00354222	-1.62624	0.104921
chr12:106686884|106696446	chr12_106696446_106686884:+	chr12	106696446	106686884	+	RFX4	circRFX4-2	ENSG00000111783	0.00383655	0.00234147	1.63852	0.102334
chr12:106783997|106825820	chr12_106825820_106783997:+	chr12	106825820	106783997	+	RIC8B	circRIC8B-1	ENSG00000111785	-0.00209108	0.00211396	-0.989177	0.323353
chr12:106814696|106825820	chr12_106825820_106814696:+	chr12	106825820	106814696	+	RIC8B	circRIC8B-2	ENSG00000111785	0.00223219	0.00224525	0.994184	0.320914
chr12:106825726|106843947	chr12_106843947_106825726:+	chr12	106843947	106825726	+	RIC8B	circRIC8B-3	ENSG00000111785	-0.00228578	0.00241713	-0.945657	0.345065
chr12:106825726|106851594	chr12_106851594_106825726:+	chr12	106851594	106825726	+	RIC8B	circRIC8B-4	ENSG00000111785	-0.000541632	0.00209049	-0.259093	0.795736
chr12:106825726|106860412	chr12_106860412_106825726:+	chr12	106860412	106825726	+	RIC8B	circRIC8B-5	ENSG00000111785	-0.0016702	0.00856608	-0.194978	0.845539
chr12:106825726|106870942	chr12_106870942_106825726:+	chr12	106870942	106825726	+	RIC8B	circRIC8B-6	ENSG00000111785	0.00203149	0.0037723	0.538529	0.590601
chr12:106842589|106843947	chr12_106843947_106842589:+	chr12	106843947	106842589	+	RIC8B	circRIC8B-7	ENSG00000111785	-0.0033607	0.0174023	-0.193118	0.846994
chr12:106842589|106851594	chr12_106851594_106842589:+	chr12	106851594	106842589	+	RIC8B	circRIC8B-8	ENSG00000111785	0.0028747	0.00522326	0.550365	0.582468
chr12:106842589|106860412	chr12_106860412_106842589:+	chr12	106860412	106842589	+	RIC8B	circRIC8B-9	ENSG00000111785	-0.024583	0.0128013	-1.92035	0.0557369
chr12:106842589|106870942	chr12_106870942_106842589:+	chr12	106870942	106842589	+	RIC8B	circRIC8B-10	ENSG00000111785	-0.000113578	0.00262201	-0.043317	0.965477
chr12:106851450|106860412	chr12_106860412_106851450:+	chr12	106860412	106851450	+	RIC8B	circRIC8B-11	ENSG00000111785	-0.0013222	0.00292842	-0.451508	0.651942
chr12:106999551|107000082	chr12_106999551_107000082:-	chr12	106999551	107000082	-	CRY1	circCRY1	ENSG00000008405	-0.00396104	0.00280485	-1.41221	0.158898
chr12:107743197|107746424	chr12_107743197_107746424:-	chr12	107743197	107746424	-	PRDM4	circPRDM4	ENSG00000110851	-0.0185513	0.0107689	-1.72268	0.0859507
chr12:108167425|108171834	chr12_108171834_108167425:+	chr12	108171834	108167425	+	WSCD2	circWSCD2-1	ENSG00000075035	0.000602068	0.00214808	0.280281	0.77945
chr12:108167425|108196214	chr12_108196214_108167425:+	chr12	108196214	108167425	+	WSCD2	circWSCD2-2	ENSG00000075035	-0.00359782	0.00226305	-1.58981	0.112903
chr12:108195282|108196214	chr12_108196214_108195282:+	chr12	108196214	108195282	+	WSCD2	circWSCD2-3	ENSG00000075035	-0.00373766	0.00363362	-1.02863	0.304459
chr12:108545139|108549214	chr12_108545139_108549214:-	chr12	108545139	108549214	-	SART3	circSART3	ENSG00000075856	-0.00304094	0.00320068	-0.950092	0.34281
chr12:108652272|108654410	chr12_108652272_108654410:-	chr12	108652272	108654410	-	CORO1C	circCORO1C-1	ENSG00000110880	-0.184016	0.0862128	-2.13444	0.0335961
chr12:108652272|108657423	chr12_108652272_108657423:-	chr12	108652272	108657423	-	CORO1C	circCORO1C-2	ENSG00000110880	-0.0011417	0.00229934	-0.496533	0.619873
chr12:108652272|108701323	chr12_108652272_108701323:-	chr12	108652272	108701323	-	CORO1C	circCORO1C-3	ENSG00000110880	-0.00609165	0.00264688	-2.30144	0.022034
chr12:108658738|108662158	chr12_108658738_108662158:-	chr12	108658738	108662158	-	CORO1C	circCORO1C-4	ENSG00000110880	-0.00213011	0.00276268	-0.771033	0.441279
chr12:108678272|108701323	chr12_108678272_108701323:-	chr12	108678272	108701323	-	CORO1C	circCORO1C-5	ENSG00000110880	-0.00576627	0.00309141	-1.86526	0.0630961
chr12:108792286|108792829	chr12_108792286_108792829:-	chr12	108792286	108792829	-	SSH1	circSSH1-1	ENSG00000084112	0.00148209	0.00344758	0.429893	0.667574
chr12:108817038|108823361	chr12_108817038_108823361:-	chr12	108817038	108823361	-	SSH1	circSSH1-2	ENSG00000084112	-0.00186354	0.00316781	-0.588275	0.556779
chr12:108934195|108945166	chr12_108934195_108945166:-	chr12	108934195	108945166	-	SVOP	circSVOP-1	ENSG00000166111	-0.000499633	0.00305394	-0.163603	0.870151
chr12:108937264|108940909	chr12_108937264_108940909:-	chr12	108937264	108940909	-	SVOP	circSVOP-2	ENSG00000166111	0.00287453	0.0025004	1.14963	0.251189
chr12:108937264|108945166	chr12_108937264_108945166:-	chr12	108937264	108945166	-	SVOP	circSVOP-3	ENSG00000166111	0.00127268	0.00185353	0.686626	0.492835
chr12:109071612|109073532	chr12_109073532_109071612:+	chr12	109073532	109071612	+	USP30	circUSP30	ENSG00000135093	-0.00107623	0.00322135	-0.334092	0.738537
chr12:109101902|109103611	chr12_109103611_109101902:+	chr12	109103611	109101902	+	UNG	circUNG-1	ENSG00000076248	0.000710512	0.00338322	0.210011	0.833798
chr12:109102839|109103611	chr12_109103611_109102839:+	chr12	109103611	109102839	+	UNG	circUNG-2	ENSG00000076248	-0.00143281	0.00267109	-0.536413	0.592061
chr12:109222507|109223904	chr12_109223904_109222507:+	chr12	109223904	109222507	+	ACACB	circACACB-1	ENSG00000076555	-0.00253688	0.00403851	-0.628171	0.530357
chr12:109249984|109259108	chr12_109259108_109249984:+	chr12	109259108	109249984	+	ACACB	circACACB-2	ENSG00000076555	-0.00429613	0.00293526	-1.46363	0.144315
chr12:109481637|109483981	chr12_109483981_109481637:+	chr12	109483981	109481637	+	UBE3B	circUBE3B-1	ENSG00000151148	-0.00916276	0.00488808	-1.87451	0.0618065
chr12:109488572|109507735	chr12_109507735_109488572:+	chr12	109507735	109488572	+	UBE3B	circUBE3B-2	ENSG00000151148	-0.00214517	0.00338423	-0.633873	0.526634
chr12:109938380|109939247	chr12_109938380_109939247:-	chr12	109938380	109939247	-	GIT2	circGIT2-1	ENSG00000139436	-0.00359996	0.00292515	-1.23069	0.219377
chr12:109980952|109983694	chr12_109980952_109983694:-	chr12	109980952	109983694	-	GIT2	circGIT2-2	ENSG00000139436	-0.00351204	0.00268641	-1.30734	0.192074
chr12:109988963|109991760	chr12_109988963_109991760:-	chr12	109988963	109991760	-	GIT2	circGIT2-3	ENSG00000139436	0.00169909	0.00202586	0.838702	0.402287
chr12:110025742|110029635	chr12_110029635_110025742:+	chr12	110029635	110025742	+	ANKRD13A	circANKRD13A	ENSG00000076513	0.00160507	0.00232377	0.690719	0.490262
chr12:110127360|110135437	chr12_110135437_110127360:+	chr12	110135437	110127360	+	IFT81	circIFT81-1	ENSG00000122970	-0.000699976	0.00226488	-0.309056	0.757488
chr12:110127360|110136860	chr12_110136860_110127360:+	chr12	110136860	110127360	+	IFT81	circIFT81-2	ENSG00000122970	9.74941e-06	0.00227061	0.00429374	0.996577
chr12:110127360|110147048	chr12_110147048_110127360:+	chr12	110147048	110127360	+	IFT81	circIFT81-3	ENSG00000122970	-0.00194436	0.00403908	-0.481386	0.630584
chr12:110127360|110163065	chr12_110163065_110127360:+	chr12	110163065	110127360	+	IFT81	circIFT81-4	ENSG00000122970	-0.00112829	0.0061911	-0.182245	0.855511
chr12:110128950|110132636	chr12_110132636_110128950:+	chr12	110132636	110128950	+	IFT81	circIFT81-5	ENSG00000122970	-0.00557416	0.00572429	-0.973773	0.330933
chr12:110128950|110136860	chr12_110136860_110128950:+	chr12	110136860	110128950	+	IFT81	circIFT81-6	ENSG00000122970	0.00170788	0.00259436	0.658308	0.510832
chr12:110128950|110143545	chr12_110143545_110128950:+	chr12	110143545	110128950	+	IFT81	circIFT81-7	ENSG00000122970	-0.0110328	0.00494352	-2.23176	0.0263499
chr12:110128950|110147048	chr12_110147048_110128950:+	chr12	110147048	110128950	+	IFT81	circIFT81-8	ENSG00000122970	0.00112846	0.01034	0.109135	0.913167
chr12:110128950|110163065	chr12_110163065_110128950:+	chr12	110163065	110128950	+	IFT81	circIFT81-9	ENSG00000122970	-0.00820307	0.00857528	-0.956595	0.339522
chr12:110190920|110203950	chr12_110203950_110190920:+	chr12	110203950	110190920	+	IFT81	circIFT81-10	ENSG00000122970	-0.00260204	0.0023704	-1.09772	0.273183
chr12:110340659|110342448	chr12_110342448_110340659:+	chr12	110342448	110340659	+	ATP2A2	circATP2A2	ENSG00000174437	-0.00478484	0.00213507	-2.24107	0.0257341
chr12:110455586|110457634	chr12_110455586_110457634:-	chr12	110455586	110457634	-	GPN3	circGPN3	ENSG00000111231	-0.0044222	0.00378056	-1.16972	0.243017
chr12:110473078|110486717	chr12_110486717_110473078:+	chr12	110486717	110473078	+	FAM216A	circFAM216A-1	ENSG00000204856	-0.00262648	0.00339294	-0.774101	0.439465
chr12:110485078|110487943	chr12_110487943_110485078:+	chr12	110487943	110485078	+	FAM216A	circFAM216A-2	ENSG00000204856	-0.00504501	0.0183507	-0.274922	0.783561
chr12:110626362|110632559	chr12_110632559_110626362:+	chr12	110632559	110626362	+	TCTN1	circTCTN1-1	ENSG00000204852	-0.00269237	0.00636965	-0.422688	0.672818
chr12:110626362|110634779	chr12_110634779_110626362:+	chr12	110634779	110626362	+	TCTN1	circTCTN1-2	ENSG00000204852	-0.000653559	0.00248207	-0.263313	0.792486
chr12:111293446|111298589	chr12_111298589_111293446:+	chr12	111298589	111293446	+	CUX2	circCUX2-1	ENSG00000111249	-0.00139046	0.00368217	-0.377619	0.705974
chr12:111320012|111322580	chr12_111322580_111320012:+	chr12	111322580	111320012	+	CUX2	circCUX2-2	ENSG00000111249	-0.00369676	0.00902152	-0.409771	0.682259
chr12:111418119|111418877	chr12_111418877_111418119:+	chr12	111418877	111418119	+	SH2B3	circSH2B3	ENSG00000111252	-0.00645634	0.00587175	-1.09956	0.272383
chr12:111485265|111486824	chr12_111485265_111486824:-	chr12	111485265	111486824	-	ATXN2	circATXN2-1	ENSG00000204842	-0.00450481	0.00384939	-1.17027	0.242798
chr12:111485265|111510582	chr12_111485265_111510582:-	chr12	111485265	111510582	-	ATXN2	circATXN2-2	ENSG00000204842	-0.00260037	0.0028847	-0.901436	0.368061
chr12:111485271|111486824	chr12_111485271_111486824:-	chr12	111485271	111486824	-	ATXN2	circATXN2-3	ENSG00000204842	-0.00602648	0.00343995	-1.75191	0.0807848
chr12:111485271|111510582	chr12_111485271_111510582:-	chr12	111485271	111510582	-	ATXN2	circATXN2-4	ENSG00000204842	0.00100733	0.00241313	0.417437	0.67665
chr12:111509549|111510582	chr12_111509549_111510582:-	chr12	111509549	111510582	-	ATXN2	circATXN2-5	ENSG00000204842	-0.00537895	0.00567434	-0.947943	0.343902
chr12:111509549|111525316	chr12_111509549_111525316:-	chr12	111509549	111525316	-	ATXN2	circATXN2-6	ENSG00000204842	0.000299836	0.00164161	0.182647	0.855195
chr12:111509549|111555919	chr12_111509549_111555919:-	chr12	111509549	111555919	-	ATXN2	circATXN2-7	ENSG00000204842	-0.00756279	0.00345651	-2.18798	0.029422
chr12:111513357|111520076	chr12_111513357_111520076:-	chr12	111513357	111520076	-	ATXN2	circATXN2-8	ENSG00000204842	-0.00438882	0.00288948	-1.5189	0.129815
chr12:111513357|111555919	chr12_111513357_111555919:-	chr12	111513357	111555919	-	ATXN2	circATXN2-9	ENSG00000204842	-0.00417188	0.00323389	-1.29005	0.198001
chr12:111520882|111552977	chr12_111520882_111552977:-	chr12	111520882	111552977	-	ATXN2	circATXN2-10	ENSG00000204842	-0.000662537	0.00254974	-0.259845	0.795157
chr12:111525192|111552977	chr12_111525192_111552977:-	chr12	111525192	111552977	-	ATXN2	circATXN2-11	ENSG00000204842	-0.0190625	0.0138873	-1.37266	0.170858
chr12:111525192|111555919	chr12_111525192_111555919:-	chr12	111525192	111555919	-	ATXN2	circATXN2-12	ENSG00000204842	-0.00284658	0.00330196	-0.862086	0.389311
chr12:111552280|111552977	chr12_111552280_111552977:-	chr12	111552280	111552977	-	ATXN2	circATXN2-13	ENSG00000204842	-0.00333083	0.00526191	-0.633009	0.527198
chr12:111552280|111555919	chr12_111552280_111555919:-	chr12	111552280	111555919	-	ATXN2	circATXN2-14	ENSG00000204842	-0.0546534	0.0622398	-0.878109	0.380569
chr12:111554158|111555919	chr12_111554158_111555919:-	chr12	111554158	111555919	-	ATXN2	circATXN2-15	ENSG00000204842	0.000714238	0.0130229	0.0548446	0.956298
chr12:11047020|11121180	chr12_11047020_11121180:-	chr12	11047020	11121180	-	PRR4	circPRR4	ENSG00000111215	0.00368444	0.00462325	0.796936	0.426102
chr12:111649939|111660675	chr12_111649939_111660675:-	chr12	111649939	111660675	-	BRAP	circBRAP-1	ENSG00000089234	-0.00352057	0.00286926	-1.22699	0.220762
chr12:111658736|111659345	chr12_111658736_111659345:-	chr12	111658736	111659345	-	BRAP	circBRAP-2	ENSG00000089234	6.3502e-05	0.00295971	0.0214555	0.982896
chr12:111658736|111660675	chr12_111658736_111660675:-	chr12	111658736	111660675	-	BRAP	circBRAP-3	ENSG00000089234	0.000678253	0.00206747	0.328059	0.74309
chr12:111658736|111679340	chr12_111658736_111679340:-	chr12	111658736	111679340	-	BRAP	circBRAP-4	ENSG00000089234	-0.0055379	0.00259602	-2.13323	0.033696
chr12:111665639|111683307	chr12_111665639_111683307:-	chr12	111665639	111683307	-	BRAP	circBRAP-5	ENSG00000089234	-0.0046342	0.00188871	-2.45363	0.014696
chr12:111679151|111683307	chr12_111679151_111683307:-	chr12	111679151	111683307	-	BRAP	circBRAP-6	ENSG00000089234	0.000393216	0.006098	0.0644828	0.948628
chr12:111865250|111871180	chr12_111871180_111865250:+	chr12	111871180	111865250	+	MAPKAPK5	circMAPKAPK5	ENSG00000089022	-0.00308227	0.00274546	-1.12268	0.262448
chr12:111932586|111943369	chr12_111932586_111943369:-	chr12	111932586	111943369	-	TMEM116	circTMEM116-1	ENSG00000198270	-0.0048494	0.00475032	-1.02086	0.308123
chr12:111933886|111938210	chr12_111933886_111938210:-	chr12	111933886	111938210	-	TMEM116	circTMEM116-2	ENSG00000198270	-0.00178445	0.00223657	-0.797852	0.425571
chr12:111933886|111943369	chr12_111933886_111943369:-	chr12	111933886	111943369	-	TMEM116	circTMEM116-3	ENSG00000198270	-0.0142184	0.0277664	-0.512073	0.608967
chr12:111933886|111991889	chr12_111933886_111991889:-	chr12	111933886	111991889	-	TMEM116	circTMEM116-4	ENSG00000198270	0.00467747	0.00313832	1.49044	0.137133
chr12:111936692|111943369	chr12_111936692_111943369:-	chr12	111936692	111943369	-	TMEM116	circTMEM116-5	ENSG00000198270	-0.000342511	0.00462969	-0.0739814	0.941073
chr12:112068880|112074764	chr12_112068880_112074764:-	chr12	112068880	112074764	-	NAA25	circNAA25-1	ENSG00000111300	0.000818111	0.00194701	0.420188	0.674641
chr12:112068880|112078741	chr12_112068880_112078741:-	chr12	112068880	112078741	-	NAA25	circNAA25-2	ENSG00000111300	-0.00124367	0.00274745	-0.452664	0.65111
chr12:112071895|112078741	chr12_112071895_112078741:-	chr12	112071895	112078741	-	NAA25	circNAA25-3	ENSG00000111300	0.000685041	0.00354565	0.193206	0.846925
chr12:112075678|112078741	chr12_112075678_112078741:-	chr12	112075678	112078741	-	NAA25	circNAA25-4	ENSG00000111300	-0.00488382	0.00736489	-0.663121	0.507749
chr12:112175736|112179397	chr12_112175736_112179397:-	chr12	112175736	112179397	-	HECTD4	circHECTD4-1	ENSG00000173064	-0.00457708	0.00353147	-1.29608	0.195918
chr12:112178931|112179397	chr12_112178931_112179397:-	chr12	112178931	112179397	-	HECTD4	circHECTD4-2	ENSG00000173064	-0.0107145	0.00488934	-2.1914	0.0291717
chr12:112203636|112204623	chr12_112203636_112204623:-	chr12	112203636	112204623	-	HECTD4	circHECTD4-3	ENSG00000173064	-0.00115933	0.0041626	-0.278511	0.780807
chr12:112216292|112217195	chr12_112216292_112217195:-	chr12	112216292	112217195	-	HECTD4	circHECTD4-4	ENSG00000173064	-0.00485147	0.00238903	-2.03073	0.0431413
chr12:112229698|112233085	chr12_112229698_112233085:-	chr12	112229698	112233085	-	HECTD4	circHECTD4-5	ENSG00000173064	0.00302715	0.00394625	0.767097	0.443612
chr12:112239052|112240027	chr12_112239052_112240027:-	chr12	112239052	112240027	-	HECTD4	circHECTD4-6	ENSG00000173064	-0.00146907	0.00512881	-0.286435	0.774737
chr12:112269704|112273795	chr12_112269704_112273795:-	chr12	112269704	112273795	-	HECTD4	circHECTD4-7	ENSG00000173064	-0.00016447	0.00779777	-0.0210919	0.983186
chr12:112269704|112274960	chr12_112269704_112274960:-	chr12	112269704	112274960	-	HECTD4	circHECTD4-8	ENSG00000173064	-0.00230224	0.0037015	-0.621976	0.534418
chr12:112306064|112313147	chr12_112306064_112313147:-	chr12	112306064	112313147	-	HECTD4	circHECTD4-9	ENSG00000173064	-0.00368429	0.00387553	-0.950654	0.342525
chr12:112306064|112314546	chr12_112306064_112314546:-	chr12	112306064	112314546	-	HECTD4	circHECTD4-10	ENSG00000173064	-0.00135305	0.00202371	-0.668599	0.504252
chr12:112306064|112319742	chr12_112306064_112319742:-	chr12	112306064	112319742	-	HECTD4	circHECTD4-11	ENSG00000173064	0.00121325	0.00420459	0.288554	0.773117
chr12:112314457|112319742	chr12_112314457_112319742:-	chr12	112314457	112319742	-	HECTD4	circHECTD4-12	ENSG00000173064	-0.00285864	0.00205165	-1.39334	0.164521
chr12:112319225|112319742	chr12_112319225_112319742:-	chr12	112319225	112319742	-	HECTD4	circHECTD4-13	ENSG00000173064	-0.0369496	0.0224254	-1.64767	0.100441
chr12:112450318|112456063	chr12_112456063_112450318:+	chr12	112456063	112450318	+	PTPN11	circPTPN11	ENSG00000179295	0.000756833	0.00367429	0.205981	0.836942
chr12:112649414|112651827	chr12_112651827_112649414:+	chr12	112651827	112649414	+	RPH3A	circRPH3A-1	ENSG00000089169	0.00285568	0.0132172	0.216057	0.829086
chr12:112828301|112847842	chr12_112847842_112828301:+	chr12	112847842	112828301	+	RPH3A	circRPH3A-2	ENSG00000089169	-0.00150101	0.00322802	-0.464994	0.642264
chr12:113121509|113130941	chr12_113121509_113130941:-	chr12	113121509	113130941	-	RASAL1	circRASAL1	ENSG00000111344	-0.000166521	0.00228026	-0.0730274	0.941832
chr12:1027748|1028572	chr12_1028572_1027748:+	chr12	1028572	1027748	+	ERC1	circERC1-1	ENSG00000082805	0.00514732	0.0240008	0.214464	0.830327
chr12:113267843|113269845	chr12_113269845_113267843:+	chr12	113269845	113267843	+	TPCN1	circTPCN1	ENSG00000186815	-0.0155438	0.00475714	-3.26748	0.00120769	down
chr12:115996476|115997230	chr12_115996476_115997230:-	chr12	115996476	115997230	-	MED13L	circMED13L-1	ENSG00000123066	0.00120034	0.00275955	0.434976	0.663885
chr12:116096669|116111512	chr12_116096669_116111512:-	chr12	116096669	116111512	-	MED13L	circMED13L-2	ENSG00000123066	-0.00810963	0.0111455	-0.727612	0.467404
chr12:116096669|116237705	chr12_116096669_116237705:-	chr12	116096669	116237705	-	MED13L	circMED13L-3	ENSG00000123066	-0.00357887	0.00388241	-0.921817	0.357345
chr12:11549590|11559382	chr12_11559382_11549590:+	chr12	11559382	11549590	+	LINC01252	circLINC01252	ENSG00000247157	-0.0101075	0.00375564	-2.69127	0.0075068	down
chr12:116740345|116741094	chr12_116741094_116740345:+	chr12	116741094	116740345	+	RNFT2	circRNFT2-1	ENSG00000135119	-0.00330879	0.00313194	-1.05647	0.291583
chr12:116749841|116779348	chr12_116779348_116749841:+	chr12	116779348	116749841	+	RNFT2	circRNFT2-2	ENSG00000135119	-0.00336322	0.00256318	-1.31213	0.190455
chr12:116928023|116949706	chr12_116949706_116928023:+	chr12	116949706	116928023	+	FBXW8	circFBXW8-1	ENSG00000174989	-0.000735295	0.00195506	-0.376098	0.707103
chr12:116928023|116964854	chr12_116964854_116928023:+	chr12	116964854	116928023	+	FBXW8	circFBXW8-2	ENSG00000174989	-0.0060307	0.00508688	-1.18554	0.236717
chr12:116945364|116964854	chr12_116964854_116945364:+	chr12	116964854	116945364	+	FBXW8	circFBXW8-3	ENSG00000174989	0.00433658	0.00231317	1.87473	0.0617757
chr12:116964697|116988869	chr12_116988869_116964697:+	chr12	116988869	116964697	+	FBXW8	circFBXW8-4	ENSG00000174989	0.00245668	0.00253974	0.967293	0.334156
chr12:116985206|116988869	chr12_116988869_116985206:+	chr12	116988869	116985206	+	FBXW8	circFBXW8-5	ENSG00000174989	-0.00478499	0.00456791	-1.04752	0.29568
chr12:116985206|117010450	chr12_117010450_116985206:+	chr12	117010450	116985206	+	FBXW8	circFBXW8-6	ENSG00000174989	0.00371675	0.00361005	1.02956	0.304027
chr12:118019072|118028030	chr12_118028030_118019072:+	chr12	118028030	118019072	+	RFC5	circRFC5	ENSG00000111445	0.000160711	0.00463799	0.034651	0.97238
chr12:118181371|118181607	chr12_118181371_118181607:-	chr12	118181371	118181607	-	TAOK3	circTAOK3-1	ENSG00000135090	-0.00268519	0.00287046	-0.935454	0.350287
chr12:118233674|118243516	chr12_118233674_118243516:-	chr12	118233674	118243516	-	TAOK3	circTAOK3-2	ENSG00000135090	-0.00060681	0.00242401	-0.250333	0.802497
chr12:118233674|118244965	chr12_118233674_118244965:-	chr12	118233674	118244965	-	TAOK3	circTAOK3-3	ENSG00000135090	-0.00209295	0.00179388	-1.16671	0.244229
chr12:118255448|118266759	chr12_118255448_118266759:-	chr12	118255448	118266759	-	TAOK3	circTAOK3-4	ENSG00000135090	-0.00166443	0.00202741	-0.820966	0.412301
chr12:119720478|119735357	chr12_119720478_119735357:-	chr12	119720478	119735357	-	CIT	circCIT-1	ENSG00000122966	0.000920651	0.00212188	0.433884	0.664676
chr12:119752050|119761055	chr12_119752050_119761055:-	chr12	119752050	119761055	-	CIT	circCIT-2	ENSG00000122966	-0.0076856	0.00757108	-1.01513	0.310842
chr12:119752050|119776842	chr12_119752050_119776842:-	chr12	119752050	119776842	-	CIT	circCIT-3	ENSG00000122966	-0.00720955	0.00356854	-2.02031	0.0442164
chr12:119775786|119776842	chr12_119775786_119776842:-	chr12	119775786	119776842	-	CIT	circCIT-4	ENSG00000122966	-0.00429046	0.00222594	-1.92748	0.0548389
chr12:11869424|11869969	chr12_11869969_11869424:+	chr12	11869969	11869424	+	ETV6	circETV6	ENSG00000139083	0.00126141	0.00185703	0.67926	0.497483
chr12:119998521|119998736	chr12_119998736_119998521:+	chr12	119998736	119998521	+	BICDL1	circBICDL1	ENSG00000135127	0.00123138	0.00217506	0.566133	0.571715
chr12:120154970|120155719	chr12_120154970_120155719:-	chr12	120154970	120155719	-	GCN1	circGCN1-1	ENSG00000089154	-0.0628761	0.0352284	-1.78481	0.075276
chr12:120175162|120176217	chr12_120175162_120176217:-	chr12	120175162	120176217	-	GCN1	circGCN1-2	ENSG00000089154	-0.00276628	0.00248329	-1.11396	0.266166
chr12:120554718|120563943	chr12_120563943_120554718:+	chr12	120563943	120554718	+	RNF10	circRNF10-1	ENSG00000022840	0.000439891	0.00180352	0.243907	0.807465
chr12:120557282|120557682	chr12_120557682_120557282:+	chr12	120557682	120557282	+	RNF10	circRNF10-2	ENSG00000022840	-0.00162372	0.00906375	-0.179145	0.857942
chr12:120557282|120560886	chr12_120560886_120557282:+	chr12	120560886	120557282	+	RNF10	circRNF10-3	ENSG00000022840	-0.00899841	0.00374252	-2.40437	0.0167903
chr12:120562945|120563943	chr12_120563943_120562945:+	chr12	120563943	120562945	+	RNF10	circRNF10-4	ENSG00000022840	-0.00511777	0.00206074	-2.48346	0.013543
chr12:120565072|120566980	chr12_120566980_120565072:+	chr12	120566980	120565072	+	RNF10	circRNF10-5	ENSG00000022840	-0.00244076	0.00430038	-0.567569	0.570741
chr12:120565072|120571291	chr12_120571291_120565072:+	chr12	120571291	120565072	+	RNF10	circRNF10-6	ENSG00000022840	-0.00437723	0.00266492	-1.64254	0.101499
chr12:120659878|120661218	chr12_120661218_120659878:+	chr12	120661218	120659878	+	CABP1	circCABP1	ENSG00000157782	-0.00605029	0.00321669	-1.88091	0.0609277
chr12:120782655|120784593	chr12_120782655_120784593:-	chr12	120782655	120784593	-	SPPL3	circSPPL3-1	ENSG00000157837	-0.0402777	0.0353003	-1.141	0.254756
chr12:120782655|120791557	chr12_120782655_120791557:-	chr12	120782655	120791557	-	SPPL3	circSPPL3-2	ENSG00000157837	-0.0124466	0.0138318	-0.899853	0.368902
chr12:120782655|120810886	chr12_120782655_120810886:-	chr12	120782655	120810886	-	SPPL3	circSPPL3-3	ENSG00000157837	-0.00144702	0.00301277	-0.480295	0.631359
chr12:121154785|121156147	chr12_121156147_121154785:+	chr12	121156147	121154785	+	P2RX7	circP2RX7	ENSG00000089041	-0.00115779	0.00180325	-0.642058	0.521313
chr12:121244573|121248734	chr12_121244573_121248734:-	chr12	121244573	121248734	-	CAMKK2	circCAMKK2-1	ENSG00000110931	-0.00127171	0.00250294	-0.508087	0.611756
chr12:121268638|121270945	chr12_121268638_121270945:-	chr12	121268638	121270945	-	CAMKK2	circCAMKK2-2	ENSG00000110931	-0.00347829	0.00280407	-1.24044	0.215755
chr12:121402742|121417911	chr12_121417911_121402742:+	chr12	121417911	121402742	+	RNF34	circRNF34-1	ENSG00000170633	0.00350203	0.00285778	1.22544	0.221347
chr12:121416159|121417911	chr12_121417911_121416159:+	chr12	121417911	121416159	+	RNF34	circRNF34-2	ENSG00000170633	-0.00664468	0.0078311	-0.848499	0.396819
chr12:121416159|121423517	chr12_121423517_121416159:+	chr12	121423517	121416159	+	RNF34	circRNF34-3	ENSG00000170633	-0.000967638	0.0026307	-0.367825	0.713256
chr12:1115866|1190052	chr12_1190052_1115866:+	chr12	1190052	1115866	+	ERC1	circERC1-2	ENSG00000082805	0.0043793	0.00370555	1.18182	0.238189
chr12:122184519|122201329	chr12_122201329_122184519:+	chr12	122201329	122184519	+	LRRC43	circLRRC43	ENSG00000158113	0.00205441	0.00348821	0.588958	0.556321
chr12:122216488|122218397	chr12_122216488_122218397:-	chr12	122216488	122218397	-	DIABLO	circDIABLO	ENSG00000184047	0.00259338	0.00284839	0.910471	0.363286
chr12:122232326|122244762	chr12_122232326_122244762:-	chr12	122232326	122244762	-	AC048338.1	circAC048338.1	ENSG00000256861	0.000349264	0.00233557	0.149541	0.881225
chr12:122261261|122264199	chr12_122261261_122264199:-	chr12	122261261	122264199	-	VPS33A	circVPS33A	ENSG00000139719	0.00170159	0.0023323	0.729573	0.466206
chr12:122288489|122316855	chr12_122288489_122316855:-	chr12	122288489	122316855	-	CLIP1	circCLIP1-1	ENSG00000130779	-0.00241187	0.00303987	-0.79341	0.42815
chr12:122288489|122319348	chr12_122288489_122319348:-	chr12	122288489	122319348	-	CLIP1	circCLIP1-2	ENSG00000130779	-0.00208572	0.00501327	-0.416039	0.677671
chr12:122288489|122334705	chr12_122288489_122334705:-	chr12	122288489	122334705	-	CLIP1	circCLIP1-3	ENSG00000130779	-0.00573027	0.00226966	-2.52473	0.0120808
chr12:122327947|122328426	chr12_122327947_122328426:-	chr12	122327947	122328426	-	CLIP1	circCLIP1-4	ENSG00000130779	-0.00210665	0.00220339	-0.956097	0.339773
chr12:122332987|122341697	chr12_122332987_122341697:-	chr12	122332987	122341697	-	CLIP1	circCLIP1-5	ENSG00000130779	-0.000942304	0.00227238	-0.414677	0.678667
chr12:122340753|122341697	chr12_122340753_122341697:-	chr12	122340753	122341697	-	CLIP1	circCLIP1-6	ENSG00000130779	0.00320898	0.013903	0.230812	0.817614
chr12:122340753|122347479	chr12_122340753_122347479:-	chr12	122340753	122347479	-	CLIP1	circCLIP1-7	ENSG00000130779	-0.000247126	0.00367613	-0.0672246	0.946447
chr12:122352726|122355312	chr12_122352726_122355312:-	chr12	122352726	122355312	-	CLIP1	circCLIP1-8	ENSG00000130779	-0.00306619	0.00215503	-1.42281	0.155804
chr12:122377389|122377960	chr12_122377389_122377960:-	chr12	122377389	122377960	-	CLIP1	circCLIP1-9	ENSG00000130779	-0.00120854	0.0020838	-0.579972	0.562358
chr12:122377389|122380558	chr12_122377389_122380558:-	chr12	122377389	122380558	-	CLIP1	circCLIP1-10	ENSG00000130779	-0.00614374	0.0100975	-0.608441	0.543344
chr12:122511109|122515227	chr12_122511109_122515227:-	chr12	122511109	122515227	-	RSRC2	circRSRC2	ENSG00000111011	0.00760203	0.00938427	0.810082	0.418518
chr12:122777491|122781330	chr12_122781330_122777491:+	chr12	122781330	122777491	+	CCDC62	circCCDC62-1	ENSG00000130783	-0.00554376	0.00401377	-1.38118	0.168224
chr12:122777491|122806295	chr12_122806295_122777491:+	chr12	122806295	122777491	+	CCDC62	circCCDC62-2	ENSG00000130783	-0.00223394	0.00415852	-0.537195	0.591521
chr12:122777491|122813419	chr12_122813419_122777491:+	chr12	122813419	122777491	+	CCDC62	circCCDC62-3	ENSG00000130783	-0.00146258	0.0024992	-0.585219	0.558829
chr12:122781164|122792121	chr12_122792121_122781164:+	chr12	122792121	122781164	+	CCDC62	circCCDC62-4	ENSG00000130783	-0.000132098	0.00243821	-0.0541784	0.956828
chr12:122785719|122792121	chr12_122792121_122785719:+	chr12	122792121	122785719	+	CCDC62	circCCDC62-5	ENSG00000130783	-0.00457055	0.00525993	-0.868937	0.385558
chr12:12179810|12187119	chr12_12179810_12187119:-	chr12	12179810	12187119	-	LRP6	circLRP6-1	ENSG00000070018	0.00193309	0.00373049	0.518188	0.604699
chr12:12179810|12203400	chr12_12179810_12203400:-	chr12	12179810	12203400	-	LRP6	circLRP6-2	ENSG00000070018	0.00151199	0.00266505	0.567341	0.570896
chr12:122932192|122935431	chr12_122932192_122935431:-	chr12	122932192	122935431	-	ABCB9	circABCB9	ENSG00000150967	0.00166789	0.00318062	0.524391	0.600384
chr12:123004394|123005548	chr12_123004394_123005548:-	chr12	123004394	123005548	-	PITPNM2	circPITPNM2-1	ENSG00000090975	-0.00445316	0.00914921	-0.486726	0.626799
chr12:123012613|123014042	chr12_123012613_123014042:-	chr12	123012613	123014042	-	PITPNM2	circPITPNM2-2	ENSG00000090975	-0.00854181	0.00658758	-1.29665	0.195721
chr12:123160781|123164090	chr12_123160781_123164090:-	chr12	123160781	123164090	-	MPHOSPH9	circMPHOSPH9-1	ENSG00000051825	-0.000562197	0.00230114	-0.244312	0.807152
chr12:123160781|123176789	chr12_123160781_123176789:-	chr12	123160781	123176789	-	MPHOSPH9	circMPHOSPH9-2	ENSG00000051825	0.00298684	0.00144985	2.06011	0.0402278
chr12:123160781|123181210	chr12_123160781_123181210:-	chr12	123160781	123181210	-	MPHOSPH9	circMPHOSPH9-3	ENSG00000051825	-0.00427224	0.00495723	-0.86182	0.389457
chr12:123160781|123203375	chr12_123160781_123203375:-	chr12	123160781	123203375	-	MPHOSPH9	circMPHOSPH9-4	ENSG00000051825	0.00198641	0.00250899	0.791717	0.429135
chr12:123163014|123223127	chr12_123163014_123223127:-	chr12	123163014	123223127	-	MPHOSPH9	circMPHOSPH9-5	ENSG00000051825	0.00328744	0.00229035	1.43534	0.152204
chr12:123166655|123181210	chr12_123166655_123181210:-	chr12	123166655	123181210	-	MPHOSPH9	circMPHOSPH9-6	ENSG00000051825	-4.38412e-05	0.00397088	-0.0110407	0.991198
chr12:123176688|123198334	chr12_123176688_123198334:-	chr12	123176688	123198334	-	MPHOSPH9	circMPHOSPH9-7	ENSG00000051825	-0.0032065	0.0052072	-0.615782	0.538493
chr12:123194386|123198334	chr12_123194386_123198334:-	chr12	123194386	123198334	-	MPHOSPH9	circMPHOSPH9-8	ENSG00000051825	0.00104903	0.00299671	0.350059	0.726534
chr12:123194386|123223127	chr12_123194386_123223127:-	chr12	123194386	123223127	-	MPHOSPH9	circMPHOSPH9-9	ENSG00000051825	-0.00381007	0.00560757	-0.679451	0.497362
chr12:123210056|123223127	chr12_123210056_123223127:-	chr12	123210056	123223127	-	MPHOSPH9	circMPHOSPH9-10	ENSG00000051825	0.00198367	0.00374195	0.530116	0.596413
chr12:123214744|123223127	chr12_123214744_123223127:-	chr12	123214744	123223127	-	MPHOSPH9	circMPHOSPH9-11	ENSG00000051825	-0.000818996	0.00180795	-0.452997	0.65087
chr12:123218376|123223127	chr12_123218376_123223127:-	chr12	123218376	123223127	-	MPHOSPH9	circMPHOSPH9-12	ENSG00000051825	-0.00528803	0.00291422	-1.81456	0.0705642
chr12:123345258|123350441	chr12_123345258_123350441:-	chr12	123345258	123350441	-	SBNO1	circSBNO1	ENSG00000139697	-0.000963489	0.00269765	-0.357159	0.721217
chr12:12244262|12244655	chr12_12244262_12244655:-	chr12	12244262	12244655	-	LRP6	circLRP6-3	ENSG00000070018	-0.0385462	0.0246622	-1.56297	0.119087
chr12:123498544|123499536	chr12_123498544_123499536:-	chr12	123498544	123499536	-	RILPL1	circRILPL1	ENSG00000188026	-0.0137638	0.0117983	-1.16659	0.244277
chr12:123586747|123590449	chr12_123590449_123586747:+	chr12	123590449	123586747	+	TMED2	circTMED2	ENSG00000086598	-0.00905954	0.00885212	-1.02343	0.306907
chr12:123639264|123652735	chr12_123652735_123639264:+	chr12	123652735	123639264	+	GTF2H3	circGTF2H3-1	ENSG00000111358	-0.00590525	0.00398306	-1.48259	0.139205
chr12:123645455|123652735	chr12_123652735_123645455:+	chr12	123652735	123645455	+	GTF2H3	circGTF2H3-2	ENSG00000111358	-0.00310155	0.00206902	-1.49904	0.134887
chr12:123673615|123690674	chr12_123690674_123673615:+	chr12	123690674	123673615	+	TCTN2	circTCTN2-1	ENSG00000168778	-0.00161304	0.00290442	-0.555375	0.579042
chr12:123688051|123707073	chr12_123707073_123688051:+	chr12	123707073	123688051	+	TCTN2	circTCTN2-2	ENSG00000168778	0.00246476	0.00274187	0.898935	0.369389
chr12:123733926|123737271	chr12_123737271_123733926:+	chr12	123737271	123733926	+	ATP6V0A2	circATP6V0A2	ENSG00000185344	-0.00278027	0.00259858	-1.06992	0.285494
chr12:124372022|124378384	chr12_124372022_124378384:-	chr12	124372022	124378384	-	NCOR2	circNCOR2-1	ENSG00000196498	-0.000956518	0.00228522	-0.418568	0.675824
chr12:124419957|124430787	chr12_124419957_124430787:-	chr12	124419957	124430787	-	NCOR2	circNCOR2-2	ENSG00000196498	-0.0350296	0.0253056	-1.38426	0.16728
chr12:124419957|124437996	chr12_124419957_124437996:-	chr12	124419957	124437996	-	NCOR2	circNCOR2-3	ENSG00000196498	0.0056078	0.00789198	0.710569	0.477889
chr12:124419957|124449867	chr12_124419957_124449867:-	chr12	124419957	124449867	-	NCOR2	circNCOR2-4	ENSG00000196498	0.000609045	0.00276638	0.22016	0.825892
chr12:124419957|124457162	chr12_124419957_124457162:-	chr12	124419957	124457162	-	NCOR2	circNCOR2-5	ENSG00000196498	-0.00181107	0.00230251	-0.786562	0.432143
chr12:124426622|124430787	chr12_124426622_124430787:-	chr12	124426622	124430787	-	NCOR2	circNCOR2-6	ENSG00000196498	0.00080591	0.00263912	0.305371	0.76029
chr12:124426622|124437996	chr12_124426622_124437996:-	chr12	124426622	124437996	-	NCOR2	circNCOR2-7	ENSG00000196498	-0.00402464	0.00431154	-0.933458	0.351315
chr12:125102679|125107268	chr12_125107268_125102679:+	chr12	125107268	125102679	+	AACS	circAACS	ENSG00000081760	-0.00852912	0.0074657	-1.14244	0.254158
chr12:125349452|125350343	chr12_125350343_125349452:+	chr12	125350343	125349452	+	TMEM132B	circTMEM132B-1	ENSG00000139364	0.00161715	0.00228462	0.707842	0.479578
chr12:125349452|125415677	chr12_125415677_125349452:+	chr12	125415677	125349452	+	TMEM132B	circTMEM132B-2	ENSG00000139364	-0.00636422	0.00414019	-1.53718	0.125276
chr12:12500519|12521463	chr12_12500519_12521463:-	chr12	12500519	12521463	-	DUSP16	circDUSP16-1	ENSG00000111266	0.000368671	0.00215417	0.171143	0.864223
chr12:12519862|12521463	chr12_12519862_12521463:-	chr12	12519862	12521463	-	DUSP16	circDUSP16-2	ENSG00000111266	0.00121415	0.00474566	0.255844	0.798242
chr12:126465714|126470815	chr12_126470815_126465714:+	chr12	126470815	126465714	+	LINC02347	circLINC02347	ENSG00000214043	0.0003124	0.00219754	0.142159	0.887047
chr12:12635777|12635974	chr12_12635974_12635777:+	chr12	12635974	12635777	+	CREBL2	circCREBL2	ENSG00000111269	-0.0130592	0.00697477	-1.87235	0.0621052
chr12:128414732|128415620	chr12_128415620_128414732:+	chr12	128415620	128414732	+	TMEM132C	circTMEM132C	ENSG00000181234	-0.00798866	0.00371032	-2.15309	0.0320877
chr12:1180540|1190052	chr12_1190052_1180540:+	chr12	1190052	1180540	+	ERC1	circERC1-3	ENSG00000082805	0.00538736	0.0103771	0.519159	0.604023
chr12:1180540|1236904	chr12_1236904_1180540:+	chr12	1236904	1180540	+	ERC1	circERC1-4	ENSG00000082805	0.0047712	0.00225348	2.11726	0.0350391
chr12:128808788|128815070	chr12_128808788_128815070:-	chr12	128808788	128815070	-	SLC15A4	circSLC15A4-1	ENSG00000139370	0.000405099	0.00404032	0.100264	0.9202
chr12:128814775|128815070	chr12_128814775_128815070:-	chr12	128814775	128815070	-	SLC15A4	circSLC15A4-2	ENSG00000139370	-0.0077526	0.00597636	-1.29721	0.195529
chr12:128875914|128888744	chr12_128888744_128875914:+	chr12	128888744	128875914	+	GLT1D1	circGLT1D1-1	ENSG00000151948	-0.00155388	0.00319173	-0.486847	0.626713
chr12:128875914|128899287	chr12_128899287_128875914:+	chr12	128899287	128875914	+	GLT1D1	circGLT1D1-2	ENSG00000151948	-0.00847354	0.00331843	-2.55348	0.0111469
chr12:128875914|128957643	chr12_128957643_128875914:+	chr12	128957643	128875914	+	GLT1D1	circGLT1D1-3	ENSG00000151948	-0.00365586	0.0019652	-1.8603	0.0637956
chr12:128888639|128927154	chr12_128927154_128888639:+	chr12	128927154	128888639	+	GLT1D1	circGLT1D1-4	ENSG00000151948	0.00342131	0.0033982	1.0068	0.314821
chr12:128888639|128957643	chr12_128957643_128888639:+	chr12	128957643	128888639	+	GLT1D1	circGLT1D1-5	ENSG00000151948	0.001517	0.0020535	0.738736	0.46063
chr12:128912424|128927154	chr12_128927154_128912424:+	chr12	128927154	128912424	+	GLT1D1	circGLT1D1-6	ENSG00000151948	-0.00399856	0.00517962	-0.771981	0.440718
chr12:128912424|128947458	chr12_128947458_128912424:+	chr12	128947458	128912424	+	GLT1D1	circGLT1D1-7	ENSG00000151948	-0.00115779	0.00216204	-0.535508	0.592685
chr12:128912424|128957643	chr12_128957643_128912424:+	chr12	128957643	128912424	+	GLT1D1	circGLT1D1-8	ENSG00000151948	-0.00522579	0.00553981	-0.943317	0.346258
chr12:128926359|128947458	chr12_128947458_128926359:+	chr12	128947458	128926359	+	GLT1D1	circGLT1D1-9	ENSG00000151948	-0.00260297	0.00258604	-1.00655	0.314942
chr12:128926359|128957643	chr12_128957643_128926359:+	chr12	128957643	128926359	+	GLT1D1	circGLT1D1-10	ENSG00000151948	-0.00856644	0.00745555	-1.149	0.251447
chr12:128945326|128957643	chr12_128957643_128945326:+	chr12	128957643	128945326	+	GLT1D1	circGLT1D1-11	ENSG00000151948	0.00408956	0.00286647	1.42669	0.154683
chr12:1189859|1290012	chr12_1290012_1189859:+	chr12	1290012	1189859	+	ERC1	circERC1-5	ENSG00000082805	-0.00288868	0.00218401	-1.32265	0.186934
chr12:129531059|129700698	chr12_129531059_129700698:-	chr12	129531059	129700698	-	TMEM132D	circTMEM132D-1	ENSG00000151952	0.00026844	0.00221146	0.121386	0.903465
chr12:129699810|129700698	chr12_129699810_129700698:-	chr12	129699810	129700698	-	TMEM132D	circTMEM132D-2	ENSG00000151952	0.0367192	0.0653746	0.561674	0.574746
chr12:130399679|130422561	chr12_130399679_130422561:-	chr12	130399679	130422561	-	RIMBP2	circRIMBP2-1	ENSG00000060709	-0.0223408	0.0190083	-1.17532	0.240774
chr12:130399679|130428337	chr12_130399679_130428337:-	chr12	130399679	130428337	-	RIMBP2	circRIMBP2-2	ENSG00000060709	0.000324521	0.00254288	0.12762	0.898533
chr12:130406172|130422561	chr12_130406172_130422561:-	chr12	130406172	130422561	-	RIMBP2	circRIMBP2-3	ENSG00000060709	-0.00890053	0.00602681	-1.47682	0.140745
chr12:130806982|130813031	chr12_130806982_130813031:-	chr12	130806982	130813031	-	STX2	circSTX2	ENSG00000111450	-0.00367835	0.00209487	-1.75588	0.0801023
chr12:131992173|132006302	chr12_132006302_131992173:+	chr12	132006302	131992173	+	EP400	circEP400	ENSG00000183495	-0.00305768	0.00229485	-1.33241	0.183711
chr12:132247910|132262625	chr12_132247910_132262625:-	chr12	132247910	132262625	-	GALNT9	circGALNT9-1	ENSG00000182870	-0.000641644	0.0034155	-0.187862	0.851108
chr12:132257689|132262625	chr12_132257689_132262625:-	chr12	132257689	132262625	-	GALNT9	circGALNT9-2	ENSG00000182870	-0.00165848	0.00239384	-0.69281	0.488951
chr12:132780798|132784307	chr12_132780798_132784307:-	chr12	132780798	132784307	-	GOLGA3	circGOLGA3	ENSG00000090615	-0.00634374	0.00466526	-1.35978	0.174893
chr12:133144434|133151904	chr12_133151904_133144434:+	chr12	133151904	133144434	+	ZNF10	circZNF10	ENSG00000256223	-0.00184673	0.00218497	-0.845196	0.398657
chr12:133191489|133192003	chr12_133192003_133191489:+	chr12	133192003	133191489	+	ZNF268	circZNF268	ENSG00000090612	-0.000856723	0.00207785	-0.412313	0.680397
chr12:1263034|1290012	chr12_1290012_1263034:+	chr12	1290012	1263034	+	ERC1	circERC1-6	ENSG00000082805	0.0115701	0.0286494	0.403851	0.686603
chr12:1263034|1371977	chr12_1371977_1263034:+	chr12	1371977	1263034	+	ERC1	circERC1-7	ENSG00000082805	-0.0207147	0.024781	-0.83591	0.403854
chr12:1263034|1410453	chr12_1410453_1263034:+	chr12	1410453	1263034	+	ERC1	circERC1-8	ENSG00000082805	-0.00306447	0.00392318	-0.781119	0.435333
chr12:1263034|1444750	chr12_1444750_1263034:+	chr12	1444750	1263034	+	ERC1	circERC1-9	ENSG00000082805	0.00505919	0.00561844	0.900461	0.368579
chr12:13608603|13616657	chr12_13608603_13616657:-	chr12	13608603	13616657	-	GRIN2B	circGRIN2B-1	ENSG00000273079	0.00102203	0.00264075	0.387023	0.699006
chr12:13753317|13753915	chr12_13753317_13753915:-	chr12	13753317	13753915	-	GRIN2B	circGRIN2B-2	ENSG00000273079	0.00270628	0.0121189	0.223311	0.823441
chr12:1289852|1290012	chr12_1290012_1289852:+	chr12	1290012	1289852	+	ERC1	circERC1-10	ENSG00000082805	-0.00206478	0.0107419	-0.192218	0.847698
chr12:1289852|1371977	chr12_1371977_1289852:+	chr12	1371977	1289852	+	ERC1	circERC1-11	ENSG00000082805	-0.0616476	0.0684769	-0.900269	0.368681
chr12:1289852|1408247	chr12_1408247_1289852:+	chr12	1408247	1289852	+	ERC1	circERC1-12	ENSG00000082805	0.0025264	0.00392152	0.644239	0.5199
chr12:1289852|1410453	chr12_1410453_1289852:+	chr12	1410453	1289852	+	ERC1	circERC1-13	ENSG00000082805	-0.0599427	0.0662664	-0.904571	0.3664
chr12:1289852|1444750	chr12_1444750_1289852:+	chr12	1444750	1289852	+	ERC1	circERC1-14	ENSG00000082805	-0.0251865	0.02695	-0.934565	0.350744
chr12:14423909|14425473	chr12_14425473_14423909:+	chr12	14425473	14423909	+	ATF7IP	circATF7IP-1	ENSG00000171681	-0.000976846	0.00201471	-0.484856	0.628123
chr12:14423909|14438267	chr12_14438267_14423909:+	chr12	14438267	14423909	+	ATF7IP	circATF7IP-2	ENSG00000171681	-0.000802999	0.00284431	-0.282317	0.77789
chr12:14423909|14447053	chr12_14447053_14423909:+	chr12	14447053	14423909	+	ATF7IP	circATF7IP-3	ENSG00000171681	0.000228963	0.00220543	0.103818	0.917382
chr12:14434337|14438267	chr12_14438267_14434337:+	chr12	14438267	14434337	+	ATF7IP	circATF7IP-4	ENSG00000171681	-0.00216974	0.00305043	-0.711291	0.477442
chr12:14434340|14438267	chr12_14438267_14434340:+	chr12	14438267	14434340	+	ATF7IP	circATF7IP-5	ENSG00000171681	-0.00132505	0.00242701	-0.545959	0.58549
chr12:14446988|14457295	chr12_14457295_14446988:+	chr12	14457295	14446988	+	ATF7IP	circATF7IP-6	ENSG00000171681	-0.00170111	0.00252287	-0.674278	0.50064
chr12:1371833|1410453	chr12_1410453_1371833:+	chr12	1410453	1371833	+	ERC1	circERC1-15	ENSG00000082805	-0.00623913	0.00331188	-1.88386	0.0605251
chr12:1371833|1444750	chr12_1444750_1371833:+	chr12	1444750	1371833	+	ERC1	circERC1-16	ENSG00000082805	0.00510166	0.00716355	0.712169	0.476899
chr12:15483974|15504069	chr12_15504069_15483974:+	chr12	15504069	15483974	+	PTPRO	circPTPRO	ENSG00000151490	-0.00261554	0.00290043	-0.901777	0.36788
chr12:19253940|19261021	chr12_19261021_19253940:+	chr12	19261021	19253940	+	PLEKHA5	circPLEKHA5-1	ENSG00000052126	0.00300077	0.00600805	0.499458	0.617813
chr12:19253940|19265850	chr12_19265850_19253940:+	chr12	19265850	19253940	+	PLEKHA5	circPLEKHA5-2	ENSG00000052126	-0.00454939	0.00560577	-0.811555	0.417674
chr12:19253940|19274983	chr12_19274983_19253940:+	chr12	19274983	19253940	+	PLEKHA5	circPLEKHA5-3	ENSG00000052126	0.00235867	0.0020032	1.17745	0.239923
chr12:19269770|19287556	chr12_19287556_19269770:+	chr12	19287556	19269770	+	PLEKHA5	circPLEKHA5-4	ENSG00000052126	-0.00451026	0.00206177	-2.18757	0.0294526
chr12:19336515|19348519	chr12_19348519_19336515:+	chr12	19348519	19336515	+	PLEKHA5	circPLEKHA5-5	ENSG00000052126	-0.00338293	0.00509426	-0.664067	0.507145
chr12:19336515|19354002	chr12_19354002_19336515:+	chr12	19354002	19336515	+	PLEKHA5	circPLEKHA5-6	ENSG00000052126	0.00255542	0.00401067	0.637156	0.524497
chr12:19336515|19361706	chr12_19361706_19336515:+	chr12	19361706	19336515	+	PLEKHA5	circPLEKHA5-7	ENSG00000052126	0.00200855	0.00299737	0.670104	0.503293
chr12:19336515|19366109	chr12_19366109_19336515:+	chr12	19366109	19336515	+	PLEKHA5	circPLEKHA5-8	ENSG00000052126	-0.00318389	0.0029323	-1.0858	0.278415
chr12:19343323|19348519	chr12_19348519_19343323:+	chr12	19348519	19343323	+	PLEKHA5	circPLEKHA5-9	ENSG00000052126	-0.00648146	0.0098336	-0.659114	0.510315
chr12:19345842|19348519	chr12_19348519_19345842:+	chr12	19348519	19345842	+	PLEKHA5	circPLEKHA5-10	ENSG00000052126	-0.00160785	0.00251366	-0.639644	0.52288
chr12:19345842|19354002	chr12_19354002_19345842:+	chr12	19354002	19345842	+	PLEKHA5	circPLEKHA5-11	ENSG00000052126	-0.00292304	0.0027265	-1.07208	0.284522
chr12:19348399|19366109	chr12_19366109_19348399:+	chr12	19366109	19348399	+	PLEKHA5	circPLEKHA5-12	ENSG00000052126	0.00196445	0.00269459	0.729036	0.466534
chr12:19353884|19366109	chr12_19366109_19353884:+	chr12	19366109	19353884	+	PLEKHA5	circPLEKHA5-13	ENSG00000052126	0.000269418	0.00165448	0.162842	0.87075
chr12:19358228|19361706	chr12_19361706_19358228:+	chr12	19361706	19358228	+	PLEKHA5	circPLEKHA5-14	ENSG00000052126	-0.00104613	0.00401353	-0.260652	0.794535
chr12:19358228|19366109	chr12_19366109_19358228:+	chr12	19366109	19358228	+	PLEKHA5	circPLEKHA5-15	ENSG00000052126	0.000134339	0.00542709	0.0247533	0.980268
chr12:19358228|19369798	chr12_19369798_19358228:+	chr12	19369798	19358228	+	PLEKHA5	circPLEKHA5-16	ENSG00000052126	-0.001152	0.0023026	-0.500306	0.617217
chr12:19462510|19473355	chr12_19473355_19462510:+	chr12	19473355	19462510	+	AEBP2	circAEBP2-1	ENSG00000139154	-0.00428173	0.00715944	-0.598054	0.550243
chr12:19462510|19493986	chr12_19493986_19462510:+	chr12	19493986	19462510	+	AEBP2	circAEBP2-2	ENSG00000139154	-0.000247289	0.00261159	-0.0946892	0.924623
chr12:19462510|19500221	chr12_19500221_19462510:+	chr12	19500221	19462510	+	AEBP2	circAEBP2-3	ENSG00000139154	-0.00996148	0.00499011	-1.99625	0.0467872
chr12:19462510|19514784	chr12_19514784_19462510:+	chr12	19514784	19462510	+	AEBP2	circAEBP2-4	ENSG00000139154	0.00417716	0.00552738	0.755721	0.450394
chr12:19462510|19518113	chr12_19518113_19462510:+	chr12	19518113	19462510	+	AEBP2	circAEBP2-5	ENSG00000139154	-0.00484556	0.00801927	-0.604239	0.546129
chr12:19473248|19493986	chr12_19493986_19473248:+	chr12	19493986	19473248	+	AEBP2	circAEBP2-6	ENSG00000139154	-0.00172306	0.00255038	-0.675607	0.499797
chr12:19473248|19500221	chr12_19500221_19473248:+	chr12	19500221	19473248	+	AEBP2	circAEBP2-7	ENSG00000139154	-0.0265433	0.0129298	-2.05288	0.0409285
chr12:19473248|19512465	chr12_19512465_19473248:+	chr12	19512465	19473248	+	AEBP2	circAEBP2-8	ENSG00000139154	-0.00324228	0.00236864	-1.36884	0.172047
chr12:19473248|19518113	chr12_19518113_19473248:+	chr12	19518113	19473248	+	AEBP2	circAEBP2-9	ENSG00000139154	-0.00649408	0.0057368	-1.132	0.258514
chr12:19923198|19944544	chr12_19944544_19923198:+	chr12	19944544	19923198	+	AC024901.1	circAC024901.1	ENSG00000255910	-0.00669011	0.00515439	-1.29794	0.195278
chr12:21292164|21304573	chr12_21292164_21304573:-	chr12	21292164	21304573	-	SLCO1A2	circSLCO1A2-1	ENSG00000084453	-0.00379469	0.00331726	-1.14392	0.253545
chr12:21292164|21306988	chr12_21292164_21306988:-	chr12	21292164	21306988	-	SLCO1A2	circSLCO1A2-2	ENSG00000084453	0.00908121	0.0125185	0.725421	0.468745
chr12:21483376|21499615	chr12_21483376_21499615:-	chr12	21483376	21499615	-	RECQL	circRECQL	ENSG00000004700	-0.000574626	0.0023571	-0.243785	0.80756
chr12:21558200|21580523	chr12_21558200_21580523:-	chr12	21558200	21580523	-	GYS2	circGYS2	ENSG00000111713	-0.000447448	0.00187848	-0.238197	0.811887
chr12:2115224|2120430	chr12_2120430_2115224:+	chr12	2120430	2115224	+	CACNA1C	circCACNA1C-1	ENSG00000151067	-0.00160825	0.00264138	-0.608868	0.543061
chr12:22249006|22287293	chr12_22249006_22287293:-	chr12	22249006	22287293	-	ST8SIA1	circST8SIA1	ENSG00000111728	-0.00453934	0.00267094	-1.69953	0.0902288
chr12:22469709|22484888	chr12_22469709_22484888:-	chr12	22469709	22484888	-	C2CD5	circC2CD5-1	ENSG00000111731	-0.0109635	0.00371183	-2.95366	0.00338212	down
chr12:22469709|22493337	chr12_22469709_22493337:-	chr12	22469709	22493337	-	C2CD5	circC2CD5-2	ENSG00000111731	0.000600834	0.00186665	0.321879	0.747763
chr12:22469709|22506819	chr12_22469709_22506819:-	chr12	22469709	22506819	-	C2CD5	circC2CD5-3	ENSG00000111731	-0.00272805	0.0103726	-0.263007	0.792721
chr12:22474751|22484888	chr12_22474751_22484888:-	chr12	22474751	22484888	-	C2CD5	circC2CD5-4	ENSG00000111731	-0.00163186	0.00269865	-0.604696	0.545826
chr12:22478313|22484888	chr12_22478313_22484888:-	chr12	22478313	22484888	-	C2CD5	circC2CD5-5	ENSG00000111731	-0.00432282	0.00250836	-1.72337	0.0858258
chr12:22482557|22506819	chr12_22482557_22506819:-	chr12	22482557	22506819	-	C2CD5	circC2CD5-6	ENSG00000111731	0.00188465	0.00524693	0.359191	0.719699
chr12:22484697|22506819	chr12_22484697_22506819:-	chr12	22484697	22506819	-	C2CD5	circC2CD5-7	ENSG00000111731	-0.0647826	0.0728838	-0.888848	0.374779
chr12:22490123|22506819	chr12_22490123_22506819:-	chr12	22490123	22506819	-	C2CD5	circC2CD5-8	ENSG00000111731	-0.00393057	0.00458416	-0.857425	0.391877
chr12:22493223|22506819	chr12_22493223_22506819:-	chr12	22493223	22506819	-	C2CD5	circC2CD5-9	ENSG00000111731	-0.0170521	0.0114246	-1.49258	0.136572
chr12:22506711|22519239	chr12_22506711_22519239:-	chr12	22506711	22519239	-	C2CD5	circC2CD5-10	ENSG00000111731	-0.00194462	0.00209879	-0.926544	0.354889
chr12:22643763|22673660	chr12_22673660_22643763:+	chr12	22673660	22643763	+	ETNK1	circETNK1-1	ENSG00000139163	0.00202433	0.00835308	0.242346	0.808673
chr12:22659014|22673660	chr12_22673660_22659014:+	chr12	22673660	22659014	+	ETNK1	circETNK1-2	ENSG00000139163	-0.00298429	0.00216414	-1.37898	0.168903
chr12:22969363|22972468	chr12_22972468_22969363:+	chr12	22972468	22969363	+	AC084816.1	circAC084816.1-1	ENSG00000256995	0.00182549	0.00403753	0.452131	0.651493
chr12:23046108|23057897	chr12_23057897_23046108:+	chr12	23057897	23046108	+	AC084816.1	circAC084816.1-2	ENSG00000256995	0.00295043	0.00201938	1.46106	0.145018
chr12:23734684|23755724	chr12_23734684_23755724:-	chr12	23734684	23755724	-	SOX5	circSOX5-1	ENSG00000134532	-0.00145648	0.00545697	-0.266903	0.789722
chr12:23734684|23846193	chr12_23734684_23846193:-	chr12	23734684	23846193	-	SOX5	circSOX5-2	ENSG00000134532	-0.00198119	0.00213227	-0.929147	0.353541
chr12:23734684|23896024	chr12_23734684_23896024:-	chr12	23734684	23896024	-	SOX5	circSOX5-3	ENSG00000134532	0.00168071	0.00234705	0.716095	0.474475
chr12:23755638|23896024	chr12_23755638_23896024:-	chr12	23755638	23896024	-	SOX5	circSOX5-4	ENSG00000134532	-0.00326594	0.00476709	-0.6851	0.493796
chr12:23845983|23896024	chr12_23845983_23896024:-	chr12	23845983	23896024	-	SOX5	circSOX5-5	ENSG00000134532	-0.0153962	0.00534068	-2.88282	0.00421863	down
chr12:24213343|24368639	chr12_24213343_24368639:-	chr12	24213343	24368639	-	AC069208.1	circAC069208.1-1	ENSG00000255864	-0.00181124	0.00546206	-0.331603	0.740414
chr12:24277216|24368639	chr12_24277216_24368639:-	chr12	24277216	24368639	-	AC069208.1	circAC069208.1-2	ENSG00000255864	-0.00283033	0.00211458	-1.33849	0.181725
chr12:138267|141285	chr12_141285_138267:+	chr12	141285	138267	+	IQSEC3	circIQSEC3	ENSG00000120645	-0.00307239	0.00577188	-0.532303	0.5949
chr12:24829823|24836596	chr12_24829823_24836596:-	chr12	24829823	24836596	-	BCAT1	circBCAT1-1	ENSG00000060982	-0.000134459	0.00235092	-0.0571944	0.954427
chr12:24832723|24836596	chr12_24832723_24836596:-	chr12	24832723	24836596	-	BCAT1	circBCAT1-2	ENSG00000060982	-0.000260147	0.0029741	-0.0874706	0.930354
chr12:25017134|25026866	chr12_25026866_25017134:+	chr12	25026866	25017134	+	LRMP	circLRMP-1	ENSG00000118308	-0.00168622	0.00208956	-0.806971	0.420306
chr12:25079244|25083493	chr12_25083493_25079244:+	chr12	25083493	25079244	+	LRMP	circLRMP-2	ENSG00000118308	-0.01111	0.00483681	-2.29697	0.0222913
chr12:25079244|25090197	chr12_25090197_25079244:+	chr12	25090197	25079244	+	LRMP	circLRMP-3	ENSG00000118308	-0.00378185	0.00361941	-1.04488	0.296897
chr12:25121753|25161197	chr12_25121753_25161197:-	chr12	25121753	25161197	-	CASC1	circCASC1-1	ENSG00000118307	0.00203771	0.00239235	0.85176	0.395009
chr12:25144365|25161197	chr12_25144365_25161197:-	chr12	25144365	25161197	-	CASC1	circCASC1-2	ENSG00000118307	0.00121474	0.00199063	0.610229	0.54216
chr12:2486104|2512984	chr12_2512984_2486104:+	chr12	2512984	2486104	+	CACNA1C	circCACNA1C-2	ENSG00000151067	-0.00375545	0.00249152	-1.50729	0.132762
chr12:2493190|2512984	chr12_2512984_2493190:+	chr12	2512984	2493190	+	CACNA1C	circCACNA1C-3	ENSG00000151067	-0.00914223	0.00532443	-1.71704	0.086978
chr12:2504436|2512984	chr12_2512984_2504436:+	chr12	2512984	2504436	+	CACNA1C	circCACNA1C-4	ENSG00000151067	-0.0421345	0.0361153	-1.16666	0.244248
chr12:26055236|26067713	chr12_26067713_26055236:+	chr12	26067713	26055236	+	RASSF8	circRASSF8-1	ENSG00000123094	0.003265	0.00489318	0.667255	0.505109
chr12:26055279|26067713	chr12_26067713_26055279:+	chr12	26067713	26055279	+	RASSF8	circRASSF8-2	ENSG00000123094	-0.00419299	0.00767256	-0.546491	0.585124
chr12:26064498|26067713	chr12_26067713_26064498:+	chr12	26067713	26064498	+	RASSF8	circRASSF8-3	ENSG00000123094	0.00102035	0.00273162	0.373533	0.709008
chr12:26387434|26475418	chr12_26387434_26475418:-	chr12	26387434	26475418	-	ITPR2	circITPR2-1	ENSG00000123104	0.000142375	0.00256874	0.0554259	0.955835
chr12:26411320|26443650	chr12_26411320_26443650:-	chr12	26411320	26443650	-	ITPR2	circITPR2-2	ENSG00000123104	0.00118779	0.00294179	0.403766	0.686665
chr12:26415303|26443650	chr12_26415303_26443650:-	chr12	26415303	26443650	-	ITPR2	circITPR2-3	ENSG00000123104	-0.00333267	0.00272666	-1.22225	0.222547
chr12:26481131|26655852	chr12_26481131_26655852:-	chr12	26481131	26655852	-	ITPR2	circITPR2-4	ENSG00000123104	0.00635111	0.00407344	1.55915	0.119988
chr12:26550247|26561952	chr12_26550247_26561952:-	chr12	26550247	26561952	-	ITPR2	circITPR2-5	ENSG00000123104	-0.00235729	0.00208714	-1.12944	0.259593
chr12:26550247|26602706	chr12_26550247_26602706:-	chr12	26550247	26602706	-	ITPR2	circITPR2-6	ENSG00000123104	-0.00376112	0.00493809	-0.761656	0.446848
chr12:26550247|26632059	chr12_26550247_26632059:-	chr12	26550247	26632059	-	ITPR2	circITPR2-7	ENSG00000123104	-0.00192415	0.00251689	-0.764495	0.445158
chr12:26550247|26655852	chr12_26550247_26655852:-	chr12	26550247	26655852	-	ITPR2	circITPR2-8	ENSG00000123104	0.000242229	0.002451	0.0988286	0.921339
chr12:26550247|26716242	chr12_26550247_26716242:-	chr12	26550247	26716242	-	ITPR2	circITPR2-9	ENSG00000123104	0.00807012	0.0057613	1.40075	0.162297
chr12:26578713|26602706	chr12_26578713_26602706:-	chr12	26578713	26602706	-	ITPR2	circITPR2-10	ENSG00000123104	-0.000739181	0.00202557	-0.364924	0.715418
chr12:26595465|26602706	chr12_26595465_26602706:-	chr12	26595465	26602706	-	ITPR2	circITPR2-11	ENSG00000123104	7.18654e-05	0.00218271	0.0329248	0.973756
chr12:26621123|26632059	chr12_26621123_26632059:-	chr12	26621123	26632059	-	ITPR2	circITPR2-12	ENSG00000123104	-0.00506852	0.00262265	-1.93259	0.0542032
chr12:26628033|26655852	chr12_26628033_26655852:-	chr12	26628033	26655852	-	ITPR2	circITPR2-13	ENSG00000123104	0.00214012	0.00168659	1.26891	0.205433
chr12:26681874|26716242	chr12_26681874_26716242:-	chr12	26681874	26716242	-	ITPR2	circITPR2-14	ENSG00000123104	-0.00269042	0.00312554	-0.860786	0.390026
chr12:26695606|26716242	chr12_26695606_26716242:-	chr12	26695606	26716242	-	ITPR2	circITPR2-15	ENSG00000123104	-0.00336301	0.00459215	-0.73234	0.464518
chr12:26711173|26725765	chr12_26711173_26725765:-	chr12	26711173	26725765	-	ITPR2	circITPR2-16	ENSG00000123104	-4.43983e-05	0.00411676	-0.0107848	0.991402
chr12:26924355|26928905	chr12_26924355_26928905:-	chr12	26924355	26928905	-	INTS13	circINTS13	ENSG00000064102	0.000856912	0.0017294	0.495495	0.620604
chr12:26954145|26957743	chr12_26957743_26954145:+	chr12	26957743	26954145	+	FGFR1OP2	circFGFR1OP2	ENSG00000111790	-0.000556687	0.0031591	-0.176217	0.860239
chr12:26979784|26990627	chr12_26979784_26990627:-	chr12	26979784	26990627	-	TM7SF3	circTM7SF3-1	ENSG00000064115	-0.00114768	0.00306875	-0.37399	0.708669
chr12:26979784|26999676	chr12_26979784_26999676:-	chr12	26979784	26999676	-	TM7SF3	circTM7SF3-2	ENSG00000064115	-0.000795926	0.00312435	-0.254749	0.799087
chr12:26982773|26999676	chr12_26982773_26999676:-	chr12	26982773	26999676	-	TM7SF3	circTM7SF3-3	ENSG00000064115	-0.000336958	0.00272322	-0.123735	0.901606
chr12:26990450|26999676	chr12_26990450_26999676:-	chr12	26990450	26999676	-	TM7SF3	circTM7SF3-4	ENSG00000064115	-0.0128278	0.00601543	-2.13249	0.0337575
chr12:26990450|27003390	chr12_26990450_27003390:-	chr12	26990450	27003390	-	TM7SF3	circTM7SF3-5	ENSG00000064115	0.000983392	0.00581262	0.169182	0.865764
chr12:26995237|27003390	chr12_26995237_27003390:-	chr12	26995237	27003390	-	TM7SF3	circTM7SF3-6	ENSG00000064115	-0.0019946	0.00306437	-0.650902	0.515595
chr12:26996742|26999676	chr12_26996742_26999676:-	chr12	26996742	26999676	-	TM7SF3	circTM7SF3-7	ENSG00000064115	-0.00714955	0.00930686	-0.768203	0.442955
chr12:26996742|27003390	chr12_26996742_27003390:-	chr12	26996742	27003390	-	TM7SF3	circTM7SF3-8	ENSG00000064115	-0.00178363	0.00266489	-0.669309	0.5038
chr12:27368262|27370230	chr12_27370230_27368262:+	chr12	27370230	27368262	+	ARNTL2	circARNTL2-1	ENSG00000029153	-0.0224218	0.0169246	-1.32481	0.186217
chr12:27368262|27380404	chr12_27380404_27368262:+	chr12	27380404	27368262	+	ARNTL2	circARNTL2-2	ENSG00000029153	-0.00363061	0.0032838	-1.10561	0.269757
chr12:27368262|27390239	chr12_27390239_27368262:+	chr12	27390239	27368262	+	ARNTL2	circARNTL2-3	ENSG00000029153	0.00522207	0.00606306	0.861292	0.389747
chr12:27368262|27403541	chr12_27403541_27368262:+	chr12	27403541	27368262	+	ARNTL2	circARNTL2-4	ENSG00000029153	-0.00107011	0.00521286	-0.205283	0.837487
chr12:27650010|27656730	chr12_27656730_27650010:+	chr12	27656730	27650010	+	PPFIBP1	circPPFIBP1-1	ENSG00000110841	-0.00481406	0.00223	-2.15877	0.0316398
chr12:27656616|27660945	chr12_27660945_27656616:+	chr12	27660945	27656616	+	PPFIBP1	circPPFIBP1-2	ENSG00000110841	0.0113529	0.00928876	1.22222	0.222558
chr12:27714780|27724186	chr12_27724186_27714780:+	chr12	27724186	27714780	+	MRPS35	circMRPS35-1	ENSG00000061794	-0.0912368	0.085793	-1.06345	0.28841
chr12:27714780|27725667	chr12_27725667_27714780:+	chr12	27725667	27714780	+	MRPS35	circMRPS35-2	ENSG00000061794	0.000968284	0.00674465	0.143563	0.885939
chr12:27714780|27737608	chr12_27737608_27714780:+	chr12	27737608	27714780	+	MRPS35	circMRPS35-3	ENSG00000061794	-0.00648164	0.0132335	-0.48979	0.624631
chr12:27719808|27724186	chr12_27724186_27719808:+	chr12	27724186	27719808	+	MRPS35	circMRPS35-4	ENSG00000061794	-0.00141008	0.00241187	-0.58464	0.559218
chr12:28225795|28259442	chr12_28259442_28225795:+	chr12	28259442	28225795	+	CCDC91	circCCDC91-1	ENSG00000123106	-0.00276749	0.00249115	-1.11093	0.267465
chr12:28255581|28307749	chr12_28307749_28255581:+	chr12	28307749	28255581	+	CCDC91	circCCDC91-2	ENSG00000123106	0.00489078	0.00642403	0.761326	0.447045
chr12:28255581|28391411	chr12_28391411_28255581:+	chr12	28391411	28255581	+	CCDC91	circCCDC91-3	ENSG00000123106	0.00228878	0.00353636	0.647213	0.517976
chr12:28305649|28307749	chr12_28307749_28305649:+	chr12	28307749	28305649	+	CCDC91	circCCDC91-4	ENSG00000123106	-0.070568	0.10143	-0.695733	0.487121
chr12:28305649|28362515	chr12_28362515_28305649:+	chr12	28362515	28305649	+	CCDC91	circCCDC91-5	ENSG00000123106	-0.00642288	0.00339472	-1.89202	0.0594261
chr12:28305649|28391411	chr12_28391411_28305649:+	chr12	28391411	28305649	+	CCDC91	circCCDC91-6	ENSG00000123106	-0.0606171	0.0410911	-1.47519	0.141184
chr12:28305649|28412938	chr12_28412938_28305649:+	chr12	28412938	28305649	+	CCDC91	circCCDC91-7	ENSG00000123106	-0.00488263	0.00429732	-1.1362	0.256755
chr12:28305649|28452654	chr12_28452654_28305649:+	chr12	28452654	28305649	+	CCDC91	circCCDC91-8	ENSG00000123106	0.00478428	0.00884407	0.540959	0.588927
chr12:28305649|28484165	chr12_28484165_28305649:+	chr12	28484165	28305649	+	CCDC91	circCCDC91-9	ENSG00000123106	0.00170852	0.00738079	0.231483	0.817094
chr12:28391304|28452654	chr12_28452654_28391304:+	chr12	28452654	28391304	+	CCDC91	circCCDC91-10	ENSG00000123106	-0.00481573	0.0207305	-0.232301	0.816458
chr12:28391304|28484165	chr12_28484165_28391304:+	chr12	28484165	28391304	+	CCDC91	circCCDC91-11	ENSG00000123106	-0.00437327	0.0140287	-0.311737	0.755451
chr12:28391304|28549130	chr12_28549130_28391304:+	chr12	28549130	28391304	+	CCDC91	circCCDC91-12	ENSG00000123106	0.00010291	0.00236222	0.0435647	0.96528
chr12:28450161|28484165	chr12_28484165_28450161:+	chr12	28484165	28450161	+	CCDC91	circCCDC91-13	ENSG00000123106	0.00843272	0.00631494	1.33536	0.182744
chr12:28450161|28549130	chr12_28549130_28450161:+	chr12	28549130	28450161	+	CCDC91	circCCDC91-14	ENSG00000123106	-0.00422312	0.00343956	-1.22781	0.220456
chr12:2820086|2821792	chr12_2821792_2820086:+	chr12	2821792	2820086	+	ITFG2	circITFG2	ENSG00000111203	-0.0156036	0.00687733	-2.26884	0.0239697
chr12:29293300|29297200	chr12_29297200_29293300:+	chr12	29297200	29293300	+	FAR2	circFAR2-1	ENSG00000064763	0.000185008	0.00682349	0.0271134	0.978387
chr12:29293300|29317012	chr12_29317012_29293300:+	chr12	29317012	29293300	+	FAR2	circFAR2-2	ENSG00000064763	-0.000857026	0.00214822	-0.398947	0.690208
chr12:29293300|29321924	chr12_29321924_29293300:+	chr12	29321924	29293300	+	FAR2	circFAR2-3	ENSG00000064763	-0.0107513	0.00631172	-1.70339	0.0895045
chr12:29604178|29660885	chr12_29604178_29660885:-	chr12	29604178	29660885	-	TMTC1	circTMTC1-1	ENSG00000133687	-0.00117099	0.00216336	-0.541281	0.588705
chr12:29633147|29660885	chr12_29633147_29660885:-	chr12	29633147	29660885	-	TMTC1	circTMTC1-2	ENSG00000133687	-0.00258105	0.00397627	-0.649112	0.51675
chr12:29659880|29660885	chr12_29659880_29660885:-	chr12	29659880	29660885	-	TMTC1	circTMTC1-3	ENSG00000133687	-0.00114572	0.00333888	-0.343144	0.731724
chr12:29751666|29758777	chr12_29751666_29758777:-	chr12	29751666	29758777	-	TMTC1	circTMTC1-4	ENSG00000133687	-0.00458806	0.00315204	-1.45558	0.146526
chr12:29751666|29768075	chr12_29751666_29768075:-	chr12	29751666	29768075	-	TMTC1	circTMTC1-5	ENSG00000133687	-0.00708466	0.00380549	-1.8617	0.0635982
chr12:30661141|30666251	chr12_30661141_30666251:-	chr12	30661141	30666251	-	IPO8	circIPO8-1	ENSG00000133704	0.00420942	0.00285714	1.4733	0.141692
chr12:30669183|30684457	chr12_30669183_30684457:-	chr12	30669183	30684457	-	IPO8	circIPO8-2	ENSG00000133704	-0.00148408	0.0021329	-0.695803	0.487077
chr12:30728648|30751133	chr12_30728648_30751133:-	chr12	30728648	30751133	-	CAPRIN2	circCAPRIN2-1	ENSG00000110888	-0.00553091	0.00356701	-1.55057	0.122031
chr12:30734968|30741106	chr12_30734968_30741106:-	chr12	30734968	30741106	-	CAPRIN2	circCAPRIN2-2	ENSG00000110888	-0.00240056	0.00183403	-1.30889	0.191546
chr12:31389324|31409384	chr12_31389324_31409384:-	chr12	31389324	31409384	-	DENND5B	circDENND5B-1	ENSG00000170456	-0.00331	0.00199574	-1.65853	0.0982275
chr12:31392267|31409384	chr12_31392267_31409384:-	chr12	31392267	31409384	-	DENND5B	circDENND5B-2	ENSG00000170456	-0.00328627	0.00166935	-1.96859	0.0498968
chr12:31398175|31409384	chr12_31398175_31409384:-	chr12	31398175	31409384	-	DENND5B	circDENND5B-3	ENSG00000170456	-0.00250041	0.00318407	-0.785287	0.432889
chr12:31402498|31426424	chr12_31402498_31426424:-	chr12	31402498	31426424	-	DENND5B	circDENND5B-4	ENSG00000170456	0.00113315	0.00230193	0.492261	0.622886
chr12:31413436|31426424	chr12_31413436_31426424:-	chr12	31413436	31426424	-	DENND5B	circDENND5B-5	ENSG00000170456	0.000493991	0.00220346	0.224189	0.822759
chr12:31423597|31426424	chr12_31423597_31426424:-	chr12	31423597	31426424	-	DENND5B	circDENND5B-6	ENSG00000170456	0.000744028	0.0019875	0.374354	0.708398
chr12:31423597|31433248	chr12_31423597_31433248:-	chr12	31423597	31433248	-	DENND5B	circDENND5B-7	ENSG00000170456	-0.00231424	0.00317281	-0.729397	0.466313
chr12:31423597|31447769	chr12_31423597_31447769:-	chr12	31423597	31447769	-	DENND5B	circDENND5B-8	ENSG00000170456	0.00129529	0.0027081	0.478304	0.632773
chr12:31426293|31447769	chr12_31426293_31447769:-	chr12	31426293	31447769	-	DENND5B	circDENND5B-9	ENSG00000170456	-0.00529834	0.00429608	-1.2333	0.218406
chr12:31433155|31447769	chr12_31433155_31447769:-	chr12	31433155	31447769	-	DENND5B	circDENND5B-10	ENSG00000170456	-0.0102816	0.0049659	-2.07044	0.0392445
chr12:31442775|31447769	chr12_31442775_31447769:-	chr12	31442775	31447769	-	DENND5B	circDENND5B-11	ENSG00000170456	-0.033913	0.0206815	-1.63977	0.102074
chr12:31442775|31452476	chr12_31442775_31452476:-	chr12	31442775	31452476	-	DENND5B	circDENND5B-12	ENSG00000170456	-0.00335746	0.00415202	-0.808634	0.41935
chr12:31442775|31460381	chr12_31442775_31460381:-	chr12	31442775	31460381	-	DENND5B	circDENND5B-13	ENSG00000170456	-7.84544e-05	0.0028633	-0.0274	0.978158
chr12:31442775|31495919	chr12_31442775_31495919:-	chr12	31442775	31495919	-	DENND5B	circDENND5B-14	ENSG00000170456	0.00532264	0.00463317	1.14881	0.251525
chr12:31447538|31452476	chr12_31447538_31452476:-	chr12	31447538	31452476	-	DENND5B	circDENND5B-15	ENSG00000170456	0.00101309	0.00516171	0.19627	0.844529
chr12:31447538|31460381	chr12_31447538_31460381:-	chr12	31447538	31460381	-	DENND5B	circDENND5B-16	ENSG00000170456	-0.00282201	0.00394174	-0.715928	0.474578
chr12:31447538|31495919	chr12_31447538_31495919:-	chr12	31447538	31495919	-	DENND5B	circDENND5B-17	ENSG00000170456	-0.00542521	0.00262988	-2.06291	0.0399592
chr12:31451940|31452476	chr12_31451940_31452476:-	chr12	31451940	31452476	-	DENND5B	circDENND5B-18	ENSG00000170456	-0.00408546	0.00298857	-1.36703	0.172614
chr12:31451940|31460381	chr12_31451940_31460381:-	chr12	31451940	31460381	-	DENND5B	circDENND5B-19	ENSG00000170456	-0.0013364	0.00181025	-0.738241	0.46093
chr12:31451940|31495919	chr12_31451940_31495919:-	chr12	31451940	31495919	-	DENND5B	circDENND5B-20	ENSG00000170456	-0.0036131	0.0065037	-0.555545	0.578925
chr12:31479589|31480255	chr12_31479589_31480255:-	chr12	31479589	31480255	-	DENND5B	circDENND5B-21	ENSG00000170456	0.00257588	0.00155859	1.6527	0.0994104
chr12:31495810|31499671	chr12_31495810_31499671:-	chr12	31495810	31499671	-	DENND5B	circDENND5B-22	ENSG00000170456	-0.000391844	0.00366867	-0.106808	0.915011
chr12:31689007|31702007	chr12_31689007_31702007:-	chr12	31689007	31702007	-	AMN1	circAMN1-1	ENSG00000151743	-0.00953266	0.00944462	-1.00932	0.313613
chr12:31689007|31709425	chr12_31689007_31709425:-	chr12	31689007	31709425	-	AMN1	circAMN1-2	ENSG00000151743	-0.0197914	0.0102445	-1.9319	0.0542888
chr12:31697361|31702007	chr12_31697361_31702007:-	chr12	31697361	31702007	-	AMN1	circAMN1-3	ENSG00000151743	-0.00193193	0.00230318	-0.838813	0.402225
chr12:31697361|31709425	chr12_31697361_31709425:-	chr12	31697361	31709425	-	AMN1	circAMN1-4	ENSG00000151743	0.00252409	0.00271479	0.929754	0.353226
chr12:31701863|31709425	chr12_31701863_31709425:-	chr12	31701863	31709425	-	AMN1	circAMN1-5	ENSG00000151743	-0.00208489	0.00245204	-0.850266	0.395838
chr12:32576266|32611283	chr12_32611283_32576266:+	chr12	32611283	32576266	+	FGD4	circFGD4-1	ENSG00000139132	-0.00515202	0.00473603	-1.08784	0.277518
chr12:32581960|32602317	chr12_32602317_32581960:+	chr12	32602317	32581960	+	FGD4	circFGD4-2	ENSG00000139132	0.00337081	0.00238175	1.41527	0.158
chr12:32581960|32611283	chr12_32611283_32581960:+	chr12	32611283	32581960	+	FGD4	circFGD4-3	ENSG00000139132	0.008062	0.00627451	1.28488	0.199799
chr12:32598497|32611283	chr12_32611283_32598497:+	chr12	32611283	32598497	+	FGD4	circFGD4-4	ENSG00000139132	0.000642064	0.0187762	0.0341956	0.972743
chr12:32598497|32625779	chr12_32625779_32598497:+	chr12	32625779	32598497	+	FGD4	circFGD4-5	ENSG00000139132	-0.00305973	0.00287179	-1.06544	0.28751
chr12:32607957|32611283	chr12_32611283_32607957:+	chr12	32611283	32607957	+	FGD4	circFGD4-6	ENSG00000139132	-0.01205	0.00724507	-1.66321	0.0972883
chr12:32619698|32633689	chr12_32633689_32619698:+	chr12	32633689	32619698	+	FGD4	circFGD4-7	ENSG00000139132	-0.00749254	0.00365374	-2.05065	0.041147
chr12:32708153|32718763	chr12_32718763_32708153:+	chr12	32718763	32708153	+	DNM1L	circDNM1L-1	ENSG00000087470	-0.0174891	0.00686746	-2.54666	0.0113624
chr12:32710929|32713371	chr12_32713371_32710929:+	chr12	32713371	32710929	+	DNM1L	circDNM1L-2	ENSG00000087470	-0.00553523	0.00250039	-2.21375	0.0275786
chr12:32710929|32718763	chr12_32718763_32710929:+	chr12	32718763	32710929	+	DNM1L	circDNM1L-3	ENSG00000087470	-0.00557074	0.00342405	-1.62694	0.104772
chr12:32710929|32722633	chr12_32722633_32710929:+	chr12	32722633	32710929	+	DNM1L	circDNM1L-4	ENSG00000087470	0.00183354	0.00215757	0.849815	0.396088
chr12:32713209|32722633	chr12_32722633_32713209:+	chr12	32722633	32713209	+	DNM1L	circDNM1L-5	ENSG00000087470	-0.00165612	0.0120095	-0.1379	0.89041
chr12:32718643|32722633	chr12_32722633_32718643:+	chr12	32722633	32718643	+	DNM1L	circDNM1L-6	ENSG00000087470	-0.0063072	0.00352186	-1.79087	0.0742957
chr12:3568706|3583208	chr12_3583208_3568706:+	chr12	3583208	3568706	+	PRMT8	circPRMT8	ENSG00000111218	-0.0019584	0.00460186	-0.425566	0.670721
chr12:38677452|38762216	chr12_38677452_38762216:-	chr12	38677452	38762216	-	CPNE8	circCPNE8-1	ENSG00000139117	0.000185319	0.00195602	0.0947431	0.924581
chr12:38693657|38730358	chr12_38693657_38730358:-	chr12	38693657	38730358	-	CPNE8	circCPNE8-2	ENSG00000139117	-0.00321082	0.00242682	-1.32306	0.186798
chr12:38693657|38762216	chr12_38693657_38762216:-	chr12	38693657	38762216	-	CPNE8	circCPNE8-3	ENSG00000139117	-0.000494752	0.00314631	-0.157248	0.875152
chr12:38723772|38762216	chr12_38723772_38762216:-	chr12	38723772	38762216	-	CPNE8	circCPNE8-4	ENSG00000139117	-0.000645068	0.00403902	-0.159709	0.873215
chr12:38723772|38776301	chr12_38723772_38776301:-	chr12	38723772	38776301	-	CPNE8	circCPNE8-5	ENSG00000139117	-0.00185304	0.00352043	-0.526368	0.599011
chr12:38760847|38776301	chr12_38760847_38776301:-	chr12	38760847	38776301	-	CPNE8	circCPNE8-6	ENSG00000139117	0.00192415	0.00807069	0.238412	0.81172
chr12:38829379|38848662	chr12_38829379_38848662:-	chr12	38829379	38848662	-	CPNE8	circCPNE8-7	ENSG00000139117	-0.00132382	0.00235832	-0.561341	0.574973
chr12:38829379|38874511	chr12_38829379_38874511:-	chr12	38829379	38874511	-	CPNE8	circCPNE8-8	ENSG00000139117	-0.00975323	0.00761208	-1.28128	0.201058
chr12:3814037|3830018	chr12_3814037_3830018:-	chr12	3814037	3830018	-	PARP11	circPARP11	ENSG00000111224	-0.000915374	0.00249314	-0.367157	0.713754
chr12:39337096|39363213	chr12_39337096_39363213:-	chr12	39337096	39363213	-	KIF21A	circKIF21A-1	ENSG00000139116	0.00153282	0.002105	0.728178	0.467058
chr12:39356832|39363213	chr12_39356832_39363213:-	chr12	39356832	39363213	-	KIF21A	circKIF21A-2	ENSG00000139116	-0.00499522	0.00543282	-0.919452	0.358579
chr12:39363098|39370261	chr12_39363098_39370261:-	chr12	39363098	39370261	-	KIF21A	circKIF21A-3	ENSG00000139116	-0.000368318	0.00225117	-0.163612	0.870144
chr12:39573716|39586297	chr12_39573716_39586297:-	chr12	39573716	39586297	-	ABCD2	circABCD2-1	ENSG00000173208	0.00350767	0.00262177	1.3379	0.181916
chr12:39579535|39607714	chr12_39579535_39607714:-	chr12	39579535	39607714	-	ABCD2	circABCD2-2	ENSG00000173208	0.000214909	0.00257749	0.0833789	0.933604
chr12:39600571|39607714	chr12_39600571_39607714:-	chr12	39600571	39607714	-	ABCD2	circABCD2-3	ENSG00000173208	-0.000121859	0.00335432	-0.0363289	0.971044
chr12:292759|356537	chr12_292759_356537:-	chr12	292759	356537	-	KDM5A	circKDM5A-1	ENSG00000073614	-0.00100247	0.00225692	-0.444174	0.657228
chr12:39951257|40048210	chr12_39951257_40048210:-	chr12	39951257	40048210	-	SLC2A13	circSLC2A13-1	ENSG00000151229	-0.00223153	0.00293014	-0.761581	0.446893
chr12:40028301|40048210	chr12_40028301_40048210:-	chr12	40028301	40048210	-	SLC2A13	circSLC2A13-2	ENSG00000151229	-0.0261787	0.0236739	-1.10581	0.269674
chr12:40232274|40249945	chr12_40249945_40232274:+	chr12	40249945	40232274	+	LRRK2	circLRRK2-1	ENSG00000188906	-0.000674486	0.00252052	-0.267598	0.789188
chr12:40302789|40304134	chr12_40304134_40302789:+	chr12	40304134	40302789	+	LRRK2	circLRRK2-2	ENSG00000188906	-0.00252208	0.00458729	-0.549797	0.582857
chr12:40313972|40340454	chr12_40340454_40313972:+	chr12	40340454	40313972	+	LRRK2	circLRRK2-3	ENSG00000188906	0.000220505	0.00254447	0.0866605	0.930998
chr12:40908357|40924652	chr12_40924652_40908357:+	chr12	40924652	40908357	+	CNTN1	circCNTN1-1	ENSG00000018236	0.0001338	0.00331236	0.0403941	0.967805
chr12:40908357|40944170	chr12_40944170_40908357:+	chr12	40944170	40908357	+	CNTN1	circCNTN1-2	ENSG00000018236	3.03778e-05	0.00245722	0.0123627	0.990144
chr12:40908357|40959234	chr12_40959234_40908357:+	chr12	40959234	40908357	+	CNTN1	circCNTN1-3	ENSG00000018236	-0.00265223	0.00397387	-0.667417	0.505005
chr12:40918639|40944170	chr12_40944170_40918639:+	chr12	40944170	40918639	+	CNTN1	circCNTN1-4	ENSG00000018236	0.00954322	0.00336506	2.83598	0.00487106	up
chr12:40939335|40959234	chr12_40959234_40939335:+	chr12	40959234	40939335	+	CNTN1	circCNTN1-5	ENSG00000018236	0.000184181	0.00234921	0.0784011	0.93756
chr12:40939335|41016916	chr12_41016916_40939335:+	chr12	41016916	40939335	+	CNTN1	circCNTN1-6	ENSG00000018236	-0.000829542	0.00285463	-0.290595	0.771556
chr12:41014228|41029219	chr12_41029219_41014228:+	chr12	41029219	41014228	+	CNTN1	circCNTN1-7	ENSG00000018236	-0.0102318	0.0170785	-0.599105	0.549543
chr12:42097442|42119171	chr12_42097442_42119171:-	chr12	42097442	42119171	-	GXYLT1	circGXYLT1	ENSG00000151233	-0.0104659	0.00349927	-2.99088	0.00300626	down
chr12:42199136|42210619	chr12_42199136_42210619:-	chr12	42199136	42210619	-	YAF2	circYAF2-1	ENSG00000015153	-0.00447131	0.0172223	-0.259623	0.795328
chr12:42210355|42210680	chr12_42210355_42210680:-	chr12	42210355	42210680	-	YAF2	circYAF2-2	ENSG00000015153	-0.0198097	0.0108545	-1.82502	0.068966
chr12:42317340|42324104	chr12_42317340_42324104:-	chr12	42317340	42324104	-	ZCRB1	circZCRB1	ENSG00000139168	-0.00569692	0.00413417	-1.37801	0.169202
chr12:42335883|42375074	chr12_42375074_42335883:+	chr12	42375074	42335883	+	PPHLN1	circPPHLN1-1	ENSG00000134283	0.00116384	0.00182598	0.637379	0.524352
chr12:42335883|42398994	chr12_42398994_42335883:+	chr12	42398994	42335883	+	PPHLN1	circPPHLN1-2	ENSG00000134283	0.00293499	0.00196378	1.49456	0.136052
chr12:42351885|42398994	chr12_42398994_42351885:+	chr12	42398994	42351885	+	PPHLN1	circPPHLN1-3	ENSG00000134283	0.0101005	0.0256311	0.394071	0.693801
chr12:42355161|42387535	chr12_42387535_42355161:+	chr12	42387535	42355161	+	PPHLN1	circPPHLN1-4	ENSG00000134283	0.000238842	0.00301678	0.0791712	0.936948
chr12:42355161|42393689	chr12_42393689_42355161:+	chr12	42393689	42355161	+	PPHLN1	circPPHLN1-5	ENSG00000134283	0.00124815	0.00209977	0.594421	0.552667
chr12:42355161|42398994	chr12_42398994_42355161:+	chr12	42398994	42355161	+	PPHLN1	circPPHLN1-6	ENSG00000134283	-0.00470876	0.00752251	-0.625956	0.531807
chr12:42374863|42398994	chr12_42398994_42374863:+	chr12	42398994	42374863	+	PPHLN1	circPPHLN1-7	ENSG00000134283	0.00561322	0.00678738	0.827007	0.408873
chr12:328835|356537	chr12_328835_356537:-	chr12	328835	356537	-	KDM5A	circKDM5A-2	ENSG00000073614	-0.00406209	0.00399759	-1.01613	0.310363
chr12:43742457|43748609	chr12_43742457_43748609:-	chr12	43742457	43748609	-	PUS7L	circPUS7L	ENSG00000129317	-0.0128246	0.0107045	-1.19805	0.231818
chr12:44143525|44211387	chr12_44211387_44143525:+	chr12	44211387	44143525	+	TMEM117	circTMEM117-1	ENSG00000139173	-0.000772872	0.00275843	-0.280186	0.779523
chr12:44143525|44299739	chr12_44299739_44143525:+	chr12	44299739	44143525	+	TMEM117	circTMEM117-2	ENSG00000139173	0.00113258	0.00278154	0.407178	0.68416
chr12:44520005|44532721	chr12_44520005_44532721:-	chr12	44520005	44532721	-	NELL2	circNELL2-1	ENSG00000184613	-0.001481	0.00297007	-0.49864	0.618389
chr12:44607169|44665609	chr12_44607169_44665609:-	chr12	44607169	44665609	-	NELL2	circNELL2-2	ENSG00000184613	0.00198893	0.00394117	0.504654	0.614163
[truncated: 13,667 more rows]
