# Supplementary material for: Trans-genetic effects of circular RNA expression quantitative trait loci and potential causal mechanisms in autism
Source: Mol Psychiatry. 2022 Aug 12;27(11):4695–706. doi: 10.1038/s41380-022-01714-4 (PMC9734057; doi:10.1038/s41380-022-01714-4)
Supplement: Supplementary file 8 — Supplementary Data 7 [file 41380_2022_1714_MOESM8_ESM.xlsx]

## Sheet: FUSION_circRNA_SCZ
circRNA_ID	circID2	circID3	HostGene	CHR	P0	P1	HSQ	BEST.GWAS.ID	BEST.GWAS.Z	EQTL.ID	EQTL.R2	EQTL.Z	EQTL.GWAS.Z	NSNP	NWGT	MODEL	MODELCV.R2	MODELCV.PV	TWAS.Z	TWAS.P	TWAS.P.Bonferroni-correction	FUSION-prioritized circRNAs (1:yes; 0: no)	Conditionally.independent (1:yes; 0: no)	DE-circRNAs (up: upregulated; down: downregulated)
chr1_108798237_108796234:+	chr1:108796234|108798237	circSTXBP3-4	STXBP3	1	108796234	108798237	0.1456	rs11102213	3.36	rs12132545	0.053992	5.34	-1.5860	816	1	top1	0.054	6.9e-06	-1.5860	0.113	1	0	0
chr1_112555868_112598086:-	chr1:112555868|112598086	circST7L-2	ST7L	1	112555868	112598086	0.0625	rs140245893	-4.01	rs146092491	0.041557	4.31	0.8816	694	23	enet	0.045	4.1e-05	0.0279	0.978	1	0	0
chr1_112555868_112611003:-	chr1:112555868|112611003	circST7L-4	ST7L	1	112555868	112611003	0.0825	rs140245893	-4.06	rs61818774	0.011213	-3.61	-1.5920	723	1	top1	0.011	0.027	1.5920	0.111	1	0	0
chr1_112576986_112598086:-	chr1:112576986|112598086	circST7L-8	ST7L	1	112576986	112598086	0.0449	rs140245893	-3.96	rs7554345	0.017827	-4.46	0.4810	657	1	top1	0.018	0.0072	-0.4810	0.631	1	0	0
chr1_112581992_112598086:-	chr1:112581992|112598086	circST7L-12	ST7L	1	112581992	112598086	0.0643	rs140245893	-3.95	rs910697	0.077797	-5.37	0.7920	649	1	top1	0.078	7e-08	-0.7920	0.428	1	0	0
chr1_112581992_112611003:-	chr1:112581992|112611003	circST7L-13	ST7L	1	112581992	112611003	0.0479	rs140245893	-4.00	rs12728311	0.010553	-4.29	-1.9050	678	19	enet	0.013	0.019	0.7835	0.433	1	0	0
chr1_113119523_113112479:+	chr1:113112479|113119523	circLRIG2-2	LRIG2	1	113112479	113119523	0.0489	rs35021265	-2.93	rs1216791	0.021918	-4.33	-1.9750	604	13	enet	0.028	0.00091	1.5155	0.13	1	0	0
chr1_113673465_113671734:+	chr1:113671734|113673465	circMAGI3-4	MAGI3	1	113671734	113673465	0.0779	rs61817618	2.26	rs17508814	0.014054	3.80	-0.6620	564	22	enet	0.035	0.00024	-0.3396	0.734	1	0	0
chr1_114399457_114407100:-	chr1:114399457|114407100	circTRIM33-1	TRIM33	1	114399457	114407100	0.0814	rs34864279	4.61	rs112465350	0.057137	-4.83	-0.8220	819	1	top1	0.057	3.8e-06	0.8220	0.411	1	0	0
chr1_117522937_117460489:+	chr1:117460489|117522937	circMAN1A2-10	MAN1A2	1	117460489	117522937	0.0674	rs3767793	3.39	rs3820501	0.055499	4.71	-0.5450	1021	1	top1	0.055	5.1e-06	-0.5450	0.586	1	0	0
chr1_117878009_117920424:-	chr1:117878009|117920424	circGDAP2-1	GDAP2	1	117878009	117920424	0.0508	rs77255787	2.96	rs544173	0.029394	-4.39	-0.8760	910	1	lasso	0.03	0.00067	1.1270	0.26	1	0	0
chr1_147256562_147252623:+	chr1:147252623|147256562	circCHD1L-1	CHD1L	1	147252623	147256562	0.0334	rs61841171	4.83	rs11239957	0.002100	3.74	2.5620	955	35	enet	0.0094	0.039	1.2563	0.209	1	0	0
chr1_147267518_147259837:+	chr1:147259837|147267518	circCHD1L-3	CHD1L	1	147259837	147267518	0.0576	rs7525162	4.87	rs4950385	0.049410	4.36	1.8480	956	1	top1	0.049	1.7e-05	1.8480	0.0646	1	0	0	down
chr1_147285487_147275354:+	chr1:147275354|147285487	circCHD1L-5	CHD1L	1	147275354	147285487	0.0651	rs12406389	4.98	rs9730667	0.028773	-4.32	3.2790	969	9	lasso	0.04	9.9e-05	-4.7760	1.79e-06	0.0025776	1	1
chr1_147648246_147659775:-	chr1:147648246|147659775	circACP6	ACP6	1	147648246	147659775	0.1488	rs61838368	5.13	rs12119079	0.088111	5.16	-1.0570	832	1	top1	0.088	9.4e-09	-1.0570	0.291	1	0	0
chr1_148333214_148335919:-	chr1:148333214|148335919	circLINC01138	LINC01138	1	148333214	148335919	0.102	rs2932454	1.75	rs114066415	0.047519	4.79	1.0255	91	11	enet	0.054	6.5e-06	1.5323	0.125	1	0	0
chr1_149964222_149965878:-	chr1:149964222|149965878	circOTUD7B-2	OTUD7B	1	149964222	149965878	0.1249	rs28366567	-5.71	rs4926400	0.063197	5.37	0.1200	302	1	top1	0.063	1.2e-06	0.1200	0.904	1	0	0
chr1_152341210_152332583:+	chr1:152332583|152341210	circFLG-AS1	FLG-AS1	1	152332583	152341210	0.0206	rs556124	-2.26	rs11204969	0.000518	-3.68	1.1390	693	1	top1	0.00052	0.28	-1.1390	0.255	1	0	0
chr1_155754375_155760641:-	chr1:155754375|155760641	circGON4L-1	GON4L	1	155754375	155760641	0.0314	rs3856261	-4.10	rs6665227	0.056834	-3.88	2.1840	312	1	top1	0.057	4e-06	-2.1840	0.029	1	0	0
chr1_156333547_156334918:-	chr1:156333547|156334918	circCCT3-4	CCT3	1	156333547	156334918	0.1307	rs1171561	3.25	rs2287027	0.133695	-6.97	-1.9880	601	1	top1	0.13	1.1e-12	1.9880	0.0468	1	0	0
chr1_15721388_15717893:+	chr1:15717893|15721388	circPLEKHM2	PLEKHM2	1	15717893	15721388	0.0593	rs61782448	-3.04	rs1006147	0.017771	4.41	-0.9360	858	15	lasso	0.027	0.0012	-0.1081	0.914	1	0	0
chr1_161802272_161778244:+	chr1:161778244|161802272	circATF6-2	ATF6	1	161778244	161802272	0.0543	rs12039519	-2.12	rs10918079	0.065924	5.40	-0.6730	843	1	top1	0.066	7e-07	-0.6730	0.501	1	0	0
chr1_161821161_161778244:+	chr1:161778244|161821161	circATF6-3	ATF6	1	161778244	161821161	0.0714	rs12039519	-2.12	rs10918004	0.057314	6.20	-1.2820	899	93	enet	0.064	9.9e-07	-0.7631	0.445	1	0	0
chr1_16294783_16315435:-	chr1:16294783|16315435	circFBXO42-1	FBXO42	1	16294783	16315435	0.1164	rs114967638	3.01	rs114580482	0.003296	3.91	-0.8346	733	5	lasso	0.011	0.03	0.9684	0.333	1	0	0
chr1_16305803_16315435:-	chr1:16305803|16315435	circFBXO42-2	FBXO42	1	16305803	16315435	0.1039	rs114967638	2.97	rs12064873	0.009074	4.40	1.5000	682	1	top1	0.0091	0.041	1.5000	0.134	1	0	0
chr1_165891322_165890204:+	chr1:165890204|165891322	circUCK2-1	UCK2	1	165890204	165891322	0.0826	rs138477165	3.76	rs10800166	0.006691	3.85	-0.5280	712	4	lasso	0.025	0.0018	0.5236	0.601	1	0	0
chr1_167773368_167765583:+	chr1:167765583|167773368	circMPZL1-1	MPZL1	1	167765583	167773368	0.0605	rs203802	-2.42	rs3767448	0.067464	-5.03	0.2800	997	1	top1	0.067	5.2e-07	-0.2800	0.779	1	0	0
chr1_168004793_168002482:+	chr1:168002482|168004793	circDCAF6-4	DCAF6	1	168002482	168004793	0.0339	rs6700210	3.03	rs2092436	0.017239	-3.77	0.3370	711	5	lasso	0.025	0.0017	-0.6070	0.544	1	0	0
chr1_168104477_168104894:-	chr1:168104477|168104894	circGPR161	GPR161	1	168104477	168104894	0.0632	rs73030261	-2.81	rs203779	0.026597	-4.45	1.0080	611	1	top1	0.027	0.0013	-1.0080	0.313	1	0	0
chr1_169169447_169287408:-	chr1:169169447|169287408	circNME7-1	NME7	1	169169447	169287408	0.2345	rs3753292	-2.83	rs3766057	0.158441	7.62	-0.3090	1338	1	top1	0.16	6.4e-15	-0.3090	0.757	1	0	0
chr1_169230718_169287408:-	chr1:169230718|169287408	circNME7-2	NME7	1	169230718	169287408	0.1947	rs3753292	-2.83	rs3766057	0.054183	6.67	-0.3090	1181	19	lasso	0.1	5.6e-10	-0.4042	0.686	1	0	0
chr1_169230718_169310080:-	chr1:169230718|169310080	circNME7-3	NME7	1	169230718	169310080	0.0973	rs3753292	-2.83	rs10919101	0.068839	6.07	-0.6670	1238	25	enet	0.079	6e-08	-0.5277	0.598	1	0	0
chr1_172048750_172038319:+	chr1:172038319|172048750	circDNM3-5	DNM3	1	172038319	172048750	0.1506	rs1972338	4.29	rs10797716	0.082641	6.33	-1.0810	731	8	lasso	0.085	1.6e-08	-0.7341	0.463	1	0	0
chr1_172068905_172038319:+	chr1:172038319|172068905	circDNM3-6	DNM3	1	172038319	172068905	0.041	rs1972338	4.29	rs4333881	0.028138	4.58	-1.4340	757	1	top1	0.028	0.00097	-1.4340	0.152	1	0	0
chr1_175986943_176116681:-	chr1:175986943|176116681	circRFWD2-3	RFWD2	1	175986943	176116681	0.0597	rs4652130	-4.62	rs55803458	0.051233	5.47	-2.1412	860	11	lasso	0.062	1.5e-06	-2.4140	0.0158	1	0	0
chr1_176027572_176116681:-	chr1:176027572|176116681	circRFWD2-7	RFWD2	1	176027572	176116681	0.0581	rs4652130	-4.62	rs10798422	0.054084	5.28	-2.2960	804	1	top1	0.054	6.7e-06	-2.2960	0.0217	1	0	0
chr1_176043186_176116681:-	chr1:176043186|176116681	circRFWD2-11	RFWD2	1	176043186	176116681	0.0756	rs500894	3.69	rs4526571	0.083904	6.17	-2.0380	796	1	top1	0.084	2.1e-08	-2.0380	0.0415	1	0	0
chr1_176081152_176116681:-	chr1:176081152|176116681	circRFWD2-13	RFWD2	1	176081152	176116681	0.034	rs704832	3.62	rs6673760	0.022522	4.27	-1.9430	727	1	top1	0.023	0.0029	-1.9430	0.052	1	0	0
chr1_176116624_176149074:-	chr1:176116624|176149074	circRFWD2-18	RFWD2	1	176116624	176149074	0.0441	rs704832	3.62	rs34208465	0.000757	-3.10	2.4950	712	1	top1	0.00076	0.26	-2.4950	0.0126	1	0	0
chr1_176135010_176163891:-	chr1:176135010|176163891	circRFWD2-23	RFWD2	1	176135010	176163891	0.0316	rs704832	3.62	rs10913142	-0.000113	-3.50	-1.9970	688	1	top1	-0.00011	0.33	1.9970	0.0458	1	0	0
chr1_176135010_176184692:-	chr1:176135010|176184692	circRFWD2-24	RFWD2	1	176135010	176184692	0.0422	rs704832	3.62	rs12144882	0.025307	4.22	-0.8189	713	3	lasso	0.034	0.0003	-0.3659	0.714	1	0	0
chr1_176557241_176555407:+	chr1:176555407|176557241	circPAPPA2-1	PAPPA2	1	176555407	176557241	0.0403	rs12144979	-3.14	rs6673944	-0.001666	3.19	-0.3410	607	1	top1	-0.0017	0.52	-0.3410	0.733	1	0	0
chr1_176595595_176594524:+	chr1:176594524|176595595	circPAPPA2-2	PAPPA2	1	176594524	176595595	0.0359	rs61823000	-3.08	rs6425392	0.005527	-3.65	-1.6840	605	1	top1	0.0055	0.088	1.6840	0.0922	1	0	0
chr1_179908673_179900126:+	chr1:179900126|179908673	circTOR1AIP1-1	TOR1AIP1	1	179900126	179908673	0.1078	rs141801789	-3.47	rs12139961	0.062263	6.24	0.5540	870	7	lasso	0.13	4.4e-12	1.2857	0.199	1	0	0
chr1_179914054_179900126:+	chr1:179900126|179914054	circTOR1AIP1-2	TOR1AIP1	1	179900126	179914054	0.1008	rs141801789	-3.47	rs486906	0.099273	6.12	1.6270	874	1	top1	0.099	1.1e-09	1.6270	0.104	1	0	0
chr1_180006567_179990507:+	chr1:179990507|180006567	circCEP350-4	CEP350	1	179990507	180006567	0.0568	rs141801789	-3.36	rs75911421	0.034316	5.45	0.6790	896	31	enet	0.04	0.00011	0.5929	0.553	1	0	0
chr1_180397516_180495525:-	chr1:180397516|180495525	circACBD6-3	ACBD6	1	180397516	180495525	0.2056	rs11487432	-4.07	rs10798754	0.305455	10.37	2.6200	1063	1	top1	0.31	1.6e-29	2.6200	0.00879	1	0	0
chr1_184694044_184749592:-	chr1:184694044|184749592	circEDEM3-1	EDEM3	1	184694044	184749592	0.0445	rs78788388	-3.64	rs861583	0.017549	-4.11	-2.3020	702	1	top1	0.018	0.0076	2.3020	0.0213	1	0	0
chr1_185175113_185160833:+	chr1:185160833|185175113	circSWT1-1	SWT1	1	185160833	185175113	0.0421	rs73065099	3.26	rs6698109	0.015751	-3.99	0.2100	402	1	top1	0.016	0.011	-0.2100	0.834	1	0	0
chr1_19156767_19160281:-	chr1:19156767|19160281	circUBR4-1	UBR4	1	19156767	19160281	0.261	rs7549904	2.52	rs12565575	0.331399	10.83	0.4190	1076	1	top1	0.33	2.1e-32	0.4190	0.675	1	0	0
chr1_19193433_19197265:-	chr1:19193433|19197265	circUBR4-3	UBR4	1	19193433	19197265	0.0799	rs7549904	2.52	rs36047443	-0.002348	3.59	0.3240	1046	32	enet	0.0093	0.04	0.6817	0.495	1	0	0
chr1_193077050_193075820:+	chr1:193075820|193077050	circTROVE2-4	TROVE2	1	193075820	193077050	0.0532	rs2251699	-4.02	rs35221108	0.014220	3.89	-1.0740	615	1	top1	0.014	0.015	-1.0740	0.283	1	0	0
chr1_196326717_196479238:-	chr1:196326717|196479238	circKCNT2-1	KCNT2	1	196326717	196479238	0.0405	rs12118829	-4.31	rs78698120	0.022494	5.19	1.5040	798	13	enet	0.037	0.00019	1.3485	0.178	1	0	0
chr1_196373140_196479238:-	chr1:196373140|196479238	circKCNT2-3	KCNT2	1	196373140	196479238	0.0212	rs12118829	-4.33	rs77177742	0.002372	3.47	0.7350	659	10	lasso	0.0089	0.043	1.6567	0.0976	1	0	0
chr1_196398563_196479238:-	chr1:196398563|196479238	circKCNT2-5	KCNT2	1	196398563	196479238	0.0378	rs12118829	-4.33	rs145050527	0.027182	4.88	1.7760	562	42	enet	0.031	0.00056	1.5672	0.117	1	0	0
chr1_197553022_197715074:-	chr1:197553022|197715074	circDENND1B-1	DENND1B	1	197553022	197715074	0.0669	rs9427672	3.83	rs17641524	0.076558	-5.77	3.1260	575	1	top1	0.077	8.9e-08	-3.1260	0.00177	1	0	0
chr1_197583152_197715074:-	chr1:197583152|197715074	circDENND1B-6	DENND1B	1	197583152	197715074	0.0745	rs9427672	3.83	rs10754228	0.023761	4.77	0.0420	539	7	lasso	0.048	2.1e-05	-0.4255	0.67	1	0	0
chr1_197595208_197715074:-	chr1:197595208|197715074	circDENND1B-8	DENND1B	1	197595208	197715074	0.0543	rs9427672	3.83	rs1539414	0.039599	-5.11	3.6260	531	1	top1	0.04	0.00011	-3.6260	0.000288	0.41472	0	0
chr1_198297240_198232553:+	chr1:198232553|198297240	circNEK7-4	NEK7	1	198232553	198297240	0.0591	rs80104950	3.18	rs2884687	0.051379	-4.70	-0.0460	1091	1	top1	0.051	1.1e-05	0.0460	0.963	1	0	0
chr1_19904987_19890385:+	chr1:19890385|19904987	circOTUD3	OTUD3	1	19890385	19904987	0.2389	rs61770054	2.49	rs10916663	0.222214	8.94	1.1990	1066	9	lasso	0.22	4.9e-21	1.2520	0.211	1	0	0
chr1_201848594_201847279:+	chr1:201847279|201848594	circIPO9-1	IPO9	1	201847279	201848594	0.0547	rs77490065	3.38	rs2820310	0.040778	4.66	1.2530	805	1	top1	0.041	8.6e-05	1.2530	0.21	1	0	0
chr1_202428929_202416787:+	chr1:202416787|202428929	circPPP1R12B-1	PPP1R12B	1	202416787	202428929	0.0554	rs113954835	-2.64	rs12123327	0.043840	-4.17	-0.7900	527	1	top1	0.044	4.8e-05	0.7900	0.43	1	0	0
chr1_202773118_202777094:-	chr1:202773118|202777094	circKDM5B-5	KDM5B	1	202773118	202777094	0.1023	rs34597136	-3.69	rs10920463	0.084389	5.73	0.6850	768	1	top1	0.084	1.9e-08	0.6850	0.493	1	0	0
chr1_20744744_20776750:-	chr1:20744744|20776750	circHP1BP3-1	HP1BP3	1	20744744	20776750	0.044	rs60860959	-3.98	rs651538	0.002289	3.87	-1.8610	981	9	lasso	0.0052	0.094	-1.0894	0.276	1	0	0
chr1_20744744_20780540:-	chr1:20744744|20780540	circHP1BP3-2	HP1BP3	1	20744744	20780540	0.0549	rs60860959	-3.98	rs2320590	0.045872	5.17	-1.1480	990	1	top1	0.046	3.2e-05	-1.1480	0.251	1	0	0
chr1_20757166_20773610:-	chr1:20757166|20773610	circHP1BP3-4	HP1BP3	1	20757166	20773610	0.1581	rs586924	3.56	rs192201838	0.036817	5.42	0.3260	934	24	enet	0.088	9.7e-09	1.9540	0.0507	1	0	0
chr1_207767195_207757014:+	chr1:207757014|207767195	circCD46	CD46	1	207757014	207767195	0.1492	rs2745977	-4.64	rs2761434	0.148433	7.36	-3.9830	964	1	top1	0.15	5.1e-14	-3.9830	6.81e-05	0.098064	0	0
chr1_208092786_208096883:-	chr1:208092786|208096883	circPLXNA2-1	PLXNA2	1	208092786	208096883	0.1083	rs10863698	4.78	rs3818517	0.114430	6.64	1.6900	967	1	top1	0.11	5.2e-11	1.6900	0.091	1	0	0
chr1_20857403_20862332:-	chr1:20857403|20862332	circEIF4G3-3	EIF4G3	1	20857403	20862332	0.0628	rs75357225	-3.64	rs12743389	0.021700	4.06	1.9420	664	1	top1	0.022	0.0034	1.9420	0.0521	1	0	0
chr1_209831043_209830108:+	chr1:209830108|209831043	circDIEXF	DIEXF	1	209830108	209831043	0.0584	rs79564740	3.56	rs2179254	0.005947	3.83	1.3440	711	47	enet	0.014	0.015	1.3977	0.162	1	0	0
chr1_20997601_21111383:-	chr1:20997601|21111383	circEIF4G3-20	EIF4G3	1	20997601	21111383	0.0452	rs72654872	-3.64	rs28368024	-0.000403	3.39	-3.5710	761	1	top1	-0.0004	0.35	-3.5710	0.000356	0.51264	0	0
chr1_210919640_210920069:-	chr1:210919640|210920069	circKCNH1-4	KCNH1	1	210919640	210920069	0.0731	rs114538424	2.79	rs6669457	0.088822	5.98	0.4330	918	1	top1	0.089	8.2e-09	0.4330	0.665	1	0	0
chr1_211018783_211019256:-	chr1:211018783|211019256	circKCNH1-7	KCNH1	1	211018783	211019256	0.0439	rs7512406	2.81	rs1501559	0.011176	-3.94	-0.0430	931	1	top1	0.011	0.027	0.0430	0.966	1	0	0
chr1_211018864_211082898:-	chr1:211018864|211082898	circKCNH1-11	KCNH1	1	211018864	211082898	0.0611	rs10863882	-3.37	rs6687686	0.013892	-4.43	-0.0080	1098	1	top1	0.014	0.016	0.0080	0.994	1	0	0
chr1_211082780_211107377:-	chr1:211082780|211107377	circKCNH1-14	KCNH1	1	211082780	211107377	0.0779	rs10863882	-3.37	rs4951501	-0.001840	4.72	1.7480	1047	23	enet	0.0026	0.17	1.0420	0.297	1	0	0
chr1_211778918_211787727:-	chr1:211778918|211787727	circLPGAT1-1	LPGAT1	1	211778918	211787727	0.0488	rs148691694	-2.95	rs72747029	0.041620	-4.80	0.3020	1146	5	lasso	0.042	7.1e-05	0.3126	0.755	1	0	0
chr1_212888594_212863725:+	chr1:212863725|212888594	circFLVCR1-3	FLVCR1	1	212863725	212888594	0.0893	rs12568153	-2.57	rs7522877	0.103433	-6.27	-0.3130	1149	12	lasso	0.11	9e-11	0.0838	0.933	1	0	0
chr1_213117410_213071006:+	chr1:213071006|213117410	circRPS6KC1-2	RPS6KC1	1	213071006	213117410	0.0439	rs12568153	-2.57	rs3123307	0.029847	4.48	-2.0080	638	1	top1	0.03	0.0007	-2.0080	0.0446	1	0	0
chr1_213117410_213077696:+	chr1:213077696|213117410	circRPS6KC1-7	RPS6KC1	1	213077696	213117410	0.1037	rs12568153	-2.57	rs4951477	0.121112	-6.62	-1.8250	604	1	top1	0.12	1.4e-11	1.8250	0.068	1	0	0
chr1_213167973_213077696:+	chr1:213077696|213167973	circRPS6KC1-9	RPS6KC1	1	213077696	213167973	0.0999	rs12568153	-2.57	rs7540350	0.121112	-6.88	-2.1720	689	1	top1	0.12	1.4e-11	2.1720	0.0299	1	0	0
chr1_213242658_213167858:+	chr1:213167858|213242658	circRPS6KC1-24	RPS6KC1	1	213167858	213242658	0.0377	rs41277154	2.65	rs11120080	0.010274	-3.90	-1.6570	563	2	lasso	0.019	0.0058	1.6518	0.0986	1	0	0
chr1_214390988_214398001:-	chr1:214390988|214398001	circPTPN14	PTPN14	1	214390988	214398001	0.0526	rs12125521	-4.70	rs1223797	-0.002683	-3.37	-0.8690	1087	11	enet	0.0018	0.2	1.6872	0.0916	1	0	0
chr1_21748138_21751615:-	chr1:21748138|21751615	circUSP48-8	USP48	1	21748138	21751615	0.0959	rs7515855	-3.50	rs61777191	0.076566	6.40	1.7340	1113	15	enet	0.091	5e-09	1.8082	0.0706	1	0	0
chr1_219972069_219978719:-	chr1:219972069|219978719	circEPRS-1	EPRS	1	219972069	219978719	0.2995	rs114185813	-2.76	rs2795315	0.241156	10.36	1.3810	838	31	enet	0.35	1.3e-34	0.8112	0.417	1	0	0
chr1_220001138_220007338:-	chr1:220001138|220007338	circEPRS-3	EPRS	1	220001138	220007338	0.0711	rs114185813	-2.73	rs72738783	-0.000587	3.56	0.8720	770	4	lasso	9.3e-06	0.32	1.1644	0.244	1	0	0
chr1_225144628_225082549:+	chr1:225082549|225144628	circDNAH14-4	DNAH14	1	225082549	225144628	0.0354	rs72746953	2.72	rs6683938	0.042279	-4.55	0.3270	1002	1	top1	0.042	6.5e-05	-0.3270	0.744	1	0	0
chr1_225207220_225185291:+	chr1:225185291|225207220	circDNAH14-6	DNAH14	1	225185291	225207220	0.0932	rs12739667	3.09	rs10158477	0.135772	7.35	0.8690	961	1	top1	0.14	6.9e-13	0.8690	0.385	1	0	0
chr1_227023263_227033415:-	chr1:227023263|227033415	circCDC42BPA-4	CDC42BPA	1	227023263	227033415	0.1198	rs2313499	-3.21	rs1892490	0.077579	-5.45	-2.3330	1183	1	top1	0.078	7.3e-08	2.3330	0.0196	1	0	0
chr1_227023263_227035607:-	chr1:227023263|227035607	circCDC42BPA-5	CDC42BPA	1	227023263	227035607	0.0556	rs2313499	-3.21	rs6674912	-0.001513	4.08	-0.6130	1195	1	top1	-0.0015	0.49	-0.6130	0.54	1	0	0
chr1_227028657_227035607:-	chr1:227028657|227035607	circCDC42BPA-8	CDC42BPA	1	227028657	227035607	0.0484	rs2313499	-3.21	rs11800959	0.010612	-4.28	0.7060	1183	44	enet	0.029	0.00087	-1.3291	0.184	1	0	0
chr1_227112312_227254155:-	chr1:227112312|227254155	circCDC42BPA-12	CDC42BPA	1	227112312	227254155	0.0378	rs4233225	3.47	rs34263105	0.051224	4.42	1.8190	1850	1	top1	0.051	1.2e-05	1.8190	0.0689	1	0	0
chr1_227139576_227254155:-	chr1:227139576|227254155	circCDC42BPA-15	CDC42BPA	1	227139576	227254155	0.09	rs4233225	3.47	rs4551563	0.113437	6.87	1.6390	1797	1	top1	0.11	6.3e-11	1.6390	0.101	1	0	0
chr1_227160543_227213219:-	chr1:227160543|227213219	circCDC42BPA-16	CDC42BPA	1	227160543	227213219	0.0408	rs4233225	3.47	rs10916131	-0.000172	3.55	0.3100	1668	1	top1	-0.00017	0.33	0.3100	0.757	1	0	0
chr1_227160543_227219420:-	chr1:227160543|227219420	circCDC42BPA-17	CDC42BPA	1	227160543	227219420	0.2178	rs4233225	3.47	rs2718194	0.211405	8.94	-1.6300	1686	5	lasso	0.22	8.9e-21	-1.8015	0.0716	1	0	0
chr1_227160543_227254155:-	chr1:227160543|227254155	circCDC42BPA-18	CDC42BPA	1	227160543	227254155	0.1325	rs4233225	3.47	rs112174811	0.183713	8.18	1.6850	1770	1	top1	0.18	3e-17	1.6850	0.092	1	0	0
chr1_227193786_227213219:-	chr1:227193786|227213219	circCDC42BPA-19	CDC42BPA	1	227193786	227213219	0.0372	rs4233225	3.47	rs57244721	0.013955	4.19	-0.7770	1597	1	top1	0.014	0.015	-0.7770	0.437	1	0	0
chr1_227193786_227219420:-	chr1:227193786|227219420	circCDC42BPA-20	CDC42BPA	1	227193786	227219420	0.1463	rs4233225	3.47	rs9426620	0.178245	8.38	-1.7680	1615	1	top1	0.18	9.7e-17	-1.7680	0.0771	1	0	0
chr1_227193786_227254155:-	chr1:227193786|227254155	circCDC42BPA-21	CDC42BPA	1	227193786	227254155	0.1008	rs4233225	3.47	rs150907947	0.045574	5.94	1.8240	1699	42	enet	0.054	6.5e-06	1.3410	0.18	1	0	0
chr1_227748233_227747692:+	chr1:227747692|227748233	circSNAP47-1	SNAP47	1	227747692	227748233	0.1196	rs61826971	-3.17	rs72748074	0.044634	-5.03	0.0810	829	38	enet	0.062	1.6e-06	-0.6539	0.513	1	0	0
chr1_227759485_227747692:+	chr1:227747692|227759485	circSNAP47-2	SNAP47	1	227747692	227759485	0.0663	rs61826971	-3.16	rs10916205	0.017476	4.76	0.3500	856	10	enet	0.035	0.00028	0.1837	0.854	1	0	0
chr1_229463543_229465519:-	chr1:229463543|229465519	circNUP133-6	NUP133	1	229463543	229465519	0.0538	rs237785	3.53	rs10799536	0.086467	-6.17	-1.0180	572	4	lasso	0.087	1.2e-08	1.0082	0.313	1	0	0
chr1_230255344_230249184:+	chr1:230249184|230255344	circGALNT2-2	GALNT2	1	230249184	230255344	0.0741	rs11807834	5.71	rs6682595	0.003462	4.00	-1.2900	1191	18	enet	0.033	0.0004	0.4792	0.632	1	0	0
chr1_230954333_230961303:-	chr1:230954333|230961303	circTTC13-4	TTC13	1	230954333	230961303	0.0492	rs75875099	-2.43	rs12140962	0.005029	-4.05	0.2850	1159	1	top1	0.005	0.098	-0.2850	0.776	1	0	0	down
chr1_231370562_231374099:-	chr1:231370562|231374099	circEGLN1	EGLN1	1	231370562	231374099	0.0361	rs1765793	-3.72	rs2808608	0.030068	-4.41	-0.5560	806	1	top1	0.03	0.00067	0.5560	0.578	1	0	0
chr1_233025146_233057290:-	chr1:233025146|233057290	circPCNX2-1	PCNX2	1	233025146	233057290	0.0868	rs2251011	-3.08	rs7541494	0.048298	-4.84	1.5000	1091	1	top1	0.048	2e-05	-1.5000	0.134	1	0	0
chr1_233090061_233139855:-	chr1:233090061|233139855	circPCNX2-6	PCNX2	1	233090061	233139855	0.2155	rs12129077	3.65	rs2477862	0.179495	7.55	0.8010	1102	1	top1	0.18	7.5e-17	0.8010	0.423	1	0	0
chr1_233355011_233346442:+	chr1:233346442|233355011	circMAP3K21-1	MAP3K21	1	233346442	233355011	0.0835	rs12129077	3.69	rs12039989	0.036349	-4.17	-1.0940	1140	1	top1	0.036	0.0002	1.0940	0.274	1	0	0
chr1_234446803_234450566:-	chr1:234446803|234450566	circTARBP1-6	TARBP1	1	234446803	234450566	0.1467	rs6586392	4.22	rs145313972	-0.002829	3.85	-0.6341	1220	7	lasso	-0.0018	0.54	0.9163	0.36	1	0	0
chr1_234450428_234472811:-	chr1:234450428|234472811	circTARBP1-8	TARBP1	1	234450428	234472811	0.1981	rs6586392	4.22	rs4920242	0.115818	-6.45	-0.0290	1282	54	enet	0.16	9.3e-15	0.2689	0.788	1	0	0
chr1_235152706_235155112:-	chr1:235152706|235155112	circARID4B-1	ARID4B	1	235152706	235155112	0.0368	rs72758082	2.51	rs2803851	0.012485	3.92	1.2290	605	7	lasso	0.015	0.013	-0.4971	0.619	1	0	0
chr1_235380149_235335242:+	chr1:235335242|235380149	circGGPS1-1	GGPS1	1	235335242	235380149	0.0409	rs450773	-3.28	rs138642966	-0.001633	4.30	-0.1610	862	57	enet	0.043	5.3e-05	-0.1246	0.901	1	0	0
chr1_235401587_235335242:+	chr1:235335242|235401587	circGGPS1-2	GGPS1	1	235335242	235401587	0.0438	rs450773	-3.28	rs867363	0.043031	-4.67	-0.3720	921	1	top1	0.043	5.6e-05	0.3720	0.71	1	0	0
chr1_235773842_235782087:-	chr1:235773842|235782087	circLYST-4	LYST	1	235773842	235782087	0.0908	rs10802904	-3.00	rs2753329	0.075657	-5.90	0.4690	640	4	lasso	0.1	4.8e-10	-0.6784	0.498	1	0	0
chr1_235780865_235782087:-	chr1:235780865|235782087	circLYST-6	LYST	1	235780865	235782087	0.0354	rs10802904	-3.00	rs10926649	0.041147	4.33	0.5740	624	1	top1	0.041	8e-05	0.5740	0.566	1	0	0
chr1_236863554_236859833:+	chr1:236859833|236863554	circMTR-5	MTR	1	236859833	236863554	0.0417	rs35643854	3.12	rs12047281	-0.001054	3.58	-0.2610	956	1	top1	-0.0011	0.43	-0.2610	0.794	1	0	0
chr1_237773648_237759776:+	chr1:237759776|237773648	circRYR2-27	RYR2	1	237759776	237773648	0.3278	rs1891248	4.10	rs2253831	0.165033	-7.67	2.2770	1110	94	enet	0.2	1.2e-18	-1.7956	0.0726	1	0	0
chr1_237781646_237770807:+	chr1:237770807|237781646	circRYR2-28	RYR2	1	237770807	237781646	0.1705	rs1891248	4.10	rs790889	0.102348	6.64	-0.7180	1057	8	lasso	0.12	4.3e-11	-0.5790	0.563	1	0	0
chr1_240188262_240123179:+	chr1:240123179|240188262	circFMN2-1	FMN2	1	240123179	240188262	0.0845	rs12727540	3.86	rs12035404	0.036729	-4.77	-0.2880	1497	1	top1	0.037	0.00019	0.2880	0.773	1	0	0
chr1_240188262_240177921:+	chr1:240177921|240188262	circFMN2-2	FMN2	1	240177921	240188262	0.1613	rs12727540	3.86	rs61829160	0.058334	5.38	-0.8670	1237	1	top1	0.058	3e-06	-0.8670	0.386	1	0	0
chr1_240211235_240177921:+	chr1:240177921|240211235	circFMN2-3	FMN2	1	240177921	240211235	0.2123	rs12727540	3.86	rs60928574	0.180408	-8.42	-0.7660	1280	1	top1	0.18	6.1e-17	0.7660	0.444	1	0	0
chr1_240258032_240188207:+	chr1:240188207|240258032	circFMN2-6	FMN2	1	240188207	240258032	0.0737	rs12727540	3.86	rs10926188	-0.001254	3.25	3.1340	1408	5	lasso	5.7e-05	0.31	2.3304	0.0198	1	0	0
chr1_240806140_240812043:-	chr1:240806140|240812043	circRGS7-3	RGS7	1	240806140	240812043	0.154	rs261813	3.33	rs1342447	0.149672	7.41	0.4370	957	1	top1	0.15	4e-14	0.4370	0.662	1	0	0
chr1_240827098_240870119:-	chr1:240827098|240870119	circRGS7-4	RGS7	1	240827098	240870119	0.0888	rs2153293	-3.79	rs1539373	0.054633	5.00	0.2760	1083	1	top1	0.055	6.1e-06	0.2760	0.783	1	0	0
chr1_240827098_240936706:-	chr1:240827098|240936706	circRGS7-5	RGS7	1	240827098	240936706	0.1271	rs785974	3.31	rs6690744	0.024028	-4.78	-0.5600	1258	1	top1	0.024	0.0021	0.5600	0.575	1	0	0
chr1_240930717_240936706:-	chr1:240930717|240936706	circRGS7-9	RGS7	1	240930717	240936706	0.142	rs785974	3.31	rs261861	0.082940	-6.59	-2.3130	1044	3	lasso	0.13	9e-13	2.3121	0.0208	1	0	0
chr1_24169417_24180854:-	chr1:24169417|24180854	circIFNLR1	IFNLR1	1	24169417	24180854	0.1167	rs12143365	3.54	rs11249017	0.069981	-5.41	-0.2710	879	1	top1	0.07	3.2e-07	0.2710	0.786	1	0	0
chr1_243308177_243293091:+	chr1:243293091|243308177	circSDCCAG8-10	SDCCAG8	1	243293091	243308177	0.1538	rs9428966	-5.73	rs137903012	0.039407	5.08	-2.3140	422	1	top1	0.039	0.00011	-2.3140	0.0207	1	0	0
chr1_243344331_243304713:+	chr1:243304713|243344331	circSDCCAG8-17	SDCCAG8	1	243304713	243344331	0.0894	rs10927035	-6.09	rs146560296	-0.002440	4.01	0.5656	452	10	lasso	-0.00035	0.35	2.7769	0.00549	1	0	0
chr1_243378863_243316755:+	chr1:243316755|243378863	circSDCCAG8-22	SDCCAG8	1	243316755	243378863	0.0661	rs1352162	-6.17	rs115946066	0.011163	3.84	0.3440	482	17	enet	0.028	0.001	0.7829	0.434	1	0	0
chr1_243512324_243573048:-	chr1:243512324|243573048	circAKT3-1	AKT3	1	243512324	243573048	0.077	rs1486472	-6.59	rs1486475	0.079397	-6.11	-5.0940	513	17	enet	0.083	2.8e-08	5.6771	1.37e-08	1.9728e-05	1	0
chr1_243545510_243573048:-	chr1:243545510|243573048	circAKT3-5	AKT3	1	243545510	243573048	0.0813	rs1486472	-6.59	rs12138753	0.136243	-7.49	-5.9790	470	4	enet	0.14	4.5e-13	6.0723	1.26e-09	1.8144e-06	1	1
chr1_243545510_243637742:-	chr1:243545510|243637742	circAKT3-7	AKT3	1	243545510	243637742	0.0333	rs1486472	-6.59	rs6691020	0.009555	-3.81	-5.7320	532	1	top1	0.0096	0.038	5.7320	9.93e-09	1.42992e-05	1	0
chr1_243613671_243646037:-	chr1:243613671|243646037	circAKT3-19	AKT3	1	243613671	243646037	0.0468	rs1486472	-6.59	rs320332	0.046863	-4.73	-3.5320	466	1	top1	0.047	2.7e-05	3.5320	0.000412	0.59328	0	0
chr1_244845247_244848856:-	chr1:244845247|244848856	circHNRNPU-1	HNRNPU	1	244845247	244848856	0.1315	rs11579106	2.86	rs10927332	0.068840	-5.32	0.6950	681	1	top1	0.069	4e-07	-0.6950	0.487	1	0	0
chr1_245083688_245059386:+	chr1:245059386|245083688	circEFCAB2-5	EFCAB2	1	245059386	245083688	0.1597	rs4658439	-2.93	rs1047707	0.067686	6.25	-0.9680	875	7	lasso	0.068	4.3e-07	-0.9265	0.354	1	0	0
chr1_246764357_246744076:+	chr1:246744076|246764357	circSCCPDH-3	SCCPDH	1	246744076	246764357	0.0665	rs10924785	-3.52	rs10924809	-0.001917	4.06	0.5260	988	8	enet	0.0077	0.055	0.4390	0.661	1	0	0
chr1_29053312_29035826:+	chr1:29035826|29053312	circEPB41-4	EPB41	1	29035826	29053312	0.0668	rs556408	-5.07	rs6703599	0.039476	-4.82	-1.0760	721	1	top1	0.039	0.00011	1.0760	0.282	1	0	0
chr1_29065158_29035826:+	chr1:29035826|29065158	circEPB41-5	EPB41	1	29035826	29065158	0.0641	rs113292219	-5.08	rs2253958	0.062623	-5.29	1.2430	736	16	enet	0.065	7.6e-07	-0.9317	0.351	1	0	0
chr1_33098179_33092050:+	chr1:33092050|33098179	circAZIN2	AZIN2	1	33092050	33098179	0.0846	rs1498319	-2.79	rs34604897	0.013237	4.56	-0.4150	468	1	top1	0.013	0.018	-0.4150	0.678	1	0	0
chr1_33788600_33810864:-	chr1:33788600|33810864	circCSMD2-2	CSMD2	1	33788600	33810864	0.102	rs12058074	2.73	rs12567192	0.042541	4.95	-0.3690	814	15	lasso	0.078	7.4e-08	-0.7756	0.438	1	0	0
chr1_42227883_42311110:-	chr1:42227883|42311110	circFOXJ3-2	FOXJ3	1	42227883	42311110	0.0439	rs113179509	2.52	rs141086363	0.039258	4.71	0.9990	852	1	top1	0.039	0.00011	0.9990	0.318	1	0	0
chr1_42536601_42480461:+	chr1:42480461|42536601	circCCDC30-2	CCDC30	1	42480461	42536601	0.0557	rs113179509	2.52	rs16829565	0.035000	-4.03	0.6080	919	1	top1	0.035	0.00026	-0.6080	0.543	1	0	0
chr1_45330516_45334511:-	chr1:45330516|45334511	circMUTYH	MUTYH	1	45330516	45334511	0.0604	rs55654750	-2.06	rs10890328	0.058328	-4.87	-1.0900	516	1	top1	0.058	3e-06	1.0900	0.276	1	0	0
chr1_51814035_51834170:-	chr1:51814035|51834170	circNRDC-3	NRDC	1	51814035	51834170	0.037	rs1417364	-2.39	rs970739	-0.001398	3.57	-0.5840	513	17	enet	0.00039	0.29	-0.4583	0.647	1	0	0
chr1_54036610_54043525:-	chr1:54036610|54043525	circTMEM59-1	TMEM59	1	54036610	54043525	0.0701	rs61776465	3.75	rs12070544	0.027277	4.54	-0.0484	858	18	enet	0.03	0.00073	0.6168	0.537	1	0	0
chr1_54036610_54047372:-	chr1:54036610|54047372	circTMEM59-2	TMEM59	1	54036610	54047372	0.4327	rs61776465	3.75	rs12096186	0.289990	12.41	-0.2822	859	14	lasso	0.41	1e-41	-0.2845	0.776	1	0	0
chr1_58506060_58534331:-	chr1:58506060|58534331	circOMA1-1	OMA1	1	58506060	58534331	0.055	rs140270222	3.44	rs11807197	0.019050	-3.79	-0.7630	1286	21	enet	0.023	0.0024	0.6129	0.54	1	0	0
chr1_58506060_58536741:-	chr1:58506060|58536741	circOMA1-2	OMA1	1	58506060	58536741	0.074	rs140270222	3.43	rs179798	-0.002620	-3.61	-0.3730	1293	16	enet	-0.0014	0.47	-0.4304	0.667	1	0	0
chr1_58671870_58695207:-	chr1:58671870|58695207	circMYSM1-2	MYSM1	1	58671870	58695207	0.1561	rs2716129	2.93	rs6662022	0.106233	7.06	-1.7410	1018	28	enet	0.15	5.5e-14	-1.9013	0.0573	1	0	0
chr1_59346398_59321536:+	chr1:59321536|59346398	circFGGY-1	FGGY	1	59321536	59346398	0.0416	rs61788265	3.45	rs835385	0.020129	4.31	0.8160	815	2	lasso	0.023	0.0024	0.7971	0.425	1	0	0
chr1_59378837_59321536:+	chr1:59321536|59378837	circFGGY-2	FGGY	1	59321536	59378837	0.075	rs61788265	3.49	rs61789982	0.039149	5.18	0.6886	864	22	enet	0.049	1.8e-05	0.4920	0.623	1	0	0
chr1_59346398_59339958:+	chr1:59339958|59346398	circFGGY-5	FGGY	1	59339958	59346398	0.0602	rs61788265	3.42	rs11207429	0.019802	4.00	-0.2050	783	1	top1	0.02	0.0049	-0.2050	0.838	1	0	0
chr1_62084648_62017856:+	chr1:62017856|62084648	circPATJ-8	PATJ	1	62017856	62084648	0.0718	rs190250826	-3.46	rs1134767	0.059457	-5.24	-0.7770	1449	1	top1	0.059	2.4e-06	0.7770	0.437	1	0	0
chr1_62841547_62803719:+	chr1:62803719|62841547	circATG4C-3	ATG4C	1	62803719	62841547	0.0535	rs12043910	-3.39	rs2803239	0.001564	-3.85	0.0110	807	5	enet	0.005	0.098	0.7661	0.444	1	0	0
chr1_62834852_62821139:+	chr1:62821139|62834852	circATG4C-4	ATG4C	1	62821139	62834852	0.0343	rs12043910	-3.39	rs142153804	-0.001821	3.74	-1.6773	767	10	enet	0.0081	0.051	-2.3378	0.0194	1	0	0
chr1_63571128_63545916:+	chr1:63545916|63571128	circEFCAB7-3	EFCAB7	1	63545916	63571128	0.1047	rs12759002	2.51	rs11811892	0.067804	-5.08	1.4090	948	1	top1	0.068	4.8e-07	-1.4090	0.159	1	0	0
chr1_63654466_63629425:+	chr1:63629425|63654466	circPGM1	PGM1	1	63629425	63654466	0.0974	rs12759002	2.51	rs35477997	0.056739	-4.70	1.2130	920	1	top1	0.057	4.1e-06	-1.2130	0.225	1	0	0
chr1_64989435_64995088:-	chr1:64989435|64995088	circLINC01359	LINC01359	1	64989435	64995088	0.0658	rs6700762	-4.87	rs3014983	0.064015	-5.13	1.8700	778	1	top1	0.064	1e-06	-1.8700	0.0615	1	0	0
chr1_6825210_6806983:+	chr1:6806983|6825210	circCAMTA1	CAMTA1	1	6806983	6825210	0.046	rs11122119	5.59	rs2294530	0.004097	4.22	-2.6716	806	16	enet	0.017	0.0093	-3.1738	0.0015	1	0	0
chr1_74271708_74236102:+	chr1:74236102|74271708	circTNNI3K-1	TNNI3K	1	74236102	74271708	0.0827	rs76096304	2.72	rs518769	0.036945	-4.98	1.5620	538	7	lasso	0.045	3.9e-05	-0.8229	0.411	1	0	0
chr1_74271708_74249459:+	chr1:74249459|74271708	circTNNI3K-2	TNNI3K	1	74249459	74271708	0.0921	rs76096304	2.72	rs1022915	0.014011	3.80	-2.0470	523	1	top1	0.014	0.015	-2.0470	0.0407	1	0	0
chr1_77340568_77286941:+	chr1:77286941|77340568	circAK5-2	AK5	1	77286941	77340568	0.1388	rs3104464	-4.07	rs6680763	0.088659	6.48	1.1210	1135	32	lasso	0.15	9.7e-14	0.0882	0.93	1	0	0
chr1_77417715_77286941:+	chr1:77286941|77417715	circAK5-3	AK5	1	77286941	77417715	0.0868	rs3104464	-4.07	rs72679506	0.097871	6.38	1.0830	1268	1	top1	0.098	1.4e-09	1.0830	0.279	1	0	0
chr1_77486352_77286941:+	chr1:77286941|77486352	circAK5-4	AK5	1	77286941	77486352	0.0564	rs3104464	-4.07	rs60401394	0.029059	4.47	1.8470	1358	1	top1	0.029	0.00081	1.8470	0.0647	1	0	0
chr1_77729860_77736158:-	chr1:77729860|77736158	circUSP33-6	USP33	1	77729860	77736158	0.0739	rs116034016	-3.22	rs72683647	-0.002369	4.42	0.0420	561	4	lasso	-0.00019	0.33	0.2987	0.765	1	0	0
chr1_7837149_7835762:+	chr1:7835762|7837149	circPER3	PER3	1	7835762	7837149	0.1048	rs6703670	-2.82	rs228672	0.066147	-5.55	-0.0900	941	1	top1	0.066	6.7e-07	0.0900	0.928	1	0	0
chr1_81971918_81968026:+	chr1:81968026|81971918	circADGRL2-3	ADGRL2	1	81968026	81971918	0.0629	rs36062964	3.12	rs6598977	0.028046	4.93	-2.1320	846	15	enet	0.043	5.7e-05	-0.9000	0.368	1	0	0
chr1_83890321_83911363:-	chr1:83890321|83911363	circTTLL7-2	TTLL7	1	83890321	83911363	0.0694	rs9787087	-5.34	rs12401314	0.094063	6.30	-1.0380	893	1	top1	0.094	2.9e-09	-1.0380	0.299	1	0	0
chr1_84197824_84179177:+	chr1:84179177|84197824	circPRKACB-2	PRKACB	1	84179177	84197824	0.1037	rs1016378	3.35	rs10874428	0.091079	6.51	1.6440	602	15	lasso	0.095	2.2e-09	1.5011	0.133	1	0	0
chr1_85350415_85358847:-	chr1:85350415|85358847	circDDAH1	DDAH1	1	85350415	85358847	0.0893	rs669173	-4.09	rs233108	0.059262	6.13	2.5530	961	9	lasso	0.071	2.5e-07	1.8682	0.0617	1	0	0
chr1_8541214_8624380:-	chr1:8541214|8624380	circRERE-16	RERE	1	8541214	8624380	0.029	rs11121172	6.16	rs11121224	-0.000379	3.79	-3.9790	532	3	lasso	0.001	0.24	-4.0601	4.91e-05	0.070704	0	0
chr1_85775674_85786461:-	chr1:85775674|85786461	circCOL24A1-1	COL24A1	1	85775674	85786461	0.0336	rs142269187	-3.13	rs12746325	0.011683	3.73	0.4650	842	1	top1	0.012	0.024	0.4650	0.642	1	0	0
chr1_86089174_86146183:-	chr1:86089174|86146183	circCOL24A1-4	COL24A1	1	86089174	86146183	0.048	rs150349210	-3.54	rs6691959	0.016413	4.14	-0.8620	1322	1	top1	0.016	0.0095	-0.8620	0.389	1	0	0
chr1_86124845_86146183:-	chr1:86124845|86146183	circCOL24A1-6	COL24A1	1	86124845	86146183	0.0586	rs150349210	-3.54	rs6686088	0.024618	4.32	-1.7430	1245	23	enet	0.027	0.0013	-1.3860	0.166	1	0	0
chr1_88786213_88740988:+	chr1:88740988|88786213	circPKN2-4	PKN2	1	88740988	88786213	0.0424	rs12409123	-2.35	rs12140288	0.061164	4.75	-0.0280	855	1	top1	0.061	1.7e-06	-0.0280	0.978	1	0	0
chr1_88807775_88770352:+	chr1:88770352|88807775	circPKN2-7	PKN2	1	88770352	88807775	0.0366	rs12409123	-2.21	rs10922476	0.013943	-4.01	0.3360	849	1	top1	0.014	0.015	-0.3360	0.737	1	0	0
chr1_92178451_92176829:+	chr1:92176829|92178451	circKIAA1107-1	KIAA1107	1	92176829	92178451	0.0388	rs2391140	-4.20	rs533124	-0.002830	3.12	-0.2460	481	23	enet	-0.0023	0.65	-2.7114	0.0067	1	0	0
chr1_92605307_92625934:-	chr1:92605307|92625934	circEVI5-4	EVI5	1	92605307	92625934	0.0307	rs10735779	-5.02	rs75758615	0.014743	-3.67	-2.1510	561	1	top1	0.015	0.013	2.1510	0.0315	1	0	0
chr1_93305388_93326662:-	chr1:93305388|93326662	circCCDC18-AS1	CCDC18-AS1	1	93305388	93326662	0.1213	rs4847399	2.93	rs771482	0.097677	6.43	1.9340	566	1	top1	0.098	1.4e-09	1.9340	0.0531	1	0	0
chr1_94483239_94458607:+	chr1:94458607|94483239	circABCD3-3	ABCD3	1	94458607	94483239	0.0968	rs4847205	2.54	rs61772843	-0.001540	4.13	-0.7860	693	12	enet	0.0082	0.049	-0.4001	0.689	1	0	0
chr1_94487983_94458607:+	chr1:94458607|94487983	circABCD3-4	ABCD3	1	94458607	94487983	0.0466	rs4847205	2.54	rs11165149	0.016871	-4.46	-0.8200	733	11	enet	0.023	0.0026	-0.7127	0.476	1	0	0
chr1_94515202_94489725:+	chr1:94489725|94515202	circABCD3-10	ABCD3	1	94489725	94515202	0.1576	rs4847205	2.54	rs528889	-0.000849	-3.42	-0.1160	813	39	enet	0.014	0.016	0.7079	0.479	1	0	0
chr1_97515726_97573970:-	chr1:97515726|97573970	circDPYD-5	DPYD	1	97515726	97573970	0.1378	rs72728416	6.91	rs2811211	0.041690	5.45	-1.0240	922	13	lasso	0.058	3.3e-06	0.0549	0.956	1	0	0
chr2_108475850_108452399:+	chr2:108452399|108475850	circGCC2-3	GCC2	2	108452399	108475850	0.0334	rs13382347	2.31	rs3856401	-6.97e-05	-3.84	0.882	889	2	enet	7.1e-05	0.31	-1.06902	0.285	1	0	0
chr2_112311937_112299849:+	chr2:112299849|112311937	circZC3H6-3	ZC3H6	2	112299849	112311937	0.0289	rs7581524	3.56	rs58337061	3.88e-02	-4.01	-0.630	477	1	top1	0.039	0.00012	0.63000	0.529	1	0	0
chr2_112503181_112501206:+	chr2:112501206|112503181	circTTL	TTL	2	112501206	112503181	0.0908	rs7581524	3.56	rs6542059	9.25e-02	6.18	-0.376	492	1	top1	0.093	4e-09	-0.37600	0.707	1	0	0
chr2_115343912_115309239:+	chr2:115309239|115343912	circDPP10-1	DPP10	2	115309239	115343912	0.1484	rs17355518	-3.84	rs7558702	2.66e-02	5.34	0.472	857	16	lasso	0.058	3.2e-06	0.67227	0.501	1	0	0
chr2_115815729_115727816:+	chr2:115727816|115815729	circDPP10-5	DPP10	2	115727816	115815729	0.0587	rs17044686	-2.52	rs6730451	4.27e-02	5.13	0.250	739	1	top1	0.043	5.9e-05	0.25000	0.803	1	0	0
chr2_119900806_119809837:+	chr2:119809837|119900806	circPTPN4-2	PTPN4	2	119809837	119900806	0.0336	rs75900178	-2.82	rs12469317	1.50e-02	-3.81	0.358	763	1	top1	0.015	0.012	-0.35800	0.72	1	0	0
chr2_119915242_119809837:+	chr2:119809837|119915242	circPTPN4-3	PTPN4	2	119809837	119915242	0.0579	rs75900178	-2.82	rs4849798	3.38e-03	3.29	0.606	786	4	lasso	0.012	0.021	0.60597	0.545	1	0	0
chr2_121459980_121469960:-	chr2:121459980|121469960	circCLASP1-6	CLASP1	2	121459980	121469960	0.022	rs2580377	-3.53	rs192608	1.45e-02	-3.66	-3.155	751	4	lasso	0.018	0.007	3.15975	0.00158	1	0	0
chr2_124798320_124772799:+	chr2:124772799|124798320	circCNTNAP5-5	CNTNAP5	2	124772799	124798320	0.0724	rs13009233	3.49	rs13033906	2.11e-02	-4.23	-0.637	815	19	enet	0.038	0.00015	-0.03934	0.969	1	0	0
chr2_134318739_134253095:+	chr2:134253095|134318739	circMGAT5-3	MGAT5	2	134253095	134318739	0.1057	rs6430492	-6.17	rs3791303	2.84e-03	3.47	-1.827	1173	17	enet	0.0031	0.15	-1.68480	0.092	1	0	0
chr2_134318739_134317529:+	chr2:134317529|134318739	circMGAT5-5	MGAT5	2	134317529	134318739	0.1167	rs7597227	-4.41	rs1866457	9.21e-02	6.09	2.128	1002	9	enet	0.11	2.4e-10	2.14809	0.0317	1	0	0
chr2_134713200_134869041:-	chr2:134713200|134869041	circTMEM163	TMEM163	2	134713200	134869041	0.0499	rs112661604	4.68	rs4954192	5.32e-02	5.01	-1.374	872	1	top1	0.053	8e-06	-1.37400	0.169	1	0	0
chr2_135313489_135345635:-	chr2:135313489|135345635	circZRANB3-2	ZRANB3	2	135313489	135345635	0.06	rs11892059	2.63	rs16831429	2.40e-02	3.98	2.103	475	20	lasso	0.027	0.0011	1.79465	0.0727	1	0	0
chr2_135639122_135631718:+	chr2:135631718|135639122	circR3HDM1-10	R3HDM1	2	135631718	135639122	0.6971	rs16831997	2.87	rs13397889	3.30e-01	10.73	2.169	490	1	top1	0.33	2.9e-32	2.16900	0.0301	1	0	0
chr2_135715694_135709433:+	chr2:135709433|135715694	circR3HDM1-18	R3HDM1	2	135709433	135715694	0.0483	rs16831997	2.87	rs12463480	2.02e-02	3.60	-0.759	499	7	lasso	0.032	0.00047	-0.98354	0.325	1	0	0
chr2_140350797_140475337:-	chr2:140350797|140475337	circLRP1B-12	LRP1B	2	140350797	140475337	0.1911	rs13024753	-4.68	rs72898263	1.10e-01	6.43	-3.278	1664	39	enet	0.14	3e-13	-2.23143	0.0257	1	0	0
chr2_140385893_140444679:-	chr2:140385893|140444679	circLRP1B-13	LRP1B	2	140385893	140444679	0.0754	rs13024753	-4.68	rs77729177	-2.48e-03	3.95	-2.654	1454	33	enet	0.0052	0.095	-2.46373	0.0137	1	0	0
chr2_140442504_140444679:-	chr2:140442504|140444679	circLRP1B-15	LRP1B	2	140442504	140444679	0.067	rs13024753	-4.68	rs1401117	6.71e-02	5.13	-3.419	1270	1	top1	0.067	5.5e-07	-3.41900	0.000629	0.90576	0	0
chr2_140442504_140475337:-	chr2:140442504|140475337	circLRP1B-16	LRP1B	2	140442504	140475337	0.0494	rs13024753	-4.68	rs11903329	3.00e-02	4.82	-3.490	1407	1	top1	0.03	0.00067	-3.49000	0.000483	0.69552	0	0
chr2_140850102_140851783:-	chr2:140850102|140851783	circLRP1B-27	LRP1B	2	140850102	140851783	0.0508	rs78930349	4.37	rs1525597	1.84e-02	4.32	-0.842	1217	21	enet	0.02	0.0047	-1.09499	0.274	1	0	0
chr2_140867590_140868263:-	chr2:140867590|140868263	circLRP1B-29	LRP1B	2	140867590	140868263	0.1067	rs78930349	4.37	rs34384768	4.16e-02	5.19	-0.764	1173	4	lasso	0.042	7.3e-05	-1.01491	0.31	1	0	0	down
chr2_140982160_140994135:-	chr2:140982160|140994135	circLRP1B-33	LRP1B	2	140982160	140994135	0.1792	rs115222770	-3.26	rs1429366	1.61e-01	8.18	0.843	1234	3	lasso	0.19	1.4e-17	0.65723	0.511	1	0	0
chr2_144141882_144211579:-	chr2:144141882|144211579	circGTDC1-2	GTDC1	2	144141882	144211579	0.1771	rs12991836	7.31	rs3731958	7.98e-02	5.56	-2.233	393	23	enet	0.085	1.7e-08	0.13510	0.893	1	0	0
chr2_144141882_144235737:-	chr2:144141882|144235737	circGTDC1-3	GTDC1	2	144141882	144235737	0.148	rs12991836	7.31	rs3731958	6.06e-02	4.97	-2.233	415	1	top1	0.061	1.9e-06	-2.23300	0.0255	1	0	0
chr2_147972739_147982081:-	chr2:147972739|147982081	circORC4	ORC4	2	147972739	147982081	0.057	rs62169465	-2.77	rs56073268	5.77e-02	-4.86	0.899	456	1	top1	0.058	3.4e-06	-0.89900	0.369	1	0	0
chr2_152143827_152150229:-	chr2:152143827|152150229	circSTAM2-3	STAM2	2	152143827	152150229	0.0582	rs17326195	-4.39	rs6759036	5.91e-02	-5.61	-3.430	801	1	top1	0.059	2.6e-06	3.43000	0.000604	0.86976	0	0
chr2_15327750_15427794:-	chr2:15327750|15427794	circNBAS-3	NBAS	2	15327750	15427794	0.0669	rs1559041	-3.85	rs7599455	3.71e-02	-4.94	-2.553	904	12	enet	0.048	2.3e-05	3.37513	0.000738	1	0	0
chr2_153944639_153900936:+	chr2:153900936|153944639	circGALNT13-1	GALNT13	2	153900936	153944639	0.0602	rs10206849	-3.34	rs12999856	1.45e-02	4.78	0.730	1269	1	top1	0.015	0.014	0.73000	0.465	1	0	0
chr2_15394227_15427794:-	chr2:15394227|15427794	circNBAS-15	NBAS	2	15394227	15427794	0.044	rs1559041	-3.85	rs13000361	8.26e-02	-5.94	-2.335	775	1	top1	0.083	2.8e-08	2.33500	0.0195	1	0	0
chr2_15394227_15478289:-	chr2:15394227|15478289	circNBAS-16	NBAS	2	15394227	15478289	0.0219	rs1559041	-3.85	rs7605730	3.86e-03	-3.34	-2.753	917	1	top1	0.0039	0.13	2.75300	0.00591	1	0	0
chr2_15402168_15427794:-	chr2:15402168|15427794	circNBAS-18	NBAS	2	15402168	15427794	0.0239	rs10183588	-3.81	rs2111455	-2.57e-03	-3.32	-2.714	761	10	lasso	-0.0007	0.38	1.98693	0.0469	1	0	0
chr2_15488894_15511350:-	chr2:15488894|15511350	circNBAS-26	NBAS	2	15488894	15511350	0.0288	rs6431691	-3.03	rs11680706	6.44e-03	4.16	-2.485	871	1	top1	0.0064	0.072	-2.48500	0.013	1	0	0
chr2_15488894_15534641:-	chr2:15488894|15534641	circNBAS-27	NBAS	2	15488894	15534641	0.0491	rs111382731	-3.04	rs11680706	6.23e-02	5.18	-2.485	929	1	top1	0.062	1.4e-06	-2.48500	0.013	1	0	0
chr2_15553426_15558634:-	chr2:15553426|15558634	circNBAS-31	NBAS	2	15553426	15558634	0.0179	rs111382731	-3.05	rs2287266	1.31e-02	-3.77	-2.143	899	1	top1	0.013	0.018	2.14300	0.0321	1	0	0
chr2_158577383_158533180:+	chr2:158533180|158577383	circPKP4-1	PKP4	2	158533180	158577383	0.0398	rs2356086	-4.42	rs3771667	-1.73e-03	-4.05	1.713	1260	3	lasso	0.018	0.0064	-1.45747	0.145	1	0	0
chr2_158634289_158603070:+	chr2:158603070|158634289	circPKP4-4	PKP4	2	158603070	158634289	0.0948	rs2111880	-4.02	rs77502408	-6.66e-04	4.49	2.568	1168	18	enet	0.026	0.0015	2.98656	0.00282	1	0	0
chr2_158642699_158603070:+	chr2:158603070|158642699	circPKP4-5	PKP4	2	158603070	158642699	0.1074	rs2111880	-4.02	rs112042609	5.81e-02	5.77	1.118	1184	27	enet	0.11	1.9e-10	1.80708	0.0708	1	0	0
chr2_159373045_159374753:-	chr2:159373045|159374753	circBAZ2B-3	BAZ2B	2	159373045	159374753	0.0842	rs139181156	4.16	rs77640751	-2.87e-03	3.60	0.092	1042	96	enet	0.00061	0.27	-1.28702	0.198	1	0	0
chr2_159446782_159453801:-	chr2:159446782|159453801	circBAZ2B-4	BAZ2B	2	159446782	159453801	0.0733	rs4665094	-3.94	rs10200362	8.28e-02	5.89	-0.212	998	1	top1	0.083	2.6e-08	-0.21200	0.832	1	0	0
chr2_161882444_161872293:+	chr2:161872293|161882444	circSLC4A10-11	SLC4A10	2	161872293	161882444	0.0595	rs4664446	5.64	rs2909456	-1.69e-03	3.99	5.237	645	33	enet	0.01	0.032	3.10313	0.00191	1	0	0
chr2_162394389_162518158:-	chr2:162394389|162518158	circKCNH7-3	KCNH7	2	162394389	162518158	0.1219	rs67982913	3.13	rs78993969	6.89e-02	5.59	1.950	577	21	enet	0.079	5.2e-08	1.55789	0.119	1	0	0
chr2_168012634_168065381:-	chr2:168012634|168065381	circSTK39-2	STK39	2	168012634	168065381	0.0446	rs1823116	-4.28	rs13023246	8.32e-03	-3.86	0.056	1082	1	top1	0.0083	0.049	-0.05600	0.955	1	0	0
chr2_168012634_168129758:-	chr2:168012634|168129758	circSTK39-4	STK39	2	168012634	168129758	0.1126	rs1823116	-4.28	rs10209013	1.54e-02	6.03	-1.056	1203	22	enet	0.084	2.1e-08	-0.70228	0.483	1	0	0
chr2_168129541_168140758:-	chr2:168129541|168140758	circSTK39-12	STK39	2	168129541	168140758	0.0368	rs4365431	-3.00	rs2063958	4.39e-02	-4.18	0.064	1009	1	top1	0.044	4.7e-05	-0.06400	0.949	1	0	0	down
chr2_168138088_168140758:-	chr2:168138088|168140758	circSTK39-15	STK39	2	168138088	168140758	0.0575	rs10193683	-2.92	rs1400638	-2.33e-04	3.39	1.055	1006	37	enet	0.0059	0.081	-0.26370	0.792	1	0	0
chr2_169538013_169544835:-	chr2:169538013|169544835	circFASTKD1-4	FASTKD1	2	169538013	169544835	0.1223	rs73971708	3.98	rs12464093	-2.73e-03	-3.42	2.901	1028	40	enet	0.0062	0.075	-1.71380	0.0866	1	0	0
chr2_169608758_169603642:+	chr2:169603642|169608758	circPPIG-1	PPIG	2	169603642	169608758	0.068	rs73971708	3.98	rs16856972	1.02e-02	4.57	-0.268	1114	11	lasso	0.015	0.014	-1.20001	0.23	1	0	0
chr2_169614724_169603642:+	chr2:169603642|169614724	circPPIG-2	PPIG	2	169603642	169614724	0.1968	rs73971708	3.98	rs10497350	1.93e-01	8.42	-0.819	1129	1	top1	0.19	4.3e-18	-0.81900	0.413	1	0	0
chr2_169950065_169923929:+	chr2:169923929|169950065	circUBR3-6	UBR3	2	169923929	169950065	0.0609	rs4668193	-4.00	rs115557059	1.09e-02	4.49	2.032	1267	31	enet	0.014	0.016	1.78835	0.0737	1	0	0
chr2_170073607_169947542:+	chr2:169947542|170073607	circUBR3-10	UBR3	2	169947542	170073607	0.0409	rs4668193	-4.00	rs13395562	2.55e-02	-4.38	-2.276	1503	1	top1	0.025	0.0016	2.27600	0.0228	1	0	0
chr2_170061443_170013841:+	chr2:170013841|170061443	circUBR3-12	UBR3	2	170013841	170061443	0.0622	rs4668193	-4.00	rs55721334	7.73e-03	4.04	-2.057	1244	12	enet	0.017	0.0085	-3.08806	0.00201	1	0	0
chr2_170061443_170055460:+	chr2:170055460|170061443	circUBR3-20	UBR3	2	170055460	170061443	0.054	rs4668193	-4.00	rs17554191	2.54e-02	4.10	-1.101	1120	1	top1	0.025	0.0016	-1.10100	0.271	1	0	0
chr2_171022872_171028405:-	chr2:171022872|171028405	circTLK1-6	TLK1	2	171022872	171028405	0.03	rs62170034	-4.56	rs1344236	1.59e-02	3.67	1.845	643	1	top1	0.016	0.011	1.84500	0.065	1	0	0
chr2_171337453_171339554:-	chr2:171337453|171339554	circMETTL8-2	METTL8	2	171337453	171339554	0.0616	rs2160702	3.29	rs11685308	2.29e-02	4.41	1.728	788	1	top1	0.023	0.0027	1.72800	0.084	1	0	0
chr2_175080660_175121540:-	chr2:175080660|175121540	circATF2-1	ATF2	2	175080660	175121540	0.0454	rs62184531	-3.85	rs212371	6.18e-03	3.85	1.025	690	1	top1	0.0062	0.076	1.02500	0.305	1	0	0
chr2_177523805_177505506:+	chr2:177505506|177523805	circAGPS-3	AGPS	2	177505506	177523805	0.0845	rs7573820	2.50	rs1348852	2.21e-02	4.25	-0.387	857	53	enet	0.023	0.0025	0.27665	0.782	1	0	0
chr2_178600667_178597596:+	chr2:178597596|178600667	circTTN-AS1-2	TTN-AS1	2	178597596	178600667	0.1602	rs80340917	3.24	rs12464787	1.65e-01	-7.71	1.223	503	1	top1	0.16	1.7e-15	-1.22300	0.221	1	0	0
chr2_1801696_1840843:-	chr2:1801696|1840843	circMYT1L-1	MYT1L	2	1801696	1840843	0.0922	rs141038860	3.83	rs7588942	3.98e-03	-4.20	-0.578	1359	2	lasso	0.012	0.021	0.31809	0.75	1	0	0
chr2_182962159_182967361:-	chr2:182962159|182967361	circNCKAP1-7	NCKAP1	2	182962159	182967361	0.0602	rs13421966	-2.87	rs2675051	6.97e-02	5.50	-0.487	911	15	enet	0.071	2.7e-07	-0.25720	0.797	1	0	0
chr2_188483492_188383763:+	chr2:188383763|188483492	circGULP1-1	GULP1	2	188383763	188483492	0.0696	rs11687248	4.21	rs12473653	1.87e-02	-4.04	-3.723	854	1	top1	0.019	0.006	3.72300	0.000197	0.28368	0	0
chr2_189744788_189694981:+	chr2:189694981|189744788	circANKAR-1	ANKAR	2	189694981	189744788	0.0928	rs3791779	-2.57	rs12693557	6.54e-02	-5.28	-1.754	624	1	top1	0.065	7.7e-07	1.75400	0.0794	1	0	0
chr2_189818180_189791790:+	chr2:189791790|189818180	circPMS1-2	PMS1	2	189791790	189818180	0.0497	rs6741213	2.61	rs55792400	3.35e-02	-3.91	-0.168	581	1	top1	0.034	0.00035	0.16800	0.867	1	0	0
chr2_190673152_190655977:+	chr2:190655977|190673152	circNAB1-1	NAB1	2	190655977	190673152	0.2128	rs141082835	2.78	rs2293765	1.50e-01	7.93	-0.131	718	5	lasso	0.16	5e-15	-0.44254	0.658	1	0	0
chr2_190924593_190900564:+	chr2:190900564|190924593	circGLS-5	GLS	2	190900564	190924593	0.0588	rs55755327	3.02	rs2883713	4.25e-02	-4.80	-0.448	620	1	top1	0.042	6.2e-05	0.44800	0.654	1	0	0
chr2_195728349_195680032:+	chr2:195680032|195728349	circSLC39A10-4	SLC39A10	2	195680032	195728349	0.0641	rs747627	4.56	rs1963515	6.53e-02	5.70	-1.715	718	1	top1	0.065	7.9e-07	-1.71500	0.0863	1	0	0
chr2_196220039_196220941:-	chr2:196220039|196220941	circHECW2-1	HECW2	2	196220039	196220941	0.2565	rs13027938	-4.74	rs12621824	2.50e-01	9.81	-1.746	915	11	enet	0.27	3e-25	-1.27205	0.203	1	0	0
chr2_196240449_196278662:-	chr2:196240449|196278662	circHECW2-4	HECW2	2	196240449	196278662	0.1436	rs13027938	-4.74	rs1902271	9.42e-02	7.19	2.319	1023	6	lasso	0.12	1.4e-11	2.15483	0.0312	1	0	0
chr2_196240449_196308085:-	chr2:196240449|196308085	circHECW2-5	HECW2	2	196240449	196308085	0.0645	rs13027938	-4.74	rs35821303	4.83e-02	4.47	-0.476	1061	1	top1	0.048	2e-05	-0.47600	0.634	1	0	0
chr2_196271193_196278662:-	chr2:196271193|196278662	circHECW2-6	HECW2	2	196271193	196278662	0.1356	rs13027938	-4.74	rs16849064	1.53e-01	8.02	2.130	975	23	enet	0.16	3.9e-15	2.06719	0.0387	1	0	0
chr2_196271193_196308085:-	chr2:196271193|196308085	circHECW2-8	HECW2	2	196271193	196308085	0.0516	rs13027938	-4.74	rs139470019	-2.88e-03	3.49	2.167	1013	9	lasso	-0.0022	0.62	0.46032	0.645	1	0	0
chr2_200440784_200412311:+	chr2:200412311|200440784	circSPATS2L-7	SPATS2L	2	200412311	200440784	0.0928	rs78988795	8.27	rs75291733	1.59e-02	4.37	2.081	871	16	enet	0.08	4.5e-08	0.95233	0.341	1	0	0
chr2_201545543_201604697:-	chr2:201545543|201604697	circC2CD6-3	C2CD6	2	201545543	201604697	0.0525	rs138204224	-2.78	rs6723579	3.21e-03	4.17	0.321	926	18	enet	0.016	0.01	-0.77915	0.436	1	0	0
chr2_206127797_206142069:-	chr2:206127797|206142069	circNDUFS1-4	NDUFS1	2	206127797	206142069	0.0322	rs2058706	4.40	rs13024350	2.63e-02	3.99	4.292	865	1	top1	0.026	0.0014	4.29200	1.77e-05	0.025488	1	1
chr2_213375119_213297262:+	chr2:213297262|213375119	circSPAG16-1	SPAG16	2	213297262	213375119	0.0435	rs6435778	-3.54	rs7571296	1.50e-04	-3.05	2.953	956	7	enet	0.0026	0.17	-2.07189	0.0383	1	0	0
chr2_213350645_213317219:+	chr2:213317219|213350645	circSPAG16-7	SPAG16	2	213317219	213350645	0.0884	rs6435778	-3.54	rs13431580	9.86e-02	-7.15	2.755	875	34	enet	0.12	3.3e-11	-3.23179	0.00123	1	0	0
chr2_213364145_213317219:+	chr2:213317219|213364145	circSPAG16-8	SPAG16	2	213317219	213364145	0.1208	rs6435778	-3.54	rs9807954	9.32e-02	-7.18	2.693	899	33	enet	0.11	1.6e-10	-2.65971	0.00782	1	0	0
chr2_216162048_216113016:+	chr2:216113016|216162048	circXRCC5-1	XRCC5	2	216113016	216162048	0.2044	rs113195980	4.11	rs705649	1.81e-01	8.29	-0.745	953	4	lasso	0.18	4.6e-17	-0.01294	0.99	1	0	0
chr2_218245546_218238664:+	chr2:218238664|218245546	circARPC2-2	ARPC2	2	218238664	218245546	0.0624	rs79402585	-3.33	rs10191283	4.09e-02	5.69	-1.018	616	1	top1	0.041	8.4e-05	-1.01800	0.309	1	0	0
chr2_222909150_222900674:+	chr2:222900674|222909150	circACSL3-3	ACSL3	2	222900674	222909150	0.0996	rs4674703	-2.53	rs10498144	9.74e-02	-6.53	0.680	1090	10	enet	0.1	3.6e-10	-0.70992	0.478	1	0	0
chr2_222919202_222900674:+	chr2:222900674|222919202	circACSL3-4	ACSL3	2	222900674	222919202	0.1463	rs115135628	-2.44	rs795874	1.11e-01	7.13	-0.063	1142	6	lasso	0.14	5.9e-13	0.35704	0.721	1	0	0
chr2_222934687_222900674:+	chr2:222900674|222934687	circACSL3-5	ACSL3	2	222900674	222934687	0.1989	rs115135628	-2.44	rs10498144	7.30e-02	-6.31	0.680	1191	7	lasso	0.092	4.3e-09	-0.12464	0.901	1	0	0
chr2_222934687_222908733:+	chr2:222908733|222934687	circACSL3-7	ACSL3	2	222908733	222934687	0.0599	rs115135628	-2.44	rs6728234	7.10e-03	-3.81	-1.047	1172	21	enet	0.017	0.0091	0.49060	0.624	1	0	0
chr2_223998115_224001922:-	chr2:223998115|224001922	circSERPINE2-2	SERPINE2	2	223998115	224001922	0.0608	rs2629045	-2.42	rs3795879	3.47e-03	-4.06	-0.127	838	26	enet	0.03	0.0007	1.16247	0.245	1	0	0
chr2_232761436_232747615:+	chr2:232747615|232761436	circGIGYF2-4	GIGYF2	2	232747615	232761436	0.0899	rs778371	8.29	rs11555646	1.00e-01	6.62	-2.539	919	1	top1	0.1	8.6e-10	-2.53900	0.0111	1	0	0
chr2_237760205_237748364:+	chr2:237748364|237760205	circLRRFIP1-2	LRRFIP1	2	237748364	237760205	0.1202	rs12615320	-3.33	rs56074707	7.54e-02	-6.31	0.959	1193	1	top1	0.075	1.1e-07	-0.95900	0.338	1	0	0
chr2_239156652_239176563:-	chr2:239156652|239176563	circHDAC4-2	HDAC4	2	239156652	239176563	0.1034	rs34135059	-3.26	rs895806	5.48e-02	5.64	-2.123	1171	5	lasso	0.072	2.2e-07	-2.31472	0.0206	1	0	0
chr2_23984831_23958301:+	chr2:23958301|23984831	circUBXN2A-3	UBXN2A	2	23958301	23984831	0.0329	rs151337176	4.36	rs112748941	1.50e-02	-3.87	3.137	1025	1	top1	0.015	0.012	-3.13700	0.00171	1	0	0
chr2_239990074_240022340:-	chr2:239990074|240022340	circNDUFA10-4	NDUFA10	2	239990074	240022340	0.0935	rs7590854	-2.83	rs34277046	1.40e-02	-4.08	-0.184	1407	43	enet	0.037	0.00018	0.37159	0.71	1	0	0
chr2_240005210_240022340:-	chr2:240005210|240022340	circNDUFA10-5	NDUFA10	2	240005210	240022340	0.0657	rs7590854	-2.83	rs10187574	5.91e-02	-4.31	-0.340	1342	1	top1	0.059	2.6e-06	0.33994	0.734	1	0	0
chr2_241140521_241143074:-	chr2:241140521|241143074	circPASK-2	PASK	2	241140521	241143074	0.0801	rs6437248	-3.81	rs4258787	9.84e-02	6.54	-0.968	887	1	top1	0.098	1.3e-09	-0.96800	0.333	1	0	0
chr2_24147086_24135119:+	chr2:24135119|24147086	circFAM228B-2	FAM228B	2	24135119	24147086	0.0508	rs151337176	4.36	rs11902756	1.11e-02	-3.59	1.722	883	1	top1	0.011	0.028	-1.72200	0.0851	1	0	0
chr2_24161613_24135119:+	chr2:24135119|24161613	circFAM228B-3	FAM228B	2	24135119	24161613	0.0896	rs151337176	4.36	rs79055959	-2.87e-03	-3.35	1.479	916	8	lasso	-0.0007	0.39	-2.66887	0.00761	1	0	0
chr2_24183645_24135119:+	chr2:24135119|24183645	circFAM228B-5	FAM228B	2	24135119	24183645	0.0609	rs151337176	4.36	rs6713263	2.61e-02	-4.49	0.970	1025	1	top1	0.026	0.0014	-0.97000	0.332	1	0	0
chr2_24147086_24137909:+	chr2:24137909|24147086	circFAM228B-6	FAM228B	2	24137909	24147086	0.1724	rs151337176	4.36	rs12713198	2.11e-01	9.45	-0.347	872	7	lasso	0.25	1.2e-23	0.52577	0.599	1	0	0
chr2_24161613_24137909:+	chr2:24137909|24161613	circFAM228B-7	FAM228B	2	24137909	24161613	0.0965	rs151337176	4.36	rs12988269	1.01e-01	5.89	-0.407	905	1	top1	0.1	8.2e-10	-0.40700	0.684	1	0	0
chr2_24147086_24139370:+	chr2:24139370|24147086	circFAM228B-8	FAM228B	2	24139370	24147086	0.1701	rs151337176	4.36	rs34772797	1.52e-01	8.23	0.479	870	9	lasso	0.19	1.5e-17	1.31596	0.188	1	0	0
chr2_241434321_241407537:+	chr2:241407537|241434321	circFARP2-9	FARP2	2	241407537	241434321	0.2341	rs4675940	3.93	rs12622174	1.41e-01	8.56	0.216	891	35	enet	0.24	1.2e-22	0.04469	0.964	1	0	0
chr2_24556055_24554389:+	chr2:24554389|24556055	circNCOA1-1	NCOA1	2	24554389	24556055	0.0555	rs78357789	-2.98	rs893771	3.18e-02	-4.65	-1.284	793	15	lasso	0.034	0.00032	1.14203	0.253	1	0	0
chr2_24564430_24554389:+	chr2:24554389|24564430	circNCOA1-2	NCOA1	2	24554389	24564430	0.0714	rs78357789	-2.98	rs75971153	-2.68e-03	-3.26	-1.536	810	9	lasso	0.00015	0.31	2.20613	0.0274	1	0	0
chr2_24584560_24556015:+	chr2:24556015|24584560	circNCOA1-4	NCOA1	2	24556015	24584560	0.0754	rs56324573	-3.02	rs12468225	2.10e-02	4.86	1.583	840	3	lasso	0.067	5.6e-07	1.88479	0.0595	1	0	0
chr2_26383347_26364302:+	chr2:26364302|26383347	circSELENOI-3	SELENOI	2	26364302	26383347	0.0775	rs140942079	-3.11	rs143272113	6.61e-02	5.80	-0.489	810	5	lasso	0.068	4.5e-07	0.11442	0.909	1	0	0
chr2_26928323_26924887:+	chr2:26924887|26928323	circDPYSL5	DPYSL5	2	26924887	26928323	0.0416	rs12714092	-4.90	rs12617392	2.26e-02	-4.64	-4.550	550	1	top1	0.023	0.0028	4.55000	5.36e-06	0.0077184	1	1
chr2_28788809_28783907:+	chr2:28783907|28788809	circSPDYA	SPDYA	2	28783907	28788809	0.0328	rs10188412	-3.44	rs6744539	6.10e-03	-4.18	-1.444	820	13	enet	0.0086	0.045	0.75404	0.451	1	0	0
chr2_28935607_28926468:+	chr2:28926468|28935607	circWDR43-4	WDR43	2	28926468	28935607	0.0461	rs10188412	-3.44	rs1867943	-2.42e-03	3.30	0.842	835	10	lasso	0.0028	0.16	-0.00768	0.994	1	0	0
chr2_29181697_29121374:+	chr2:29121374|29181697	circCLIP4-1	CLIP4	2	29121374	29181697	0.0594	rs141239197	3.73	rs1563049	-2.88e-03	4.15	-0.734	1228	29	enet	0.002	0.19	-1.24033	0.215	1	0	0
chr2_29157347_29152685:+	chr2:29152685|29157347	circCLIP4-9	CLIP4	2	29152685	29157347	0.0625	rs13402702	3.12	rs3100236	2.22e-02	-4.51	1.889	1074	1	top1	0.022	0.003	-1.88900	0.0589	1	0	0
chr2_30533314_30459552:+	chr2:30459552|30533314	circLCLAT1-1	LCLAT1	2	30459552	30533314	0.0968	rs80290498	3.16	rs62139628	6.25e-02	-5.40	-0.938	1301	4	lasso	0.082	3.2e-08	-0.05792	0.954	1	0	0
chr2_30568176_30459552:+	chr2:30459552|30568176	circLCLAT1-2	LCLAT1	2	30459552	30568176	0.0801	rs542454	3.50	rs10199517	6.67e-02	-5.71	0.765	1417	1	top1	0.067	6e-07	-0.76500	0.444	1	0	0
chr2_30568176_30552493:+	chr2:30552493|30568176	circLCLAT1-6	LCLAT1	2	30552493	30568176	0.0698	rs542454	3.74	rs829634	5.10e-02	-5.30	0.008	1205	1	top1	0.051	1.2e-05	-0.00800	0.994	1	0	0
chr2_32209561_32197344:+	chr2:32197344|32209561	circSLC30A6-6	SLC30A6	2	32197344	32209561	0.0729	rs62142093	3.04	rs410469	1.40e-02	-3.91	1.352	612	6	lasso	0.02	0.0049	0.90532	0.365	1	0	0
chr2_32508259_32478635:+	chr2:32478635|32508259	circBIRC6-22	BIRC6	2	32478635	32508259	0.0598	rs116337306	-2.59	rs12473941	1.33e-02	-3.93	0.372	781	4	lasso	0.026	0.0015	0.30373	0.761	1	0	0
chr2_3443891_3421881:+	chr2:3421881|3443891	circTRAPPC12	TRAPPC12	2	3421881	3443891	0.079	rs4854164	4.55	rs7579428	3.99e-02	5.06	0.599	1242	1	top1	0.04	0.0001	0.59900	0.549	1	0	0
chr2_36581290_36591011:-	chr2:36581290|36591011	circFEZ2-2	FEZ2	2	36581290	36591011	0.0592	rs6544039	4.67	rs7577490	9.03e-03	4.52	-0.875	1056	11	lasso	0.0093	0.04	-0.77511	0.438	1	0	0
chr2_37316237_37317179:-	chr2:37316237|37317179	circPRKD3	PRKD3	2	37316237	37317179	0.0674	rs3770752	-6.65	rs6754376	2.33e-03	-4.45	3.921	1281	6	lasso	0.014	0.015	-3.05913	0.00222	1	0	0
chr2_38004216_37929262:+	chr2:37929262|38004216	circRMDN2-1	RMDN2	2	37929262	38004216	0.1004	rs141727131	3.44	rs74802833	1.24e-01	6.49	-1.434	1252	1	top1	0.12	8.4e-12	-1.43400	0.152	1	0	0
chr2_38004216_37974040:+	chr2:37974040|38004216	circRMDN2-2	RMDN2	2	37974040	38004216	0.0469	rs7579777	3.32	rs6708540	2.32e-02	-4.38	-0.648	1207	1	top1	0.023	0.0025	0.64800	0.517	1	0	0
chr2_38131614_38100924:+	chr2:38100924|38131614	circCYP1B1-AS1-1	CYP1B1-AS1	2	38100924	38131614	0.0815	rs6544157	-3.38	rs115341351	8.10e-04	4.39	2.402	1164	15	enet	0.016	0.0094	0.83249	0.405	1	0	0
chr2_42659862_42640173:+	chr2:42640173|42659862	circMTA3-4	MTA3	2	42640173	42659862	0.0589	rs76443130	-3.08	rs6724638	2.38e-02	4.70	1.531	851	1	top1	0.024	0.0022	1.53100	0.126	1	0	0
chr2_42682589_42640173:+	chr2:42640173|42682589	circMTA3-5	MTA3	2	42640173	42682589	0.0538	rs76443130	-3.12	rs6724638	5.23e-02	5.76	1.531	900	1	top1	0.052	9.5e-06	1.53100	0.126	1	0	0
chr2_43397971_43430302:-	chr2:43397971|43430302	circTHADA-1	THADA	2	43397971	43430302	0.0707	rs113796948	2.81	rs7355361	1.41e-02	4.27	-0.182	824	1	top1	0.014	0.015	-0.18200	0.856	1	0	0
chr2_43428100_43430302:-	chr2:43428100|43430302	circTHADA-4	THADA	2	43428100	43430302	0.0513	rs113796948	2.90	rs17413525	-1.80e-03	3.38	-1.181	767	4	lasso	0.00027	0.3	-0.03980	0.968	1	0	0
chr2_43498833_43527988:-	chr2:43498833|43527988	circTHADA-7	THADA	2	43498833	43527988	0.0496	rs111731167	2.84	rs28470852	-1.49e-03	3.78	-0.385	952	6	lasso	0.016	0.011	-0.27455	0.784	1	0	0
chr2_43805246_43794457:+	chr2:43794457|43805246	circDYNC2LI1-2	DYNC2LI1	2	43794457	43805246	0.0785	rs77273414	-2.64	rs11695642	7.59e-02	-5.23	-0.704	1183	1	top1	0.076	1e-07	0.70400	0.481	1	0	0
chr2_43963588_43975217:-	chr2:43963588|43975217	circLRPPRC-5	LRPPRC	2	43963588	43975217	0.0818	rs35442140	-3.87	rs56034148	1.23e-03	-4.60	1.265	1211	7	enet	0.019	0.0056	-0.47051	0.638	1	0	0	up
chr2_44338351_44346390:-	chr2:44338351|44346390	circPREPL-6	PREPL	2	44338351	44346390	0.0348	rs698806	-3.39	rs1085444	2.80e-02	-4.52	-0.888	776	1	top1	0.028	0.001	0.88800	0.375	1	0	0
chr2_44715353_44704283:+	chr2:44704283|44715353	circCAMKMT	CAMKMT	2	44704283	44715353	0.1029	rs343979	-3.72	rs115009309	7.90e-03	4.19	-1.850	830	1	top1	0.0079	0.053	-1.85000	0.0643	1	0	0
chr2_45546732_45562756:-	chr2:45546732|45562756	circSRBD1-3	SRBD1	2	45546732	45562756	0.0522	rs637889	3.73	rs11689571	2.70e-02	4.93	1.909	954	1	top1	0.027	0.0012	1.90900	0.0563	1	0	0
chr2_48346751_48328561:+	chr2:48328561|48346751	circFOXN2-1	FOXN2	2	48328561	48346751	0.129	rs12713008	-5.54	rs138659652	8.33e-02	-5.58	-4.728	838	1	top1	0.083	2.4e-08	4.72800	2.27e-06	0.0032688	1	1
chr2_48346751_48346201:+	chr2:48346201|48346751	circFOXN2-4	FOXN2	2	48346201	48346751	0.0795	rs12713008	-5.54	rs61387839	8.63e-03	-4.17	-2.855	816	1	top1	0.0086	0.045	2.85500	0.0043	1	0	0
chr2_48671680_48642402:+	chr2:48642402|48671680	circSTON1-GTF2A1L	STON1-GTF2A1L	2	48642402	48671680	0.1897	rs7566996	-4.88	rs2140551	1.68e-01	-7.90	2.243	1278	1	top1	0.17	9.1e-16	-2.24300	0.0249	1	0	0
chr2_50472298_50620183:-	chr2:50472298|50620183	circNRXN1-11	NRXN1	2	50472298	50620183	0.0908	rs10865247	-4.10	rs6706713	4.81e-02	4.58	-3.941	1163	1	top1	0.048	2.1e-05	-3.94100	8.11e-05	0.116784	0	0
chr2_53714384_53716743:-	chr2:53714384|53716743	circASB3-4	ASB3	2	53714384	53716743	0.0785	rs698855	-4.52	rs805426	1.02e-01	-6.37	-3.965	967	1	top1	0.1	5.8e-10	3.96500	7.34e-05	0.105696	0	0
chr2_53748281_53765585:-	chr2:53748281|53765585	circASB3-5	ASB3	2	53748281	53765585	0.1091	rs698855	-4.52	rs77320274	5.25e-02	5.29	-0.806	955	3	lasso	0.057	3.7e-06	-0.11760	0.906	1	0	0	up
chr2_53887259_53893799:-	chr2:53887259|53893799	circPSME4-1	PSME4	2	53887259	53893799	0.0367	rs6714450	-4.64	rs805327	2.65e-02	-4.22	-4.046	874	1	top1	0.027	0.0013	4.04600	5.21e-05	0.075024	0	0
chr2_55332566_55388886:-	chr2:55332566|55388886	circCCDC88A-6	CCDC88A	2	55332566	55388886	0.1589	rs114952472	3.38	rs17046915	4.34e-02	6.51	1.022	1063	4	lasso	0.048	2.2e-05	0.82010	0.412	1	0	0
chr2_55343648_55388886:-	chr2:55343648|55388886	circCCDC88A-10	CCDC88A	2	55343648	55388886	0.0521	rs114952472	3.38	rs12476508	5.97e-02	4.87	-0.826	1025	1	top1	0.06	2.3e-06	-0.82600	0.409	1	0	0
chr2_55349518_55388886:-	chr2:55349518|55388886	circCCDC88A-11	CCDC88A	2	55349518	55388886	0.1643	rs114952472	3.38	rs2589059	1.35e-01	7.24	-0.691	1018	5	lasso	0.17	5.6e-16	-0.02475	0.98	1	0	0
chr2_55355579_55374883:-	chr2:55355579|55374883	circCCDC88A-13	CCDC88A	2	55355579	55374883	0.0446	rs140794961	-3.50	rs114927290	1.70e-02	4.51	-0.196	968	1	top1	0.017	0.0084	-0.19600	0.845	1	0	0
chr2_55355579_55388886:-	chr2:55355579|55388886	circCCDC88A-14	CCDC88A	2	55355579	55388886	0.1013	rs140794961	-3.44	rs55908714	8.50e-02	6.22	-0.822	1000	8	lasso	0.085	1.7e-08	0.50661	0.612	1	0	0
chr2_58221942_58232112:-	chr2:58221942|58232112	circFANCL-3	FANCL	2	58221942	58232112	0.0313	rs35844949	-9.39	rs725452	-1.00e-03	-3.64	1.199	606	2	lasso	-0.00085	0.4	-4.46633	7.96e-06	0.0114624	1	1
chr2_59022982_59003949:+	chr2:59003949|59022982	circLINC01122-2	LINC01122	2	59003949	59022982	0.0638	rs4672268	-4.57	rs11682553	6.31e-02	-5.11	0.160	760	1	top1	0.063	1.2e-06	-0.16000	0.873	1	0	0
chr2_61241560_61257350:-	chr2:61241560|61257350	circUSP34-6	USP34	2	61241560	61257350	0.1158	rs72815549	4.39	rs2600669	3.57e-02	5.34	1.482	663	4	lasso	0.051	1.3e-05	2.04698	0.0407	1	0	0
chr2_61278165_61281242:-	chr2:61278165|61281242	circUSP34-9	USP34	2	61278165	61281242	0.1192	rs72815549	4.39	rs2421116	1.37e-02	4.06	-1.441	655	4	lasso	0.015	0.013	-1.41458	0.157	1	0	0
chr2_61488165_61533903:-	chr2:61488165|61533903	circXPO1-10	XPO1	2	61488165	61533903	0.0462	rs778761	4.60	rs72813509	-1.93e-03	3.99	3.575	767	6	enet	0.0014	0.22	3.62077	0.000294	0.42336	0	0
chr2_61493894_61495613:-	chr2:61493894|61495613	circXPO1-14	XPO1	2	61493894	61495613	0.0408	rs778761	4.60	rs6751305	2.22e-02	-4.14	-1.431	671	1	top1	0.022	0.0031	1.43100	0.152	1	0	0
chr2_61872082_61880394:-	chr2:61872082|61880394	circCCT4-1	CCT4	2	61872082	61880394	0.0947	rs113508774	2.68	rs62149908	1.72e-02	-4.16	0.021	739	7	enet	0.034	0.00033	0.63482	0.526	1	0	0
chr2_61872082_61883548:-	chr2:61872082|61883548	circCCT4-2	CCT4	2	61872082	61883548	0.0636	rs113508774	2.66	rs7589969	3.55e-02	-5.03	1.634	744	19	enet	0.039	0.00011	-0.97056	0.332	1	0	0
chr2_61873002_61880394:-	chr2:61873002|61880394	circCCT4-3	CCT4	2	61873002	61880394	0.1183	rs113508774	2.68	rs66481227	1.20e-01	6.41	1.487	739	2	lasso	0.13	5.7e-12	1.97293	0.0485	1	0	0
chr2_61876095_61880394:-	chr2:61876095|61880394	circCCT4-5	CCT4	2	61876095	61880394	0.0776	rs113508774	2.69	rs17573253	5.20e-02	4.46	1.843	736	1	top1	0.052	1e-05	1.84300	0.0653	1	0	0
chr2_63404048_63439871:-	chr2:63404048|63439871	circWDPCP-4	WDPCP	2	63404048	63439871	0.1289	rs114059780	-3.10	rs59619960	4.60e-02	4.99	-1.818	700	1	top1	0.046	3.2e-05	-1.81800	0.0691	1	0	0
chr2_63857936_63856306:+	chr2:63856306|63857936	circUGP2-1	UGP2	2	63856306	63857936	0.0946	rs11694253	2.54	rs6546021	7.29e-03	4.15	-1.135	757	7	enet	0.029	0.00077	-1.20614	0.228	1	0	0
chr2_63942465_63965966:-	chr2:63942465|63965966	circVPS54-1	VPS54	2	63942465	63965966	0.0868	rs4671083	2.75	rs12615049	7.61e-03	4.35	0.854	797	3	enet	0.017	0.0093	0.67655	0.499	1	0	0
chr2_69415185_69432005:-	chr2:69415185|69432005	circNFU1-2	NFU1	2	69415185	69432005	0.1139	rs75731200	3.00	rs11683473	6.37e-03	-4.45	1.400	463	2	lasso	0.039	0.00012	-1.07202	0.284	1	0	0
chr2_71350271_71348427:+	chr2:71348427|71350271	circZNF638-1	ZNF638	2	71348427	71350271	0.0349	rs4852780	4.23	rs34865961	8.56e-03	4.43	3.329	1149	1	top1	0.0086	0.046	3.32900	0.000872	1	0	0
chr2_71350271_71348753:+	chr2:71348753|71350271	circZNF638-2	ZNF638	2	71348753	71350271	0.0782	rs4852780	4.23	rs4852788	-2.88e-03	3.61	0.091	1147	25	enet	0.0011	0.24	0.25882	0.796	1	0	0
chr2_71428651_71418602:+	chr2:71418602|71428651	circZNF638-10	ZNF638	2	71418602	71428651	0.0946	rs4852780	4.23	rs6725697	8.27e-02	5.50	2.856	1093	1	top1	0.083	2.7e-08	2.85600	0.00429	1	0	0
chr2_71431428_71418602:+	chr2:71418602|71431428	circZNF638-11	ZNF638	2	71418602	71431428	0.0535	rs4852780	4.23	rs1024890	2.15e-03	4.22	2.217	1099	11	lasso	0.004	0.12	1.51877	0.129	1	0	0
chr2_71433283_71418602:+	chr2:71418602|71433283	circZNF638-12	ZNF638	2	71418602	71433283	0.0599	rs4852780	4.23	rs148615594	2.37e-02	4.23	0.625	1100	1	top1	0.024	0.0023	0.62500	0.532	1	0	0
chr2_72465160_72480750:-	chr2:72465160|72480750	circEXOC6B-1	EXOC6B	2	72465160	72480750	0.0243	rs11884162	2.41	rs12468173	1.78e-02	-3.73	1.631	403	5	lasso	0.018	0.0066	-1.52789	0.127	1	0	0
chr2_75687827_75706651:-	chr2:75687827|75706651	circGCFC2-2	GCFC2	2	75687827	75706651	0.0498	rs77690178	3.57	rs11126482	1.89e-02	-4.06	-0.262	984	1	top1	0.019	0.0058	0.26200	0.793	1	0	0
chr2_8287338_8312849:-	chr2:8287338|8312849	circLINC00299	LINC00299	2	8287338	8312849	0.0755	rs3102954	-3.11	rs3111416	6.19e-02	-5.06	-2.167	799	1	top1	0.062	1.5e-06	2.16700	0.0302	1	0	0
chr2_84553034_84544233:+	chr2:84544233|84553034	circDNAH6-1	DNAH6	2	84544233	84553034	0.0319	rs111878765	3.14	rs1467998	3.45e-02	4.73	0.918	653	13	lasso	0.044	4.9e-05	0.85604	0.392	1	0	0
chr2_85369830_85368686:+	chr2:85368686|85369830	circELMOD3-1	ELMOD3	2	85368686	85369830	0.1088	rs908304	3.95	rs7585585	4.55e-02	-5.42	-2.779	1034	15	lasso	0.073	1.7e-07	2.70477	0.00684	1	0	0
chr2_86251957_86264041:-	chr2:86251957|86264041	circREEP1-1	REEP1	2	86251957	86264041	0.0478	rs78897708	3.45	rs2161894	1.27e-03	-3.94	-0.587	982	25	enet	0.021	0.0041	2.13591	0.0327	1	0	0
chr2_88804880_88801099:+	chr2:88801099|88804880	circANKRD36BP2-4	ANKRD36BP2	2	88801099	88804880	0.0842	rs148152058	-2.53	rs3925123	7.15e-02	5.85	-1.155	311	1	top1	0.071	2.4e-07	-1.15500	0.248	1	0	0
chr2_8908621_8974435:-	chr2:8908621|8974435	circMBOAT2-6	MBOAT2	2	8908621	8974435	0.0501	rs34228294	-2.72	rs62119999	5.87e-02	-4.88	-2.061	684	1	top1	0.059	2.8e-06	2.06100	0.0393	1	0	0
chr2_8943187_8974435:-	chr2:8943187|8974435	circMBOAT2-8	MBOAT2	2	8943187	8974435	0.0498	rs113931643	2.83	rs62119999	1.77e-02	-4.17	-2.061	649	1	top1	0.018	0.0074	2.06100	0.0393	1	0	0
chr2_9876018_9845220:+	chr2:9845220|9876018	circTAF1B	TAF1B	2	9845220	9876018	0.1497	rs181878023	3.04	rs2303914	8.28e-02	-5.64	-0.830	1430	1	top1	0.083	2.7e-08	0.83000	0.407	1	0	0
chr2_98520731_98518964:+	chr2:98518964|98520731	circINPP4A	INPP4A	2	98518964	98520731	0.08	rs13000394	2.42	rs72823796	1.21e-01	7.53	1.325	588	11	enet	0.14	5e-13	1.31129	0.19	1	0	0
chr2_98643923_98726567:-	chr2:98643923|98726567	circMGAT4A-3	MGAT4A	2	98643923	98726567	0.0371	rs3769702	-2.39	rs72825708	5.60e-02	-4.69	1.351	775	1	top1	0.056	4.7e-06	-1.35100	0.177	1	0	0
chr2_99103967_99127176:-	chr2:99103967|99127176	circTSGA10-3	TSGA10	2	99103967	99127176	0.0493	rs1901859	-1.95	rs6753650	2.36e-02	4.10	-0.234	788	1	top1	0.024	0.0023	-0.23400	0.815	1	0	0
chr2_99195756_99194751:+	chr2:99194751|99195756	circMRPL30-4	MRPL30	2	99194751	99195756	0.207	rs115028891	-1.99	rs6728723	1.76e-01	7.96	-0.651	742	1	top1	0.18	1.5e-16	-0.65100	0.515	1	0	0
chr2_99216114_99194751:+	chr2:99194751|99216114	circMRPL30-5	MRPL30	2	99194751	99216114	0.1262	rs115028891	-1.99	rs6728723	1.35e-01	7.26	-0.651	777	1	top1	0.13	8.3e-13	-0.65100	0.515	1	0	0
chr2_99412731_99435941:-	chr2:99412731|99435941	circREV1-2	REV1	2	99412731	99435941	0.0596	rs72966212	2.81	rs62154463	5.61e-03	4.37	0.098	678	1	top1	0.0056	0.086	0.09800	0.922	1	0	0
chr2_99429840_99435941:-	chr2:99429840|99435941	circREV1-5	REV1	2	99429840	99435941	0.0395	rs72966212	2.81	rs6717515	5.56e-02	-5.23	-0.226	652	2	lasso	0.058	3.2e-06	0.17227	0.863	1	0	0
chr2_99434332_99464985:-	chr2:99434332|99464985	circREV1-6	REV1	2	99434332	99464985	0.044	rs17022852	-2.96	rs12465846	4.10e-02	4.70	0.848	724	1	top1	0.041	8.2e-05	0.84800	0.396	1	0	0
chr3_107733023_107710452:+	chr3:107710452|107733023	circBBX-4	BBX	3	107710452	107733023	0.0831	rs167924	-5.68	rs670752	0.006459	4.00	2.4670	667	32	enet	0.012	0.022	2.300	0.0214	1	0	0
chr3_108191521_108214021:-	chr3:108191521|108214021	circIFT57	IFT57	3	108191521	108214021	0.1443	rs17232450	-5.21	rs9862649	0.208865	9.48	-4.9640	1069	1	top1	0.21	1.2e-19	-4.964	6.91e-07	0.00099504	1	1
chr3_108651162_108605335:+	chr3:108605335|108651162	circDZIP3-3	DZIP3	3	108605335	108651162	0.054	rs72939844	-3.73	rs11929507	0.017124	4.54	-1.1910	748	13	lasso	0.02	0.0049	-0.612	0.54	1	0	0
chr3_113488945_113506605:-	chr3:113488945|113506605	circSPICE1	SPICE1	3	113488945	113506605	0.093	rs1567778	-2.67	rs2669909	0.087282	6.35	-1.6790	929	1	top1	0.087	1.1e-08	-1.679	0.0932	1	0	0
chr3_11807833_11809682:-	chr3:11807833|11809682	circTAMM41-1	TAMM41	3	11807833	11809682	0.1165	rs305506	4.12	rs9876026	0.085746	-6.06	1.1670	1137	1	top1	0.086	1.5e-08	-1.167	0.243	1	0	0
chr3_11807833_11817337:-	chr3:11807833|11817337	circTAMM41-2	TAMM41	3	11807833	11817337	0.113	rs305506	4.12	rs6442289	0.108497	6.43	1.0640	1154	1	top1	0.11	1.7e-10	1.064	0.287	1	0	0
chr3_11807833_11829864:-	chr3:11807833|11829864	circTAMM41-3	TAMM41	3	11807833	11829864	0.0924	rs305506	4.12	rs9876026	0.096205	6.29	1.1670	1178	1	top1	0.096	1.9e-09	1.167	0.243	1	0	0
chr3_11807833_11839314:-	chr3:11807833|11839314	circTAMM41-4	TAMM41	3	11807833	11839314	0.0678	rs78761661	4.21	rs62248586	0.018742	4.40	0.5830	1193	1	top1	0.019	0.006	0.583	0.56	1	0	0
chr3_11809517_11829864:-	chr3:11809517|11829864	circTAMM41-5	TAMM41	3	11809517	11829864	0.1985	rs305506	4.12	rs7619744	0.150495	-7.40	1.0220	1165	1	top1	0.15	3.4e-14	-1.022	0.307	1	0	0
chr3_119513719_119503532:+	chr3:119503532|119513719	circTIMMDC1-4	TIMMDC1	3	119503532	119513719	0.0657	rs2278781	-2.97	rs12635377	0.017948	-4.17	-0.0540	1139	51	enet	0.018	0.0068	-0.126	0.9	1	0	0
chr3_119863419_119876508:-	chr3:119863419|119876508	circGSK3B-4	GSK3B	3	119863419	119876508	0.0447	rs113088503	-2.93	rs2472682	0.036805	-4.42	-0.1860	626	1	top1	0.037	0.00018	0.186	0.852	1	0	0
chr3_12169906_12140651:+	chr3:12140651|12169906	circSYN2-2	SYN2	3	12140651	12169906	0.0599	rs160217	4.20	rs13098031	0.026623	-4.12	-0.9680	910	12	lasso	0.029	0.0008	1.425	0.154	1	0	0
chr3_121690670_121702595:-	chr3:121690670|121702595	circGOLGB1-2	GOLGB1	3	121690670	121702595	0.0489	rs148697740	-2.68	rs7340674	0.042361	4.19	-1.5200	838	1	top1	0.042	6.4e-05	-1.520	0.129	1	0	0
chr3_121702481_121727041:-	chr3:121702481|121727041	circGOLGB1-3	GOLGB1	3	121702481	121727041	0.0701	rs148697740	-2.69	rs1344279	0.090110	-5.72	0.7430	910	1	top1	0.09	6.4e-09	-0.743	0.457	1	0	0
chr3_123931102_123949132:-	chr3:123931102|123949132	circCCDC14	CCDC14	3	123931102	123949132	0.0476	rs66541247	3.01	rs73184282	0.011452	-3.69	1.4930	483	48	enet	0.031	0.00052	-1.970	0.0488	1	0	0
chr3_129267099_129265549:+	chr3:129265549|129267099	circCOPG1	COPG1	3	129265549	129267099	0.0899	rs6790452	-4.07	rs74504825	0.003296	3.66	2.2580	572	24	enet	0.013	0.017	3.560	0.000371	0.53424	0	0
chr3_129464781_129458599:+	chr3:129458599|129464781	circIFT122-1	IFT122	3	129458599	129464781	0.0938	rs6790452	-4.07	rs4128193	0.085226	5.84	0.1540	823	1	top1	0.085	1.7e-08	0.154	0.878	1	0	0
chr3_131133956_131132745:+	chr3:131132745|131133956	circNEK11-1	NEK11	3	131132745	131133956	0.0778	rs2037177	2.73	rs137988642	0.047458	5.28	2.2514	549	2	lasso	0.079	5.8e-08	2.209	0.0271	1	0	0
chr3_132681914_132692818:-	chr3:132681914|132692818	circNPHP3-ACAD11	NPHP3-ACAD11	3	132681914	132692818	0.0795	rs7619350	2.62	rs1058331	0.048004	5.21	2.3350	756	3	lasso	0.063	1.2e-06	2.273	0.023	1	0	0
chr3_134183002_134211607:-	chr3:134183002|134211607	circRYK-5	RYK	3	134183002	134211607	0.049	rs62272007	3.29	rs4280635	0.046692	-4.60	0.6780	889	1	top1	0.047	2.8e-05	-0.678	0.498	1	0	0
chr3_136328857_136316941:+	chr3:136316941|136328857	circPCCB-3	PCCB	3	136316941	136328857	0.0721	rs66691851	-7.73	rs655720	0.052794	5.27	4.8890	419	1	top1	0.053	8.6e-06	4.889	1.01e-06	0.0014544	1	1
chr3_136366943_136423044:-	chr3:136366943|136423044	circSTAG1-1	STAG1	3	136366943	136423044	0.0656	rs7432375	-7.82	rs60270684	0.005018	4.63	2.8790	482	3	lasso	0.0075	0.058	2.401	0.0164	1	0	0
chr3_136398749_136423044:-	chr3:136398749|136423044	circSTAG1-3	STAG1	3	136398749	136423044	0.0603	rs7432375	-7.82	rs12330258	0.021031	3.93	3.6990	457	3	lasso	0.022	0.0034	4.611	4.02e-06	0.0057888	1	1
chr3_136464881_136502779:-	chr3:136464881|136502779	circSTAG1-8	STAG1	3	136464881	136502779	0.0395	rs7432375	-7.82	rs12330258	-0.002615	3.54	3.6990	486	16	enet	-0.0018	0.54	1.959	0.0501	1	0	0
chr3_138319478_138324930:-	chr3:138319478|138324930	circNME9	NME9	3	138319478	138324930	0.0835	rs7612622	2.51	rs9867678	0.024738	4.24	-0.4680	448	9	lasso	0.036	0.00022	-0.161	0.872	1	0	0
chr3_138498031_138532570:-	chr3:138498031|138532570	circCEP70-1	CEP70	3	138498031	138532570	0.0578	rs7641106	2.97	rs145930653	0.013242	-3.55	0.0124	515	9	lasso	0.015	0.011	-0.322	0.747	1	0	0
chr3_138525490_138537347:-	chr3:138525490|138537347	circCEP70-6	CEP70	3	138525490	138537347	0.0483	rs7641106	2.97	rs4678264	0.057288	5.59	0.2660	504	9	lasso	0.064	9.3e-07	0.507	0.612	1	0	0
chr3_138570318_138571356:-	chr3:138570318|138571356	circCEP70-9	CEP70	3	138570318	138571356	0.163	rs7641106	2.97	rs4678266	0.358596	11.25	0.1690	464	1	top1	0.36	1.5e-35	0.169	0.866	1	0	0
chr3_138570318_138572932:-	chr3:138570318|138572932	circCEP70-10	CEP70	3	138570318	138572932	0.242	rs7641106	2.97	rs9681127	0.337070	11.19	0.3530	465	63	enet	0.37	2e-37	1.241	0.215	1	0	0
chr3_138570318_138572984:-	chr3:138570318|138572984	circCEP70-11	CEP70	3	138570318	138572984	0.1371	rs7641106	2.97	rs9681127	0.267828	9.90	0.3530	465	32	lasso	0.28	5.9e-27	1.080	0.28	1	0	0
chr3_138629156_138621407:+	chr3:138621407|138629156	circFAIM-4	FAIM	3	138621407	138629156	0.0594	rs7641106	2.97	rs7609893	0.051902	4.47	0.9440	440	1	top1	0.052	1e-05	0.944	0.345	1	0	0
chr3_142785040_142748258:+	chr3:142748258|142785040	circTRPC1-5	TRPC1	3	142748258	142785040	0.0517	rs57569298	2.94	rs55983184	-0.002856	3.95	-1.1090	896	22	enet	-0.00099	0.42	-1.758	0.0787	1	0	0
chr3_146201035_146222092:-	chr3:146201035|146222092	circPLSCR4	PLSCR4	3	146201035	146222092	0.2238	rs1913186	-3.70	rs9876833	0.204101	8.74	-0.6550	998	9	lasso	0.2	3.1e-19	-0.737	0.461	1	0	0
chr3_149055303_149076047:-	chr3:149055303|149076047	circHLTF-2	HLTF	3	149055303	149076047	0.1275	rs6788067	3.33	rs3772572	0.050407	5.87	-0.7850	1084	13	enet	0.08	4.3e-08	0.202	0.84	1	0	0
chr3_151193666_151163893:+	chr3:151163893|151193666	circMED12L-4	MED12L	3	151163893	151193666	0.0584	rs76667293	2.66	rs937124	-0.001688	3.68	-0.6090	750	1	top1	-0.0017	0.52	-0.609	0.543	1	0	0
chr3_160009112_160025534:-	chr3:160009112|160025534	circIL12A-AS1	IL12A-AS1	3	160009112	160025534	0.1229	rs150356445	3.66	rs480134	0.030299	-4.87	0.3830	900	40	enet	0.075	1.1e-07	-0.310	0.757	1	0	0
chr3_161235212_161224930:+	chr3:161224930|161235212	circNMD3-1	NMD3	3	161224930	161235212	0.0403	rs7653233	-4.54	rs2122527	0.002154	-4.12	1.1110	792	15	enet	0.007	0.064	-1.627	0.104	1	0	0
chr3_161242653_161227247:+	chr3:161227247|161242653	circNMD3-2	NMD3	3	161227247	161242653	0.0409	rs7653233	-4.54	rs28384382	0.010245	-4.35	2.4040	815	5	enet	0.013	0.019	-2.716	0.00661	1	0	0
chr3_167282238_167305950:-	chr3:167282238|167305950	circZBBX-1	ZBBX	3	167282238	167305950	0.1892	rs116586785	-2.42	rs11923256	0.158880	-7.96	0.7660	1030	26	enet	0.18	1.9e-16	-1.411	0.158	1	0	0
chr3_167602127_167633532:-	chr3:167602127|167633532	circWDR49-5	WDR49	3	167602127	167633532	0.0358	rs7627289	-4.79	rs9877618	0.057297	-4.67	-0.0510	705	1	top1	0.057	3.6e-06	0.051	0.959	1	0	0
chr3_169988359_169975608:+	chr3:169975608|169988359	circSEC62-1	SEC62	3	169975608	169988359	0.0696	rs2287480	-3.33	rs2052388	0.059095	-5.63	-2.6790	721	3	lasso	0.066	7.4e-07	2.333	0.0197	1	0	0
chr3_171642840_171677694:-	chr3:171642840|171677694	circPLD1-1	PLD1	3	171642840	171677694	0.1299	rs7615470	2.48	rs3774034	0.081283	-6.01	0.0920	962	1	top1	0.081	3.6e-08	-0.092	0.927	1	0	0
chr3_179413412_179419505:-	chr3:179413412|179419505	circGNB4-2	GNB4	3	179413412	179419505	0.0768	rs1180368	4.11	rs1362650	0.023378	-4.65	-0.3850	729	1	top1	0.023	0.0024	0.385	0.7	1	0	0
chr3_179859062_179887784:-	chr3:179859062|179887784	circPEX5L-5	PEX5L	3	179859062	179887784	0.1022	rs62290524	-4.52	rs35519266	-0.001409	3.94	0.0550	948	51	enet	0.0083	0.049	0.220	0.826	1	0	0
chr3_183323235_183389779:-	chr3:183323235|183389779	circMCF2L2-14	MCF2L2	3	183323235	183389779	0.0562	rs4859195	3.25	rs56104100	-0.002820	2.95	1.4990	1107	51	enet	-0.00078	0.39	2.579	0.00991	1	0	0
chr3_183672484_183642907:+	chr3:183642907|183672484	circKLHL24-1	KLHL24	3	183642907	183672484	0.1048	rs4859195	3.25	rs9858528	0.071026	-6.23	0.8000	864	73	enet	0.14	1.3e-13	0.170	0.865	1	0	0
chr3_183672484_183643480:+	chr3:183643480|183672484	circKLHL24-5	KLHL24	3	183643480	183672484	0.0914	rs4859195	3.25	rs58032603	0.117014	-6.54	0.8910	861	1	top1	0.12	3.1e-11	-0.891	0.373	1	0	0
chr3_183651276_183650296:+	chr3:183650296|183651276	circKLHL24-6	KLHL24	3	183650296	183651276	0.1159	rs4859195	3.25	rs9858528	0.043265	6.17	0.8000	795	112	enet	0.058	3.2e-06	0.723	0.47	1	0	0
chr3_183663642_183650296:+	chr3:183650296|183663642	circKLHL24-7	KLHL24	3	183650296	183663642	0.0393	rs4859195	3.25	rs34968617	0.005469	3.80	-0.5490	827	1	top1	0.0055	0.089	-0.549	0.583	1	0	0
chr3_183665039_183650296:+	chr3:183650296|183665039	circKLHL24-8	KLHL24	3	183650296	183665039	0.0378	rs4859195	3.25	rs2280425	0.016664	4.40	0.7790	830	1	top1	0.017	0.009	0.779	0.436	1	0	0
chr3_183672484_183650296:+	chr3:183650296|183672484	circKLHL24-9	KLHL24	3	183650296	183672484	0.0761	rs4859195	3.25	rs2280425	0.101914	6.59	0.7790	845	1	top1	0.1	6.2e-10	0.779	0.436	1	0	0
chr3_183672484_183663458:+	chr3:183663458|183672484	circKLHL24-10	KLHL24	3	183663458	183672484	0.0396	rs4859195	3.25	rs2293031	0.024039	4.63	0.7490	804	1	top1	0.024	0.0021	0.749	0.454	1	0	0
chr3_183728851_183715144:+	chr3:183715144|183728851	circYEATS2-1	YEATS2	3	183715144	183728851	0.0501	rs11716004	3.57	rs2280425	0.008735	3.76	0.7790	855	1	top1	0.0087	0.045	0.779	0.436	1	0	0
chr3_183762279_183715144:+	chr3:183715144|183762279	circYEATS2-2	YEATS2	3	183715144	183762279	0.0405	rs11716004	3.57	rs13061162	-0.001269	4.35	-0.2950	908	1	top1	-0.0013	0.46	-0.295	0.768	1	0	0
chr3_18394462_18420991:-	chr3:18394462|18420991	circSATB1-3	SATB1	3	18394462	18420991	0.0494	rs9817910	-4.81	rs143056274	-0.002879	3.53	0.4539	788	19	enet	0.0027	0.16	1.695	0.0901	1	0	0
chr3_184870805_184824545:+	chr3:184824545|184870805	circVPS8-2	VPS8	3	184824545	184870805	0.0758	rs116713356	-3.94	rs12632733	0.020660	4.08	-1.5190	928	1	top1	0.021	0.0041	-1.519	0.129	1	0	0
chr3_185613408_185598412:+	chr3:185598412|185613408	circSENP2-2	SENP2	3	185598412	185613408	0.0385	rs6790800	3.70	rs4686683	-0.002875	-3.56	-0.4980	615	76	enet	0.015	0.012	-1.278	0.201	1	0	0
chr3_186791725_186804724:-	chr3:186791725|186804724	circRFC4	RFC4	3	186791725	186804724	0.0828	rs1426810	3.83	rs187868	0.063266	-5.44	-2.4390	1147	1	top1	0.063	1.2e-06	2.439	0.0147	1	0	0
chr3_196807914_196806579:+	chr3:196806579|196807914	circPAK2-1	PAK2	3	196806579	196807914	0.0783	rs2342071	-4.47	rs9863627	-0.000107	3.66	-0.9460	989	1	top1	-0.00011	0.33	-0.946	0.344	1	0	0
chr3_197051577_197119530:-	chr3:197051577|197119530	circDLG1-4	DLG1	3	197051577	197119530	0.0827	rs9843908	4.71	rs13320440	0.070943	5.65	3.5470	974	1	top1	0.071	2.6e-07	3.547	0.00039	0.5616	0	0
chr3_197115927_197149796:-	chr3:197115927|197149796	circDLG1-20	DLG1	3	197115927	197149796	0.1295	rs9843908	4.71	rs140805144	0.022059	4.78	-3.3431	920	34	enet	0.041	8.4e-05	-2.002	0.0453	1	0	0
chr3_197119410_197142768:-	chr3:197119410|197142768	circDLG1-21	DLG1	3	197119410	197142768	0.1433	rs9843908	4.71	rs3755768	0.012057	4.39	0.8670	901	37	enet	0.022	0.0031	0.272	0.786	1	0	0
chr3_197136542_197149796:-	chr3:197136542|197149796	circDLG1-26	DLG1	3	197136542	197149796	0.0565	rs9843908	4.71	rs7753	0.001565	3.97	2.6470	885	28	enet	0.019	0.006	2.829	0.00467	1	0	0
chr3_23900808_23911450:-	chr3:23900808|23911450	circNKIRAS1-2	NKIRAS1	3	23900808	23911450	0.0367	rs6550842	3.32	rs62253383	0.012218	4.03	1.7080	828	13	enet	0.015	0.013	0.744	0.457	1	0	0
chr3_328354_244613:+	chr3:244613|328354	circCHL1-1	CHL1	3	244613	328354	0.1455	rs34782076	2.61	rs7646675	0.112048	-6.89	-1.7590	1209	1	top1	0.11	8.3e-11	1.759	0.0786	1	0	0
chr3_27174439_27284961:-	chr3:27174439|27284961	circNEK10-2	NEK10	3	27174439	27284961	0.0567	rs113737307	2.50	rs62255215	0.058617	-5.74	1.9940	1389	1	top1	0.059	2.8e-06	-1.994	0.0462	1	0	0
chr3_27344272_27352919:-	chr3:27344272|27352919	circNEK10-4	NEK10	3	27344272	27352919	0.0473	rs116303454	2.80	rs7629240	0.013409	3.94	-0.6430	1023	1	top1	0.013	0.017	-0.643	0.52	1	0	0
chr3_28316859_28292736:+	chr3:28292736|28316859	circCMC1	CMC1	3	28292736	28316859	0.0512	rs76908570	-2.50	rs35937120	0.077534	5.90	1.0390	517	17	lasso	0.079	5.9e-08	-0.579	0.562	1	0	0
chr3_3152456_3174261:-	chr3:3152456|3174261	circCRBN-1	CRBN	3	3152456	3174261	0.1497	rs2279977	3.91	rs1672758	0.089165	6.01	2.8640	1509	1	top1	0.089	7.7e-09	2.864	0.00418	1	0	0
chr3_3156219_3174261:-	chr3:3156219|3174261	circCRBN-2	CRBN	3	3156219	3174261	0.1092	rs2279977	3.91	rs1705797	0.047889	5.34	2.7920	1497	1	top1	0.048	2.2e-05	2.792	0.00524	1	0	0
chr3_31580096_31576396:+	chr3:31576396|31580096	circSTT3B-1	STT3B	3	31576396	31580096	0.0999	rs6786576	4.72	rs9866738	0.088869	-6.22	1.1770	850	6	lasso	0.11	2.7e-10	-0.895	0.371	1	0	0
chr3_31600459_31576396:+	chr3:31576396|31600459	circSTT3B-2	STT3B	3	31576396	31600459	0.1333	rs6786576	4.72	rs6785354	0.167228	-7.85	-0.1700	893	1	top1	0.17	1e-15	0.170	0.865	1	0	0
chr3_33396162_33425741:-	chr3:33396162|33425741	circUBP1-2	UBP1	3	33396162	33425741	0.0726	rs575596	-3.63	rs68145614	0.020802	4.47	-2.7140	779	1	top1	0.021	0.004	-2.714	0.00665	1	0	0
chr3_33606591_33627080:-	chr3:33606591|33627080	circCLASP2-15	CLASP2	3	33606591	33627080	0.0884	rs575596	-3.63	rs12637698	0.045317	4.96	-2.9120	686	1	top1	0.045	3.6e-05	-2.912	0.00359	1	0	0
chr3_33606591_33644903:-	chr3:33606591|33644903	circCLASP2-18	CLASP2	3	33606591	33644903	0.0902	rs575596	-3.63	rs6791735	0.109358	-6.31	-1.5190	731	1	top1	0.11	1.4e-10	1.519	0.129	1	0	0
chr3_33619603_33644903:-	chr3:33619603|33644903	circCLASP2-24	CLASP2	3	33619603	33644903	0.106	rs575596	-3.63	rs13072297	0.067122	-5.05	-1.5280	705	1	top1	0.067	5.5e-07	1.528	0.127	1	0	0
chr3_42757066_42758351:-	chr3:42757066|42758351	circCCDC13	CCDC13	3	42757066	42758351	0.048	rs75531310	-3.44	rs66665035	0.055578	4.86	-1.4670	658	1	top1	0.056	5.1e-06	-1.467	0.142	1	0	0
chr3_43303792_43303098:+	chr3:43303098|43303792	circSNRK-2	SNRK	3	43303098	43303792	0.0676	rs182709913	-4.04	rs34279519	-0.002813	-3.72	2.5150	655	24	enet	0.0057	0.084	-1.884	0.0596	1	0	0
chr3_47425485_47435137:-	chr3:47425485|47435137	circSCAP-3	SCAP	3	47425485	47435137	0.0756	rs11713101	2.96	rs11710013	0.081208	6.23	2.2690	346	10	lasso	0.087	1.2e-08	2.050	0.0404	1	0	0
chr3_47435008_47443091:-	chr3:47435008|47443091	circSCAP-4	SCAP	3	47435008	47443091	0.0857	rs11713101	2.96	rs73079289	-0.002636	-3.40	-1.3607	343	9	lasso	0.001	0.25	0.584	0.559	1	0	0
chr3_47610066_47678311:-	chr3:47610066|47678311	circSMARCC1-3	SMARCC1	3	47610066	47678311	0.0549	rs77413222	-3.48	rs34634681	-0.002082	-3.37	1.4410	396	3	lasso	-0.00063	0.38	-1.487	0.137	1	0	0
chr3_48927813_48922748:+	chr3:48922748|48927813	circARIH2-1	ARIH2	3	48922748	48927813	0.0409	rs73082362	3.99	rs4974080	0.035316	4.15	3.2330	254	1	top1	0.035	0.00024	3.233	0.00122	1	0	0
chr3_50105709_50093720:+	chr3:50093720|50105709	circRBM5-2	RBM5	3	50093720	50105709	0.0417	rs1076872	-5.76	rs11706185	0.016761	4.35	-2.2600	436	1	top1	0.017	0.0088	-2.260	0.0238	1	0	0
chr3_50108304_50106767:+	chr3:50106767|50108304	circRBM5-5	RBM5	3	50106767	50108304	0.0544	rs1076872	-5.76	rs11706185	0.023234	4.72	-2.2600	427	4	lasso	0.031	0.00053	-3.337	0.000847	1	0	0
chr3_50934077_50778675:+	chr3:50778675|50934077	circDOCK3-1	DOCK3	3	50778675	50934077	0.0336	rs151017204	5.38	rs115072729	0.041871	4.34	0.6450	714	1	top1	0.042	7e-05	0.645	0.519	1	0	0
chr3_51280204_51260156:+	chr3:51260156|51280204	circDOCK3-7	DOCK3	3	51260156	51280204	0.0389	rs9833750	4.79	rs141072758	0.011648	3.84	2.4350	471	1	top1	0.012	0.025	2.435	0.0149	1	0	0
chr3_52918484_52928341:-	chr3:52918484|52928341	circSFMBT1-2	SFMBT1	3	52918484	52928341	0.0739	rs2710323	9.63	rs9847024	0.065311	6.30	-6.5540	650	39	enet	0.076	9.7e-08	-7.938	2.05e-15	2.952e-12	1	1
chr3_54581877_54503492:+	chr3:54503492|54581877	circCACNA2D3-3	CACNA2D3	3	54503492	54581877	0.1019	rs7614229	-3.38	rs11706275	-0.002861	4.16	-3.3230	932	8	enet	0.02	0.0045	-2.349	0.0188	1	0	0
chr3_54581877_54562800:+	chr3:54562800|54581877	circCACNA2D3-5	CACNA2D3	3	54562800	54581877	0.1815	rs7614229	-3.38	rs9814659	0.165998	7.84	-1.5410	786	1	top1	0.17	1.3e-15	-1.541	0.123	1	0	0
chr3_54899868_54871539:+	chr3:54871539|54899868	circCACNA2D3-10	CACNA2D3	3	54871539	54899868	0.0955	rs78377924	-3.42	rs6445707	0.066588	5.47	-0.6320	928	1	top1	0.067	6.1e-07	-0.632	0.527	1	0	0
chr3_54899868_54887959:+	chr3:54887959|54899868	circCACNA2D3-13	CACNA2D3	3	54887959	54899868	0.1329	rs78377924	-3.42	rs17253119	0.019857	5.30	-1.0840	896	24	enet	0.062	1.4e-06	-2.157	0.031	1	0	0
chr3_55606780_55683859:-	chr3:55606780|55683859	circERC2-2	ERC2	3	55606780	55683859	0.0929	rs73077412	-3.26	rs970930	-0.002849	-3.36	0.1810	1044	1	lasso	-0.00076	0.39	-0.181	0.856	1	0	0
chr3_55888389_56080984:-	chr3:55888389|56080984	circERC2-9	ERC2	3	55888389	56080984	0.0716	rs1825561	-3.85	rs79990610	-0.002821	4.07	-0.1250	1336	54	enet	0.017	0.0086	1.889	0.0589	1	0	0
chr3_56638706_56673725:-	chr3:56638706|56673725	circFAM208A-4	FAM208A	3	56638706	56673725	0.0686	rs1500707	4.62	rs56172256	0.050695	4.51	3.1770	1052	1	top1	0.051	1.3e-05	3.177	0.00149	1	0	0
chr3_56669700_56673725:-	chr3:56669700|56673725	circFAM208A-12	FAM208A	3	56669700	56673725	0.0446	rs1500707	4.62	rs9827472	0.055468	4.84	-0.7240	981	1	top1	0.055	5.2e-06	-0.724	0.469	1	0	0
chr3_74361890_74371399:-	chr3:74361890|74371399	circCNTN3-2	CNTN3	3	74361890	74371399	0.1473	rs17012210	2.90	rs62267261	0.079231	5.86	-0.4750	839	37	enet	0.09	6.3e-09	-0.765	0.444	1	0	0
chr3_7579357_7578422:+	chr3:7578422|7579357	circGRM7-5	GRM7	3	7578422	7579357	0.0537	rs73015505	3.56	rs4684552	0.031198	-4.00	1.0200	927	1	top1	0.031	0.00054	-1.020	0.308	1	0	0
chr3_98849461_98881767:-	chr3:98849461|98881767	circDCBLD2	DCBLD2	3	98849461	98881767	0.1305	rs75317298	3.23	rs13316760	0.089362	5.87	0.5220	1031	1	top1	0.089	7.4e-09	0.522	0.602	1	0	0
chr4_102304317_102315830:-	chr4:102304317|102315830	circSLC39A8	SLC39A8	4	102304317	102315830	0.0494	rs13107325	9.47	rs34197129	0.040766	4.59	-1.159	978	1	top1	0.041	8.6e-05	-1.15900	0.246	1	0	0
chr4_102582957_102580535:+	chr4:102580535|102582957	circNFKB1-3	NFKB1	4	102580535	102582957	0.0512	rs71621626	6.54	rs230541	0.042035	5.17	2.085	697	15	enet	0.049	2e-05	2.03623	0.0417	1	0	0
chr4_102650537_102674070:-	chr4:102650537|102674070	circMANBA-2	MANBA	4	102650537	102674070	0.0234	rs13107511	5.81	rs28871712	0.009659	3.66	2.502	671	1	top1	0.0097	0.037	2.50200	0.0123	1	0	0
chr4_102689574_102726683:-	chr4:102689574|102726683	circMANBA-5	MANBA	4	102689574	102726683	0.0748	rs223481	5.39	rs112623404	0.003803	4.16	2.083	659	13	enet	0.018	0.0072	-1.77999	0.0751	1	0	0
chr4_105386567_105399164:-	chr4:105386567|105399164	circPPA2-2	PPA2	4	105386567	105399164	0.0378	rs62330908	-3.81	rs2726511	-0.002219	4.13	-2.128	1017	3	lasso	0.02	0.0047	-2.12823	0.0333	1	0	0
chr4_105396249_105438036:-	chr4:105396249|105438036	circPPA2-5	PPA2	4	105396249	105438036	0.0378	rs62330908	-3.73	rs111719753	0.037043	-4.41	-0.232	1066	12	lasso	0.038	0.00016	0.25678	0.797	1	0	0
chr4_105424196_105453642:-	chr4:105424196|105453642	circPPA2-10	PPA2	4	105424196	105453642	0.0835	rs62330908	-3.66	rs12643660	0.066168	-5.27	2.597	1056	1	top1	0.066	6.6e-07	-2.59700	0.0094	1	0	0
chr4_105424196_105456745:-	chr4:105424196|105456745	circPPA2-11	PPA2	4	105424196	105456745	0.0729	rs62330908	-3.66	rs72669986	0.002082	3.86	1.642	1057	1	top1	0.0021	0.19	1.64200	0.101	1	0	0
chr4_106095482_106252007:-	chr4:106095482|106252007	circTBCK-3	TBCK	4	106095482	106252007	0.0785	rs180895145	-2.56	rs12513317	0.085468	-5.85	-0.606	978	1	top1	0.085	1.6e-08	0.60600	0.545	1	0	0
chr4_106171095_106194754:-	chr4:106171095|106194754	circTBCK-5	TBCK	4	106171095	106194754	0.0289	rs77976168	-2.28	rs7677248	0.014947	-4.16	-1.267	765	3	lasso	0.017	0.0077	1.22166	0.222	1	0	0
chr4_106212750_106252007:-	chr4:106212750|106252007	circTBCK-9	TBCK	4	106212750	106252007	0.0576	rs142425546	2.42	rs115723993	0.047961	4.99	-0.171	693	3	lasso	0.082	3.2e-08	0.04916	0.961	1	0	0
chr4_106212750_106255047:-	chr4:106212750|106255047	circTBCK-10	TBCK	4	106212750	106255047	0.1526	rs142425546	2.42	rs7696747	0.132860	-7.35	-0.789	697	1	top1	0.13	1.3e-12	0.78900	0.43	1	0	0
chr4_107631631_107660072:-	chr4:107631631|107660072	circPAPSS1-1	PAPSS1	4	107631631	107660072	0.0966	rs4956123	3.06	rs952239	0.009293	3.95	0.499	832	3	lasso	0.027	0.0011	0.78268	0.434	1	0	0
chr4_107644802_107660072:-	chr4:107644802|107660072	circPAPSS1-3	PAPSS1	4	107644802	107660072	0.0437	rs4956123	3.06	rs2189158	0.014098	3.79	-1.133	797	55	enet	0.027	0.0011	-0.86284	0.388	1	0	0
chr4_107644802_107701285:-	chr4:107644802|107701285	circPAPSS1-4	PAPSS1	4	107644802	107701285	0.0549	rs4956123	3.06	rs4141322	0.032736	-4.67	1.308	884	17	enet	0.044	4.6e-05	-0.97377	0.33	1	0	0
chr4_107873330_107893637:-	chr4:107873330|107893637	circAC096564.1	AC096564.1	4	107873330	107893637	0.0552	rs4451004	-4.03	rs7672356	0.054418	5.15	-0.282	749	1	top1	0.054	6.3e-06	-0.28200	0.778	1	0	0
chr4_107947537_107944970:+	chr4:107944970|107947537	circCYP2U1	CYP2U1	4	107944970	107947537	0.0921	rs71623645	3.98	rs17564297	-0.000635	3.19	0.618	720	40	enet	0.00027	0.3	-1.22249	0.222	1	0	0
chr4_112562371_112589874:-	chr4:112562371|112589874	circZGRF1-2	ZGRF1	4	112562371	112589874	0.1241	rs74968668	-2.88	rs6823117	0.103028	6.72	0.045	814	15	lasso	0.13	1e-12	-0.15501	0.877	1	0	0
chr4_112562371_112623876:-	chr4:112562371|112623876	circZGRF1-3	ZGRF1	4	112562371	112623876	0.1213	rs74968668	-2.88	rs6828825	0.039728	6.00	-0.693	904	14	lasso	0.088	9.7e-09	-0.60918	0.542	1	0	0
chr4_114623702_114619423:+	chr4:114619423|114623702	circUGT8	UGT8	4	114619423	114623702	0.042	rs13113214	-3.44	rs4425400	0.009829	-3.51	1.248	1028	1	top1	0.0098	0.036	-1.24800	0.212	1	0	0
chr4_119462979_119460183:+	chr4:119460183|119462979	circAC093752.1-1	AC093752.1	4	119460183	119462979	0.0539	rs17051352	-1.91	rs9995244	0.036925	-4.63	-1.182	970	1	top1	0.037	0.00018	1.18200	0.237	1	0	0
chr4_119528789_119512351:+	chr4:119512351|119528789	circAC093752.1-2	AC093752.1	4	119512351	119528789	0.0348	rs1986695	-2.94	rs55825515	0.029843	4.29	-1.260	1062	1	top1	0.03	0.0007	-1.26000	0.208	1	0	0
chr4_120781143_120811449:-	chr4:120781143|120811449	circPRDM5-5	PRDM5	4	120781143	120811449	0.0544	rs10016240	-4.45	rs2390054	0.029903	-4.16	-0.676	1430	60	enet	0.033	0.00035	2.02931	0.0424	1	0	0
chr4_127687867_127663381:+	chr4:127663381|127687867	circINTU-5	INTU	4	127663381	127687867	0.0457	rs114568317	2.03	rs4834214	0.003549	-3.39	-0.866	576	1	top1	0.0035	0.14	0.86600	0.386	1	0	0
chr4_128082305_128077788:+	chr4:128077788|128082305	circLARP1B-8	LARP1B	4	128077788	128082305	0.0297	rs79682949	2.92	rs1015111	0.007776	3.97	0.117	551	3	lasso	0.013	0.018	0.59329	0.553	1	0	0
chr4_128178642_128121826:+	chr4:128121826|128178642	circLARP1B-13	LARP1B	4	128121826	128178642	0.0954	rs76087395	3.27	rs7692797	0.009058	3.70	0.582	599	15	lasso	0.017	0.0079	0.74755	0.455	1	0	0
chr4_128199599_128121826:+	chr4:128121826|128199599	circLARP1B-15	LARP1B	4	128121826	128199599	0.035	rs76087395	3.30	rs6534663	-0.002605	3.75	0.300	635	1	lasso	-0.0025	0.73	0.30000	0.764	1	0	0
chr4_128200665_128121826:+	chr4:128121826|128200665	circLARP1B-16	LARP1B	4	128121826	128200665	0.075	rs76087395	3.32	rs6840186	0.031820	4.14	0.934	636	1	top1	0.032	0.00048	0.93400	0.35	1	0	0
chr4_128957026_128999794:-	chr4:128957026|128999794	circSCLT1-9	SCLT1	4	128957026	128999794	0.0748	rs10008927	-3.29	rs66942281	0.005658	-3.86	1.027	741	1	top1	0.0057	0.085	-1.02700	0.304	1	0	0
chr4_128992167_129003876:-	chr4:128992167|129003876	circSCLT1-11	SCLT1	4	128992167	129003876	0.0431	rs10008927	-3.29	rs10028974	0.014890	-4.00	-1.499	680	1	top1	0.015	0.013	1.49900	0.134	1	0	0
chr4_128997874_129003876:-	chr4:128997874|129003876	circSCLT1-13	SCLT1	4	128997874	129003876	0.1375	rs10008927	-3.29	rs35879843	0.014905	4.32	-0.522	676	29	enet	0.054	6.6e-06	0.35994	0.719	1	0	0
chr4_138214585_138236451:-	chr4:138214585|138236451	circSLC7A11	SLC7A11	4	138214585	138236451	0.1884	rs35197617	-2.93	rs4501269	0.143075	7.83	2.347	889	34	enet	0.15	4.7e-14	2.04469	0.0409	1	0	0
chr4_139060324_139073567:-	chr4:139060324|139073567	circELF2-1	ELF2	4	139060324	139073567	0.0573	rs72724777	-4.45	rs6838764	0.002622	4.14	0.198	666	13	enet	0.013	0.018	-1.02895	0.304	1	0	0
chr4_140543586_140535733:+	chr4:140535733|140543586	circELMOD2	ELMOD2	4	140535733	140543586	0.0886	rs1005937	-3.03	rs2321272	0.119979	-6.72	-1.139	779	1	top1	0.12	1.7e-11	1.13900	0.255	1	0	0
chr4_142082031_142124760:-	chr4:142082031|142124760	circINPP4B-1	INPP4B	4	142082031	142124760	0.0509	rs2636683	3.17	rs2636647	0.047881	4.77	2.630	1005	1	top1	0.048	2.2e-05	2.63000	0.00854	1	0	0
chr4_142402938_142462726:-	chr4:142402938|142462726	circINPP4B-4	INPP4B	4	142402938	142462726	0.1226	rs7680076	-3.77	rs881611	0.067225	-5.61	-1.066	814	19	enet	0.08	4.2e-08	0.11243	0.91	1	0	0
chr4_143440382_143437999:+	chr4:143437999|143440382	circGAB1-3	GAB1	4	143437999	143440382	0.0294	rs17747275	4.79	rs476417	0.011304	3.82	-0.610	630	1	top1	0.011	0.026	-0.61000	0.542	1	0	0
chr4_144104095_144090026:+	chr4:144090026|144104095	circAC139713.2-2	AC139713.2	4	144090026	144104095	0.1697	rs4516664	-4.47	rs10857415	0.254419	9.92	1.612	690	69	enet	0.27	3e-25	2.10292	0.0355	1	0	0
chr4_144115229_144090026:+	chr4:144090026|144115229	circAC139713.2-3	AC139713.2	4	144090026	144115229	0.0963	rs4516664	-4.45	rs3856989	0.137840	7.21	1.556	711	47	enet	0.14	2e-13	0.54856	0.583	1	0	0
chr4_147881932_147864846:+	chr4:147864846|147881932	circARHGAP10-8	ARHGAP10	4	147864846	147881932	0.0433	rs5534	-2.66	rs12331562	0.018672	4.33	-0.087	581	1	top1	0.019	0.0061	-0.08700	0.931	1	0	0
chr4_148435104_148436862:-	chr4:148435104|148436862	circNR3C2	NR3C2	4	148435104	148436862	0.2538	rs61756942	4.79	rs9992256	0.185111	-8.20	-0.711	828	23	enet	0.19	5.6e-18	0.00266	0.998	1	0	0
chr4_150247699_150203795:+	chr4:150203795|150247699	circDCLK2-8	DCLK2	4	150203795	150247699	0.0505	rs147849783	2.97	rs77963405	0.000199	4.72	1.209	941	6	enet	0.0034	0.14	1.96230	0.0497	1	0	0
chr4_15054217_15052414:+	chr4:15052414|15054217	circCPEB2	CPEB2	4	15052414	15054217	0.0798	rs62410833	-3.68	rs140805503	0.040801	4.90	1.557	1048	5	lasso	0.043	5.3e-05	1.91215	0.0559	1	0	0
chr4_15612266_15644708:-	chr4:15612266|15644708	circFBXL5-1	FBXL5	4	15612266	15644708	0.1298	rs62289349	-3.21	rs10214	0.128648	6.91	-1.681	994	29	enet	0.16	5.4e-15	-1.26348	0.206	1	0	0
chr4_159243791_159193200:+	chr4:159193200|159243791	circRAPGEF2-3	RAPGEF2	4	159193200	159243791	0.0665	rs6834008	2.29	rs10002672	0.005816	-3.67	2.137	688	1	top1	0.0058	0.082	-2.13700	0.0326	1	0	0
chr4_16289045_16238771:+	chr4:16238771|16289045	circTAPT1-AS1-1	TAPT1-AS1	4	16238771	16289045	0.1367	rs2313546	3.85	rs61413777	0.037141	6.22	-2.391	1210	5	lasso	0.047	2.5e-05	-2.67993	0.00736	1	0	0
chr4_16585922_16595875:-	chr4:16585922|16595875	circLDB2-1	LDB2	4	16585922	16595875	0.0811	rs2313546	3.85	rs6829729	0.064252	5.25	-2.353	914	1	top1	0.064	9.6e-07	-2.35300	0.0186	1	0	0
chr4_169555720_169556095:-	chr4:169555720|169556095	circNEK1-12	NEK1	4	169555720	169556095	0.0385	rs61405217	6.56	rs7687276	0.027598	-4.23	5.097	649	1	top1	0.028	0.0011	-5.09700	3.45e-07	0.0004968	1	1
chr4_174238994_174259825:-	chr4:174238994|174259825	circFBXO8-1	FBXO8	4	174238994	174259825	0.0809	rs7664501	3.63	rs28452836	0.010470	4.38	1.568	883	41	enet	0.011	0.028	1.55118	0.121	1	0	0
chr4_176177654_176149807:+	chr4:176149807|176177654	circWDR17-5	WDR17	4	176149807	176177654	0.0627	rs62340585	7.46	rs34103959	0.000913	3.92	1.309	1186	1	top1	0.00091	0.25	1.30900	0.191	1	0	0
chr4_20713539_20704466:+	chr4:20704466|20713539	circPACRGL-1	PACRGL	4	20704466	20713539	0.0668	rs12651518	4.04	rs6447969	0.031007	-4.73	0.258	1035	1	top1	0.031	0.00056	-0.25800	0.796	1	0	0
chr4_2339453_2354073:-	chr4:2339453|2354073	circZFYVE28-2	ZFYVE28	4	2339453	2354073	0.1441	rs7685584	3.63	rs654207	0.045689	-5.71	0.590	1056	8	lasso	0.085	1.7e-08	-1.76553	0.0775	1	0	0
chr4_26666405_26620613:+	chr4:26620613|26666405	circTBC1D19-2	TBC1D19	4	26620613	26666405	0.0449	rs6825268	-5.08	rs11942145	-0.001572	3.84	-2.904	535	1	top1	-0.0016	0.5	-2.90400	0.00368	1	0	0
chr4_26720125_26620613:+	chr4:26620613|26720125	circTBC1D19-4	TBC1D19	4	26620613	26720125	0.0489	rs6825268	-5.08	rs4692549	0.017828	3.87	-3.472	610	5	lasso	0.021	0.0039	-2.28566	0.0223	1	0	0
chr4_2926112_2909339:+	chr4:2909339|2926112	circADD1-3	ADD1	4	2909339	2926112	0.1121	rs61791186	3.74	rs1263345	0.003040	-4.44	0.004	970	20	enet	0.025	0.0016	1.28657	0.198	1	0	0
chr4_2949934_2951245:-	chr4:2949934|2951245	circNOP14-1	NOP14	4	2949934	2951245	0.0513	rs61791186	3.74	rs1054090	0.020564	-4.45	-2.375	915	1	top1	0.021	0.0042	2.37500	0.0175	1	0	0
chr4_2992292_2984513:+	chr4:2984513|2992292	circGRK4-1	GRK4	4	2984513	2992292	0.0394	rs61791186	3.74	rs7667520	0.011781	4.27	-1.264	871	1	top1	0.012	0.024	-1.26400	0.206	1	0	0
chr4_3022451_3004231:+	chr4:3004231|3022451	circGRK4-10	GRK4	4	3004231	3022451	0.0513	rs61791186	3.74	rs1063744	0.001685	-3.43	-1.028	825	10	lasso	0.0049	0.1	0.72471	0.469	1	0	0
chr4_3037511_3029201:+	chr4:3029201|3037511	circGRK4-15	GRK4	4	3029201	3037511	0.0626	rs61791186	3.74	rs1263308	0.058084	5.28	-2.483	773	1	top1	0.058	3.1e-06	-2.48300	0.013	1	0	0
chr4_3107423_3103824:+	chr4:3103824|3107423	circHTT-4	HTT	4	3103824	3107423	0.0658	rs61791186	3.74	rs2798282	-0.002058	-3.98	-1.392	854	18	enet	0.012	0.023	0.69229	0.489	1	0	0
chr4_36147296_36167047:-	chr4:36147296|36167047	circARAP2-9	ARAP2	4	36147296	36167047	0.0503	rs1392889	2.72	rs12651329	0.024951	4.60	0.051	961	1	top1	0.025	0.0018	0.05100	0.959	1	0	0
chr4_36177827_36214480:-	chr4:36177827|36214480	circARAP2-13	ARAP2	4	36177827	36214480	0.4513	rs1392889	2.72	rs76469867	0.437696	13.16	1.726	990	18	enet	0.48	1.7e-51	2.02732	0.0426	1	0	0
chr4_36187451_36214480:-	chr4:36187451|36214480	circARAP2-15	ARAP2	4	36187451	36214480	0.4634	rs1392889	2.72	rs76469867	0.511198	13.30	1.726	966	1	top1	0.51	4.2e-56	1.72600	0.0843	1	0	0
chr4_38054338_38035588:+	chr4:38035588|38054338	circTBC1D1-2	TBC1D1	4	38035588	38054338	0.2262	rs34126634	-4.45	rs35021061	0.147295	7.95	-0.464	1287	16	lasso	0.15	4.6e-14	-0.54083	0.589	1	0	0
chr4_38103157_38089932:+	chr4:38089932|38103157	circTBC1D1-4	TBC1D1	4	38089932	38103157	0.0831	rs34126634	-4.45	rs13118113	0.003845	-4.70	-0.515	1294	26	enet	0.013	0.018	1.53173	0.126	1	0	0
chr4_38118192_38089932:+	chr4:38089932|38118192	circTBC1D1-5	TBC1D1	4	38089932	38118192	0.1708	rs34126634	-4.45	rs12642052	0.062192	-5.09	-0.956	1325	1	top1	0.062	1.4e-06	0.95600	0.339	1	0	0
chr4_38125131_38089932:+	chr4:38089932|38125131	circTBC1D1-6	TBC1D1	4	38089932	38125131	0.0583	rs34126634	-4.45	rs71606106	0.036761	-4.90	-1.003	1346	1	lasso	0.042	7.2e-05	1.00300	0.316	1	0	0
chr4_39113232_39075965:+	chr4:39075965|39113232	circKLHL5-2	KLHL5	4	39075965	39113232	0.113	rs62294538	3.60	rs7655122	0.133921	7.08	-0.539	984	1	top1	0.13	1e-12	-0.53900	0.59	1	0	0
chr4_39228690_39224884:+	chr4:39224884|39228690	circWDR19-1	WDR19	4	39224884	39228690	0.0466	rs138485834	2.82	rs79869983	-0.002778	-3.30	-0.603	702	28	enet	-0.002	0.59	1.69940	0.0892	1	0	0
chr4_39869394_39904191:-	chr4:39869394|39904191	circPDS5A-6	PDS5A	4	39869394	39904191	0.0403	rs62307867	3.46	rs305110	0.036963	-4.33	-1.318	1060	1	top1	0.037	0.00018	1.31800	0.188	1	0	0
chr4_39913611_39925933:-	chr4:39913611|39925933	circPDS5A-10	PDS5A	4	39913611	39925933	0.1911	rs62307867	3.81	rs36003581	0.199239	8.55	-0.829	1013	32	enet	0.21	1.4e-19	-1.20779	0.227	1	0	0
chr4_40934456_40945073:-	chr4:40934456|40945073	circAPBB2-6	APBB2	4	40934456	40945073	0.0863	rs4861351	-3.14	rs28582504	0.021931	4.28	1.598	988	1	top1	0.022	0.0032	1.59800	0.11	1	0	0
chr4_42023384_42001616:+	chr4:42001616|42023384	circSLC30A9-1	SLC30A9	4	42001616	42023384	0.0471	rs79938637	-3.83	rs3827590	0.017365	4.65	-1.807	915	10	lasso	0.026	0.0014	-2.47035	0.0135	1	0	0
chr4_42039053_42001616:+	chr4:42001616|42039053	circSLC30A9-2	SLC30A9	4	42001616	42039053	0.0652	rs79938637	-3.78	rs3827590	0.035867	5.21	-1.807	959	4	lasso	0.053	8.9e-06	-1.54865	0.121	1	0	0
chr4_42049479_42001616:+	chr4:42001616|42049479	circSLC30A9-3	SLC30A9	4	42001616	42049479	0.107	rs79938637	-3.74	rs1983138	0.078167	6.45	-2.585	981	1	top1	0.078	6.5e-08	-2.58500	0.00974	1	0	0
chr4_42039053_42022838:+	chr4:42022838|42039053	circSLC30A9-7	SLC30A9	4	42022838	42039053	0.0418	rs7665570	-3.64	rs11733887	0.055690	-5.62	-2.462	898	13	lasso	0.059	2.9e-06	2.83097	0.00464	1	0	0
chr4_42049479_42022838:+	chr4:42022838|42049479	circSLC30A9-8	SLC30A9	4	42022838	42049479	0.0431	rs7665570	-3.64	rs2581437	0.064960	-5.30	-2.387	920	1	top1	0.065	8.4e-07	2.38700	0.017	1	0	0
chr4_4237827_4246343:-	chr4:4237827|4246343	circTMEM128	TMEM128	4	4237827	4246343	0.0947	rs13107153	-4.15	rs2916470	0.040808	5.61	-0.129	825	25	enet	0.091	5e-09	-0.43527	0.663	1	0	0
chr4_51899378_51848205:+	chr4:51848205|51899378	circDCUN1D4-1	DCUN1D4	4	51848205	51899378	0.1257	rs141999293	-1.88	rs6820424	0.300824	10.86	-0.074	255	45	enet	0.33	4.4e-32	0.07257	0.942	1	0	0
chr4_53444103_53383773:+	chr4:53383773|53444103	circFIP1L1-4	FIP1L1	4	53383773	53444103	0.0537	rs147299348	3.13	rs2054590	0.011831	4.15	-0.034	961	25	enet	0.02	0.0044	-1.14841	0.251	1	0	0
chr4_55417985_55411614:+	chr4:55411614|55417985	circTMEM165-3	TMEM165	4	55411614	55417985	0.0292	rs58476553	-3.21	rs11724094	0.013281	-3.97	2.005	1130	1	top1	0.013	0.018	-2.00500	0.045	1	0	0
chr4_55470717_55489465:-	chr4:55470717|55489465	circCLOCK-3	CLOCK	4	55470717	55489465	0.0462	rs58476553	-3.21	rs55893990	0.000096	-4.12	-0.476	1162	29	enet	0.0025	0.17	1.26025	0.208	1	0	0
chr4_55470717_55510065:-	chr4:55470717|55510065	circCLOCK-4	CLOCK	4	55470717	55510065	0.0394	rs114003391	-3.31	rs7660808	0.047817	4.93	-0.403	1218	1	top1	0.048	2.2e-05	-0.40300	0.687	1	0	0
chr4_55475963_55482828:-	chr4:55475963|55482828	circCLOCK-5	CLOCK	4	55475963	55482828	0.0526	rs58476553	-3.21	rs13132077	0.057533	-4.67	-0.433	1126	1	top1	0.058	3.5e-06	0.43300	0.665	1	0	0
chr4_61983603_61909560:+	chr4:61909560|61983603	circADGRL3-9	ADGRL3	4	61909560	61983603	0.0531	rs10032113	4.33	rs1510925	0.005187	-3.72	0.608	828	4	lasso	0.0063	0.074	0.80156	0.423	1	0	0
chr4_61998265_61909560:+	chr4:61909560|61998265	circADGRL3-10	ADGRL3	4	61909560	61998265	0.0716	rs10032113	4.33	rs1376309	0.001684	4.14	-0.828	875	78	enet	0.0043	0.11	-1.42629	0.154	1	0	0
chr4_61998265_61979563:+	chr4:61979563|61998265	circADGRL3-20	ADGRL3	4	61979563	61998265	0.092	rs150691230	3.80	rs4860106	0.018632	4.77	0.176	718	8	enet	0.035	0.00025	0.37445	0.708	1	0	0
chr4_67489967_67509105:-	chr4:67489967|67509105	circCENPC-1	CENPC	4	67489967	67509105	0.0405	rs12511864	3.39	rs6826751	0.006056	3.81	1.110	1084	3	lasso	0.0087	0.045	1.09679	0.273	1	0	0
chr4_67530815_67544195:-	chr4:67530815|67544195	circCENPC-3	CENPC	4	67530815	67544195	0.0585	rs12511864	3.39	rs6853265	0.045961	-5.14	0.190	1051	1	top1	0.046	3.2e-05	-0.19000	0.849	1	0	0
chr4_67662189_67682213:-	chr4:67662189|67682213	circUBA6	UBA6	4	67662189	67682213	0.0534	rs3796718	3.63	rs1548119	0.008566	-3.64	3.207	911	1	top1	0.0086	0.046	-3.20700	0.00134	1	0	0
chr4_67730170_67720422:+	chr4:67720422|67730170	circUBA6-AS1-1	UBA6-AS1	4	67720422	67730170	0.1668	rs3796718	3.63	rs1047961	0.185776	-8.86	1.172	890	69	enet	0.2	6.2e-19	-1.11711	0.264	1	0	0
chr4_67732345_67728540:+	chr4:67728540|67732345	circUBA6-AS1-2	UBA6-AS1	4	67728540	67732345	0.0416	rs3796718	3.63	rs111505911	0.033421	4.77	-2.140	876	2	lasso	0.034	0.00033	-1.65326	0.0983	1	0	0
chr4_78255375_78237510:+	chr4:78237510|78255375	circFRAS1-1	FRAS1	4	78237510	78255375	0.2317	rs71611009	-2.54	rs4859911	0.112346	6.45	0.282	927	1	top1	0.11	7.9e-11	0.28200	0.778	1	0	0
chr4_84794519_84803467:-	chr4:84794519|84803467	circWDFY3-10	WDFY3	4	84794519	84803467	0.2601	rs7681742	4.18	rs55865385	-0.002766	2.87	-0.856	311	11	lasso	-0.00034	0.35	1.52413	0.127	1	0	0
chr4_86689190_86635252:+	chr4:86635252|86689190	circPTPN13-1	PTPN13	4	86635252	86689190	0.0486	rs72665800	-4.46	rs7695011	0.037886	-4.34	0.202	813	1	top1	0.038	0.00015	-0.20200	0.84	1	0	0
chr4_86735746_86722212:+	chr4:86722212|86735746	circPTPN13-10	PTPN13	4	86722212	86735746	0.0694	rs61651372	-4.69	rs12511153	0.087237	5.87	-0.676	756	1	top1	0.087	1.1e-08	-0.67600	0.499	1	0	0
chr4_86775652_86772778:+	chr4:86772778|86775652	circPTPN13-12	PTPN13	4	86772778	86775652	0.0739	rs10516785	-4.71	rs2594278	0.019441	4.10	2.441	715	15	enet	0.023	0.0027	2.48392	0.013	1	0	0
chr4_87091829_87084120:+	chr4:87084120|87091829	circAFF1-2	AFF1	4	87084120	87091829	0.0731	rs56023922	-4.72	rs390604	0.079776	5.51	0.926	739	1	top1	0.08	4.8e-08	0.92600	0.354	1	0	0
chr4_94996134_94875831:+	chr4:94875831|94996134	circBMPR1B-1	BMPR1B	4	94875831	94996134	0.039	rs3775029	-4.41	rs1373647	0.016055	4.09	-0.054	1220	1	top1	0.016	0.01	-0.05400	0.957	1	0	0
chr4_98105953_98134459:-	chr4:98105953|98134459	circSTPG2-1	STPG2	4	98105953	98134459	0.0233	rs182758451	3.51	rs13328005	0.004138	-3.51	-0.333	1074	22	enet	0.019	0.0061	0.53503	0.593	1	0	0
chr4_98109193_98134459:-	chr4:98109193|98134459	circSTPG2-2	STPG2	4	98109193	98134459	0.093	rs182758451	3.51	rs62321584	0.146653	7.84	-0.138	1073	3	lasso	0.16	5.2e-15	-0.24825	0.804	1	0	0
chr4_99048876_99028867:+	chr4:99028867|99048876	circMETAP1	METAP1	4	99028867	99048876	0.0416	rs142751470	-2.39	rs143280991	0.086495	5.76	0.222	1057	25	enet	0.09	6e-09	0.42347	0.672	1	0	0
chr5_103096541_103097781:-	chr5:103096541|103097781	circGIN1-1	GIN1	5	103096541	103097781	0.0425	rs73175439	2.81	rs35797	0.019136	-4.09	0.1960	462	3	lasso	0.02	0.005	-0.2804	0.779	1	0	0
chr5_103096541_103108714:-	chr5:103096541|103108714	circGIN1-2	GIN1	5	103096541	103108714	0.053	rs73175439	2.82	rs26434	0.065927	5.68	1.6320	472	1	top1	0.066	6.9e-07	1.6320	0.103	1	0	0
chr5_108224121_108367953:-	chr5:108224121|108367953	circFBXL17-3	FBXL17	5	108224121	108367953	0.0396	rs2909791	-4.21	rs2112305	0.011088	-4.08	1.0690	906	6	lasso	0.016	0.011	-3.7761	0.000159	0.22896	0	0
chr5_108872212_108867767:+	chr5:108867767|108872212	circFER-6	FER	5	108867767	108872212	0.106	rs115437572	-3.73	rs77586651	0.015548	4.00	-0.2655	1026	1	top1	0.016	0.011	-0.2655	0.791	1	0	0
chr5_108883518_108867767:+	chr5:108867767|108883518	circFER-7	FER	5	108867767	108883518	0.149	rs115437572	-3.72	rs13359423	0.019684	-4.03	-1.7550	1056	9	lasso	0.034	0.00033	1.7087	0.0875	1	0	0
chr5_108959347_108867767:+	chr5:108867767|108959347	circFER-9	FER	5	108867767	108959347	0.0797	rs116357416	-3.75	rs57207414	0.004518	-3.84	-0.8150	1307	6	lasso	0.015	0.011	1.4695	0.142	1	0	0
chr5_109047198_108883396:+	chr5:108883396|109047198	circFER-11	FER	5	108883396	109047198	0.1371	rs116357416	-3.75	rs13181901	0.093610	6.34	-1.5870	1560	1	top1	0.094	3.2e-09	-1.5870	0.113	1	0	0
chr5_109755456_109713520:+	chr5:109713520|109755456	circMAN2A1-3	MAN2A1	5	109713520	109755456	0.0633	rs77705744	6.50	rs2010665	0.065067	5.12	-3.3810	1082	1	top1	0.065	8.2e-07	-3.3810	0.000722	1	0	0
chr5_109789048_109713520:+	chr5:109713520|109789048	circMAN2A1-6	MAN2A1	5	109713520	109789048	0.0748	rs77705744	6.56	rs7726985	0.050751	5.22	-1.3960	1137	1	top1	0.051	1.3e-05	-1.3960	0.163	1	0	0
chr5_109789527_109713520:+	chr5:109713520|109789527	circMAN2A1-7	MAN2A1	5	109713520	109789527	0.0664	rs77705744	6.56	rs31597	0.007044	4.24	5.2890	1139	9	lasso	0.021	0.0041	4.6644	3.09e-06	0.0044496	1	1
chr5_109789527_109755329:+	chr5:109755329|109789527	circMAN2A1-14	MAN2A1	5	109755329	109789527	0.0545	rs35164357	6.32	rs34387996	0.007841	-4.09	5.1300	1034	17	enet	0.027	0.0012	-4.0378	5.4e-05	0.07776	0	0
chr5_109789527_109767535:+	chr5:109767535|109789527	circMAN2A1-17	MAN2A1	5	109767535	109789527	0.0589	rs77705744	6.45	rs7716761	0.054575	-4.76	-3.5500	1016	1	top1	0.055	6.1e-06	3.5500	0.000385	0.5544	0	0
chr5_109804277_109767535:+	chr5:109767535|109804277	circMAN2A1-18	MAN2A1	5	109767535	109804277	0.0692	rs77705744	6.46	rs35941934	0.040493	-5.17	-3.2930	1048	10	enet	0.052	1e-05	1.2591	0.208	1	0	0
chr5_109823837_109767535:+	chr5:109767535|109823837	circMAN2A1-19	MAN2A1	5	109767535	109823837	0.1845	rs35164357	6.32	rs6887270	0.112607	6.97	-1.9080	1083	3	lasso	0.15	9.8e-14	0.2644	0.791	1	0	0
chr5_109823837_109817273:+	chr5:109817273|109823837	circMAN2A1-24	MAN2A1	5	109817273	109823837	0.0826	rs77705744	6.51	rs12656279	0.016754	-5.03	5.1080	950	5	lasso	0.051	1.1e-05	-5.3282	9.92e-08	0.000142848	1	1
chr5_110420497_110430101:-	chr5:110420497|110430101	circTMEM232-3	TMEM232	5	110420497	110430101	0.0587	rs2217282	1.81	rs7708402	0.060540	-5.97	-0.0980	698	27	enet	0.072	2.2e-07	0.0359	0.971	1	0	0
chr5_110568447_110627880:-	chr5:110568447|110627880	circTMEM232-6	TMEM232	5	110568447	110627880	0.0791	rs142725157	-2.16	rs313615	0.015523	4.40	1.3540	699	15	lasso	0.017	0.0089	0.7214	0.471	1	0	0
chr5_113004077_112985835:+	chr5:112985835|113004077	circDCP2-2	DCP2	5	112985835	113004077	0.1151	rs34512377	-3.12	rs7721666	0.090010	5.79	0.2950	998	1	top1	0.09	6.5e-09	0.2950	0.768	1	0	0
chr5_113539181_113524981:+	chr5:113524981|113539181	circYTHDC2-1	YTHDC2	5	113524981	113539181	0.0398	rs4331889	-2.99	rs4705827	0.043681	4.52	0.1180	1282	1	top1	0.044	4.9e-05	0.1180	0.906	1	0	0
chr5_113542503_113532879:+	chr5:113532879|113542503	circYTHDC2-3	YTHDC2	5	113532879	113542503	0.1134	rs4331889	-2.99	rs1864063	0.054232	4.90	-0.6802	1274	4	lasso	0.068	4.4e-07	-0.6802	0.496	1	0	0
chr5_113542503_113539074:+	chr5:113539074|113542503	circYTHDC2-6	YTHDC2	5	113539074	113542503	0.038	rs4331889	-2.99	rs2115209	0.016377	-4.43	-0.9290	1261	16	enet	0.021	0.0041	0.9664	0.334	1	0	0
chr5_118928537_118944649:-	chr5:118928537|118944649	circDTWD2-2	DTWD2	5	118928537	118944649	0.0631	rs114423586	2.08	rs7723221	-0.002412	-3.95	0.9610	702	4	lasso	0.0028	0.16	-1.0656	0.287	1	0	0
chr5_119515046_119506818:+	chr5:119506818|119515046	circHSD17B4-2	HSD17B4	5	119506818	119515046	0.0602	rs1995794	-4.50	rs25640	-0.002097	3.87	-2.1230	957	7	enet	-0.0019	0.55	-2.2726	0.0231	1	0	0
chr5_122803613_122795266:+	chr5:122795266|122803613	circSNX2	SNX2	5	122795266	122803613	0.053	rs17149748	1.95	rs10079023	0.060650	-5.44	0.4800	978	1	top1	0.061	1.9e-06	-0.4800	0.631	1	0	0
chr5_128141981_128114212:+	chr5:128114212|128141981	circSLC12A2-1	SLC12A2	5	128114212	128141981	0.0781	rs17607033	-2.82	rs10064357	0.055149	5.22	0.5520	610	1	top1	0.055	5.5e-06	0.5520	0.581	1	0	0
chr5_129528677_129526284:+	chr5:129526284|129528677	circADAMTS19-2	ADAMTS19	5	129526284	129528677	0.0999	rs72792812	3.09	rs10071253	0.049216	-4.40	-0.1130	817	1	top1	0.049	1.7e-05	0.1130	0.91	1	0	0
chr5_132589837_132579317:+	chr5:132579317|132589837	circRAD50-2	RAD50	5	132579317	132589837	0.051	rs190703467	3.57	rs2243204	-0.000595	-3.79	-1.6570	569	2	lasso	0.005	0.098	2.6004	0.00931	1	0	0
chr5_136163391_136147832:+	chr5:136147832|136163391	circSMAD5-2	SMAD5	5	136147832	136163391	0.0776	rs2017353	2.78	rs2548979	0.079598	5.37	-0.7390	802	1	top1	0.08	4.9e-08	-0.7390	0.46	1	0	0
chr5_136154163_136153592:+	chr5:136153592|136154163	circSMAD5-3	SMAD5	5	136153592	136154163	0.0594	rs2017353	2.78	rs13153029	0.025975	-4.13	0.7680	760	1	top1	0.026	0.0015	-0.7680	0.442	1	0	0
chr5_137692285_137720584:-	chr5:137692285|137720584	circKLHL3-5	KLHL3	5	137692285	137720584	0.0695	rs56265335	4.18	rs13180301	0.034400	4.69	-0.5190	583	3	lasso	0.042	6.5e-05	-0.6838	0.494	1	0	0
chr5_13911386_13931244:-	chr5:13911386|13931244	circDNAH5	DNAH5	5	13911386	13931244	0.087	rs139027859	3.37	rs72732650	0.010524	3.40	0.6040	1206	1	top1	0.011	0.031	0.6040	0.546	1	0	0
chr5_139279129_139278327:+	chr5:139278327|139279129	circMATR3	MATR3	5	139278327	139279129	0.0319	rs1131769	2.96	rs12186596	0.026126	-4.75	0.4980	310	1	top1	0.026	0.0014	-0.4980	0.618	1	0	0
chr5_140449305_140440119:+	chr5:140440119|140449305	circANKHD1-5	ANKHD1	5	140440119	140449305	0.0795	rs702399	5.47	rs138819146	-0.001264	4.37	0.6378	373	16	enet	0.024	0.0023	0.6712	0.502	1	0	0
chr5_140505869_140485589:+	chr5:140485589|140505869	circANKHD1-8	ANKHD1	5	140485589	140505869	0.0627	rs2530241	5.56	rs171632	0.008077	4.20	0.5450	386	3	lasso	0.02	0.005	-0.0238	0.981	1	0	0
chr5_142140629_142131808:+	chr5:142131808|142140629	circNDFIP1-2	NDFIP1	5	142131808	142140629	0.0419	rs56171866	-3.72	rs2961694	0.002401	4.05	1.5830	1036	14	enet	0.027	0.0011	-0.0396	0.968	1	0	0
chr5_142894348_142879374:+	chr5:142879374|142894348	circARHGAP26-5	ARHGAP26	5	142879374	142894348	0.0442	rs767187	-3.27	rs830286	0.031784	-4.65	-0.1560	808	1	top1	0.032	0.00048	0.1560	0.876	1	0	0
chr5_142932125_142879374:+	chr5:142879374|142932125	circARHGAP26-7	ARHGAP26	5	142879374	142932125	0.0414	rs767187	-3.27	rs27779	0.045860	-5.17	0.1280	892	1	top1	0.046	3.3e-05	-0.1280	0.898	1	0	0
chr5_146271058_146260745:+	chr5:146260745|146271058	circRBM27-4	RBM27	5	146260745	146271058	0.0456	rs56197212	2.89	rs11741958	-0.000946	-3.50	1.3830	815	12	enet	0.0023	0.18	-1.2074	0.227	1	0	0
chr5_148548668_148637061:-	chr5:148548668|148637061	circHTR4-3	HTR4	5	148548668	148637061	0.0936	rs78353997	3.44	rs1465406	0.001516	3.58	-0.1170	880	1	top1	0.0015	0.22	-0.1170	0.907	1	0	0
chr5_150202703_150199228:+	chr5:150199228|150202703	circSLC6A7	SLC6A7	5	150199228	150202703	0.0939	rs1860409	3.00	rs2240793	0.037208	4.94	-0.1690	822	2	lasso	0.052	1e-05	-0.8900	0.373	1	0	0
chr5_153706067_153705697:+	chr5:153705697|153706067	circGRIA1-3	GRIA1	5	153705697	153706067	0.0984	rs7727515	-4.22	rs12519746	0.101306	6.21	0.9720	1160	1	top1	0.1	7e-10	0.9720	0.331	1	0	0
chr5_153770415_153764434:+	chr5:153764434|153770415	circGRIA1-4	GRIA1	5	153764434	153770415	0.1342	rs2963949	-4.15	rs9687223	0.111964	-6.60	1.0430	1129	1	top1	0.11	8.5e-11	-1.0430	0.297	1	0	0
chr5_154149946_154097024:+	chr5:154097024|154149946	circMFAP3-1	MFAP3	5	154097024	154149946	0.0827	rs815609	-5.63	rs12054772	0.041365	-4.73	-5.2210	1102	5	lasso	0.048	2.3e-05	-0.2985	0.765	1	0	0
chr5_19721347_19747236:-	chr5:19721347|19747236	circCDH18-3	CDH18	5	19721347	19747236	0.0549	rs72740803	2.74	rs12658322	0.001143	-3.46	-1.6450	674	28	enet	0.0071	0.062	0.9969	0.319	1	0	0
chr5_19838759_19839242:-	chr5:19838759|19839242	circCDH18-5	CDH18	5	19838759	19839242	0.0779	rs62355774	2.49	rs10068995	-0.000706	-3.44	1.4900	578	39	enet	0.00032	0.29	0.8194	0.413	1	0	0
chr5_31799724_31798889:+	chr5:31798889|31799724	circPDZD2-2	PDZD2	5	31798889	31799724	0.0925	rs114934368	3.35	rs13356755	0.045542	-4.86	-1.6480	1260	1	top1	0.046	3.5e-05	1.6480	0.0994	1	0	0
chr5_37727045_37721115:+	chr5:37721115|37727045	circWDR70-2	WDR70	5	37721115	37727045	0.0487	rs1549250	5.34	rs56279820	0.000582	3.80	-1.8340	915	13	enet	0.0054	0.089	-1.1420	0.253	1	0	0
chr5_38493606_38504121:-	chr5:38493606|38504121	circLIFR-2	LIFR	5	38493606	38504121	0.0756	rs327269	3.30	rs34242056	0.008679	4.37	-0.0644	577	8	lasso	0.022	0.0031	-0.4753	0.635	1	0	0
chr5_38527155_38530666:-	chr5:38527155|38530666	circLIFR-8	LIFR	5	38527155	38530666	0.064	rs7729320	3.91	rs13181677	0.022701	4.48	-0.5860	547	6	lasso	0.049	1.9e-05	0.2011	0.841	1	0	0
chr5_40764514_40777586:-	chr5:40764514|40777586	circPRKAA1-2	PRKAA1	5	40764514	40777586	0.0608	rs13158060	-2.15	rs837101	-0.002444	-3.57	-0.4930	889	42	enet	-0.0017	0.52	-0.2919	0.77	1	0	0
chr5_55366875_55340010:+	chr5:55340010|55366875	circSKIV2L2-6	SKIV2L2	5	55340010	55366875	0.0495	rs113121863	2.10	rs80091375	0.051002	5.61	-0.4390	773	7	enet	0.068	4.9e-07	-0.6881	0.491	1	0	0
chr5_55379195_55340010:+	chr5:55340010|55379195	circSKIV2L2-7	SKIV2L2	5	55340010	55379195	0.0385	rs113121863	2.27	rs230786	0.058899	5.16	-1.3140	786	1	top1	0.059	2.7e-06	-1.3140	0.189	1	0	0
chr5_55388102_55340010:+	chr5:55340010|55388102	circSKIV2L2-8	SKIV2L2	5	55340010	55388102	0.0327	rs79985000	2.05	rs163099	0.014202	4.36	-0.9900	814	113	enet	0.02	0.0045	-1.4869	0.137	1	0	0
chr5_55645789_55664863:-	chr5:55645789|55664863	circSLC38A9-2	SLC38A9	5	55645789	55664863	0.2398	rs111473035	3.35	rs4865964	0.415310	12.33	-1.1740	1109	255	enet	0.42	1.5e-43	-0.9674	0.333	1	0	0
chr5_55963352_55968396:-	chr5:55963352|55968396	circIL6ST-2	IL6ST	5	55963352	55968396	0.0649	rs57341574	3.97	rs11740906	0.001269	-3.36	-0.3820	779	1	top1	0.0013	0.23	0.3820	0.702	1	0	0
chr5_57231321_57221376:+	chr5:57221376|57231321	circGPBP1-2	GPBP1	5	57221376	57231321	0.0479	rs11748239	3.34	rs62356963	-0.001383	3.75	1.5870	695	1	top1	-0.0014	0.47	1.5870	0.113	1	0	0
chr5_62366481_62363178:+	chr5:62363178|62366481	circKIF2A-2	KIF2A	5	62363178	62366481	0.0363	rs10939931	-4.38	rs35348760	0.014989	-3.80	-3.9970	600	1	top1	0.015	0.013	3.9970	6.42e-05	0.092448	0	0
chr5_62530785_62476683:+	chr5:62476683|62530785	circIPO11-3	IPO11	5	62476683	62530785	0.0429	rs4145851	-4.03	rs4700498	0.037786	4.69	-1.6740	660	1	top1	0.038	0.00015	-1.6740	0.0941	1	0	0
chr5_62494124_62483101:+	chr5:62483101|62494124	circIPO11-4	IPO11	5	62483101	62494124	0.038	rs4145851	-4.03	rs27089	0.016415	3.88	3.5460	586	2	lasso	0.03	0.00069	4.3005	1.7e-05	0.02448	1	1
chr5_62515501_62483101:+	chr5:62483101|62515501	circIPO11-5	IPO11	5	62483101	62515501	0.0324	rs4145851	-4.03	rs10471544	0.020323	4.07	-3.9730	612	1	top1	0.02	0.0044	-3.9730	7.1e-05	0.10224	0	0
chr5_62561257_62506241:+	chr5:62506241|62561257	circIPO11-7	IPO11	5	62506241	62561257	0.0221	rs247227	-4.02	rs247260	-0.000217	3.81	-3.3800	679	5	enet	0.0099	0.035	-3.2611	0.00111	1	0	0
chr5_62561257_62550367:+	chr5:62550367|62561257	circIPO11-8	IPO11	5	62550367	62561257	0.0428	rs247227	-4.02	rs4700501	0.007368	-3.66	-1.7700	599	19	enet	0.044	4.9e-05	-0.9983	0.318	1	0	0
chr5_64804386_64800248:+	chr5:64800248|64804386	circCWC27-3	CWC27	5	64800248	64804386	0.0559	rs10471645	4.43	rs10065985	0.062244	-5.18	-0.6700	601	1	top1	0.062	1.4e-06	0.6700	0.503	1	0	0
chr5_65572286_65567513:+	chr5:65567513|65572286	circPPWD1-1	PPWD1	5	65567513	65572286	0.0472	rs10064391	-3.76	rs706659	0.032650	5.00	-0.1750	812	1	top1	0.033	0.00041	-0.1750	0.861	1	0	0
chr5_65680494_65685472:-	chr5:65680494|65685472	circSGTB-1	SGTB	5	65680494	65685472	0.0431	rs79858432	-3.06	rs2591930	0.011843	4.61	-1.6350	924	4	lasso	0.031	0.00053	-0.9496	0.342	1	0	0
chr5_66014725_65992710:+	chr5:65992710|66014725	circERBIN-5	ERBIN	5	65992710	66014725	0.0515	rs13169111	2.34	rs2561240	0.001381	4.20	0.1170	585	13	enet	0.0093	0.039	0.2864	0.775	1	0	0
chr5_6662966_6651842:+	chr5:6651842|6662966	circSRD5A1	SRD5A1	5	6651842	6662966	0.0617	rs28381373	-5.66	rs116682574	0.008111	4.69	0.3590	1516	9	enet	0.016	0.0095	0.8409	0.4	1	0	0
chr5_68960540_68971077:-	chr5:68960540|68971077	circAC093523.1	AC093523.1	5	68960540	68971077	0.0699	rs35430409	-2.99	rs4976005	0.045404	4.98	0.5320	740	43	enet	0.07	3.4e-07	-0.1367	0.891	1	0	0
chr5_69175537_69174877:+	chr5:69174877|69175537	circCCNB1	CCNB1	5	69174877	69175537	0.0458	rs4594812	2.81	rs2242350	0.003813	4.02	-1.0280	755	17	enet	0.041	8.7e-05	-0.1145	0.909	1	0	0
chr5_71512428_71502599:+	chr5:71502599|71512428	circBDP1-5	BDP1	5	71502599	71512428	0.0435	rs145508697	-2.79	rs458534	-0.000637	-3.67	1.8990	502	1	top1	-0.00064	0.38	-1.8990	0.0576	1	0	0
chr5_71553320_71516061:+	chr5:71516061|71553320	circBDP1-9	BDP1	5	71516061	71553320	0.0694	rs145508697	-2.79	rs1028161	-0.002214	-3.47	0.1200	623	2	enet	0.014	0.015	-0.3842	0.701	1	0	0
chr5_71562520_71553116:+	chr5:71553116|71562520	circBDP1-10	BDP1	5	71553116	71562520	0.0522	rs145508697	-2.79	rs62372741	-0.002614	-3.47	-0.5620	653	48	enet	0.0099	0.035	-0.7002	0.484	1	0	0
chr5_72865729_72861808:+	chr5:72861808|72865729	circTNPO1-2	TNPO1	5	72861808	72865729	0.0321	rs141375936	2.21	rs250518	0.003270	-3.49	-0.2660	527	1	top1	0.0033	0.14	0.2660	0.79	1	0	0
chr5_72887222_72861808:+	chr5:72861808|72887222	circTNPO1-4	TNPO1	5	72861808	72887222	0.0676	rs141375936	2.23	rs155625	0.036474	5.12	-0.3700	569	2	lasso	0.042	7e-05	-0.2786	0.781	1	0	0
chr5_72889957_72887070:+	chr5:72887070|72889957	circTNPO1-6	TNPO1	5	72887070	72889957	0.0562	rs144661511	3.76	rs4704045	0.098306	-6.11	-0.6970	542	1	top1	0.098	1.3e-09	0.6970	0.486	1	0	0
chr5_73054549_73017212:+	chr5:73017212|73054549	circFCHO2-5	FCHO2	5	73017212	73054549	0.0487	rs586623	3.52	rs10462337	0.053237	-4.47	0.1390	649	1	top1	0.053	7.9e-06	-0.1390	0.889	1	0	0
chr5_75379337_75389687:-	chr5:75379337|75389687	circCOL4A3BP-1	COL4A3BP	5	75379337	75389687	0.0283	rs12109048	5.18	rs4704202	0.003076	-3.87	1.2990	631	1	top1	0.0031	0.15	-1.2990	0.194	1	0	0
chr5_75685207_75702810:-	chr5:75685207|75702810	circPOC5-2	POC5	5	75685207	75702810	0.0557	rs75269514	4.70	rs111985168	0.044441	-5.19	-0.4330	775	33	enet	0.048	2e-05	-0.3600	0.719	1	0	0
chr5_7757586_7712856:+	chr5:7712856|7757586	circADCY2-3	ADCY2	5	7712856	7757586	0.0803	rs13167214	-3.01	rs75271545	0.004840	4.37	2.1490	1149	5	enet	0.017	0.0083	1.8585	0.0631	1	0	0
chr5_77449760_77489572:-	chr5:77449760|77489572	circWDR41-3	WDR41	5	77449760	77489572	0.1202	rs2359879	-2.95	rs2359879	0.041554	5.85	-2.9540	1099	7	lasso	0.065	8.1e-07	-2.8572	0.00427	1	0	0
chr5_78089393_78216237:-	chr5:78089393|78216237	circAP3B1-3	AP3B1	5	78089393	78216237	0.0839	rs6877015	-4.55	rs16875179	0.000913	4.32	-0.9380	1046	1	top1	0.00091	0.25	-0.9380	0.348	1	0	0
chr5_78459362_78388837:+	chr5:78388837|78459362	circSCAMP1-2	SCAMP1	5	78388837	78459362	0.0455	rs6877015	-4.55	rs7714871	-0.000290	-3.90	-2.4390	846	4	lasso	0.014	0.016	2.7301	0.00633	1	0	0
chr5_78421960_78415520:+	chr5:78415520|78421960	circSCAMP1-3	SCAMP1	5	78415520	78421960	0.0624	rs6877015	-4.55	rs10942858	0.022270	4.10	-1.6070	753	12	enet	0.052	1e-05	-1.1236	0.261	1	0	0
chr5_78459362_78415520:+	chr5:78415520|78459362	circSCAMP1-4	SCAMP1	5	78415520	78459362	0.1135	rs6877015	-4.55	rs7700390	0.055892	6.03	-1.7480	792	8	lasso	0.079	5.3e-08	-1.2117	0.226	1	0	0
chr5_78955295_78969192:-	chr5:78955295|78969192	circARSB	ARSB	5	78955295	78969192	0.0614	rs933683	-2.88	rs12658000	0.046505	4.78	1.1910	998	1	top1	0.047	2.9e-05	1.1910	0.234	1	0	0
chr5_80792844_80775694:+	chr5:80775694|80792844	circMSH3-12	MSH3	5	80775694	80792844	0.0985	rs10942932	-3.94	rs6151840	0.034045	-4.62	1.5130	950	1	top1	0.034	0.00031	-1.5130	0.13	1	0	0
chr5_80813741_80775694:+	chr5:80775694|80813741	circMSH3-13	MSH3	5	80775694	80813741	0.0408	rs7731059	-3.94	rs73139507	0.009930	3.99	-1.4980	1021	1	top1	0.0099	0.035	-1.4980	0.134	1	0	0
chr5_82178587_81987559:+	chr5:81987559|82178587	circATG10	ATG10	5	81987559	82178587	0.0416	rs2047734	3.61	rs80220222	0.012220	4.39	-1.0382	902	26	enet	0.051	1.2e-05	-0.3971	0.691	1	0	0
chr5_82312851_82310157:+	chr5:82310157|82312851	circATP6AP1L	ATP6AP1L	5	82310157	82312851	0.048	rs658912	-3.52	rs224894	0.023924	-4.20	-2.1020	611	13	lasso	0.055	6e-06	2.4403	0.0147	1	0	0
chr5_83204921_83104910:+	chr5:83104910|83204921	circXRCC4-1	XRCC4	5	83104910	83204921	0.0409	rs10473861	-2.47	rs76586619	0.002149	-3.61	0.7099	909	12	lasso	0.0042	0.12	-0.9882	0.323	1	0	0
chr5_88292643_88282042:+	chr5:88282042|88292643	circTMEM161B-AS1-2	TMEM161B-AS1	5	88282042	88292643	0.0417	rs17548736	-5.15	rs10942531	0.006023	4.26	-3.1390	472	1	top1	0.006	0.079	-3.1390	0.0017	1	0	0
chr5_88292643_88285741:+	chr5:88285741|88292643	circTMEM161B-AS1-4	TMEM161B-AS1	5	88285741	88292643	0.1144	rs17548736	-5.15	rs80212310	0.022489	5.29	0.0770	470	1	top1	0.022	0.0029	0.0770	0.939	1	0	0
chr5_93958777_94053227:-	chr5:93958777|94053227	circFAM172A-2	FAM172A	5	93958777	94053227	0.0886	rs114964290	3.47	rs9314091	0.020635	4.39	0.0850	486	1	top1	0.021	0.0041	0.0850	0.932	1	0	0
chr5_94888879_94912976:-	chr5:94888879|94912976	circMCTP1-12	MCTP1	5	94888879	94912976	0.0819	rs78046765	4.41	rs159037	0.001633	4.39	-0.2830	920	17	enet	0.024	0.0021	-1.2423	0.214	1	0	0	down
chr5_95783963_95748333:+	chr5:95748333|95783963	circRHOBTB3-7	RHOBTB3	5	95748333	95783963	0.1153	rs3777187	2.68	rs3756708	0.038677	-4.62	-0.4010	757	1	top1	0.039	0.00013	0.4010	0.688	1	0	0
chr6_100715462_100805880:-	chr6:100715462|100805880	circASCC3-2	ASCC3	6	100715462	100805880	0.0529	rs9404060	-3.06	rs9390701	0.027880	4.94	3.038	1046	29	enet	0.031	0.00051	2.3032	0.0213	1	0	0
chr6_100715462_100848707:-	chr6:100715462|100848707	circASCC3-3	ASCC3	6	100715462	100848707	0.0304	rs9404060	-3.06	rs34716527	0.024288	-4.37	-2.605	1151	1	top1	0.024	0.002	2.6050	0.00919	1	0	0
chr6_100766565_100805880:-	chr6:100766565|100805880	circASCC3-4	ASCC3	6	100766565	100805880	0.0269	rs9404060	-3.06	rs9390701	0.010029	3.79	3.038	997	1	top1	0.01	0.034	3.0380	0.00238	1	0	0
chr6_100766565_100848707:-	chr6:100766565|100848707	circASCC3-5	ASCC3	6	100766565	100848707	0.0757	rs9404060	-3.06	rs705624	0.005771	4.01	2.203	1102	12	enet	0.011	0.026	2.5603	0.0105	1	0	0
chr6_101626637_101621949:+	chr6:101621949|101626637	circGRIK2-1	GRIK2	6	101621949	101626637	0.097	rs12194713	3.57	rs9498712	0.000153	-3.62	1.006	892	44	enet	0.012	0.023	-1.2305	0.219	1	0	0
chr6_109579550_109586072:-	chr6:109579550|109586072	circAK9-1	AK9	6	109579550	109586072	0.0397	rs6911838	2.78	rs9374121	0.047266	-4.44	0.397	726	1	top1	0.047	2.5e-05	-0.3970	0.691	1	0	0
chr6_109610365_109619236:-	chr6:109610365|109619236	circAK9-3	AK9	6	109610365	109619236	0.0725	rs6911838	2.78	rs10872037	0.015931	4.46	-2.391	723	1	top1	0.016	0.01	-2.3910	0.0168	1	0	0
chr6_111405470_111416472:-	chr6:111405470|111416472	circREV3L-14	REV3L	6	111405470	111416472	0.0471	rs9487653	5.39	rs240957	0.005018	3.96	-2.369	692	8	lasso	0.0061	0.078	-1.1765	0.239	1	0	0
chr6_116716318_116689320:+	chr6:116689320|116716318	circKPNA5-4	KPNA5	6	116689320	116716318	0.0621	rs59262998	-2.84	rs1033724	0.006584	3.78	-0.579	807	13	lasso	0.0075	0.058	-0.6793	0.497	1	0	0
chr6_117352990_117366290:-	chr6:117352990|117366290	circROS1	ROS1	6	117352990	117366290	0.0612	rs9285425	-5.38	rs9320595	0.060268	-4.82	1.145	1095	1	top1	0.06	2.1e-06	-1.1450	0.252	1	0	0
chr6_12135892_12089184:+	chr6:12089184|12135892	circHIVEP1-2	HIVEP1	6	12089184	12135892	0.0893	rs9470670	5.28	rs9380781	0.008210	4.21	-1.750	1124	6	lasso	0.025	0.0017	-1.9342	0.0531	1	0	0
chr6_130926605_130956499:-	chr6:130926605|130956499	circEPB41L2-1	EPB41L2	6	130926605	130956499	0.0818	rs761840	-4.15	rs1006655	0.120509	6.72	-3.282	1079	1	top1	0.12	1.5e-11	-3.2820	0.00103	1	0	0
chr6_130955105_130956499:-	chr6:130955105|130956499	circEPB41L2-2	EPB41L2	6	130955105	130956499	0.0527	rs761840	-4.15	rs9402304	0.040752	4.97	-3.380	1006	1	top1	0.041	8.6e-05	-3.3800	0.000725	1	0	0
chr6_135300500_135394896:-	chr6:135300500|135394896	circAHI1-3	AHI1	6	135300500	135394896	0.0952	rs9321510	-2.74	rs147551892	0.022842	4.70	-1.243	682	1	top1	0.023	0.0027	-1.2430	0.214	1	0	0
chr6_135457494_135495898:-	chr6:135457494|135495898	circAHI1-10	AHI1	6	135457494	135495898	0.0429	rs77381169	3.52	rs9402741	-0.000357	3.71	-2.049	683	12	lasso	0.021	0.0041	-1.5669	0.117	1	0	0
chr6_136155758_136151160:+	chr6:136151160|136155758	circPDE7B-3	PDE7B	6	136151160	136155758	0.2806	rs3823160	2.93	rs4896202	0.353773	11.24	0.848	220	1	top1	0.35	5.5e-35	0.8480	0.396	1	0	0
chr6_136601022_136698682:-	chr6:136601022|136698682	circMAP3K5-3	MAP3K5	6	136601022	136698682	0.0365	rs78667901	-2.73	rs1009711	0.021332	-3.64	0.384	550	1	top1	0.021	0.0036	-0.3840	0.701	1	0	0
chr6_136611282_136698682:-	chr6:136611282|136698682	circMAP3K5-4	MAP3K5	6	136611282	136698682	0.0433	rs78667901	-2.73	rs9402841	0.002819	-3.48	0.130	541	8	lasso	0.0063	0.074	0.5396	0.589	1	0	0
chr6_136694140_136705133:-	chr6:136694140|136705133	circMAP3K5-17	MAP3K5	6	136694140	136705133	0.1738	rs78667901	-2.73	rs9321567	0.243067	-9.43	0.172	487	1	top1	0.24	5.4e-23	-0.1720	0.863	1	0	0
chr6_143284225_143165082:+	chr6:143165082|143284225	circAIG1-1	AIG1	6	143165082	143284225	0.0898	rs2303386	5.34	rs9376737	0.021120	-4.27	-1.201	885	1	top1	0.021	0.0038	1.2010	0.23	1	0	0
chr6_145888020_145894977:-	chr6:145888020|145894977	circSHPRH-1	SHPRH	6	145888020	145894977	0.0386	rs76914093	3.88	rs10223507	0.045296	-4.94	-0.163	542	1	top1	0.045	3.6e-05	0.1630	0.871	1	0	0
chr6_147334222_147205971:+	chr6:147205971|147334222	circSTXBP5-5	STXBP5	6	147205971	147334222	0.0416	rs34324348	2.49	rs2818868	0.026749	4.62	1.505	638	1	top1	0.027	0.0013	1.5050	0.132	1	0	0
chr6_147334222_147310084:+	chr6:147310084|147334222	circSTXBP5-14	STXBP5	6	147310084	147334222	0.0569	rs34324348	2.61	rs519630	0.035473	-4.95	1.425	504	1	top1	0.035	0.00024	-1.4250	0.154	1	0	0	down
chr6_149512155_149541586:-	chr6:149512155|149541586	circPPIL4-5	PPIL4	6	149512155	149541586	0.1479	rs9688861	3.04	rs6929614	0.072524	-5.53	1.574	786	1	top1	0.073	1.9e-07	-1.5740	0.115	1	0	0
chr6_149623103_149638560:-	chr6:149623103|149638560	circKATNA1	KATNA1	6	149623103	149638560	0.0589	rs9688861	3.04	rs9377228	0.021447	4.97	2.794	688	10	lasso	0.028	0.001	2.6865	0.00722	1	0	0
chr6_149676260_149680457:-	chr6:149676260|149680457	circLATS1-1	LATS1	6	149676260	149680457	0.1778	rs9688861	3.04	rs3734295	0.129859	7.15	2.612	559	1	top1	0.13	2.3e-12	2.6120	0.009	1	0	0
chr6_150965037_150955995:+	chr6:150955995|150965037	circMTHFD1L-3	MTHFD1L	6	150955995	150965037	0.0989	rs61748674	3.84	rs569110	0.063275	-5.39	1.399	1270	1	top1	0.063	1.2e-06	-1.3990	0.162	1	0	0
chr6_152233781_152239706:-	chr6:152233781|152239706	circSYNE1-1	SYNE1	6	152233781	152239706	0.0907	rs9383985	4.12	rs13210209	0.005299	3.86	-2.706	1186	50	enet	0.0094	0.038	-0.6386	0.523	1	0	0
chr6_152628265_152628554:-	chr6:152628265|152628554	circSYNE1-7	SYNE1	6	152628265	152628554	0.0648	rs12215935	4.49	rs1744380	0.057726	6.07	1.578	1023	1	top1	0.058	3.4e-06	1.5780	0.115	1	0	0
chr6_157133207_157110472:+	chr6:157110472|157133207	circARID1B-7	ARID1B	6	157110472	157133207	0.1055	rs113588399	-4.00	rs74854649	0.000365	4.99	-1.078	537	19	enet	0.006	0.078	-2.1670	0.0302	1	0	0
chr6_159682474_159688242:-	chr6:159682474|159688242	circSOD2	SOD2	6	159682474	159688242	0.1869	rs60227172	3.91	rs2842960	0.226290	9.13	1.603	1049	1	top1	0.23	2.5e-21	1.6030	0.109	1	0	0
chr6_16585780_16754091:-	chr6:16585780|16754091	circATXN1-6	ATXN1	6	16585780	16754091	0.0791	rs719316	3.67	rs17667167	0.002243	3.85	-0.636	1411	5	lasso	0.0053	0.091	-0.5746	0.566	1	0	0	down
chr6_167044576_167022409:+	chr6:167022409|167044576	circFGFR1OP-3	FGFR1OP	6	167022409	167044576	0.0619	rs4710205	3.33	rs12193698	0.055875	4.92	0.527	1232	1	top1	0.056	4.8e-06	0.5270	0.598	1	0	0
chr6_167889326_167870383:+	chr6:167870383|167889326	circAFDN-3	AFDN	6	167870383	167889326	0.1967	rs147528328	-3.90	rs3800520	0.256605	9.77	-0.604	793	35	enet	0.26	9.6e-25	-0.3879	0.698	1	0	0
chr6_167889326_167870386:+	chr6:167870386|167889326	circAFDN-6	AFDN	6	167870386	167889326	0.2102	rs147528328	-3.90	rs9346511	0.194664	8.50	-0.609	793	37	enet	0.21	3.2e-20	-1.0711	0.284	1	0	0
chr6_169672255_169689308:-	chr6:169672255|169689308	circWDR27-3	WDR27	6	169672255	169689308	0.0811	rs59593332	3.12	rs2001592	0.124278	-6.70	1.771	1041	1	top1	0.12	7.2e-12	-1.7710	0.0766	1	0	0
chr6_169768171_169759838:+	chr6:169759838|169768171	circERMARD-1	ERMARD	6	169759838	169768171	0.0632	rs59593332	3.12	rs7762260	0.032471	5.15	0.548	889	10	enet	0.044	4.4e-05	1.1189	0.263	1	0	0
chr6_170323259_170317370:+	chr6:170317370|170323259	circFAM120B-1	FAM120B	6	170317370	170323259	0.1015	rs9356590	4.69	rs62428586	0.018251	-4.58	-1.073	1160	25	enet	0.027	0.0013	1.1575	0.247	1	0	0
chr6_170330550_170317370:+	chr6:170317370|170330550	circFAM120B-2	FAM120B	6	170317370	170330550	0.1087	rs9356590	4.69	rs3734766	0.101217	6.64	3.302	1169	1	top1	0.1	7.2e-10	3.3020	0.00096	1	0	0
chr6_170404601_170388287:+	chr6:170388287|170404601	circFAM120B-4	FAM120B	6	170388287	170404601	0.094	rs9356590	4.69	rs4710716	0.007811	4.57	-1.714	1023	22	enet	0.015	0.014	-2.7401	0.00614	1	0	0
chr6_170537234_170549113:-	chr6:170537234|170549113	circPSMB1-1	PSMB1	6	170537234	170549113	0.0582	rs2092778	4.20	rs12215300	0.051562	-4.52	-0.819	673	11	lasso	0.058	3.1e-06	1.9900	0.0466	1	0	0
chr6_170543601_170549113:-	chr6:170543601|170549113	circPSMB1-2	PSMB1	6	170543601	170549113	0.075	rs9460122	4.19	rs62430349	0.057830	-4.81	-0.160	660	1	top1	0.058	3.3e-06	0.1599	0.873	1	0	0
chr6_18166378_18159883:+	chr6:18159883|18166378	circKDM1B-1	KDM1B	6	18159883	18166378	0.079	rs12208058	-3.44	rs4712328	-0.002872	4.06	1.323	1164	8	lasso	0.00084	0.26	1.2603	0.208	1	0	0
chr6_36102649_36072873:+	chr6:36072873|36102649	circMAPK14	MAPK14	6	36072873	36102649	0.0717	rs732394	-3.01	rs664367	0.029741	5.10	0.947	720	21	enet	0.051	1.2e-05	1.0863	0.277	1	0	0	down
chr6_37650109_37652340:-	chr6:37650109|37652340	circMDGA1	MDGA1	6	37650109	37652340	0.1614	rs79336333	4.23	rs804828	0.016923	5.06	-1.115	1205	7	lasso	0.043	6e-05	-1.4756	0.14	1	0	0
chr6_42612291_42603588:+	chr6:42603588|42612291	circUBR2-5	UBR2	6	42603588	42612291	0.0845	rs11752699	-2.84	rs373341	0.039522	5.15	-1.500	599	5	lasso	0.042	6.4e-05	-1.8819	0.0599	1	0	0
chr6_43533907_43553503:-	chr6:43533907|43553503	circXPO5-2	XPO5	6	43533907	43553503	0.0386	rs74690967	-4.60	rs12661262	0.002206	-3.51	-2.205	707	1	top1	0.0022	0.18	2.2050	0.0275	1	0	0
chr6_532469_619543:-	chr6:532469|619543	circEXOC2-3	EXOC2	6	532469	619543	0.0839	rs6925235	3.33	rs74990667	0.123648	6.66	2.173	1288	1	top1	0.12	8.1e-12	2.1730	0.0298	1	0	0
chr6_5431172_5368550:+	chr6:5368550|5431172	circFARS2-1	FARS2	6	5368550	5431172	0.0926	rs66646775	-3.26	rs6925249	0.082806	6.17	-1.923	1278	1	top1	0.083	2.7e-08	-1.9230	0.0545	1	0	0
chr6_54169572_54149056:+	chr6:54149056|54169572	circMLIP-2	MLIP	6	54149056	54169572	0.0642	rs76530659	3.06	rs9474729	0.006678	-3.86	-0.043	784	21	enet	0.013	0.02	0.3109	0.756	1	0	0
chr6_54230917_54149056:+	chr6:54149056|54230917	circMLIP-5	MLIP	6	54149056	54230917	0.083	rs76530659	3.03	rs1150875	0.099963	6.02	0.423	872	1	top1	0.1	9.2e-10	0.4230	0.672	1	0	0
chr6_54230917_54160367:+	chr6:54160367|54230917	circMLIP-8	MLIP	6	54160367	54230917	0.0789	rs76530659	3.00	rs1150875	0.022665	5.07	0.423	851	84	enet	0.029	0.00076	-0.5327	0.594	1	0	0
chr6_55514048_55542140:-	chr6:55514048|55542140	circHMGCLL1-4	HMGCLL1	6	55514048	55542140	0.222	rs9382484	-2.81	rs12192753	0.178287	8.40	-1.505	1564	77	enet	0.2	4.5e-19	-0.1330	0.894	1	0	0
chr6_56101472_56141983:-	chr6:56101472|56141983	circCOL21A1-1	COL21A1	6	56101472	56141983	0.0405	rs2745748	-3.18	rs1925141	0.036325	4.08	0.703	1428	7	enet	0.046	3.3e-05	0.8679	0.385	1	0	0
chr6_56179578_56182656:-	chr6:56179578|56182656	circCOL21A1-4	COL21A1	6	56179578	56182656	0.0438	rs2745748	-3.18	rs2841002	0.001512	-3.64	2.278	1319	7	lasso	0.0096	0.037	-1.6479	0.0994	1	0	0
chr6_56497379_56498053:-	chr6:56497379|56498053	circDST-2	DST	6	56497379	56498053	0.0723	rs6459153	3.11	rs4283892	0.032755	-4.59	1.415	911	45	enet	0.034	0.00029	-1.4517	0.147	1	0	0
chr6_56670641_56735289:-	chr6:56670641|56735289	circDST-8	DST	6	56670641	56735289	0.0913	rs78341983	3.19	rs4262190	0.008826	-3.40	-2.715	654	1	top1	0.0088	0.044	2.7150	0.00663	1	0	0
chr6_57193842_57196606:-	chr6:57193842|57196606	circRAB23-1	RAB23	6	57193842	57196606	0.0458	rs58651731	-4.32	rs9475768	0.055379	-4.72	1.579	442	1	top1	0.055	5.3e-06	-1.5790	0.114	1	0	0
chr6_592469_599225:-	chr6:592469|599225	circEXOC2-4	EXOC2	6	592469	599225	0.068	rs6925235	3.33	rs4960096	0.028486	-3.93	-0.243	1201	1	top1	0.028	0.00091	0.2430	0.808	1	0	0
chr6_592469_619543:-	chr6:592469|619543	circEXOC2-5	EXOC2	6	592469	619543	0.0991	rs6925235	3.33	rs4960094	0.006180	4.35	0.942	1260	4	lasso	0.01	0.032	0.6539	0.513	1	0	0
chr6_61652255_61681060:-	chr6:61652255|61681060	circAL049544.1-1	AL049544.1	6	61652255	61681060	0.0567	rs7751781	3.05	rs732723	0.029979	5.25	2.468	1235	32	enet	0.053	7.9e-06	1.6652	0.0959	1	0	0
chr6_61652255_61732764:-	chr6:61652255|61732764	circAL049544.1-3	AL049544.1	6	61652255	61732764	0.0609	rs7751781	3.05	rs4636005	0.072104	5.51	-1.193	1336	1	top1	0.072	2.1e-07	-1.1930	0.233	1	0	0
chr6_61659117_61681060:-	chr6:61659117|61681060	circAL049544.1-4	AL049544.1	6	61659117	61681060	0.0377	rs7751781	3.05	rs116824378	0.003799	3.79	0.362	1235	1	top1	0.0038	0.13	0.3620	0.717	1	0	0
chr6_61659117_61732764:-	chr6:61659117|61732764	circAL049544.1-6	AL049544.1	6	61659117	61732764	0.0579	rs7751781	3.05	rs1336356	0.028807	4.08	-0.342	1336	43	enet	0.04	0.00011	-0.3663	0.714	1	0	0
chr6_61678887_61732764:-	chr6:61678887|61732764	circAL049544.1-8	AL049544.1	6	61678887	61732764	0.0873	rs7751781	3.05	rs493510	0.085197	6.33	-1.018	1306	28	enet	0.088	1e-08	-0.4858	0.627	1	0	0
chr6_61978066_62047994:-	chr6:61978066|62047994	circKHDRBS2-3	KHDRBS2	6	61978066	62047994	0.0383	rs115380214	-3.46	rs6938258	0.011666	-4.02	-1.059	833	14	enet	0.016	0.0094	0.9578	0.338	1	0	0
chr6_6366355_6369155:-	chr6:6366355|6369155	circLY86-AS1-1	LY86-AS1	6	6366355	6369155	0.0692	rs28620437	3.33	rs9405917	0.024055	-4.21	1.431	1067	40	enet	0.033	0.00041	-1.2239	0.221	1	0	0
chr6_6366355_6438732:-	chr6:6366355|6438732	circLY86-AS1-2	LY86-AS1	6	6366355	6438732	0.0861	rs28620437	3.33	rs6934228	0.023827	-4.74	2.198	1314	27	enet	0.049	1.7e-05	-2.5068	0.0122	1	0	0
chr6_68993962_68974763:+	chr6:68974763|68993962	circADGRB3-20	ADGRB3	6	68974763	68993962	0.0726	rs1953613	5.17	rs2880588	-0.002864	3.37	4.718	1069	35	enet	0.00016	0.31	1.8189	0.0689	1	0	0
chr6_69018499_68974763:+	chr6:68974763|69018499	circADGRB3-21	ADGRB3	6	68974763	69018499	0.0698	rs1953613	5.17	rs3798971	0.018469	-4.82	-2.420	1119	24	enet	0.038	0.00015	0.2530	0.8	1	0	0
chr6_69049346_68974763:+	chr6:68974763|69049346	circADGRB3-22	ADGRB3	6	68974763	69049346	0.0589	rs1953613	5.17	rs3757051	-0.002702	-3.95	-3.137	1191	22	enet	-0.0026	0.77	2.5922	0.00954	1	0	0
chr6_69076038_68974763:+	chr6:68974763|69076038	circADGRB3-24	ADGRB3	6	68974763	69076038	0.1355	rs1953613	5.17	rs62418276	0.076595	5.80	2.364	1249	18	enet	0.079	6.1e-08	2.3233	0.0202	1	0	0
chr6_69063036_68993768:+	chr6:68993768|69063036	circADGRB3-27	ADGRB3	6	68993768	69063036	0.0445	rs1953613	5.17	rs1953615	0.021614	4.29	-0.872	1175	1	lasso	0.026	0.0014	-0.8720	0.383	1	0	0
chr6_69076038_68993768:+	chr6:68993768|69076038	circADGRB3-28	ADGRB3	6	68993768	69076038	0.058	rs1953613	5.17	rs149187368	-0.000254	4.00	0.434	1213	17	enet	0.016	0.011	-1.6057	0.108	1	0	0
chr6_69076038_69018391:+	chr6:69018391|69076038	circADGRB3-33	ADGRB3	6	69018391	69076038	0.0604	rs1953613	5.17	rs9454683	0.030088	4.24	-2.347	1146	1	top1	0.03	0.00067	-2.3470	0.0189	1	0	0
chr6_69239226_69048185:+	chr6:69048185|69239226	circADGRB3-35	ADGRB3	6	69048185	69239226	0.1644	rs9454727	-5.62	rs75028708	0.142810	7.60	2.644	1307	18	enet	0.17	7.7e-16	3.7356	0.000187	0.26928	0	0
chr6_69239226_69075995:+	chr6:69075995|69239226	circADGRB3-36	ADGRB3	6	69075995	69239226	0.1129	rs9454727	-5.62	rs150978344	-0.002841	5.02	2.575	1204	10	lasso	0.0024	0.17	3.6574	0.000255	0.3672	0	0
chr6_69361512_69332923:+	chr6:69332923|69361512	circADGRB3-40	ADGRB3	6	69332923	69361512	0.0878	rs9454727	-5.62	rs2031896	0.037270	4.87	-0.621	1001	2	lasso	0.052	1.1e-05	-1.5249	0.127	1	0	0
chr6_69361512_69338916:+	chr6:69338916|69361512	circADGRB3-41	ADGRB3	6	69338916	69361512	0.2657	rs9454727	-5.62	rs1410700	0.244410	9.68	3.963	987	1	top1	0.24	4e-23	3.9630	7.4e-05	0.10656	0	0
chr6_69382935_69338916:+	chr6:69338916|69382935	circADGRB3-43	ADGRB3	6	69338916	69382935	0.0976	rs9454727	-5.62	rs779483	0.024508	5.40	1.767	1026	15	enet	0.062	1.4e-06	3.2317	0.00123	1	0	0
chr6_69741789_69752356:-	chr6:69741789|69752356	circLMBRD1-5	LMBRD1	6	69741789	69752356	0.1049	rs17765037	-2.82	rs4707289	0.115332	6.48	-2.176	1086	1	top1	0.12	4.3e-11	-2.1760	0.0296	1	0	0
chr6_70502791_70426439:+	chr6:70426439|70502791	circFAM135A-2	FAM135A	6	70426439	70502791	0.1092	rs7741265	-4.28	rs12200794	0.019611	4.40	-3.200	1109	25	enet	0.026	0.0014	-1.9571	0.0503	1	0	0
chr6_73610400_73638499:-	chr6:73610400|73638499	circSLC17A5-2	SLC17A5	6	73610400	73638499	0.0559	rs9442970	-3.06	rs1992141	0.000490	-3.15	-2.436	1027	4	lasso	0.0027	0.16	0.4772	0.633	1	0	0
chr6_75670720_75647731:+	chr6:75647731|75670720	circSENP6-10	SENP6	6	75647731	75670720	0.057	rs45541138	2.61	rs9885866	0.067781	5.17	0.411	645	1	top1	0.068	4.9e-07	0.4110	0.681	1	0	0
chr6_75670720_75659262:+	chr6:75659262|75670720	circSENP6-14	SENP6	6	75659262	75670720	0.0384	rs45541138	2.61	rs478934	0.008003	4.48	0.085	624	6	lasso	0.013	0.019	0.0177	0.986	1	0	0
chr6_75678927_75659262:+	chr6:75659262|75678927	circSENP6-15	SENP6	6	75659262	75678927	0.0503	rs45541138	2.61	rs9360935	0.023813	-4.28	-1.132	639	4	lasso	0.033	0.0004	0.9586	0.338	1	0	0
chr6_75678927_75675435:+	chr6:75675435|75678927	circSENP6-19	SENP6	6	75675435	75678927	0.1068	rs45541138	2.61	rs12199457	0.138450	7.17	0.485	615	10	lasso	0.14	1.4e-13	0.1441	0.885	1	0	0
chr6_75711416_75702645:+	chr6:75702645|75711416	circSENP6-22	SENP6	6	75702645	75711416	0.0304	rs45541138	2.61	rs7738852	-0.000981	3.81	0.976	630	44	enet	0.0076	0.056	0.7652	0.444	1	0	0
chr6_79513212_79519085:-	chr6:79513212|79519085	circLCA5-2	LCA5	6	79513212	79519085	0.0942	rs196684	3.38	rs2655655	0.068856	5.74	0.184	920	1	top1	0.069	4e-07	0.1840	0.854	1	0	0
chr6_82214227_82214829:-	chr6:82214227|82214829	circIBTK-8	IBTK	6	82214227	82214829	0.0671	rs477735	-4.21	rs9449454	0.032224	4.48	1.417	865	23	enet	0.037	0.00019	1.5654	0.117	1	0	0
chr6_83315310_83407901:-	chr6:83315310|83407901	circME1-1	ME1	6	83315310	83407901	0.1958	rs2022265	-6.26	rs3798885	0.193702	-9.07	3.971	709	8	lasso	0.21	8.2e-20	-3.4321	0.000599	0.86256	0	0
chr6_83346173_83407901:-	chr6:83346173|83407901	circME1-2	ME1	6	83346173	83407901	0.0596	rs2022265	-6.26	rs13197684	0.088485	-6.16	3.975	688	1	top1	0.088	8.8e-09	-3.9750	7.04e-05	0.101376	0	0
chr6_83616969_83665581:-	chr6:83616969|83665581	circSNAP91-2	SNAP91	6	83616969	83665581	0.0489	rs2022265	-6.26	rs13204774	0.003843	4.46	0.282	636	3	lasso	0.0058	0.083	0.5405	0.589	1	0	0
chr6_83623301_83665581:-	chr6:83623301|83665581	circSNAP91-3	SNAP91	6	83623301	83665581	0.0869	rs2022265	-6.26	rs12193842	0.058135	5.56	3.452	624	1	top1	0.058	3.1e-06	3.4520	0.000556	0.80064	0	0
chr6_83641096_83665581:-	chr6:83641096|83665581	circSNAP91-4	SNAP91	6	83641096	83665581	0.061	rs2022265	-6.26	rs12193281	0.006002	4.14	3.485	600	4	lasso	0.012	0.024	3.6291	0.000284	0.40896	0	0
chr6_83893622_83864175:+	chr6:83864175|83893622	circCYB5R4-1	CYB5R4	6	83864175	83893622	0.059	rs217289	-6.23	rs34002404	-0.001985	3.17	-0.065	576	1	top1	-0.002	0.58	-0.0650	0.948	1	0	0
chr6_87233527_87215903:+	chr6:87215903|87233527	circZNF292-3	ZNF292	6	87215903	87233527	0.0473	rs77054352	-4.51	rs72914432	-0.002851	3.24	-1.574	954	22	enet	0.0036	0.13	-0.4888	0.625	1	0	0
chr6_87541918_87569590:-	chr6:87541918|87569590	circRARS2-3	RARS2	6	87541918	87569590	0.0321	rs117582767	-4.22	rs13211833	-0.000474	3.52	1.350	960	1	top1	-0.00047	0.36	1.3500	0.177	1	0	0
chr6_90088961_90271941:-	chr6:90088961|90271941	circBACH2-1	BACH2	6	90088961	90271941	0.1627	rs17585295	-4.63	rs62408224	0.213921	-9.00	-3.930	1089	1	top1	0.21	4e-20	3.9300	8.49e-05	0.122256	0	0
chr6_90206569_90271941:-	chr6:90206569|90271941	circBACH2-2	BACH2	6	90206569	90271941	0.1693	rs17585295	-4.63	rs1321859	0.219857	-8.96	-3.845	807	1	top1	0.22	1.1e-20	3.8450	0.000121	0.17424	0	0
chr6_97085341_97041492:+	chr6:97041492|97085341	circKLHL32-3	KLHL32	6	97041492	97085341	0.0717	rs35104491	-3.42	rs2473107	0.021098	4.56	-0.211	953	1	lasso	0.037	0.00017	-0.2110	0.833	1	0	0
chr6_98880553_98927822:-	chr6:98880553|98927822	circFBXL4-3	FBXL4	6	98880553	98927822	0.0774	rs6569771	3.65	rs195826	0.049121	-5.10	-3.162	848	1	top1	0.049	1.7e-05	3.1620	0.00157	1	0	0
chr6_98880553_98934879:-	chr6:98880553|98934879	circFBXL4-4	FBXL4	6	98880553	98934879	0.0586	rs6569771	3.65	rs196960	0.010054	-3.74	1.301	870	6	lasso	0.017	0.0089	-1.9766	0.0481	1	0	0
chr6_98899268_98927822:-	chr6:98899268|98927822	circFBXL4-6	FBXL4	6	98899268	98927822	0.0906	rs6569771	3.65	rs1011675	0.098200	-6.09	-3.074	825	1	top1	0.098	1.3e-09	3.0740	0.00211	1	0	0
chr6_98899268_98934879:-	chr6:98899268|98934879	circFBXL4-7	FBXL4	6	98899268	98934879	0.0412	rs6569771	3.65	rs195829	0.009915	-3.94	0.455	847	1	top1	0.0099	0.035	-0.4550	0.649	1	0	0
chr6_99437246_99510230:-	chr6:99437246|99510230	circUSP45-2	USP45	6	99437246	99510230	0.0697	rs117863375	-3.35	rs12198927	0.070638	5.95	-0.647	1157	1	top1	0.071	2.8e-07	-0.6470	0.518	1	0	0
chr6_99482753_99510230:-	chr6:99482753|99510230	circUSP45-8	USP45	6	99482753	99510230	0.0433	rs117863375	-3.35	rs9402672	0.005847	-3.54	0.224	1024	12	enet	0.0083	0.048	-0.7408	0.459	1	0	0
chr7_102407498_102399548:+	chr7:102399548|102407498	circPRKRIP1-3	PRKRIP1	7	102399548	102407498	0.046	rs1617152	3.15	rs117305002	-0.000165	4.10	0.4153	468	6	lasso	0.006	0.08	1.781290	0.0749	1	0	0
chr7_104161072_104204234:-	chr7:104161072|104204234	circORC5-6	ORC5	7	104161072	104204234	0.1191	rs2299409	-5.26	rs77971319	0.174905	-7.90	0.4910	1229	1	top1	0.17	2e-16	-0.491000	0.623	1	0	0
chr7_104188251_104204234:-	chr7:104188251|104204234	circORC5-9	ORC5	7	104188251	104204234	0.0933	rs2299409	-5.26	rs2385142	0.065539	5.29	0.6370	1140	1	top1	0.066	7.5e-07	0.637000	0.524	1	0	0
chr7_106092949_106099282:-	chr7:106092949|106099282	circSYPL1-1	SYPL1	7	106092949	106099282	0.0748	rs78418450	-4.30	rs12705334	0.022025	-4.14	2.4920	1013	1	top1	0.022	0.0032	-2.492000	0.0127	1	0	0
chr7_107527237_107558115:-	chr7:107527237|107558115	circCOG5-6	COG5	7	107527237	107558115	0.068	rs148223811	2.57	rs10244871	0.033615	5.17	-0.1880	563	3	lasso	0.079	5.8e-08	-0.282416	0.778	1	0	0
chr7_108159463_108184614:-	chr7:108159463|108184614	circNRCAM-1	NRCAM	7	108159463	108184614	0.0404	rs10487842	-3.58	rs2300011	-0.000989	3.77	2.0090	966	16	enet	0.0011	0.24	1.455412	0.146	1	0	0
chr7_108189645_108209605:-	chr7:108189645|108209605	circNRCAM-4	NRCAM	7	108189645	108209605	0.0846	rs6466224	-3.69	rs441534	0.069933	-6.24	-0.7620	963	6	lasso	0.074	1.6e-07	0.756830	0.449	1	0	0
chr7_108197956_108209605:-	chr7:108197956|108209605	circNRCAM-6	NRCAM	7	108197956	108209605	0.0724	rs6466224	-3.69	rs6964282	0.012621	-3.77	-3.1200	953	1	top1	0.013	0.02	3.120000	0.00181	1	0	0
chr7_108312665_108399593:-	chr7:108312665|108399593	circNRCAM-7	NRCAM	7	108312665	108399593	0.0937	rs11536567	-4.37	rs7794854	0.003219	-4.71	-1.0290	1198	20	enet	0.013	0.017	-0.331318	0.74	1	0	0
chr7_11028818_11013747:+	chr7:11013747|11028818	circPHF14-3	PHF14	7	11013747	11028818	0.0567	rs10950339	4.00	rs7357146	-0.000519	4.02	0.2920	1008	5	enet	0.0037	0.13	0.342773	0.732	1	0	0
chr7_11062085_11028681:+	chr7:11028681|11062085	circPHF14-4	PHF14	7	11028681	11062085	0.1525	rs10950339	4.00	rs75556694	0.092995	6.77	-1.4770	1099	1	top1	0.093	3.6e-09	-1.477000	0.14	1	0	0
chr7_114979781_114942275:+	chr7:114942275|114979781	circMDFIC	MDFIC	7	114942275	114979781	0.0807	rs35087321	3.78	rs2594452	0.010746	3.96	1.0790	701	1	top1	0.011	0.029	1.079000	0.281	1	0	0
chr7_122379368_122393582:-	chr7:122379368|122393582	circCADPS2-6	CADPS2	7	122379368	122393582	0.0814	rs7779018	-3.94	rs145362100	0.000118	4.52	1.7104	709	53	enet	0.0089	0.043	2.642564	0.00823	1	0	0
chr7_122379368_122416164:-	chr7:122379368|122416164	circCADPS2-8	CADPS2	7	122379368	122416164	0.0895	rs7779018	-3.95	rs2107447	0.027097	4.95	-0.2080	764	1	top1	0.027	0.0012	-0.208000	0.835	1	0	0
chr7_122407540_122451475:-	chr7:122407540|122451475	circCADPS2-12	CADPS2	7	122407540	122451475	0.0693	rs7779018	-4.03	rs2107447	0.019553	4.48	-0.2080	822	1	top1	0.02	0.0051	-0.208000	0.835	1	0	0
chr7_122513249_122581290:-	chr7:122513249|122581290	circCADPS2-23	CADPS2	7	122513249	122581290	0.2624	rs7801807	-3.81	rs929506	0.222480	8.57	0.6168	904	1	top1	0.22	5.9e-21	0.616841	0.537	1	0	0
chr7_125125977_125116874:+	chr7:125116874|125125977	circPOT1-AS1-2	POT1-AS1	7	125116874	125125977	0.315	rs62477064	1.99	rs67817822	0.281174	9.99	0.2760	805	1	top1	0.28	6.5e-27	0.276000	0.783	1	0	0
chr7_126532952_126533887:-	chr7:126532952|126533887	circGRM8-1	GRM8	7	126532952	126533887	0.0426	rs74712421	4.41	rs2299460	0.004225	4.04	-2.3410	879	18	enet	0.018	0.0066	-1.099599	0.272	1	0	0
chr7_127242695_127243515:-	chr7:127242695|127243515	circGRM8-3	GRM8	7	127242695	127243515	0.1336	rs117998796	4.26	rs4141415	0.193457	-8.49	-2.6090	887	1	top1	0.19	3.7e-18	2.609000	0.00908	1	0	0
chr7_127373342_127377329:-	chr7:127373342|127377329	circZNF800	ZNF800	7	127373342	127377329	0.0628	rs117998796	4.26	rs1419398	0.021719	4.15	-1.4920	977	11	lasso	0.035	0.00026	-1.370070	0.171	1	0	0
chr7_128592017_128574720:+	chr7:128574720|128592017	circAC090114.3	AC090114.3	7	128574720	128592017	0.1054	rs339050	-3.48	rs7790478	0.022929	5.28	1.9760	1106	9	lasso	0.062	1.4e-06	1.015162	0.31	1	0	0
chr7_128592017_128579999:+	chr7:128579999|128592017	circAC108010.1	AC108010.1	7	128579999	128592017	0.0523	rs339050	-3.48	rs57653865	0.097850	-5.95	-0.5690	1097	1	top1	0.098	1.4e-09	0.569000	0.569	1	0	0
chr7_128683255_128677564:+	chr7:128677564|128683255	circFAM71F2	FAM71F2	7	128677564	128683255	0.0385	rs339050	-3.48	rs10229874	0.066795	-5.08	-0.6030	1056	1	top1	0.067	5.9e-07	0.603000	0.547	1	0	0
chr7_132975169_133070229:-	chr7:132975169|133070229	circCHCHD3	CHCHD3	7	132975169	133070229	0.0377	rs75411528	-5.83	rs12537090	0.012617	-4.20	-1.2760	790	1	top1	0.013	0.02	1.276000	0.202	1	0	0
chr7_135081790_135076397:+	chr7:135076397|135081790	circAGBL3-3	AGBL3	7	135076397	135081790	0.0548	rs1622491	-3.51	rs10227500	0.008985	3.42	1.4870	681	1	top1	0.009	0.042	1.487000	0.137	1	0	0
chr7_135601507_135597998:+	chr7:135597998|135601507	circNUP205-2	NUP205	7	135597998	135601507	0.0569	rs3110778	-3.01	rs76848023	0.055258	-4.82	0.3530	879	3	lasso	0.057	3.9e-06	1.435687	0.151	1	0	0
chr7_137444077_137469619:-	chr7:137444077|137469619	circDGKI-3	DGKI	7	137444077	137469619	0.1416	rs13230189	-8.83	rs12531044	0.204055	-8.61	-3.9460	689	1	top1	0.2	3.6e-19	3.946000	7.95e-05	0.11448	0	0
chr7_137444077_137487689:-	chr7:137444077|137487689	circDGKI-4	DGKI	7	137444077	137487689	0.1088	rs13230189	-8.83	rs1882065	0.092718	-6.25	-3.9050	703	1	top1	0.093	3.8e-09	3.905000	9.42e-05	0.135648	0	0
chr7_137444077_137609609:-	chr7:137444077|137609609	circDGKI-5	DGKI	7	137444077	137609609	0.2022	rs13230189	-8.83	rs1731913	0.127621	-7.29	-4.5910	866	1	top1	0.13	3.6e-12	4.591000	4.41e-06	0.0063504	1	1
chr7_137444077_137623554:-	chr7:137444077|137623554	circDGKI-6	DGKI	7	137444077	137623554	0.1191	rs13230189	-8.83	rs2030969	0.119821	-6.99	-4.1430	879	1	top1	0.12	1.8e-11	4.143000	3.43e-05	0.049392	1	0
chr7_138538803_138504290:+	chr7:138504290|138538803	circTRIM24-1	TRIM24	7	138504290	138538803	0.0794	rs117864755	-3.27	rs6946435	-0.000324	3.46	-0.8793	1013	25	enet	0.00078	0.26	-2.015813	0.0438	1	0	0
chr7_138579532_138576373:+	chr7:138576373|138579532	circTRIM24-5	TRIM24	7	138576373	138579532	0.0892	rs117864755	-3.38	rs2045395	0.006912	4.11	0.4945	902	17	enet	0.046	3e-05	0.121475	0.903	1	0	0
chr7_139405787_139398599:+	chr7:139398599|139405787	circLUC7L2-2	LUC7L2	7	139398599	139405787	0.0853	rs2718227	5.07	rs1862880	-0.002880	-3.75	-3.4160	676	35	enet	-0.00093	0.41	0.368938	0.712	1	0	0
chr7_139715932_139717015:-	chr7:139715932|139717015	circHIPK2	HIPK2	7	139715932	139717015	0.0458	rs2270163	4.52	rs9690885	0.035553	4.78	-1.3240	553	1	top1	0.036	0.00023	-1.324000	0.186	1	0	0
chr7_140046884_140058034:-	chr7:140046884|140058034	circPARP12	PARP12	7	140046884	140058034	0.0805	rs2286195	3.11	rs2286198	-0.002882	4.03	3.1090	787	19	enet	0.011	0.028	2.201430	0.0277	1	0	0	down
chr7_140734617_140754233:-	chr7:140734617|140754233	circBRAF-1	BRAF	7	140734617	140754233	0.0286	rs13241719	4.75	rs62487902	-0.001517	3.64	-1.5110	564	4	lasso	0.0037	0.13	-1.438162	0.15	1	0	0
chr7_140776912_140794467:-	chr7:140776912|140794467	circBRAF-8	BRAF	7	140776912	140794467	0.0871	rs13241719	4.71	rs61441714	0.015335	-3.96	-3.1070	553	3	lasso	0.021	0.0035	1.923410	0.0544	1	0	0
chr7_140776912_140808995:-	chr7:140776912|140808995	circBRAF-9	BRAF	7	140776912	140808995	0.037	rs13241719	4.72	rs269238	0.030918	-4.34	-1.4234	572	1	top1	0.031	0.00057	1.423446	0.155	1	0	0	down
chr7_14574212_14607508:-	chr7:14574212|14607508	circDGKB-6	DGKB	7	14574212	14607508	0.0606	rs12674261	-3.13	rs12670550	-0.002178	-3.43	-0.2400	991	2	lasso	-0.0015	0.48	-2.469461	0.0135	1	0	0
chr7_14574212_14613413:-	chr7:14574212|14613413	circDGKB-7	DGKB	7	14574212	14613413	0.1248	rs12674261	-3.13	rs7777504	0.004184	4.27	-0.9860	1008	33	enet	0.043	5.8e-05	-1.869186	0.0616	1	0	0
chr7_14607434_14673027:-	chr7:14607434|14673027	circDGKB-18	DGKB	7	14607434	14673027	0.1031	rs12674261	-3.13	rs17604022	0.012153	4.49	-1.4453	1127	17	enet	0.043	5.8e-05	1.040318	0.298	1	0	0
chr7_14613340_14673027:-	chr7:14613340|14673027	circDGKB-22	DGKB	7	14613340	14673027	0.0665	rs12674261	-3.13	rs58737612	-0.000356	3.96	1.2690	1109	1	top1	-0.00036	0.35	1.269000	0.204	1	0	0
chr7_14613340_14736194:-	chr7:14613340|14736194	circDGKB-24	DGKB	7	14613340	14736194	0.0511	rs13243346	-3.70	rs73057484	-0.000864	3.93	-0.5840	1255	8	enet	0.0058	0.082	-0.376803	0.706	1	0	0
chr7_157225539_157207398:+	chr7:157207398|157225539	circUBE3C-4	UBE3C	7	157207398	157225539	0.0534	rs35325058	3.02	rs12531196	-0.002864	3.59	-0.2070	1160	15	enet	-0.0022	0.62	-0.203797	0.839	1	0	0
chr7_158133677_158138515:-	chr7:158133677|158138515	circPTPRN2-3	PTPRN2	7	158133677	158138515	0.0767	rs6956867	-3.09	rs113810073	0.049855	5.09	-0.1717	1307	3	lasso	0.063	1.3e-06	0.147864	0.882	1	0	0
chr7_158759486_158773396:-	chr7:158759486|158773396	circESYT2-4	ESYT2	7	158759486	158773396	0.0673	rs7787974	-2.81	rs7800531	0.021366	4.47	-0.0450	1024	11	enet	0.057	3.5e-06	0.528060	0.597	1	0	0
chr7_158759486_158799072:-	chr7:158759486|158799072	circESYT2-5	ESYT2	7	158759486	158799072	0.0643	rs7787974	-2.81	rs12540177	0.043160	-4.32	-0.0930	1094	1	top1	0.043	5.5e-05	0.093000	0.926	1	0	0
chr7_158773341_158799072:-	chr7:158773341|158799072	circESYT2-7	ESYT2	7	158773341	158799072	0.0762	rs7787974	-2.81	rs28406450	0.001078	3.82	-0.5550	1090	5	enet	0.002	0.19	-1.055749	0.291	1	0	0
chr7_158876691_158869855:+	chr7:158869855|158876691	circWDR60-1	WDR60	7	158869855	158876691	0.0912	rs7787974	-2.81	rs2657391	0.019365	4.60	-0.0100	1092	12	lasso	0.033	0.00041	-0.118222	0.906	1	0	0
chr7_158891333_158876609:+	chr7:158876609|158891333	circWDR60-2	WDR60	7	158876609	158891333	0.4648	rs7787974	-2.81	rs74959868	0.335624	12.38	0.1690	1117	42	enet	0.38	2e-38	0.000134	1	1	0	0
chr7_158918869_158879684:+	chr7:158879684|158918869	circWDR60-3	WDR60	7	158879684	158918869	0.1575	rs7787974	-2.81	rs74959868	0.001500	4.98	0.1690	1189	7	lasso	0.0072	0.061	-0.351959	0.725	1	0	0
chr7_16216066_16406337:-	chr7:16216066|16406337	circISPD-5	ISPD	7	16216066	16406337	0.1026	rs11765776	4.74	rs77428560	0.058115	5.25	-1.5289	1452	1	top1	0.058	3.1e-06	-1.528897	0.126	1	0	0
chr7_16258390_16406337:-	chr7:16258390|16406337	circISPD-8	ISPD	7	16258390	16406337	0.1343	rs11765776	4.74	rs11974818	0.070637	5.27	-2.4310	1342	1	top1	0.071	2.8e-07	-2.431000	0.0151	1	0	0
chr7_1898200_1980541:-	chr7:1898200|1980541	circMAD1L1-1	MAD1L1	7	1898200	1980541	0.151	rs58120505	-10.65	rs73043506	0.125311	7.10	-1.8380	1572	41	enet	0.18	8.1e-17	3.207340	0.00134	1	0	0
chr7_1936687_1980541:-	chr7:1936687|1980541	circMAD1L1-3	MAD1L1	7	1936687	1980541	0.1364	rs58120505	-10.65	rs4721282	0.114284	-7.01	-9.9920	1490	4	lasso	0.15	6.1e-14	7.853415	4.05e-15	5.832e-12	1	1
chr7_20380831_20367012:+	chr7:20367012|20380831	circITGB8-2	ITGB8	7	20367012	20380831	0.1605	rs739752	-3.23	rs1023522	0.060523	-5.95	-0.7760	1120	16	enet	0.069	4.1e-07	-0.614091	0.539	1	0	0
chr7_22266964_22310090:-	chr7:22266964|22310090	circRAPGEF5-9	RAPGEF5	7	22266964	22310090	0.0904	rs1833107	-3.27	rs12673562	0.006201	4.47	-0.0502	1345	67	enet	0.054	6.9e-06	-0.253934	0.8	1	0	0
chr7_22308339_22318037:-	chr7:22308339|22318037	circRAPGEF5-13	RAPGEF5	7	22308339	22318037	0.0763	rs1833107	-3.27	rs12539362	0.074785	-5.79	-1.3510	1175	1	top1	0.075	1.3e-07	1.351000	0.177	1	0	0
chr7_22976210_22984045:-	chr7:22976210|22984045	circFAM126A-2	FAM126A	7	22976210	22984045	0.1128	rs12112291	3.95	rs1974618	0.142003	-7.54	1.4160	1008	1	top1	0.14	1.9e-13	-1.416000	0.157	1	0	0
chr7_22976210_22991139:-	chr7:22976210|22991139	circFAM126A-3	FAM126A	7	22976210	22991139	0.0753	rs12112291	3.95	rs7456876	0.086784	-6.26	0.4210	1022	1	top1	0.087	1.2e-08	-0.421000	0.674	1	0	0
chr7_23140944_23123777:+	chr7:23123777|23140944	circKLHL7-1	KLHL7	7	23123777	23140944	0.0458	rs12112291	3.95	rs870476	0.027963	4.13	-0.2850	786	1	top1	0.028	0.001	-0.285000	0.776	1	0	0
chr7_24680520_24641716:+	chr7:24641716|24680520	circMPP6-14	MPP6	7	24641716	24680520	0.0353	rs79210963	6.67	rs62448354	0.015393	-3.79	-0.1330	1092	8	lasso	0.017	0.0088	-0.168269	0.866	1	0	0
chr7_26684736_26844137:-	chr7:26684736|26844137	circSKAP2-2	SKAP2	7	26684736	26844137	0.0675	rs75722718	2.96	rs212846	0.075752	-5.48	-0.7340	1289	1	top1	0.076	1e-07	0.734000	0.463	1	0	0
chr7_26684736_26854890:-	chr7:26684736|26854890	circSKAP2-3	SKAP2	7	26684736	26854890	0.0492	rs75722718	2.96	rs534981	0.041791	4.41	-1.2560	1301	1	top1	0.042	7.1e-05	-1.256000	0.209	1	0	0
chr7_26844030_26854890:-	chr7:26844030|26854890	circSKAP2-5	SKAP2	7	26844030	26854890	0.0395	rs76513531	-2.57	rs6461976	0.048207	-4.54	-0.3480	726	1	top1	0.048	2.1e-05	0.348000	0.728	1	0	0
chr7_27542967_27649633:-	chr7:27542967|27649633	circHIBADH-1	HIBADH	7	27542967	27649633	0.0484	rs142415606	-4.16	rs12700829	0.006963	-4.10	-1.3390	1075	1	top1	0.007	0.064	1.339000	0.181	1	0	0
chr7_27629371_27632445:-	chr7:27629371|27632445	circHIBADH-2	HIBADH	7	27629371	27632445	0.1467	rs142415606	-3.95	rs17155498	0.105558	-7.07	-0.8560	833	9	lasso	0.13	1.2e-12	1.213420	0.225	1	0	0
chr7_27629371_27649633:-	chr7:27629371|27649633	circHIBADH-3	HIBADH	7	27629371	27649633	0.0606	rs142415606	-3.97	rs144272019	0.045589	5.13	0.5172	877	6	lasso	0.067	5.2e-07	1.810300	0.0702	1	0	0
chr7_27769834_27748518:+	chr7:27748518|27769834	circTAX1BP1-1	TAX1BP1	7	27748518	27769834	0.0459	rs113153762	3.19	rs12540821	0.023459	4.14	2.1020	912	11	lasso	0.031	0.00061	1.597482	0.11	1	0	0
chr7_27800090_27748518:+	chr7:27748518|27800090	circTAX1BP1-2	TAX1BP1	7	27748518	27800090	0.0645	rs2391485	-3.15	rs42115	0.005606	4.71	-1.0580	976	3	lasso	0.011	0.027	0.002257	0.998	1	0	0
chr7_30550636_30562128:-	chr7:30550636|30562128	circAC005154.1-1	AC005154.1	7	30550636	30562128	0.0875	rs148270233	-3.09	rs38487	0.057755	-5.71	-0.0630	738	1	top1	0.058	3.3e-06	0.063000	0.95	1	0	0
chr7_30550636_30574881:-	chr7:30550636|30574881	circAC005154.1-2	AC005154.1	7	30550636	30574881	0.213	rs148270233	-2.94	rs2270025	0.145008	7.84	0.6020	783	49	enet	0.16	1.7e-15	0.540651	0.589	1	0	0
chr7_32632543_32639365:-	chr7:32632543|32639365	circDPY19L1P1-2	DPY19L1P1	7	32632543	32639365	0.0318	rs3213974	-3.95	rs56102551	0.044498	4.28	-1.4550	1039	1	top1	0.044	4.2e-05	-1.455000	0.146	1	0	0
chr7_33367862_33344581:+	chr7:33344581|33367862	circBBS9-7	BBS9	7	33344581	33367862	0.1482	rs4720108	2.49	rs11982012	0.114482	-6.65	-0.0700	911	1	top1	0.11	5.1e-11	0.070000	0.944	1	0	0
chr7_33388144_33344581:+	chr7:33344581|33388144	circBBS9-8	BBS9	7	33344581	33388144	0.2029	rs190880787	-2.49	rs11981364	0.172513	-7.96	-0.1060	977	1	top1	0.17	3.3e-16	0.106000	0.916	1	0	0
chr7_34966894_35018596:-	chr7:34966894|35018596	circDPY19L1-2	DPY19L1	7	34966894	35018596	0.0606	rs147317572	-3.40	rs328937	0.040603	5.16	-3.1390	794	11	enet	0.047	2.8e-05	-2.940646	0.00328	1	0	0
chr7_35638350_35670328:-	chr7:35638350|35670328	circHERPUD2-1	HERPUD2	7	35638350	35670328	0.0739	rs74849143	3.31	rs6946991	0.015197	4.89	1.3280	965	1	top1	0.015	0.012	1.328000	0.184	1	0	0
chr7_35667434_35673278:-	chr7:35667434|35673278	circHERPUD2-3	HERPUD2	7	35667434	35673278	0.0781	rs74849143	3.31	rs2305333	0.063525	5.82	-1.1940	902	27	enet	0.065	9.1e-07	0.178527	0.858	1	0	0
chr7_35885879_35879823:+	chr7:35879823|35885879	circSEPT7-2	SEPT7	7	35879823	35885879	0.0713	rs138833741	-4.00	rs7792246	0.058503	-5.08	-0.0420	648	1	top1	0.059	2.9e-06	0.042000	0.966	1	0	0
chr7_36861659_36895017:-	chr7:36861659|36895017	circELMO1-3	ELMO1	7	36861659	36895017	0.0478	rs4723599	3.12	rs3778712	-0.001225	-3.74	-2.4230	1053	20	enet	0.015	0.012	1.042814	0.297	1	0	0
chr7_38491050_38535011:-	chr7:38491050|38535011	circAMPH-2	AMPH	7	38491050	38535011	0.121	rs6971990	3.90	rs7791817	-0.002741	4.18	1.5220	1569	19	enet	0.0044	0.11	0.620604	0.535	1	0	0
chr7_39997664_39987599:+	chr7:39987599|39997664	circCDK13-2	CDK13	7	39987599	39997664	0.0407	rs117004962	1.71	rs1002749	0.031122	-4.78	-0.1130	559	1	top1	0.031	0.00055	0.113000	0.91	1	0	0
chr7_43466568_43450828:+	chr7:43450828|43466568	circHECW1-2	HECW1	7	43450828	43466568	0.05	rs6463197	3.17	rs74818441	0.000542	3.23	-0.2400	1020	18	enet	0.0011	0.24	0.075786	0.94	1	0	0
chr7_43466568_43463660:+	chr7:43463660|43466568	circHECW1-8	HECW1	7	43463660	43466568	0.0711	rs6463197	3.17	rs7781407	0.025677	4.72	0.8930	974	11	lasso	0.034	0.0003	0.572846	0.567	1	0	0
chr7_43479744_43466447:+	chr7:43466447|43479744	circHECW1-11	HECW1	7	43466447	43479744	0.0714	rs6463197	3.17	rs2304323	0.065500	5.40	-0.1710	990	1	top1	0.066	7.5e-07	-0.171000	0.864	1	0	0
chr7_50669722_50756056:-	chr7:50669722|50756056	circGRB10-4	GRB10	7	50669722	50756056	0.0434	rs3807563	3.52	rs7799091	0.013644	4.65	-0.1730	1320	1	top1	0.014	0.016	-0.173000	0.863	1	0	0
chr7_51190850_51193589:-	chr7:51190850|51193589	circCOBL-2	COBL	7	51190850	51193589	0.0926	rs6593340	4.07	rs72598169	0.029257	-4.37	1.7720	716	1	top1	0.029	0.00078	-1.772000	0.0764	1	0	0
chr7_5126830_5132489:-	chr7:5126830|5132489	circZNF890P	ZNF890P	7	5126830	5132489	0.1875	rs113588210	3.67	rs67495997	0.174764	-8.03	-0.1192	1044	42	enet	0.2	1e-18	-0.431412	0.666	1	0	0
chr7_55923699_55911616:+	chr7:55911616|55923699	circZNF713	ZNF713	7	55911616	55923699	0.1896	rs36049923	3.38	rs112886320	0.052895	6.87	2.9230	921	4	lasso	0.16	1.2e-14	2.592110	0.00954	1	0	0	down
chr7_5910116_5901657:+	chr7:5901657|5910116	circCCZ1-1	CCZ1	7	5901657	5910116	0.079	rs113187495	4.21	rs75132746	0.015708	-4.38	-0.0855	851	21	enet	0.045	4.2e-05	-0.153596	0.878	1	0	0
chr7_5910116_5902661:+	chr7:5902661|5910116	circCCZ1-2	CCZ1	7	5902661	5910116	0.1295	rs113187495	4.21	rs75132746	0.034109	-4.42	-0.0859	850	31	enet	0.064	9.8e-07	1.311360	0.19	1	0	0
chr7_5997326_6002636:-	chr7:5997326|6002636	circPMS2-2	PMS2	7	5997326	6002636	0.0671	rs113187495	4.21	rs75888146	0.000711	4.25	0.3400	825	22	enet	0.008	0.052	-0.676698	0.499	1	0	0
chr7_6170535_6171314:-	chr7:6170535|6171314	circCYTH3	CYTH3	7	6170535	6171314	0.1184	rs144529361	4.22	rs4724785	0.164130	7.65	-0.5289	1002	1	top1	0.16	1.9e-15	-0.528877	0.597	1	0	0
chr7_64543707_64544432:-	chr7:64543707|64544432	circZNF680	ZNF680	7	64543707	64544432	0.037	rs80000457	3.57	rs1810683	0.027130	4.51	1.9840	999	4	lasso	0.028	0.001	1.863388	0.0624	1	0	0
chr7_66134374_66127704:+	chr7:66127704|66134374	circCRCP-1	CRCP	7	66127704	66134374	0.0919	rs7803283	-2.50	rs73136336	0.043014	-4.27	-0.5660	667	1	top1	0.043	5.6e-05	0.566000	0.571	1	0	0
chr7_66145500_66127704:+	chr7:66127704|66145500	circCRCP-2	CRCP	7	66127704	66145500	0.0518	rs7803283	-2.50	rs62467414	0.015696	3.33	1.1290	688	1	top1	0.016	0.011	1.129000	0.259	1	0	0
chr7_66450071_66481599:-	chr7:66450071|66481599	circLINC00174-2	LINC00174	7	66450071	66481599	0.1579	rs6952881	-2.00	rs1796229	0.028791	5.89	1.1830	813	196	enet	0.11	5.6e-11	1.600657	0.109	1	0	0
chr7_66450071_66485153:-	chr7:66450071|66485153	circLINC00174-3	LINC00174	7	66450071	66485153	0.0451	rs6952881	-2.00	rs10244498	0.015383	4.32	-0.3910	828	8	lasso	0.019	0.0054	-0.057130	0.954	1	0	0
chr7_66783841_66771883:+	chr7:66771883|66783841	circRABGEF1-2	RABGEF1	7	66771883	66783841	0.0843	rs117327954	-2.48	rs73140000	0.134853	7.08	0.6910	887	1	top1	0.13	8.4e-13	0.691000	0.49	1	0	0
chr7_66797506_66771883:+	chr7:66771883|66797506	circRABGEF1-3	RABGEF1	7	66771883	66797506	0.0572	rs117327954	-2.44	rs55682112	0.057356	-4.88	0.7606	912	1	top1	0.057	3.6e-06	-0.760582	0.447	1	0	0
chr7_66993217_66994341:-	chr7:66993217|66994341	circSBDS-2	SBDS	7	66993217	66994341	0.2002	rs4718431	-2.34	rs6958030	0.185878	8.22	0.5910	1022	1	top1	0.19	1.9e-17	0.591000	0.555	1	0	0
chr7_67098718_67067285:+	chr7:67067285|67098718	circTYW1	TYW1	7	67067285	67098718	0.0636	rs4718431	-2.43	rs62466589	-0.000774	4.88	1.0390	1148	4	lasso	-0.00072	0.39	0.897962	0.369	1	0	0
chr7_71421105_71415889:+	chr7:71415889|71421105	circGALNT17-1	GALNT17	7	71415889	71421105	0.0494	rs10238960	-5.78	rs76821135	-0.002449	3.83	-0.7570	1136	18	enet	-0.0021	0.61	-1.048069	0.295	1	0	0
chr7_72831798_72830692:+	chr7:72830692|72831798	circSBDSP1-1	SBDSP1	7	72830692	72831798	0.0468	rs17674142	4.10	rs4717692	0.013316	4.13	-1.1870	286	4	lasso	0.022	0.0031	-0.625324	0.532	1	0	0
chr7_7596461_7588498:+	chr7:7588498|7596461	circMIOS-2	MIOS	7	7588498	7596461	0.1243	rs74858493	2.92	rs1544465	0.059159	6.56	-1.5500	1121	4	lasso	0.086	1.4e-08	-1.196053	0.232	1	0	0
chr7_77241900_77236947:+	chr7:77236947|77241900	circCCDC146-1	CCDC146	7	77236947	77241900	0.1116	rs3095457	3.42	rs3114322	0.101851	-6.40	1.6810	718	1	top1	0.1	6.3e-10	-1.681000	0.0928	1	0	0
chr7_77376848_77404615:-	chr7:77376848|77404615	circGSAP-2	GSAP	7	77376848	77404615	0.0655	rs3114355	3.38	rs10262175	0.040750	-4.51	1.6470	1019	1	top1	0.041	8.6e-05	-1.647000	0.0996	1	0	0
chr7_77600806_77571078:+	chr7:77571078|77600806	circPTPN12-4	PTPN12	7	77571078	77600806	0.1288	rs4729503	-3.31	rs4729545	0.048796	5.79	-0.3010	894	23	enet	0.071	2.4e-07	-0.869142	0.385	1	0	0
chr7_8085017_8003908:+	chr7:8003908|8085017	circGLCCI1-4	GLCCI1	7	8003908	8085017	0.1291	rs10274754	2.69	rs6463758	0.049356	4.99	-1.3440	1475	6	lasso	0.052	1e-05	-0.525035	0.6	1	0	0
chr7_82032797_82066524:-	chr7:82032797|82066524	circCACNA2D1-7	CACNA2D1	7	82032797	82066524	0.1905	rs34029083	-3.63	rs3823923	0.166778	-7.70	-1.0460	999	1	top1	0.17	1.1e-15	1.046000	0.296	1	0	0
chr7_8218305_8236005:-	chr7:8218305|8236005	circICA1-5	ICA1	7	8218305	8236005	0.1582	rs7783975	3.03	rs145130700	-0.002862	3.69	-1.1725	1186	10	lasso	-0.00036	0.35	-0.942949	0.346	1	0	0
chr7_857957_854920:+	chr7:854920|857957	circSUN1-2	SUN1	7	854920	857957	0.0534	rs4719730	4.04	rs6960062	0.014447	4.03	3.4510	1220	1	top1	0.014	0.014	3.451000	0.000559	0.80496	0	0
chr7_87185980_87163495:+	chr7:87163495|87185980	circDMTF1-3	DMTF1	7	87163495	87185980	0.0522	rs73204889	-4.74	rs55825235	0.004789	3.77	-2.5020	943	1	top1	0.0048	0.1	-2.502000	0.0123	1	0	0
chr7_87978412_87964634:+	chr7:87964634|87978412	circADAM22-1	ADAM22	7	87964634	87978412	0.0735	rs2040634	-5.85	rs1688899	0.098689	6.86	0.1210	456	15	lasso	0.12	1.2e-11	0.806235	0.42	1	0	0
chr7_92117044_92131872:-	chr7:92117044|92131872	circCYP51A1-1	CYP51A1	7	92117044	92131872	0.0703	rs79568712	-4.07	rs55801687	0.111535	6.80	2.2000	434	23	enet	0.12	3.3e-11	2.880201	0.00397	1	0	0
chr7_92123120_92131872:-	chr7:92123120|92131872	circCYP51A1-2	CYP51A1	7	92123120	92131872	0.0514	rs10251036	-4.03	rs4279	0.039560	4.69	1.9870	424	1	top1	0.04	0.00011	1.987000	0.0469	1	0	0
chr7_92517276_92522245:-	chr7:92517276|92522245	circPEX1-7	PEX1	7	92517276	92522245	0.0311	rs11975525	-3.93	rs9656005	0.036802	4.26	-1.2430	474	1	top1	0.037	0.00018	-1.243000	0.214	1	0	0
chr7_93276305_93252653:+	chr7:93252653|93276305	circVPS50-2	VPS50	7	93252653	93276305	0.0473	rs10279499	3.50	rs6465379	0.008358	3.71	0.1410	630	1	top1	0.0084	0.048	0.141000	0.888	1	0	0
chr7_95828116_95804721:+	chr7:95804721|95828116	circDYNC1I1-1	DYNC1I1	7	95804721	95828116	0.1323	rs2618991	3.19	rs13225898	0.024383	-4.52	0.6130	979	1	top1	0.024	0.002	-0.613000	0.54	1	0	0
chr7_96076197_95987056:+	chr7:95987056|96076197	circDYNC1I1-7	DYNC1I1	7	95987056	96076197	0.0647	rs6957943	3.04	rs319296	-0.001365	3.67	-1.3740	792	31	enet	0.0092	0.041	-0.405409	0.685	1	0	0
chr8_10820193_10834775:-	chr8:10820193|10834775	circPINX1-1	PINX1	8	10820193	10834775	0.0445	rs117537300	-2.87	rs919555	0.02064	-4.20	0.6110	1110	1	top1	0.021	0.0041	-0.611	0.5412	1	0	0
chr8_15673836_15650697:+	chr8:15650697|15673836	circTUSC3-3	TUSC3	8	15650697	15673836	0.0604	rs62503709	4.45	rs7012084	0.07528	5.29	0.1900	1477	1	top1	0.075	1.1e-07	0.190	0.84931	1	0	0
chr8_15748465_15730666:+	chr8:15730666|15748465	circTUSC3-4	TUSC3	8	15730666	15748465	0.048	rs62503709	4.45	rs11774277	0.00263	-4.14	1.6750	1524	7	lasso	0.011	0.028	-1.059	0.28978	1	0	0
chr8_1885707_1876571:+	chr8:1876571|1885707	circARHGEF10-1	ARHGEF10	8	1876571	1885707	0.0799	rs6651438	-4.40	rs34788592	-0.00130	-3.85	-0.4600	1427	14	enet	0.0051	0.096	1.048	0.29456	1	0	0	down
chr8_3142465_3162277:-	chr8:3142465|3162277	circCSMD1-6	CSMD1	8	3142465	3162277	0.1576	rs10091407	4.63	rs6983146	-0.00245	4.57	0.0470	2036	57	enet	0.0034	0.14	-2.847	0.00441	1	0	0
chr8_6621691_6477594:+	chr8:6477594|6621691	circMCPH1	MCPH1	8	6477594	6621691	0.0701	rs62505765	3.53	rs7846257	0.00635	4.41	-0.0471	2204	2	lasso	0.0067	0.068	0.022	0.98249	1	0	0
chr9_100550160_100509005:+	chr9:100509005|100550160	circTMEFF1-8	TMEFF1	9	100509005	100550160	0.0464	rs2800282	-3.35	rs13290116	-1.76e-03	3.72	0.839	885	19	enet	0.0061	0.078	1.157	0.247	1	0	0
chr9_107311737_107300141:+	chr9:107300141|107311737	circRAD23B-2	RAD23B	9	107300141	107311737	0.0793	rs7861304	-3.36	rs55856199	6.80e-03	-3.81	0.263	1160	1	top1	0.0068	0.067	-0.263	0.793	1	0	0
chr9_107325004_107321983:+	chr9:107321983|107325004	circRAD23B-5	RAD23B	9	107321983	107325004	0.0641	rs7861304	-3.36	rs10217136	-2.13e-03	-3.72	0.532	1128	7	enet	0.0004	0.29	-0.574	0.566	1	0	0
chr9_109033307_109108570:-	chr9:109033307|109108570	circTMEM245-5	TMEM245	9	109033307	109108570	0.0743	rs646234	5.21	rs1133868	-1.90e-03	3.76	-1.619	1228	19	enet	0.0017	0.21	-0.517	0.605	1	0	0
chr9_109050283_109080943:-	chr9:109050283|109080943	circTMEM245-9	TMEM245	9	109050283	109080943	0.0679	rs646234	5.21	rs2256253	-2.14e-03	3.75	-1.835	1112	36	enet	0.01	0.034	-2.427	0.0152	1	0	0
chr9_109050283_109093591:-	chr9:109050283|109093591	circTMEM245-10	TMEM245	9	109050283	109093591	0.0737	rs646234	5.21	rs1416957	-9.79e-05	-3.93	1.706	1131	7	enet	0.013	0.019	-1.898	0.0577	1	0	0
chr9_109050283_109108570:-	chr9:109050283|109108570	circTMEM245-11	TMEM245	9	109050283	109108570	0.0445	rs646234	5.21	rs4978767	1.61e-02	3.78	-4.262	1156	2	lasso	0.022	0.0032	-4.285	1.82e-05	0.026208	1	1
chr9_109073356_109108570:-	chr9:109073356|109108570	circTMEM245-15	TMEM245	9	109073356	109108570	0.0962	rs646234	5.21	rs11791855	3.09e-02	4.50	-3.990	1075	1	top1	0.031	0.00057	-3.990	6.61e-05	0.095184	0	0
chr9_109080839_109093591:-	chr9:109080839|109093591	circTMEM245-17	TMEM245	9	109080839	109093591	0.0392	rs646234	5.21	rs2256253	1.52e-02	-3.68	-1.835	1018	1	top1	0.015	0.012	1.835	0.0665	1	0	0
chr9_109085997_109108570:-	chr9:109085997|109108570	circTMEM245-19	TMEM245	9	109085997	109108570	0.0656	rs646234	5.21	rs1341214	3.02e-02	-4.64	-4.278	1022	1	top1	0.03	0.00065	4.278	1.89e-05	0.027216	1	0
chr9_109141343_109149720:-	chr9:109141343|109149720	circFRRS1L-2	FRRS1L	9	109141343	109149720	0.0972	rs646234	5.21	rs10816785	7.60e-02	5.46	1.961	955	1	top1	0.076	1e-07	1.961	0.0499	1	0	0
chr9_109192278_109200334:-	chr9:109192278|109200334	circEPB41L4B-1	EPB41L4B	9	109192278	109200334	0.0947	rs646234	5.21	rs10816779	7.74e-02	5.59	-1.583	956	1	top1	0.077	7.6e-08	-1.583	0.113	1	0	0
chr9_109263050_109279921:-	chr9:109263050|109279921	circEPB41L4B-7	EPB41L4B	9	109263050	109279921	0.1007	rs12377869	-4.67	rs10512392	2.26e-02	4.40	-0.428	959	9	lasso	0.026	0.0016	-0.504	0.615	1	0	0
chr9_111386377_111391824:-	chr9:111386377|111391824	circKIAA0368-2	KIAA0368	9	111386377	111391824	0.0446	rs12346211	-3.48	rs7043728	4.71e-02	4.90	-2.016	876	1	top1	0.047	2.5e-05	-2.016	0.0438	1	0	0
chr9_112080074_112143623:-	chr9:112080074|112143623	circSUSD1-4	SUSD1	9	112080074	112143623	0.0875	rs7048773	4.81	rs10817270	5.84e-02	-5.35	0.728	1103	5	lasso	0.065	8.7e-07	-0.514	0.608	1	0	0
chr9_112250929_112330474:-	chr9:112250929|112330474	circPTBP3-3	PTBP3	9	112250929	112330474	0.0923	rs7048773	4.81	rs700105	-1.42e-03	3.30	1.880	952	72	enet	0.0065	0.071	-0.617	0.538	1	0	0
chr9_112275844_112330474:-	chr9:112275844|112330474	circPTBP3-9	PTBP3	9	112275844	112330474	0.0499	rs7048773	4.81	rs34887458	7.63e-03	3.98	-2.032	896	1	top1	0.0076	0.056	-2.032	0.0422	1	0	0
chr9_116618324_116620443:-	chr9:116618324|116620443	circASTN2	ASTN2	9	116618324	116620443	0.0577	rs10983207	3.13	rs1661294	7.39e-02	5.61	-0.961	926	1	top1	0.074	1.5e-07	-0.961	0.337	1	0	0
chr9_121166180_121161856:+	chr9:121161856|121166180	circCNTRL-4	CNTRL	9	121161856	121166180	0.0649	rs143108754	-3.44	rs7036737	5.46e-02	4.86	0.147	734	1	top1	0.055	6.1e-06	0.147	0.883	1	0	0
chr9_123065461_122996041:+	chr9:122996041|123065461	circRABGAP1-14	RABGAP1	9	122996041	123065461	0.0469	rs700092	-3.11	rs2275510	6.16e-02	5.27	-2.779	488	1	top1	0.062	1.6e-06	-2.779	0.00545	1	0	0
chr9_123099549_123065348:+	chr9:123065348|123099549	circRABGAP1-18	RABGAP1	9	123065348	123099549	0.031	rs700092	-3.11	rs7870805	-6.72e-04	3.58	-1.275	447	9	enet	0.0022	0.18	-1.892	0.0585	1	0	0
chr9_123757703_123879021:-	chr9:123757703|123879021	circDENND1A-6	DENND1A	9	123757703	123879021	0.0389	rs2670139	3.71	rs35317882	5.54e-03	4.13	1.053	1072	11	enet	0.0064	0.072	1.617	0.106	1	0	0
chr9_125355857_125350295:+	chr9:125350295|125355857	circGAPVD1-5	GAPVD1	9	125350295	125355857	0.0312	rs72767007	-2.95	rs1969045	2.41e-02	3.73	0.897	526	1	top1	0.024	0.0021	0.897	0.37	1	0	0
chr9_126977745_126962225:+	chr9:126962225|126977745	circRALGPS1-2	RALGPS1	9	126962225	126977745	0.0459	rs11790388	5.53	rs12551115	2.72e-02	4.27	-1.881	555	1	top1	0.027	0.0012	-1.881	0.06	1	0	0
chr9_127052939_126962225:+	chr9:126962225|127052939	circRALGPS1-3	RALGPS1	9	126962225	127052939	0.0475	rs3739554	5.59	rs7035976	3.55e-02	5.11	-2.108	618	28	enet	0.039	0.00012	-1.542	0.123	1	0	0
chr9_127069356_126962225:+	chr9:126962225|127069356	circRALGPS1-4	RALGPS1	9	126962225	127069356	0.0581	rs3739554	5.59	rs11794352	7.68e-02	6.21	-2.685	629	1	top1	0.077	8.6e-08	-2.685	0.00725	1	0	0
chr9_128434613_128434102:+	chr9:128434102|128434613	circCERCAM	CERCAM	9	128434102	128434613	0.0487	rs13285411	-3.72	rs7857975	7.42e-02	-5.68	-0.142	435	1	top1	0.074	1.4e-07	0.142	0.887	1	0	0
chr9_13205036_13250372:-	chr9:13205036|13250372	circMPDZ-5	MPDZ	9	13205036	13250372	0.0477	rs17273542	-2.77	rs10756448	3.05e-03	4.17	-0.032	565	1	top1	0.0031	0.15	-0.032	0.974	1	0	0
chr9_135866456_135883078:-	chr9:135866456|135883078	circCAMSAP1-5	CAMSAP1	9	135866456	135883078	0.092	rs7859594	-2.91	rs62585195	5.89e-02	5.48	-0.997	972	6	lasso	0.068	4.7e-07	-0.653	0.514	1	0	0
chr9_14639896_14674385:-	chr9:14639896|14674385	circZDHHC21-1	ZDHHC21	9	14639896	14674385	0.0959	rs7864044	5.51	rs10810199	-1.58e-03	4.51	-0.994	1375	9	enet	0.0056	0.087	-0.794	0.427	1	0	0
chr9_17236588_17226203:+	chr9:17226203|17236588	circCNTLN-1	CNTLN	9	17226203	17236588	0.0864	rs36051199	3.40	rs10962910	6.77e-03	4.11	-0.437	988	40	enet	0.019	0.0062	-1.699	0.0893	1	0	0
chr9_20916937_20881871:+	chr9:20881871|20916937	circFOCAD-25	FOCAD	9	20881871	20916937	0.0531	rs34901298	3.53	rs2383156	6.50e-02	-5.16	-0.588	929	1	top1	0.065	8.3e-07	0.588	0.557	1	0	0
chr9_20933103_20923660:+	chr9:20923660|20933103	circFOCAD-29	FOCAD	9	20923660	20933103	0.0621	rs13290158	3.60	rs7848983	2.09e-02	-4.68	0.955	889	2	lasso	0.033	0.00037	-1.750	0.0802	1	0	0
chr9_2493075_2525717:-	chr9:2493075|2525717	circVLDLR-AS1-2	VLDLR-AS1	9	2493075	2525717	0.1211	rs914494	-3.45	rs9298875	6.71e-02	5.79	0.673	1606	3	lasso	0.082	2.8e-08	0.362	0.718	1	0	0
chr9_2493075_2536453:-	chr9:2493075|2536453	circVLDLR-AS1-3	VLDLR-AS1	9	2493075	2536453	0.125	rs914494	-3.45	rs16907400	2.86e-02	5.12	-0.175	1628	39	enet	0.055	5.9e-06	-0.570	0.569	1	0	0
chr9_2536359_2539552:-	chr9:2536359|2539552	circVLDLR-AS1-5	VLDLR-AS1	9	2536359	2539552	0.0752	rs914494	-3.45	rs1571816	7.02e-02	6.03	0.393	1494	14	enet	0.082	3.2e-08	0.195	0.845	1	0	0
chr9_2943565_2948282:-	chr9:2943565|2948282	circCARM1P1-1	CARM1P1	9	2943565	2948282	0.0523	rs148579918	-2.63	rs3847231	-2.33e-04	-3.85	-0.851	853	1	lasso	0.00024	0.3	-1.230	0.219	1	0	0
chr9_33953285_33973237:-	chr9:33953285|33973237	circUBAP2-8	UBAP2	9	33953285	33973237	0.0792	rs10971924	-4.54	rs10814051	-2.12e-03	3.87	-2.862	877	4	lasso	-0.002	0.59	-2.877	0.00401	1	0	0
chr9_33971651_33973237:-	chr9:33971651|33973237	circUBAP2-16	UBAP2	9	33971651	33973237	0.0498	rs10971924	-4.54	rs77742255	2.03e-02	-3.80	-1.176	826	1	top1	0.02	0.0044	1.176	0.24	1	0	0
chr9_33986760_33998864:-	chr9:33986760|33998864	circUBAP2-19	UBAP2	9	33986760	33998864	0.0427	rs10971924	-4.54	rs62560871	1.03e-05	-3.25	-2.022	836	1	top1	1e-05	0.32	2.022	0.0432	1	0	0
chr9_36246031_36249397:-	chr9:36246031|36249397	circGNE	GNE	9	36246031	36249397	0.0876	rs2381411	5.69	rs4878644	3.45e-02	-4.75	0.581	722	1	top1	0.034	0.00029	-0.581	0.561	1	0	0
chr9_4860901_4860125:+	chr9:4860125|4860901	circRCL1-2	RCL1	9	4860125	4860901	0.1332	rs79461273	2.39	rs10758660	7.77e-02	6.31	0.283	994	14	enet	0.091	5e-09	0.886	0.376	1	0	0
chr9_5072626_5021963:+	chr9:5021963|5072626	circJAK2-2	JAK2	9	5021963	5072626	0.0307	rs112324541	-2.61	rs16922576	5.94e-03	-4.15	-0.765	859	1	top1	0.0059	0.08	0.765	0.444	1	0	0
chr9_6499931_6493826:+	chr9:6493826|6499931	circUHRF2-3	UHRF2	9	6493826	6499931	0.0584	rs16924301	4.30	rs12347573	4.86e-02	-5.10	0.477	986	1	top1	0.049	1.9e-05	-0.477	0.633	1	0	0
chr9_6893232_6814631:+	chr9:6814631|6893232	circKDM4C-1	KDM4C	9	6814631	6893232	0.6026	rs2031198	4.00	rs4486258	5.70e-01	14.12	-0.079	1710	1	top1	0.57	9.8e-66	-0.079	0.937	1	0	0
chr9_7049200_6984166:+	chr9:6984166|7049200	circKDM4C-5	KDM4C	9	6984166	7049200	0.0819	rs7022345	-4.36	rs10815512	7.92e-02	5.65	0.596	1548	1	top1	0.079	5.4e-08	0.596	0.551	1	0	0
chr9_77282274_77228122:+	chr9:77228122|77282274	circVPS13A-6	VPS13A	9	77228122	77282274	0.0512	rs73451816	-2.85	rs2148883	6.70e-03	4.11	-1.710	1219	1	top1	0.0067	0.068	-1.710	0.0873	1	0	0
chr9_77368136_77351317:+	chr9:77351317|77368136	circVPS13A-17	VPS13A	9	77351317	77368136	0.0613	rs117114342	-3.00	rs17063528	4.35e-03	-3.66	0.028	956	1	top1	0.0043	0.11	-0.028	0.978	1	0	0
chr9_77794463_77797648:-	chr9:77794463|77797648	circGNAQ-1	GNAQ	9	77794463	77797648	0.0682	rs73467624	2.58	rs12552880	2.01e-02	4.25	1.914	508	4	lasso	0.035	0.00024	1.397	0.162	1	0	0
chr9_77794463_77922345:-	chr9:77794463|77922345	circGNAQ-3	GNAQ	9	77794463	77922345	0.0886	rs73467624	2.58	rs7859978	-1.89e-03	-3.94	-1.650	777	5	enet	0.00075	0.26	1.765	0.0776	1	0	0
chr9_83678441_83686155:-	chr9:83678441|83686155	circUBQLN1-7	UBQLN1	9	83678441	83686155	0.0982	rs7848649	3.86	rs56403955	8.27e-02	5.62	-0.972	777	1	top1	0.083	2.7e-08	-0.972	0.331	1	0	0
chr9_83679775_83686155:-	chr9:83679775|83686155	circUBQLN1-9	UBQLN1	9	83679775	83686155	0.1259	rs7848649	3.87	rs12235741	3.75e-02	5.14	2.615	768	8	lasso	0.051	1.3e-05	2.429	0.0151	1	0	0
chr9_83753258_83806560:-	chr9:83753258|83806560	circGKAP1-4	GKAP1	9	83753258	83806560	0.0474	rs13296528	3.87	rs295275	6.38e-02	-5.11	-1.578	729	1	top1	0.064	1e-06	1.578	0.115	1	0	0
chr9_83780382_83806560:-	chr9:83780382|83806560	circGKAP1-7	GKAP1	9	83780382	83806560	0.0661	rs13296528	3.87	rs72749110	4.71e-02	-4.79	-1.418	671	1	top1	0.047	2.6e-05	1.418	0.156	1	0	0
chr9_84752085_84702159:+	chr9:84702159|84752085	circNTRK2-3	NTRK2	9	84702159	84752085	0.0736	rs10868223	-3.48	rs1778912	8.61e-02	-6.05	-2.160	1108	1	top1	0.086	1.4e-08	2.160	0.0308	1	0	0
chr9_85575315_85596449:-	chr9:85575315|85596449	circAGTPBP1-3	AGTPBP1	9	85575315	85596449	0.0811	rs35327283	3.17	rs62569190	2.56e-02	-4.90	2.247	881	94	enet	0.046	3.1e-05	-2.101	0.0356	1	0	0
chr9_85677436_85712566:-	chr9:85677436|85712566	circAGTPBP1-32	AGTPBP1	9	85677436	85712566	0.038	rs56010027	3.16	rs117798873	-1.44e-03	-3.37	1.977	764	30	enet	0.002	0.19	-0.559	0.576	1	0	0
chr9_92247377_92251885:-	chr9:92247377|92251885	circIARS-1	IARS	9	92247377	92251885	0.0681	rs7865994	-3.51	rs77401124	1.64e-02	4.20	-1.234	880	1	top1	0.016	0.0095	-1.234	0.217	1	0	0
chr9_94801002_94773002:+	chr9:94773002|94801002	circC9orf3-1	C9orf3	9	94773002	94801002	0.0516	rs149005416	-3.95	rs4460442	3.08e-03	-4.18	0.364	864	1	top1	0.0031	0.15	-0.364	0.716	1	0	0
chr9_95881293_95880869:+	chr9:95880869|95881293	circERCC6L2-1	ERCC6L2	9	95880869	95881293	0.1037	rs7864473	-3.05	rs55699149	3.14e-02	4.54	0.405	949	56	enet	0.065	9.1e-07	0.889	0.374	1	0	0
chr9_95978215_95897849:+	chr9:95897849|95978215	circERCC6L2-4	ERCC6L2	9	95897849	95978215	0.1845	rs56900509	3.48	rs72758431	5.34e-02	5.99	0.273	1173	3	lasso	0.07	3.4e-07	0.324	0.746	1	0	0
chr9_95973088_95966562:+	chr9:95966562|95973088	circERCC6L2-7	ERCC6L2	9	95966562	95973088	0.0568	rs56900509	3.48	rs816677	4.44e-03	3.53	-0.155	932	1	lasso	0.051	1.3e-05	-0.155	0.877	1	0	0
chr9_96004701_95978061:+	chr9:95978061|96004701	circERCC6L2-11	ERCC6L2	9	95978061	96004701	0.1048	rs56900509	3.48	rs111555783	2.19e-02	4.48	-0.264	989	41	enet	0.046	2.9e-05	-2.419	0.0156	1	0	0
chr9_97371706_97369922:+	chr9:97369922|97371706	circCCDC180-2	CCDC180	9	97369922	97371706	0.0261	rs10982470	3.20	rs6478008	3.30e-02	3.97	0.131	702	1	top1	0.033	0.00038	0.131	0.896	1	0	0
chr10_100926019_100915999:+	chr10:100915999|100926019	circSLF2-1	SLF2	10	100915999	100926019	0.0865	rs2273654	4.55	rs11190746	6.31e-02	-5.56	-2.782	702	1	top1	0.063	1.2e-06	2.782	0.0054	1	0	0
chr10_101792839_101810314:-	chr10:101792839|101810314	circMGEA5-2	MGEA5	10	101792839	101810314	0.0314	rs77449307	4.24	rs7098682	3.90e-02	-3.94	0.366	417	1	top1	0.039	0.00012	-0.366	0.714	1	0	0
chr10_102023477_102033339:-	chr10:102023477|102033339	circC10orf76-11	C10orf76	10	102023477	102033339	0.0276	rs184987442	-5.33	rs6584462	-2.83e-03	-3.63	-1.194	461	4	lasso	-0.0022	0.63	1.243	0.214	1	0	0
chr10_103585225_103570872:+	chr10:103570872|103585225	circNEURL1	NEURL1	10	103570872	103585225	0.0502	rs78629205	-4.64	rs61606504	1.05e-02	-3.91	0.313	734	1	top1	0.01	0.031	-0.313	0.754	1	0	0
chr10_105211250_105167258:+	chr10:105167258|105211250	circSORCS3-3	SORCS3	10	105167258	105211250	0.0605	rs790638	4.38	rs7894221	6.20e-02	-5.70	0.124	1062	11	enet	0.065	8.1e-07	-0.756	0.45	1	0	0
chr10_105211250_105178066:+	chr10:105178066|105211250	circSORCS3-4	SORCS3	10	105178066	105211250	0.1012	rs790638	4.38	rs10884109	5.68e-02	-5.02	-0.083	1044	1	top1	0.057	4e-06	0.083	0.934	1	0	0
chr10_11329097_11321207:+	chr10:11321207|11329097	circCELF2-10	CELF2	10	11321207	11329097	0.0824	rs12775688	-4.43	rs12782642	3.20e-04	-3.43	0.129	1086	1	top1	0.00032	0.29	-0.129	0.897	1	0	0
chr10_114545005_114547776:-	chr10:114545005|114547776	circABLIM1-2	ABLIM1	10	114545005	114547776	0.0913	rs2015975	3.26	rs2145894	1.74e-02	4.55	-0.579	913	47	enet	0.043	5.8e-05	-1.012	0.311	1	0	0
chr10_114974385_114959726:+	chr10:114959726|114974385	circTRUB1-1	TRUB1	10	114959726	114974385	0.2558	rs758585	-3.68	rs10885636	2.77e-01	-10.37	-0.743	713	20	enet	0.29	1.9e-27	1.219	0.223	1	0	0
chr10_115469329_115394659:+	chr10:115394659|115469329	circATRNL1-35	ATRNL1	10	115394659	115469329	0.0232	rs12780535	2.77	rs6585333	8.87e-04	3.46	1.816	769	4	lasso	0.02	0.0047	1.647	0.0995	1	0	0
chr10_115519324_115394659:+	chr10:115394659|115519324	circATRNL1-36	ATRNL1	10	115394659	115519324	0.0276	rs12780535	2.77	rs865162	-2.01e-03	3.65	-1.391	877	2	lasso	0.0027	0.16	-2.112	0.0347	1	0	0
chr10_115549536_115394659:+	chr10:115394659|115549536	circATRNL1-37	ATRNL1	10	115394659	115549536	0.028	rs12780535	2.77	rs2182862	2.57e-03	3.76	1.576	941	6	lasso	0.004	0.12	1.628	0.104	1	0	0
chr10_115549536_115426250:+	chr10:115426250|115549536	circATRNL1-40	ATRNL1	10	115426250	115549536	0.0515	rs12780535	2.77	rs631918	2.20e-02	4.36	-1.882	910	1	top1	0.022	0.0031	-1.882	0.0598	1	0	0
chr10_12091684_12081472:+	chr10:12081472|12091684	circDHTKD1-3	DHTKD1	10	12081472	12091684	0.0779	rs11257570	-3.23	rs1722445	1.62e-02	-5.08	-0.650	1005	5	lasso	0.028	0.00095	0.976	0.329	1	0	0
chr10_12120267_12094073:+	chr10:12094073|12120267	circDHTKD1-8	DHTKD1	10	12094073	12120267	0.2121	rs11257570	-3.23	rs61844353	1.56e-01	-8.21	-0.682	1018	10	lasso	0.19	1e-17	0.748	0.454	1	0	0
chr10_121836718_121911151:-	chr10:121836718|121911151	circATE1-7	ATE1	10	121836718	121911151	0.5181	rs72839617	-4.73	rs7089503	5.10e-01	13.40	-4.384	1435	1	top1	0.51	6.9e-56	-4.384	1.17e-05	0.016848	1	0
chr10_121836718_121913893:-	chr10:121836718|121913893	circATE1-8	ATE1	10	121836718	121913893	0.0703	rs72839617	-4.73	rs7920383	2.07e-02	4.16	-1.027	1452	1	top1	0.021	0.0041	-1.027	0.304	1	0	0
chr10_121870006_121911151:-	chr10:121870006|121911151	circATE1-12	ATE1	10	121870006	121911151	0.3994	rs72839617	-4.73	rs7089503	3.98e-01	11.96	-4.384	1338	1	top1	0.4	2.5e-40	-4.384	1.17e-05	0.016848	1	0
chr10_121870006_121913893:-	chr10:121870006|121913893	circATE1-13	ATE1	10	121870006	121913893	0.0661	rs72839617	-4.73	rs150992816	6.86e-05	4.00	0.610	1355	1	lasso	0.03	0.00066	0.610	0.542	1	0	0
chr10_121898841_121911151:-	chr10:121898841|121911151	circATE1-15	ATE1	10	121898841	121911151	0.2695	rs72839617	-4.73	rs4751859	1.55e-01	8.27	-4.085	1270	42	enet	0.2	2.1e-18	-4.602	4.18e-06	0.0060192	1	1
chr10_122424959_122406576:+	chr10:122406576|122424959	circPLEKHA1-4	PLEKHA1	10	122406576	122424959	0.0575	rs12356445	-4.02	rs2672596	2.11e-02	-4.24	2.759	1117	1	top1	0.021	0.0038	-2.759	0.0058	1	0	0
chr10_124408542_124408965:-	chr10:124408542|124408965	circOAT-1	OAT	10	124408542	124408965	0.1786	rs7090933	-3.29	rs11815286	7.89e-02	5.90	0.605	1308	1	top1	0.079	5.7e-08	0.605	0.545	1	0	0
chr10_125812214_125816525:-	chr10:125812214|125816525	circUROS-2	UROS	10	125812214	125816525	0.0669	rs7918694	-3.94	rs58182448	4.03e-02	-5.11	-2.289	612	7	lasso	0.042	6.8e-05	3.056	0.00225	1	0	0
chr10_12998338_13074100:-	chr10:12998338|13074100	circCCDC3	CCDC3	10	12998338	13074100	0.2272	rs11258242	-3.45	rs7093805	1.46e-01	-7.30	-1.405	1564	1	top1	0.15	8.8e-14	1.405	0.16	1	0	0
chr10_13280976_13295606:-	chr10:13280976|13295606	circPHYH	PHYH	10	13280976	13295606	0.1471	rs11258242	-3.45	rs7896826	6.69e-02	-5.99	-0.285	1129	3	lasso	0.1	4.5e-10	0.813	0.416	1	0	0
chr10_17705741_17704431:+	chr10:17704431|17705741	circSTAM-2	STAM	10	17704431	17705741	0.0601	rs4747309	-2.83	rs12256421	7.22e-04	-3.71	-0.447	718	1	top1	0.00072	0.26	0.447	0.655	1	0	0
chr10_18596208_18648645:-	chr10:18596208|18648645	circNSUN6-3	NSUN6	10	18596208	18648645	0.2013	rs6482437	-7.73	rs4748503	2.11e-01	8.79	0.047	1353	11	lasso	0.21	5.3e-20	0.335	0.738	1	0	0
chr10_20177409_20143295:+	chr10:20143295|20177409	circPLXDC2-1	PLXDC2	10	20143295	20177409	0.1229	rs7090902	2.93	rs74119616	1.75e-02	5.28	-0.747	1461	1	top1	0.018	0.0076	-0.747	0.455	1	0	0
chr10_20831196_20840849:-	chr10:20831196|20840849	circNEBL-2	NEBL	10	20831196	20840849	0.135	rs2165287	3.81	rs7082397	1.10e-01	6.75	1.846	946	1	top1	0.11	1.2e-10	1.846	0.0649	1	0	0
chr10_22591629_22609717:-	chr10:22591629|22609717	circPIP4K2A	PIP4K2A	10	22591629	22609717	0.0682	rs73600522	-3.10	rs79747101	6.96e-03	4.42	0.203	804	7	enet	0.016	0.011	0.771	0.441	1	0	0
chr10_24629996_24635103:-	chr10:24629996|24635103	circARHGAP21-2	ARHGAP21	10	24629996	24635103	0.1175	rs72793534	3.74	rs10764484	7.87e-02	5.63	1.669	770	1	top1	0.079	5.9e-08	1.669	0.0951	1	0	0
chr10_26709768_26704677:+	chr10:26704677|26709768	circPDSS1-1	PDSS1	10	26704677	26709768	0.1328	rs10764656	2.88	rs74985049	2.30e-02	5.28	-0.334	1038	40	enet	0.049	1.8e-05	-0.740	0.459	1	0	0
chr10_26763880_26770345:-	chr10:26763880|26770345	circABI1-2	ABI1	10	26763880	26770345	0.0468	rs10764656	2.88	rs72797917	6.17e-04	3.75	-0.158	1108	38	enet	0.011	0.029	-0.285	0.776	1	0	0	down
chr10_27012882_27014711:-	chr10:27012882|27014711	circANKRD26-1	ANKRD26	10	27012882	27014711	0.0455	rs10764656	2.88	rs34358341	2.57e-02	4.51	0.659	1205	9	lasso	0.029	0.00086	0.729	0.466	1	0	0
chr10_27012882_27024559:-	chr10:27012882|27024559	circANKRD26-3	ANKRD26	10	27012882	27024559	0.0966	rs10764656	2.88	rs35583773	1.10e-02	4.98	0.798	1289	9	lasso	0.049	1.6e-05	0.798	0.425	1	0	0
chr10_27067157_27086609:-	chr10:27067157|27086609	circANKRD26-17	ANKRD26	10	27067157	27086609	0.0554	rs9664877	2.35	rs3737054	5.83e-02	-5.29	0.574	1301	7	lasso	0.063	1.2e-06	-0.620	0.535	1	0	0
chr10_27067157_27092512:-	chr10:27067157|27092512	circANKRD26-18	ANKRD26	10	27067157	27092512	0.0815	rs9664877	2.35	rs11015508	4.07e-02	-4.68	-0.244	1326	1	top1	0.041	8.7e-05	0.244	0.807	1	0	0
chr10_28119651_28131691:-	chr10:28119651|28131691	circMPP7-2	MPP7	10	28119651	28131691	0.1355	rs7078301	-3.42	rs11006897	5.90e-02	5.13	0.720	1253	1	top1	0.059	2.6e-06	0.720	0.472	1	0	0
chr10_30876998_30984426:-	chr10:30876998|30984426	circZNF438-1	ZNF438	10	30876998	30984426	0.0537	rs10826898	-2.93	rs1389618	1.68e-02	4.42	0.183	1284	1	top1	0.017	0.0087	0.183	0.855	1	0	0
chr10_31387798_31373018:+	chr10:31373018|31387798	circZEB1-3	ZEB1	10	31373018	31387798	0.0673	rs10826958	3.00	rs431073	4.18e-02	4.25	-1.778	470	1	top1	0.042	7.1e-05	-1.778	0.0754	1	0	0
chr10_31908172_31910563:-	chr10:31908172|31910563	circARHGAP12-3	ARHGAP12	10	31908172	31910563	0.0616	rs1251386	-4.08	rs11008646	3.12e-02	-5.01	1.284	725	18	enet	0.045	4.1e-05	-0.773	0.439	1	0	0
chr10_32291163_32293737:-	chr10:32291163|32293737	circEPC1	EPC1	10	32291163	32293737	0.0551	rs3006649	-3.29	rs118151544	9.51e-04	4.38	0.746	1096	6	lasso	0.0058	0.082	0.929	0.353	1	0	0
chr10_32462703_32451592:+	chr10:32451592|32462703	circCCDC7-2	CCDC7	10	32451592	32462703	0.0737	rs11008902	2.42	rs7900309	2.48e-02	5.06	-1.055	934	1	top1	0.025	0.0019	-1.055	0.291	1	0	0
chr10_32474023_32451592:+	chr10:32451592|32474023	circCCDC7-4	CCDC7	10	32451592	32474023	0.0499	rs11008902	2.42	rs2505337	2.48e-02	-3.92	-0.494	965	1	top1	0.025	0.0019	0.494	0.621	1	0	0
chr10_32517975_32451592:+	chr10:32451592|32517975	circCCDC7-6	CCDC7	10	32451592	32517975	0.2112	rs11008902	2.42	rs76151892	2.20e-01	9.24	-1.453	1078	9	lasso	0.26	2.9e-24	-1.080	0.28	1	0	0
chr10_32518505_32451592:+	chr10:32451592|32518505	circCCDC7-7	CCDC7	10	32451592	32518505	0.0538	rs11008902	2.42	rs2095435	3.40e-02	-4.80	-1.047	1078	15	enet	0.036	0.00021	1.202	0.229	1	0	0
chr10_32544301_32451592:+	chr10:32451592|32544301	circCCDC7-8	CCDC7	10	32451592	32544301	0.0431	rs11008902	2.42	rs58095595	2.11e-02	-4.07	-2.066	1141	1	top1	0.021	0.0038	2.066	0.0388	1	0	0
chr10_32474023_32462683:+	chr10:32462683|32474023	circCCDC7-15	CCDC7	10	32462683	32474023	0.0344	rs11008902	2.42	rs7919041	3.32e-02	4.21	0.823	950	4	lasso	0.036	0.00023	0.521	0.603	1	0	0
chr10_32518505_32462683:+	chr10:32462683|32518505	circCCDC7-17	CCDC7	10	32462683	32518505	0.0695	rs11008902	2.42	rs76151892	5.36e-03	-3.74	-1.453	1063	16	enet	0.017	0.0082	0.498	0.619	1	0	0
chr10_32565620_32462683:+	chr10:32462683|32565620	circCCDC7-19	CCDC7	10	32462683	32565620	0.0982	rs11008902	2.42	rs2370772	7.44e-02	5.43	-1.933	1179	1	top1	0.074	1.4e-07	-1.933	0.0532	1	0	0
chr10_32474023_32471064:+	chr10:32471064|32474023	circCCDC7-22	CCDC7	10	32471064	32474023	0.0397	rs11008902	2.42	rs2490488	2.71e-02	-4.23	0.888	935	1	top1	0.027	0.0012	-0.888	0.375	1	0	0
chr10_32518505_32472481:+	chr10:32472481|32518505	circCCDC7-25	CCDC7	10	32472481	32518505	0.0654	rs11008902	2.42	rs76151892	5.93e-02	-5.03	-1.453	1048	1	top1	0.059	2.5e-06	1.453	0.146	1	0	0
chr10_32544301_32472481:+	chr10:32472481|32544301	circCCDC7-26	CCDC7	10	32472481	32544301	0.0481	rs11008902	2.42	rs2505389	1.54e-03	3.79	-1.743	1111	1	top1	0.0015	0.22	-1.743	0.0813	1	0	0
chr10_32567891_32472481:+	chr10:32472481|32567891	circCCDC7-28	CCDC7	10	32472481	32567891	0.0428	rs11008902	2.42	rs2992673	-7.01e-04	3.35	-0.956	1172	11	lasso	0.0018	0.2	-0.859	0.39	1	0	0
chr10_32584304_32543300:+	chr10:32543300|32584304	circCCDC7-33	CCDC7	10	32543300	32584304	0.039	rs141513945	-2.48	rs2992673	5.39e-04	3.86	-0.956	1072	1	lasso	0.0025	0.17	-0.956	0.339	1	0	0
chr10_32634364_32543300:+	chr10:32543300|32634364	circCCDC7-35	CCDC7	10	32543300	32634364	0.0825	rs141513945	-2.57	rs11527648	1.17e-02	4.77	0.326	1184	8	lasso	0.033	0.00035	-1.355	0.176	1	0	0
chr10_32635158_32543300:+	chr10:32543300|32635158	circCCDC7-36	CCDC7	10	32543300	32635158	0.0483	rs141513945	-2.57	rs2484718	9.29e-03	-3.85	0.223	1188	1	top1	0.0093	0.04	-0.223	0.824	1	0	0
chr10_32729457_32543300:+	chr10:32543300|32729457	circCCDC7-38	CCDC7	10	32543300	32729457	0.048	rs151005656	-2.65	rs11595874	6.10e-03	-3.74	-1.414	1384	11	enet	0.016	0.011	0.501	0.616	1	0	0
chr10_32584304_32565558:+	chr10:32565558|32584304	circCCDC7-39	CCDC7	10	32565558	32584304	0.1075	rs11008902	2.42	rs12252927	1.21e-01	-6.61	0.655	1029	1	top1	0.12	1.4e-11	-0.655	0.512	1	0	0
chr10_32634364_32565558:+	chr10:32565558|32634364	circCCDC7-41	CCDC7	10	32565558	32634364	0.1051	rs11008902	2.42	rs11009104	7.70e-02	5.89	0.045	1141	1	top1	0.077	8.2e-08	0.045	0.964	1	0	0	down
chr10_35530243_35501501:+	chr10:35501501|35530243	circCCNY-2	CCNY	10	35501501	35530243	0.0503	rs72800112	2.40	rs677430	8.19e-04	3.50	1.661	482	1	top1	0.00082	0.26	1.661	0.0967	1	0	0
chr10_43176032_43158715:+	chr10:43158715|43176032	circCSGALNACT2-6	CSGALNACT2	10	43158715	43176032	0.1038	rs2503850	2.55	rs4948563	2.83e-02	4.85	1.618	1087	32	enet	0.038	0.00014	1.779	0.0752	1	0	0
chr10_5714207_5709530:+	chr10:5709530|5714207	circFAM208B-2	FAM208B	10	5709530	5714207	0.0968	rs7921950	2.56	rs117192691	5.02e-02	5.62	0.968	1260	4	lasso	0.12	7.2e-12	1.329	0.184	1	0	0
chr10_59832525_59852702:-	chr10:59832525|59852702	circCCDC6-2	CCDC6	10	59832525	59852702	0.0516	rs77421571	-3.52	rs2440907	3.43e-02	-4.40	2.511	1159	6	lasso	0.036	0.00022	1.933	0.0532	1	0	0
chr10_62459797_62388396:+	chr10:62388396|62459797	circZNF365	ZNF365	10	62388396	62459797	0.1149	rs7915131	5.45	rs7068786	8.71e-02	-6.13	-3.114	1068	1	top1	0.087	1.2e-08	3.114	0.00185	1	0	0
chr10_68468123_68470163:-	chr10:68468123|68470163	circDNA2-4	DNA2	10	68468123	68470163	0.0475	rs58368706	3.78	rs7100492	3.09e-02	4.56	0.090	983	31	enet	0.048	2e-05	-1.165	0.244	1	0	0
chr10_68487144_68516843:-	chr10:68487144|68516843	circSLC25A16-4	SLC25A16	10	68487144	68516843	0.0348	rs58368706	3.78	rs4746777	5.45e-03	4.32	0.109	1004	7	lasso	0.02	0.0044	0.072	0.943	1	0	0
chr10_68647005_68644698:+	chr10:68644698|68647005	circTET1-1	TET1	10	68644698	68647005	0.0704	rs10998457	-4.66	rs12219265	1.19e-02	3.74	0.705	915	1	top1	0.012	0.023	0.705	0.481	1	0	0
chr10_68742569_68737845:+	chr10:68737845|68742569	circCCAR1-1	CCAR1	10	68737845	68742569	0.0399	rs10998457	-4.66	rs1163181	1.74e-02	4.33	-0.025	881	1	lasso	0.021	0.0042	-0.025	0.98	1	0	0
chr10_68747566_68747161:+	chr10:68747161|68747566	circCCAR1-2	CCAR1	10	68747161	68747566	0.084	rs10998457	-4.66	rs884181	4.82e-03	4.21	3.408	877	1	top1	0.0048	0.1	3.408	0.000654	0.94176	0	0
chr10_68892773_68881958:+	chr10:68881958|68892773	circSTOX1-1	STOX1	10	68881958	68892773	0.0497	rs10998457	-4.66	rs884181	5.91e-02	5.01	3.408	908	1	top1	0.059	2.6e-06	3.408	0.000654	0.94176	0	0
chr10_69203043_69198372:+	chr10:69198372|69203043	circSUPV3L1-2	SUPV3L1	10	69198372	69203043	0.0495	rs7098451	-3.72	rs2805915	1.40e-02	4.19	1.252	1092	1	top1	0.014	0.015	1.252	0.211	1	0	0
chr10_69498396_69483691:+	chr10:69483691|69498396	circTSPAN15-2	TSPAN15	10	69483691	69498396	0.0887	rs72798931	3.64	rs3763737	7.41e-02	5.78	-1.292	1313	1	top1	0.074	1.4e-07	-1.292	0.196	1	0	0
chr10_7276892_7381949:-	chr10:7276892|7381949	circSFMBT2-7	SFMBT2	10	7276892	7381949	0.08	rs2764383	3.94	rs34507293	7.35e-04	4.78	0.909	1439	6	lasso	0.024	0.0024	0.687	0.492	1	0	0
chr10_74600493_74525256:+	chr10:74525256|74600493	circADK-2	ADK	10	74525256	74600493	0.0327	rs17747401	2.01	rs11001046	2.49e-02	4.12	-0.172	460	1	top1	0.025	0.0018	-0.172	0.863	1	0	0
chr10_7802854_7797047:+	chr10:7797047|7802854	circATP5C1-2	ATP5C1	10	7797047	7802854	0.1883	rs4749156	-2.31	rs12355433	1.48e-01	7.86	-0.403	1132	9	lasso	0.16	2.8e-15	-0.196	0.845	1	0	0
chr10_80427496_80425866:+	chr10:80425866|80427496	circFAM213A	FAM213A	10	80425866	80427496	0.0567	rs12774388	3.50	rs2437360	5.22e-02	4.47	0.940	1095	3	lasso	0.061	1.7e-06	1.140	0.254	1	0	0
chr10_863743_885760:-	chr10:863743|885760	circLARP4B-2	LARP4B	10	863743	885760	0.0546	rs10437535	-3.05	rs61833265	-8.19e-04	4.59	0.832	1018	44	enet	0.0075	0.057	0.992	0.321	1	0	0
chr10_88905660_88893871:+	chr10:88893871|88905660	circSTAMBPL1-1	STAMBPL1	10	88893871	88905660	0.1165	rs140713283	3.40	rs56268252	7.99e-02	-5.54	0.675	1068	1	top1	0.08	4.7e-08	-0.675	0.5	1	0	0
chr10_91842391_91819270:+	chr10:91819270|91842391	circTNKS2-2	TNKS2	10	91819270	91842391	0.1995	rs1581240	3.08	rs3802650	2.38e-01	-9.25	1.221	761	1	top1	0.24	1.7e-22	-1.221	0.222	1	0	0
chr10_91851336_91848383:+	chr10:91848383|91851336	circTNKS2-6	TNKS2	10	91848383	91851336	0.0725	rs1581240	3.08	rs12782935	5.87e-02	-4.77	-0.244	719	1	top1	0.059	2.8e-06	0.244	0.807	1	0	0
chr10_94511654_94441896:+	chr10:94441896|94511654	circTBC1D12-3	TBC1D12	10	94441896	94511654	0.0434	rs78085836	3.02	rs11187948	3.98e-02	4.61	-0.899	717	1	lasso	0.041	8.9e-05	-0.899	0.369	1	0	0
chr10_94522453_94441896:+	chr10:94441896|94522453	circTBC1D12-4	TBC1D12	10	94441896	94522453	0.088	rs78085836	3.02	rs1889486	2.62e-02	4.36	-0.909	734	1	top1	0.026	0.0014	-0.909	0.363	1	0	0
chr10_94507347_94474668:+	chr10:94474668|94507347	circTBC1D12-6	TBC1D12	10	94474668	94507347	0.0794	rs78085836	3.02	rs2077218	4.29e-02	5.21	-0.810	659	20	enet	0.043	5.4e-05	-1.554	0.12	1	0	0
chr10_94511654_94474668:+	chr10:94474668|94511654	circTBC1D12-7	TBC1D12	10	94474668	94511654	0.0276	rs78085836	3.02	rs581165	3.05e-03	3.86	-0.843	669	3	lasso	0.0035	0.14	-0.909	0.363	1	0	0
chr10_94522453_94474668:+	chr10:94474668|94522453	circTBC1D12-8	TBC1D12	10	94474668	94522453	0.0241	rs78085836	3.02	rs1749355	3.58e-02	3.93	-0.870	686	1	top1	0.036	0.00022	-0.870	0.384	1	0	0
chr10_94781997_94733297:+	chr10:94733297|94781997	circCYP2C18	CYP2C18	10	94733297	94781997	0.0444	rs146390284	2.68	rs12778966	4.27e-02	-4.53	1.464	858	1	top1	0.043	6e-05	-1.464	0.143	1	0	0
chr10_95395001_95432576:-	chr10:95395001|95432576	circSORBS1-7	SORBS1	10	95395001	95432576	0.0891	rs1002788	3.73	rs7089696	1.67e-03	3.73	-0.446	1242	14	lasso	0.0064	0.072	1.909	0.0563	1	0	0	down
chr10_96952196_96907265:+	chr10:96907265|96952196	circLCOR-3	LCOR	10	96907265	96952196	0.0744	rs148441442	2.09	rs75802981	1.93e-02	4.30	-1.626	693	21	enet	0.026	0.0014	-0.900	0.368	1	0	0
chr12_1028572_1027748:+	chr12:1027748|1028572	circERC1-1	ERC1	12	1027748	1028572	0.0875	rs76529811	3.58	rs7132220	0.071359	5.13	2.064	738	1	top1	0.071	2.4e-07	2.064	0.039	1	0	0
chr12_11047020_11121180:-	chr12:11047020|11121180	circPRR4	PRR4	12	11047020	11121180	0.2481	rs117799542	-2.33	rs10772395	0.246566	9.83	-0.722	1258	13	lasso	0.25	1.3e-23	-0.746	0.456	1	0	0
chr12_1190052_1115866:+	chr12:1115866|1190052	circERC1-2	ERC1	12	1115866	1190052	0.0835	rs76529811	3.58	rs7134989	0.080281	5.85	-0.181	1128	1	top1	0.08	4.3e-08	-0.181	0.8564	1	0	0
chr12_22506711_22519239:-	chr12:22506711|22519239	circC2CD5-10	C2CD5	12	22506711	22519239	0.0433	rs61921420	3.69	rs2271099	0.031570	4.95	0.476	598	4	lasso	0.034	0.00029	0.816	0.4144	1	0	0
chr12_23734684_23755724:-	chr12:23734684|23755724	circSOX5-1	SOX5	12	23734684	23755724	0.1167	rs7954286	-4.48	rs7306606	0.111832	6.84	2.617	819	3	lasso	0.13	2.3e-12	1.991	0.0465	1	0	0
chr12_2512984_2493190:+	chr12:2493190|2512984	circCACNA1C-3	CACNA1C	12	2493190	2512984	0.0749	rs4298967	9.65	rs11062286	-0.000631	3.42	-1.579	875	1	top1	-0.00063	0.38	-1.579	0.1143	1	0	0
chr12_2512984_2504436:+	chr12:2504436|2512984	circCACNA1C-4	CACNA1C	12	2504436	2512984	0.0908	rs1860002	9.36	rs75047029	0.011328	4.55	-0.297	865	12	enet	0.014	0.015	-1.532	0.1254	1	0	0
chr12_350621_366104:-	chr12:350621|366104	circKDM5A-6	KDM5A	12	350621	366104	0.1137	rs75822891	3.18	rs144638734	-0.000111	4.52	0.116	1104	75	enet	0.021	0.0038	1.058	0.29	1	0	0
chr12_4685325_4654292:+	chr12:4654292|4685325	circNDUFA9-1	NDUFA9	12	4654292	4685325	0.1836	rs10849144	-4.33	rs10083152	0.098278	6.53	-2.033	961	6	lasso	0.12	1.2e-11	-1.394	0.1634	1	0	0
chr12_4685325_4657748:+	chr12:4657748|4685325	circNDUFA9-2	NDUFA9	12	4657748	4685325	0.0801	rs10849144	-4.33	rs2240760	0.007311	4.52	-1.735	951	7	lasso	0.02	0.0046	-1.577	0.1148	1	0	0
chr13_19670363_19661698:+	chr13:19661698|19670363	circMPHOSPH8	MPHOSPH8	13	19661698	19670363	0.0283	rs117141670	1.83	rs55779226	0.02418	3.88	0.927	639	1	top1	0.024	0.0021	0.9270	0.354	1	0	0
chr13_19730239_19782791:-	chr13:19730239|19782791	circPSPC1-1	PSPC1	13	19730239	19782791	0.0369	rs7320671	2.23	rs9508885	0.01775	-4.26	0.735	788	26	enet	0.021	0.0035	-0.7405	0.459	1	0	0
chr13_20083776_20064451:+	chr13:20064451|20083776	circZMYM2-12	ZMYM2	13	20064451	20083776	0.0563	rs2031282	-3.09	rs9552048	0.05707	-4.80	1.508	936	1	top1	0.057	3.8e-06	-1.5080	0.132	1	0	0
chr13_20439593_20489496:-	chr13:20439593|20489496	circCRYL1-4	CRYL1	13	20439593	20489496	0.0711	rs73158644	3.28	rs9509137	0.00231	3.62	-1.539	1274	1	top1	0.0023	0.18	-1.5390	0.124	1	0	0
chr13_20644958_20631016:+	chr13:20631016|20644958	circIFT88-6	IFT88	13	20631016	20644958	0.1217	rs118143240	3.41	rs9509322	0.01510	4.40	-2.210	957	1	top1	0.015	0.012	-2.2100	0.0271	1	0	0
chr13_20731841_20732121:-	chr13:20731841|20732121	circEEF1AKMT1	EEF1AKMT1	13	20731841	20732121	0.0934	rs118143240	2.72	rs7985361	0.09999	6.41	-1.685	860	1	top1	0.1	9.1e-10	-1.6850	0.092	1	0	0
chr13_20800831_20809967:-	chr13:20800831|20809967	circXPO4-2	XPO4	13	20800831	20809967	0.078	rs78573043	2.58	rs2477164	0.06936	-5.35	1.126	941	1	top1	0.069	3.6e-07	-1.1260	0.26	1	0	0
chr13_21381434_21401685:-	chr13:21381434|21401685	circZDHHC20-2	ZDHHC20	13	21381434	21401685	0.0682	rs9316337	4.10	rs9506672	0.01806	-4.00	3.649	890	1	top1	0.018	0.0069	-3.6490	0.000263	0.37872	0	0
chr13_21381434_21413772:-	chr13:21381434|21413772	circZDHHC20-3	ZDHHC20	13	21381434	21413772	0.0884	rs9316337	4.10	rs9316337	0.03965	-5.84	4.099	911	12	lasso	0.085	1.7e-08	-4.1041	4.06e-05	0.058464	0	0
chr13_21381434_21421164:-	chr13:21381434|21421164	circZDHHC20-4	ZDHHC20	13	21381434	21421164	0.078	rs9316337	4.10	rs9506672	-0.00124	-4.23	3.649	928	1	lasso	0.0085	0.047	-3.6490	0.000263	0.37872	0	0
chr13_21381434_21425678:-	chr13:21381434|21425678	circZDHHC20-5	ZDHHC20	13	21381434	21425678	0.0607	rs9316337	4.10	rs74980816	0.04492	5.29	-2.762	937	1	top1	0.045	3.9e-05	-2.7620	0.00574	1	0	0
chr13_25589699_25537988:+	chr13:25537988|25589699	circATP8A2-3	ATP8A2	13	25537988	25589699	0.0461	rs7320702	-2.98	rs7985444	0.00113	-3.64	-1.372	1176	16	enet	0.0014	0.22	1.9020	0.0572	1	0	0
chr13_25589699_25554991:+	chr13:25554991|25589699	circATP8A2-6	ATP8A2	13	25554991	25589699	0.1906	rs7320702	-2.98	rs61948625	0.09562	7.69	0.146	1163	10	lasso	0.11	6.5e-11	0.0715	0.943	1	0	0
chr13_25589699_25558973:+	chr13:25558973|25589699	circATP8A2-7	ATP8A2	13	25558973	25589699	0.1962	rs7320702	-2.98	rs7337541	0.11995	7.05	-0.736	1159	1	top1	0.12	1.7e-11	-0.7360	0.462	1	0	0
chr13_25589699_25570767:+	chr13:25570767|25589699	circATP8A2-8	ATP8A2	13	25570767	25589699	0.05	rs7320702	-2.98	rs8001435	0.00258	4.05	2.123	1144	1	top1	0.0026	0.17	2.1230	0.0338	1	0	0
chr13_28037185_28050222:-	chr13:28037185|28050222	circFLT3-2	FLT3	13	28037185	28050222	0.0895	rs9581941	3.42	rs17815013	-0.00288	-3.20	3.037	935	18	enet	0.0082	0.05	-2.7574	0.00583	1	0	0
chr13_28261458_28256292:+	chr13:28256292|28261458	circPAN3-7	PAN3	13	28256292	28261458	0.1078	rs7333530	3.45	rs17618342	0.06986	5.87	-1.399	653	3	lasso	0.072	2.1e-07	-1.1799	0.238	1	0	0
chr13_30227412_30283791:-	chr13:30227412|30283791	circKATNAL1-3	KATNAL1	13	30227412	30283791	0.1405	rs73167313	3.36	rs7320179	0.06328	6.03	-1.457	1213	1	top1	0.063	1.2e-06	-1.4567	0.145	1	0	0
chr13_32202527_32194143:+	chr13:32194143|32202527	circFRY-3	FRY	13	32194143	32202527	0.0532	rs7992065	-4.83	rs798988	0.03081	-5.05	-0.220	931	2	lasso	0.034	0.0003	0.6377	0.524	1	0	0
chr13_32442388_32444126:-	chr13:32442388|32444126	circN4BP2L2-4	N4BP2L2	13	32442388	32444126	0.051	rs56404467	-2.91	rs208418	-0.00197	3.82	0.974	586	1	lasso	0.00063	0.27	1.0650	0.287	1	0	0
chr13_32480590_32522270:-	chr13:32480590|32522270	circN4BP2L2-6	N4BP2L2	13	32480590	32522270	0.5146	rs35247299	-2.73	rs11620547	0.37727	12.06	-0.921	630	1	top1	0.38	8.6e-38	-0.9210	0.357	1	0	0
chr13_32755956_32701323:+	chr13:32701323|32755956	circPDS5B-4	PDS5B	13	32701323	32755956	0.0251	rs116942307	2.85	rs1929937	0.00393	-3.49	0.401	625	1	top1	0.0039	0.12	-0.4010	0.688	1	0	0
chr13_35805699_35836141:-	chr13:35805699|35836141	circDCLK1-4	DCLK1	13	35805699	35836141	0.0957	rs7985724	-4.28	rs9574729	0.03626	-4.17	1.728	1159	1	top1	0.036	0.0002	-1.7280	0.084	1	0	0
chr13_39727548_39694634:+	chr13:39694634|39727548	circCOG6-3	COG6	13	39694634	39727548	0.0579	rs77869001	3.79	rs9315719	0.02329	-4.08	-0.382	1034	1	top1	0.023	0.0025	0.3820	0.702	1	0	0
chr13_40826506_40855815:-	chr13:40826506|40855815	circTPTE2P5-2	TPTE2P5	13	40826506	40855815	0.0623	rs9594428	2.82	rs61962752	0.00949	4.35	-2.015	673	18	enet	0.03	0.00073	-0.8096	0.418	1	0	0
chr13_40836597_40855815:-	chr13:40836597|40855815	circTPTE2P5-4	TPTE2P5	13	40836597	40855815	0.0355	rs9594428	2.84	rs1571115	0.03077	4.16	-0.552	653	1	top1	0.031	0.00058	-0.5520	0.581	1	0	0
chr13_41320824_41316846:+	chr13:41316846|41320824	circNAA16-1	NAA16	13	41316846	41320824	0.0517	rs4341665	-5.27	rs4304932	0.01418	-4.18	-2.221	676	1	top1	0.014	0.015	2.2210	0.0264	1	0	0
chr13_41372830_41369090:+	chr13:41369090|41372830	circNAA16-8	NAA16	13	41369090	41372830	0.1423	rs4341665	-5.27	rs9590583	0.08259	5.63	1.093	768	1	top1	0.083	2.8e-08	1.0930	0.274	1	0	0
chr13_41761128_41811340:-	chr13:41761128|41811340	circVWA8-6	VWA8	13	41761128	41811340	0.069	rs9525560	-3.20	rs7999970	0.00525	3.87	-0.994	854	3	lasso	0.016	0.01	-0.1364	0.891	1	0	0
chr13_41761128_41819386:-	chr13:41761128|41819386	circVWA8-7	VWA8	13	41761128	41819386	0.0413	rs9525560	-3.20	rs11619622	0.02152	4.05	0.761	875	1	top1	0.022	0.0035	0.7610	0.447	1	0	0
chr13_41761128_41833531:-	chr13:41761128|41833531	circVWA8-8	VWA8	13	41761128	41833531	0.1151	rs9525560	-3.20	rs9562361	0.09070	-6.51	-0.918	913	5	lasso	0.098	1.5e-09	1.1713	0.241	1	0	0
chr13_41777985_41811340:-	chr13:41777985|41811340	circVWA8-10	VWA8	13	41777985	41811340	0.0525	rs9525560	-3.20	rs17637722	0.00475	3.99	0.245	820	1	top1	0.0047	0.1	0.2450	0.806	1	0	0
chr13_41830529_41887361:-	chr13:41830529|41887361	circVWA8-19	VWA8	13	41830529	41887361	0.1184	rs9525560	-3.20	rs7984384	0.11613	6.56	-0.845	904	1	top1	0.12	3.7e-11	-0.8450	0.398	1	0	0
chr13_41865736_41868477:-	chr13:41865736|41868477	circVWA8-20	VWA8	13	41865736	41868477	0.1125	rs9525560	-3.20	rs7335919	0.10278	6.64	-1.449	768	1	top1	0.1	5.3e-10	-1.4490	0.147	1	0	0
chr13_41865736_41891587:-	chr13:41865736|41891587	circVWA8-22	VWA8	13	41865736	41891587	0.0468	rs9525560	-3.20	rs76794363	0.06790	5.24	-0.624	838	1	top1	0.068	4.8e-07	-0.6240	0.533	1	0	0
chr13_42187148_42168440:+	chr13:42168440|42187148	circDGKH-1	DGKH	13	42168440	42187148	0.0748	rs9533083	-3.85	rs347412	0.01241	4.54	0.439	1065	15	enet	0.024	0.0021	1.5529	0.12	1	0	0
chr13_42210765_42194885:+	chr13:42194885|42210765	circDGKH-4	DGKH	13	42194885	42210765	0.1218	rs9533083	-3.85	rs140810605	0.01089	4.23	1.949	1092	1	top1	0.011	0.029	1.9490	0.0513	1	0	0
chr13_45015596_45004305:+	chr13:45004305|45015596	circGPALPP1-1	GPALPP1	13	45004305	45015596	0.0757	rs182868815	4.04	rs9534009	0.01870	4.70	0.314	667	1	top1	0.019	0.006	0.3140	0.754	1	0	0
chr13_45525051_45516143:+	chr13:45516143|45525051	circCOG3-2	COG3	13	45516143	45525051	0.1457	rs117820106	-3.96	rs2985961	0.08007	6.36	0.381	858	46	enet	0.15	8.4e-14	-0.5777	0.563	1	0	0
chr13_45530780_45516143:+	chr13:45516143|45530780	circCOG3-3	COG3	13	45516143	45530780	0.0896	rs117820106	-3.89	rs3014895	0.05019	5.28	0.081	868	21	enet	0.052	1.1e-05	-0.2933	0.769	1	0	0
chr13_49483563_49480219:+	chr13:49480219|49483563	circSETDB2-5	SETDB2	13	49480219	49483563	0.0794	rs4942851	5.12	rs7324622	0.02938	-4.78	-1.857	1056	3	lasso	0.04	0.00011	1.9946	0.0461	1	0	0
chr13_50044651_50075653:-	chr13:50044651|50075653	circDLEU2	DLEU2	13	50044651	50075653	0.0566	rs927817	3.68	rs9568354	0.01513	-4.26	-0.193	725	1	top1	0.015	0.012	0.1930	0.847	1	0	0
chr14_100942838_100913432:+	chr14:100913432|100942838	circMEG8-1	MEG8	14	100913432	100942838	0.1364	rs7155649	3.11	rs34991312	0.08075	5.96	1.133	1044	1	top1	0.081	4e-08	1.133	0.257	1	0	0
chr14_100942838_100935772:+	chr14:100935772|100942838	circMEG8-3	MEG8	14	100935772	100942838	0.0989	rs59040120	-2.71	rs35683125	0.09985	6.34	1.068	999	1	top1	0.1	9.4e-10	1.068	0.286	1	0	0
chr14_100942838_100937403:+	chr14:100937403|100942838	circMEG8-6	MEG8	14	100937403	100942838	0.0871	rs59040120	-2.71	rs34572720	0.04214	4.61	1.044	997	22	enet	0.053	8.3e-06	-0.098	0.922	1	0	0
chr14_100951494_100937403:+	chr14:100937403|100951494	circMEG8-8	MEG8	14	100937403	100951494	0.065	rs12893735	2.70	rs1956727	0.04689	-5.12	0.688	1015	9	enet	0.061	1.8e-06	-0.454	0.65	1	0	0
chr14_100964439_100937403:+	chr14:100937403|100964439	circMEG8-9	MEG8	14	100937403	100964439	0.105	rs12893735	2.70	rs1956736	0.01123	4.42	0.896	1046	28	enet	0.022	0.0035	0.653	0.514	1	0	0
chr14_100951494_100944809:+	chr14:100944809|100951494	circMEG8-13	MEG8	14	100944809	100951494	0.1319	rs59040120	-2.78	rs8015089	0.06377	-6.03	0.865	991	3	lasso	0.086	1.6e-08	-0.238	0.812	1	0	0
chr14_100951494_100947034:+	chr14:100947034|100951494	circMEG8-14	MEG8	14	100947034	100951494	0.1434	rs59040120	-2.77	rs7142100	0.09000	-6.71	0.555	986	34	enet	0.13	2.8e-12	-1.260	0.208	1	0	0
chr14_101906529_101901719:+	chr14:101901719|101906529	circPPP2R5C-3	PPP2R5C	14	101901719	101906529	0.0452	rs35155249	2.97	rs8013848	0.04686	-4.52	0.803	794	1	top1	0.047	2.7e-05	-0.803	0.422	1	0	0
chr14_102195120_102193463:+	chr14:102193463|102195120	circWDR20-1	WDR20	14	102193463	102195120	0.0554	rs12323500	3.61	rs7152627	0.00824	-3.98	1.412	707	21	enet	0.0086	0.046	-1.490	0.136	1	0	0
chr14_102197847_102194938:+	chr14:102194938|102197847	circWDR20-3	WDR20	14	102194938	102197847	0.0329	rs12323500	3.61	rs3759558	0.00447	-3.89	-1.849	709	10	enet	0.011	0.028	-1.848	0.0647	1	0	0
chr14_102959631_102964650:-	chr14:102959631|102964650	circCDC42BPB-1	CDC42BPB	14	102959631	102964650	0.0716	rs4906270	4.30	rs78729611	0.00358	4.55	0.210	798	11	lasso	0.034	0.0003	1.913	0.0557	1	0	0
chr14_105226069_105241414:-	chr14:105226069|105241414	circBRF1-2	BRF1	14	105226069	105241414	0.0918	rs3784238	-2.64	rs2735824	0.08865	-6.00	-2.263	491	1	top1	0.089	8.5e-09	2.263	0.0236	1	0	0
chr14_20354247_20352245:+	chr14:20352245|20354247	circPARP2	PARP2	14	20352245	20354247	0.0632	rs4465523	2.75	rs28436942	0.00146	-4.21	0.555	1203	12	enet	0.0037	0.13	-0.106	0.915	1	0	0
chr14_22909483_22911403:-	chr14:22909483|22911403	circRBM23-3	RBM23	14	22909483	22911403	0.0688	rs118088059	-3.49	rs11157927	0.07252	-5.15	2.350	845	1	top1	0.073	2e-07	-2.350	0.0188	1	0	0
chr14_29599027_29626556:-	chr14:29599027|29626556	circPRKD1	PRKD1	14	29599027	29626556	0.1281	rs17571951	6.15	rs3783301	0.09514	6.15	3.433	723	1	top1	0.095	2.4e-09	3.433	0.000597	0.85968	0	0
chr14_31380467_31387375:-	chr14:31380467|31387375	circHEATR5A-5	HEATR5A	14	31380467	31387375	0.0726	rs79017797	4.53	rs4981092	0.06871	-5.54	2.116	589	1	top1	0.069	4.1e-07	-2.116	0.0343	1	0	0
chr14_34575756_34609742:-	chr14:34575756|34609742	circSNX6-1	SNX6	14	34575756	34609742	0.0933	rs78840120	2.98	rs56022333	0.01506	-4.22	1.099	1058	1	top1	0.015	0.012	-1.099	0.272	1	0	0
chr14_35595634_35659196:-	chr14:35595634|35659196	circRALGAPA1-2	RALGAPA1	14	35595634	35659196	0.1335	rs11627658	2.68	rs28708787	0.26533	9.88	-0.801	535	1	top1	0.27	2.9e-25	-0.801	0.423	1	0	0
chr14_37422949_37247103:+	chr14:37247103|37422949	circMIPOL1-4	MIPOL1	14	37247103	37422949	0.1275	rs12884884	3.90	rs1884777	0.05067	6.00	-0.044	662	26	lasso	0.066	6.6e-07	0.331	0.741	1	0	0
chr14_37308519_37266938:+	chr14:37266938|37308519	circMIPOL1-7	MIPOL1	14	37266938	37308519	0.0558	rs34169316	2.21	rs59740956	0.00917	-2.89	0.575	437	2	lasso	0.038	0.00015	-0.575	0.565	1	0	0
chr14_39064913_39085906:-	chr14:39064913|39085906	circSEC23A-4	SEC23A	14	39064913	39085906	0.074	rs151194210	3.01	rs28699217	0.04958	-5.02	1.303	919	1	top1	0.05	1.6e-05	-1.303	0.193	1	0	0
chr14_39304381_39276934:+	chr14:39276934|39304381	circCTAGE5-3	CTAGE5	14	39276934	39304381	0.0351	rs12232110	3.15	rs4902528	0.02371	-4.35	2.037	813	2	lasso	0.024	0.0022	-2.523	0.0116	1	0	0
chr14_49723952_49709159:+	chr14:49709159|49723952	circKLHDC1-1	KLHDC1	14	49709159	49723952	0.0851	rs61047269	-4.03	rs139466195	-0.00288	3.26	0.692	458	19	enet	0.022	0.0034	3.129	0.00175	1	0	0
chr14_50156999_50204409:-	chr14:50156999|50204409	circSOS2-9	SOS2	14	50156999	50204409	0.0505	rs941608	4.50	rs12896404	0.04143	4.44	-1.654	1037	30	enet	0.047	2.6e-05	-0.682	0.495	1	0	0
chr14_50180572_50204409:-	chr14:50180572|50204409	circSOS2-12	SOS2	14	50180572	50204409	0.0788	rs941608	4.49	rs12894390	0.08956	6.01	-1.540	975	1	top1	0.09	7.1e-09	-1.540	0.124	1	0	0
chr14_50247041_50303017:-	chr14:50247041|50303017	circL2HGDH-1	L2HGDH	14	50247041	50303017	0.0633	rs72677850	-3.48	rs11622100	0.00545	4.19	-1.187	887	21	enet	0.0082	0.05	-1.570	0.116	1	0	0
chr14_50265358_50284033:-	chr14:50265358|50284033	circL2HGDH-2	L2HGDH	14	50265358	50284033	0.0271	rs72677850	-3.46	rs12886516	0.02947	4.31	-0.784	810	1	top1	0.029	0.00075	-0.784	0.433	1	0	0
chr14_50265358_50303017:-	chr14:50265358|50303017	circL2HGDH-3	L2HGDH	14	50265358	50303017	0.0592	rs72677850	-3.40	rs4901011	0.01519	3.84	-0.821	840	25	enet	0.018	0.0069	-1.261	0.207	1	0	0
chr14_50283871_50303017:-	chr14:50283871|50303017	circL2HGDH-4	L2HGDH	14	50283871	50303017	0.053	rs72677850	-3.40	rs28411270	0.02019	3.92	-0.387	798	1	top1	0.02	0.0045	-0.387	0.699	1	0	0
chr14_50614511_50593846:+	chr14:50593846|50614511	circATL1-2	ATL1	14	50593846	50614511	0.1323	rs11620674	-3.58	rs1565839	0.05209	-5.61	0.949	713	7	lasso	0.076	9.1e-08	-0.329	0.742	1	0	0
chr14_51249765_51243856:+	chr14:51243856|51249765	circTMX1	TMX1	14	51243856	51249765	0.0623	rs2999392	-5.18	rs61985120	0.00770	-3.82	-3.301	1017	1	top1	0.0077	0.055	3.301	0.000963	1	0	0
chr14_52600341_52598272:+	chr14:52598272|52600341	circGPR137C	GPR137C	14	52598272	52600341	0.112	rs781375	-4.40	rs72684248	0.00180	4.39	-2.191	636	1	top1	0.0018	0.2	-2.191	0.0284	1	0	0
chr14_52780679_52787871:-	chr14:52780679|52787871	circGNPNAT1-2	GNPNAT1	14	52780679	52787871	0.0696	rs762063	-3.49	rs1254976	0.08202	5.47	1.080	575	1	top1	0.082	3.1e-08	1.080	0.28	1	0	0
chr14_55355222_55354501:+	chr14:55354501|55355222	circFBXO34-2	FBXO34	14	55354501	55355222	0.0663	rs1890256	4.50	rs77977490	-0.00288	3.47	-1.672	1005	10	enet	-0.00054	0.37	1.327	0.184	1	0	0
chr14_55619312_55612019:+	chr14:55612019|55619312	circKTN1-1	KTN1	14	55612019	55619312	0.1246	rs1890256	4.50	rs35531912	0.02665	-5.74	3.533	1127	19	enet	0.088	9.8e-09	-3.014	0.00258	1	0	0
chr14_61052135_61037059:+	chr14:61037059|61052135	circSLC38A6-2	SLC38A6	14	61037059	61052135	0.1034	rs35304386	-3.59	rs117733797	-0.00287	3.89	-0.496	663	7	lasso	0.0011	0.24	1.836	0.0663	1	0	0
chr14_65724323_65721775:+	chr14:65721775|65724323	circFUT8-8	FUT8	14	65721775	65724323	0.0322	rs8013990	4.34	rs4080329	0.00389	-4.05	0.151	775	4	lasso	0.014	0.016	-0.189	0.85	1	0	0
chr14_67122377_67088983:+	chr14:67088983|67122377	circGPHN-5	GPHN	14	67088983	67122377	0.0337	rs116927363	3.00	rs72730407	0.03235	3.97	-0.827	949	1	top1	0.032	0.00043	-0.827	0.408	1	0	0
chr14_71089342_71045133:+	chr14:71045133|71089342	circPCNX1-8	PCNX1	14	71045133	71089342	0.0435	rs2526882	5.14	rs12878013	0.02300	3.98	-1.563	1035	1	top1	0.023	0.0026	-1.563	0.118	1	0	0
chr14_74040645_74029184:+	chr14:74029184|74040645	circBBOF1-1	BBOF1	14	74029184	74040645	0.0551	rs10145258	-3.04	rs2068774	-0.00105	4.07	0.446	1118	11	enet	0.0029	0.16	0.698	0.485	1	0	0
chr14_74894409_74889095:+	chr14:74889095|74894409	circDLST	DLST	14	74889095	74894409	0.053	rs722599	-4.46	rs3759741	0.05813	4.88	4.143	523	1	top1	0.058	3.1e-06	4.143	3.43e-05	0.049392	1	1	down
chr14_75039911_75042477:-	chr14:75039911|75042477	circMLH3-1	MLH3	14	75039911	75042477	0.0417	rs722599	-4.46	rs175012	0.06431	5.23	0.026	553	1	top1	0.064	9.5e-07	0.026	0.979	1	0	0
chr14_75902224_75863667:+	chr14:75863667|75902224	circTTLL5-7	TTLL5	14	75863667	75902224	0.1263	rs4903374	-3.26	rs175894	0.13985	7.47	-1.592	665	1	top1	0.14	3e-13	-1.592	0.111	1	0	0
chr14_76195972_76176623:+	chr14:76176623|76195972	circGPATCH2L-7	GPATCH2L	14	76176623	76195972	0.0515	rs2543366	4.12	rs77636166	0.06645	4.94	2.946	1143	1	top1	0.066	6.3e-07	2.946	0.00322	1	0	0
chr14_77557041_77576915:-	chr14:77557041|77576915	circSPTLC2-2	SPTLC2	14	77557041	77576915	0.0628	rs17825440	3.02	rs7145694	-0.00281	-3.99	1.432	1198	10	lasso	-7.1e-05	0.32	-1.496	0.135	1	0	0
chr14_80497469_80530886:-	chr14:80497469|80530886	circCEP128-1	CEP128	14	80497469	80530886	0.077	rs74630276	2.32	rs8009045	0.06166	5.43	-0.260	1072	1	top1	0.062	1.6e-06	-0.260	0.795	1	0	0
chr14_80895718_80906081:-	chr14:80895718|80906081	circCEP128-5	CEP128	14	80895718	80906081	0.0796	rs117718083	3.23	rs228126	0.10055	6.36	1.010	1063	1	top1	0.1	8.2e-10	1.010	0.312	1	0	0
chr14_88437903_88391381:+	chr14:88391381|88437903	circSPATA7-1	SPATA7	14	88391381	88437903	0.0528	rs724612	4.57	rs7160717	0.05366	4.98	-1.307	831	1	top1	0.054	7.3e-06	-1.307	0.191	1	0	0
chr14_88437903_88416711:+	chr14:88416711|88437903	circSPATA7-4	SPATA7	14	88416711	88437903	0.0326	rs724612	3.93	rs12893601	-0.00281	3.73	1.138	767	23	enet	0.0042	0.12	-1.416	0.157	1	0	0
chr14_88626838_88644511:-	chr14:88626838|88644511	circEML5-1	EML5	14	88626838	88644511	0.0469	rs72697957	3.46	rs12586956	0.00629	3.94	-1.054	569	1	top1	0.0063	0.074	-1.054	0.292	1	0	0
chr14_90644048_90680535:-	chr14:90644048|90680535	circTTC7B-4	TTC7B	14	90644048	90680535	0.2748	rs745467	-4.90	rs8021288	0.20856	8.58	-3.160	1103	37	enet	0.22	1.2e-20	-3.616	0.000299	0.43056	0	0
chr14_92143294_92126122:+	chr14:92126122|92143294	circCPSF2	CPSF2	14	92126122	92143294	0.2052	rs4904871	-3.50	rs58036446	0.07991	-5.58	-1.119	1063	1	top1	0.08	4.7e-08	1.119	0.263	1	0	0
chr14_93487755_93467671:+	chr14:93467671|93487755	circUNC79-2	UNC79	14	93467671	93487755	0.3551	rs10144144	4.73	rs78013287	0.18932	8.24	-0.341	773	4	lasso	0.19	3.9e-18	-0.990	0.322	1	0	0
chr14_93497286_93467671:+	chr14:93467671|93497286	circUNC79-3	UNC79	14	93467671	93497286	0.5231	rs10144144	4.73	rs76783249	0.26478	9.90	-0.374	787	9	lasso	0.3	4.8e-29	-1.385	0.166	1	0	0	down
chr14_96309453_96312159:-	chr14:96309453|96312159	circATG2B-1	ATG2B	14	96309453	96312159	0.1041	rs7160148	3.04	rs8008950	0.07218	-5.80	0.189	906	1	top1	0.072	2.1e-07	-0.189	0.85	1	0	0
chr15_100564692_100565265:-	chr15:100564692|100565265	circLINS1	LINS1	15	100564692	100565265	0.0689	rs7171745	3.62	rs28668152	0.030783	4.46	-0.205	1208	7	lasso	0.032	0.0005	-0.255	0.798462	1	0	0
chr15_101703859_101714963:-	chr15:101703859|101714963	circTARSL2-6	TARSL2	15	101703859	101714963	0.035	rs7495422	-3.69	rs7495447	0.009405	-4.27	-3.003	782	4	lasso	0.023	0.0025	2.983	0.00285	1	0	0
chr15_25111894_25103859:+	chr15:25103859|25111894	circSNHG14-1	SNHG14	15	25103859	25111894	0.1094	rs220033	2.46	rs7496110	0.091424	5.98	-1.223	868	1	top1	0.091	4.9e-09	-1.223	0.22133	1	0	0
chr15_29737264_29762438:-	chr15:29737264|29762438	circTJP1-4	TJP1	15	29737264	29762438	0.0599	rs11853442	-4.18	rs12902476	0.014116	-4.04	1.208	843	1	top1	0.014	0.015	-1.208	0.227047	1	0	0
chr15_33731694_33706919:+	chr15:33706919|33731694	circRYR3-2	RYR3	15	33706919	33731694	0.1256	rs4780175	-3.44	rs17236525	0.122891	-6.21	-2.187	1431	1	top1	0.12	9.5e-12	2.187	0.028743	1	0	0
chr15_34927035_34938813:-	chr15:34927035|34938813	circAQR-8	AQR	15	34927035	34938813	0.0839	rs2917627	5.00	rs2290321	0.047426	-5.25	-0.545	932	1	top1	0.047	2.4e-05	0.545	0.585754	1	0	0
chr15_34932318_34938813:-	chr15:34932318|34938813	circAQR-9	AQR	15	34932318	34938813	0.0582	rs2917627	5.00	rs4924325	0.023547	-4.41	-0.781	921	1	top1	0.024	0.0024	0.781	0.434802	1	0	0
chr15_38474298_38465269:+	chr15:38465269|38474298	circFAM98B-1	FAM98B	15	38465269	38474298	0.0585	rs61047925	4.34	rs11853011	-0.002873	3.06	-4.137	923	100	enet	0.0043	0.11	0.442	0.658249	1	0	0
chr15_40019200_40009614:+	chr15:40009614|40019200	circEIF2AK4-3	EIF2AK4	15	40009614	40019200	0.1129	rs117331963	3.79	rs2412460	0.113168	6.37	-3.330	714	1	top1	0.11	6.7e-11	-3.330	0.000868	1	0	0
chr15_40030456_40025977:+	chr15:40025977|40030456	circEIF2AK4-5	EIF2AK4	15	40025977	40030456	0.0743	rs9630419	-3.52	rs2307101	0.042120	5.16	-0.148	699	17	enet	0.044	4.5e-05	-2.236	0.025323	1	0	0
chr15_42827928_42878684:-	chr15:42827928|42878684	circTTBK2-12	TTBK2	15	42827928	42878684	0.0501	rs11854668	-2.61	rs8028785	0.082607	-5.60	-0.348	367	1	top1	0.083	2.8e-08	0.348	0.72784	1	0	0
chr15_42872611_42878684:-	chr15:42872611|42878684	circTTBK2-14	TTBK2	15	42872611	42878684	0.0632	rs11854668	-2.61	rs2412748	0.090247	-6.03	-0.814	321	1	top1	0.09	6.2e-09	0.814	0.415645	1	0	0
chr15_43169677_43148755:+	chr15:43148755|43169677	circTMEM62-5	TMEM62	15	43148755	43169677	0.0344	rs28702649	-5.65	rs4924702	0.007274	-3.76	-1.412	341	3	lasso	0.028	0.001	0.506	0.612563	1	0	0
chr15_45255330_45255998:-	chr15:45255330|45255998	circAC051619.5	AC051619.5	15	45255330	45255998	0.0455	rs111459698	2.31	rs12908581	0.036280	-5.15	0.244	621	1	top1	0.036	0.0002	-0.244	0.807231	1	0	0
chr15_45363900_45369521:-	chr15:45363900|45369521	circGATM-1	GATM	15	45363900	45369521	0.0318	rs10152942	2.50	rs2486288	0.044535	-4.50	-0.761	580	1	top1	0.045	4.2e-05	0.761	0.446657	1	0	0
chr15_49996677_50107008:-	chr15:49996677|50107008	circATP8B4-6	ATP8B4	15	49996677	50107008	0.0806	rs6493409	-3.82	rs74680507	-0.002753	3.73	-0.601	1240	40	enet	0.0032	0.15	-0.171	0.864465	1	0	0
chr15_50586392_50592626:-	chr15:50586392|50592626	circTRPM7-5	TRPM7	15	50586392	50592626	0.0503	rs66602670	3.20	rs28642809	0.035288	4.94	1.618	926	25	enet	0.046	3e-05	1.226	0.220053	1	0	0
chr15_50643340_50663046:-	chr15:50643340|50663046	circTRPM7-11	TRPM7	15	50643340	50663046	0.0581	rs12591438	4.10	rs71397503	0.006584	4.23	-0.205	961	1	top1	0.0066	0.07	-0.205	0.837572	1	0	0
chr15_50719940_50749746:-	chr15:50719940|50749746	circSPPL2A-1	SPPL2A	15	50719940	50749746	0.0637	rs7170302	4.25	rs17645523	0.003948	3.78	1.201	970	1	top1	0.0039	0.12	1.201	0.229751	1	0	0
chr15_51451645_51453641:-	chr15:51451645|51453641	circDMXL2-1	DMXL2	15	51451645	51453641	0.0529	rs11636403	4.29	rs4436729	0.036405	4.26	-3.237	814	1	top1	0.036	0.0002	-3.237	0.001208	1	0	0
chr15_55439472_55467161:-	chr15:55439472|55467161	circDNAAF4-3	DNAAF4	15	55439472	55467161	0.0787	rs76105455	3.76	rs12903949	0.017704	4.37	-0.862	1067	11	lasso	0.032	0.00048	-0.395	0.693081	1	0	0
chr15_56394834_56388472:+	chr15:56388472|56394834	circTEX9-2	TEX9	15	56388472	56394834	0.0849	rs1631474	4.56	rs62022133	0.094588	-6.23	3.806	837	1	top1	0.095	2.6e-09	-3.806	0.000141	0.20304	0	0
chr15_56412436_56388472:+	chr15:56388472|56412436	circTEX9-3	TEX9	15	56388472	56412436	0.0965	rs1631474	4.56	rs795793	0.091662	6.43	-1.973	865	15	enet	0.11	2.7e-10	-0.381	0.703556	1	0	0
chr15_56666395_56678821:-	chr15:56666395|56678821	circZNF280D-1	ZNF280D	15	56666395	56678821	0.0759	rs1631474	4.56	rs7165211	0.033031	4.98	0.402	638	1	top1	0.033	0.00038	0.402	0.687684	1	0	0
chr15_59671183_59680308:-	chr15:59671183|59680308	circBNIP2	BNIP2	15	59671183	59680308	0.053	rs12910751	-3.14	rs12899180	0.008064	4.36	-2.130	925	1	top1	0.0081	0.051	-2.130	0.033172	1	0	0
chr15_61977082_62013992:-	chr15:61977082|62013992	circVPS13C-2	VPS13C	15	61977082	62013992	0.0387	rs2059466	3.05	rs12443311	0.034663	4.20	1.711	906	1	top1	0.035	0.00028	1.711	0.087081	1	0	0
chr15_62007308_62013992:-	chr15:62007308|62013992	circVPS13C-6	VPS13C	15	62007308	62013992	0.0431	rs2059466	3.05	rs72747849	0.003686	3.80	0.702	846	1	top1	0.0037	0.13	0.702	0.482679	1	0	0
chr15_63622815_63624327:-	chr15:63622815|63624327	circHERC1-1	HERC1	15	63622815	63624327	0.0294	rs189796809	-3.42	rs62020829	0.007969	4.10	0.191	834	1	top1	0.008	0.052	0.191	0.848526	1	0	0
chr15_63664470_63666472:-	chr15:63664470|63666472	circHERC1-4	HERC1	15	63664470	63666472	0.0371	rs111877333	-3.43	rs79720097	0.018600	3.94	-0.645	838	4	lasso	0.02	0.0043	-0.554	0.579311	1	0	0
chr15_63674342_63675093:-	chr15:63674342|63675093	circHERC1-5	HERC1	15	63674342	63675093	0.0999	rs117707716	3.08	rs74020820	0.056851	5.65	0.069	834	12	lasso	0.072	2.1e-07	0.418	0.675881	1	0	0
chr15_63764096_63775649:-	chr15:63764096|63775649	circHERC1-20	HERC1	15	63764096	63775649	0.0323	rs141618628	-3.25	rs7169217	0.004359	3.78	-1.752	930	1	top1	0.0044	0.11	-1.752	0.079774	1	0	0
chr15_63774694_63775649:-	chr15:63774694|63775649	circHERC1-21	HERC1	15	63774694	63775649	0.0587	rs141618628	-3.27	rs1142731	0.013475	-4.34	-1.443	912	1	top1	0.013	0.017	1.443	0.14902	1	0	0
chr15_64203082_64216713:-	chr15:64203082|64216713	circCSNK1G1-3	CSNK1G1	15	64203082	64216713	0.0534	rs4777185	4.41	rs12899002	-0.002766	3.60	-0.745	586	2	lasso	0.0028	0.16	-0.743	0.457504	1	0	0
chr15_65700544_65701890:-	chr15:65700544|65701890	circDENND4A-3	DENND4A	15	65700544	65701890	0.0782	rs62014433	3.64	rs17810074	0.071079	5.58	-1.220	539	1	top1	0.071	2.6e-07	-1.220	0.222465	1	0	0
chr15_65722848_65732818:-	chr15:65722848|65732818	circDENND4A-8	DENND4A	15	65722848	65732818	0.0297	rs62014433	3.64	rs16948859	0.015012	-3.90	2.354	552	6	enet	0.019	0.0055	-2.759	0.005792	1	0	0
chr15_66349060_66352207:-	chr15:66349060|66352207	circTIPIN-1	TIPIN	15	66349060	66352207	0.0512	rs117351730	3.73	rs4392012	0.000401	-4.22	-0.364	1034	2	lasso	0.023	0.0026	0.851	0.394828	1	0	0
chr15_71951777_72010447:-	chr15:71951777|72010447	circMYO9A-9	MYO9A	15	71951777	72010447	0.0798	rs11857093	-2.80	rs35713471	-0.001839	3.67	-1.984	537	20	enet	0.008	0.052	-0.890	0.373372	1	0	0
chr15_75873568_75854386:+	chr15:75854386|75873568	circUBE2Q2-1	UBE2Q2	15	75854386	75873568	0.1146	rs187392769	-2.43	rs12593806	0.119909	-6.64	1.377	658	1	top1	0.12	1.7e-11	-1.377	0.168512	1	0	0
chr15_75883424_75854386:+	chr15:75854386|75883424	circUBE2Q2-2	UBE2Q2	15	75854386	75883424	0.1697	rs187392769	-2.39	rs2047866	0.144875	-7.34	1.300	669	1	top1	0.14	1.1e-13	-1.300	0.193601	1	0	0
chr15_75897061_75854386:+	chr15:75854386|75897061	circUBE2Q2-4	UBE2Q2	15	75854386	75897061	0.1186	rs187392769	-2.41	rs2047866	0.081227	-5.64	1.300	695	1	top1	0.081	3.6e-08	-1.300	0.193601	1	0	0
chr15_75883424_75859878:+	chr15:75859878|75883424	circUBE2Q2-6	UBE2Q2	15	75859878	75883424	0.0492	rs11853792	-2.27	rs11072562	0.025494	4.56	1.134	661	1	lasso	0.03	0.00072	1.134	0.256795	1	0	0	up
chr15_75883424_75868951:+	chr15:75868951|75883424	circUBE2Q2-8	UBE2Q2	15	75868951	75883424	0.0456	rs11853792	-2.27	rs11636251	0.008793	4.03	-1.110	640	2	lasso	0.026	0.0015	-0.543	0.587138	1	0	0
chr15_75943572_76011286:-	chr15:75943572|76011286	circNRG4-1	NRG4	15	75943572	76011286	0.0819	rs2469559	3.77	rs2593302	-0.002700	4.43	1.185	828	13	lasso	-0.0025	0.73	0.825	0.409355	1	0	0
chr15_76225849_76295737:-	chr15:76225849|76295737	circETFA-1	ETFA	15	76225849	76295737	0.0612	rs78181637	4.22	rs2056251	0.030918	4.66	-0.840	768	1	top1	0.031	0.00057	-0.840	0.400908	1	0	0
chr15_76274412_76295737:-	chr15:76274412|76295737	circETFA-3	ETFA	15	76274412	76295737	0.0795	rs78181637	4.22	rs77031154	0.022653	5.17	2.775	728	5	lasso	0.027	0.0012	3.130	0.001748	1	0	0
chr15_76574158_76665789:-	chr15:76574158|76665789	circSCAPER-2	SCAPER	15	76574158	76665789	0.0329	rs78181637	4.22	rs35138393	0.049546	4.27	-1.311	716	1	top1	0.05	1.6e-05	-1.311	0.189858	1	0	0
chr15_79833526_79889354:-	chr15:79833526|79889354	circAC021483.1	AC021483.1	15	79833526	79889354	0.0788	rs4778581	-3.85	rs4778733	0.014174	4.52	-0.377	1131	1	top1	0.014	0.015	-0.377	0.706174	1	0	0
chr15_80970462_80982182:-	chr15:80970462|80982182	circMESD-1	MESD	15	80970462	80982182	0.0718	rs941984	-3.57	rs16972657	0.066261	5.18	0.067	713	5	lasso	0.07	3.3e-07	0.759	0.447892	1	0	0
chr15_82826846_82813103:+	chr15:82813103|82826846	circWHAMM-3	WHAMM	15	82813103	82826846	0.063	rs4779050	6.25	rs12907913	0.007874	3.65	1.638	749	14	enet	0.023	0.0024	-1.217	0.223418	1	0	0
chr15_84538532_84546277:-	chr15:84538532|84546277	circUBE2Q2P1-1	UBE2Q2P1	15	84538532	84546277	0.1412	rs11638554	-7.27	rs58886379	0.122760	-6.78	2.804	442	1	top1	0.12	9.7e-12	-2.804	0.005047	1	0	0
chr15_84538532_84555070:-	chr15:84538532|84555070	circUBE2Q2P1-2	UBE2Q2P1	15	84538532	84555070	0.1327	rs11638554	-7.27	rs11073859	0.020290	-4.32	2.537	452	1	top1	0.02	0.0044	-2.537	0.011181	1	0	0
chr15_85098036_85075862:+	chr15:85075862|85098036	circPDE8A-6	PDE8A	15	85075862	85098036	0.0391	rs4842996	-4.82	rs12902942	0.032676	4.37	-0.047	1040	1	top1	0.033	0.00041	-0.047	0.962513	1	0	0
chr15_85121014_85113873:+	chr15:85113873|85121014	circPDE8A-12	PDE8A	15	85113873	85121014	0.0529	rs8187763	2.83	rs2060785	0.007573	3.57	0.703	931	3	lasso	0.011	0.026	0.494	0.621454	1	0	0
chr15_85710645_85664563:+	chr15:85664563|85710645	circAKAP13-2	AKAP13	15	85664563	85710645	0.0498	rs6496239	-2.99	rs11637216	-0.002142	-4.11	0.673	1394	8	lasso	0.013	0.018	-1.504	0.132456	1	0	0
chr15_85693451_85682158:+	chr15:85682158|85693451	circAKAP13-3	AKAP13	15	85682158	85693451	0.0787	rs6496239	-2.99	rs12324721	0.073521	5.86	-0.878	1317	1	top1	0.074	1.6e-07	-0.878	0.379944	1	0	0
chr15_85710645_85684741:+	chr15:85684741|85710645	circAKAP13-5	AKAP13	15	85684741	85710645	0.0518	rs6496239	-2.99	rs4843086	0.056844	5.12	0.633	1348	1	top1	0.057	4e-06	0.633	0.526734	1	0	0
chr15_87908489_87940753:-	chr15:87908489|87940753	circNTRK3-1	NTRK3	15	87908489	87940753	0.0805	rs12593314	3.89	rs1991980	0.000920	-3.98	0.800	736	9	enet	0.017	0.0083	-0.977	0.328353	1	0	0
chr15_89387881_89386789:+	chr15:89386789|89387881	circMIR9-3HG-1	MIR9-3HG	15	89386789	89387881	0.0693	rs7178152	-6.32	rs748223	-0.002561	4.07	-0.370	713	11	lasso	0.0017	0.21	2.019	0.043522	1	0	0
chr15_90219891_90217439:+	chr15:90217439|90219891	circSEMA4B-1	SEMA4B	15	90217439	90219891	0.0976	rs80192284	-3.49	rs1543115	0.050563	4.70	0.118	939	1	top1	0.051	1.3e-05	0.118	0.906068	1	0	0
chr15_90443478_90439332:+	chr15:90439332|90443478	circIQGAP1-1	IQGAP1	15	90439332	90443478	0.0502	rs80350217	-4.11	rs55978751	0.026756	-4.35	0.636	898	1	top1	0.027	0.0013	-0.636	0.524776	1	0	0
chr15_90492711_90486954:+	chr15:90486954|90492711	circIQGAP1-4	IQGAP1	15	90486954	90492711	0.2532	rs16944586	2.89	rs2158407	0.296131	10.81	1.206	889	16	enet	0.32	1.4e-30	1.268	0.204844	1	0	0
chr15_94402019_94345129:+	chr15:94345129|94402019	circMCTP2-2	MCTP2	15	94345129	94402019	0.0717	rs4984349	3.18	rs60453487	0.015211	4.28	-0.427	1149	36	enet	0.017	0.0084	-0.846	0.397401	1	0	0
chr15_95256674_95289554:-	chr15:95256674|95289554	circLINC01197-1	LINC01197	15	95256674	95289554	0.1336	rs116881649	4.24	rs1530456	0.064749	5.71	-0.250	914	5	lasso	0.071	2.6e-07	-0.832	0.405496	1	0	0
chr16_10431455_10428868:+	chr16:10428868|10431455	circATF7IP2-2	ATF7IP2	16	10428868	10431455	0.0715	rs7186110	-3.22	rs6497991	9.00e-02	-5.88	-0.563	1105	1	top1	0.09	6.5e-09	0.563	0.573	1	0	0
chr16_12278036_12199601:+	chr16:12199601|12278036	circSNX29	SNX29	16	12199601	12278036	0.0865	rs62037701	-4.66	rs4238614	7.75e-02	5.33	-1.210	1204	1	top1	0.077	7.5e-08	-1.210	0.226	1	0	0
chr16_1809238_1809833:-	chr16:1809238|1809833	circHAGH	HAGH	16	1809238	1809833	0.0933	rs1003904	-3.59	rs1629534	8.00e-02	-5.98	-2.277	1217	1	top1	0.08	4.6e-08	2.277	0.0228	1	0	0
chr16_18815175_18819654:-	chr16:18815175|18819654	circSMG1-1	SMG1	16	18815175	18819654	0.2486	rs12923617	1.99	rs2925508	4.06e-01	12.01	-1.338	425	38	enet	0.41	2e-42	-0.991	0.322	1	0	0
chr16_18841565_18845651:-	chr16:18841565|18845651	circSMG1-4	SMG1	16	18841565	18845651	0.0853	rs12923617	1.99	rs12102883	5.94e-02	6.14	1.608	480	12	lasso	0.07	3.1e-07	1.642	0.101	1	0	0
chr16_18845429_18850467:-	chr16:18845429|18850467	circSMG1-6	SMG1	16	18845429	18850467	0.0562	rs12923617	1.99	rs28678732	3.07e-02	-4.59	1.776	488	7	lasso	0.034	0.0003	-1.850	0.0643	1	0	0
chr16_19647882_19616114:+	chr16:19616114|19647882	circC16orf62-8	C16orf62	16	19616114	19647882	0.1171	rs138061901	4.51	rs62024069	8.53e-02	6.21	-3.635	976	1	top1	0.085	1.6e-08	-3.635	0.000278	0.40032	0	0
chr16_19647882_19628637:+	chr16:19628637|19647882	circC16orf62-12	C16orf62	16	19628637	19647882	0.0553	rs138061901	4.51	rs3764319	4.01e-02	-4.63	1.596	940	1	top1	0.04	9.8e-05	-1.596	0.11	1	0	0
chr16_22131729_22131205:+	chr16:22131205|22131729	circVWA3A-1	VWA3A	16	22131205	22131729	0.0351	rs62046059	-3.07	rs7192737	1.77e-02	-3.98	1.554	363	11	enet	0.024	0.002	-1.895	0.0581	1	0	0
chr16_22225975_22225654:+	chr16:22225654|22225975	circEEF2K-1	EEF2K	16	22225654	22225975	0.0618	rs144397299	3.25	rs4783443	6.95e-02	-5.31	-0.491	326	1	top1	0.07	3.5e-07	0.491	0.623	1	0	0
chr16_24035547_23988508:+	chr16:23988508|24035547	circPRKCB-1	PRKCB	16	23988508	24035547	0.0564	rs6497725	4.90	rs7198121	2.92e-02	4.32	-0.279	1031	1	top1	0.029	0.00078	-0.279	0.78	1	0	0
chr16_24154857_24112973:+	chr16:24112973|24154857	circPRKCB-7	PRKCB	16	24112973	24154857	0.0931	rs2283540	4.81	rs412499	4.64e-02	-4.38	-0.300	980	1	top1	0.046	2.9e-05	0.300	0.764	1	0	0
chr16_25151615_25128475:+	chr16:25128475|25151615	circLCMT1-1	LCMT1	16	25128475	25151615	0.1057	rs4787670	-2.37	rs57249693	-1.09e-03	-4.06	0.053	849	33	enet	0.02	0.0051	-0.510	0.61	1	0	0
chr16_31723353_31722626:+	chr16:31722626|31723353	circZNF720-1	ZNF720	16	31722626	31723353	0.0487	rs1995743	-2.86	rs76385583	5.31e-02	-4.56	0.561	589	31	enet	0.065	8.4e-07	-0.496	0.62	1	0	0
chr16_31753900_31722626:+	chr16:31722626|31753900	circZNF720-2	ZNF720	16	31722626	31753900	0.058	rs1995743	-2.87	rs76385583	6.69e-02	-4.97	0.561	608	1	top1	0.067	5.8e-07	-0.561	0.575	1	0	0
chr16_53274302_53254438:+	chr16:53254438|53274302	circCHD9-16	CHD9	16	53254438	53274302	0.0998	rs12149668	-2.91	rs7204230	1.05e-01	6.63	-2.306	690	22	enet	0.11	6.4e-11	-2.420	0.0155	1	0	0
chr16_53447106_53442658:+	chr16:53442658|53447106	circRBL2-5	RBL2	16	53442658	53447106	0.0652	rs35618081	3.57	rs4146344	5.92e-02	-5.01	0.673	690	1	top1	0.059	2.5e-06	-0.673	0.501	1	0	0
chr16_56355081_56351384:+	chr16:56351384|56355081	circGNAO1	GNAO1	16	56351384	56355081	0.1883	rs2432539	4.20	rs180989590	-2.76e-03	4.73	-1.022	824	21	enet	0.034	0.00034	-2.106	0.0352	1	0	0
chr16_58576463_58583182:-	chr16:58576463|58583182	circCNOT1-2	CNOT1	16	58576463	58583182	0.0405	rs154433	-5.58	rs11867022	3.17e-02	-3.98	4.533	1078	1	top1	0.032	0.00049	-4.533	5.82e-06	0.0083808	1	1
chr16_68191775_68166843:+	chr16:68166843|68191775	circNFATC3-9	NFATC3	16	68166843	68191775	0.0411	rs61593058	5.07	rs78587942	2.58e-02	-3.77	3.630	565	1	top1	0.026	0.0015	-3.630	0.000283	0.40752	0	0
chr16_69167185_69160356:+	chr16:69160356|69167185	circUTP4-3	UTP4	16	69160356	69167185	0.0443	rs13331198	4.78	rs2288039	2.19e-02	-5.07	3.858	561	1	top1	0.022	0.0032	-3.858	0.000114	0.16416	0	0
chr16_70010751_70018097:-	chr16:70010751|70018097	circPDXDC2P-NPIPB14P	PDXDC2P-NPIPB14P	16	70010751	70018097	0.1348	rs57629257	4.58	rs7189768	1.19e-01	-6.60	-0.260	407	8	lasso	0.12	8.6e-12	-0.233	0.816	1	0	0
chr16_71678755_71681905:-	chr16:71678755|71681905	circPHLPP2-5	PHLPP2	16	71678755	71681905	0.1899	rs62053068	-4.86	rs72801729	7.28e-02	6.70	1.872	652	11	lasso	0.1	5.2e-10	2.521	0.0117	1	0	0
chr16_71684476_71714801:-	chr16:71684476|71714801	circPHLPP2-6	PHLPP2	16	71684476	71714801	0.0343	rs62053068	-4.86	rs11646524	2.17e-02	4.61	0.519	698	3	lasso	0.049	1.6e-05	-0.709	0.479	1	0	0
chr16_71745144_71745614:-	chr16:71745144|71745614	circAP1G1-2	AP1G1	16	71745144	71745614	0.0424	rs113111181	-4.19	rs889568	1.56e-03	-3.61	3.473	668	5	lasso	0.0039	0.12	-2.522	0.0117	1	0	0
chr16_74459682_74463479:-	chr16:74459682|74463479	circGLG1-1	GLG1	16	74459682	74463479	0.1814	rs8058437	-4.23	rs2303275	2.00e-01	8.67	-3.137	648	1	top1	0.2	9.3e-19	-3.137	0.00171	1	0	0
chr16_75411825_75414695:-	chr16:75411825|75414695	circCFDP1-2	CFDP1	16	75411825	75414695	0.053	rs75962414	-3.15	rs34532060	2.63e-02	4.59	-0.938	1167	23	enet	0.043	5.7e-05	1.705	0.0882	1	0	0
chr16_7676838_7587247:+	chr16:7587247|7676838	circRBFOX1-6	RBFOX1	16	7587247	7676838	0.16	rs79478621	-5.26	rs11643742	9.53e-02	6.33	-1.777	1993	1	top1	0.095	2.3e-09	-1.777	0.0756	1	0	0
chr16_76449858_76448012:+	chr16:76448012|76449858	circCNTNAP4-1	CNTNAP4	16	76448012	76449858	0.0371	rs13339334	-3.98	rs17679358	3.92e-02	4.76	-1.658	1119	1	top1	0.039	0.00012	-1.658	0.0973	1	0	0
chr16_76452769_76448012:+	chr16:76448012|76452769	circCNTNAP4-2	CNTNAP4	16	76448012	76452769	0.0513	rs13339334	-3.98	rs4300675	3.85e-02	5.21	-0.656	1122	9	enet	0.061	1.8e-06	-1.935	0.053	1	0	0
chr16_76462105_76448012:+	chr16:76448012|76462105	circCNTNAP4-3	CNTNAP4	16	76448012	76462105	0.0554	rs13339334	-3.98	rs35839511	2.33e-02	5.19	-2.146	1131	1	top1	0.023	0.0025	-2.146	0.0319	1	0	0
chr16_76495066_76452508:+	chr16:76452508|76495066	circCNTNAP4-5	CNTNAP4	16	76452508	76495066	0.0791	rs13339334	-3.98	rs12443761	-2.88e-04	4.32	-1.824	1168	47	enet	0.015	0.013	-1.990	0.0466	1	0	0
chr16_76635623_76535545:+	chr16:76535545|76635623	circCNTNAP4-6	CNTNAP4	16	76535545	76635623	0.0551	rs35330137	-3.87	rs17767530	-2.83e-03	3.53	-1.981	1396	3	lasso	0.00019	0.3	-1.687	0.0916	1	0	0
chr16_87748673_87762040:-	chr16:87748673|87762040	circKLHDC4	KLHDC4	16	87748673	87762040	0.1767	rs9924812	4.26	rs9933061	1.93e-02	5.56	-2.347	1313	16	enet	0.093	3.7e-09	-2.414	0.0158	1	0	0
chr16_87984259_87975048:+	chr16:87975048|87984259	circBANP-1	BANP	16	87975048	87984259	0.0913	rs7197156	3.12	rs7194122	-7.29e-05	4.42	-0.653	1008	4	lasso	0.0047	0.1	-1.673	0.0943	1	0	0
chr16_89900794_89892193:+	chr16:89892193|89900794	circTCF25-1	TCF25	16	89892193	89900794	0.037	rs11076631	-5.96	rs11645970	2.36e-02	-4.24	-1.487	1198	1	top1	0.024	0.0023	1.487	0.137	1	0	0
chr16_89900794_89895038:+	chr16:89895038|89900794	circTCF25-2	TCF25	16	89895038	89900794	0.0354	rs11076631	-5.96	rs62056100	4.57e-02	-4.22	-1.734	1196	1	top1	0.046	3.4e-05	1.734	0.0829	1	0	0
chr16_9798277_9841104:-	chr16:9798277|9841104	circGRIN2A-1	GRIN2A	16	9798277	9841104	0.091	rs9926049	6.29	rs9934477	1.14e-01	-6.81	5.971	1295	1	top1	0.11	6e-11	-5.971	2.36e-09	3.3984e-06	1	1
chr16_9822264_9841104:-	chr16:9822264|9841104	circGRIN2A-3	GRIN2A	16	9822264	9841104	0.0772	rs9926049	6.29	rs8055791	8.82e-02	-5.66	4.968	1210	1	top1	0.088	9.2e-09	-4.968	6.76e-07	0.00097344	1	0
chr16_9834105_9841104:-	chr16:9834105|9841104	circGRIN2A-5	GRIN2A	16	9834105	9841104	0.0432	rs9926049	6.29	rs8055791	-1.90e-03	-3.84	4.968	1164	5	lasso	0.0014	0.22	-5.212	1.87e-07	0.00026928	1	0
chr17_12113360_12081356:+	chr17:12081356|12113360	circMAP2K4-5	MAP2K4	17	12081356	12113360	0.043	rs60907119	3.59	rs7216699	3.43e-02	-3.75	-0.184	739	1	top1	0.034	0.0003	0.18400	0.854	1	0	0
chr17_18889877_18865469:+	chr17:18865469|18889877	circPRPSAP2-4	PRPSAP2	17	18865469	18889877	0.0284	rs2472708	-4.74	rs8070707	7.31e-03	-3.56	4.146	441	1	top1	0.0073	0.06	-4.14600	3.38e-05	0.048672	1	1
chr17_19671956_19651547:+	chr17:19651547|19671956	circALDH3A2-2	ALDH3A2	17	19651547	19671956	0.0423	rs7405847	-4.46	rs2245639	5.27e-02	4.69	-0.275	562	1	top1	0.053	8.7e-06	-0.27500	0.783	1	0	0
chr17_20110562_20017987:+	chr17:20017987|20110562	circSPECC1-1	SPECC1	17	20017987	20110562	0.1706	rs9891739	-5.60	rs10083840	1.08e-01	6.40	2.668	664	1	top1	0.11	2e-10	2.66800	0.00763	1	0	0
chr17_21011151_21015899:-	chr17:21011151|21015899	circUSP22-2	USP22	17	21011151	21015899	0.0808	rs899340	-3.07	rs12452171	4.23e-02	5.08	2.789	579	30	enet	0.061	1.8e-06	1.51498	0.13	1	0	0
chr17_2282647_2283735:-	chr17:2282647|2283735	circSMG6-1	SMG6	17	2282647	2283735	0.0586	rs12943566	-6.34	rs2641442	1.51e-03	-3.05	-5.248	780	6	lasso	0.0015	0.22	0.00548	0.996	1	0	0
chr17_27309272_27304780:+	chr17:27304780|27309272	circWSB1-2	WSB1	17	27304780	27309272	0.0777	rs117793379	1.61	rs7221912	5.99e-02	5.10	-0.352	755	7	lasso	0.076	1.1e-07	-0.30043	0.764	1	0	0
chr17_29510992_29482197:+	chr17:29482197|29510992	circTAOK1-8	TAOK1	17	29482197	29510992	0.0876	rs35286338	-4.66	rs9896579	3.80e-02	4.96	-1.160	514	25	enet	0.065	8.8e-07	-1.78867	0.0737	1	0	0
chr17_30610942_30607552:+	chr17:30607552|30610942	circAC005562.1	AC005562.1	17	30607552	30610942	0.1158	rs186262	4.61	rs9900696	2.01e-02	5.36	-1.277	519	1	top1	0.02	0.0046	-1.27724	0.202	1	0	0
chr17_30759539_30734897:+	chr17:30734897|30759539	circSUZ12P1-1	SUZ12P1	17	30734897	30759539	0.0303	rs186262	4.61	rs999798	7.72e-03	-3.71	-2.025	616	23	enet	0.022	0.0032	0.44636	0.655	1	0	0
chr17_30769965_30734897:+	chr17:30734897|30769965	circSUZ12P1-2	SUZ12P1	17	30734897	30769965	0.0624	rs186262	4.61	rs8067035	1.75e-02	-4.17	-2.124	618	5	enet	0.04	9.4e-05	0.88477	0.376	1	0	0
chr17_30784892_30734897:+	chr17:30734897|30784892	circSUZ12P1-3	SUZ12P1	17	30734897	30784892	0.0974	rs186262	4.61	rs8067035	6.41e-02	-5.23	-2.124	621	1	top1	0.064	9.8e-07	2.12400	0.0337	1	0	0
chr17_30769965_30743301:+	chr17:30743301|30769965	circSUZ12P1-4	SUZ12P1	17	30743301	30769965	0.1043	rs186262	4.61	rs73267833	1.03e-01	6.80	-1.018	592	1	top1	0.1	5e-10	-1.01800	0.309	1	0	0
chr17_30769965_30759491:+	chr17:30759491|30769965	circSUZ12P1-5	SUZ12P1	17	30759491	30769965	0.1205	rs216455	-4.54	rs73267873	2.14e-01	9.27	-2.527	569	11	lasso	0.23	1.4e-21	-2.21743	0.0266	1	0	0
chr17_31169997_31155983:+	chr17:31155983|31169997	circNF1-2	NF1	17	31155983	31169997	0.022	rs9915181	-1.43	rs2952984	3.30e-02	3.94	0.112	322	1	top1	0.033	0.00038	0.11200	0.911	1	0	0
chr17_31182665_31155983:+	chr17:31155983|31182665	circNF1-3	NF1	17	31155983	31182665	0.0274	rs73277714	-1.42	rs8069051	1.81e-02	4.91	0.162	330	1	top1	0.018	0.0068	0.16200	0.871	1	0	0
chr17_31206371_31155983:+	chr17:31155983|31206371	circNF1-4	NF1	17	31155983	31206371	0.0533	rs9915181	-1.66	rs2952984	-1.81e-03	4.02	0.112	359	1	top1	-0.0018	0.54	0.11200	0.911	1	0	0
chr17_31206371_31181422:+	chr17:31181422|31206371	circNF1-6	NF1	17	31181422	31206371	0.0949	rs8074165	-1.46	rs4239229	1.78e-01	-8.18	0.078	351	6	lasso	0.18	5e-17	-0.07362	0.941	1	0	0
chr17_32031458_32030656:+	chr17:32030656|32031458	circLRRC37B-2	LRRC37B	17	32030656	32031458	0.06	rs140289312	-3.51	rs6505269	8.73e-04	-3.90	1.622	498	27	enet	0.025	0.0019	0.82578	0.409	1	0	0
chr17_32183272_32171043:+	chr17:32171043|32183272	circRHOT1-2	RHOT1	17	32171043	32183272	0.2159	rs35677406	-4.46	rs78852322	1.80e-01	8.10	-0.636	519	1	top1	0.18	7e-17	-0.63600	0.525	1	0	0
chr17_32738253_32749006:-	chr17:32738253|32749006	circMYO1D-7	MYO1D	17	32738253	32749006	0.0392	rs116869987	2.32	rs2470214	2.16e-02	4.32	1.730	621	3	lasso	0.043	5.6e-05	1.84770	0.0646	1	0	0
chr17_37283267_37289528:-	chr17:37283267|37289528	circACACA-8	ACACA	17	37283267	37289528	0.0314	rs118152735	-2.62	rs2411160	2.22e-02	3.83	-0.873	474	1	top1	0.022	0.003	-0.87300	0.383	1	0	0
chr17_37444768_37437738:+	chr17:37437738|37444768	circTADA2A-3	TADA2A	17	37437738	37444768	0.038	rs3110621	-3.68	rs12451423	2.33e-03	3.89	0.624	513	1	top1	0.0023	0.18	0.62400	0.533	1	0	0
chr17_4066447_4072756:-	chr17:4066447|4072756	circZZEF1-6	ZZEF1	17	4066447	4072756	0.0549	rs7216134	4.42	rs781840	5.57e-02	-5.29	2.735	902	1	top1	0.056	5e-06	-2.73500	0.00624	1	0	0
chr17_4282798_4296814:-	chr17:4282798|4296814	circUBE2G1-1	UBE2G1	17	4282798	4296814	0.0615	rs68089023	4.75	rs11078498	3.54e-02	-5.21	4.440	960	2	lasso	0.043	5.3e-05	-4.48996	7.12e-06	0.0102528	1	1
chr17_46965039_46963697:+	chr17:46963697|46965039	circGOSR2	GOSR2	17	46963697	46965039	0.1136	rs199497	-5.59	rs758391	5.58e-02	6.20	0.676	713	9	lasso	0.087	1.1e-08	1.12595	0.26	1	0	0
chr17_47345098_47326226:+	chr17:47326226|47345098	circEFCAB13-1	EFCAB13	17	47326226	47345098	0.0802	rs144005287	-2.61	rs7350906	1.01e-01	-6.22	0.404	886	1	top1	0.1	7.6e-10	-0.40400	0.686	1	0	0
chr17_54947312_54912666:+	chr17:54912666|54947312	circTOM1L1-1	TOM1L1	17	54912666	54947312	0.0445	rs12940239	-4.50	rs78359934	-2.88e-03	3.30	1.260	990	32	enet	0.0017	0.21	2.95955	0.00308	1	0	0
chr17_55081183_55031168:+	chr17:55031168|55081183	circSTXBP4-2	STXBP4	17	55031168	55081183	0.089	rs12940239	-4.50	rs148522313	-5.54e-05	3.62	1.603	948	2	enet	0.0011	0.24	3.39416	0.000688	0.99072	0	0
chr17_56845809_56844019:+	chr17:56844019|56845809	circDGKE-1	DGKE	17	56844019	56845809	0.0774	rs142255801	-3.11	rs62072709	2.73e-02	4.24	-1.684	713	1	top1	0.027	0.0011	-1.68400	0.0922	1	0	0
chr17_56858665_56847922:+	chr17:56847922|56858665	circDGKE-7	DGKE	17	56847922	56858665	0.0657	rs142255801	-3.01	rs1048159	2.29e-02	-4.22	-1.166	737	1	top1	0.023	0.0027	1.16600	0.244	1	0	0
chr17_58972925_58955649:+	chr17:58955649|58972925	circPPM1E-1	PPM1E	17	58955649	58972925	0.0278	rs12945875	-4.18	rs6503877	8.76e-03	-3.59	1.289	436	1	top1	0.0088	0.044	-1.28900	0.197	1	0	0
chr17_59070823_59084089:-	chr17:59070823|59084089	circTRIM37-17	TRIM37	17	59070823	59084089	0.0655	rs12945875	-4.40	rs16943333	3.52e-02	5.21	2.871	424	4	lasso	0.05	1.4e-05	1.96306	0.0496	1	0	0
chr17_59651316_59647398:+	chr17:59647398|59651316	circCLTC-2	CLTC	17	59647398	59651316	0.0234	rs2645466	2.31	rs6503921	1.51e-02	-3.92	-1.034	425	1	top1	0.015	0.012	1.03400	0.301	1	0	0
chr17_62010550_62063301:-	chr17:62010550|62063301	circMED13-7	MED13	17	62010550	62063301	0.0787	rs117542895	-3.13	rs12452094	9.77e-02	6.24	-2.421	611	1	top1	0.098	1.4e-09	-2.42100	0.0155	1	0	0
chr17_653291_699380:-	chr17:653291|699380	circVPS53-5	VPS53	17	653291	699380	0.0689	rs58700377	-3.24	rs56161505	3.30e-02	-4.38	-1.722	1175	1	top1	0.033	0.00038	1.72200	0.0851	1	0	0
chr17_65902152_65961598:-	chr17:65902152|65961598	circCEP112-3	CEP112	17	65902152	65961598	0.1274	rs112404187	-2.81	rs1592614	1.01e-01	6.05	1.142	1300	2	lasso	0.11	2.4e-10	1.28622	0.198	1	0	0
chr17_66005690_66070001:-	chr17:66005690|66070001	circCEP112-7	CEP112	17	66005690	66070001	0.0234	rs77445472	-2.97	rs12450177	2.25e-02	-3.65	1.369	1474	1	top1	0.023	0.0029	-1.36900	0.171	1	0	0
chr17_66027501_66030023:-	chr17:66027501|66030023	circCEP112-9	CEP112	17	66027501	66030023	0.0361	rs112404187	-2.90	rs1861749	3.55e-02	4.40	1.484	1312	1	top1	0.035	0.00024	1.48400	0.138	1	0	0
chr17_66027501_66070001:-	chr17:66027501|66070001	circCEP112-10	CEP112	17	66027501	66070001	0.0577	rs77445472	-2.97	rs1592613	9.98e-02	6.11	0.372	1453	1	top1	0.1	9.4e-10	0.37200	0.71	1	0	0
chr17_66689047_66687111:+	chr17:66687111|66689047	circPRKCA-1	PRKCA	17	66687111	66689047	0.0612	rs76858681	3.20	rs1010545	3.07e-02	4.32	-0.671	1165	1	top1	0.031	0.00059	-0.67100	0.502	1	0	0
chr17_69136092_69152481:-	chr17:69136092|69152481	circABCA6-4	ABCA6	17	69136092	69152481	0.4551	rs62080889	-3.53	rs78078634	3.04e-01	11.84	0.096	642	30	enet	0.37	4e-37	0.09728	0.923	1	0	0
chr17_69155019_69155925:-	chr17:69155019|69155925	circABCA10-1	ABCA10	17	69155019	69155925	0.0649	rs62080889	-3.53	rs4968849	5.14e-02	4.97	-0.368	599	22	enet	0.058	3.4e-06	-0.02795	0.978	1	0	0
chr17_69155019_69179008:-	chr17:69155019|69179008	circABCA10-2	ABCA10	17	69155019	69179008	0.1122	rs62080889	-3.53	rs1974578	1.54e-01	-7.45	-0.155	631	1	top1	0.15	1.5e-14	0.15500	0.877	1	0	0
chr17_69214704_69227285:-	chr17:69214704|69227285	circABCA10-3	ABCA10	17	69214704	69227285	0.0559	rs72847071	-3.64	rs7504026	3.20e-02	-4.54	1.238	627	1	top1	0.032	0.00046	-1.23800	0.216	1	0	0
chr17_69273943_69284072:-	chr17:69273943|69284072	circABCA5-1	ABCA5	17	69273943	69284072	0.0752	rs72847071	-3.72	rs11649744	5.64e-03	4.39	-2.291	650	14	enet	0.021	0.0036	0.28863	0.773	1	0	0
chr17_69273959_69287751:-	chr17:69273959|69287751	circABCA5-3	ABCA5	17	69273959	69287751	0.1529	rs72847071	-3.72	rs1558168	1.29e-01	7.19	-3.041	657	1	top1	0.13	2.7e-12	-3.04100	0.00236	1	0	0
chr17_73236995_73235476:+	chr17:73235476|73236995	circC17orf80-1	C17orf80	17	73235476	73236995	0.2039	rs17781394	2.73	rs9910657	3.50e-01	-11.23	0.789	930	30	enet	0.36	3.4e-35	-0.93093	0.352	1	0	0
chr17_76047906_76057543:-	chr17:76047906|76057543	circSRP68	SRP68	17	76047906	76057543	0.1123	rs73362571	3.47	rs2665975	1.13e-01	-6.56	-1.404	765	1	top1	0.11	6.5e-11	1.40400	0.16	1	0	0
chr17_76287192_76304941:-	chr17:76287192|76304941	circQRICH2-2	QRICH2	17	76287192	76304941	0.1873	rs181496075	-4.70	rs4789270	1.60e-01	-7.83	-0.003	908	1	top1	0.16	5.1e-15	0.00300	0.998	1	0	0
chr17_783083_788132:-	chr17:783083|788132	circGLOD4	GLOD4	17	783083	788132	0.2272	rs630478	3.44	rs2750002	1.51e-01	8.05	0.095	1204	1	top1	0.15	3.2e-14	0.09500	0.924	1	0	0
chr17_80050283_80048583:+	chr17:80048583|80050283	circCCDC40	CCDC40	17	80048583	80050283	0.0962	rs1663223	3.25	rs73437682	1.46e-02	-4.70	0.514	1248	37	enet	0.02	0.0051	-0.17299	0.863	1	0	0
chr17_80893865_80891720:+	chr17:80891720|80893865	circRPTOR	RPTOR	17	80891720	80893865	0.077	rs113753064	-4.58	rs11868966	9.88e-02	4.94	1.922	1433	1	top1	0.099	1.2e-09	1.92200	0.0546	1	0	0
chr17_81565505_81572088:-	chr17:81565505|81572088	circNPLOC4-1	NPLOC4	17	81565505	81572088	0.0624	rs61430049	-4.67	rs77437924	2.26e-02	4.58	-3.045	1089	1	top1	0.023	0.0028	-3.04527	0.00232	1	0	0
chr17_81596116_81608822:-	chr17:81596116|81608822	circNPLOC4-3	NPLOC4	17	81596116	81608822	0.0621	rs61430049	-4.67	rs7502153	7.82e-02	5.47	-2.103	1028	1	top1	0.078	6.4e-08	-2.10300	0.0355	1	0	0
chr17_81604548_81608822:-	chr17:81604548|81608822	circNPLOC4-4	NPLOC4	17	81604548	81608822	0.0634	rs61430049	-4.67	rs11150804	-4.48e-04	3.79	0.183	1015	19	enet	0.014	0.016	0.90709	0.364	1	0	0
chr17_82183774_82188419:-	chr17:82183774|82188419	circCCDC57-3	CCDC57	17	82183774	82188419	0.0394	rs3935140	3.25	rs12936506	1.34e-02	-4.03	0.049	932	6	lasso	0.025	0.0018	-1.27536	0.202	1	0	0
chr17_82183774_82195364:-	chr17:82183774|82195364	circCCDC57-4	CCDC57	17	82183774	82195364	0.0724	rs61735692	3.34	rs3935402	3.95e-02	4.77	2.590	954	1	top1	0.04	0.00011	2.59000	0.0096	1	0	0
chr17_82568201_82563354:+	chr17:82563354|82568201	circFOXK2-1	FOXK2	17	82563354	82568201	0.0824	rs141814084	3.53	rs11657886	5.10e-02	4.49	-0.083	1101	1	top1	0.051	1.2e-05	-0.08300	0.934	1	0	0
chr17_82903478_82870224:+	chr17:82870224|82903478	circTBCD-5	TBCD	17	82870224	82903478	0.2021	rs62079746	-3.11	rs9899957	2.76e-01	10.06	-2.353	1336	1	top1	0.28	2.1e-26	-2.35300	0.0186	1	0	0
chr17_82903478_82884145:+	chr17:82884145|82903478	circTBCD-7	TBCD	17	82884145	82903478	0.3077	rs144644568	-3.11	rs8064531	3.37e-01	10.67	-1.579	1299	9	lasso	0.34	7.9e-34	-0.10767	0.914	1	0	0
chr17_82911789_82884145:+	chr17:82884145|82911789	circTBCD-8	TBCD	17	82884145	82911789	0.2386	rs144644568	-3.11	rs8070403	1.25e-01	-7.48	2.083	1313	6	lasso	0.13	5.4e-12	-1.87757	0.0604	1	0	0
chr17_82911789_82900651:+	chr17:82900651|82911789	circTBCD-9	TBCD	17	82900651	82911789	0.0768	rs7226304	2.98	rs7213006	1.11e-02	4.14	-0.618	1276	5	lasso	0.021	0.0042	0.71496	0.475	1	0	0
chr17_8506318_8509949:-	chr17:8506318|8509949	circMYH10-2	MYH10	17	8506318	8509949	0.1072	rs75965800	3.66	rs7211601	1.21e-01	7.50	-2.923	665	10	lasso	0.14	6.3e-13	-3.12713	0.00177	1	0	0
chr17_8508554_8509949:-	chr17:8508554|8509949	circMYH10-3	MYH10	17	8508554	8509949	0.0443	rs75965800	3.65	rs11658073	3.61e-02	4.51	-2.907	659	13	enet	0.039	0.00011	-1.55649	0.12	1	0	0
chr18_13019206_12999421:+	chr18:12999421|13019206	circCEP192-2	CEP192	18	12999421	13019206	0.1706	rs12964872	3.87	rs17659749	0.205772	8.70	-0.657	913	10	lasso	0.21	3.7e-20	-0.6290	0.52936	1	0	0
chr18_13042334_12999421:+	chr18:12999421|13042334	circCEP192-4	CEP192	18	12999421	13042334	0.0359	rs12964872	3.70	rs6505774	0.025401	3.97	0.818	957	1	top1	0.025	0.0016	0.8180	0.41336	1	0	0
chr18_24125550_24123834:+	chr18:24123834|24125550	circTTC39C-6	TTC39C	18	24123834	24125550	0.1898	rs2730011	-2.71	rs1133162	0.199640	8.53	0.255	721	1	top1	0.2	9.5e-19	0.2550	0.79872	1	0	0
chr18_26764331_26709450:+	chr18:26709450|26764331	circAQP4-AS1	AQP4-AS1	18	26709450	26764331	0.1757	rs12971013	-3.19	rs478508	0.033719	-4.57	-0.011	1058	1	top1	0.034	0.00033	0.0110	0.99122	1	0	0
chr18_2752552_2724899:+	chr18:2724899|2752552	circSMCHD1-2	SMCHD1	18	2724899	2752552	0.0607	rs9950227	3.53	rs68129311	0.029115	4.41	0.905	1130	1	top1	0.029	0.0008	0.9047	0.36561	1	0	0
chr18_31853849_31867476:-	chr18:31853849|31867476	circTRAPPC8-3	TRAPPC8	18	31853849	31867476	0.0652	rs148990326	-3.43	rs12326244	0.005824	3.95	0.544	909	21	enet	0.021	0.0038	1.9320	0.05335	1	0	0
chr18_34794250_34679468:+	chr18:34679468|34794250	circDTNA-4	DTNA	18	34679468	34794250	0.0675	rs12963825	-3.35	rs72953213	-0.002600	3.72	-3.152	852	91	enet	0.0009	0.25	-2.5453	0.01092	1	0	0	down
chr18_36026900_36033837:-	chr18:36026900|36033837	circRPRD1A	RPRD1A	18	36026900	36033837	0.0608	rs72888709	3.62	rs117405442	0.000605	3.46	2.710	801	3	lasso	0.0025	0.17	2.9563	0.00311	1	0	0
chr18_36159830_36136307:+	chr18:36136307|36159830	circELP2-1	ELP2	18	36136307	36159830	0.1858	rs79492674	3.86	rs583441	0.194731	8.74	-2.930	791	1	top1	0.19	2.8e-18	-2.9300	0.00339	1	0	0
chr18_36160015_36141137:+	chr18:36141137|36160015	circELP2-2	ELP2	18	36141137	36160015	0.151	rs79492674	4.05	rs1789544	0.124258	-7.16	-3.171	782	1	top1	0.12	7.2e-12	3.1710	0.00152	1	0	0
chr18_36164667_36141137:+	chr18:36141137|36164667	circELP2-3	ELP2	18	36141137	36164667	0.0488	rs79492674	4.03	rs1785925	0.042983	-4.26	-2.967	792	1	top1	0.043	5.6e-05	2.9670	0.00301	1	0	0
chr18_36146048_36142826:+	chr18:36142826|36146048	circELP2-7	ELP2	18	36142826	36146048	0.12	rs79492674	4.08	rs592261	0.069589	-5.97	-3.176	756	1	top1	0.07	3.4e-07	3.1760	0.00149	1	0	0	up
chr18_3729135_3814273:-	chr18:3729135|3814273	circDLGAP1-4	DLGAP1	18	3729135	3814273	0.1227	rs11081082	3.30	rs72864983	0.001363	4.27	1.189	1154	21	enet	0.012	0.024	0.7413	0.45854	1	0	0
chr18_42049605_42027443:+	chr18:42027443|42049605	circPIK3C3-8	PIK3C3	18	42027443	42049605	0.0385	rs28497067	-3.33	rs61682064	0.000543	3.98	-1.933	669	1	top1	0.00054	0.28	-1.9330	0.05324	1	0	0
chr18_46946923_46946057:+	chr18:46946057|46946923	circKATNAL2-1	KATNAL2	18	46946057	46946923	0.0697	rs2246877	-3.64	rs11659655	0.047097	5.37	-2.347	731	12	lasso	0.054	7e-06	-2.7507	0.00595	1	0	0
chr18_49257010_49286616:-	chr18:49257010|49286616	circDYM-3	DYM	18	49257010	49286616	0.1342	rs28862462	-4.20	rs549201	0.062404	-5.48	-2.965	807	10	lasso	0.081	3.5e-08	2.8677	0.00414	1	0	0
chr18_49272178_49286616:-	chr18:49272178|49286616	circDYM-5	DYM	18	49272178	49286616	0.053	rs28862462	-4.20	rs549201	0.026393	-4.43	-2.965	785	5	lasso	0.032	0.0005	3.0282	0.00246	1	0	0
chr18_49363161_49379758:-	chr18:49363161|49379758	circDYM-11	DYM	18	49363161	49379758	0.1019	rs28862462	-4.20	rs79833149	0.165511	8.43	-0.204	876	1	top1	0.17	1.5e-15	-0.2040	0.83835	1	0	0
chr18_51067187_51046920:+	chr18:51046920|51067187	circSMAD4-2	SMAD4	18	51046920	51067187	0.036	rs584788	-3.31	rs12709747	0.027124	4.40	-0.238	535	1	top1	0.027	0.0012	-0.2380	0.81188	1	0	0
chr18_54284013_54271360:+	chr18:54271360|54284013	circPOLI-3	POLI	18	54271360	54284013	0.0868	rs116967172	-3.10	rs588705	0.051718	6.11	0.488	822	15	lasso	0.055	5.8e-06	0.2130	0.83133	1	0	0
chr18_54287411_54271360:+	chr18:54271360|54287411	circPOLI-4	POLI	18	54271360	54287411	0.1455	rs116967172	-3.10	rs529067	0.056007	6.47	0.381	823	4	lasso	0.099	1.2e-09	0.8528	0.39377	1	0	0
chr18_54284013_54273926:+	chr18:54273926|54284013	circPOLI-5	POLI	18	54273926	54284013	0.0695	rs116967172	-3.10	rs655991	0.105955	-6.48	0.825	820	1	top1	0.11	2.8e-10	-0.8250	0.40937	1	0	0
chr18_54287411_54277703:+	chr18:54277703|54287411	circPOLI-6	POLI	18	54277703	54287411	0.0856	rs116967172	-3.09	rs504824	0.062001	-5.89	0.837	812	9	lasso	0.1	9.7e-10	-0.8287	0.40729	1	0	0
chr18_56781656_56731383:+	chr18:56731383|56781656	circWDR7-6	WDR7	18	56731383	56781656	0.0459	rs4121	-3.13	rs2576418	0.003471	4.00	-1.094	727	19	enet	0.0066	0.07	-1.2807	0.2003	1	0	0
chr18_56816144_56731383:+	chr18:56731383|56816144	circWDR7-7	WDR7	18	56731383	56816144	0.0433	rs10469129	3.22	rs72921083	0.012306	4.17	-0.683	821	8	lasso	0.015	0.013	-1.0012	0.31675	1	0	0
chr18_56781656_56776782:+	chr18:56776782|56781656	circWDR7-12	WDR7	18	56776782	56781656	0.0467	rs4121	-3.18	rs7240768	0.014899	4.31	-0.835	677	3	lasso	0.017	0.0083	-0.4372	0.66197	1	0	0
chr18_56962529_56779431:+	chr18:56779431|56962529	circWDR7-20	WDR7	18	56779431	56962529	0.0923	rs1547863	3.25	rs7238428	0.011285	4.49	-1.420	1187	18	enet	0.058	3.3e-06	-1.4400	0.14987	1	0	0
chr18_58700591_58696366:+	chr18:58696366|58700591	circMALT1-1	MALT1	18	58696366	58700591	0.0684	rs78975321	-2.74	rs8088079	0.007560	3.96	1.488	991	6	lasso	0.0083	0.049	0.9861	0.32409	1	0	0
chr18_62072673_62095950:-	chr18:62072673|62095950	circPIGN-1	PIGN	18	62072673	62095950	0.103	rs666796	4.12	rs9320002	0.069695	6.13	-0.082	1232	5	lasso	0.074	1.4e-07	-0.1255	0.9001	1	0	0
chr18_62123507_62148338:-	chr18:62123507|62148338	circPIGN-3	PIGN	18	62123507	62148338	0.0377	rs666796	4.12	rs4539707	0.012784	-4.33	2.128	1241	1	top1	0.013	0.02	-2.1280	0.03334	1	0	0
chr18_62138243_62148338:-	chr18:62138243|62148338	circPIGN-4	PIGN	18	62138243	62148338	0.0549	rs666796	4.12	rs1587998	0.007377	4.57	0.818	1198	31	enet	0.029	0.00088	2.2279	0.02589	1	0	0
chr18_62349937_62348168:+	chr18:62348168|62349937	circTNFRSF11A	TNFRSF11A	18	62348168	62349937	0.1074	rs17069721	-4.13	rs9653064	0.032512	-4.10	0.581	1079	25	enet	0.038	0.00016	0.0608	0.9515	1	0	0
chr18_62550460_62539681:+	chr18:62539681|62550460	circZCCHC2-1	ZCCHC2	18	62539681	62550460	0.0619	rs948757	-3.63	rs7229543	-0.000902	-3.63	-1.349	905	2	lasso	-0.00029	0.34	1.3488	0.17739	1	0	0
chr18_62556297_62544802:+	chr18:62544802|62556297	circZCCHC2-2	ZCCHC2	18	62544802	62556297	0.0842	rs948757	-3.63	rs1478059	0.001576	3.72	-0.357	899	1	top1	0.0016	0.21	-0.3570	0.72109	1	0	0
chr18_62565096_62556203:+	chr18:62556203|62565096	circZCCHC2-4	ZCCHC2	18	62556203	62565096	0.0653	rs948757	-3.63	rs11152349	0.035441	4.51	2.516	876	1	top1	0.035	0.00024	2.5160	0.01187	1	0	0
chr18_68874785_68836749:+	chr18:68836749|68874785	circCCDC102B-3	CCDC102B	18	68836749	68874785	0.0935	rs1942287	-3.46	rs4147354	0.032406	4.23	0.817	962	1	top1	0.032	0.00043	0.8170	0.41393	1	0	0
chr18_76881512_76868685:+	chr18:76868685|76881512	circZNF236-7	ZNF236	18	76868685	76881512	0.0697	rs142760921	-2.75	rs11150984	-0.001094	3.94	1.894	1230	3	lasso	0.0027	0.16	1.9813	0.04756	1	0	0
chr18_79176907_79096476:+	chr18:79096476|79176907	circATP9B-4	ATP9B	18	79096476	79176907	0.0476	rs117913020	2.82	rs11663180	-0.000843	4.19	0.356	1175	29	enet	0.0074	0.059	0.9258	0.35452	1	0	0
chr18_79207012_79096476:+	chr18:79096476|79207012	circATP9B-5	ATP9B	18	79096476	79207012	0.1011	rs117913020	2.82	rs1942304	0.034004	4.93	0.024	1282	45	enet	0.09	6.9e-09	0.8404	0.40068	1	0	0
chr18_79214038_79096476:+	chr18:79096476|79214038	circATP9B-6	ATP9B	18	79096476	79214038	0.0736	rs117913020	2.82	rs506774	0.044671	4.87	0.587	1304	37	enet	0.047	2.9e-05	1.0601	0.28908	1	0	0
chr18_79253541_79096476:+	chr18:79096476|79253541	circATP9B-7	ATP9B	18	79096476	79253541	0.0542	rs117913020	2.82	rs579299	0.018645	-3.98	-0.948	1439	6	lasso	0.02	0.0048	0.9407	0.34686	1	0	0
chr18_79277196_79096476:+	chr18:79096476|79277196	circATP9B-8	ATP9B	18	79096476	79277196	0.0671	rs117913020	2.82	rs28432958	0.030078	4.47	0.335	1512	5	lasso	0.03	0.00066	0.7378	0.46061	1	0	0
chr18_8798291_8783530:+	chr18:8783530|8798291	circMTCL1-2	MTCL1	18	8783530	8798291	0.0707	rs146942112	-2.89	rs4798705	0.000864	4.06	0.381	1376	3	lasso	0.0046	0.11	0.3173	0.75104	1	0	0
chr18_9588089_9595102:-	chr18:9588089|9595102	circPPP4R1-3	PPP4R1	18	9588089	9595102	0.0624	rs16955061	4.16	rs7240432	-0.001627	-3.62	1.929	1259	14	enet	-0.00086	0.4	-0.7057	0.48035	1	0	0
chr18_9950568_9931810:+	chr18:9931810|9950568	circVAPA-2	VAPA	18	9931810	9950568	0.092	rs71362098	-3.31	rs35687824	-0.002057	3.54	-1.406	1084	32	enet	0.0058	0.082	-1.2247	0.22069	1	0	0
chr19_12457431_12466850:-	chr19:12457431|12466850	circAC008758.6	AC008758.6	19	12457431	12466850	0.1397	rs112346514	-3.61	rs12979809	0.075217	-6.04	0.833	831	1	top1	0.075	1.2e-07	-0.8330	0.40484	1	0	0
chr19_12852395_12851934:+	chr19:12851934|12852395	circMAST1-1	MAST1	19	12851934	12852395	0.0731	rs117680228	4.51	rs10419408	0.027681	4.56	-1.657	540	1	top1	0.028	0.0011	-1.6570	0.09752	1	0	0
chr19_12928342_12928847:-	chr19:12928342|12928847	circFARSA	FARSA	19	12928342	12928847	0.0532	rs7250142	-4.13	rs12461569	0.023174	-4.29	1.672	524	9	enet	0.03	0.00066	-1.4817	0.13842	1	0	0
chr19_13332869_13334493:-	chr19:13332869|13334493	circCACNA1A-4	CACNA1A	19	13332869	13334493	0.1018	rs7259944	4.59	rs62111200	0.020974	5.30	1.716	1041	10	lasso	0.057	3.6e-06	0.9771	0.32853	1	0	0
chr19_16086540_16081913:+	chr19:16081913|16086540	circTPM4	TPM4	19	16081913	16086540	0.0685	rs55987419	-3.26	rs4808031	0.004759	3.97	0.145	1226	29	enet	0.011	0.026	2.0273	0.04263	1	0	0
chr19_18134982_18134579:+	chr19:18134579|18134982	circMAST3	MAST3	19	18134579	18134982	0.1072	rs113581699	-3.18	rs73014293	0.072546	6.14	1.315	992	5	lasso	0.085	1.7e-08	1.7474	0.08056	1	0	0
chr19_20793878_20792512:+	chr19:20792512|20793878	circZNF66	ZNF66	19	20792512	20793878	0.0266	rs140824117	2.94	rs67914199	0.035174	-4.13	2.619	1651	1	top1	0.035	0.00025	-2.6194	0.00881	1	0	0
chr19_20935047_20934024:+	chr19:20934024|20935047	circZNF85	ZNF85	19	20934024	20935047	0.0416	rs140824117	2.94	rs11085419	0.007892	4.15	0.165	1499	1	top1	0.0079	0.053	0.1650	0.86894	1	0	0
chr19_21405856_21405129:+	chr19:21405129|21405856	circZNF493	ZNF493	19	21405129	21405856	0.0741	rs531283	-3.45	rs2650847	0.070850	-5.51	-2.393	924	1	top1	0.071	2.7e-07	2.3930	0.01671	1	0	0
chr19_23358430_23374764:-	chr19:23358430|23374764	circZNF91-2	ZNF91	19	23358430	23374764	0.088	rs111422426	2.55	rs75911956	0.002253	4.02	0.699	912	51	enet	0.059	2.4e-06	-0.3505	0.72598	1	0	0
chr19_23373742_23374764:-	chr19:23373742|23374764	circZNF91-3	ZNF91	19	23373742	23374764	0.033	rs111422426	2.52	rs296083	0.032993	-3.90	-0.267	858	1	top1	0.033	0.00038	0.2670	0.78947	1	0	0
chr19_30012531_29971193:+	chr19:29971193|30012531	circURI1-1	URI1	19	29971193	30012531	0.093	rs11668845	3.21	rs172126	0.044982	4.94	0.795	848	1	top1	0.045	3.8e-05	0.7950	0.42661	1	0	0
chr19_30352484_30284072:+	chr19:30284072|30352484	circZNF536-1	ZNF536	19	30284072	30352484	0.0575	rs8104557	5.50	rs4804924	0.071193	5.59	-1.142	885	1	top1	0.071	2.5e-07	-1.1420	0.25345	1	0	0
chr19_34330347_34327421:+	chr19:34327421|34330347	circKIAA0355-1	KIAA0355	19	34327421	34330347	0.0591	rs11084760	-2.89	rs56203307	0.050021	-5.07	0.124	736	1	top1	0.05	1.5e-05	-0.1240	0.90132	1	0	0
chr19_37096115_37080345:+	chr19:37080345|37096115	circZNF420-1	ZNF420	19	37080345	37096115	0.0495	rs79942728	-2.80	rs2253724	0.008086	4.23	0.631	737	27	enet	0.025	0.0018	0.0972	0.92258	1	0	0
chr19_37199400_37207254:-	chr19:37199400|37207254	circZNF585B-2	ZNF585B	19	37199400	37207254	0.1975	rs75572774	2.39	rs3745764	0.070236	5.78	0.383	539	14	lasso	0.1	3.5e-10	1.0884	0.27641	1	0	0
chr19_45266281_45263113:+	chr19:45263113|45266281	circMARK4-2	MARK4	19	45263113	45266281	0.0903	rs138394356	-2.80	rs346742	-0.000794	-4.36	-0.901	856	22	enet	0.0035	0.14	-0.8696	0.38452	1	0	0
chr19_52354379_52353682:+	chr19:52353682|52354379	circZNF610	ZNF610	19	52353682	52354379	0.2292	rs186212072	3.01	rs2251559	0.132507	7.70	1.169	1138	11	lasso	0.14	6.8e-13	1.0800	0.28014	1	0	0
chr20_16526092_16528440:-	chr20:16526092|16528440	circKIF16B-8	KIF16B	20	16526092	16528440	0.073	rs77466049	-3.78	rs6043994	0.00615	4.20	0.096	1210	1	top1	0.0061	0.077	0.096	0.923521	1	0	0
chr20_2975241_2923207:+	chr20:2923207|2975241	circPTPRA-2	PTPRA	20	2923207	2975241	0.0408	rs2875807	4.17	rs585035	-0.00242	3.60	-2.473	760	1	top1	-0.0024	0.69	-2.473	0.013398	1	0	0
chr20_3296861_3298175:-	chr20:3296861|3298175	circC20orf194-2	C20orf194	20	3296861	3298175	0.0756	rs149753511	-5.33	rs6139042	0.01571	-4.60	2.425	1011	60	enet	0.021	0.0039	-1.917	0.055226	1	0	0
chr20_34077245_34072066:+	chr20:34072066|34077245	circRALY-1	RALY	20	34072066	34077245	0.1146	rs6142101	-3.50	rs73099062	0.05355	4.60	2.032	501	1	top1	0.054	7.5e-06	2.032	0.042154	1	0	0
chr20_35653528_35659014:-	chr20:35653528|35659014	circCPNE1	CPNE1	20	35653528	35659014	0.052	rs17332774	3.27	rs2425165	0.01976	4.29	0.722	680	1	top1	0.02	0.0049	0.722	0.470294	1	0	0
chr20_35863400_35858302:+	chr20:35858302|35863400	circPHF20-9	PHF20	20	35858302	35863400	0.0547	rs115771300	-2.71	rs2425173	0.03121	-4.18	0.946	664	1	top1	0.031	0.00054	-0.946	0.344149	1	0	0
chr20_35869551_35858302:+	chr20:35858302|35869551	circPHF20-10	PHF20	20	35858302	35869551	0.061	rs115771300	-2.73	rs6060572	0.05303	-4.90	1.736	669	1	top1	0.053	8.3e-06	-1.736	0.082564	1	0	0
chr20_38994880_38983699:+	chr20:38983699|38994880	circDHX35	DHX35	20	38983699	38994880	0.0497	rs6065094	-7.70	rs2050226	-0.00233	-3.63	-3.322	724	25	enet	0.0024	0.18	1.985	0.047133	1	0	0
chr20_3945177_3974400:-	chr20:3945177|3974400	circRNF24	RNF24	20	3945177	3974400	0.062	rs73572376	-4.87	rs4813649	0.03358	-4.51	-1.383	1210	5	lasso	0.034	0.0003	1.514	0.13012	1	0	0
chr20_48953790_48941199:+	chr20:48941199|48953790	circARFGEF2-1	ARFGEF2	20	48941199	48953790	0.1459	rs11697370	-3.70	rs117548904	0.00635	6.20	-0.723	850	6	lasso	0.036	0.00023	-0.736	0.461724	1	0	0
chr20_48963898_48952705:+	chr20:48952705|48963898	circARFGEF2-5	ARFGEF2	20	48952705	48963898	0.1452	rs11697370	-3.70	rs9973979	0.04950	5.92	0.529	836	62	enet	0.09	7.2e-09	0.714	0.475377	1	0	0
chr20_48963898_48953556:+	chr20:48953556|48963898	circARFGEF2-6	ARFGEF2	20	48953556	48963898	0.0638	rs11697370	-3.70	rs3795091	0.06523	5.15	0.613	834	1	top1	0.065	8e-07	0.613	0.539876	1	0	0
chr20_49091022_49068715:+	chr20:49068715|49091022	circCSE1L-3	CSE1L	20	49068715	49091022	0.031	rs112644707	-4.35	rs6063351	-0.00142	-3.41	-3.426	885	2	lasso	0.0013	0.23	3.364	0.000768	1	0	0
chr20_49094963_49074785:+	chr20:49074785|49094963	circCSE1L-6	CSE1L	20	49074785	49094963	0.1085	rs112644707	-4.34	rs6012574	0.04999	-5.19	0.464	898	1	top1	0.05	1.5e-05	-0.464	0.642648	1	0	0
chr20_49089746_49088009:+	chr20:49088009|49089746	circCSE1L-7	CSE1L	20	49088009	49089746	0.0676	rs139894357	-5.06	rs3795091	0.02863	4.48	0.613	833	1	top1	0.029	0.00088	0.613	0.539876	1	0	0
chr20_51639343_51690819:-	chr20:51639343|51690819	circATP9A-2	ATP9A	20	51639343	51690819	0.0664	rs144286605	3.35	rs1009740	0.02031	4.80	0.727	1521	6	lasso	0.021	0.0042	1.092	0.27483	1	0	0
chr20_51656938_51676208:-	chr20:51656938|51676208	circATP9A-5	ATP9A	20	51656938	51676208	0.1065	rs144286605	3.35	rs73133684	0.01036	5.46	1.292	1430	4	enet	0.022	0.003	1.915	0.055522	1	0	0
chr20_5557945_5604440:-	chr20:5557945|5604440	circGPCPD1	GPCPD1	20	5557945	5604440	0.0672	rs4815804	-2.75	rs3747911	0.04873	4.86	-0.268	1157	1	top1	0.049	1.9e-05	-0.268	0.788699	1	0	0
chr21_15511119_15513934:-	chr21:15511119|15513934	circAJ009632.2-2	AJ009632.2	21	15511119	15513934	0.1373	rs8130757	2.86	rs11911379	0.055796	-4.67	-0.562	657	1	top1	0.056	4.9e-06	0.562	0.574	1	0	0
chr21_15842540_15799757:+	chr21:15799757|15842540	circUSP25-9	USP25	21	15799757	15842540	0.035	rs17241402	2.90	rs2245574	0.034140	4.70	0.782	616	1	top1	0.034	0.00031	0.782	0.434	1	0	0
chr21_20778418_20781661:-	chr21:20778418|20781661	circLINC00320-1	LINC00320	21	20778418	20781661	0.1611	rs459391	5.66	rs2826523	0.065420	-5.70	3.308	1138	34	enet	0.087	1.2e-08	-5.011	5.43e-07	0.00078192	1	1
chr21_28577219_28626676:-	chr21:28577219|28626676	circAF165147.1	AF165147.1	21	28577219	28626676	0.0701	rs142238371	4.14	rs2737045	0.062914	-5.31	-0.173	1204	1	top1	0.063	1.2e-06	0.173	0.863	1	0	0
chr21_32573284_32582415:-	chr21:32573284|32582415	circLINC00846	LINC00846	21	32573284	32582415	0.0377	rs1782988	3.26	rs112965779	0.008161	4.15	-2.057	752	8	enet	0.024	0.0023	-1.576	0.115	1	0	0
chr21_36411604_36402758:+	chr21:36402758|36411604	circCHAF1B	CHAF1B	21	36402758	36411604	0.0731	rs9977048	-4.53	rs218651	0.033755	-4.86	-0.380	1190	1	top1	0.034	0.00033	0.380	0.704	1	0	0
chr21_37129063_37108392:+	chr21:37108392|37129063	circTTC3-4	TTC3	21	37108392	37129063	0.0459	rs62223645	3.14	rs1155786	0.020869	-4.21	1.544	976	1	top1	0.021	0.004	-1.544	0.123	1	0	0
chr21_37152029_37108392:+	chr21:37108392|37152029	circTTC3-11	TTC3	21	37108392	37152029	0.0375	rs62223645	3.14	rs59900471	0.001134	3.95	0.202	1031	2	lasso	0.0029	0.16	1.168	0.243	1	0	0	down
chr21_39209995_39215362:-	chr21:39209995|39215362	circBRWD1-5	BRWD1	21	39209995	39215362	0.0932	rs442972	-4.52	rs28399794	0.075839	6.12	-2.127	979	1	top1	0.076	1e-07	-2.127	0.0334	1	0	0
chr21_39218152_39218660:-	chr21:39218152|39218660	circBRWD1-14	BRWD1	21	39218152	39218660	0.0508	rs442972	-4.52	rs2410103	0.053907	5.22	0.983	957	1	top1	0.054	7e-06	0.983	0.326	1	0	0
chr21_39218152_39225197:-	chr21:39218152|39225197	circBRWD1-15	BRWD1	21	39218152	39225197	0.0582	rs442972	-4.52	rs6517522	0.031226	4.35	-2.284	965	4	lasso	0.033	0.00041	-2.443	0.0146	1	0	0
chr21_39224408_39232498:-	chr21:39224408|39232498	circBRWD1-18	BRWD1	21	39224408	39232498	0.0607	rs442972	-4.52	rs62223042	0.038565	-4.54	2.648	955	1	lasso	0.041	8.4e-05	-2.648	0.0081	1	0	0
chr21_39224408_39238573:-	chr21:39224408|39238573	circBRWD1-19	BRWD1	21	39224408	39238573	0.0538	rs442972	-4.52	rs73221174	0.036320	4.50	-3.172	970	1	top1	0.036	0.0002	-3.172	0.00151	1	0	0
chr21_43024947_43004326:+	chr21:43004326|43024947	circPKNOX1-1	PKNOX1	21	43004326	43024947	0.065	rs7278528	4.38	rs11909493	0.021435	4.34	3.726	1370	1	top1	0.021	0.0035	3.726	0.000195	0.2808	0	0
chr21_44098534_44094063:+	chr21:44094063|44098534	circTRAPPC10-3	TRAPPC10	21	44094063	44098534	0.0391	rs9983354	3.13	rs7283870	0.007482	3.54	0.426	937	1	top1	0.0075	0.058	0.426	0.67	1	0	0
chr21_45134832_45118564:+	chr21:45118564|45134832	circADARB1-1	ADARB1	21	45118564	45134832	0.1007	rs138148293	-3.14	rs9306119	0.065596	6.15	0.765	1090	9	enet	0.075	1.2e-07	0.760	0.447	1	0	0
chr21_45134832_45128402:+	chr21:45128402|45134832	circADARB1-2	ADARB1	21	45128402	45134832	0.0509	rs112630719	-3.22	rs12483758	0.024199	4.39	0.204	1059	1	top1	0.024	0.0021	0.204	0.838	1	0	0
chr21_46279993_46280575:-	chr21:46279993|46280575	circMCM3AP-2	MCM3AP	21	46279993	46280575	0.0741	rs7280077	-4.90	rs2839160	-0.000228	-4.38	-0.182	1238	5	lasso	0.01	0.033	-1.164	0.244	1	0	0
chr21_46402483_46399590:+	chr21:46399590|46402483	circPCNT-2	PCNT	21	46399590	46402483	0.1153	rs7280077	-4.90	rs11702145	0.052072	5.65	0.468	1159	12	enet	0.079	5.2e-08	2.007	0.0447	1	0	0
chr21_46644488_46643535:+	chr21:46643535|46644488	circPRMT2	PRMT2	21	46643535	46644488	0.1845	rs7280077	-4.90	rs2839371	0.109757	-5.75	0.617	670	1	top1	0.11	1.3e-10	-0.617	0.537	1	0	0
chr22_17689142_17655662:+	chr22:17655662|17689142	circBCL2L13-1	BCL2L13	22	17655662	17689142	0.0705	rs5992887	-2.81	rs2305001	0.00697	-3.98	0.388	1161	1	top1	0.007	0.064	-0.388	0.698	1	0	0
chr22_17885878_17887435:-	chr22:17885878|17887435	circMICAL3	MICAL3	22	17885878	17887435	0.6047	rs5747405	2.89	rs144053244	0.35868	11.71	1.093	1183	9	lasso	0.41	2.2e-41	0.924	0.355	1	0	0
chr22_20934244_20933779:+	chr22:20933779|20934244	circCRKL	CRKL	22	20933779	20934244	0.0808	rs5762401	-3.71	rs178253	0.05889	5.36	3.025	848	1	top1	0.059	2.7e-06	3.025	0.00249	1	0	0
chr22_23683725_23695517:-	chr22:23683725|23695517	circGUSBP11-1	GUSBP11	22	23683725	23695517	0.1257	rs73394791	-3.57	rs8143019	0.11627	-6.73	-3.227	1044	7	lasso	0.12	1.8e-11	3.323	0.00089	1	0	0
chr22_24369320_24324220:+	chr22:24324220|24369320	circSPECC1L-9	SPECC1L	22	24324220	24369320	0.0825	rs9624419	2.48	rs5760324	0.09560	-5.86	-1.526	587	1	top1	0.096	2.2e-09	1.526	0.127	1	0	0
chr22_26496073_26496889:-	chr22:26496073|26496889	circTFIP11	TFIP11	22	26496073	26496889	0.0767	rs1941131	4.01	rs73160847	0.00522	4.26	0.053	1162	4	lasso	0.0076	0.057	0.710	0.478	1	0	0
chr22_27910964_27914347:-	chr22:27910964|27914347	circPITPNB-3	PITPNB	22	27910964	27914347	0.0604	rs5762428	3.79	rs5997325	0.00258	3.77	2.752	585	1	top1	0.0026	0.17	2.752	0.00592	1	0	0
chr22_32273507_32268288:+	chr22:32268288|32273507	circSLC5A4-AS1	SLC5A4-AS1	22	32268288	32273507	0.1749	rs138838153	3.00	rs151066870	0.13708	-7.31	-0.030	1371	1	top1	0.14	5.3e-13	0.030	0.976	1	0	0
chr22_32485209_32478981:+	chr22:32478981|32485209	circFBXO7-2	FBXO7	22	32478981	32485209	0.1253	rs77881174	-3.14	rs9609573	0.11005	-6.56	-1.342	1383	1	top1	0.11	1.2e-10	1.342	0.18	1	0	0	down
chr22_32931390_33006824:-	chr22:32931390|33006824	circSYN3-3	SYN3	22	32931390	33006824	0.2358	rs241716	3.94	rs76119381	0.20107	9.29	-2.391	1280	1	top1	0.2	6.9e-19	-2.391	0.0168	1	0	0
chr22_33761371_33856802:-	chr22:33761371|33856802	circLARGE1	LARGE1	22	33761371	33856802	0.1327	rs79564486	-3.85	rs9609879	0.11479	6.70	0.581	1263	1	top1	0.11	4.8e-11	0.581	0.561	1	0	0
chr22_41140257_41125864:+	chr22:41125864|41140257	circEP300-6	EP300	22	41125864	41140257	0.0364	rs9623320	6.33	rs8139533	0.00933	3.76	-1.499	519	1	top1	0.0093	0.039	-1.499	0.134	1	0	0
chr22_41141222_41131388:+	chr22:41131388|41141222	circEP300-8	EP300	22	41131388	41141222	0.0774	rs9623320	6.33	rs111355898	0.05665	5.23	-0.206	517	11	lasso	0.06	2.2e-06	-1.662	0.0965	1	0	0
chr22_41173784_41172499:+	chr22:41172499|41173784	circEP300-12	EP300	22	41172499	41173784	0.1127	rs9623320	6.33	rs2092563	0.05439	5.63	6.119	537	8	lasso	0.059	2.6e-06	5.693	1.25e-08	1.8e-05	1	1
chr22_42890947_42891182:-	chr22:42890947|42891182	circPACSIN2-1	PACSIN2	22	42890947	42891182	0.0334	rs28522522	3.94	rs9611953	0.02068	-4.51	2.491	1131	21	enet	0.023	0.0024	-2.547	0.0109	1	0	0
chr22_45332710_45330603:+	chr22:45330603|45332710	circFAM118A	FAM118A	22	45330603	45332710	0.1278	rs2176039	4.97	rs4823458	0.08214	-5.50	-0.011	1089	1	top1	0.082	3e-08	0.011	0.991	1	0	0
chr22_45702847_45689712:+	chr22:45689712|45702847	circATXN10-1	ATXN10	22	45689712	45702847	0.1271	rs5764751	3.50	rs118137125	-0.00189	-3.63	1.061	939	128	enet	0.0015	0.22	-1.373	0.17	1	0	0
chr22_46637960_46626751:+	chr22:46626751|46637960	circGRAMD4	GRAMD4	22	46626751	46637960	0.0882	rs113561208	4.10	rs138491	0.05558	5.61	0.560	1341	1	top1	0.056	5.1e-06	0.560	0.575	1	0	0
chr22_47704747_47686200:+	chr22:47686200|47704747	circAL117329.1-2	AL117329.1	22	47686200	47704747	0.1281	rs5767985	4.46	rs9615193	0.08304	-5.81	1.896	1162	1	top1	0.083	2.5e-08	-1.896	0.058	1	0	0
chr22_47738576_47686200:+	chr22:47686200|47738576	circAL117329.1-3	AL117329.1	22	47686200	47738576	0.1525	rs5767985	4.46	rs6007720	0.23072	9.16	2.092	1330	1	top1	0.23	9.2e-22	2.092	0.0364	1	0	0
chr22_48707844_48646597:+	chr22:48646597|48707844	circFAM19A5	FAM19A5	22	48646597	48707844	0.0692	rs35327679	3.62	rs5771644	0.00164	3.61	-1.073	1893	2	lasso	0.0087	0.045	-1.269	0.204	1	0	0
chr6_2399037_2397221:+	chr6:2397221|2399037	circGMDS-AS1-3	GMDS-AS1	6	2397221	2399037	0.0891	rs9328086	-3.26	rs4959183	0.0477	4.59	-0.579	905	1	top1	0.048	2.3e-05	-0.579	0.563	1	0	0
chr6_27456826_27467920:-	chr6:27456826|27467920	circZNF184	ZNF184	6	27456826	27467920	0.0638	rs13195636	-13.22	rs6456775	0.0326	4.59	5.248	884	1	top1	0.033	0.00041	5.248	1.54e-07	0.00022176	1	1
chr6_28272787_28271854:+	chr6:28271854|28272787	circZSCAN26	ZSCAN26	6	28271854	28272787	0.2511	rs2232429	-12.97	rs13408	0.2488	9.54	-5.651	943	1	top1	0.25	1.4e-23	-5.651	1.6e-08	2.304e-05	1	1
