# Supplementary material for: Trans-genetic effects of circular RNA expression quantitative trait loci and potential causal mechanisms in autism
Source: Mol Psychiatry. 2022 Aug 12;27(11):4695–706. doi: 10.1038/s41380-022-01714-4 (PMC9734057; doi:10.1038/s41380-022-01714-4)
Supplement: Supplementary file 9 — Supplementary Data 8 [file 41380_2022_1714_MOESM9_ESM.xlsx]

## Sheet: 424 axes
circQTL			circRNA									miRNA		trans-eGene		circRNA-miRNA	miRNA-mRNA				Partial correlation test					Correlation between circRNA and miRNA, and between miRNA and trans-eGene				ASD-associated propagation paths (wherein the circQTL-circRNA-trans-eGene axes passed MPT, the circRNA-miRNA-trans-eGene axes passed the partial correlation test, and the circQTL-trans-eGene pairs passed CIT)	ASD relevance for trans-eGenes
SNP	rsID	overlapping with GWAS sites or ASD-associated SNP clumps (1: yes; 0: no)	circRNA ID	Chr#	Donor	Acceptor	Strand	Host gene symbol	circRNA name	DE-circRNA in ASD	DE-circRNA Module (1: yes; 0: no)	miRNA	DE-miRNA in ASD	trans-eGene	Gene symbol	ENCORI	ENCORI	miRTarBase	miRDB	TarBase	rho (circRNA-trans-eGene correlation)	P value (circRNA-trans-eGene correlation)	rho (circRNA-trans-eGene correlation after controlling for the miRNA expression)	P value (circRNA-trans-eGene correlation after controlling for the miRNA expression)	Pass partial correlation test	rho (circRNA-miRNA)	pvalue (circRNA-miRNA)	rho (miRNA-gene)	pvalue (miRNA-gene)	Pass MPT and CIT (1: yes; 0: no)	SFARI-score	DEG in ASD	Austism_KB 2.0 (core gene set) (1: yes; 0: no)	PSD (1: yes; 0: no)	FMRP_target (1: yes; 0: no)	HuR_target (1: yes; 0: no)	RBFOX1_target (1: yes; 0: no)	High-confidence ASD risk gene (1: yes; 0: no)
chr17-20136540	rs36119009	0	chr17_20204333_20205912:+	chr17	20205912	20204333	+	SPECC1	circSPECC1_2	-	0	hsa-miR-129-2-3p	up	ENSG00000115414	FN1	1	1	0	0	1	-0.289267	0.0218087	-0.248489	0.051481	1	-0.062068	0.628113	0.140553	0.271143	0	-	-	1	0	0	0	1	0
chr17-20136540	rs36119009	0	chr17_20204333_20205912:+	chr17	20205912	20204333	+	SPECC1	circSPECC1_2	-	0	hsa-miR-145-5p	-	ENSG00000163513	TGFBR2	1	1	1	1	0	-0.249664	0.0487082	-0.244442	0.0555276	1	-0.154906	0.22482	0.160954	0.207067	0	-	-	0	0	0	1	0	0
chr17-20136540	rs36119009	0	chr17_20204333_20205912:+	chr17	20205912	20204333	+	SPECC1	circSPECC1_2	-	0	hsa-miR-671-5p	-	ENSG00000163513	TGFBR2	1	1	0	0	0	-0.249664	0.0487082	-0.24921	0.0507854	1	0.101623	0.427102	-0.015841	0.901789	0	-	-	0	0	0	1	0	0
chr17-20136540	rs36119009	0	chr17_20204333_20205912:+	chr17	20205912	20204333	+	SPECC1	circSPECC1_2	-	0	hsa-miR-9-5p	-	ENSG00000163513	TGFBR2	1	1	1	1	0	-0.249664	0.0487082	-0.249322	0.0506782	1	0.142665	0.263951	-0.0122408	0.924067	0	-	-	0	0	0	1	0	0
chr10-7407346	rs74577875	1	chr10_7243558_7285954:-	chr10	7243558	7285954	-	SFMBT2	circSFMBT2_1	-	0	hsa-miR-103a-3p	-	ENSG00000133027	PEMT	1	1	0	0	0	0.255856	0.0432493	0.233797	0.0674156	1	0.185148	0.146032	0.146265	0.251993	0	-	-	0	0	0	0	0	0
chr1-78012542	rs111583688	0	chr1_77801331_77815231:+	chr1	77815231	77801331	+	MIGA1	circMIGA1	-	0	hsa-miR-26a-5p	-	ENSG00000138449	SLC40A1	1	1	0	0	0	0.271553	0.0316436	0.245584	0.0543608	1	0.285186	0.0238059	0.0851574	0.506004	0	-	-	0	0	0	0	0	0
chr1-78012542	rs111583688	0	chr1_77801331_77815231:+	chr1	77815231	77801331	+	MIGA1	circMIGA1	-	0	hsa-miR-26b-5p	-	ENSG00000138449	SLC40A1	1	1	0	0	0	0.271553	0.0316436	0.243934	0.0560531	1	0.19278	0.129906	0.167099	0.190077	0	-	-	0	0	0	0	0	0
chr1-77695201	rs113171637	0	chr1_77801331_77815231:+	chr1	77815231	77801331	+	MIGA1	circMIGA1	-	0	hsa-miR-26b-5p	-	ENSG00000084070	SMAP2	1	1	0	1	0	-0.271313	0.031799	-0.235189	0.065754	1	0.19278	0.129906	-0.198589	0.118571	0	-	-	0	0	0	1	0	0
chr1-77756172	rs113263617	0	chr1_77801331_77815231:+	chr1	77815231	77801331	+	MIGA1	circMIGA1	-	0	hsa-miR-26b-5p	-	ENSG00000084070	SMAP2	1	1	0	1	0	-0.271313	0.031799	-0.235189	0.065754	1	0.19278	0.129906	-0.198589	0.118571	0	-	-	0	0	0	1	0	0
chr1-78012542	rs111583688	0	chr1_77801331_77815231:+	chr1	77815231	77801331	+	MIGA1	circMIGA1	-	0	hsa-miR-26b-5p	-	ENSG00000084070	SMAP2	1	1	0	1	0	-0.271313	0.031799	-0.235189	0.065754	1	0.19278	0.129906	-0.198589	0.118571	0	-	-	0	0	0	1	0	0
chr10-84371280	rs148282462	0	chr10_84417771_84425893:+	chr10	84425893	84417771	+	CCSER2	circCCSER2_1	-	0	hsa-miR-370-5p	-	ENSG00000167315	ACAA2	1	1	0	1	0	0.252496	0.0461449	0.229842	0.0723209	1	0.0414267	0.746615	0.22115	0.0816202	0	-	up	0	0	0	1	0	0
chr10-84412361	rs140595780	0	chr10_84417771_84425893:+	chr10	84425893	84417771	+	CCSER2	circCCSER2_1	-	0	hsa-miR-370-5p	-	ENSG00000167315	ACAA2	1	1	0	1	0	0.252496	0.0461449	0.229842	0.0723209	1	0.0414267	0.746615	0.22115	0.0816202	1	-	up	0	0	0	1	0	0
chr10-84596579	rs143986172	0	chr10_84417771_84425893:+	chr10	84425893	84417771	+	CCSER2	circCCSER2_1	-	0	hsa-miR-370-5p	-	ENSG00000167315	ACAA2	1	1	0	1	0	0.252496	0.0461449	0.229842	0.0723209	1	0.0414267	0.746615	0.22115	0.0816202	1	-	up	0	0	0	1	0	0
chr10-84619703	rs146518952	0	chr10_84417771_84425893:+	chr10	84425893	84417771	+	CCSER2	circCCSER2_1	-	0	hsa-miR-370-5p	-	ENSG00000167315	ACAA2	1	1	0	1	0	0.252496	0.0461449	0.229842	0.0723209	1	0.0414267	0.746615	0.22115	0.0816202	1	-	up	0	0	0	1	0	0
chr18-76813274	rs182290762	0	chr18_76849526_76881512:+	chr18	76881512	76849526	+	ZNF236	circZNF236_3	-	0	hsa-miR-181b-5p	-	ENSG00000183826	BTBD9	1	1	0	0	1	-0.285234	0.0237815	-0.218754	0.0876046	1	0.203917	0.108857	-0.419259	0.000696182	0	-	-	0	0	0	1	0	0
chr18-76813274	rs182290762	0	chr18_76849526_76881512:+	chr18	76881512	76849526	+	ZNF236	circZNF236_3	-	0	hsa-miR-181d-5p	-	ENSG00000183826	BTBD9	1	1	0	0	1	-0.285234	0.0237815	-0.166167	0.196784	1	-0.322005	0.0103517	0.428571	0.000515307	0	-	-	0	0	0	1	0	0
chr18-76813274	rs182290762	0	chr18_76849526_76881512:+	chr18	76881512	76849526	+	ZNF236	circZNF236_3	-	0	hsa-miR-1286	-	ENSG00000156299	TIAM1	1	1	0	0	0	0.265169	0.0360015	0.246555	0.0533834	1	0.177995	0.162466	0.145881	0.25325	0	-	-	0	0	1	1	0	0
chr18-76813274	rs182290762	0	chr18_76849526_76881512:+	chr18	76881512	76849526	+	ZNF236	circZNF236_3	-	0	hsa-miR-181d-5p	-	ENSG00000156299	TIAM1	1	1	0	0	0	0.265169	0.0360015	0.222129	0.0827056	1	-0.322005	0.0103517	-0.167147	0.189948	0	-	-	0	0	1	1	0	0
chr18-76813274	rs182290762	0	chr18_76849526_76881512:+	chr18	76881512	76849526	+	ZNF236	circZNF236_3	-	0	hsa-miR-181b-5p	-	ENSG00000189190	ZNF600	1	1	0	0	0	0.274962	0.0295048	0.244308	0.0556657	1	0.203917	0.108857	0.175643	0.168159	0	-	-	0	0	0	0	0	0
chr18-9510728	rs117039461	0	chr18_9583117_9595102:-	chr18	9583117	9595102	-	PPP4R1	circPPP4R1_1	up	0	hsa-miR-20b-5p	up	ENSG00000166135	HIF1AN	1	1	1	0	0	0.266801	0.0348423	0.242559	0.0574962	1	-0.132392	0.300159	-0.326517	0.00928514	0	-	-	0	0	0	0	0	0
chr18-9510728	rs117039461	0	chr18_9583117_9595102:-	chr18	9583117	9595102	-	PPP4R1	circPPP4R1_1	up	0	hsa-miR-320d	-	ENSG00000166135	HIF1AN	1	1	0	0	0	0.266801	0.0348423	0.249624	0.0503904	1	-0.0927899	0.468523	-0.184284	0.147948	0	-	-	0	0	0	0	0	0
chr20-2770445	rs2281317	0	chr20_2964272_2965202:+	chr20	2965202	2964272	+	PTPRA	circPTPRA	-	0	hsa-miR-140-5p	-	ENSG00000160710	ADAR	1	1	0	0	0	-0.252928	0.0457639	-0.244122	0.0558578	1	-0.155578	0.222797	0.0984543	0.441714	0	-	-	0	0	0	1	0	0
chr20-2770445	rs2281317	0	chr20_2964272_2965202:+	chr20	2965202	2964272	+	PTPRA	circPTPRA	-	0	hsa-miR-361-5p	-	ENSG00000160710	ADAR	1	1	0	0	1	-0.252928	0.0457639	-0.231778	0.0698857	1	0.191916	0.13166	-0.362807	0.00366183	0	-	-	0	0	0	1	0	0
chr20-2770445	rs2281317	0	chr20_2964272_2965202:+	chr20	2965202	2964272	+	PTPRA	circPTPRA	-	0	hsa-miR-582-3p	-	ENSG00000160710	ADAR	1	1	0	0	0	-0.252928	0.0457639	-0.2476	0.0523487	1	0.193212	0.129036	-0.181308	0.154693	0	-	-	0	0	0	1	0	0
chr20-2770527	rs6084163	0	chr20_2964272_2965202:+	chr20	2965202	2964272	+	PTPRA	circPTPRA	-	0	hsa-miR-140-5p	-	ENSG00000160710	ADAR	1	1	0	0	0	-0.252928	0.0457639	-0.244122	0.0558578	1	-0.155578	0.222797	0.0984543	0.441714	0	-	-	0	0	0	1	0	0
chr20-2770527	rs6084163	0	chr20_2964272_2965202:+	chr20	2965202	2964272	+	PTPRA	circPTPRA	-	0	hsa-miR-361-5p	-	ENSG00000160710	ADAR	1	1	0	0	1	-0.252928	0.0457639	-0.231778	0.0698857	1	0.191916	0.13166	-0.362807	0.00366183	0	-	-	0	0	0	1	0	0
chr20-2770527	rs6084163	0	chr20_2964272_2965202:+	chr20	2965202	2964272	+	PTPRA	circPTPRA	-	0	hsa-miR-582-3p	-	ENSG00000160710	ADAR	1	1	0	0	0	-0.252928	0.0457639	-0.2476	0.0523487	1	0.193212	0.129036	-0.181308	0.154693	0	-	-	0	0	0	1	0	0
chr20-41034204	rs118037422	0	chr20_41092472_41101353:+	chr20	41101353	41092472	+	TOP1	circTOP1	-	0	hsa-miR-129-5p	-	ENSG00000182858	ALG12	1	1	0	0	0	0.24832	0.0499651	0.24436	0.0556126	1	-0.0432988	0.73557	-0.134025	0.2942	0	-	-	0	0	0	0	0	0
chr20-41060351	rs74657584	0	chr20_41092472_41101353:+	chr20	41101353	41092472	+	TOP1	circTOP1	-	0	hsa-miR-129-5p	-	ENSG00000182858	ALG12	1	1	0	0	0	0.24832	0.0499651	0.24436	0.0556126	1	-0.0432988	0.73557	-0.134025	0.2942	0	-	-	0	0	0	0	0	0
chr20-41087464	rs183191678	0	chr20_41092472_41101353:+	chr20	41101353	41092472	+	TOP1	circTOP1	-	0	hsa-miR-129-5p	-	ENSG00000182858	ALG12	1	1	0	0	0	0.24832	0.0499651	0.24436	0.0556126	1	-0.0432988	0.73557	-0.134025	0.2942	0	-	-	0	0	0	0	0	0
chr20-41125748	rs138221599	0	chr20_41092472_41101353:+	chr20	41101353	41092472	+	TOP1	circTOP1	-	0	hsa-miR-129-5p	-	ENSG00000182858	ALG12	1	1	0	0	0	0.24832	0.0499651	0.24436	0.0556126	1	-0.0432988	0.73557	-0.134025	0.2942	0	-	-	0	0	0	0	0	0
chr20-41220227	rs78706459	0	chr20_41092472_41101353:+	chr20	41101353	41092472	+	TOP1	circTOP1	-	0	hsa-miR-129-5p	-	ENSG00000182858	ALG12	1	1	0	0	0	0.24832	0.0499651	0.24436	0.0556126	1	-0.0432988	0.73557	-0.134025	0.2942	0	-	-	0	0	0	0	0	0
chr20-41221252	rs117244719	0	chr20_41092472_41101353:+	chr20	41101353	41092472	+	TOP1	circTOP1	-	0	hsa-miR-129-5p	-	ENSG00000182858	ALG12	1	1	0	0	0	0.24832	0.0499651	0.24436	0.0556126	1	-0.0432988	0.73557	-0.134025	0.2942	0	-	-	0	0	0	0	0	0
chr20-41237822	rs138600853	0	chr20_41092472_41101353:+	chr20	41101353	41092472	+	TOP1	circTOP1	-	0	hsa-miR-129-5p	-	ENSG00000182858	ALG12	1	1	0	0	0	0.24832	0.0499651	0.24436	0.0556126	1	-0.0432988	0.73557	-0.134025	0.2942	0	-	-	0	0	0	0	0	0
chr20-41034204	rs118037422	0	chr20_41092472_41101353:+	chr20	41101353	41092472	+	TOP1	circTOP1	-	0	hsa-miR-369-3p	-	ENSG00000076351	SLC46A1	1	1	0	0	0	0.272081	0.0313039	0.220018	0.0857436	1	0.264785	0.0362789	0.308228	0.0142962	0	-	-	0	0	0	0	0	0
chr20-41060351	rs74657584	0	chr20_41092472_41101353:+	chr20	41101353	41092472	+	TOP1	circTOP1	-	0	hsa-miR-369-3p	-	ENSG00000076351	SLC46A1	1	1	0	0	0	0.272081	0.0313039	0.220018	0.0857436	1	0.264785	0.0362789	0.308228	0.0142962	0	-	-	0	0	0	0	0	0
chr20-41087464	rs183191678	0	chr20_41092472_41101353:+	chr20	41101353	41092472	+	TOP1	circTOP1	-	0	hsa-miR-369-3p	-	ENSG00000076351	SLC46A1	1	1	0	0	0	0.272081	0.0313039	0.220018	0.0857436	1	0.264785	0.0362789	0.308228	0.0142962	0	-	-	0	0	0	0	0	0
chr20-41125748	rs138221599	0	chr20_41092472_41101353:+	chr20	41101353	41092472	+	TOP1	circTOP1	-	0	hsa-miR-369-3p	-	ENSG00000076351	SLC46A1	1	1	0	0	0	0.272081	0.0313039	0.220018	0.0857436	1	0.264785	0.0362789	0.308228	0.0142962	0	-	-	0	0	0	0	0	0
chr20-41220227	rs78706459	0	chr20_41092472_41101353:+	chr20	41101353	41092472	+	TOP1	circTOP1	-	0	hsa-miR-369-3p	-	ENSG00000076351	SLC46A1	1	1	0	0	0	0.272081	0.0313039	0.220018	0.0857436	1	0.264785	0.0362789	0.308228	0.0142962	0	-	-	0	0	0	0	0	0
chr20-41221252	rs117244719	0	chr20_41092472_41101353:+	chr20	41101353	41092472	+	TOP1	circTOP1	-	0	hsa-miR-369-3p	-	ENSG00000076351	SLC46A1	1	1	0	0	0	0.272081	0.0313039	0.220018	0.0857436	1	0.264785	0.0362789	0.308228	0.0142962	0	-	-	0	0	0	0	0	0
chr20-41237822	rs138600853	0	chr20_41092472_41101353:+	chr20	41101353	41092472	+	TOP1	circTOP1	-	0	hsa-miR-369-3p	-	ENSG00000076351	SLC46A1	1	1	0	0	0	0.272081	0.0313039	0.220018	0.0857436	1	0.264785	0.0362789	0.308228	0.0142962	0	-	-	0	0	0	0	0	0
chr20-41034204	rs118037422	0	chr20_41092472_41101353:+	chr20	41101353	41092472	+	TOP1	circTOP1	-	0	hsa-miR-149-5p	-	ENSG00000189120	SP6	1	1	0	0	0	-0.253024	0.0456796	-0.228946	0.073471	1	0.140841	0.270155	-0.193596	0.128266	0	-	-	0	0	0	0	0	0
chr20-41034204	rs118037422	0	chr20_41092472_41101353:+	chr20	41101353	41092472	+	TOP1	circTOP1	-	0	hsa-miR-665	-	ENSG00000189120	SP6	1	1	0	0	0	-0.253024	0.0456796	-0.24645	0.0534885	1	-0.0545315	0.670489	0.176891	0.16512	0	-	-	0	0	0	0	0	0
chr20-41060351	rs74657584	0	chr20_41092472_41101353:+	chr20	41101353	41092472	+	TOP1	circTOP1	-	0	hsa-miR-149-5p	-	ENSG00000189120	SP6	1	1	0	0	0	-0.253024	0.0456796	-0.228946	0.073471	1	0.140841	0.270155	-0.193596	0.128266	0	-	-	0	0	0	0	0	0
chr20-41060351	rs74657584	0	chr20_41092472_41101353:+	chr20	41101353	41092472	+	TOP1	circTOP1	-	0	hsa-miR-665	-	ENSG00000189120	SP6	1	1	0	0	0	-0.253024	0.0456796	-0.24645	0.0534885	1	-0.0545315	0.670489	0.176891	0.16512	0	-	-	0	0	0	0	0	0
chr20-41087464	rs183191678	0	chr20_41092472_41101353:+	chr20	41101353	41092472	+	TOP1	circTOP1	-	0	hsa-miR-149-5p	-	ENSG00000189120	SP6	1	1	0	0	0	-0.253024	0.0456796	-0.228946	0.073471	1	0.140841	0.270155	-0.193596	0.128266	0	-	-	0	0	0	0	0	0
chr20-41087464	rs183191678	0	chr20_41092472_41101353:+	chr20	41101353	41092472	+	TOP1	circTOP1	-	0	hsa-miR-665	-	ENSG00000189120	SP6	1	1	0	0	0	-0.253024	0.0456796	-0.24645	0.0534885	1	-0.0545315	0.670489	0.176891	0.16512	0	-	-	0	0	0	0	0	0
chr20-41125748	rs138221599	0	chr20_41092472_41101353:+	chr20	41101353	41092472	+	TOP1	circTOP1	-	0	hsa-miR-149-5p	-	ENSG00000189120	SP6	1	1	0	0	0	-0.253024	0.0456796	-0.228946	0.073471	1	0.140841	0.270155	-0.193596	0.128266	0	-	-	0	0	0	0	0	0
chr20-41125748	rs138221599	0	chr20_41092472_41101353:+	chr20	41101353	41092472	+	TOP1	circTOP1	-	0	hsa-miR-665	-	ENSG00000189120	SP6	1	1	0	0	0	-0.253024	0.0456796	-0.24645	0.0534885	1	-0.0545315	0.670489	0.176891	0.16512	0	-	-	0	0	0	0	0	0
chr20-41220227	rs78706459	0	chr20_41092472_41101353:+	chr20	41101353	41092472	+	TOP1	circTOP1	-	0	hsa-miR-149-5p	-	ENSG00000189120	SP6	1	1	0	0	0	-0.253024	0.0456796	-0.228946	0.073471	1	0.140841	0.270155	-0.193596	0.128266	0	-	-	0	0	0	0	0	0
chr20-41220227	rs78706459	0	chr20_41092472_41101353:+	chr20	41101353	41092472	+	TOP1	circTOP1	-	0	hsa-miR-665	-	ENSG00000189120	SP6	1	1	0	0	0	-0.253024	0.0456796	-0.24645	0.0534885	1	-0.0545315	0.670489	0.176891	0.16512	0	-	-	0	0	0	0	0	0
chr20-41221252	rs117244719	0	chr20_41092472_41101353:+	chr20	41101353	41092472	+	TOP1	circTOP1	-	0	hsa-miR-149-5p	-	ENSG00000189120	SP6	1	1	0	0	0	-0.253024	0.0456796	-0.228946	0.073471	1	0.140841	0.270155	-0.193596	0.128266	0	-	-	0	0	0	0	0	0
chr20-41221252	rs117244719	0	chr20_41092472_41101353:+	chr20	41101353	41092472	+	TOP1	circTOP1	-	0	hsa-miR-665	-	ENSG00000189120	SP6	1	1	0	0	0	-0.253024	0.0456796	-0.24645	0.0534885	1	-0.0545315	0.670489	0.176891	0.16512	0	-	-	0	0	0	0	0	0
chr20-41237822	rs138600853	0	chr20_41092472_41101353:+	chr20	41101353	41092472	+	TOP1	circTOP1	-	0	hsa-miR-149-5p	-	ENSG00000189120	SP6	1	1	0	0	0	-0.253024	0.0456796	-0.228946	0.073471	1	0.140841	0.270155	-0.193596	0.128266	0	-	-	0	0	0	0	0	0
chr20-41237822	rs138600853	0	chr20_41092472_41101353:+	chr20	41101353	41092472	+	TOP1	circTOP1	-	0	hsa-miR-665	-	ENSG00000189120	SP6	1	1	0	0	0	-0.253024	0.0456796	-0.24645	0.0534885	1	-0.0545315	0.670489	0.176891	0.16512	0	-	-	0	0	0	0	0	0
chr20-41034204	rs118037422	0	chr20_41092472_41101353:+	chr20	41101353	41092472	+	TOP1	circTOP1	-	0	hsa-miR-23b-3p	-	ENSG00000198538	ZNF28	1	1	0	1	0	0.255184	0.043816	0.237721	0.0628163	1	0.268097	0.0339441	0.062548	0.625452	0	-	-	0	0	0	1	0	0
chr20-41034204	rs118037422	0	chr20_41092472_41101353:+	chr20	41101353	41092472	+	TOP1	circTOP1	-	0	hsa-miR-24-3p	-	ENSG00000198538	ZNF28	1	1	0	0	0	0.255184	0.043816	0.247501	0.0524458	1	0.176747	0.165469	0.0798291	0.533059	0	-	-	0	0	0	1	0	0
chr20-41034204	rs118037422	0	chr20_41092472_41101353:+	chr20	41101353	41092472	+	TOP1	circTOP1	-	0	hsa-miR-369-3p	-	ENSG00000198538	ZNF28	1	1	0	0	0	0.255184	0.043816	0.206618	0.107127	1	0.264785	0.0362789	0.262385	0.0380533	0	-	-	0	0	0	1	0	0
chr20-41060351	rs74657584	0	chr20_41092472_41101353:+	chr20	41101353	41092472	+	TOP1	circTOP1	-	0	hsa-miR-23b-3p	-	ENSG00000198538	ZNF28	1	1	0	1	0	0.255184	0.043816	0.237721	0.0628163	1	0.268097	0.0339441	0.062548	0.625452	0	-	-	0	0	0	1	0	0
chr20-41060351	rs74657584	0	chr20_41092472_41101353:+	chr20	41101353	41092472	+	TOP1	circTOP1	-	0	hsa-miR-24-3p	-	ENSG00000198538	ZNF28	1	1	0	0	0	0.255184	0.043816	0.247501	0.0524458	1	0.176747	0.165469	0.0798291	0.533059	0	-	-	0	0	0	1	0	0
chr20-41060351	rs74657584	0	chr20_41092472_41101353:+	chr20	41101353	41092472	+	TOP1	circTOP1	-	0	hsa-miR-369-3p	-	ENSG00000198538	ZNF28	1	1	0	0	0	0.255184	0.043816	0.206618	0.107127	1	0.264785	0.0362789	0.262385	0.0380533	0	-	-	0	0	0	1	0	0
chr20-41087464	rs183191678	0	chr20_41092472_41101353:+	chr20	41101353	41092472	+	TOP1	circTOP1	-	0	hsa-miR-23b-3p	-	ENSG00000198538	ZNF28	1	1	0	1	0	0.255184	0.043816	0.237721	0.0628163	1	0.268097	0.0339441	0.062548	0.625452	0	-	-	0	0	0	1	0	0
chr20-41087464	rs183191678	0	chr20_41092472_41101353:+	chr20	41101353	41092472	+	TOP1	circTOP1	-	0	hsa-miR-24-3p	-	ENSG00000198538	ZNF28	1	1	0	0	0	0.255184	0.043816	0.247501	0.0524458	1	0.176747	0.165469	0.0798291	0.533059	0	-	-	0	0	0	1	0	0
chr20-41087464	rs183191678	0	chr20_41092472_41101353:+	chr20	41101353	41092472	+	TOP1	circTOP1	-	0	hsa-miR-369-3p	-	ENSG00000198538	ZNF28	1	1	0	0	0	0.255184	0.043816	0.206618	0.107127	1	0.264785	0.0362789	0.262385	0.0380533	0	-	-	0	0	0	1	0	0
chr20-41125748	rs138221599	0	chr20_41092472_41101353:+	chr20	41101353	41092472	+	TOP1	circTOP1	-	0	hsa-miR-23b-3p	-	ENSG00000198538	ZNF28	1	1	0	1	0	0.255184	0.043816	0.237721	0.0628163	1	0.268097	0.0339441	0.062548	0.625452	0	-	-	0	0	0	1	0	0
chr20-41125748	rs138221599	0	chr20_41092472_41101353:+	chr20	41101353	41092472	+	TOP1	circTOP1	-	0	hsa-miR-24-3p	-	ENSG00000198538	ZNF28	1	1	0	0	0	0.255184	0.043816	0.247501	0.0524458	1	0.176747	0.165469	0.0798291	0.533059	0	-	-	0	0	0	1	0	0
chr20-41125748	rs138221599	0	chr20_41092472_41101353:+	chr20	41101353	41092472	+	TOP1	circTOP1	-	0	hsa-miR-369-3p	-	ENSG00000198538	ZNF28	1	1	0	0	0	0.255184	0.043816	0.206618	0.107127	1	0.264785	0.0362789	0.262385	0.0380533	0	-	-	0	0	0	1	0	0
chr20-41220227	rs78706459	0	chr20_41092472_41101353:+	chr20	41101353	41092472	+	TOP1	circTOP1	-	0	hsa-miR-23b-3p	-	ENSG00000198538	ZNF28	1	1	0	1	0	0.255184	0.043816	0.237721	0.0628163	1	0.268097	0.0339441	0.062548	0.625452	0	-	-	0	0	0	1	0	0
chr20-41220227	rs78706459	0	chr20_41092472_41101353:+	chr20	41101353	41092472	+	TOP1	circTOP1	-	0	hsa-miR-24-3p	-	ENSG00000198538	ZNF28	1	1	0	0	0	0.255184	0.043816	0.247501	0.0524458	1	0.176747	0.165469	0.0798291	0.533059	0	-	-	0	0	0	1	0	0
chr20-41220227	rs78706459	0	chr20_41092472_41101353:+	chr20	41101353	41092472	+	TOP1	circTOP1	-	0	hsa-miR-369-3p	-	ENSG00000198538	ZNF28	1	1	0	0	0	0.255184	0.043816	0.206618	0.107127	1	0.264785	0.0362789	0.262385	0.0380533	0	-	-	0	0	0	1	0	0
chr20-41221252	rs117244719	0	chr20_41092472_41101353:+	chr20	41101353	41092472	+	TOP1	circTOP1	-	0	hsa-miR-23b-3p	-	ENSG00000198538	ZNF28	1	1	0	1	0	0.255184	0.043816	0.237721	0.0628163	1	0.268097	0.0339441	0.062548	0.625452	0	-	-	0	0	0	1	0	0
chr20-41221252	rs117244719	0	chr20_41092472_41101353:+	chr20	41101353	41092472	+	TOP1	circTOP1	-	0	hsa-miR-24-3p	-	ENSG00000198538	ZNF28	1	1	0	0	0	0.255184	0.043816	0.247501	0.0524458	1	0.176747	0.165469	0.0798291	0.533059	0	-	-	0	0	0	1	0	0
chr20-41221252	rs117244719	0	chr20_41092472_41101353:+	chr20	41101353	41092472	+	TOP1	circTOP1	-	0	hsa-miR-369-3p	-	ENSG00000198538	ZNF28	1	1	0	0	0	0.255184	0.043816	0.206618	0.107127	1	0.264785	0.0362789	0.262385	0.0380533	0	-	-	0	0	0	1	0	0
chr20-41237822	rs138600853	0	chr20_41092472_41101353:+	chr20	41101353	41092472	+	TOP1	circTOP1	-	0	hsa-miR-23b-3p	-	ENSG00000198538	ZNF28	1	1	0	1	0	0.255184	0.043816	0.237721	0.0628163	1	0.268097	0.0339441	0.062548	0.625452	0	-	-	0	0	0	1	0	0
chr20-41237822	rs138600853	0	chr20_41092472_41101353:+	chr20	41101353	41092472	+	TOP1	circTOP1	-	0	hsa-miR-24-3p	-	ENSG00000198538	ZNF28	1	1	0	0	0	0.255184	0.043816	0.247501	0.0524458	1	0.176747	0.165469	0.0798291	0.533059	0	-	-	0	0	0	1	0	0
chr20-41237822	rs138600853	0	chr20_41092472_41101353:+	chr20	41101353	41092472	+	TOP1	circTOP1	-	0	hsa-miR-369-3p	-	ENSG00000198538	ZNF28	1	1	0	0	0	0.255184	0.043816	0.206618	0.107127	1	0.264785	0.0362789	0.262385	0.0380533	0	-	-	0	0	0	1	0	0
chr2-106701566	rs77775810	0	chr2_106830066_106834146:-	chr2	106830066	106834146	-	ST6GAL2	circST6GAL2_1	-	1	hsa-miR-889-3p	-	ENSG00000122912	SLC25A16	1	1	0	0	0	0.28125	0.0258779	0.233337	0.0679725	1	0.206317	0.104689	0.399338	0.00129044	0	-	-	0	0	0	1	0	0
chr21-21134099	rs13048159	0	chr21_21280578_21292241:+	chr21	21292241	21280578	+	NCAM2	circNCAM2	-	0	hsa-miR-33b-5p	-	ENSG00000163257	DCAF16	1	1	0	0	0	-0.329493	0.00863542	-0.246882	0.0530577	1	-0.285522	0.0236357	0.419211	0.000697248	0	-	-	0	0	0	0	0	0
chr1-100731828	rs3917014	0	chr1_100913663_100974902:+	chr1	100974902	100913663	+	SLC30A7	circSLC30A7_2	-	0	hsa-miR-323b-3p	-	ENSG00000156928	MALSU1	1	1	0	0	0	0.268097	0.0339441	0.240313	0.0599189	1	-0.12452	0.330009	-0.216398	0.0885228	0	-	-	0	0	0	0	0	0
chr22-32649136	rs72620413	0	chr22_32478981_32485209:+	chr22	32485209	32478981	+	FBXO7	circFBXO7_2	-	0	hsa-miR-212-3p	-	ENSG00000135469	COQ10A	1	1	0	0	0	0.299635	0.0173655	0.242705	0.0573421	1	0.139545	0.274622	0.28437	0.0242235	0	-	-	0	0	0	0	0	0
chr2-232568727	rs116444102	0	chr2_232747615_232761436:+	chr2	232761436	232747615	+	GIGYF2	circGIGYF2_1	-	0	hsa-miR-93-5p	-	ENSG00000102606	ARHGEF7	1	1	1	0	0	-0.285762	0.0235148	-0.203003	0.113548	1	-0.422523	0.00062708	0.284658	0.0240754	0	-	-	0	1	1	1	0	0
chr2-232568727	rs116444102	0	chr2_232747615_232761436:+	chr2	232761436	232747615	+	GIGYF2	circGIGYF2_1	-	0	hsa-miR-16-5p	-	ENSG00000164035	EMCN	1	1	0	0	1	0.27621	0.0287527	0.226213	0.0770693	1	0.353351	0.00471252	0.217262	0.0872345	0	-	-	0	0	0	0	0	0
chr2-232568727	rs116444102	0	chr2_232747615_232761436:+	chr2	232761436	232747615	+	GIGYF2	circGIGYF2_1	-	0	hsa-miR-195-5p	-	ENSG00000164035	EMCN	1	1	0	0	0	0.27621	0.0287527	0.225723	0.0777286	1	0.446285	0.00028426	0.169595	0.183471	0	-	-	0	0	0	0	0	0
chr2-232568727	rs116444102	0	chr2_232747615_232761436:+	chr2	232761436	232747615	+	GIGYF2	circGIGYF2_1	-	0	hsa-miR-380-3p	-	ENSG00000164035	EMCN	1	1	0	0	0	0.27621	0.0287527	0.249307	0.0506929	1	0.273474	0.0304231	0.217598	0.0867376	0	-	-	0	0	0	0	0	0
chr2-232568727	rs116444102	0	chr2_232747615_232761436:+	chr2	232761436	232747615	+	GIGYF2	circGIGYF2_1	-	0	hsa-miR-93-5p	-	ENSG00000164035	EMCN	1	1	0	0	0	0.27621	0.0287527	0.202085	0.115224	1	-0.422523	0.00062708	-0.247696	0.0505576	0	-	-	0	0	0	0	0	0
chr2-232568727	rs116444102	0	chr2_232747615_232761436:+	chr2	232761436	232747615	+	GIGYF2	circGIGYF2_1	-	0	hsa-miR-93-5p	-	ENSG00000198162	MAN1A2	1	1	0	0	1	0.357623	0.00420861	0.19273	0.133412	1	-0.422523	0.00062708	-0.463758	0.000153362	0	-	-	0	0	0	1	0	0
chr2-232568727	rs116444102	0	chr2_232747615_232761436:+	chr2	232761436	232747615	+	GIGYF2	circGIGYF2_1	-	0	hsa-miR-16-5p	-	ENSG00000131711	MAP1B	1	1	0	0	1	-0.321477	0.0104833	-0.247354	0.052591	1	0.353351	0.00471252	-0.374808	0.00263145	0	-	-	0	1	1	1	0	0
chr2-232568727	rs116444102	0	chr2_232747615_232761436:+	chr2	232761436	232747615	+	GIGYF2	circGIGYF2_1	-	0	hsa-miR-195-5p	-	ENSG00000131711	MAP1B	1	1	0	0	0	-0.321477	0.0104833	-0.235258	0.0656721	1	0.446285	0.00028426	-0.315476	0.0120835	0	-	-	0	1	1	1	0	0
chr2-232568727	rs116444102	0	chr2_232747615_232761436:+	chr2	232761436	232747615	+	GIGYF2	circGIGYF2_1	-	0	hsa-miR-195-5p	-	ENSG00000005075	POLR2J	1	1	0	0	0	0.304387	0.0156045	0.234692	0.0663439	1	0.446285	0.00028426	0.335301	0.00748123	0	-	-	0	0	0	0	0	0
chr22-45531162	rs16994176	0	chr22_45729425_45740538:+	chr22	45740538	45729425	+	ATXN10	circATXN10_4	-	0	hsa-miR-362-5p	-	ENSG00000204961	PCDHA9	1	1	0	0	0	-0.366263	0.0033334	-0.227747	0.0750324	1	-0.419883	0.000682459	0.418299	0.000717786	1	3	-	0	0	0	0	0	0
chr22-45531568	rs16994186	0	chr22_45729425_45740538:+	chr22	45740538	45729425	+	ATXN10	circATXN10_4	-	0	hsa-miR-362-5p	-	ENSG00000204961	PCDHA9	1	1	0	0	0	-0.366263	0.0033334	-0.227747	0.0750324	1	-0.419883	0.000682459	0.418299	0.000717786	1	3	-	0	0	0	0	0	0
chr22-45538508	rs2238819	0	chr22_45729425_45740538:+	chr22	45740538	45729425	+	ATXN10	circATXN10_4	-	0	hsa-miR-362-5p	-	ENSG00000204961	PCDHA9	1	1	0	0	0	-0.366263	0.0033334	-0.227747	0.0750324	1	-0.419883	0.000682459	0.418299	0.000717786	1	3	-	0	0	0	0	0	0
chr3-149972192	rs61616747	0	chr3_149846011_149921227:+	chr3	149921227	149846011	+	RNF13	circRNF13	-	0	hsa-miR-15b-5p	-	ENSG00000182473	EXOC7	1	1	0	0	0	0.255472	0.0435724	0.244862	0.0550962	1	0.168107	0.187389	0.174251	0.171597	0	-	-	0	1	0	1	1	0
chr3-149972192	rs61616747	0	chr3_149846011_149921227:+	chr3	149921227	149846011	+	RNF13	circRNF13	-	0	hsa-miR-16-5p	-	ENSG00000182473	EXOC7	1	1	0	0	1	0.255472	0.0435724	0.247447	0.0524987	1	0.140073	0.272796	0.118472	0.354179	0	-	-	0	1	0	1	1	0
chr3-149972192	rs61616747	0	chr3_149846011_149921227:+	chr3	149921227	149846011	+	RNF13	circRNF13	-	0	hsa-miR-195-5p	-	ENSG00000182473	EXOC7	1	1	0	0	0	0.255472	0.0435724	0.245007	0.0549478	1	0.113815	0.373515	0.236895	0.0617608	0	-	-	0	1	0	1	1	0
chr3-149972192	rs61616747	0	chr3_149846011_149921227:+	chr3	149921227	149846011	+	RNF13	circRNF13	-	0	hsa-miR-424-5p	up	ENSG00000182473	EXOC7	1	1	0	0	0	0.255472	0.0435724	0.244981	0.0549741	1	0.13268	0.299102	0.121304	0.342728	0	-	-	0	1	0	1	1	0
chr3-149975431	rs2125103	0	chr3_149846011_149921227:+	chr3	149921227	149846011	+	RNF13	circRNF13	-	0	hsa-miR-15b-5p	-	ENSG00000182473	EXOC7	1	1	0	0	0	0.255472	0.0435724	0.244862	0.0550962	1	0.168107	0.187389	0.174251	0.171597	0	-	-	0	1	0	1	1	0
chr3-149975431	rs2125103	0	chr3_149846011_149921227:+	chr3	149921227	149846011	+	RNF13	circRNF13	-	0	hsa-miR-16-5p	-	ENSG00000182473	EXOC7	1	1	0	0	1	0.255472	0.0435724	0.247447	0.0524987	1	0.140073	0.272796	0.118472	0.354179	0	-	-	0	1	0	1	1	0
chr3-149975431	rs2125103	0	chr3_149846011_149921227:+	chr3	149921227	149846011	+	RNF13	circRNF13	-	0	hsa-miR-195-5p	-	ENSG00000182473	EXOC7	1	1	0	0	0	0.255472	0.0435724	0.245007	0.0549478	1	0.113815	0.373515	0.236895	0.0617608	0	-	-	0	1	0	1	1	0
chr3-149975431	rs2125103	0	chr3_149846011_149921227:+	chr3	149921227	149846011	+	RNF13	circRNF13	-	0	hsa-miR-424-5p	up	ENSG00000182473	EXOC7	1	1	0	0	0	0.255472	0.0435724	0.244981	0.0549741	1	0.13268	0.299102	0.121304	0.342728	0	-	-	0	1	0	1	1	0
chr3-149976287	rs2168753	0	chr3_149846011_149921227:+	chr3	149921227	149846011	+	RNF13	circRNF13	-	0	hsa-miR-15b-5p	-	ENSG00000182473	EXOC7	1	1	0	0	0	0.255472	0.0435724	0.244862	0.0550962	1	0.168107	0.187389	0.174251	0.171597	0	-	-	0	1	0	1	1	0
chr3-149976287	rs2168753	0	chr3_149846011_149921227:+	chr3	149921227	149846011	+	RNF13	circRNF13	-	0	hsa-miR-16-5p	-	ENSG00000182473	EXOC7	1	1	0	0	1	0.255472	0.0435724	0.247447	0.0524987	1	0.140073	0.272796	0.118472	0.354179	0	-	-	0	1	0	1	1	0
chr3-149976287	rs2168753	0	chr3_149846011_149921227:+	chr3	149921227	149846011	+	RNF13	circRNF13	-	0	hsa-miR-195-5p	-	ENSG00000182473	EXOC7	1	1	0	0	0	0.255472	0.0435724	0.245007	0.0549478	1	0.113815	0.373515	0.236895	0.0617608	0	-	-	0	1	0	1	1	0
chr3-149976287	rs2168753	0	chr3_149846011_149921227:+	chr3	149921227	149846011	+	RNF13	circRNF13	-	0	hsa-miR-424-5p	up	ENSG00000182473	EXOC7	1	1	0	0	0	0.255472	0.0435724	0.244981	0.0549741	1	0.13268	0.299102	0.121304	0.342728	0	-	-	0	1	0	1	1	0
chr3-149977605	rs35233622	0	chr3_149846011_149921227:+	chr3	149921227	149846011	+	RNF13	circRNF13	-	0	hsa-miR-15b-5p	-	ENSG00000182473	EXOC7	1	1	0	0	0	0.255472	0.0435724	0.244862	0.0550962	1	0.168107	0.187389	0.174251	0.171597	0	-	-	0	1	0	1	1	0
chr3-149977605	rs35233622	0	chr3_149846011_149921227:+	chr3	149921227	149846011	+	RNF13	circRNF13	-	0	hsa-miR-16-5p	-	ENSG00000182473	EXOC7	1	1	0	0	1	0.255472	0.0435724	0.247447	0.0524987	1	0.140073	0.272796	0.118472	0.354179	0	-	-	0	1	0	1	1	0
chr3-149977605	rs35233622	0	chr3_149846011_149921227:+	chr3	149921227	149846011	+	RNF13	circRNF13	-	0	hsa-miR-195-5p	-	ENSG00000182473	EXOC7	1	1	0	0	0	0.255472	0.0435724	0.245007	0.0549478	1	0.113815	0.373515	0.236895	0.0617608	0	-	-	0	1	0	1	1	0
chr3-149977605	rs35233622	0	chr3_149846011_149921227:+	chr3	149921227	149846011	+	RNF13	circRNF13	-	0	hsa-miR-424-5p	up	ENSG00000182473	EXOC7	1	1	0	0	0	0.255472	0.0435724	0.244981	0.0549741	1	0.13268	0.299102	0.121304	0.342728	0	-	-	0	1	0	1	1	0
chr3-149980794	rs9637407	0	chr3_149846011_149921227:+	chr3	149921227	149846011	+	RNF13	circRNF13	-	0	hsa-miR-15b-5p	-	ENSG00000182473	EXOC7	1	1	0	0	0	0.255472	0.0435724	0.244862	0.0550962	1	0.168107	0.187389	0.174251	0.171597	0	-	-	0	1	0	1	1	0
chr3-149980794	rs9637407	0	chr3_149846011_149921227:+	chr3	149921227	149846011	+	RNF13	circRNF13	-	0	hsa-miR-16-5p	-	ENSG00000182473	EXOC7	1	1	0	0	1	0.255472	0.0435724	0.247447	0.0524987	1	0.140073	0.272796	0.118472	0.354179	0	-	-	0	1	0	1	1	0
chr3-149980794	rs9637407	0	chr3_149846011_149921227:+	chr3	149921227	149846011	+	RNF13	circRNF13	-	0	hsa-miR-195-5p	-	ENSG00000182473	EXOC7	1	1	0	0	0	0.255472	0.0435724	0.245007	0.0549478	1	0.113815	0.373515	0.236895	0.0617608	0	-	-	0	1	0	1	1	0
chr3-149980794	rs9637407	0	chr3_149846011_149921227:+	chr3	149921227	149846011	+	RNF13	circRNF13	-	0	hsa-miR-424-5p	up	ENSG00000182473	EXOC7	1	1	0	0	0	0.255472	0.0435724	0.244981	0.0549741	1	0.13268	0.299102	0.121304	0.342728	0	-	-	0	1	0	1	1	0
chr3-149982732	rs7630407	0	chr3_149846011_149921227:+	chr3	149921227	149846011	+	RNF13	circRNF13	-	0	hsa-miR-15b-5p	-	ENSG00000182473	EXOC7	1	1	0	0	0	0.255472	0.0435724	0.244862	0.0550962	1	0.168107	0.187389	0.174251	0.171597	0	-	-	0	1	0	1	1	0
chr3-149982732	rs7630407	0	chr3_149846011_149921227:+	chr3	149921227	149846011	+	RNF13	circRNF13	-	0	hsa-miR-16-5p	-	ENSG00000182473	EXOC7	1	1	0	0	1	0.255472	0.0435724	0.247447	0.0524987	1	0.140073	0.272796	0.118472	0.354179	0	-	-	0	1	0	1	1	0
chr3-149982732	rs7630407	0	chr3_149846011_149921227:+	chr3	149921227	149846011	+	RNF13	circRNF13	-	0	hsa-miR-195-5p	-	ENSG00000182473	EXOC7	1	1	0	0	0	0.255472	0.0435724	0.245007	0.0549478	1	0.113815	0.373515	0.236895	0.0617608	0	-	-	0	1	0	1	1	0
chr3-149982732	rs7630407	0	chr3_149846011_149921227:+	chr3	149921227	149846011	+	RNF13	circRNF13	-	0	hsa-miR-424-5p	up	ENSG00000182473	EXOC7	1	1	0	0	0	0.255472	0.0435724	0.244981	0.0549741	1	0.13268	0.299102	0.121304	0.342728	0	-	-	0	1	0	1	1	0
chr3-149986460	rs60736565	0	chr3_149846011_149921227:+	chr3	149921227	149846011	+	RNF13	circRNF13	-	0	hsa-miR-15b-5p	-	ENSG00000182473	EXOC7	1	1	0	0	0	0.255472	0.0435724	0.244862	0.0550962	1	0.168107	0.187389	0.174251	0.171597	0	-	-	0	1	0	1	1	0
chr3-149986460	rs60736565	0	chr3_149846011_149921227:+	chr3	149921227	149846011	+	RNF13	circRNF13	-	0	hsa-miR-16-5p	-	ENSG00000182473	EXOC7	1	1	0	0	1	0.255472	0.0435724	0.247447	0.0524987	1	0.140073	0.272796	0.118472	0.354179	0	-	-	0	1	0	1	1	0
chr3-149986460	rs60736565	0	chr3_149846011_149921227:+	chr3	149921227	149846011	+	RNF13	circRNF13	-	0	hsa-miR-195-5p	-	ENSG00000182473	EXOC7	1	1	0	0	0	0.255472	0.0435724	0.245007	0.0549478	1	0.113815	0.373515	0.236895	0.0617608	0	-	-	0	1	0	1	1	0
chr3-149986460	rs60736565	0	chr3_149846011_149921227:+	chr3	149921227	149846011	+	RNF13	circRNF13	-	0	hsa-miR-424-5p	up	ENSG00000182473	EXOC7	1	1	0	0	0	0.255472	0.0435724	0.244981	0.0549741	1	0.13268	0.299102	0.121304	0.342728	0	-	-	0	1	0	1	1	0
chr3-149990928	rs35034498	0	chr3_149846011_149921227:+	chr3	149921227	149846011	+	RNF13	circRNF13	-	0	hsa-miR-15b-5p	-	ENSG00000182473	EXOC7	1	1	0	0	0	0.255472	0.0435724	0.244862	0.0550962	1	0.168107	0.187389	0.174251	0.171597	0	-	-	0	1	0	1	1	0
chr3-149990928	rs35034498	0	chr3_149846011_149921227:+	chr3	149921227	149846011	+	RNF13	circRNF13	-	0	hsa-miR-16-5p	-	ENSG00000182473	EXOC7	1	1	0	0	1	0.255472	0.0435724	0.247447	0.0524987	1	0.140073	0.272796	0.118472	0.354179	0	-	-	0	1	0	1	1	0
chr3-149990928	rs35034498	0	chr3_149846011_149921227:+	chr3	149921227	149846011	+	RNF13	circRNF13	-	0	hsa-miR-195-5p	-	ENSG00000182473	EXOC7	1	1	0	0	0	0.255472	0.0435724	0.245007	0.0549478	1	0.113815	0.373515	0.236895	0.0617608	0	-	-	0	1	0	1	1	0
chr3-149990928	rs35034498	0	chr3_149846011_149921227:+	chr3	149921227	149846011	+	RNF13	circRNF13	-	0	hsa-miR-424-5p	up	ENSG00000182473	EXOC7	1	1	0	0	0	0.255472	0.0435724	0.244981	0.0549741	1	0.13268	0.299102	0.121304	0.342728	0	-	-	0	1	0	1	1	0
chr3-149991574	rs11708569	0	chr3_149846011_149921227:+	chr3	149921227	149846011	+	RNF13	circRNF13	-	0	hsa-miR-15b-5p	-	ENSG00000182473	EXOC7	1	1	0	0	0	0.255472	0.0435724	0.244862	0.0550962	1	0.168107	0.187389	0.174251	0.171597	0	-	-	0	1	0	1	1	0
chr3-149991574	rs11708569	0	chr3_149846011_149921227:+	chr3	149921227	149846011	+	RNF13	circRNF13	-	0	hsa-miR-16-5p	-	ENSG00000182473	EXOC7	1	1	0	0	1	0.255472	0.0435724	0.247447	0.0524987	1	0.140073	0.272796	0.118472	0.354179	0	-	-	0	1	0	1	1	0
chr3-149991574	rs11708569	0	chr3_149846011_149921227:+	chr3	149921227	149846011	+	RNF13	circRNF13	-	0	hsa-miR-195-5p	-	ENSG00000182473	EXOC7	1	1	0	0	0	0.255472	0.0435724	0.245007	0.0549478	1	0.113815	0.373515	0.236895	0.0617608	0	-	-	0	1	0	1	1	0
chr3-149991574	rs11708569	0	chr3_149846011_149921227:+	chr3	149921227	149846011	+	RNF13	circRNF13	-	0	hsa-miR-424-5p	up	ENSG00000182473	EXOC7	1	1	0	0	0	0.255472	0.0435724	0.244981	0.0549741	1	0.13268	0.299102	0.121304	0.342728	0	-	-	0	1	0	1	1	0
chr3-149991821	rs11708649	0	chr3_149846011_149921227:+	chr3	149921227	149846011	+	RNF13	circRNF13	-	0	hsa-miR-15b-5p	-	ENSG00000182473	EXOC7	1	1	0	0	0	0.255472	0.0435724	0.244862	0.0550962	1	0.168107	0.187389	0.174251	0.171597	0	-	-	0	1	0	1	1	0
chr3-149991821	rs11708649	0	chr3_149846011_149921227:+	chr3	149921227	149846011	+	RNF13	circRNF13	-	0	hsa-miR-16-5p	-	ENSG00000182473	EXOC7	1	1	0	0	1	0.255472	0.0435724	0.247447	0.0524987	1	0.140073	0.272796	0.118472	0.354179	0	-	-	0	1	0	1	1	0
chr3-149991821	rs11708649	0	chr3_149846011_149921227:+	chr3	149921227	149846011	+	RNF13	circRNF13	-	0	hsa-miR-195-5p	-	ENSG00000182473	EXOC7	1	1	0	0	0	0.255472	0.0435724	0.245007	0.0549478	1	0.113815	0.373515	0.236895	0.0617608	0	-	-	0	1	0	1	1	0
chr3-149991821	rs11708649	0	chr3_149846011_149921227:+	chr3	149921227	149846011	+	RNF13	circRNF13	-	0	hsa-miR-424-5p	up	ENSG00000182473	EXOC7	1	1	0	0	0	0.255472	0.0435724	0.244981	0.0549741	1	0.13268	0.299102	0.121304	0.342728	0	-	-	0	1	0	1	1	0
chr3-149992792	rs9790056	0	chr3_149846011_149921227:+	chr3	149921227	149846011	+	RNF13	circRNF13	-	0	hsa-miR-15b-5p	-	ENSG00000182473	EXOC7	1	1	0	0	0	0.255472	0.0435724	0.244862	0.0550962	1	0.168107	0.187389	0.174251	0.171597	0	-	-	0	1	0	1	1	0
chr3-149992792	rs9790056	0	chr3_149846011_149921227:+	chr3	149921227	149846011	+	RNF13	circRNF13	-	0	hsa-miR-16-5p	-	ENSG00000182473	EXOC7	1	1	0	0	1	0.255472	0.0435724	0.247447	0.0524987	1	0.140073	0.272796	0.118472	0.354179	0	-	-	0	1	0	1	1	0
chr3-149992792	rs9790056	0	chr3_149846011_149921227:+	chr3	149921227	149846011	+	RNF13	circRNF13	-	0	hsa-miR-195-5p	-	ENSG00000182473	EXOC7	1	1	0	0	0	0.255472	0.0435724	0.245007	0.0549478	1	0.113815	0.373515	0.236895	0.0617608	0	-	-	0	1	0	1	1	0
chr3-149992792	rs9790056	0	chr3_149846011_149921227:+	chr3	149921227	149846011	+	RNF13	circRNF13	-	0	hsa-miR-424-5p	up	ENSG00000182473	EXOC7	1	1	0	0	0	0.255472	0.0435724	0.244981	0.0549741	1	0.13268	0.299102	0.121304	0.342728	0	-	-	0	1	0	1	1	0
chr3-149997011	rs6777891	0	chr3_149846011_149921227:+	chr3	149921227	149846011	+	RNF13	circRNF13	-	0	hsa-miR-15b-5p	-	ENSG00000182473	EXOC7	1	1	0	0	0	0.255472	0.0435724	0.244862	0.0550962	1	0.168107	0.187389	0.174251	0.171597	0	-	-	0	1	0	1	1	0
chr3-149997011	rs6777891	0	chr3_149846011_149921227:+	chr3	149921227	149846011	+	RNF13	circRNF13	-	0	hsa-miR-16-5p	-	ENSG00000182473	EXOC7	1	1	0	0	1	0.255472	0.0435724	0.247447	0.0524987	1	0.140073	0.272796	0.118472	0.354179	0	-	-	0	1	0	1	1	0
chr3-149997011	rs6777891	0	chr3_149846011_149921227:+	chr3	149921227	149846011	+	RNF13	circRNF13	-	0	hsa-miR-195-5p	-	ENSG00000182473	EXOC7	1	1	0	0	0	0.255472	0.0435724	0.245007	0.0549478	1	0.113815	0.373515	0.236895	0.0617608	0	-	-	0	1	0	1	1	0
chr3-149997011	rs6777891	0	chr3_149846011_149921227:+	chr3	149921227	149846011	+	RNF13	circRNF13	-	0	hsa-miR-424-5p	up	ENSG00000182473	EXOC7	1	1	0	0	0	0.255472	0.0435724	0.244981	0.0549741	1	0.13268	0.299102	0.121304	0.342728	0	-	-	0	1	0	1	1	0
chr3-149997593	rs13078770	0	chr3_149846011_149921227:+	chr3	149921227	149846011	+	RNF13	circRNF13	-	0	hsa-miR-15b-5p	-	ENSG00000182473	EXOC7	1	1	0	0	0	0.255472	0.0435724	0.244862	0.0550962	1	0.168107	0.187389	0.174251	0.171597	0	-	-	0	1	0	1	1	0
chr3-149997593	rs13078770	0	chr3_149846011_149921227:+	chr3	149921227	149846011	+	RNF13	circRNF13	-	0	hsa-miR-16-5p	-	ENSG00000182473	EXOC7	1	1	0	0	1	0.255472	0.0435724	0.247447	0.0524987	1	0.140073	0.272796	0.118472	0.354179	0	-	-	0	1	0	1	1	0
chr3-149997593	rs13078770	0	chr3_149846011_149921227:+	chr3	149921227	149846011	+	RNF13	circRNF13	-	0	hsa-miR-195-5p	-	ENSG00000182473	EXOC7	1	1	0	0	0	0.255472	0.0435724	0.245007	0.0549478	1	0.113815	0.373515	0.236895	0.0617608	0	-	-	0	1	0	1	1	0
chr3-149997593	rs13078770	0	chr3_149846011_149921227:+	chr3	149921227	149846011	+	RNF13	circRNF13	-	0	hsa-miR-424-5p	up	ENSG00000182473	EXOC7	1	1	0	0	0	0.255472	0.0435724	0.244981	0.0549741	1	0.13268	0.299102	0.121304	0.342728	0	-	-	0	1	0	1	1	0
chr3-149998276	rs59029842	0	chr3_149846011_149921227:+	chr3	149921227	149846011	+	RNF13	circRNF13	-	0	hsa-miR-15b-5p	-	ENSG00000182473	EXOC7	1	1	0	0	0	0.255472	0.0435724	0.244862	0.0550962	1	0.168107	0.187389	0.174251	0.171597	0	-	-	0	1	0	1	1	0
chr3-149998276	rs59029842	0	chr3_149846011_149921227:+	chr3	149921227	149846011	+	RNF13	circRNF13	-	0	hsa-miR-16-5p	-	ENSG00000182473	EXOC7	1	1	0	0	1	0.255472	0.0435724	0.247447	0.0524987	1	0.140073	0.272796	0.118472	0.354179	0	-	-	0	1	0	1	1	0
chr3-149998276	rs59029842	0	chr3_149846011_149921227:+	chr3	149921227	149846011	+	RNF13	circRNF13	-	0	hsa-miR-195-5p	-	ENSG00000182473	EXOC7	1	1	0	0	0	0.255472	0.0435724	0.245007	0.0549478	1	0.113815	0.373515	0.236895	0.0617608	0	-	-	0	1	0	1	1	0
chr3-149998276	rs59029842	0	chr3_149846011_149921227:+	chr3	149921227	149846011	+	RNF13	circRNF13	-	0	hsa-miR-424-5p	up	ENSG00000182473	EXOC7	1	1	0	0	0	0.255472	0.0435724	0.244981	0.0549741	1	0.13268	0.299102	0.121304	0.342728	0	-	-	0	1	0	1	1	0
chr3-150005344	rs11710366	0	chr3_149846011_149921227:+	chr3	149921227	149846011	+	RNF13	circRNF13	-	0	hsa-miR-15b-5p	-	ENSG00000182473	EXOC7	1	1	0	0	0	0.255472	0.0435724	0.244862	0.0550962	1	0.168107	0.187389	0.174251	0.171597	0	-	-	0	1	0	1	1	0
chr3-150005344	rs11710366	0	chr3_149846011_149921227:+	chr3	149921227	149846011	+	RNF13	circRNF13	-	0	hsa-miR-16-5p	-	ENSG00000182473	EXOC7	1	1	0	0	1	0.255472	0.0435724	0.247447	0.0524987	1	0.140073	0.272796	0.118472	0.354179	0	-	-	0	1	0	1	1	0
chr3-150005344	rs11710366	0	chr3_149846011_149921227:+	chr3	149921227	149846011	+	RNF13	circRNF13	-	0	hsa-miR-195-5p	-	ENSG00000182473	EXOC7	1	1	0	0	0	0.255472	0.0435724	0.245007	0.0549478	1	0.113815	0.373515	0.236895	0.0617608	0	-	-	0	1	0	1	1	0
chr3-150005344	rs11710366	0	chr3_149846011_149921227:+	chr3	149921227	149846011	+	RNF13	circRNF13	-	0	hsa-miR-424-5p	up	ENSG00000182473	EXOC7	1	1	0	0	0	0.255472	0.0435724	0.244981	0.0549741	1	0.13268	0.299102	0.121304	0.342728	0	-	-	0	1	0	1	1	0
chr3-150014230	rs13063435	0	chr3_149846011_149921227:+	chr3	149921227	149846011	+	RNF13	circRNF13	-	0	hsa-miR-15b-5p	-	ENSG00000182473	EXOC7	1	1	0	0	0	0.255472	0.0435724	0.244862	0.0550962	1	0.168107	0.187389	0.174251	0.171597	0	-	-	0	1	0	1	1	0
chr3-150014230	rs13063435	0	chr3_149846011_149921227:+	chr3	149921227	149846011	+	RNF13	circRNF13	-	0	hsa-miR-16-5p	-	ENSG00000182473	EXOC7	1	1	0	0	1	0.255472	0.0435724	0.247447	0.0524987	1	0.140073	0.272796	0.118472	0.354179	0	-	-	0	1	0	1	1	0
chr3-150014230	rs13063435	0	chr3_149846011_149921227:+	chr3	149921227	149846011	+	RNF13	circRNF13	-	0	hsa-miR-195-5p	-	ENSG00000182473	EXOC7	1	1	0	0	0	0.255472	0.0435724	0.245007	0.0549478	1	0.113815	0.373515	0.236895	0.0617608	0	-	-	0	1	0	1	1	0
chr3-150014230	rs13063435	0	chr3_149846011_149921227:+	chr3	149921227	149846011	+	RNF13	circRNF13	-	0	hsa-miR-424-5p	up	ENSG00000182473	EXOC7	1	1	0	0	0	0.255472	0.0435724	0.244981	0.0549741	1	0.13268	0.299102	0.121304	0.342728	0	-	-	0	1	0	1	1	0
chr3-150015771	rs13070199	0	chr3_149846011_149921227:+	chr3	149921227	149846011	+	RNF13	circRNF13	-	0	hsa-miR-15b-5p	-	ENSG00000182473	EXOC7	1	1	0	0	0	0.255472	0.0435724	0.244862	0.0550962	1	0.168107	0.187389	0.174251	0.171597	0	-	-	0	1	0	1	1	0
chr3-150015771	rs13070199	0	chr3_149846011_149921227:+	chr3	149921227	149846011	+	RNF13	circRNF13	-	0	hsa-miR-16-5p	-	ENSG00000182473	EXOC7	1	1	0	0	1	0.255472	0.0435724	0.247447	0.0524987	1	0.140073	0.272796	0.118472	0.354179	0	-	-	0	1	0	1	1	0
chr3-150015771	rs13070199	0	chr3_149846011_149921227:+	chr3	149921227	149846011	+	RNF13	circRNF13	-	0	hsa-miR-195-5p	-	ENSG00000182473	EXOC7	1	1	0	0	0	0.255472	0.0435724	0.245007	0.0549478	1	0.113815	0.373515	0.236895	0.0617608	0	-	-	0	1	0	1	1	0
chr3-150015771	rs13070199	0	chr3_149846011_149921227:+	chr3	149921227	149846011	+	RNF13	circRNF13	-	0	hsa-miR-424-5p	up	ENSG00000182473	EXOC7	1	1	0	0	0	0.255472	0.0435724	0.244981	0.0549741	1	0.13268	0.299102	0.121304	0.342728	0	-	-	0	1	0	1	1	0
chr3-150015925	rs12635847	0	chr3_149846011_149921227:+	chr3	149921227	149846011	+	RNF13	circRNF13	-	0	hsa-miR-15b-5p	-	ENSG00000182473	EXOC7	1	1	0	0	0	0.255472	0.0435724	0.244862	0.0550962	1	0.168107	0.187389	0.174251	0.171597	0	-	-	0	1	0	1	1	0
chr3-150015925	rs12635847	0	chr3_149846011_149921227:+	chr3	149921227	149846011	+	RNF13	circRNF13	-	0	hsa-miR-16-5p	-	ENSG00000182473	EXOC7	1	1	0	0	1	0.255472	0.0435724	0.247447	0.0524987	1	0.140073	0.272796	0.118472	0.354179	0	-	-	0	1	0	1	1	0
chr3-150015925	rs12635847	0	chr3_149846011_149921227:+	chr3	149921227	149846011	+	RNF13	circRNF13	-	0	hsa-miR-195-5p	-	ENSG00000182473	EXOC7	1	1	0	0	0	0.255472	0.0435724	0.245007	0.0549478	1	0.113815	0.373515	0.236895	0.0617608	0	-	-	0	1	0	1	1	0
chr3-150015925	rs12635847	0	chr3_149846011_149921227:+	chr3	149921227	149846011	+	RNF13	circRNF13	-	0	hsa-miR-424-5p	up	ENSG00000182473	EXOC7	1	1	0	0	0	0.255472	0.0435724	0.244981	0.0549741	1	0.13268	0.299102	0.121304	0.342728	0	-	-	0	1	0	1	1	0
chr3-150018992	rs1379484	0	chr3_149846011_149921227:+	chr3	149921227	149846011	+	RNF13	circRNF13	-	0	hsa-miR-15b-5p	-	ENSG00000182473	EXOC7	1	1	0	0	0	0.255472	0.0435724	0.244862	0.0550962	1	0.168107	0.187389	0.174251	0.171597	0	-	-	0	1	0	1	1	0
chr3-150018992	rs1379484	0	chr3_149846011_149921227:+	chr3	149921227	149846011	+	RNF13	circRNF13	-	0	hsa-miR-16-5p	-	ENSG00000182473	EXOC7	1	1	0	0	1	0.255472	0.0435724	0.247447	0.0524987	1	0.140073	0.272796	0.118472	0.354179	0	-	-	0	1	0	1	1	0
chr3-150018992	rs1379484	0	chr3_149846011_149921227:+	chr3	149921227	149846011	+	RNF13	circRNF13	-	0	hsa-miR-195-5p	-	ENSG00000182473	EXOC7	1	1	0	0	0	0.255472	0.0435724	0.245007	0.0549478	1	0.113815	0.373515	0.236895	0.0617608	0	-	-	0	1	0	1	1	0
chr3-150018992	rs1379484	0	chr3_149846011_149921227:+	chr3	149921227	149846011	+	RNF13	circRNF13	-	0	hsa-miR-424-5p	up	ENSG00000182473	EXOC7	1	1	0	0	0	0.255472	0.0435724	0.244981	0.0549741	1	0.13268	0.299102	0.121304	0.342728	0	-	-	0	1	0	1	1	0
chr3-150018993	rs1379483	0	chr3_149846011_149921227:+	chr3	149921227	149846011	+	RNF13	circRNF13	-	0	hsa-miR-15b-5p	-	ENSG00000182473	EXOC7	1	1	0	0	0	0.255472	0.0435724	0.244862	0.0550962	1	0.168107	0.187389	0.174251	0.171597	0	-	-	0	1	0	1	1	0
chr3-150018993	rs1379483	0	chr3_149846011_149921227:+	chr3	149921227	149846011	+	RNF13	circRNF13	-	0	hsa-miR-16-5p	-	ENSG00000182473	EXOC7	1	1	0	0	1	0.255472	0.0435724	0.247447	0.0524987	1	0.140073	0.272796	0.118472	0.354179	0	-	-	0	1	0	1	1	0
chr3-150018993	rs1379483	0	chr3_149846011_149921227:+	chr3	149921227	149846011	+	RNF13	circRNF13	-	0	hsa-miR-195-5p	-	ENSG00000182473	EXOC7	1	1	0	0	0	0.255472	0.0435724	0.245007	0.0549478	1	0.113815	0.373515	0.236895	0.0617608	0	-	-	0	1	0	1	1	0
chr3-150018993	rs1379483	0	chr3_149846011_149921227:+	chr3	149921227	149846011	+	RNF13	circRNF13	-	0	hsa-miR-424-5p	up	ENSG00000182473	EXOC7	1	1	0	0	0	0.255472	0.0435724	0.244981	0.0549741	1	0.13268	0.299102	0.121304	0.342728	0	-	-	0	1	0	1	1	0
chr3-150019275	rs9811497	0	chr3_149846011_149921227:+	chr3	149921227	149846011	+	RNF13	circRNF13	-	0	hsa-miR-15b-5p	-	ENSG00000182473	EXOC7	1	1	0	0	0	0.255472	0.0435724	0.244862	0.0550962	1	0.168107	0.187389	0.174251	0.171597	0	-	-	0	1	0	1	1	0
chr3-150019275	rs9811497	0	chr3_149846011_149921227:+	chr3	149921227	149846011	+	RNF13	circRNF13	-	0	hsa-miR-16-5p	-	ENSG00000182473	EXOC7	1	1	0	0	1	0.255472	0.0435724	0.247447	0.0524987	1	0.140073	0.272796	0.118472	0.354179	0	-	-	0	1	0	1	1	0
chr3-150019275	rs9811497	0	chr3_149846011_149921227:+	chr3	149921227	149846011	+	RNF13	circRNF13	-	0	hsa-miR-195-5p	-	ENSG00000182473	EXOC7	1	1	0	0	0	0.255472	0.0435724	0.245007	0.0549478	1	0.113815	0.373515	0.236895	0.0617608	0	-	-	0	1	0	1	1	0
chr3-150019275	rs9811497	0	chr3_149846011_149921227:+	chr3	149921227	149846011	+	RNF13	circRNF13	-	0	hsa-miR-424-5p	up	ENSG00000182473	EXOC7	1	1	0	0	0	0.255472	0.0435724	0.244981	0.0549741	1	0.13268	0.299102	0.121304	0.342728	0	-	-	0	1	0	1	1	0
chr3-150020439	rs11719354	0	chr3_149846011_149921227:+	chr3	149921227	149846011	+	RNF13	circRNF13	-	0	hsa-miR-15b-5p	-	ENSG00000182473	EXOC7	1	1	0	0	0	0.255472	0.0435724	0.244862	0.0550962	1	0.168107	0.187389	0.174251	0.171597	0	-	-	0	1	0	1	1	0
chr3-150020439	rs11719354	0	chr3_149846011_149921227:+	chr3	149921227	149846011	+	RNF13	circRNF13	-	0	hsa-miR-16-5p	-	ENSG00000182473	EXOC7	1	1	0	0	1	0.255472	0.0435724	0.247447	0.0524987	1	0.140073	0.272796	0.118472	0.354179	0	-	-	0	1	0	1	1	0
chr3-150020439	rs11719354	0	chr3_149846011_149921227:+	chr3	149921227	149846011	+	RNF13	circRNF13	-	0	hsa-miR-195-5p	-	ENSG00000182473	EXOC7	1	1	0	0	0	0.255472	0.0435724	0.245007	0.0549478	1	0.113815	0.373515	0.236895	0.0617608	0	-	-	0	1	0	1	1	0
chr3-150020439	rs11719354	0	chr3_149846011_149921227:+	chr3	149921227	149846011	+	RNF13	circRNF13	-	0	hsa-miR-424-5p	up	ENSG00000182473	EXOC7	1	1	0	0	0	0.255472	0.0435724	0.244981	0.0549741	1	0.13268	0.299102	0.121304	0.342728	0	-	-	0	1	0	1	1	0
chr3-150022141	rs2867397	0	chr3_149846011_149921227:+	chr3	149921227	149846011	+	RNF13	circRNF13	-	0	hsa-miR-15b-5p	-	ENSG00000182473	EXOC7	1	1	0	0	0	0.255472	0.0435724	0.244862	0.0550962	1	0.168107	0.187389	0.174251	0.171597	0	-	-	0	1	0	1	1	0
chr3-150022141	rs2867397	0	chr3_149846011_149921227:+	chr3	149921227	149846011	+	RNF13	circRNF13	-	0	hsa-miR-16-5p	-	ENSG00000182473	EXOC7	1	1	0	0	1	0.255472	0.0435724	0.247447	0.0524987	1	0.140073	0.272796	0.118472	0.354179	0	-	-	0	1	0	1	1	0
chr3-150022141	rs2867397	0	chr3_149846011_149921227:+	chr3	149921227	149846011	+	RNF13	circRNF13	-	0	hsa-miR-195-5p	-	ENSG00000182473	EXOC7	1	1	0	0	0	0.255472	0.0435724	0.245007	0.0549478	1	0.113815	0.373515	0.236895	0.0617608	0	-	-	0	1	0	1	1	0
chr3-150022141	rs2867397	0	chr3_149846011_149921227:+	chr3	149921227	149846011	+	RNF13	circRNF13	-	0	hsa-miR-424-5p	up	ENSG00000182473	EXOC7	1	1	0	0	0	0.255472	0.0435724	0.244981	0.0549741	1	0.13268	0.299102	0.121304	0.342728	0	-	-	0	1	0	1	1	0
chr3-150023613	rs6802064	0	chr3_149846011_149921227:+	chr3	149921227	149846011	+	RNF13	circRNF13	-	0	hsa-miR-15b-5p	-	ENSG00000182473	EXOC7	1	1	0	0	0	0.255472	0.0435724	0.244862	0.0550962	1	0.168107	0.187389	0.174251	0.171597	0	-	-	0	1	0	1	1	0
chr3-150023613	rs6802064	0	chr3_149846011_149921227:+	chr3	149921227	149846011	+	RNF13	circRNF13	-	0	hsa-miR-16-5p	-	ENSG00000182473	EXOC7	1	1	0	0	1	0.255472	0.0435724	0.247447	0.0524987	1	0.140073	0.272796	0.118472	0.354179	0	-	-	0	1	0	1	1	0
chr3-150023613	rs6802064	0	chr3_149846011_149921227:+	chr3	149921227	149846011	+	RNF13	circRNF13	-	0	hsa-miR-195-5p	-	ENSG00000182473	EXOC7	1	1	0	0	0	0.255472	0.0435724	0.245007	0.0549478	1	0.113815	0.373515	0.236895	0.0617608	0	-	-	0	1	0	1	1	0
chr3-150023613	rs6802064	0	chr3_149846011_149921227:+	chr3	149921227	149846011	+	RNF13	circRNF13	-	0	hsa-miR-424-5p	up	ENSG00000182473	EXOC7	1	1	0	0	0	0.255472	0.0435724	0.244981	0.0549741	1	0.13268	0.299102	0.121304	0.342728	0	-	-	0	1	0	1	1	0
chr3-150029320	rs1825735	0	chr3_149846011_149921227:+	chr3	149921227	149846011	+	RNF13	circRNF13	-	0	hsa-miR-15b-5p	-	ENSG00000182473	EXOC7	1	1	0	0	0	0.255472	0.0435724	0.244862	0.0550962	1	0.168107	0.187389	0.174251	0.171597	0	-	-	0	1	0	1	1	0
chr3-150029320	rs1825735	0	chr3_149846011_149921227:+	chr3	149921227	149846011	+	RNF13	circRNF13	-	0	hsa-miR-16-5p	-	ENSG00000182473	EXOC7	1	1	0	0	1	0.255472	0.0435724	0.247447	0.0524987	1	0.140073	0.272796	0.118472	0.354179	0	-	-	0	1	0	1	1	0
chr3-150029320	rs1825735	0	chr3_149846011_149921227:+	chr3	149921227	149846011	+	RNF13	circRNF13	-	0	hsa-miR-195-5p	-	ENSG00000182473	EXOC7	1	1	0	0	0	0.255472	0.0435724	0.245007	0.0549478	1	0.113815	0.373515	0.236895	0.0617608	0	-	-	0	1	0	1	1	0
chr3-150029320	rs1825735	0	chr3_149846011_149921227:+	chr3	149921227	149846011	+	RNF13	circRNF13	-	0	hsa-miR-424-5p	up	ENSG00000182473	EXOC7	1	1	0	0	0	0.255472	0.0435724	0.244981	0.0549741	1	0.13268	0.299102	0.121304	0.342728	0	-	-	0	1	0	1	1	0
chr3-150031676	rs2127516	0	chr3_149846011_149921227:+	chr3	149921227	149846011	+	RNF13	circRNF13	-	0	hsa-miR-15b-5p	-	ENSG00000182473	EXOC7	1	1	0	0	0	0.255472	0.0435724	0.244862	0.0550962	1	0.168107	0.187389	0.174251	0.171597	0	-	-	0	1	0	1	1	0
chr3-150031676	rs2127516	0	chr3_149846011_149921227:+	chr3	149921227	149846011	+	RNF13	circRNF13	-	0	hsa-miR-16-5p	-	ENSG00000182473	EXOC7	1	1	0	0	1	0.255472	0.0435724	0.247447	0.0524987	1	0.140073	0.272796	0.118472	0.354179	0	-	-	0	1	0	1	1	0
chr3-150031676	rs2127516	0	chr3_149846011_149921227:+	chr3	149921227	149846011	+	RNF13	circRNF13	-	0	hsa-miR-195-5p	-	ENSG00000182473	EXOC7	1	1	0	0	0	0.255472	0.0435724	0.245007	0.0549478	1	0.113815	0.373515	0.236895	0.0617608	0	-	-	0	1	0	1	1	0
chr3-150031676	rs2127516	0	chr3_149846011_149921227:+	chr3	149921227	149846011	+	RNF13	circRNF13	-	0	hsa-miR-424-5p	up	ENSG00000182473	EXOC7	1	1	0	0	0	0.255472	0.0435724	0.244981	0.0549741	1	0.13268	0.299102	0.121304	0.342728	0	-	-	0	1	0	1	1	0
chr3-150031784	rs2125101	0	chr3_149846011_149921227:+	chr3	149921227	149846011	+	RNF13	circRNF13	-	0	hsa-miR-15b-5p	-	ENSG00000182473	EXOC7	1	1	0	0	0	0.255472	0.0435724	0.244862	0.0550962	1	0.168107	0.187389	0.174251	0.171597	0	-	-	0	1	0	1	1	0
chr3-150031784	rs2125101	0	chr3_149846011_149921227:+	chr3	149921227	149846011	+	RNF13	circRNF13	-	0	hsa-miR-16-5p	-	ENSG00000182473	EXOC7	1	1	0	0	1	0.255472	0.0435724	0.247447	0.0524987	1	0.140073	0.272796	0.118472	0.354179	0	-	-	0	1	0	1	1	0
chr3-150031784	rs2125101	0	chr3_149846011_149921227:+	chr3	149921227	149846011	+	RNF13	circRNF13	-	0	hsa-miR-195-5p	-	ENSG00000182473	EXOC7	1	1	0	0	0	0.255472	0.0435724	0.245007	0.0549478	1	0.113815	0.373515	0.236895	0.0617608	0	-	-	0	1	0	1	1	0
chr3-150031784	rs2125101	0	chr3_149846011_149921227:+	chr3	149921227	149846011	+	RNF13	circRNF13	-	0	hsa-miR-424-5p	up	ENSG00000182473	EXOC7	1	1	0	0	0	0.255472	0.0435724	0.244981	0.0549741	1	0.13268	0.299102	0.121304	0.342728	0	-	-	0	1	0	1	1	0
chr3-150031790	rs2125102	0	chr3_149846011_149921227:+	chr3	149921227	149846011	+	RNF13	circRNF13	-	0	hsa-miR-15b-5p	-	ENSG00000182473	EXOC7	1	1	0	0	0	0.255472	0.0435724	0.244862	0.0550962	1	0.168107	0.187389	0.174251	0.171597	0	-	-	0	1	0	1	1	0
chr3-150031790	rs2125102	0	chr3_149846011_149921227:+	chr3	149921227	149846011	+	RNF13	circRNF13	-	0	hsa-miR-16-5p	-	ENSG00000182473	EXOC7	1	1	0	0	1	0.255472	0.0435724	0.247447	0.0524987	1	0.140073	0.272796	0.118472	0.354179	0	-	-	0	1	0	1	1	0
chr3-150031790	rs2125102	0	chr3_149846011_149921227:+	chr3	149921227	149846011	+	RNF13	circRNF13	-	0	hsa-miR-195-5p	-	ENSG00000182473	EXOC7	1	1	0	0	0	0.255472	0.0435724	0.245007	0.0549478	1	0.113815	0.373515	0.236895	0.0617608	0	-	-	0	1	0	1	1	0
chr3-150031790	rs2125102	0	chr3_149846011_149921227:+	chr3	149921227	149846011	+	RNF13	circRNF13	-	0	hsa-miR-424-5p	up	ENSG00000182473	EXOC7	1	1	0	0	0	0.255472	0.0435724	0.244981	0.0549741	1	0.13268	0.299102	0.121304	0.342728	0	-	-	0	1	0	1	1	0
chr3-56550153	rs114708850	0	chr3_56624479_56673725:-	chr3	56624479	56673725	-	FAM208A	circFAM208A_1	-	0	hsa-miR-29c-3p	-	ENSG00000114098	ARMC8	1	1	0	1	0	0.306692	0.0148077	0.23758	0.0629765	1	0.209725	0.0989839	0.455981	0.000202602	0	-	-	0	0	0	1	0	0
chr3-56550153	rs114708850	0	chr3_56624479_56673725:-	chr3	56624479	56673725	-	FAM208A	circFAM208A_1	-	0	hsa-miR-370-3p	-	ENSG00000114098	ARMC8	1	1	0	0	0	0.306692	0.0148077	0.20903	0.103002	1	0.293491	0.0198934	0.320757	0.010665	0	-	-	0	0	0	1	0	0
chr3-56550153	rs114708850	0	chr3_56624479_56673725:-	chr3	56624479	56673725	-	FAM208A	circFAM208A_1	-	0	hsa-miR-628-5p	-	ENSG00000179409	GEMIN4	1	1	0	0	0	0.28149	0.0257474	0.241522	0.0586052	1	0.202141	0.112024	0.18246	0.152055	0	-	-	0	0	0	1	0	0
chr1-117568058	rs80156374	0	chr1_117402186_117420649:+	chr1	117420649	117402186	+	MAN1A2	circMAN1A2_2	-	0	hsa-miR-340-5p	-	ENSG00000079691	CARMIL1	1	1	0	1	0	-0.27741	0.0280448	-0.247685	0.0522646	1	0.292675	0.0202518	-0.12068	0.345231	0	-	up	0	0	0	0	0	0
chr1-117568058	rs80156374	0	chr1_117402186_117420649:+	chr1	117420649	117402186	+	MAN1A2	circMAN1A2_2	-	0	hsa-miR-340-5p	-	ENSG00000129315	CCNT1	1	1	0	0	1	0.283074	0.0248995	0.228172	0.0744758	1	0.292675	0.0202518	0.260033	0.0398619	0	-	-	0	0	0	1	0	0
chr1-117568058	rs80156374	0	chr1_117402186_117420649:+	chr1	117420649	117402186	+	MAN1A2	circMAN1A2_2	-	0	hsa-miR-340-5p	-	ENSG00000121644	DESI2	1	1	0	0	1	0.286674	0.0230602	0.217072	0.0901294	1	0.292675	0.0202518	0.336886	0.00719099	0	-	-	0	0	0	0	0	0
chr1-117568058	rs80156374	0	chr1_117402186_117420649:+	chr1	117420649	117402186	+	MAN1A2	circMAN1A2_2	-	0	hsa-miR-340-5p	-	ENSG00000170852	KBTBD2	1	1	0	0	0	0.268865	0.0334211	0.230029	0.0720826	1	0.292675	0.0202518	0.181356	0.154583	0	-	-	0	0	0	1	0	0
chr1-117568058	rs80156374	0	chr1_117402186_117420649:+	chr1	117420649	117402186	+	MAN1A2	circMAN1A2_2	-	0	hsa-miR-34a-5p	-	ENSG00000135097	MSI1	1	1	0	0	0	-0.25	0.0483981	-0.2495	0.0505081	1	-0.078245	0.541238	0.000384025	0.997759	0	-	-	0	0	0	1	1	0
chr1-117568058	rs80156374	0	chr1_117402186_117420649:+	chr1	117420649	117402186	+	MAN1A2	circMAN1A2_2	-	0	hsa-miR-34c-5p	-	ENSG00000135097	MSI1	1	1	0	0	0	-0.25	0.0483981	-0.240272	0.0599643	1	0.0176651	0.890529	-0.261713	0.0385629	0	-	-	0	0	0	1	1	0
chr1-117568058	rs80156374	0	chr1_117402186_117420649:+	chr1	117420649	117402186	+	MAN1A2	circMAN1A2_2	-	0	hsa-miR-449a	-	ENSG00000135097	MSI1	1	1	0	0	0	-0.25	0.0483981	-0.243821	0.0561707	1	0.164123	0.198176	-0.107287	0.401681	0	-	-	0	0	0	1	1	0
chr1-117568058	rs80156374	0	chr1_117402186_117420649:+	chr1	117420649	117402186	+	MAN1A2	circMAN1A2_2	-	0	hsa-miR-449b-5p	up	ENSG00000135097	MSI1	1	1	0	0	0	-0.25	0.0483981	-0.248625	0.0513492	1	0.0601478	0.638803	-0.0745008	0.560813	0	-	-	0	0	0	1	1	0
chr1-117568058	rs80156374	0	chr1_117402186_117420649:+	chr1	117420649	117402186	+	MAN1A2	circMAN1A2_2	-	0	hsa-miR-340-5p	-	ENSG00000164128	NPY1R	1	1	0	0	0	0.260321	0.0396367	0.243469	0.0565382	1	0.292675	0.0202518	0.0844374	0.509618	0	-	-	0	0	0	0	0	0
chr1-117568058	rs80156374	0	chr1_117402186_117420649:+	chr1	117420649	117402186	+	MAN1A2	circMAN1A2_2	-	0	hsa-miR-340-5p	-	ENSG00000134758	RNF138	1	1	0	0	0	0.269921	0.0327131	0.193735	0.13136	1	0.292675	0.0202518	0.363431	0.00360048	0	-	-	0	0	0	1	0	0
chr1-117568058	rs80156374	0	chr1_117402186_117420649:+	chr1	117420649	117402186	+	MAN1A2	circMAN1A2_2	-	0	hsa-miR-340-5p	-	ENSG00000112290	WASF1	1	1	0	0	0	-0.303955	0.015758	-0.246219	0.0537195	1	0.292675	0.0202518	-0.273089	0.030664	0	-	-	0	1	1	1	0	0
chr5-79547148	rs74863756	0	chr5_79439010_79457018:-	chr5	79439010	79457018	-	HOMER1	circHOMER1a	-	0	hsa-miR-641	-	ENSG00000174437	ATP2A2	1	1	0	0	1	-0.321861	0.0103875	-0.218946	0.0873197	1	0.452765	0.000226922	-0.328821	0.00877854	0	-	-	0	1	1	1	0	0
chr5-79549231	rs60406121	0	chr5_79439010_79457018:-	chr5	79439010	79457018	-	HOMER1	circHOMER1a	-	0	hsa-miR-641	-	ENSG00000174437	ATP2A2	1	1	0	0	1	-0.321861	0.0103875	-0.218946	0.0873197	1	0.452765	0.000226922	-0.328821	0.00877854	0	-	-	0	1	1	1	0	0
chr5-79547148	rs74863756	0	chr5_79439010_79457018:-	chr5	79439010	79457018	-	HOMER1	circHOMER1a	-	0	hsa-miR-138-5p	-	ENSG00000213563	C8orf82	1	1	0	0	0	0.249136	0.0491988	0.248416	0.0515517	1	0.0224654	0.861006	0.0433948	0.735005	0	-	-	0	0	0	0	0	0
chr5-79547148	rs74863756	0	chr5_79439010_79457018:-	chr5	79439010	79457018	-	HOMER1	circHOMER1a	-	0	hsa-miR-7-5p	-	ENSG00000213563	C8orf82	1	1	0	0	0	0.249136	0.0491988	0.225324	0.0782697	1	-0.077573	0.544727	-0.272369	0.0311199	0	-	-	0	0	0	0	0	0
chr5-79549231	rs60406121	0	chr5_79439010_79457018:-	chr5	79439010	79457018	-	HOMER1	circHOMER1a	-	0	hsa-miR-138-5p	-	ENSG00000213563	C8orf82	1	1	0	0	0	0.249136	0.0491988	0.248416	0.0515517	1	0.0224654	0.861006	0.0433948	0.735005	0	-	-	0	0	0	0	0	0
chr5-79549231	rs60406121	0	chr5_79439010_79457018:-	chr5	79439010	79457018	-	HOMER1	circHOMER1a	-	0	hsa-miR-7-5p	-	ENSG00000213563	C8orf82	1	1	0	0	0	0.249136	0.0491988	0.225324	0.0782697	1	-0.077573	0.544727	-0.272369	0.0311199	0	-	-	0	0	0	0	0	0
chr5-79547148	rs74863756	0	chr5_79439010_79457018:-	chr5	79439010	79457018	-	HOMER1	circHOMER1a	-	0	hsa-miR-641	-	ENSG00000084764	MAPRE3	1	1	0	0	0	-0.305204	0.0153182	-0.168678	0.190008	1	0.452765	0.000226922	-0.369816	0.00302349	0	-	-	0	1	0	0	0	0
chr5-79549231	rs60406121	0	chr5_79439010_79457018:-	chr5	79439010	79457018	-	HOMER1	circHOMER1a	-	0	hsa-miR-641	-	ENSG00000084764	MAPRE3	1	1	0	0	0	-0.305204	0.0153182	-0.168678	0.190008	1	0.452765	0.000226922	-0.369816	0.00302349	0	-	-	0	1	0	0	0	0
chr5-79547148	rs74863756	0	chr5_79439010_79457018:-	chr5	79439010	79457018	-	HOMER1	circHOMER1a	-	0	hsa-miR-641	-	ENSG00000076770	MBNL3	1	1	0	1	0	0.267617	0.0342745	0.15568	0.226948	1	0.452765	0.000226922	0.293107	0.0200614	1	-	-	0	0	0	1	0	0
chr5-79549231	rs60406121	0	chr5_79439010_79457018:-	chr5	79439010	79457018	-	HOMER1	circHOMER1a	-	0	hsa-miR-641	-	ENSG00000076770	MBNL3	1	1	0	1	0	0.267617	0.0342745	0.15568	0.226948	1	0.452765	0.000226922	0.293107	0.0200614	1	-	-	0	0	0	1	0	0
chr5-79547148	rs74863756	0	chr5_79439010_79457018:-	chr5	79439010	79457018	-	HOMER1	circHOMER1a	-	0	hsa-miR-7-5p	-	ENSG00000221823	PPP3R1	1	1	0	0	1	-0.266945	0.0347415	-0.239498	0.0608178	1	-0.077573	0.544727	0.269441	0.0330333	0	-	-	0	0	0	1	0	0
chr5-79549231	rs60406121	0	chr5_79439010_79457018:-	chr5	79439010	79457018	-	HOMER1	circHOMER1a	-	0	hsa-miR-376a-3p	-	ENSG00000144468	RHBDD1	1	1	0	0	0	0.280818	0.0261144	0.239542	0.0607689	1	0.19398	0.127499	0.27933	0.026943	1	-	-	0	0	0	1	0	0
chr5-79549231	rs60406121	0	chr5_79439010_79457018:-	chr5	79439010	79457018	-	HOMER1	circHOMER1a	-	0	hsa-miR-641	-	ENSG00000144468	RHBDD1	1	1	0	0	0	0.280818	0.0261144	0.229279	0.0730423	1	0.452765	0.000226922	0.224366	0.0771969	1	-	-	0	0	0	1	0	0
chr5-79547148	rs74863756	0	chr5_79439010_79457018:-	chr5	79439010	79457018	-	HOMER1	circHOMER1a	-	0	hsa-miR-641	-	ENSG00000154556	SORBS2	1	1	0	0	0	-0.400202	0.00125727	-0.22766	0.0751467	1	0.452765	0.000226922	-0.478447	8.91e-05	0	-	-	0	1	1	1	1	0
chr5-79549231	rs60406121	0	chr5_79439010_79457018:-	chr5	79439010	79457018	-	HOMER1	circHOMER1a	-	0	hsa-miR-641	-	ENSG00000154556	SORBS2	1	1	0	0	0	-0.400202	0.00125727	-0.22766	0.0751467	1	0.452765	0.000226922	-0.478447	8.91e-05	0	-	-	0	1	1	1	1	0
chr5-79547148	rs74863756	0	chr5_79439010_79457018:-	chr5	79439010	79457018	-	HOMER1	circHOMER1a	-	0	hsa-miR-641	-	ENSG00000124356	STAMBP	1	1	0	0	0	0.267089	0.034641	0.182863	0.154855	1	0.452765	0.000226922	0.282354	0.0252819	0	-	-	0	0	0	1	0	0
chr5-79549231	rs60406121	0	chr5_79439010_79457018:-	chr5	79439010	79457018	-	HOMER1	circHOMER1a	-	0	hsa-miR-641	-	ENSG00000124356	STAMBP	1	1	0	0	0	0.267089	0.034641	0.182863	0.154855	1	0.452765	0.000226922	0.282354	0.0252819	0	-	-	0	0	0	1	0	0
chr5-79547148	rs74863756	0	chr5_79439010_79457018:-	chr5	79439010	79457018	-	HOMER1	circHOMER1a	-	0	hsa-miR-641	-	ENSG00000125834	STK35	1	1	0	0	0	-0.294643	0.0193968	-0.243883	0.0561068	1	0.452765	0.000226922	-0.163642	0.199505	0	-	-	0	0	0	1	0	0
chr5-79549231	rs60406121	0	chr5_79439010_79457018:-	chr5	79439010	79457018	-	HOMER1	circHOMER1a	-	0	hsa-miR-641	-	ENSG00000125834	STK35	1	1	0	0	0	-0.294643	0.0193968	-0.243883	0.0561068	1	0.452765	0.000226922	-0.163642	0.199505	0	-	-	0	0	0	1	0	0
chr5-79547148	rs74863756	0	chr5_79439010_79457018:-	chr5	79439010	79457018	-	HOMER1	circHOMER1a	-	0	hsa-miR-641	-	ENSG00000147642	SYBU	1	1	0	0	0	-0.334293	0.00767125	-0.210608	0.100369	1	0.452765	0.000226922	-0.330645	0.00839482	0	3	-	0	0	0	0	0	0
chr5-79549231	rs60406121	0	chr5_79439010_79457018:-	chr5	79439010	79457018	-	HOMER1	circHOMER1a	-	0	hsa-miR-641	-	ENSG00000147642	SYBU	1	1	0	0	0	-0.334293	0.00767125	-0.210608	0.100369	1	0.452765	0.000226922	-0.330645	0.00839482	0	3	-	0	0	0	0	0	0
chr5-79549231	rs60406121	0	chr5_79439010_79457018:-	chr5	79439010	79457018	-	HOMER1	circHOMER1a	-	0	hsa-miR-376a-3p	-	ENSG00000159082	SYNJ1	1	1	0	0	0	-0.268529	0.0336491	-0.237364	0.0632236	1	0.19398	0.127499	-0.163402	0.200172	1	3	-	0	1	1	1	1	0
chr5-79549231	rs60406121	0	chr5_79439010_79457018:-	chr5	79439010	79457018	-	HOMER1	circHOMER1a	-	0	hsa-miR-641	-	ENSG00000159082	SYNJ1	1	1	0	0	0	-0.268529	0.0336491	-0.249928	0.0501017	1	0.452765	0.000226922	-0.12092	0.344267	1	3	-	0	1	1	1	1	0
chr5-79547148	rs74863756	0	chr5_79439010_79457018:-	chr5	79439010	79457018	-	HOMER1	circHOMER1a	-	0	hsa-miR-376a-3p	-	ENSG00000138336	TET1	1	1	0	1	0	0.287634	0.0225897	0.243121	0.0569032	1	0.19398	0.127499	0.347926	0.00542899	0	-	-	0	0	0	1	0	0
chr5-79549231	rs60406121	0	chr5_79439010_79457018:-	chr5	79439010	79457018	-	HOMER1	circHOMER1a	-	0	hsa-miR-376a-3p	-	ENSG00000138336	TET1	1	1	0	1	0	0.287634	0.0225897	0.243121	0.0569032	1	0.19398	0.127499	0.347926	0.00542899	0	-	-	0	0	0	1	0	0
chr5-79547148	rs74863756	0	chr5_79439010_79457018:-	chr5	79439010	79457018	-	HOMER1	circHOMER1a	-	0	hsa-miR-641	-	ENSG00000118900	UBN1	1	1	0	0	0	-0.282882	0.0250009	-0.219556	0.08642	1	0.452765	0.000226922	-0.204445	0.107929	0	-	-	0	0	0	1	0	0
chr5-79549231	rs60406121	0	chr5_79439010_79457018:-	chr5	79439010	79457018	-	HOMER1	circHOMER1a	-	0	hsa-miR-641	-	ENSG00000118900	UBN1	1	1	0	0	0	-0.282882	0.0250009	-0.219556	0.08642	1	0.452765	0.000226922	-0.204445	0.107929	0	-	-	0	0	0	1	0	0
chr5-79547148	rs74863756	0	chr5_79439010_79457018:-	chr5	79439010	79457018	-	HOMER1	circHOMER1a	-	0	hsa-miR-376a-3p	-	ENSG00000132953	XPO4	1	1	0	1	0	0.274002	0.0300945	0.245133	0.0548192	1	0.19398	0.127499	0.182988	0.150858	0	-	-	0	0	0	1	0	0
chr5-79547148	rs74863756	0	chr5_79439010_79457018:-	chr5	79439010	79457018	-	HOMER1	circHOMER1a	-	0	hsa-miR-641	-	ENSG00000132953	XPO4	1	1	0	1	0	0.274002	0.0300945	0.0821215	0.525729	1	0.452765	0.000226922	0.495584	4.59e-05	0	-	-	0	0	0	1	0	0
chr5-79549231	rs60406121	0	chr5_79439010_79457018:-	chr5	79439010	79457018	-	HOMER1	circHOMER1a	-	0	hsa-miR-376a-3p	-	ENSG00000132953	XPO4	1	1	0	1	0	0.274002	0.0300945	0.245133	0.0548192	1	0.19398	0.127499	0.182988	0.150858	0	-	-	0	0	0	1	0	0
chr5-79549231	rs60406121	0	chr5_79439010_79457018:-	chr5	79439010	79457018	-	HOMER1	circHOMER1a	-	0	hsa-miR-641	-	ENSG00000132953	XPO4	1	1	0	1	0	0.274002	0.0300945	0.0821215	0.525729	1	0.452765	0.000226922	0.495584	4.59e-05	0	-	-	0	0	0	1	0	0
chr6-116529145	rs56056252	0	chr6_116698704_116705160:+	chr6	116705160	116698704	+	KPNA5	circKPNA5_2	-	0	hsa-miR-20b-5p	up	ENSG00000154059	IMPACT	1	1	0	0	0	0.263585	0.0371572	0.247066	0.0528755	1	-0.106951	0.403163	-0.169739	0.183095	0	-	-	0	0	0	1	0	0
chr6-116538789	rs11755260	0	chr6_116698704_116705160:+	chr6	116705160	116698704	+	KPNA5	circKPNA5_2	-	0	hsa-miR-20b-5p	up	ENSG00000154059	IMPACT	1	1	0	0	0	0.263585	0.0371572	0.247066	0.0528755	1	-0.106951	0.403163	-0.169739	0.183095	0	-	-	0	0	0	1	0	0
chr6-116549023	rs117298908	0	chr6_116698704_116705160:+	chr6	116705160	116698704	+	KPNA5	circKPNA5_2	-	0	hsa-miR-20b-5p	up	ENSG00000154059	IMPACT	1	1	0	0	0	0.263585	0.0371572	0.247066	0.0528755	1	-0.106951	0.403163	-0.169739	0.183095	0	-	-	0	0	0	1	0	0
chr6-116628196	rs117169123	0	chr6_116698704_116705160:+	chr6	116705160	116698704	+	KPNA5	circKPNA5_2	-	0	hsa-miR-20b-5p	up	ENSG00000154059	IMPACT	1	1	0	0	0	0.263585	0.0371572	0.247066	0.0528755	1	-0.106951	0.403163	-0.169739	0.183095	0	-	-	0	0	0	1	0	0
chr6-116788406	rs138672509	0	chr6_116698704_116705160:+	chr6	116705160	116698704	+	KPNA5	circKPNA5_2	-	0	hsa-miR-20b-5p	up	ENSG00000154059	IMPACT	1	1	0	0	0	0.263585	0.0371572	0.247066	0.0528755	1	-0.106951	0.403163	-0.169739	0.183095	0	-	-	0	0	0	1	0	0
chr6-147203826	rs9497725	0	chr6_147205971_147334222:+	chr6	147334222	147205971	+	STXBP5	circSTXBP5	-	0	hsa-miR-106b-5p	-	ENSG00000160062	ZBTB8A	1	1	0	1	1	0.274386	0.0298574	0.243723	0.0562731	1	0.130376	0.30763	0.231135	0.0685141	0	-	-	0	0	0	1	0	0
chr6-147203826	rs9497725	0	chr6_147205971_147334222:+	chr6	147334222	147205971	+	STXBP5	circSTXBP5	-	0	hsa-miR-29c-3p	-	ENSG00000160062	ZBTB8A	1	1	0	0	0	0.274386	0.0298574	0.246109	0.0538305	1	0.220142	0.0830474	0.267281	0.0345073	0	-	-	0	0	0	1	0	0
chr6-147203826	rs9497725	0	chr6_147205971_147334222:+	chr6	147334222	147205971	+	STXBP5	circSTXBP5	-	0	hsa-miR-369-3p	-	ENSG00000160062	ZBTB8A	1	1	0	0	0	0.274386	0.0298574	0.183365	0.153706	1	0.34735	0.00551046	0.546371	5.27e-06	0	-	-	0	0	0	1	0	0
chr6-147203826	rs9497725	0	chr6_147205971_147334222:+	chr6	147334222	147205971	+	STXBP5	circSTXBP5	-	0	hsa-miR-374a-5p	-	ENSG00000160062	ZBTB8A	1	1	0	0	1	0.274386	0.0298574	0.244046	0.0559368	1	0.238047	0.0604773	0.325317	0.00955898	0	-	-	0	0	0	1	0	0
chr6-147209945	rs2786189	0	chr6_147205971_147334222:+	chr6	147334222	147205971	+	STXBP5	circSTXBP5	-	0	hsa-miR-106b-5p	-	ENSG00000160062	ZBTB8A	1	1	0	1	1	0.274386	0.0298574	0.243723	0.0562731	1	0.130376	0.30763	0.231135	0.0685141	0	-	-	0	0	0	1	0	0
chr6-147209945	rs2786189	0	chr6_147205971_147334222:+	chr6	147334222	147205971	+	STXBP5	circSTXBP5	-	0	hsa-miR-29c-3p	-	ENSG00000160062	ZBTB8A	1	1	0	0	0	0.274386	0.0298574	0.246109	0.0538305	1	0.220142	0.0830474	0.267281	0.0345073	0	-	-	0	0	0	1	0	0
chr6-147209945	rs2786189	0	chr6_147205971_147334222:+	chr6	147334222	147205971	+	STXBP5	circSTXBP5	-	0	hsa-miR-369-3p	-	ENSG00000160062	ZBTB8A	1	1	0	0	0	0.274386	0.0298574	0.183365	0.153706	1	0.34735	0.00551046	0.546371	5.27e-06	0	-	-	0	0	0	1	0	0
chr6-147209945	rs2786189	0	chr6_147205971_147334222:+	chr6	147334222	147205971	+	STXBP5	circSTXBP5	-	0	hsa-miR-374a-5p	-	ENSG00000160062	ZBTB8A	1	1	0	0	1	0.274386	0.0298574	0.244046	0.0559368	1	0.238047	0.0604773	0.325317	0.00955898	0	-	-	0	0	0	1	0	0
chr6-147214169	rs1221638	0	chr6_147205971_147334222:+	chr6	147334222	147205971	+	STXBP5	circSTXBP5	-	0	hsa-miR-106b-5p	-	ENSG00000160062	ZBTB8A	1	1	0	1	1	0.274386	0.0298574	0.243723	0.0562731	1	0.130376	0.30763	0.231135	0.0685141	0	-	-	0	0	0	1	0	0
chr6-147214169	rs1221638	0	chr6_147205971_147334222:+	chr6	147334222	147205971	+	STXBP5	circSTXBP5	-	0	hsa-miR-29c-3p	-	ENSG00000160062	ZBTB8A	1	1	0	0	0	0.274386	0.0298574	0.246109	0.0538305	1	0.220142	0.0830474	0.267281	0.0345073	0	-	-	0	0	0	1	0	0
chr6-147214169	rs1221638	0	chr6_147205971_147334222:+	chr6	147334222	147205971	+	STXBP5	circSTXBP5	-	0	hsa-miR-369-3p	-	ENSG00000160062	ZBTB8A	1	1	0	0	0	0.274386	0.0298574	0.183365	0.153706	1	0.34735	0.00551046	0.546371	5.27e-06	0	-	-	0	0	0	1	0	0
chr6-147214169	rs1221638	0	chr6_147205971_147334222:+	chr6	147334222	147205971	+	STXBP5	circSTXBP5	-	0	hsa-miR-374a-5p	-	ENSG00000160062	ZBTB8A	1	1	0	0	1	0.274386	0.0298574	0.244046	0.0559368	1	0.238047	0.0604773	0.325317	0.00955898	0	-	-	0	0	0	1	0	0
chr6-147228161	rs556493	0	chr6_147205971_147334222:+	chr6	147334222	147205971	+	STXBP5	circSTXBP5	-	0	hsa-miR-106b-5p	-	ENSG00000160062	ZBTB8A	1	1	0	1	1	0.274386	0.0298574	0.243723	0.0562731	1	0.130376	0.30763	0.231135	0.0685141	0	-	-	0	0	0	1	0	0
chr6-147228161	rs556493	0	chr6_147205971_147334222:+	chr6	147334222	147205971	+	STXBP5	circSTXBP5	-	0	hsa-miR-29c-3p	-	ENSG00000160062	ZBTB8A	1	1	0	0	0	0.274386	0.0298574	0.246109	0.0538305	1	0.220142	0.0830474	0.267281	0.0345073	0	-	-	0	0	0	1	0	0
chr6-147228161	rs556493	0	chr6_147205971_147334222:+	chr6	147334222	147205971	+	STXBP5	circSTXBP5	-	0	hsa-miR-369-3p	-	ENSG00000160062	ZBTB8A	1	1	0	0	0	0.274386	0.0298574	0.183365	0.153706	1	0.34735	0.00551046	0.546371	5.27e-06	0	-	-	0	0	0	1	0	0
chr6-147228161	rs556493	0	chr6_147205971_147334222:+	chr6	147334222	147205971	+	STXBP5	circSTXBP5	-	0	hsa-miR-374a-5p	-	ENSG00000160062	ZBTB8A	1	1	0	0	1	0.274386	0.0298574	0.244046	0.0559368	1	0.238047	0.0604773	0.325317	0.00955898	0	-	-	0	0	0	1	0	0
chr6-147228466	rs657155	0	chr6_147205971_147334222:+	chr6	147334222	147205971	+	STXBP5	circSTXBP5	-	0	hsa-miR-106b-5p	-	ENSG00000160062	ZBTB8A	1	1	0	1	1	0.274386	0.0298574	0.243723	0.0562731	1	0.130376	0.30763	0.231135	0.0685141	0	-	-	0	0	0	1	0	0
chr6-147228466	rs657155	0	chr6_147205971_147334222:+	chr6	147334222	147205971	+	STXBP5	circSTXBP5	-	0	hsa-miR-29c-3p	-	ENSG00000160062	ZBTB8A	1	1	0	0	0	0.274386	0.0298574	0.246109	0.0538305	1	0.220142	0.0830474	0.267281	0.0345073	0	-	-	0	0	0	1	0	0
chr6-147228466	rs657155	0	chr6_147205971_147334222:+	chr6	147334222	147205971	+	STXBP5	circSTXBP5	-	0	hsa-miR-369-3p	-	ENSG00000160062	ZBTB8A	1	1	0	0	0	0.274386	0.0298574	0.183365	0.153706	1	0.34735	0.00551046	0.546371	5.27e-06	0	-	-	0	0	0	1	0	0
chr6-147228466	rs657155	0	chr6_147205971_147334222:+	chr6	147334222	147205971	+	STXBP5	circSTXBP5	-	0	hsa-miR-374a-5p	-	ENSG00000160062	ZBTB8A	1	1	0	0	1	0.274386	0.0298574	0.244046	0.0559368	1	0.238047	0.0604773	0.325317	0.00955898	0	-	-	0	0	0	1	0	0
chr6-147233090	rs2786187	0	chr6_147205971_147334222:+	chr6	147334222	147205971	+	STXBP5	circSTXBP5	-	0	hsa-miR-106b-5p	-	ENSG00000160062	ZBTB8A	1	1	0	1	1	0.274386	0.0298574	0.243723	0.0562731	1	0.130376	0.30763	0.231135	0.0685141	0	-	-	0	0	0	1	0	0
chr6-147233090	rs2786187	0	chr6_147205971_147334222:+	chr6	147334222	147205971	+	STXBP5	circSTXBP5	-	0	hsa-miR-29c-3p	-	ENSG00000160062	ZBTB8A	1	1	0	0	0	0.274386	0.0298574	0.246109	0.0538305	1	0.220142	0.0830474	0.267281	0.0345073	0	-	-	0	0	0	1	0	0
chr6-147233090	rs2786187	0	chr6_147205971_147334222:+	chr6	147334222	147205971	+	STXBP5	circSTXBP5	-	0	hsa-miR-369-3p	-	ENSG00000160062	ZBTB8A	1	1	0	0	0	0.274386	0.0298574	0.183365	0.153706	1	0.34735	0.00551046	0.546371	5.27e-06	0	-	-	0	0	0	1	0	0
chr6-147233090	rs2786187	0	chr6_147205971_147334222:+	chr6	147334222	147205971	+	STXBP5	circSTXBP5	-	0	hsa-miR-374a-5p	-	ENSG00000160062	ZBTB8A	1	1	0	0	1	0.274386	0.0298574	0.244046	0.0559368	1	0.238047	0.0604773	0.325317	0.00955898	0	-	-	0	0	0	1	0	0
chr6-147249103	rs620715	0	chr6_147205971_147334222:+	chr6	147334222	147205971	+	STXBP5	circSTXBP5	-	0	hsa-miR-106b-5p	-	ENSG00000160062	ZBTB8A	1	1	0	1	1	0.274386	0.0298574	0.243723	0.0562731	1	0.130376	0.30763	0.231135	0.0685141	0	-	-	0	0	0	1	0	0
chr6-147249103	rs620715	0	chr6_147205971_147334222:+	chr6	147334222	147205971	+	STXBP5	circSTXBP5	-	0	hsa-miR-29c-3p	-	ENSG00000160062	ZBTB8A	1	1	0	0	0	0.274386	0.0298574	0.246109	0.0538305	1	0.220142	0.0830474	0.267281	0.0345073	0	-	-	0	0	0	1	0	0
chr6-147249103	rs620715	0	chr6_147205971_147334222:+	chr6	147334222	147205971	+	STXBP5	circSTXBP5	-	0	hsa-miR-369-3p	-	ENSG00000160062	ZBTB8A	1	1	0	0	0	0.274386	0.0298574	0.183365	0.153706	1	0.34735	0.00551046	0.546371	5.27e-06	0	-	-	0	0	0	1	0	0
chr6-147249103	rs620715	0	chr6_147205971_147334222:+	chr6	147334222	147205971	+	STXBP5	circSTXBP5	-	0	hsa-miR-374a-5p	-	ENSG00000160062	ZBTB8A	1	1	0	0	1	0.274386	0.0298574	0.244046	0.0559368	1	0.238047	0.0604773	0.325317	0.00955898	0	-	-	0	0	0	1	0	0
chr6-147257697	rs618474	0	chr6_147205971_147334222:+	chr6	147334222	147205971	+	STXBP5	circSTXBP5	-	0	hsa-miR-106b-5p	-	ENSG00000160062	ZBTB8A	1	1	0	1	1	0.274386	0.0298574	0.243723	0.0562731	1	0.130376	0.30763	0.231135	0.0685141	0	-	-	0	0	0	1	0	0
chr6-147257697	rs618474	0	chr6_147205971_147334222:+	chr6	147334222	147205971	+	STXBP5	circSTXBP5	-	0	hsa-miR-29c-3p	-	ENSG00000160062	ZBTB8A	1	1	0	0	0	0.274386	0.0298574	0.246109	0.0538305	1	0.220142	0.0830474	0.267281	0.0345073	0	-	-	0	0	0	1	0	0
chr6-147257697	rs618474	0	chr6_147205971_147334222:+	chr6	147334222	147205971	+	STXBP5	circSTXBP5	-	0	hsa-miR-369-3p	-	ENSG00000160062	ZBTB8A	1	1	0	0	0	0.274386	0.0298574	0.183365	0.153706	1	0.34735	0.00551046	0.546371	5.27e-06	0	-	-	0	0	0	1	0	0
chr6-147257697	rs618474	0	chr6_147205971_147334222:+	chr6	147334222	147205971	+	STXBP5	circSTXBP5	-	0	hsa-miR-374a-5p	-	ENSG00000160062	ZBTB8A	1	1	0	0	1	0.274386	0.0298574	0.244046	0.0559368	1	0.238047	0.0604773	0.325317	0.00955898	0	-	-	0	0	0	1	0	0
chr6-147258798	rs633603	0	chr6_147205971_147334222:+	chr6	147334222	147205971	+	STXBP5	circSTXBP5	-	0	hsa-miR-106b-5p	-	ENSG00000160062	ZBTB8A	1	1	0	1	1	0.274386	0.0298574	0.243723	0.0562731	1	0.130376	0.30763	0.231135	0.0685141	0	-	-	0	0	0	1	0	0
chr6-147258798	rs633603	0	chr6_147205971_147334222:+	chr6	147334222	147205971	+	STXBP5	circSTXBP5	-	0	hsa-miR-29c-3p	-	ENSG00000160062	ZBTB8A	1	1	0	0	0	0.274386	0.0298574	0.246109	0.0538305	1	0.220142	0.0830474	0.267281	0.0345073	0	-	-	0	0	0	1	0	0
chr6-147258798	rs633603	0	chr6_147205971_147334222:+	chr6	147334222	147205971	+	STXBP5	circSTXBP5	-	0	hsa-miR-369-3p	-	ENSG00000160062	ZBTB8A	1	1	0	0	0	0.274386	0.0298574	0.183365	0.153706	1	0.34735	0.00551046	0.546371	5.27e-06	0	-	-	0	0	0	1	0	0
chr6-147258798	rs633603	0	chr6_147205971_147334222:+	chr6	147334222	147205971	+	STXBP5	circSTXBP5	-	0	hsa-miR-374a-5p	-	ENSG00000160062	ZBTB8A	1	1	0	0	1	0.274386	0.0298574	0.244046	0.0559368	1	0.238047	0.0604773	0.325317	0.00955898	0	-	-	0	0	0	1	0	0
chr6-147269580	rs591355	0	chr6_147205971_147334222:+	chr6	147334222	147205971	+	STXBP5	circSTXBP5	-	0	hsa-miR-106b-5p	-	ENSG00000160062	ZBTB8A	1	1	0	1	1	0.274386	0.0298574	0.243723	0.0562731	1	0.130376	0.30763	0.231135	0.0685141	0	-	-	0	0	0	1	0	0
chr6-147269580	rs591355	0	chr6_147205971_147334222:+	chr6	147334222	147205971	+	STXBP5	circSTXBP5	-	0	hsa-miR-29c-3p	-	ENSG00000160062	ZBTB8A	1	1	0	0	0	0.274386	0.0298574	0.246109	0.0538305	1	0.220142	0.0830474	0.267281	0.0345073	0	-	-	0	0	0	1	0	0
chr6-147269580	rs591355	0	chr6_147205971_147334222:+	chr6	147334222	147205971	+	STXBP5	circSTXBP5	-	0	hsa-miR-369-3p	-	ENSG00000160062	ZBTB8A	1	1	0	0	0	0.274386	0.0298574	0.183365	0.153706	1	0.34735	0.00551046	0.546371	5.27e-06	0	-	-	0	0	0	1	0	0
chr6-147269580	rs591355	0	chr6_147205971_147334222:+	chr6	147334222	147205971	+	STXBP5	circSTXBP5	-	0	hsa-miR-374a-5p	-	ENSG00000160062	ZBTB8A	1	1	0	0	1	0.274386	0.0298574	0.244046	0.0559368	1	0.238047	0.0604773	0.325317	0.00955898	0	-	-	0	0	0	1	0	0
chr6-147271475	rs2582924	0	chr6_147205971_147334222:+	chr6	147334222	147205971	+	STXBP5	circSTXBP5	-	0	hsa-miR-106b-5p	-	ENSG00000160062	ZBTB8A	1	1	0	1	1	0.274386	0.0298574	0.243723	0.0562731	1	0.130376	0.30763	0.231135	0.0685141	0	-	-	0	0	0	1	0	0
chr6-147271475	rs2582924	0	chr6_147205971_147334222:+	chr6	147334222	147205971	+	STXBP5	circSTXBP5	-	0	hsa-miR-29c-3p	-	ENSG00000160062	ZBTB8A	1	1	0	0	0	0.274386	0.0298574	0.246109	0.0538305	1	0.220142	0.0830474	0.267281	0.0345073	0	-	-	0	0	0	1	0	0
chr6-147271475	rs2582924	0	chr6_147205971_147334222:+	chr6	147334222	147205971	+	STXBP5	circSTXBP5	-	0	hsa-miR-369-3p	-	ENSG00000160062	ZBTB8A	1	1	0	0	0	0.274386	0.0298574	0.183365	0.153706	1	0.34735	0.00551046	0.546371	5.27e-06	0	-	-	0	0	0	1	0	0
chr6-147271475	rs2582924	0	chr6_147205971_147334222:+	chr6	147334222	147205971	+	STXBP5	circSTXBP5	-	0	hsa-miR-374a-5p	-	ENSG00000160062	ZBTB8A	1	1	0	0	1	0.274386	0.0298574	0.244046	0.0559368	1	0.238047	0.0604773	0.325317	0.00955898	0	-	-	0	0	0	1	0	0
chr6-147288240	rs1147846	0	chr6_147205971_147334222:+	chr6	147334222	147205971	+	STXBP5	circSTXBP5	-	0	hsa-miR-106b-5p	-	ENSG00000160062	ZBTB8A	1	1	0	1	1	0.274386	0.0298574	0.243723	0.0562731	1	0.130376	0.30763	0.231135	0.0685141	0	-	-	0	0	0	1	0	0
chr6-147288240	rs1147846	0	chr6_147205971_147334222:+	chr6	147334222	147205971	+	STXBP5	circSTXBP5	-	0	hsa-miR-29c-3p	-	ENSG00000160062	ZBTB8A	1	1	0	0	0	0.274386	0.0298574	0.246109	0.0538305	1	0.220142	0.0830474	0.267281	0.0345073	0	-	-	0	0	0	1	0	0
chr6-147288240	rs1147846	0	chr6_147205971_147334222:+	chr6	147334222	147205971	+	STXBP5	circSTXBP5	-	0	hsa-miR-369-3p	-	ENSG00000160062	ZBTB8A	1	1	0	0	0	0.274386	0.0298574	0.183365	0.153706	1	0.34735	0.00551046	0.546371	5.27e-06	0	-	-	0	0	0	1	0	0
chr6-147288240	rs1147846	0	chr6_147205971_147334222:+	chr6	147334222	147205971	+	STXBP5	circSTXBP5	-	0	hsa-miR-374a-5p	-	ENSG00000160062	ZBTB8A	1	1	0	0	1	0.274386	0.0298574	0.244046	0.0559368	1	0.238047	0.0604773	0.325317	0.00955898	0	-	-	0	0	0	1	0	0
chr6-147289584	rs1147847	0	chr6_147205971_147334222:+	chr6	147334222	147205971	+	STXBP5	circSTXBP5	-	0	hsa-miR-106b-5p	-	ENSG00000160062	ZBTB8A	1	1	0	1	1	0.274386	0.0298574	0.243723	0.0562731	1	0.130376	0.30763	0.231135	0.0685141	0	-	-	0	0	0	1	0	0
chr6-147289584	rs1147847	0	chr6_147205971_147334222:+	chr6	147334222	147205971	+	STXBP5	circSTXBP5	-	0	hsa-miR-29c-3p	-	ENSG00000160062	ZBTB8A	1	1	0	0	0	0.274386	0.0298574	0.246109	0.0538305	1	0.220142	0.0830474	0.267281	0.0345073	0	-	-	0	0	0	1	0	0
chr6-147289584	rs1147847	0	chr6_147205971_147334222:+	chr6	147334222	147205971	+	STXBP5	circSTXBP5	-	0	hsa-miR-369-3p	-	ENSG00000160062	ZBTB8A	1	1	0	0	0	0.274386	0.0298574	0.183365	0.153706	1	0.34735	0.00551046	0.546371	5.27e-06	0	-	-	0	0	0	1	0	0
chr6-147289584	rs1147847	0	chr6_147205971_147334222:+	chr6	147334222	147205971	+	STXBP5	circSTXBP5	-	0	hsa-miR-374a-5p	-	ENSG00000160062	ZBTB8A	1	1	0	0	1	0.274386	0.0298574	0.244046	0.0559368	1	0.238047	0.0604773	0.325317	0.00955898	0	-	-	0	0	0	1	0	0
chr6-147294574	rs659399	0	chr6_147205971_147334222:+	chr6	147334222	147205971	+	STXBP5	circSTXBP5	-	0	hsa-miR-106b-5p	-	ENSG00000160062	ZBTB8A	1	1	0	1	1	0.274386	0.0298574	0.243723	0.0562731	1	0.130376	0.30763	0.231135	0.0685141	0	-	-	0	0	0	1	0	0
chr6-147294574	rs659399	0	chr6_147205971_147334222:+	chr6	147334222	147205971	+	STXBP5	circSTXBP5	-	0	hsa-miR-29c-3p	-	ENSG00000160062	ZBTB8A	1	1	0	0	0	0.274386	0.0298574	0.246109	0.0538305	1	0.220142	0.0830474	0.267281	0.0345073	0	-	-	0	0	0	1	0	0
chr6-147294574	rs659399	0	chr6_147205971_147334222:+	chr6	147334222	147205971	+	STXBP5	circSTXBP5	-	0	hsa-miR-369-3p	-	ENSG00000160062	ZBTB8A	1	1	0	0	0	0.274386	0.0298574	0.183365	0.153706	1	0.34735	0.00551046	0.546371	5.27e-06	0	-	-	0	0	0	1	0	0
chr6-147294574	rs659399	0	chr6_147205971_147334222:+	chr6	147334222	147205971	+	STXBP5	circSTXBP5	-	0	hsa-miR-374a-5p	-	ENSG00000160062	ZBTB8A	1	1	0	0	1	0.274386	0.0298574	0.244046	0.0559368	1	0.238047	0.0604773	0.325317	0.00955898	0	-	-	0	0	0	1	0	0
chr6-147296177	rs584456	0	chr6_147205971_147334222:+	chr6	147334222	147205971	+	STXBP5	circSTXBP5	-	0	hsa-miR-106b-5p	-	ENSG00000160062	ZBTB8A	1	1	0	1	1	0.274386	0.0298574	0.243723	0.0562731	1	0.130376	0.30763	0.231135	0.0685141	0	-	-	0	0	0	1	0	0
chr6-147296177	rs584456	0	chr6_147205971_147334222:+	chr6	147334222	147205971	+	STXBP5	circSTXBP5	-	0	hsa-miR-29c-3p	-	ENSG00000160062	ZBTB8A	1	1	0	0	0	0.274386	0.0298574	0.246109	0.0538305	1	0.220142	0.0830474	0.267281	0.0345073	0	-	-	0	0	0	1	0	0
chr6-147296177	rs584456	0	chr6_147205971_147334222:+	chr6	147334222	147205971	+	STXBP5	circSTXBP5	-	0	hsa-miR-369-3p	-	ENSG00000160062	ZBTB8A	1	1	0	0	0	0.274386	0.0298574	0.183365	0.153706	1	0.34735	0.00551046	0.546371	5.27e-06	0	-	-	0	0	0	1	0	0
chr6-147296177	rs584456	0	chr6_147205971_147334222:+	chr6	147334222	147205971	+	STXBP5	circSTXBP5	-	0	hsa-miR-374a-5p	-	ENSG00000160062	ZBTB8A	1	1	0	0	1	0.274386	0.0298574	0.244046	0.0559368	1	0.238047	0.0604773	0.325317	0.00955898	0	-	-	0	0	0	1	0	0
chr6-147296888	rs673944	0	chr6_147205971_147334222:+	chr6	147334222	147205971	+	STXBP5	circSTXBP5	-	0	hsa-miR-106b-5p	-	ENSG00000160062	ZBTB8A	1	1	0	1	1	0.274386	0.0298574	0.243723	0.0562731	1	0.130376	0.30763	0.231135	0.0685141	0	-	-	0	0	0	1	0	0
chr6-147296888	rs673944	0	chr6_147205971_147334222:+	chr6	147334222	147205971	+	STXBP5	circSTXBP5	-	0	hsa-miR-29c-3p	-	ENSG00000160062	ZBTB8A	1	1	0	0	0	0.274386	0.0298574	0.246109	0.0538305	1	0.220142	0.0830474	0.267281	0.0345073	0	-	-	0	0	0	1	0	0
chr6-147296888	rs673944	0	chr6_147205971_147334222:+	chr6	147334222	147205971	+	STXBP5	circSTXBP5	-	0	hsa-miR-369-3p	-	ENSG00000160062	ZBTB8A	1	1	0	0	0	0.274386	0.0298574	0.183365	0.153706	1	0.34735	0.00551046	0.546371	5.27e-06	0	-	-	0	0	0	1	0	0
chr6-147296888	rs673944	0	chr6_147205971_147334222:+	chr6	147334222	147205971	+	STXBP5	circSTXBP5	-	0	hsa-miR-374a-5p	-	ENSG00000160062	ZBTB8A	1	1	0	0	1	0.274386	0.0298574	0.244046	0.0559368	1	0.238047	0.0604773	0.325317	0.00955898	0	-	-	0	0	0	1	0	0
chr6-147297561	rs2582929	0	chr6_147205971_147334222:+	chr6	147334222	147205971	+	STXBP5	circSTXBP5	-	0	hsa-miR-106b-5p	-	ENSG00000160062	ZBTB8A	1	1	0	1	1	0.274386	0.0298574	0.243723	0.0562731	1	0.130376	0.30763	0.231135	0.0685141	0	-	-	0	0	0	1	0	0
chr6-147297561	rs2582929	0	chr6_147205971_147334222:+	chr6	147334222	147205971	+	STXBP5	circSTXBP5	-	0	hsa-miR-29c-3p	-	ENSG00000160062	ZBTB8A	1	1	0	0	0	0.274386	0.0298574	0.246109	0.0538305	1	0.220142	0.0830474	0.267281	0.0345073	0	-	-	0	0	0	1	0	0
chr6-147297561	rs2582929	0	chr6_147205971_147334222:+	chr6	147334222	147205971	+	STXBP5	circSTXBP5	-	0	hsa-miR-369-3p	-	ENSG00000160062	ZBTB8A	1	1	0	0	0	0.274386	0.0298574	0.183365	0.153706	1	0.34735	0.00551046	0.546371	5.27e-06	0	-	-	0	0	0	1	0	0
chr6-147297561	rs2582929	0	chr6_147205971_147334222:+	chr6	147334222	147205971	+	STXBP5	circSTXBP5	-	0	hsa-miR-374a-5p	-	ENSG00000160062	ZBTB8A	1	1	0	0	1	0.274386	0.0298574	0.244046	0.0559368	1	0.238047	0.0604773	0.325317	0.00955898	0	-	-	0	0	0	1	0	0
chr6-147298054	rs2786183	0	chr6_147205971_147334222:+	chr6	147334222	147205971	+	STXBP5	circSTXBP5	-	0	hsa-miR-106b-5p	-	ENSG00000160062	ZBTB8A	1	1	0	1	1	0.274386	0.0298574	0.243723	0.0562731	1	0.130376	0.30763	0.231135	0.0685141	0	-	-	0	0	0	1	0	0
chr6-147298054	rs2786183	0	chr6_147205971_147334222:+	chr6	147334222	147205971	+	STXBP5	circSTXBP5	-	0	hsa-miR-29c-3p	-	ENSG00000160062	ZBTB8A	1	1	0	0	0	0.274386	0.0298574	0.246109	0.0538305	1	0.220142	0.0830474	0.267281	0.0345073	0	-	-	0	0	0	1	0	0
chr6-147298054	rs2786183	0	chr6_147205971_147334222:+	chr6	147334222	147205971	+	STXBP5	circSTXBP5	-	0	hsa-miR-369-3p	-	ENSG00000160062	ZBTB8A	1	1	0	0	0	0.274386	0.0298574	0.183365	0.153706	1	0.34735	0.00551046	0.546371	5.27e-06	0	-	-	0	0	0	1	0	0
chr6-147298054	rs2786183	0	chr6_147205971_147334222:+	chr6	147334222	147205971	+	STXBP5	circSTXBP5	-	0	hsa-miR-374a-5p	-	ENSG00000160062	ZBTB8A	1	1	0	0	1	0.274386	0.0298574	0.244046	0.0559368	1	0.238047	0.0604773	0.325317	0.00955898	0	-	-	0	0	0	1	0	0
chr6-147309671	rs62435630	0	chr6_147205971_147334222:+	chr6	147334222	147205971	+	STXBP5	circSTXBP5	-	0	hsa-miR-106b-5p	-	ENSG00000160062	ZBTB8A	1	1	0	1	1	0.274386	0.0298574	0.243723	0.0562731	1	0.130376	0.30763	0.231135	0.0685141	0	-	-	0	0	0	1	0	0
chr6-147309671	rs62435630	0	chr6_147205971_147334222:+	chr6	147334222	147205971	+	STXBP5	circSTXBP5	-	0	hsa-miR-29c-3p	-	ENSG00000160062	ZBTB8A	1	1	0	0	0	0.274386	0.0298574	0.246109	0.0538305	1	0.220142	0.0830474	0.267281	0.0345073	0	-	-	0	0	0	1	0	0
chr6-147309671	rs62435630	0	chr6_147205971_147334222:+	chr6	147334222	147205971	+	STXBP5	circSTXBP5	-	0	hsa-miR-369-3p	-	ENSG00000160062	ZBTB8A	1	1	0	0	0	0.274386	0.0298574	0.183365	0.153706	1	0.34735	0.00551046	0.546371	5.27e-06	0	-	-	0	0	0	1	0	0
chr6-147309671	rs62435630	0	chr6_147205971_147334222:+	chr6	147334222	147205971	+	STXBP5	circSTXBP5	-	0	hsa-miR-374a-5p	-	ENSG00000160062	ZBTB8A	1	1	0	0	1	0.274386	0.0298574	0.244046	0.0559368	1	0.238047	0.0604773	0.325317	0.00955898	0	-	-	0	0	0	1	0	0
chr6-147311983	rs9377048	0	chr6_147205971_147334222:+	chr6	147334222	147205971	+	STXBP5	circSTXBP5	-	0	hsa-miR-106b-5p	-	ENSG00000160062	ZBTB8A	1	1	0	1	1	0.274386	0.0298574	0.243723	0.0562731	1	0.130376	0.30763	0.231135	0.0685141	0	-	-	0	0	0	1	0	0
chr6-147311983	rs9377048	0	chr6_147205971_147334222:+	chr6	147334222	147205971	+	STXBP5	circSTXBP5	-	0	hsa-miR-29c-3p	-	ENSG00000160062	ZBTB8A	1	1	0	0	0	0.274386	0.0298574	0.246109	0.0538305	1	0.220142	0.0830474	0.267281	0.0345073	0	-	-	0	0	0	1	0	0
chr6-147311983	rs9377048	0	chr6_147205971_147334222:+	chr6	147334222	147205971	+	STXBP5	circSTXBP5	-	0	hsa-miR-369-3p	-	ENSG00000160062	ZBTB8A	1	1	0	0	0	0.274386	0.0298574	0.183365	0.153706	1	0.34735	0.00551046	0.546371	5.27e-06	0	-	-	0	0	0	1	0	0
chr6-147311983	rs9377048	0	chr6_147205971_147334222:+	chr6	147334222	147205971	+	STXBP5	circSTXBP5	-	0	hsa-miR-374a-5p	-	ENSG00000160062	ZBTB8A	1	1	0	0	1	0.274386	0.0298574	0.244046	0.0559368	1	0.238047	0.0604773	0.325317	0.00955898	0	-	-	0	0	0	1	0	0
chr6-147312577	rs7762087	0	chr6_147205971_147334222:+	chr6	147334222	147205971	+	STXBP5	circSTXBP5	-	0	hsa-miR-106b-5p	-	ENSG00000160062	ZBTB8A	1	1	0	1	1	0.274386	0.0298574	0.243723	0.0562731	1	0.130376	0.30763	0.231135	0.0685141	0	-	-	0	0	0	1	0	0
chr6-147312577	rs7762087	0	chr6_147205971_147334222:+	chr6	147334222	147205971	+	STXBP5	circSTXBP5	-	0	hsa-miR-29c-3p	-	ENSG00000160062	ZBTB8A	1	1	0	0	0	0.274386	0.0298574	0.246109	0.0538305	1	0.220142	0.0830474	0.267281	0.0345073	0	-	-	0	0	0	1	0	0
chr6-147312577	rs7762087	0	chr6_147205971_147334222:+	chr6	147334222	147205971	+	STXBP5	circSTXBP5	-	0	hsa-miR-369-3p	-	ENSG00000160062	ZBTB8A	1	1	0	0	0	0.274386	0.0298574	0.183365	0.153706	1	0.34735	0.00551046	0.546371	5.27e-06	0	-	-	0	0	0	1	0	0
chr6-147312577	rs7762087	0	chr6_147205971_147334222:+	chr6	147334222	147205971	+	STXBP5	circSTXBP5	-	0	hsa-miR-374a-5p	-	ENSG00000160062	ZBTB8A	1	1	0	0	1	0.274386	0.0298574	0.244046	0.0559368	1	0.238047	0.0604773	0.325317	0.00955898	0	-	-	0	0	0	1	0	0
chr6-147312983	rs1992389	0	chr6_147205971_147334222:+	chr6	147334222	147205971	+	STXBP5	circSTXBP5	-	0	hsa-miR-106b-5p	-	ENSG00000160062	ZBTB8A	1	1	0	1	1	0.274386	0.0298574	0.243723	0.0562731	1	0.130376	0.30763	0.231135	0.0685141	0	-	-	0	0	0	1	0	0
chr6-147312983	rs1992389	0	chr6_147205971_147334222:+	chr6	147334222	147205971	+	STXBP5	circSTXBP5	-	0	hsa-miR-29c-3p	-	ENSG00000160062	ZBTB8A	1	1	0	0	0	0.274386	0.0298574	0.246109	0.0538305	1	0.220142	0.0830474	0.267281	0.0345073	0	-	-	0	0	0	1	0	0
chr6-147312983	rs1992389	0	chr6_147205971_147334222:+	chr6	147334222	147205971	+	STXBP5	circSTXBP5	-	0	hsa-miR-369-3p	-	ENSG00000160062	ZBTB8A	1	1	0	0	0	0.274386	0.0298574	0.183365	0.153706	1	0.34735	0.00551046	0.546371	5.27e-06	0	-	-	0	0	0	1	0	0
chr6-147312983	rs1992389	0	chr6_147205971_147334222:+	chr6	147334222	147205971	+	STXBP5	circSTXBP5	-	0	hsa-miR-374a-5p	-	ENSG00000160062	ZBTB8A	1	1	0	0	1	0.274386	0.0298574	0.244046	0.0559368	1	0.238047	0.0604773	0.325317	0.00955898	0	-	-	0	0	0	1	0	0
chr6-147318398	rs9373522	0	chr6_147205971_147334222:+	chr6	147334222	147205971	+	STXBP5	circSTXBP5	-	0	hsa-miR-106b-5p	-	ENSG00000160062	ZBTB8A	1	1	0	1	1	0.274386	0.0298574	0.243723	0.0562731	1	0.130376	0.30763	0.231135	0.0685141	0	-	-	0	0	0	1	0	0
chr6-147318398	rs9373522	0	chr6_147205971_147334222:+	chr6	147334222	147205971	+	STXBP5	circSTXBP5	-	0	hsa-miR-29c-3p	-	ENSG00000160062	ZBTB8A	1	1	0	0	0	0.274386	0.0298574	0.246109	0.0538305	1	0.220142	0.0830474	0.267281	0.0345073	0	-	-	0	0	0	1	0	0
chr6-147318398	rs9373522	0	chr6_147205971_147334222:+	chr6	147334222	147205971	+	STXBP5	circSTXBP5	-	0	hsa-miR-369-3p	-	ENSG00000160062	ZBTB8A	1	1	0	0	0	0.274386	0.0298574	0.183365	0.153706	1	0.34735	0.00551046	0.546371	5.27e-06	0	-	-	0	0	0	1	0	0
chr6-147318398	rs9373522	0	chr6_147205971_147334222:+	chr6	147334222	147205971	+	STXBP5	circSTXBP5	-	0	hsa-miR-374a-5p	-	ENSG00000160062	ZBTB8A	1	1	0	0	1	0.274386	0.0298574	0.244046	0.0559368	1	0.238047	0.0604773	0.325317	0.00955898	0	-	-	0	0	0	1	0	0
chr6-147324336	rs9399597	0	chr6_147205971_147334222:+	chr6	147334222	147205971	+	STXBP5	circSTXBP5	-	0	hsa-miR-106b-5p	-	ENSG00000160062	ZBTB8A	1	1	0	1	1	0.274386	0.0298574	0.243723	0.0562731	1	0.130376	0.30763	0.231135	0.0685141	0	-	-	0	0	0	1	0	0
chr6-147324336	rs9399597	0	chr6_147205971_147334222:+	chr6	147334222	147205971	+	STXBP5	circSTXBP5	-	0	hsa-miR-29c-3p	-	ENSG00000160062	ZBTB8A	1	1	0	0	0	0.274386	0.0298574	0.246109	0.0538305	1	0.220142	0.0830474	0.267281	0.0345073	0	-	-	0	0	0	1	0	0
chr6-147324336	rs9399597	0	chr6_147205971_147334222:+	chr6	147334222	147205971	+	STXBP5	circSTXBP5	-	0	hsa-miR-369-3p	-	ENSG00000160062	ZBTB8A	1	1	0	0	0	0.274386	0.0298574	0.183365	0.153706	1	0.34735	0.00551046	0.546371	5.27e-06	0	-	-	0	0	0	1	0	0
chr6-147324336	rs9399597	0	chr6_147205971_147334222:+	chr6	147334222	147205971	+	STXBP5	circSTXBP5	-	0	hsa-miR-374a-5p	-	ENSG00000160062	ZBTB8A	1	1	0	0	1	0.274386	0.0298574	0.244046	0.0559368	1	0.238047	0.0604773	0.325317	0.00955898	0	-	-	0	0	0	1	0	0
chr6-147336376	rs1039086	0	chr6_147205971_147334222:+	chr6	147334222	147205971	+	STXBP5	circSTXBP5	-	0	hsa-miR-106b-5p	-	ENSG00000160062	ZBTB8A	1	1	0	1	1	0.274386	0.0298574	0.243723	0.0562731	1	0.130376	0.30763	0.231135	0.0685141	0	-	-	0	0	0	1	0	0
chr6-147336376	rs1039086	0	chr6_147205971_147334222:+	chr6	147334222	147205971	+	STXBP5	circSTXBP5	-	0	hsa-miR-29c-3p	-	ENSG00000160062	ZBTB8A	1	1	0	0	0	0.274386	0.0298574	0.246109	0.0538305	1	0.220142	0.0830474	0.267281	0.0345073	0	-	-	0	0	0	1	0	0
chr6-147336376	rs1039086	0	chr6_147205971_147334222:+	chr6	147334222	147205971	+	STXBP5	circSTXBP5	-	0	hsa-miR-369-3p	-	ENSG00000160062	ZBTB8A	1	1	0	0	0	0.274386	0.0298574	0.183365	0.153706	1	0.34735	0.00551046	0.546371	5.27e-06	0	-	-	0	0	0	1	0	0
chr6-147336376	rs1039086	0	chr6_147205971_147334222:+	chr6	147334222	147205971	+	STXBP5	circSTXBP5	-	0	hsa-miR-374a-5p	-	ENSG00000160062	ZBTB8A	1	1	0	0	1	0.274386	0.0298574	0.244046	0.0559368	1	0.238047	0.0604773	0.325317	0.00955898	0	-	-	0	0	0	1	0	0
chr6-147340726	rs7769576	0	chr6_147205971_147334222:+	chr6	147334222	147205971	+	STXBP5	circSTXBP5	-	0	hsa-miR-106b-5p	-	ENSG00000160062	ZBTB8A	1	1	0	1	1	0.274386	0.0298574	0.243723	0.0562731	1	0.130376	0.30763	0.231135	0.0685141	0	-	-	0	0	0	1	0	0
chr6-147340726	rs7769576	0	chr6_147205971_147334222:+	chr6	147334222	147205971	+	STXBP5	circSTXBP5	-	0	hsa-miR-29c-3p	-	ENSG00000160062	ZBTB8A	1	1	0	0	0	0.274386	0.0298574	0.246109	0.0538305	1	0.220142	0.0830474	0.267281	0.0345073	0	-	-	0	0	0	1	0	0
chr6-147340726	rs7769576	0	chr6_147205971_147334222:+	chr6	147334222	147205971	+	STXBP5	circSTXBP5	-	0	hsa-miR-369-3p	-	ENSG00000160062	ZBTB8A	1	1	0	0	0	0.274386	0.0298574	0.183365	0.153706	1	0.34735	0.00551046	0.546371	5.27e-06	0	-	-	0	0	0	1	0	0
chr6-147340726	rs7769576	0	chr6_147205971_147334222:+	chr6	147334222	147205971	+	STXBP5	circSTXBP5	-	0	hsa-miR-374a-5p	-	ENSG00000160062	ZBTB8A	1	1	0	0	1	0.274386	0.0298574	0.244046	0.0559368	1	0.238047	0.0604773	0.325317	0.00955898	0	-	-	0	0	0	1	0	0
chr6-147344586	rs12527235	0	chr6_147205971_147334222:+	chr6	147334222	147205971	+	STXBP5	circSTXBP5	-	0	hsa-miR-106b-5p	-	ENSG00000160062	ZBTB8A	1	1	0	1	1	0.274386	0.0298574	0.243723	0.0562731	1	0.130376	0.30763	0.231135	0.0685141	0	-	-	0	0	0	1	0	0
chr6-147344586	rs12527235	0	chr6_147205971_147334222:+	chr6	147334222	147205971	+	STXBP5	circSTXBP5	-	0	hsa-miR-29c-3p	-	ENSG00000160062	ZBTB8A	1	1	0	0	0	0.274386	0.0298574	0.246109	0.0538305	1	0.220142	0.0830474	0.267281	0.0345073	0	-	-	0	0	0	1	0	0
chr6-147344586	rs12527235	0	chr6_147205971_147334222:+	chr6	147334222	147205971	+	STXBP5	circSTXBP5	-	0	hsa-miR-369-3p	-	ENSG00000160062	ZBTB8A	1	1	0	0	0	0.274386	0.0298574	0.183365	0.153706	1	0.34735	0.00551046	0.546371	5.27e-06	0	-	-	0	0	0	1	0	0
chr6-147344586	rs12527235	0	chr6_147205971_147334222:+	chr6	147334222	147205971	+	STXBP5	circSTXBP5	-	0	hsa-miR-374a-5p	-	ENSG00000160062	ZBTB8A	1	1	0	0	1	0.274386	0.0298574	0.244046	0.0559368	1	0.238047	0.0604773	0.325317	0.00955898	0	-	-	0	0	0	1	0	0
chr6-147345581	rs6932613	0	chr6_147205971_147334222:+	chr6	147334222	147205971	+	STXBP5	circSTXBP5	-	0	hsa-miR-106b-5p	-	ENSG00000160062	ZBTB8A	1	1	0	1	1	0.274386	0.0298574	0.243723	0.0562731	1	0.130376	0.30763	0.231135	0.0685141	0	-	-	0	0	0	1	0	0
chr6-147345581	rs6932613	0	chr6_147205971_147334222:+	chr6	147334222	147205971	+	STXBP5	circSTXBP5	-	0	hsa-miR-29c-3p	-	ENSG00000160062	ZBTB8A	1	1	0	0	0	0.274386	0.0298574	0.246109	0.0538305	1	0.220142	0.0830474	0.267281	0.0345073	0	-	-	0	0	0	1	0	0
chr6-147345581	rs6932613	0	chr6_147205971_147334222:+	chr6	147334222	147205971	+	STXBP5	circSTXBP5	-	0	hsa-miR-369-3p	-	ENSG00000160062	ZBTB8A	1	1	0	0	0	0.274386	0.0298574	0.183365	0.153706	1	0.34735	0.00551046	0.546371	5.27e-06	0	-	-	0	0	0	1	0	0
chr6-147345581	rs6932613	0	chr6_147205971_147334222:+	chr6	147334222	147205971	+	STXBP5	circSTXBP5	-	0	hsa-miR-374a-5p	-	ENSG00000160062	ZBTB8A	1	1	0	0	1	0.274386	0.0298574	0.244046	0.0559368	1	0.238047	0.0604773	0.325317	0.00955898	0	-	-	0	0	0	1	0	0
chr6-152131793	rs17082167	0	chr6_152329730_152331890:-	chr6	152329730	152331890	-	SYNE1	circSYNE1_1	-	1	hsa-miR-125a-5p	-	ENSG00000172379	ARNT2	1	1	0	1	0	-0.274098	0.0300351	-0.234198	0.0669335	1	-0.237615	0.0609561	0.378936	0.00234234	0	3	-	0	0	1	0	0	0
chr6-152131793	rs17082167	0	chr6_152329730_152331890:-	chr6	152329730	152331890	-	SYNE1	circSYNE1_1	-	1	hsa-miR-141-3p	-	ENSG00000172379	ARNT2	1	1	0	0	0	-0.274098	0.0300351	-0.242082	0.0580046	1	0.176363	0.166401	-0.437692	0.000380782	0	3	-	0	0	1	0	0	0
chr6-152131793	rs17082167	0	chr6_152329730_152331890:-	chr6	152329730	152331890	-	SYNE1	circSYNE1_1	-	1	hsa-miR-200a-3p	-	ENSG00000172379	ARNT2	1	1	0	0	0	-0.274098	0.0300351	-0.238104	0.0623806	1	0.232719	0.0666002	-0.358583	0.00410219	0	3	-	0	0	1	0	0	0
chr6-152131793	rs17082167	0	chr6_152329730_152331890:-	chr6	152329730	152331890	-	SYNE1	circSYNE1_1	-	1	hsa-miR-2355-5p	-	ENSG00000172379	ARNT2	1	1	0	1	0	-0.274098	0.0300351	-0.172834	0.179164	1	0.203533	0.109536	-0.533218	9.51e-06	0	3	-	0	0	1	0	0	0
chr6-152131793	rs17082167	0	chr6_152329730_152331890:-	chr6	152329730	152331890	-	SYNE1	circSYNE1_1	-	1	hsa-let-7e-5p	-	ENSG00000099804	CDC34	1	1	0	1	1	0.296755	0.0185138	0.209516	0.102185	1	0.297187	0.0183375	0.272657	0.0309369	0	-	-	0	0	0	0	0	0
chr6-152131793	rs17082167	0	chr6_152329730_152331890:-	chr6	152329730	152331890	-	SYNE1	circSYNE1_1	-	1	hsa-let-7f-5p	-	ENSG00000099804	CDC34	1	1	0	1	1	0.296755	0.0185138	0.247743	0.0522077	1	0.34231	0.00627076	0.209437	0.0994564	0	-	-	0	0	0	0	0	0
chr6-152131793	rs17082167	0	chr6_152329730_152331890:-	chr6	152329730	152331890	-	SYNE1	circSYNE1_1	-	1	hsa-miR-1270	-	ENSG00000143126	CELSR2	1	1	0	1	0	-0.280914	0.0260617	-0.233151	0.0681979	1	0.267425	0.0344074	-0.240735	0.0575666	0	-	down	0	0	1	0	0	0
chr6-152131793	rs17082167	0	chr6_152329730_152331890:-	chr6	152329730	152331890	-	SYNE1	circSYNE1_1	-	1	hsa-let-7f-5p	-	ENSG00000114861	FOXP1	1	1	0	0	1	-0.322101	0.010328	-0.201079	0.117085	1	0.34231	0.00627076	-0.398329	0.00133013	0	1	-	1	0	0	1	0	1
chr6-152131793	rs17082167	0	chr6_152329730_152331890:-	chr6	152329730	152331890	-	SYNE1	circSYNE1_1	-	1	hsa-miR-134-5p	-	ENSG00000069020	MAST4	1	1	0	0	0	-0.329157	0.00870672	-0.243858	0.0561318	1	-0.31298	0.0128094	0.428571	0.000515307	0	-	-	0	0	1	1	1	0
chr6-152131793	rs17082167	0	chr6_152329730_152331890:-	chr6	152329730	152331890	-	SYNE1	circSYNE1_1	-	1	hsa-let-7d-5p	-	ENSG00000155545	MIER3	1	1	0	0	0	0.295795	0.0189108	0.236178	0.0645933	1	0.262577	0.0379087	0.285618	0.0235873	0	-	-	0	0	0	1	0	0
chr6-152131793	rs17082167	0	chr6_152329730_152331890:-	chr6	152329730	152331890	-	SYNE1	circSYNE1_1	-	1	hsa-let-7f-5p	-	ENSG00000155545	MIER3	1	1	0	0	1	0.295795	0.0189108	0.210651	0.100299	1	0.34231	0.00627076	0.315188	0.0121654	0	-	-	0	0	0	1	0	0
chr6-152131793	rs17082167	0	chr6_152329730_152331890:-	chr6	152329730	152331890	-	SYNE1	circSYNE1_1	-	1	hsa-let-7a-5p	-	ENSG00000175634	RPS6KB2	1	1	0	0	1	0.271313	0.031799	0.23497	0.0660127	1	0.319316	0.0110367	0.175451	0.16863	0	-	-	0	0	0	0	0	0
chr6-152131793	rs17082167	0	chr6_152329730_152331890:-	chr6	152329730	152331890	-	SYNE1	circSYNE1_1	-	1	hsa-miR-125a-5p	-	ENSG00000175634	RPS6KB2	1	1	0	0	0	0.271313	0.031799	0.240709	0.0594859	1	-0.237615	0.0609561	-0.301075	0.0168147	0	-	-	0	0	0	0	0	0
chr6-152131793	rs17082167	0	chr6_152329730_152331890:-	chr6	152329730	152331890	-	SYNE1	circSYNE1_1	-	1	hsa-miR-98-5p	-	ENSG00000175634	RPS6KB2	1	1	1	0	1	0.271313	0.031799	0.249092	0.0508988	1	-0.203101	0.110304	-0.220574	0.0824333	0	-	-	0	0	0	0	0	0
chr6-152131793	rs17082167	0	chr6_152329730_152331890:-	chr6	152329730	152331890	-	SYNE1	circSYNE1_1	-	1	hsa-miR-1270	-	ENSG00000170921	TANC2	1	1	0	0	0	-0.304964	0.0154019	-0.242719	0.0573275	1	0.267425	0.0344074	-0.286674	0.0230602	0	1	-	0	0	1	1	1	0
chr6-152131793	rs17082167	0	chr6_152329730_152331890:-	chr6	152329730	152331890	-	SYNE1	circSYNE1_1	-	1	hsa-miR-134-5p	-	ENSG00000170921	TANC2	1	1	0	0	0	-0.304964	0.0154019	-0.238834	0.0615589	1	-0.31298	0.0128094	0.370056	0.00300351	0	1	-	0	0	1	1	1	0
chr6-152131793	rs17082167	0	chr6_152329730_152331890:-	chr6	152329730	152331890	-	SYNE1	circSYNE1_1	-	1	hsa-miR-31-5p	-	ENSG00000170921	TANC2	1	1	0	0	0	-0.304964	0.0154019	-0.24508	0.0548731	1	0.333717	0.00778172	-0.268721	0.0335187	0	1	-	0	0	1	1	1	0
chr6-152131793	rs17082167	0	chr6_152329730_152331890:-	chr6	152329730	152331890	-	SYNE1	circSYNE1_1	-	1	hsa-let-7a-5p	-	ENSG00000136925	TSTD2	1	1	0	0	0	0.311108	0.0133782	0.212161	0.09783	1	0.319316	0.0110367	0.357911	0.00417643	0	-	-	0	0	0	0	0	0
chr12-1328345	rs79543065	0	chr12_1289852_1444750:+	chr12	1444750	1289852	+	ERC1	circERC1_5	-	0	hsa-miR-1298-5p	-	ENSG00000131375	CAPN7	1	1	0	1	0	-0.248368	0.0499197	-0.24149	0.0586399	1	0.0994144	0.437257	-0.0694124	0.587941	0	-	-	0	0	0	1	0	0
chr12-1411392	rs80018118	0	chr12_1289852_1444750:+	chr12	1444750	1289852	+	ERC1	circERC1_5	-	0	hsa-miR-1298-5p	-	ENSG00000131375	CAPN7	1	1	0	1	0	-0.248368	0.0499197	-0.24149	0.0586399	1	0.0994144	0.437257	-0.0694124	0.587941	0	-	-	0	0	0	1	0	0
chr12-1420263	rs117601704	0	chr12_1289852_1444750:+	chr12	1444750	1289852	+	ERC1	circERC1_5	-	0	hsa-miR-1298-5p	-	ENSG00000131375	CAPN7	1	1	0	1	0	-0.248368	0.0499197	-0.24149	0.0586399	1	0.0994144	0.437257	-0.0694124	0.587941	0	-	-	0	0	0	1	0	0
chr14-101968851	rs12884482	0	chr14_102040236_102040673:+	chr14	102040673	102040236	+	DYNC1H1	circDYNC1H1_2	-	0	hsa-miR-346	-	ENSG00000137845	ADAM10	1	1	0	1	0	0.253216	0.0455113	0.218421	0.0880993	1	0.171419	0.17875	0.164459	0.197249	0	-	-	0	0	0	1	0	0
chr14-101968942	rs12884385	0	chr14_102040236_102040673:+	chr14	102040673	102040236	+	DYNC1H1	circDYNC1H1_2	-	0	hsa-miR-346	-	ENSG00000137845	ADAM10	1	1	0	1	0	0.253216	0.0455113	0.218421	0.0880993	1	0.171419	0.17875	0.164459	0.197249	0	-	-	0	0	0	1	0	0
chr14-102044974	rs17512905	0	chr14_102040236_102040673:+	chr14	102040673	102040236	+	DYNC1H1	circDYNC1H1_2	-	0	hsa-miR-346	-	ENSG00000137845	ADAM10	1	1	0	1	0	0.253216	0.0455113	0.218421	0.0880993	1	0.171419	0.17875	0.164459	0.197249	0	-	-	0	0	0	1	0	0
chr14-101968851	rs12884482	0	chr14_102040236_102040673:+	chr14	102040673	102040236	+	DYNC1H1	circDYNC1H1_2	-	0	hsa-let-7f-5p	-	ENSG00000114268	PFKFB4	1	1	0	0	0	0.286338	0.0232268	0.247724	0.0522271	1	0.268385	0.0337472	0.110551	0.387445	0	-	-	0	0	0	1	0	0
chr14-101968942	rs12884385	0	chr14_102040236_102040673:+	chr14	102040673	102040236	+	DYNC1H1	circDYNC1H1_2	-	0	hsa-let-7f-5p	-	ENSG00000114268	PFKFB4	1	1	0	0	0	0.286338	0.0232268	0.247724	0.0522271	1	0.268385	0.0337472	0.110551	0.387445	0	-	-	0	0	0	1	0	0
chr14-102044974	rs17512905	0	chr14_102040236_102040673:+	chr14	102040673	102040236	+	DYNC1H1	circDYNC1H1_2	-	0	hsa-let-7f-5p	-	ENSG00000114268	PFKFB4	1	1	0	0	0	0.286338	0.0232268	0.247724	0.0522271	1	0.268385	0.0337472	0.110551	0.387445	0	-	-	0	0	0	1	0	0
chr14-50016810	rs10132050	0	chr14_49795791_49831361:-	chr14	49795791	49831361	-	NEMF	circNEMF_1	-	1	hsa-miR-195-5p	-	ENSG00000026508	CD44	1	1	0	0	1	-0.278178	0.0275996	-0.246414	0.0535246	1	0.199453	0.116952	-0.25528	0.0437347	0	-	-	0	0	0	1	0	0
chr14-50016810	rs10132050	0	chr14_49795791_49831361:-	chr14	49795791	49831361	-	NEMF	circNEMF_1	-	1	hsa-miR-25-3p	-	ENSG00000026508	CD44	1	1	0	0	1	-0.278178	0.0275996	-0.247005	0.0529354	1	-0.131912	0.301927	0.324117	0.00983986	0	-	-	0	0	0	1	0	0
chr14-50016810	rs10132050	0	chr14_49795791_49831361:-	chr14	49795791	49831361	-	NEMF	circNEMF_1	-	1	hsa-miR-195-5p	-	ENSG00000123427	EEF1AKMT3	1	1	0	0	0	-0.279426	0.0268888	-0.244159	0.0558205	1	0.199453	0.116952	-0.31922	0.0110619	0	-	-	0	0	0	0	0	0
chr14-50023181	rs12897857	0	chr14_49795791_49831361:-	chr14	49795791	49831361	-	NEMF	circNEMF_1	-	1	hsa-miR-195-5p	-	ENSG00000123427	EEF1AKMT3	1	1	0	0	0	-0.279426	0.0268888	-0.244159	0.0558205	1	0.199453	0.116952	-0.31922	0.0110619	0	-	-	0	0	0	0	0	0
chr14-88336311	rs1950278	0	chr14_88416711_88437903:+	chr14	88437903	88416711	+	SPATA7	circSPATA7	-	0	hsa-miR-106a-5p	-	ENSG00000172059	KLF11	1	1	0	1	1	0.255904	0.043209	0.228632	0.0738776	1	0.233391	0.0658014	0.106231	0.406351	0	-	-	0	0	0	1	0	0
chr14-88336311	rs1950278	0	chr14_88416711_88437903:+	chr14	88437903	88416711	+	SPATA7	circSPATA7	-	0	hsa-miR-106b-5p	-	ENSG00000172059	KLF11	1	1	0	1	1	0.255904	0.043209	0.231944	0.0696797	1	0.0829013	0.517373	0.201421	0.113328	0	-	-	0	0	0	1	0	0
chr14-88336311	rs1950278	0	chr14_88416711_88437903:+	chr14	88437903	88416711	+	SPATA7	circSPATA7	-	0	hsa-miR-200b-3p	-	ENSG00000172059	KLF11	1	1	1	0	1	0.255904	0.043209	0.188749	0.141776	1	0.28293	0.0249755	0.34855	0.00534193	0	-	-	0	0	0	1	0	0
chr14-88336311	rs1950278	0	chr14_88416711_88437903:+	chr14	88437903	88416711	+	SPATA7	circSPATA7	-	0	hsa-miR-23b-3p	-	ENSG00000172059	KLF11	1	1	0	0	0	0.255904	0.043209	0.227956	0.0747592	1	0.200893	0.114292	0.164171	0.198043	0	-	-	0	0	0	1	0	0
chr14-88336311	rs1950278	0	chr14_88416711_88437903:+	chr14	88437903	88416711	+	SPATA7	circSPATA7	-	0	hsa-miR-93-5p	-	ENSG00000172059	KLF11	1	1	1	1	1	0.255904	0.043209	0.2395	0.0608154	1	-0.296323	0.0186916	-0.0565956	0.658773	0	-	-	0	0	0	1	0	0
chr14-88338222	rs2223933	0	chr14_88416711_88437903:+	chr14	88437903	88416711	+	SPATA7	circSPATA7	-	0	hsa-miR-106a-5p	-	ENSG00000172059	KLF11	1	1	0	1	1	0.255904	0.043209	0.228632	0.0738776	1	0.233391	0.0658014	0.106231	0.406351	0	-	-	0	0	0	1	0	0
chr14-88338222	rs2223933	0	chr14_88416711_88437903:+	chr14	88437903	88416711	+	SPATA7	circSPATA7	-	0	hsa-miR-106b-5p	-	ENSG00000172059	KLF11	1	1	0	1	1	0.255904	0.043209	0.231944	0.0696797	1	0.0829013	0.517373	0.201421	0.113328	0	-	-	0	0	0	1	0	0
chr14-88338222	rs2223933	0	chr14_88416711_88437903:+	chr14	88437903	88416711	+	SPATA7	circSPATA7	-	0	hsa-miR-200b-3p	-	ENSG00000172059	KLF11	1	1	1	0	1	0.255904	0.043209	0.188749	0.141776	1	0.28293	0.0249755	0.34855	0.00534193	0	-	-	0	0	0	1	0	0
chr14-88338222	rs2223933	0	chr14_88416711_88437903:+	chr14	88437903	88416711	+	SPATA7	circSPATA7	-	0	hsa-miR-23b-3p	-	ENSG00000172059	KLF11	1	1	0	0	0	0.255904	0.043209	0.227956	0.0747592	1	0.200893	0.114292	0.164171	0.198043	0	-	-	0	0	0	1	0	0
chr14-88338222	rs2223933	0	chr14_88416711_88437903:+	chr14	88437903	88416711	+	SPATA7	circSPATA7	-	0	hsa-miR-93-5p	-	ENSG00000172059	KLF11	1	1	1	1	1	0.255904	0.043209	0.2395	0.0608154	1	-0.296323	0.0186916	-0.0565956	0.658773	0	-	-	0	0	0	1	0	0
chr14-88341024	rs11628680	0	chr14_88416711_88437903:+	chr14	88437903	88416711	+	SPATA7	circSPATA7	-	0	hsa-miR-106a-5p	-	ENSG00000172059	KLF11	1	1	0	1	1	0.255904	0.043209	0.228632	0.0738776	1	0.233391	0.0658014	0.106231	0.406351	0	-	-	0	0	0	1	0	0
chr14-88341024	rs11628680	0	chr14_88416711_88437903:+	chr14	88437903	88416711	+	SPATA7	circSPATA7	-	0	hsa-miR-106b-5p	-	ENSG00000172059	KLF11	1	1	0	1	1	0.255904	0.043209	0.231944	0.0696797	1	0.0829013	0.517373	0.201421	0.113328	0	-	-	0	0	0	1	0	0
chr14-88341024	rs11628680	0	chr14_88416711_88437903:+	chr14	88437903	88416711	+	SPATA7	circSPATA7	-	0	hsa-miR-200b-3p	-	ENSG00000172059	KLF11	1	1	1	0	1	0.255904	0.043209	0.188749	0.141776	1	0.28293	0.0249755	0.34855	0.00534193	0	-	-	0	0	0	1	0	0
chr14-88341024	rs11628680	0	chr14_88416711_88437903:+	chr14	88437903	88416711	+	SPATA7	circSPATA7	-	0	hsa-miR-23b-3p	-	ENSG00000172059	KLF11	1	1	0	0	0	0.255904	0.043209	0.227956	0.0747592	1	0.200893	0.114292	0.164171	0.198043	0	-	-	0	0	0	1	0	0
chr14-88341024	rs11628680	0	chr14_88416711_88437903:+	chr14	88437903	88416711	+	SPATA7	circSPATA7	-	0	hsa-miR-93-5p	-	ENSG00000172059	KLF11	1	1	1	1	1	0.255904	0.043209	0.2395	0.0608154	1	-0.296323	0.0186916	-0.0565956	0.658773	0	-	-	0	0	0	1	0	0
chr14-88354554	rs11846295	0	chr14_88416711_88437903:+	chr14	88437903	88416711	+	SPATA7	circSPATA7	-	0	hsa-miR-106a-5p	-	ENSG00000172059	KLF11	1	1	0	1	1	0.255904	0.043209	0.228632	0.0738776	1	0.233391	0.0658014	0.106231	0.406351	0	-	-	0	0	0	1	0	0
chr14-88354554	rs11846295	0	chr14_88416711_88437903:+	chr14	88437903	88416711	+	SPATA7	circSPATA7	-	0	hsa-miR-106b-5p	-	ENSG00000172059	KLF11	1	1	0	1	1	0.255904	0.043209	0.231944	0.0696797	1	0.0829013	0.517373	0.201421	0.113328	0	-	-	0	0	0	1	0	0
chr14-88354554	rs11846295	0	chr14_88416711_88437903:+	chr14	88437903	88416711	+	SPATA7	circSPATA7	-	0	hsa-miR-200b-3p	-	ENSG00000172059	KLF11	1	1	1	0	1	0.255904	0.043209	0.188749	0.141776	1	0.28293	0.0249755	0.34855	0.00534193	0	-	-	0	0	0	1	0	0
chr14-88354554	rs11846295	0	chr14_88416711_88437903:+	chr14	88437903	88416711	+	SPATA7	circSPATA7	-	0	hsa-miR-23b-3p	-	ENSG00000172059	KLF11	1	1	0	0	0	0.255904	0.043209	0.227956	0.0747592	1	0.200893	0.114292	0.164171	0.198043	0	-	-	0	0	0	1	0	0
chr14-88354554	rs11846295	0	chr14_88416711_88437903:+	chr14	88437903	88416711	+	SPATA7	circSPATA7	-	0	hsa-miR-93-5p	-	ENSG00000172059	KLF11	1	1	1	1	1	0.255904	0.043209	0.2395	0.0608154	1	-0.296323	0.0186916	-0.0565956	0.658773	0	-	-	0	0	0	1	0	0
chr14-91558883	rs117989469	0	chr14_91481576_91485730:-	chr14	91481576	91485730	-	PPP4R3A	circPPP4R3A	-	0	hsa-miR-148a-3p	up	ENSG00000094916	CBX5	1	1	0	0	1	-0.25	0.0483981	-0.249988	0.0500441	1	-0.0298099	0.816217	0.046515	0.71672	0	-	-	0	0	0	1	0	0
chr14-91558883	rs117989469	0	chr14_91481576_91485730:-	chr14	91481576	91485730	-	PPP4R3A	circPPP4R3A	-	0	hsa-miR-152-3p	-	ENSG00000094916	CBX5	1	1	0	0	0	-0.25	0.0483981	-0.244592	0.0553732	1	0.124952	0.328323	-0.0499232	0.696929	0	-	-	0	0	0	1	0	0
chr14-91558883	rs117989469	0	chr14_91481576_91485730:-	chr14	91481576	91485730	-	PPP4R3A	circPPP4R3A	-	0	hsa-miR-28-5p	-	ENSG00000094916	CBX5	1	1	0	0	1	-0.25	0.0483981	-0.249993	0.0500393	1	0.0771409	0.546975	-0.0538594	0.674321	0	-	-	0	0	0	1	0	0
chr14-91558883	rs117989469	0	chr14_91481576_91485730:-	chr14	91481576	91485730	-	PPP4R3A	circPPP4R3A	-	0	hsa-miR-377-3p	-	ENSG00000094916	CBX5	1	1	0	0	1	-0.25	0.0483981	-0.242386	0.0576808	1	-0.0561636	0.661219	0.209389	0.0995353	0	-	-	0	0	0	1	0	0
chr14-91558883	rs117989469	0	chr14_91481576_91485730:-	chr14	91481576	91485730	-	PPP4R3A	circPPP4R3A	-	0	hsa-miR-381-3p	-	ENSG00000094916	CBX5	1	1	0	1	0	-0.25	0.0483981	-0.22659	0.0765652	1	0.0920219	0.472225	-0.164987	0.1958	0	-	-	0	0	0	1	0	0
chr14-91558883	rs117989469	0	chr14_91481576_91485730:-	chr14	91481576	91485730	-	PPP4R3A	circPPP4R3A	-	0	hsa-miR-577	-	ENSG00000094916	CBX5	1	1	0	0	0	-0.25	0.0483981	-0.249946	0.0500839	1	0.0411866	0.748035	0.0233295	0.855711	0	-	-	0	0	0	1	0	0
chr14-91558883	rs117989469	0	chr14_91481576_91485730:-	chr14	91481576	91485730	-	PPP4R3A	circPPP4R3A	-	0	hsa-miR-708-5p	up	ENSG00000094916	CBX5	1	1	0	0	1	-0.25	0.0483981	-0.243358	0.056654	1	-0.0646121	0.614066	0.0247696	0.846901	0	-	-	0	0	0	1	0	0

## Sheet: circRNA-miRNA-trans-eGene
circRNA									miRNA		trans-eGene		circRNA-miRNA	miRNA-mRNA				Partial correlation test					Correlation between circRNA and miRNA, and between miRNA and gene				Relevance of trans-eGenes to ASD
circRNA ID	Chr#	Donor	Acceptor	Strand	Host gene symbol	circRNA name	DE-circRNA in ASD	DE-circRNA module in ASD	miRNA	DE-miRNA in ASD	trans-eGene	Gene symbol	ENCORI	ENCORI	miRTarBase	miRDB	TarBase	rho (circRNA-trans-eGene correlation)	P value (circRNA-trans-eGene correlation)	rho (circRNA-trans-eGene correlation after controlling for the miRNA expression)	P value (circRNA-trans-eGene correlation after controlling for the miRNA expression)	Pass partial correlation test	rho (circRNA-miRNA)	pvalue (circRNA-miRNA)	rho (miRNA-gene)	pvalue (miRNA-gene)	SFARI-score	DEG in ASD	Austism_KB 2.0 (core gene set) (1: yes; 0: no)	PSD (1: yes; 0: no)	FMRP_target (1: yes; 0: no)	HuR_target (1: yes; 0: no)	RBFOX1_target (1: yes; 0: no)	High-confidence ASD risk gene (1: yes; 0: no)
chr17_20204333_20205912:+	chr17	20205912	20204333	+	SPECC1	circSPECC1_2	-	0	hsa-miR-129-2-3p	up	ENSG00000115414	FN1	1	1	0	0	1	-0.289267	0.0218087	-0.248489	0.051481	1	-0.062068	0.628113	0.140553	0.271143	-	-	1	0	0	0	1	0
chr17_20204333_20205912:+	chr17	20205912	20204333	+	SPECC1	circSPECC1_2	-	0	hsa-miR-145-5p	-	ENSG00000163513	TGFBR2	1	1	1	1	0	-0.249664	0.0487082	-0.244442	0.0555276	1	-0.154906	0.22482	0.160954	0.207067	-	-	0	0	0	1	0	0
chr17_20204333_20205912:+	chr17	20205912	20204333	+	SPECC1	circSPECC1_2	-	0	hsa-miR-671-5p	-	ENSG00000163513	TGFBR2	1	1	0	0	0	-0.249664	0.0487082	-0.24921	0.0507854	1	0.101623	0.427102	-0.015841	0.901789	-	-	0	0	0	1	0	0
chr17_20204333_20205912:+	chr17	20205912	20204333	+	SPECC1	circSPECC1_2	-	0	hsa-miR-9-5p	-	ENSG00000163513	TGFBR2	1	1	1	1	0	-0.249664	0.0487082	-0.249322	0.0506782	1	0.142665	0.263951	-0.0122408	0.924067	-	-	0	0	0	1	0	0
chr10_7243558_7285954:-	chr10	7243558	7285954	-	SFMBT2	circSFMBT2_1	-	0	hsa-miR-103a-3p	-	ENSG00000133027	PEMT	1	1	0	0	0	0.255856	0.0432493	0.233797	0.0674156	1	0.185148	0.146032	0.146265	0.251993	-	-	0	0	0	0	0	0
chr1_77801331_77815231:+	chr1	77815231	77801331	+	MIGA1	circMIGA1	-	0	hsa-miR-26a-5p	-	ENSG00000138449	SLC40A1	1	1	0	0	0	0.271553	0.0316436	0.245584	0.0543608	1	0.285186	0.0238059	0.0851574	0.506004	-	-	0	0	0	0	0	0
chr1_77801331_77815231:+	chr1	77815231	77801331	+	MIGA1	circMIGA1	-	0	hsa-miR-26b-5p	-	ENSG00000138449	SLC40A1	1	1	0	0	0	0.271553	0.0316436	0.243934	0.0560531	1	0.19278	0.129906	0.167099	0.190077	-	-	0	0	0	0	0	0
chr1_77801331_77815231:+	chr1	77815231	77801331	+	MIGA1	circMIGA1	-	0	hsa-miR-26b-5p	-	ENSG00000084070	SMAP2	1	1	0	1	0	-0.271313	0.031799	-0.235189	0.065754	1	0.19278	0.129906	-0.198589	0.118571	-	-	0	0	0	1	0	0
chr10_84417771_84425893:+	chr10	84425893	84417771	+	CCSER2	circCCSER2_1	-	0	hsa-miR-370-5p	-	ENSG00000167315	ACAA2	1	1	0	1	0	0.252496	0.0461449	0.229842	0.0723209	1	0.0414267	0.746615	0.22115	0.0816202	-	up	0	0	0	1	0	0
chr18_76849526_76881512:+	chr18	76881512	76849526	+	ZNF236	circZNF236_3	-	0	hsa-miR-181b-5p	-	ENSG00000183826	BTBD9	1	1	0	0	1	-0.285234	0.0237815	-0.218754	0.0876046	1	0.203917	0.108857	-0.419259	0.000696182	-	-	0	0	0	1	0	0
chr18_76849526_76881512:+	chr18	76881512	76849526	+	ZNF236	circZNF236_3	-	0	hsa-miR-181d-5p	-	ENSG00000183826	BTBD9	1	1	0	0	1	-0.285234	0.0237815	-0.166167	0.196784	1	-0.322005	0.0103517	0.428571	0.000515307	-	-	0	0	0	1	0	0
chr18_76849526_76881512:+	chr18	76881512	76849526	+	ZNF236	circZNF236_3	-	0	hsa-miR-1286	-	ENSG00000156299	TIAM1	1	1	0	0	0	0.265169	0.0360015	0.246555	0.0533834	1	0.177995	0.162466	0.145881	0.25325	-	-	0	0	1	1	0	0
chr18_76849526_76881512:+	chr18	76881512	76849526	+	ZNF236	circZNF236_3	-	0	hsa-miR-181d-5p	-	ENSG00000156299	TIAM1	1	1	0	0	0	0.265169	0.0360015	0.222129	0.0827056	1	-0.322005	0.0103517	-0.167147	0.189948	-	-	0	0	1	1	0	0
chr18_76849526_76881512:+	chr18	76881512	76849526	+	ZNF236	circZNF236_3	-	0	hsa-miR-181b-5p	-	ENSG00000189190	ZNF600	1	1	0	0	0	0.274962	0.0295048	0.244308	0.0556657	1	0.203917	0.108857	0.175643	0.168159	-	-	0	0	0	0	0	0
chr18_9583117_9595102:-	chr18	9583117	9595102	-	PPP4R1	circPPP4R1_1	up	0	hsa-miR-20b-5p	up	ENSG00000166135	HIF1AN	1	1	1	0	0	0.266801	0.0348423	0.242559	0.0574962	1	-0.132392	0.300159	-0.326517	0.00928514	-	-	0	0	0	0	0	0
chr18_9583117_9595102:-	chr18	9583117	9595102	-	PPP4R1	circPPP4R1_1	up	0	hsa-miR-320d	-	ENSG00000166135	HIF1AN	1	1	0	0	0	0.266801	0.0348423	0.249624	0.0503904	1	-0.0927899	0.468523	-0.184284	0.147948	-	-	0	0	0	0	0	0
chr20_2964272_2965202:+	chr20	2965202	2964272	+	PTPRA	circPTPRA	-	0	hsa-miR-140-5p	-	ENSG00000160710	ADAR	1	1	0	0	0	-0.252928	0.0457639	-0.244122	0.0558578	1	-0.155578	0.222797	0.0984543	0.441714	-	-	0	0	0	1	0	0
chr20_2964272_2965202:+	chr20	2965202	2964272	+	PTPRA	circPTPRA	-	0	hsa-miR-361-5p	-	ENSG00000160710	ADAR	1	1	0	0	1	-0.252928	0.0457639	-0.231778	0.0698857	1	0.191916	0.13166	-0.362807	0.00366183	-	-	0	0	0	1	0	0
chr20_2964272_2965202:+	chr20	2965202	2964272	+	PTPRA	circPTPRA	-	0	hsa-miR-582-3p	-	ENSG00000160710	ADAR	1	1	0	0	0	-0.252928	0.0457639	-0.2476	0.0523487	1	0.193212	0.129036	-0.181308	0.154693	-	-	0	0	0	1	0	0
chr20_41092472_41101353:+	chr20	41101353	41092472	+	TOP1	circTOP1	-	0	hsa-miR-129-5p	-	ENSG00000182858	ALG12	1	1	0	0	0	0.24832	0.0499651	0.24436	0.0556126	1	-0.0432988	0.73557	-0.134025	0.2942	-	-	0	0	0	0	0	0
chr20_41092472_41101353:+	chr20	41101353	41092472	+	TOP1	circTOP1	-	0	hsa-miR-369-3p	-	ENSG00000076351	SLC46A1	1	1	0	0	0	0.272081	0.0313039	0.220018	0.0857436	1	0.264785	0.0362789	0.308228	0.0142962	-	-	0	0	0	0	0	0
chr20_41092472_41101353:+	chr20	41101353	41092472	+	TOP1	circTOP1	-	0	hsa-miR-149-5p	-	ENSG00000189120	SP6	1	1	0	0	0	-0.253024	0.0456796	-0.228946	0.073471	1	0.140841	0.270155	-0.193596	0.128266	-	-	0	0	0	0	0	0
chr20_41092472_41101353:+	chr20	41101353	41092472	+	TOP1	circTOP1	-	0	hsa-miR-665	-	ENSG00000189120	SP6	1	1	0	0	0	-0.253024	0.0456796	-0.24645	0.0534885	1	-0.0545315	0.670489	0.176891	0.16512	-	-	0	0	0	0	0	0
chr20_41092472_41101353:+	chr20	41101353	41092472	+	TOP1	circTOP1	-	0	hsa-miR-23b-3p	-	ENSG00000198538	ZNF28	1	1	0	1	0	0.255184	0.043816	0.237721	0.0628163	1	0.268097	0.0339441	0.062548	0.625452	-	-	0	0	0	1	0	0
chr20_41092472_41101353:+	chr20	41101353	41092472	+	TOP1	circTOP1	-	0	hsa-miR-24-3p	-	ENSG00000198538	ZNF28	1	1	0	0	0	0.255184	0.043816	0.247501	0.0524458	1	0.176747	0.165469	0.0798291	0.533059	-	-	0	0	0	1	0	0
chr20_41092472_41101353:+	chr20	41101353	41092472	+	TOP1	circTOP1	-	0	hsa-miR-369-3p	-	ENSG00000198538	ZNF28	1	1	0	0	0	0.255184	0.043816	0.206618	0.107127	1	0.264785	0.0362789	0.262385	0.0380533	-	-	0	0	0	1	0	0
chr2_106830066_106834146:-	chr2	106830066	106834146	-	ST6GAL2	circST6GAL2_1	-	1	hsa-miR-889-3p	-	ENSG00000122912	SLC25A16	1	1	0	0	0	0.28125	0.0258779	0.233337	0.0679725	1	0.206317	0.104689	0.399338	0.00129044	-	-	0	0	0	1	0	0
chr21_21280578_21292241:+	chr21	21292241	21280578	+	NCAM2	circNCAM2	-	0	hsa-miR-33b-5p	-	ENSG00000163257	DCAF16	1	1	0	0	0	-0.329493	0.00863542	-0.246882	0.0530577	1	-0.285522	0.0236357	0.419211	0.000697248	-	-	0	0	0	0	0	0
chr1_100913663_100974902:+	chr1	100974902	100913663	+	SLC30A7	circSLC30A7_2	-	0	hsa-miR-323b-3p	-	ENSG00000156928	MALSU1	1	1	0	0	0	0.268097	0.0339441	0.240313	0.0599189	1	-0.12452	0.330009	-0.216398	0.0885228	-	-	0	0	0	0	0	0
chr22_32478981_32485209:+	chr22	32485209	32478981	+	FBXO7	circFBXO7_2	-	0	hsa-miR-212-3p	-	ENSG00000135469	COQ10A	1	1	0	0	0	0.299635	0.0173655	0.242705	0.0573421	1	0.139545	0.274622	0.28437	0.0242235	-	-	0	0	0	0	0	0
chr2_232747615_232761436:+	chr2	232761436	232747615	+	GIGYF2	circGIGYF2_1	-	0	hsa-miR-93-5p	-	ENSG00000102606	ARHGEF7	1	1	1	0	0	-0.285762	0.0235148	-0.203003	0.113548	1	-0.422523	0.00062708	0.284658	0.0240754	-	-	0	1	1	1	0	0
chr2_232747615_232761436:+	chr2	232761436	232747615	+	GIGYF2	circGIGYF2_1	-	0	hsa-miR-16-5p	-	ENSG00000164035	EMCN	1	1	0	0	1	0.27621	0.0287527	0.226213	0.0770693	1	0.353351	0.00471252	0.217262	0.0872345	-	-	0	0	0	0	0	0
chr2_232747615_232761436:+	chr2	232761436	232747615	+	GIGYF2	circGIGYF2_1	-	0	hsa-miR-195-5p	-	ENSG00000164035	EMCN	1	1	0	0	0	0.27621	0.0287527	0.225723	0.0777286	1	0.446285	0.00028426	0.169595	0.183471	-	-	0	0	0	0	0	0
chr2_232747615_232761436:+	chr2	232761436	232747615	+	GIGYF2	circGIGYF2_1	-	0	hsa-miR-380-3p	-	ENSG00000164035	EMCN	1	1	0	0	0	0.27621	0.0287527	0.249307	0.0506929	1	0.273474	0.0304231	0.217598	0.0867376	-	-	0	0	0	0	0	0
chr2_232747615_232761436:+	chr2	232761436	232747615	+	GIGYF2	circGIGYF2_1	-	0	hsa-miR-93-5p	-	ENSG00000164035	EMCN	1	1	0	0	0	0.27621	0.0287527	0.202085	0.115224	1	-0.422523	0.00062708	-0.247696	0.0505576	-	-	0	0	0	0	0	0
chr2_232747615_232761436:+	chr2	232761436	232747615	+	GIGYF2	circGIGYF2_1	-	0	hsa-miR-93-5p	-	ENSG00000198162	MAN1A2	1	1	0	0	1	0.357623	0.00420861	0.19273	0.133412	1	-0.422523	0.00062708	-0.463758	0.000153362	-	-	0	0	0	1	0	0
chr2_232747615_232761436:+	chr2	232761436	232747615	+	GIGYF2	circGIGYF2_1	-	0	hsa-miR-16-5p	-	ENSG00000131711	MAP1B	1	1	0	0	1	-0.321477	0.0104833	-0.247354	0.052591	1	0.353351	0.00471252	-0.374808	0.00263145	-	-	0	1	1	1	0	0
chr2_232747615_232761436:+	chr2	232761436	232747615	+	GIGYF2	circGIGYF2_1	-	0	hsa-miR-195-5p	-	ENSG00000131711	MAP1B	1	1	0	0	0	-0.321477	0.0104833	-0.235258	0.0656721	1	0.446285	0.00028426	-0.315476	0.0120835	-	-	0	1	1	1	0	0
chr2_232747615_232761436:+	chr2	232761436	232747615	+	GIGYF2	circGIGYF2_1	-	0	hsa-miR-195-5p	-	ENSG00000005075	POLR2J	1	1	0	0	0	0.304387	0.0156045	0.234692	0.0663439	1	0.446285	0.00028426	0.335301	0.00748123	-	-	0	0	0	0	0	0
chr22_45729425_45740538:+	chr22	45740538	45729425	+	ATXN10	circATXN10_4	-	0	hsa-miR-362-5p	-	ENSG00000204961	PCDHA9	1	1	0	0	0	-0.366263	0.0033334	-0.227747	0.0750324	1	-0.419883	0.000682459	0.418299	0.000717786	3	-	0	0	0	0	0	0
chr3_149846011_149921227:+	chr3	149921227	149846011	+	RNF13	circRNF13	-	0	hsa-miR-15b-5p	-	ENSG00000182473	EXOC7	1	1	0	0	0	0.255472	0.0435724	0.244862	0.0550962	1	0.168107	0.187389	0.174251	0.171597	-	-	0	1	0	1	1	0
chr3_149846011_149921227:+	chr3	149921227	149846011	+	RNF13	circRNF13	-	0	hsa-miR-16-5p	-	ENSG00000182473	EXOC7	1	1	0	0	1	0.255472	0.0435724	0.247447	0.0524987	1	0.140073	0.272796	0.118472	0.354179	-	-	0	1	0	1	1	0
chr3_149846011_149921227:+	chr3	149921227	149846011	+	RNF13	circRNF13	-	0	hsa-miR-195-5p	-	ENSG00000182473	EXOC7	1	1	0	0	0	0.255472	0.0435724	0.245007	0.0549478	1	0.113815	0.373515	0.236895	0.0617608	-	-	0	1	0	1	1	0
chr3_149846011_149921227:+	chr3	149921227	149846011	+	RNF13	circRNF13	-	0	hsa-miR-424-5p	up	ENSG00000182473	EXOC7	1	1	0	0	0	0.255472	0.0435724	0.244981	0.0549741	1	0.13268	0.299102	0.121304	0.342728	-	-	0	1	0	1	1	0
chr3_56624479_56673725:-	chr3	56624479	56673725	-	FAM208A	circFAM208A_1	-	0	hsa-miR-29c-3p	-	ENSG00000114098	ARMC8	1	1	0	1	0	0.306692	0.0148077	0.23758	0.0629765	1	0.209725	0.0989839	0.455981	0.000202602	-	-	0	0	0	1	0	0
chr3_56624479_56673725:-	chr3	56624479	56673725	-	FAM208A	circFAM208A_1	-	0	hsa-miR-370-3p	-	ENSG00000114098	ARMC8	1	1	0	0	0	0.306692	0.0148077	0.20903	0.103002	1	0.293491	0.0198934	0.320757	0.010665	-	-	0	0	0	1	0	0
chr3_56624479_56673725:-	chr3	56624479	56673725	-	FAM208A	circFAM208A_1	-	0	hsa-miR-628-5p	-	ENSG00000179409	GEMIN4	1	1	0	0	0	0.28149	0.0257474	0.241522	0.0586052	1	0.202141	0.112024	0.18246	0.152055	-	-	0	0	0	1	0	0
chr1_117402186_117420649:+	chr1	117420649	117402186	+	MAN1A2	circMAN1A2_2	-	0	hsa-miR-340-5p	-	ENSG00000079691	CARMIL1	1	1	0	1	0	-0.27741	0.0280448	-0.247685	0.0522646	1	0.292675	0.0202518	-0.12068	0.345231	-	up	0	0	0	0	0	0
chr1_117402186_117420649:+	chr1	117420649	117402186	+	MAN1A2	circMAN1A2_2	-	0	hsa-miR-340-5p	-	ENSG00000129315	CCNT1	1	1	0	0	1	0.283074	0.0248995	0.228172	0.0744758	1	0.292675	0.0202518	0.260033	0.0398619	-	-	0	0	0	1	0	0
chr1_117402186_117420649:+	chr1	117420649	117402186	+	MAN1A2	circMAN1A2_2	-	0	hsa-miR-340-5p	-	ENSG00000121644	DESI2	1	1	0	0	1	0.286674	0.0230602	0.217072	0.0901294	1	0.292675	0.0202518	0.336886	0.00719099	-	-	0	0	0	0	0	0
chr1_117402186_117420649:+	chr1	117420649	117402186	+	MAN1A2	circMAN1A2_2	-	0	hsa-miR-340-5p	-	ENSG00000170852	KBTBD2	1	1	0	0	0	0.268865	0.0334211	0.230029	0.0720826	1	0.292675	0.0202518	0.181356	0.154583	-	-	0	0	0	1	0	0
chr1_117402186_117420649:+	chr1	117420649	117402186	+	MAN1A2	circMAN1A2_2	-	0	hsa-miR-34a-5p	-	ENSG00000135097	MSI1	1	1	0	0	0	-0.25	0.0483981	-0.2495	0.0505081	1	-0.078245	0.541238	0.000384025	0.997759	-	-	0	0	0	1	1	0
chr1_117402186_117420649:+	chr1	117420649	117402186	+	MAN1A2	circMAN1A2_2	-	0	hsa-miR-34c-5p	-	ENSG00000135097	MSI1	1	1	0	0	0	-0.25	0.0483981	-0.240272	0.0599643	1	0.0176651	0.890529	-0.261713	0.0385629	-	-	0	0	0	1	1	0
chr1_117402186_117420649:+	chr1	117420649	117402186	+	MAN1A2	circMAN1A2_2	-	0	hsa-miR-449a	-	ENSG00000135097	MSI1	1	1	0	0	0	-0.25	0.0483981	-0.243821	0.0561707	1	0.164123	0.198176	-0.107287	0.401681	-	-	0	0	0	1	1	0
chr1_117402186_117420649:+	chr1	117420649	117402186	+	MAN1A2	circMAN1A2_2	-	0	hsa-miR-449b-5p	up	ENSG00000135097	MSI1	1	1	0	0	0	-0.25	0.0483981	-0.248625	0.0513492	1	0.0601478	0.638803	-0.0745008	0.560813	-	-	0	0	0	1	1	0
chr1_117402186_117420649:+	chr1	117420649	117402186	+	MAN1A2	circMAN1A2_2	-	0	hsa-miR-340-5p	-	ENSG00000164128	NPY1R	1	1	0	0	0	0.260321	0.0396367	0.243469	0.0565382	1	0.292675	0.0202518	0.0844374	0.509618	-	-	0	0	0	0	0	0
chr1_117402186_117420649:+	chr1	117420649	117402186	+	MAN1A2	circMAN1A2_2	-	0	hsa-miR-340-5p	-	ENSG00000134758	RNF138	1	1	0	0	0	0.269921	0.0327131	0.193735	0.13136	1	0.292675	0.0202518	0.363431	0.00360048	-	-	0	0	0	1	0	0
chr1_117402186_117420649:+	chr1	117420649	117402186	+	MAN1A2	circMAN1A2_2	-	0	hsa-miR-340-5p	-	ENSG00000112290	WASF1	1	1	0	0	0	-0.303955	0.015758	-0.246219	0.0537195	1	0.292675	0.0202518	-0.273089	0.030664	-	-	0	1	1	1	0	0
chr5_79439010_79457018:-	chr5	79439010	79457018	-	HOMER1	circHOMER1a	-	0	hsa-miR-641	-	ENSG00000174437	ATP2A2	1	1	0	0	1	-0.321861	0.0103875	-0.218946	0.0873197	1	0.452765	0.000226922	-0.328821	0.00877854	-	-	0	1	1	1	0	0
chr5_79439010_79457018:-	chr5	79439010	79457018	-	HOMER1	circHOMER1a	-	0	hsa-miR-138-5p	-	ENSG00000213563	C8orf82	1	1	0	0	0	0.249136	0.0491988	0.248416	0.0515517	1	0.0224654	0.861006	0.0433948	0.735005	-	-	0	0	0	0	0	0
chr5_79439010_79457018:-	chr5	79439010	79457018	-	HOMER1	circHOMER1a	-	0	hsa-miR-7-5p	-	ENSG00000213563	C8orf82	1	1	0	0	0	0.249136	0.0491988	0.225324	0.0782697	1	-0.077573	0.544727	-0.272369	0.0311199	-	-	0	0	0	0	0	0
chr5_79439010_79457018:-	chr5	79439010	79457018	-	HOMER1	circHOMER1a	-	0	hsa-miR-641	-	ENSG00000084764	MAPRE3	1	1	0	0	0	-0.305204	0.0153182	-0.168678	0.190008	1	0.452765	0.000226922	-0.369816	0.00302349	-	-	0	1	0	0	0	0
chr5_79439010_79457018:-	chr5	79439010	79457018	-	HOMER1	circHOMER1a	-	0	hsa-miR-641	-	ENSG00000076770	MBNL3	1	1	0	1	0	0.267617	0.0342745	0.15568	0.226948	1	0.452765	0.000226922	0.293107	0.0200614	-	-	0	0	0	1	0	0
chr5_79439010_79457018:-	chr5	79439010	79457018	-	HOMER1	circHOMER1a	-	0	hsa-miR-7-5p	-	ENSG00000221823	PPP3R1	1	1	0	0	1	-0.266945	0.0347415	-0.239498	0.0608178	1	-0.077573	0.544727	0.269441	0.0330333	-	-	0	0	0	1	0	0
chr5_79439010_79457018:-	chr5	79439010	79457018	-	HOMER1	circHOMER1a	-	0	hsa-miR-376a-3p	-	ENSG00000144468	RHBDD1	1	1	0	0	0	0.280818	0.0261144	0.239542	0.0607689	1	0.19398	0.127499	0.27933	0.026943	-	-	0	0	0	1	0	0
chr5_79439010_79457018:-	chr5	79439010	79457018	-	HOMER1	circHOMER1a	-	0	hsa-miR-641	-	ENSG00000144468	RHBDD1	1	1	0	0	0	0.280818	0.0261144	0.229279	0.0730423	1	0.452765	0.000226922	0.224366	0.0771969	-	-	0	0	0	1	0	0
chr5_79439010_79457018:-	chr5	79439010	79457018	-	HOMER1	circHOMER1a	-	0	hsa-miR-641	-	ENSG00000154556	SORBS2	1	1	0	0	0	-0.400202	0.00125727	-0.22766	0.0751467	1	0.452765	0.000226922	-0.478447	8.91e-05	-	-	0	1	1	1	1	0
chr5_79439010_79457018:-	chr5	79439010	79457018	-	HOMER1	circHOMER1a	-	0	hsa-miR-641	-	ENSG00000124356	STAMBP	1	1	0	0	0	0.267089	0.034641	0.182863	0.154855	1	0.452765	0.000226922	0.282354	0.0252819	-	-	0	0	0	1	0	0
chr5_79439010_79457018:-	chr5	79439010	79457018	-	HOMER1	circHOMER1a	-	0	hsa-miR-641	-	ENSG00000125834	STK35	1	1	0	0	0	-0.294643	0.0193968	-0.243883	0.0561068	1	0.452765	0.000226922	-0.163642	0.199505	-	-	0	0	0	1	0	0
chr5_79439010_79457018:-	chr5	79439010	79457018	-	HOMER1	circHOMER1a	-	0	hsa-miR-641	-	ENSG00000147642	SYBU	1	1	0	0	0	-0.334293	0.00767125	-0.210608	0.100369	1	0.452765	0.000226922	-0.330645	0.00839482	3	-	0	0	0	0	0	0
chr5_79439010_79457018:-	chr5	79439010	79457018	-	HOMER1	circHOMER1a	-	0	hsa-miR-376a-3p	-	ENSG00000159082	SYNJ1	1	1	0	0	0	-0.268529	0.0336491	-0.237364	0.0632236	1	0.19398	0.127499	-0.163402	0.200172	3	-	0	1	1	1	1	0
chr5_79439010_79457018:-	chr5	79439010	79457018	-	HOMER1	circHOMER1a	-	0	hsa-miR-641	-	ENSG00000159082	SYNJ1	1	1	0	0	0	-0.268529	0.0336491	-0.249928	0.0501017	1	0.452765	0.000226922	-0.12092	0.344267	3	-	0	1	1	1	1	0
chr5_79439010_79457018:-	chr5	79439010	79457018	-	HOMER1	circHOMER1a	-	0	hsa-miR-376a-3p	-	ENSG00000138336	TET1	1	1	0	1	0	0.287634	0.0225897	0.243121	0.0569032	1	0.19398	0.127499	0.347926	0.00542899	-	-	0	0	0	1	0	0
chr5_79439010_79457018:-	chr5	79439010	79457018	-	HOMER1	circHOMER1a	-	0	hsa-miR-641	-	ENSG00000118900	UBN1	1	1	0	0	0	-0.282882	0.0250009	-0.219556	0.08642	1	0.452765	0.000226922	-0.204445	0.107929	-	-	0	0	0	1	0	0
chr5_79439010_79457018:-	chr5	79439010	79457018	-	HOMER1	circHOMER1a	-	0	hsa-miR-376a-3p	-	ENSG00000132953	XPO4	1	1	0	1	0	0.274002	0.0300945	0.245133	0.0548192	1	0.19398	0.127499	0.182988	0.150858	-	-	0	0	0	1	0	0
chr5_79439010_79457018:-	chr5	79439010	79457018	-	HOMER1	circHOMER1a	-	0	hsa-miR-641	-	ENSG00000132953	XPO4	1	1	0	1	0	0.274002	0.0300945	0.0821215	0.525729	1	0.452765	0.000226922	0.495584	4.59e-05	-	-	0	0	0	1	0	0
chr6_116698704_116705160:+	chr6	116705160	116698704	+	KPNA5	circKPNA5_2	-	0	hsa-miR-20b-5p	up	ENSG00000154059	IMPACT	1	1	0	0	0	0.263585	0.0371572	0.247066	0.0528755	1	-0.106951	0.403163	-0.169739	0.183095	-	-	0	0	0	1	0	0
chr6_147205971_147334222:+	chr6	147334222	147205971	+	STXBP5	circSTXBP5	-	0	hsa-miR-106b-5p	-	ENSG00000160062	ZBTB8A	1	1	0	1	1	0.274386	0.0298574	0.243723	0.0562731	1	0.130376	0.30763	0.231135	0.0685141	-	-	0	0	0	1	0	0
chr6_147205971_147334222:+	chr6	147334222	147205971	+	STXBP5	circSTXBP5	-	0	hsa-miR-29c-3p	-	ENSG00000160062	ZBTB8A	1	1	0	0	0	0.274386	0.0298574	0.246109	0.0538305	1	0.220142	0.0830474	0.267281	0.0345073	-	-	0	0	0	1	0	0
chr6_147205971_147334222:+	chr6	147334222	147205971	+	STXBP5	circSTXBP5	-	0	hsa-miR-369-3p	-	ENSG00000160062	ZBTB8A	1	1	0	0	0	0.274386	0.0298574	0.183365	0.153706	1	0.34735	0.00551046	0.546371	5.27e-06	-	-	0	0	0	1	0	0
chr6_147205971_147334222:+	chr6	147334222	147205971	+	STXBP5	circSTXBP5	-	0	hsa-miR-374a-5p	-	ENSG00000160062	ZBTB8A	1	1	0	0	1	0.274386	0.0298574	0.244046	0.0559368	1	0.238047	0.0604773	0.325317	0.00955898	-	-	0	0	0	1	0	0
chr6_152329730_152331890:-	chr6	152329730	152331890	-	SYNE1	circSYNE1_1	-	1	hsa-miR-125a-5p	-	ENSG00000172379	ARNT2	1	1	0	1	0	-0.274098	0.0300351	-0.234198	0.0669335	1	-0.237615	0.0609561	0.378936	0.00234234	3	-	0	0	1	0	0	0
chr6_152329730_152331890:-	chr6	152329730	152331890	-	SYNE1	circSYNE1_1	-	1	hsa-miR-141-3p	-	ENSG00000172379	ARNT2	1	1	0	0	0	-0.274098	0.0300351	-0.242082	0.0580046	1	0.176363	0.166401	-0.437692	0.000380782	3	-	0	0	1	0	0	0
chr6_152329730_152331890:-	chr6	152329730	152331890	-	SYNE1	circSYNE1_1	-	1	hsa-miR-200a-3p	-	ENSG00000172379	ARNT2	1	1	0	0	0	-0.274098	0.0300351	-0.238104	0.0623806	1	0.232719	0.0666002	-0.358583	0.00410219	3	-	0	0	1	0	0	0
chr6_152329730_152331890:-	chr6	152329730	152331890	-	SYNE1	circSYNE1_1	-	1	hsa-miR-2355-5p	-	ENSG00000172379	ARNT2	1	1	0	1	0	-0.274098	0.0300351	-0.172834	0.179164	1	0.203533	0.109536	-0.533218	9.51e-06	3	-	0	0	1	0	0	0
chr6_152329730_152331890:-	chr6	152329730	152331890	-	SYNE1	circSYNE1_1	-	1	hsa-let-7e-5p	-	ENSG00000099804	CDC34	1	1	0	1	1	0.296755	0.0185138	0.209516	0.102185	1	0.297187	0.0183375	0.272657	0.0309369	-	-	0	0	0	0	0	0
chr6_152329730_152331890:-	chr6	152329730	152331890	-	SYNE1	circSYNE1_1	-	1	hsa-let-7f-5p	-	ENSG00000099804	CDC34	1	1	0	1	1	0.296755	0.0185138	0.247743	0.0522077	1	0.34231	0.00627076	0.209437	0.0994564	-	-	0	0	0	0	0	0
chr6_152329730_152331890:-	chr6	152329730	152331890	-	SYNE1	circSYNE1_1	-	1	hsa-miR-1270	-	ENSG00000143126	CELSR2	1	1	0	1	0	-0.280914	0.0260617	-0.233151	0.0681979	1	0.267425	0.0344074	-0.240735	0.0575666	-	down	0	0	1	0	0	0
chr6_152329730_152331890:-	chr6	152329730	152331890	-	SYNE1	circSYNE1_1	-	1	hsa-let-7f-5p	-	ENSG00000114861	FOXP1	1	1	0	0	1	-0.322101	0.010328	-0.201079	0.117085	1	0.34231	0.00627076	-0.398329	0.00133013	1	-	1	0	0	1	0	1
chr6_152329730_152331890:-	chr6	152329730	152331890	-	SYNE1	circSYNE1_1	-	1	hsa-miR-134-5p	-	ENSG00000069020	MAST4	1	1	0	0	0	-0.329157	0.00870672	-0.243858	0.0561318	1	-0.31298	0.0128094	0.428571	0.000515307	-	-	0	0	1	1	1	0
chr6_152329730_152331890:-	chr6	152329730	152331890	-	SYNE1	circSYNE1_1	-	1	hsa-let-7d-5p	-	ENSG00000155545	MIER3	1	1	0	0	0	0.295795	0.0189108	0.236178	0.0645933	1	0.262577	0.0379087	0.285618	0.0235873	-	-	0	0	0	1	0	0
chr6_152329730_152331890:-	chr6	152329730	152331890	-	SYNE1	circSYNE1_1	-	1	hsa-let-7f-5p	-	ENSG00000155545	MIER3	1	1	0	0	1	0.295795	0.0189108	0.210651	0.100299	1	0.34231	0.00627076	0.315188	0.0121654	-	-	0	0	0	1	0	0
chr6_152329730_152331890:-	chr6	152329730	152331890	-	SYNE1	circSYNE1_1	-	1	hsa-let-7a-5p	-	ENSG00000175634	RPS6KB2	1	1	0	0	1	0.271313	0.031799	0.23497	0.0660127	1	0.319316	0.0110367	0.175451	0.16863	-	-	0	0	0	0	0	0
chr6_152329730_152331890:-	chr6	152329730	152331890	-	SYNE1	circSYNE1_1	-	1	hsa-miR-125a-5p	-	ENSG00000175634	RPS6KB2	1	1	0	0	0	0.271313	0.031799	0.240709	0.0594859	1	-0.237615	0.0609561	-0.301075	0.0168147	-	-	0	0	0	0	0	0
chr6_152329730_152331890:-	chr6	152329730	152331890	-	SYNE1	circSYNE1_1	-	1	hsa-miR-98-5p	-	ENSG00000175634	RPS6KB2	1	1	1	0	1	0.271313	0.031799	0.249092	0.0508988	1	-0.203101	0.110304	-0.220574	0.0824333	-	-	0	0	0	0	0	0
chr6_152329730_152331890:-	chr6	152329730	152331890	-	SYNE1	circSYNE1_1	-	1	hsa-miR-1270	-	ENSG00000170921	TANC2	1	1	0	0	0	-0.304964	0.0154019	-0.242719	0.0573275	1	0.267425	0.0344074	-0.286674	0.0230602	1	-	0	0	1	1	1	0
chr6_152329730_152331890:-	chr6	152329730	152331890	-	SYNE1	circSYNE1_1	-	1	hsa-miR-134-5p	-	ENSG00000170921	TANC2	1	1	0	0	0	-0.304964	0.0154019	-0.238834	0.0615589	1	-0.31298	0.0128094	0.370056	0.00300351	1	-	0	0	1	1	1	0
chr6_152329730_152331890:-	chr6	152329730	152331890	-	SYNE1	circSYNE1_1	-	1	hsa-miR-31-5p	-	ENSG00000170921	TANC2	1	1	0	0	0	-0.304964	0.0154019	-0.24508	0.0548731	1	0.333717	0.00778172	-0.268721	0.0335187	1	-	0	0	1	1	1	0
chr6_152329730_152331890:-	chr6	152329730	152331890	-	SYNE1	circSYNE1_1	-	1	hsa-let-7a-5p	-	ENSG00000136925	TSTD2	1	1	0	0	0	0.311108	0.0133782	0.212161	0.09783	1	0.319316	0.0110367	0.357911	0.00417643	-	-	0	0	0	0	0	0
chr12_1289852_1444750:+	chr12	1444750	1289852	+	ERC1	circERC1_5	-	0	hsa-miR-1298-5p	-	ENSG00000131375	CAPN7	1	1	0	1	0	-0.248368	0.0499197	-0.24149	0.0586399	1	0.0994144	0.437257	-0.0694124	0.587941	-	-	0	0	0	1	0	0
chr14_102040236_102040673:+	chr14	102040673	102040236	+	DYNC1H1	circDYNC1H1_2	-	0	hsa-miR-346	-	ENSG00000137845	ADAM10	1	1	0	1	0	0.253216	0.0455113	0.218421	0.0880993	1	0.171419	0.17875	0.164459	0.197249	-	-	0	0	0	1	0	0
chr14_102040236_102040673:+	chr14	102040673	102040236	+	DYNC1H1	circDYNC1H1_2	-	0	hsa-let-7f-5p	-	ENSG00000114268	PFKFB4	1	1	0	0	0	0.286338	0.0232268	0.247724	0.0522271	1	0.268385	0.0337472	0.110551	0.387445	-	-	0	0	0	1	0	0
chr14_49795791_49831361:-	chr14	49795791	49831361	-	NEMF	circNEMF_1	-	1	hsa-miR-195-5p	-	ENSG00000026508	CD44	1	1	0	0	1	-0.278178	0.0275996	-0.246414	0.0535246	1	0.199453	0.116952	-0.25528	0.0437347	-	-	0	0	0	1	0	0
chr14_49795791_49831361:-	chr14	49795791	49831361	-	NEMF	circNEMF_1	-	1	hsa-miR-25-3p	-	ENSG00000026508	CD44	1	1	0	0	1	-0.278178	0.0275996	-0.247005	0.0529354	1	-0.131912	0.301927	0.324117	0.00983986	-	-	0	0	0	1	0	0
chr14_49795791_49831361:-	chr14	49795791	49831361	-	NEMF	circNEMF_1	-	1	hsa-miR-195-5p	-	ENSG00000123427	EEF1AKMT3	1	1	0	0	0	-0.279426	0.0268888	-0.244159	0.0558205	1	0.199453	0.116952	-0.31922	0.0110619	-	-	0	0	0	0	0	0
chr14_88416711_88437903:+	chr14	88437903	88416711	+	SPATA7	circSPATA7	-	0	hsa-miR-106a-5p	-	ENSG00000172059	KLF11	1	1	0	1	1	0.255904	0.043209	0.228632	0.0738776	1	0.233391	0.0658014	0.106231	0.406351	-	-	0	0	0	1	0	0
chr14_88416711_88437903:+	chr14	88437903	88416711	+	SPATA7	circSPATA7	-	0	hsa-miR-106b-5p	-	ENSG00000172059	KLF11	1	1	0	1	1	0.255904	0.043209	0.231944	0.0696797	1	0.0829013	0.517373	0.201421	0.113328	-	-	0	0	0	1	0	0
chr14_88416711_88437903:+	chr14	88437903	88416711	+	SPATA7	circSPATA7	-	0	hsa-miR-200b-3p	-	ENSG00000172059	KLF11	1	1	1	0	1	0.255904	0.043209	0.188749	0.141776	1	0.28293	0.0249755	0.34855	0.00534193	-	-	0	0	0	1	0	0
chr14_88416711_88437903:+	chr14	88437903	88416711	+	SPATA7	circSPATA7	-	0	hsa-miR-23b-3p	-	ENSG00000172059	KLF11	1	1	0	0	0	0.255904	0.043209	0.227956	0.0747592	1	0.200893	0.114292	0.164171	0.198043	-	-	0	0	0	1	0	0
chr14_88416711_88437903:+	chr14	88437903	88416711	+	SPATA7	circSPATA7	-	0	hsa-miR-93-5p	-	ENSG00000172059	KLF11	1	1	1	1	1	0.255904	0.043209	0.2395	0.0608154	1	-0.296323	0.0186916	-0.0565956	0.658773	-	-	0	0	0	1	0	0
chr14_91481576_91485730:-	chr14	91481576	91485730	-	PPP4R3A	circPPP4R3A	-	0	hsa-miR-148a-3p	up	ENSG00000094916	CBX5	1	1	0	0	1	-0.25	0.0483981	-0.249988	0.0500441	1	-0.0298099	0.816217	0.046515	0.71672	-	-	0	0	0	1	0	0
chr14_91481576_91485730:-	chr14	91481576	91485730	-	PPP4R3A	circPPP4R3A	-	0	hsa-miR-152-3p	-	ENSG00000094916	CBX5	1	1	0	0	0	-0.25	0.0483981	-0.244592	0.0553732	1	0.124952	0.328323	-0.0499232	0.696929	-	-	0	0	0	1	0	0
chr14_91481576_91485730:-	chr14	91481576	91485730	-	PPP4R3A	circPPP4R3A	-	0	hsa-miR-28-5p	-	ENSG00000094916	CBX5	1	1	0	0	1	-0.25	0.0483981	-0.249993	0.0500393	1	0.0771409	0.546975	-0.0538594	0.674321	-	-	0	0	0	1	0	0
chr14_91481576_91485730:-	chr14	91481576	91485730	-	PPP4R3A	circPPP4R3A	-	0	hsa-miR-377-3p	-	ENSG00000094916	CBX5	1	1	0	0	1	-0.25	0.0483981	-0.242386	0.0576808	1	-0.0561636	0.661219	0.209389	0.0995353	-	-	0	0	0	1	0	0
chr14_91481576_91485730:-	chr14	91481576	91485730	-	PPP4R3A	circPPP4R3A	-	0	hsa-miR-381-3p	-	ENSG00000094916	CBX5	1	1	0	1	0	-0.25	0.0483981	-0.22659	0.0765652	1	0.0920219	0.472225	-0.164987	0.1958	-	-	0	0	0	1	0	0
chr14_91481576_91485730:-	chr14	91481576	91485730	-	PPP4R3A	circPPP4R3A	-	0	hsa-miR-577	-	ENSG00000094916	CBX5	1	1	0	0	0	-0.25	0.0483981	-0.249946	0.0500839	1	0.0411866	0.748035	0.0233295	0.855711	-	-	0	0	0	1	0	0
chr14_91481576_91485730:-	chr14	91481576	91485730	-	PPP4R3A	circPPP4R3A	-	0	hsa-miR-708-5p	up	ENSG00000094916	CBX5	1	1	0	0	1	-0.25	0.0483981	-0.243358	0.056654	1	-0.0646121	0.614066	0.0247696	0.846901	-	-	0	0	0	1	0	0
